# Supplementary material for: The Transcriptome of the Intraerythrocytic Developmental Cycle of Plasmodium falciparum
Source: PLoS Biol. 2003 Aug 18;1(1):e5. doi: 10.1371/journal.pbio.0000005 (PMC176545; doi:10.1371/journal.pbio.0000005)
Supplement: Dataset S1 — (29.5 MB ZIP). [file pbio.0000005.sd001.zip › TP_42.gpr]

ATF	1.0
27	43    
"Type=GenePix Results 1.4"
"DateTime=2002/09/04 15:35:54"
"Settings=C:\Documents and Settings\Manuel\My Documents\Malaria Hybes\HB3 Timecourse\MOS12_108.gps"
"GalFile=C:\Documents and Settings\Manuel\My Documents\Malaria Hybes\mos11galv2"
"Scanner=GenePix 4000B [88593]"
"Comment="
"PixelSize=10"
"ImageName=635	532"
"FileName=C:\Documents and Settings\Manuel\My Documents\Malaria Hybes\HB3 Timecourse\MOS12_108_635.tif	C:\Documents and Settings\Manuel\My Documents\Malaria Hybes\HB3 Timecourse\MOS12_108_532.tif"
"PMTVolts=670	540"
"ScanPower=100	100"
"FocusPosition=0"
"NormalizationFactor:RatioOfMedians=1.57507"
"NormalizationFactor:RatioOfMeans=1.50717"
"NormalizationFactor:MedianOfRatios=1.51955"
"NormalizationFactor:MeanOfRatios=1.55815"
"NormalizationFactor:RegressionRatio=1.34943"
"JpegImage=C:\Documents and Settings\Manuel\My Documents\Malaria Hybes\HB3 Timecourse\MOS12_108.jpg"
"RatioFormulation=W1/W2 (635/532)"
"Barcode="
"ImageOrigin=810, 22400"
"JpegOrigin=830, 22500"
"Creator=GenePix Pro 3.0.6.89"
"Temperature=27.85"
"LaserPower=3.48	3.45"
"LaserOnTime=8140	8140"
"Supplier="
"Block"	"Column"	"Row"	"Name"	"ID"	"X"	"Y"	"Dia."	"F635 Median"	"F635 Mean"	"F635 SD"	"B635 Median"	"B635 Mean"	"B635 SD"	"% > B635+1SD"	"% > B635+2SD"	"F635 % Sat."	"F532 Median"	"F532 Mean"	"F532 SD"	"B532 Median"	"B532 Mean"	"B532 SD"	"% > B532+1SD"	"% > B532+2SD"	"F532 % Sat."	"Ratio of Medians"	"Ratio of Means"	"Median of Ratios"	"Mean of Ratios"	"Ratios SD"	"Rgn Ratio"	"Rgn R�"	"F Pixels"	"B Pixels"	"Sum of Medians"	"Sum of Means"	"Log Ratio"	"F635 Median - B635"	"F532 Median - B532"	"F635 Mean - B635"	"F532 Mean - B532"	"Flags"
1	1	1	"PFE0192"	"E18031_6"	1110	22830	120	1240	1202	404	88	92	30	100	100	0	3903	3655	1058	87	90	17	100	100	0	0.302	0.312	0.321	0.305	1.482	0.302	0.884	120	543	4968	4682	-1.728	1152	3816	1114	3568	0
1	2	1	"PFE0272"	"E20827_3"	1290	22830	120	297	308	75	91	96	35	100	99	0	625	624	164	88	91	19	100	100	0	0.384	0.405	0.400	0.402	1.450	0.378	0.769	120	566	743	753	-1.382	206	537	217	536	0
1	3	1	"PFE0225"	"E18877_1"	1490	22830	130	201	207	53	91	97	32	98	81	0	494	471	103	89	90	17	100	100	0	0.272	0.304	0.281	0.281	1.718	0.289	0.557	120	632	515	498	-1.880	110	405	116	382	0
1	4	1	"PFE0214"	"E18651_4"	1670	22830	120	273	272	66	91	94	29	99	96	0	872	827	177	91	93	17	100	100	0	0.233	0.246	0.237	0.234	1.462	0.238	0.792	120	552	963	917	-2.101	182	781	181	736	0
1	5	1	"PFE0258"	"E20360_1"	1860	22830	120	486	476	123	89	95	34	100	100	0	3150	3069	812	91	92	16	100	100	0	0.130	0.130	0.133	0.128	1.331	0.123	0.878	120	565	3456	3365	-2.946	397	3059	387	2978	0
1	6	1	"PFE0606"	"E714_15"	2060	22830	140	223	219	68	91	97	38	87	76	0	258	250	67	91	93	16	99	97	0	0.790	0.805	0.815	0.753	1.786	0.897	0.600	156	715	299	287	-0.339	132	167	128	159	0
1	7	1	"PFF1886"	"F7915_1"	2240	22830	130	941	957	342	93	98	36	100	100	0	767	741	240	93	96	19	100	100	0	1.258	1.333	1.335	1.335	1.470	1.344	0.908	120	577	1522	1512	0.331	848	674	864	648	0
1	8	1	"PFF0067"	"F11738_1"	2430	22830	120	797	814	251	92	98	49	100	100	0	802	768	163	93	95	18	100	100	0	0.994	1.070	1.066	1.048	1.406	1.121	0.835	120	554	1414	1397	-0.008	705	709	722	675	0
1	9	1	"PFF0367"	"F20673_1"	2620	22830	130	402	399	121	95	113	123	91	73	0	958	886	254	95	101	36	100	100	0	0.356	0.384	0.364	0.368	1.590	0.375	0.555	120	616	1170	1095	-1.491	307	863	304	791	0
1	10	1	"PFF1686"	"F66030_3"	2810	22830	120	7335	7210	2631	100	121	125	100	100	0	2987	2736	724	103	110	37	100	100	0	2.509	2.700	2.715	2.611	1.368	2.919	0.890	120	582	10119	9743	1.327	7235	2884	7110	2633	0
1	11	1	"PFF1346"	"F54003_1"	3010	22830	130	658	652	215	100	112	72	99	97	0	2366	2219	576	104	106	19	100	100	0	0.247	0.261	0.255	0.248	1.417	0.255	0.873	120	618	2820	2667	-2.019	558	2262	552	2115	0
1	12	1	"PFF0819"	"F36648_2"	3190	22830	120	305	312	94	94	110	118	84	35	0	669	647	157	98	100	20	100	100	0	0.370	0.397	0.388	0.374	1.553	0.405	0.549	120	534	782	767	-1.436	211	571	218	549	0
1	13	1	"PFF0467"	"F23644_4"	3390	22830	140	12527	11624	6006	96	100	31	100	100	0	19658	17503	8146	97	101	23	100	100	0	0.635	0.662	0.688	0.604	1.959	0.672	0.937	156	682	31992	28934	-0.654	12431	19561	11528	17406	0
1	14	1	"PFF1450"	"F57655_2"	3570	22810	150	172	175	44	96	101	33	85	58	0	244	261	89	101	106	24	98	95	0	0.531	0.494	0.492	0.453	2.439	0.415	0.313	156	751	219	239	-0.912	76	143	79	160	0
1	15	1	"PFF0809"	"F36380_1"	3770	22820	130	122	128	29	92	95	25	57	33	0	174	179	34	100	104	24	98	81	0	0.405	0.456	0.476	0.420	2.543	0.485	0.155	120	623	104	115	-1.303	30	74	36	79	0
1	16	1	"PFF0511"	"F25016_1"	3970	22830	130	316	304	89	94	97	24	98	92	0	284	287	64	102	105	22	99	98	0	1.220	1.135	1.111	1.044	1.713	1.177	0.746	120	619	404	395	0.287	222	182	210	185	0
1	17	1	"PFF1712"	"F67192_1"	4150	22820	130	187	192	45	96	98	24	95	85	0	322	316	63	104	108	24	100	99	0	0.417	0.453	0.446	0.430	1.850	0.429	0.545	120	597	309	308	-1.260	91	218	96	212	0
1	18	1	"PFF0870"	"F39343_3"	4340	22830	120	219	221	53	90	92	23	99	95	0	550	551	139	94	98	21	100	100	0	0.283	0.287	0.282	0.281	1.513	0.266	0.705	120	554	585	588	-1.822	129	456	131	457	0
1	19	1	"PFF1637"	"F64125_2"	4530	22830	130	356	353	92	90	94	33	100	98	0	671	635	155	95	98	18	100	100	0	0.462	0.487	0.467	0.479	1.510	0.467	0.782	120	610	842	803	-1.115	266	576	263	540	0
1	20	1	"PFF0483"	"F23940_2"	4740	22830	140	204	207	60	92	94	23	91	85	0	373	373	113	100	103	17	100	98	0	0.410	0.421	0.427	0.392	2.096	0.402	0.623	156	716	385	388	-1.285	112	273	115	273	0
1	21	1	"PFF0101"	"F13309_2"	4920	22830	130	213	214	56	91	95	26	99	91	0	452	466	121	100	102	18	100	100	0	0.347	0.336	0.311	0.319	1.590	0.318	0.641	120	575	474	489	-1.529	122	352	123	366	0
1	22	1	"PFF1826"	"F71130_4"	5120	22830	140	402	387	125	92	95	24	98	96	0	731	691	220	98	100	19	100	100	0	0.490	0.497	0.480	0.476	1.647	0.482	0.818	156	852	943	888	-1.030	310	633	295	593	0
1	1	2	"PFF0961"	"F42117_4"	1120	23040	120	140	145	46	86	95	67	35	9	0	190	198	47	87	89	20	99	94	0	0.524	0.532	0.551	0.488	2.232	2.769	0.072	120	561	157	170	-0.932	54	103	59	111	0
1	2	2	"PFF1620"	"F63632_3"	1310	23040	120	176	186	59	88	97	68	65	23	0	305	314	106	88	90	21	99	98	0	0.406	0.434	0.418	0.398	2.003	0.546	0.221	120	546	305	324	-1.302	88	217	98	226	0
1	3	2	"PFM0802"	"M5804_3"	1500	23040	120	313	311	86	91	96	32	98	95	0	578	574	147	86	88	15	100	100	0	0.451	0.451	0.455	0.432	1.544	0.436	0.799	120	545	714	708	-1.148	222	492	220	488	0
1	4	2	"PFM0091"	"M1661_1"	1690	23040	120	766	777	235	90	95	33	100	100	0	990	969	235	85	87	14	100	100	0	0.747	0.777	0.786	0.755	1.337	0.787	0.906	120	530	1581	1571	-0.421	676	905	687	884	0
1	5	2	"PFM0462"	"M3816_2"	1870	23040	130	1505	1503	558	89	96	44	100	100	0	5965	6011	2213	87	88	14	100	100	0	0.241	0.239	0.235	0.237	1.383	0.231	0.917	120	580	7294	7338	-2.054	1416	5878	1414	5924	0
1	6	2	"PFM0294"	"M29681_1"	2070	23030	120	983	980	324	90	98	48	100	100	0	863	842	232	89	90	16	100	100	0	1.154	1.182	1.188	1.139	1.387	1.207	0.881	120	527	1667	1643	0.206	893	774	890	753	0
1	7	2	"PFM0525"	"M42687_2"	2260	23030	120	1313	1239	386	90	95	34	100	100	0	1034	986	226	90	93	20	100	100	0	1.296	1.282	1.295	1.237	1.367	1.334	0.913	120	562	2167	2045	0.374	1223	944	1149	896	0
1	8	2	"PFM0582"	"M45177_10"	2450	23030	120	387	405	114	91	94	27	100	100	0	882	850	217	92	95	19	100	100	0	0.375	0.414	0.417	0.406	1.417	0.401	0.849	120	546	1086	1072	-1.416	296	790	314	758	0
1	9	2	"PFM0415"	"M36754_19"	2650	23030	130	1396	1288	392	97	120	135	99	96	0	600	568	149	100	112	74	100	97	0	2.598	2.545	2.617	2.480	1.442	2.615	0.847	120	593	1799	1659	1.377	1299	500	1191	468	0
1	10	2	"PFM0252"	"M26245_1"	2840	23040	130	344	351	103	98	121	125	90	49	0	498	486	117	101	112	75	99	96	0	0.620	0.657	0.623	0.630	1.498	0.669	0.721	120	582	643	638	-0.690	246	397	253	385	0
1	11	2	"PFM0169"	"M21665_1"	3030	23030	130	467	455	138	94	105	50	100	95	0	1235	1191	357	93	96	18	100	100	0	0.327	0.329	0.324	0.321	1.393	0.317	0.853	120	560	1515	1459	-1.614	373	1142	361	1098	0
1	12	2	"PFM0497"	"M40872_1"	3210	23030	130	1356	1358	446	93	102	45	100	100	0	604	582	166	91	93	16	100	100	0	2.462	2.576	2.642	2.577	1.304	2.647	0.901	120	561	1776	1756	1.300	1263	513	1265	491	0
1	13	2	"PFM0499"	"M40872_5"	3400	23030	120	179	180	39	93	100	40	87	56	0	224	224	42	94	97	19	100	99	0	0.662	0.669	0.664	0.619	1.854	0.858	0.336	120	542	216	217	-0.596	86	130	87	130	0
1	14	2	"PFM0670"	"M49091_1"	3610	23030	130	375	377	95	95	98	29	100	99	0	551	555	132	97	99	19	100	100	0	0.617	0.616	0.623	0.598	1.413	0.600	0.813	120	614	734	740	-0.697	280	454	282	458	0
1	15	2	"PFM0324"	"M31208_9"	3790	23030	130	393	381	108	91	93	24	100	99	0	651	657	167	95	98	20	100	100	0	0.543	0.516	0.519	0.496	1.517	0.505	0.814	120	617	858	852	-0.881	302	556	290	562	0
1	16	2	"PFM0024"	"M11377_3"	3980	23030	130	593	576	204	91	93	23	100	98	0	1857	1793	518	95	98	20	100	100	0	0.285	0.286	0.278	0.264	1.522	0.286	0.880	120	567	2264	2183	-1.811	502	1762	485	1698	0
1	17	2	"PFM0019"	"M11356_1"	4170	23030	120	191	189	49	92	93	23	90	85	0	357	354	81	97	101	24	100	98	0	0.381	0.377	0.361	0.340	1.858	0.386	0.657	120	545	359	354	-1.393	99	260	97	257	0
1	18	2	"PFM0187"	"M22455_1"	4360	23030	120	7070	6890	2282	87	90	25	100	100	0	33559	32887	9704	92	94	16	100	100	0	0.209	0.207	0.207	0.202	1.307	0.203	0.929	120	475	40450	39598	-2.261	6983	33467	6803	32795	0
1	19	2	"PFM0042"	"M12812_3"	4550	23030	140	117	119	29	88	91	25	55	25	0	172	171	32	96	99	18	96	85	0	0.382	0.413	0.550	0.457	2.332	0.518	0.158	156	543	105	106	-1.390	29	76	31	75	0
1	20	2	"PFM0044"	"M12812_6"	4750	23030	120	309	306	71	92	96	25	100	98	0	814	786	190	106	110	24	100	100	0	0.306	0.315	0.313	0.310	1.418	0.297	0.833	120	553	925	894	-1.706	217	708	214	680	0
1	21	2	"PFN0072"	"N128_74"	4940	23030	120	231	234	58	91	94	25	100	96	0	344	344	69	101	104	21	100	99	0	0.576	0.588	0.584	0.563	1.651	0.568	0.648	120	530	383	386	-0.796	140	243	143	243	0
1	22	2	"PFN0081"	"N128_88"	5130	23030	120	140	149	50	89	91	22	82	58	0	238	236	51	92	95	17	99	98	0	0.349	0.417	0.394	0.361	2.078	0.462	0.400	120	578	197	204	-1.517	51	146	60	144	0
1	1	3	"PFN0030"	"N128_103"	1140	23240	120	1585	1461	414	86	91	32	100	100	0	5934	5560	1339	86	89	24	100	100	0	0.256	0.251	0.253	0.243	1.335	0.249	0.938	120	572	7347	6849	-1.964	1499	5848	1375	5474	0
1	2	3	"PFN0126"	"N130_31"	1330	23240	130	190	191	44	89	98	54	85	41	0	289	283	53	91	94	22	100	100	0	0.510	0.531	0.507	0.487	1.757	0.717	0.317	120	561	299	294	-0.971	101	198	102	192	0
1	3	3	"PFN0135"	"N130_44"	1520	23240	120	378	372	87	90	100	57	100	98	0	346	355	84	91	93	17	100	100	0	1.129	1.068	1.069	1.064	1.429	1.168	0.685	120	516	543	546	0.176	288	255	282	264	0
1	4	3	"PFN0150"	"N131_2"	1710	23240	120	231	234	54	89	94	30	97	94	0	544	527	104	89	90	14	100	100	0	0.312	0.331	0.331	0.320	1.512	0.316	0.710	120	529	597	583	-1.680	142	455	145	438	0
1	5	3	"PFB0094"	"B325"	1910	23230	130	133	137	35	88	92	38	60	17	0	194	202	43	88	90	14	100	99	0	0.425	0.430	0.394	0.389	2.256	0.613	0.132	120	564	151	163	-1.236	45	106	49	114	0
1	6	3	"PFB0096"	"B327"	2090	23230	120	5309	5120	1543	89	106	182	100	100	0	1414	1348	390	86	87	15	100	100	0	3.931	3.987	4.121	3.984	1.279	4.088	0.910	120	537	6548	6293	1.975	5220	1328	5031	1262	0
1	7	3	"PFB0098"	"B34"	2270	23230	80	121	129	34	93	94	24	57	21	0	118	118	22	87	89	16	76	46	0	0.903	1.161	1.000	0.963	2.703	2.412	0.182	52	326	59	67	-0.147	28	31	36	31	0
1	8	3	"PFB0100"	"B343"	2470	23230	120	1446	1435	471	89	93	27	100	100	0	3570	3500	1054	91	94	18	100	100	0	0.390	0.395	0.409	0.386	1.347	0.379	0.886	120	577	4836	4755	-1.358	1357	3479	1346	3409	0
1	9	3	"PFB0103"	"B347"	2660	23230	120	178	185	53	94	111	113	27	3	0	253	256	45	97	107	72	98	58	0	0.538	0.572	0.557	0.515	2.092	1.203	0.521	120	543	240	250	-0.893	84	156	91	159	0
1	10	3	"PFB0106"	"B362"	2850	23230	130	183	187	48	94	103	64	70	20	0	191	193	37	93	100	49	92	48	0	0.908	0.930	0.883	0.882	1.843	1.156	0.360	120	566	187	193	-0.139	89	98	93	100	0
1	11	3	"PFB0128"	"B405"	3040	23230	120	163	171	68	89	96	38	81	45	0	240	240	41	87	89	15	100	100	0	0.484	0.536	0.480	0.454	2.173	0.711	0.290	120	531	227	235	-1.048	74	153	82	153	0
1	12	3	"PFB0131"	"B415"	3230	23230	130	454	466	132	92	100	41	100	100	0	428	426	91	88	90	16	100	100	0	1.065	1.107	1.031	1.071	1.396	1.165	0.802	120	600	702	712	0.090	362	340	374	338	0
1	13	3	"PFB0133"	"B418"	3420	23230	130	150	154	38	91	99	46	62	20	0	169	177	40	89	91	16	99	95	0	0.738	0.716	0.701	0.646	2.127	1.022	0.337	120	583	139	151	-0.439	59	80	63	88	0
1	14	3	"PFB0135"	"B424"	3620	23230	130	191	195	58	92	97	45	85	56	0	671	649	151	93	97	26	100	100	0	0.171	0.185	0.173	0.165	1.728	0.185	0.642	120	630	677	659	-2.546	99	578	103	556	0
1	15	3	"PFB0137"	"B427"	3820	23230	90	117	122	33	94	96	25	48	26	0	153	150	22	96	100	23	92	65	0	0.404	0.519	0.554	0.537	2.617	0.951	0.087	52	372	80	82	-1.309	23	57	28	54	0
1	16	3	"PFB0139"	"B431"	4000	23220	130	1611	1535	449	91	92	23	100	100	0	1755	1629	527	94	95	16	100	100	0	0.915	0.941	0.908	0.962	1.461	0.903	0.916	120	604	3181	2979	-0.128	1520	1661	1444	1535	0
1	17	3	"PFB0155"	"B464"	4200	23230	120	121	128	36	89	90	21	62	38	0	153	156	30	92	92	15	95	86	0	0.525	0.609	0.581	0.520	3.519	0.810	0.194	120	515	93	103	-0.931	32	61	39	64	0
1	18	3	"PFB0158"	"B467"	4380	23220	130	311	316	95	89	91	25	98	97	0	420	416	126	91	92	14	99	99	0	0.675	0.698	0.695	0.695	1.729	0.667	0.785	120	453	551	552	-0.568	222	329	227	325	0
1	19	3	"PFB0160"	"B47"	4540	23190	150	97	99	24	91	95	30	14	3	0	100	102	19	96	101	24	14	3	0	1.500	1.333	1.512	1.400	3.009	2.067	0.028	156	613	10	14	0.585	6	4	8	6	-50
1	20	3	"PFB0163"	"B476"	4780	23250	110	120	125	31	94	97	25	50	21	0	161	161	31	107	111	26	82	51	0	0.481	0.574	0.515	0.589	2.954	0.762	0.200	80	473	80	85	-1.054	26	54	31	54	0
1	21	3	"PFB0166"	"B484"	4940	23230	130	218	219	50	94	96	23	97	95	0	504	498	110	106	109	21	100	100	0	0.312	0.319	0.332	0.304	1.609	0.305	0.733	120	559	522	517	-1.682	124	398	125	392	0
1	22	3	"PFB0168"	"B489"	5140	23220	130	257	267	78	91	93	21	100	95	0	507	514	129	97	99	18	100	100	0	0.405	0.422	0.412	0.396	1.445	0.424	0.772	120	662	576	593	-1.304	166	410	176	417	0
1	1	4	"PFB0186"	"B513"	1150	23430	120	342	328	95	86	90	24	97	95	0	613	580	144	87	89	24	100	99	0	0.487	0.491	0.476	0.461	1.536	0.488	0.846	120	585	782	735	-1.039	256	526	242	493	0
1	2	4	"PFB0188"	"B516"	1340	23430	120	142	144	38	87	91	25	77	53	0	140	143	30	89	90	16	90	72	0	1.078	1.056	1.068	1.000	3.041	0.802	0.183	120	500	106	111	0.109	55	51	57	54	0
1	3	4	"PFB0191"	"B521"	1530	23430	120	6051	5750	1603	90	93	27	100	100	0	2138	2093	561	89	90	14	100	100	0	2.909	2.824	2.839	2.842	1.317	2.890	0.941	120	500	8010	7664	1.541	5961	2049	5660	2004	0
1	4	4	"PFB0193"	"B527"	1720	23430	120	195	198	44	88	91	26	98	92	0	317	306	65	87	89	14	100	100	0	0.465	0.502	0.529	0.489	1.649	0.493	0.671	120	500	337	329	-1.104	107	230	110	219	0
1	5	4	"PFB0195"	"B530"	1910	23430	120	131	137	36	87	88	22	80	47	0	172	173	36	87	88	14	98	93	0	0.518	0.581	0.532	0.541	2.544	0.666	0.310	120	553	129	136	-0.950	44	85	50	86	0
1	6	4	"PFB0198"	"B536"	2100	23430	120	399	392	106	88	103	173	90	29	0	788	753	204	85	87	15	100	100	0	0.442	0.455	0.451	0.452	1.474	0.438	0.853	120	581	1014	972	-1.177	311	703	304	668	0
1	7	4	"PFD0038"	"D12635_8"	2310	23420	100	124	128	33	89	107	196	0	0	0	121	124	27	85	88	15	80	60	0	0.972	1.000	0.894	0.910	2.862	1.794	0.171	80	449	71	78	-0.041	35	36	39	39	0
1	8	4	"PFD0046"	"D13568_2"	2480	23430	120	400	395	108	88	100	102	95	84	0	649	627	143	85	91	37	100	99	0	0.553	0.566	0.572	0.538	1.482	0.566	0.862	120	493	876	849	-0.854	312	564	307	542	0
1	9	4	"PFD0050"	"D14936_1"	2660	23440	130	138	147	50	93	111	111	6	1	0	145	155	38	91	97	38	74	29	0	0.833	0.844	0.816	0.773	2.787	5.423	0.132	120	545	99	118	-0.263	45	54	54	64	0
1	10	4	"PFD0055"	"D15909_10"	2860	23430	120	10880	10279	3015	96	111	83	100	100	0	2181	2152	611	90	93	22	100	100	0	5.157	4.938	4.887	4.913	1.287	5.079	0.938	120	550	12875	12245	2.367	10784	2091	10183	2062	0
1	11	4	"PFD0058"	"D15909_5"	3060	23430	130	1275	1216	440	95	101	41	100	99	0	406	399	94	87	88	15	100	100	0	3.699	3.593	3.639	3.374	1.457	3.951	0.895	120	568	1499	1433	1.887	1180	319	1121	312	0
1	12	4	"PFD0060"	"D16430_1"	3220	23420	90	122	137	60	98	104	43	34	13	0	115	127	41	90	93	17	71	32	0	0.960	1.054	0.971	1.150	4.112	4.216	0.082	52	354	49	76	-0.059	24	25	39	37	0
1	13	4	"PFD0079"	"D16785_4"	3430	23420	120	5448	5106	1326	91	103	61	100	100	0	3357	3138	818	90	93	17	100	100	0	1.640	1.645	1.659	1.666	1.353	1.658	0.927	120	572	8624	8063	0.713	5357	3267	5015	3048	0
1	14	4	"PFD0082"	"D16785_6"	3620	23420	120	322	344	125	87	99	69	99	92	0	301	301	86	90	93	25	99	98	0	1.114	1.218	1.245	1.224	1.594	1.354	0.658	120	501	446	468	0.155	235	211	257	211	0
1	15	4	"PFD0085"	"D16785_9"	3810	23420	120	357	365	97	90	95	43	100	98	0	560	530	139	95	98	24	100	99	0	0.574	0.632	0.614	0.636	1.465	0.626	0.791	120	566	732	710	-0.800	267	465	275	435	0
1	16	4	"PFD0087"	"D17715_10"	4020	23420	130	174	177	41	90	92	21	95	83	0	336	326	87	95	97	16	98	98	0	0.349	0.377	0.377	0.350	1.913	0.339	0.550	120	544	325	318	-1.521	84	241	87	231	0
1	17	4	"PFD0092"	"D17715_109"	4190	23420	120	189	191	42	91	93	22	96	90	0	470	473	132	94	95	15	100	100	0	0.261	0.264	0.255	0.255	1.661	0.244	0.693	120	460	474	479	-1.940	98	376	100	379	0
1	18	4	"PFD0094"	"D17715_110"	4380	23420	130	400	387	111	93	98	31	99	95	0	799	767	210	95	96	16	100	100	0	0.436	0.438	0.426	0.414	1.475	0.424	0.845	120	526	1011	966	-1.197	307	704	294	672	0
1	19	4	"PFD0112"	"D17715_16"	4550	23410	150	113	117	36	92	96	29	40	14	0	124	121	25	97	99	19	55	27	0	0.778	1.042	1.139	1.165	3.326	3.382	0.058	156	675	48	49	-0.363	21	27	25	24	-50
1	20	4	"PFD0115"	"D17715_20"	4770	23420	120	140	154	81	90	93	22	85	59	0	256	257	54	99	101	18	100	99	0	0.318	0.405	0.331	0.330	2.404	0.487	0.177	120	514	207	222	-1.651	50	157	64	158	0
1	21	4	"PFD0118"	"D17715_25"	4970	23420	120	138	138	32	93	94	23	71	48	0	158	166	50	100	102	18	90	76	0	0.776	0.682	0.793	0.732	2.373	0.593	0.171	120	487	103	111	-0.366	45	58	45	66	0
1	22	4	"PFD0121"	"D17715_28"	5150	23410	130	516	486	170	92	94	23	98	96	0	470	444	123	97	99	18	100	100	0	1.137	1.135	1.102	1.070	1.605	1.201	0.826	120	648	797	741	0.185	424	373	394	347	0
1	1	5	"PFD0124"	"D17715_32"	1160	23630	120	233	249	70	85	89	26	99	98	0	299	294	52	87	87	13	100	100	0	0.698	0.792	0.757	0.746	1.537	0.842	0.746	120	616	360	371	-0.518	148	212	164	207	0
1	2	5	"PFD0126"	"D17715_37"	1350	23620	120	332	330	78	85	88	22	100	100	0	480	472	129	85	86	12	100	100	0	0.625	0.633	0.644	0.639	1.434	0.611	0.804	120	514	642	632	-0.677	247	395	245	387	0
1	3	5	"PFD0143"	"D17715_67"	1540	23620	120	198	205	63	86	91	28	96	89	0	428	416	101	84	85	13	100	99	0	0.326	0.358	0.322	0.330	1.687	0.342	0.594	120	514	456	451	-1.619	112	344	119	332	0
1	4	5	"PFD0145"	"D17715_7"	1730	23620	130	149	153	36	86	91	30	86	54	0	152	153	27	85	87	15	99	92	0	0.940	0.985	0.956	0.944	2.082	1.514	0.299	120	624	130	135	-0.089	63	67	67	68	0
1	5	5	"PFD0147"	"D17715_76"	1950	23630	100	116	127	46	87	91	25	52	32	0	111	113	23	84	86	15	71	45	0	1.074	1.379	1.317	1.335	3.025	3.463	0.128	80	420	56	69	0.103	29	27	40	29	0
1	6	5	"PFD0149"	"D17715_8"	2100	23620	110	177	179	37	86	89	26	97	88	0	300	306	51	83	85	16	100	100	0	0.419	0.417	0.404	0.389	1.702	0.412	0.562	80	436	308	316	-1.254	91	217	93	223	0
1	7	5	"PFD0151"	"D17715_81"	2300	23620	120	277	277	71	86	90	27	100	98	0	400	389	102	84	87	16	100	99	0	0.604	0.626	0.606	0.627	1.569	0.604	0.803	120	582	507	496	-0.726	191	316	191	305	0
1	8	5	"PFD0153"	"D17715_89"	2500	23620	120	721	710	237	90	125	212	94	79	0	1325	1250	388	86	103	97	100	98	0	0.509	0.533	0.534	0.520	1.419	0.575	0.759	120	485	1870	1784	-0.973	631	1239	620	1164	0
1	9	5	"PFE0210"	"E18550_2"	2680	23620	120	3313	3126	1092	93	132	215	100	98	0	808	806	221	87	104	98	100	99	0	4.466	4.218	4.244	4.033	1.403	4.490	0.920	120	477	3941	3752	2.159	3220	721	3033	719	0
1	10	5	"PFE0213"	"E18651_3"	2860	23610	110	156	158	33	92	103	69	43	2	0	153	158	28	89	91	16	96	90	0	1.000	0.957	0.920	0.929	2.243	5.892	0.088	80	444	128	135	0.000	64	64	66	69	0
1	11	5	"PFE0218"	"E18737_1"	3050	23610	120	2186	2173	997	93	99	36	100	99	0	964	892	429	88	90	15	96	95	0	2.389	2.587	2.510	2.909	1.928	2.578	0.887	120	531	2969	2884	1.257	2093	876	2080	804	0
1	12	5	"PFE0223"	"E1884_3"	3250	23620	120	1784	1669	507	92	102	44	100	100	0	2299	2224	594	89	92	18	100	100	0	0.766	0.739	0.738	0.720	1.342	0.741	0.907	120	525	3902	3712	-0.385	1692	2210	1577	2135	0
1	13	5	"PFE0226"	"E18877_2"	3450	23620	120	194	190	47	88	98	55	81	43	0	265	261	55	88	91	16	98	98	0	0.599	0.590	0.559	0.545	1.737	0.628	0.550	120	530	283	275	-0.740	106	177	102	173	0
1	14	5	"PFE0228"	"E18957_1"	3640	23610	130	227	226	65	85	92	68	89	54	0	439	419	103	87	90	16	99	99	0	0.403	0.425	0.426	0.405	1.762	0.421	0.670	120	568	494	473	-1.310	142	352	141	332	0
1	15	5	"PFE0249"	"E19870_1"	3820	23600	110	140	165	97	88	89	21	88	63	0	167	177	49	93	95	18	96	95	0	0.703	0.917	0.754	0.764	2.023	1.522	0.426	80	458	126	161	-0.509	52	74	77	84	0
1	16	5	"PFE0251"	"E20152_1"	4020	23600	120	127	128	32	89	91	21	66	44	0	159	165	39	95	97	16	96	84	0	0.594	0.557	0.658	0.571	2.491	0.576	0.257	120	508	102	109	-0.752	38	64	39	70	0
1	17	5	"PFE0257"	"E20313_1"	4200	23610	120	143	145	39	91	93	22	75	54	0	222	229	51	98	98	15	99	99	0	0.419	0.412	0.463	0.385	2.381	0.388	0.328	120	504	176	185	-1.254	52	124	54	131	0
1	18	5	"PFE0260"	"E20360_12"	4390	23610	100	124	136	60	94	98	26	56	30	0	141	141	28	100	101	17	80	61	0	0.732	1.024	0.910	0.846	3.437	4.673	0.114	80	416	71	83	-0.451	30	41	42	41	0
1	19	5	"PFE0265"	"E20424_1"	4580	23610	120	2460	2354	849	91	96	29	100	100	0	1276	1226	363	99	100	18	100	100	0	2.013	2.008	2.013	1.948	1.432	2.102	0.919	120	522	3546	3390	1.009	2369	1177	2263	1127	0
1	20	5	"PFE0267"	"E20514_1"	4770	23600	120	2582	2501	981	91	95	25	100	100	0	1229	1169	465	96	97	19	98	98	0	2.199	2.246	2.133	2.366	1.830	2.260	0.854	120	483	3624	3483	1.137	2491	1133	2410	1073	0
1	21	5	"PFE0293"	"E22156_1"	4950	23600	130	796	739	236	93	94	24	100	99	0	1414	1306	417	97	98	22	100	100	0	0.534	0.534	0.529	0.520	1.591	0.491	0.850	120	542	2020	1855	-0.906	703	1317	646	1209	0
1	22	5	"PFE0299"	"E22468_1"	5150	23610	120	225	231	73	91	93	24	95	87	0	490	477	147	95	98	22	100	99	0	0.339	0.366	0.362	0.344	1.722	0.353	0.712	120	590	529	522	-1.560	134	395	140	382	0
1	1	6	"PFE0302"	"E22504_2"	1170	23820	100	114	118	32	86	88	26	51	21	0	122	126	24	85	85	12	91	71	0	0.757	0.780	0.763	0.811	3.068	2.259	0.106	80	438	65	73	-0.402	28	37	32	41	0
1	2	6	"PFE0309"	"E2283_4"	1350	23820	130	131	140	41	87	91	31	68	33	0	196	217	134	85	87	12	100	97	0	0.396	0.402	0.412	0.389	2.555	0.257	0.168	120	567	155	185	-1.335	44	111	53	132	0
1	3	6	"PFE0314"	"E22930_2"	1540	23820	120	167	167	45	86	91	30	90	66	0	343	336	96	83	84	13	100	99	0	0.312	0.320	0.311	0.310	1.808	0.312	0.552	120	526	341	334	-1.683	81	260	81	253	0
1	4	6	"PFE0318"	"E23098_1"	1740	23820	120	210	216	65	85	92	33	95	80	0	499	481	126	85	86	14	100	100	0	0.302	0.331	0.319	0.314	1.603	0.325	0.678	120	481	539	527	-1.728	125	414	131	396	0
1	5	6	"PFE0353"	"E24637_1"	1910	23810	130	1596	1464	492	88	94	30	100	100	0	1564	1422	452	85	86	13	100	99	0	1.020	1.029	1.046	1.023	1.556	1.021	0.904	120	559	2987	2713	0.028	1508	1479	1376	1337	0
1	6	6	"PFE0361"	"E248_3"	2110	23810	120	637	610	205	86	89	26	100	99	0	1414	1297	387	86	87	15	100	100	0	0.415	0.433	0.438	0.414	1.463	0.427	0.886	120	545	1879	1735	-1.269	551	1328	524	1211	0
1	7	6	"PFE0363"	"E24971_1"	2300	23810	120	180	179	45	84	87	21	95	86	0	297	297	72	87	89	13	100	100	0	0.457	0.452	0.443	0.421	1.971	0.430	0.612	120	500	306	305	-1.129	96	210	95	210	0
1	8	6	"PFE0367"	"E25193_1"	2490	23810	120	126	141	116	88	112	182	3	0	0	171	170	54	87	99	89	38	0	0	0.452	0.639	0.552	0.482	2.399	1.959	0.559	120	514	122	136	-1.144	38	84	53	83	0
1	9	6	"PFE0373"	"E25749_1"	2690	23810	130	536	509	150	89	111	175	93	71	0	997	981	308	84	96	86	100	99	0	0.490	0.468	0.474	0.455	1.536	0.425	0.839	120	558	1360	1317	-1.030	447	913	420	897	0
1	10	6	"PFE0375"	"E25972_1"	2880	23810	120	617	590	153	88	91	32	99	99	0	1439	1372	364	87	89	15	100	100	0	0.391	0.391	0.391	0.381	1.453	0.373	0.870	120	532	1881	1787	-1.354	529	1352	502	1285	0
1	11	6	"PFF0292"	"F18577_5"	3070	23810	120	244	245	63	90	94	36	95	90	0	232	242	58	89	91	17	100	98	0	1.077	1.013	1.007	0.963	1.865	1.111	0.603	120	464	297	308	0.107	154	143	155	153	0
1	12	6	"PFF0300"	"F18770_1"	3240	23790	150	104	105	25	94	98	33	19	0	0	113	115	23	91	94	18	51	33	0	0.455	0.458	0.885	0.814	3.892	5.052	0.029	156	607	32	35	-1.138	10	22	11	24	-50
1	13	6	"PFF0307"	"F19110_2"	3450	23810	130	266	271	82	92	98	31	95	91	0	424	410	100	94	96	17	99	99	0	0.527	0.566	0.568	0.520	1.714	0.570	0.698	120	562	504	495	-0.923	174	330	179	316	0
1	14	6	"PFF0309"	"F19190_1"	3640	23810	130	245	252	72	88	93	54	95	81	0	440	429	93	92	95	17	100	100	0	0.451	0.487	0.464	0.453	1.622	0.592	0.353	120	579	505	501	-1.148	157	348	164	337	0
1	15	6	"PFF0313"	"F19243_2"	3830	23800	120	408	408	124	88	93	54	97	91	0	1022	983	271	93	95	18	100	100	0	0.344	0.360	0.375	0.350	1.505	0.344	0.737	120	535	1249	1210	-1.538	320	929	320	890	0
1	16	6	"PFF0316"	"F19409_1"	4020	23800	130	184	184	43	91	93	26	93	84	0	291	285	59	91	92	16	99	98	0	0.465	0.479	0.475	0.455	1.548	0.514	0.553	120	553	293	287	-1.105	93	200	93	194	0
1	17	6	"PFF0345"	"F20077_1"	4210	23800	120	128	132	31	90	93	27	65	31	0	135	133	25	91	92	15	86	65	0	0.864	1.000	1.040	1.023	3.124	1.510	0.184	120	500	82	84	-0.212	38	44	42	42	0
1	18	6	"PFF0351"	"F20166_1"	4400	23800	120	151	155	44	89	94	25	84	62	0	187	191	50	94	96	16	99	95	0	0.667	0.680	0.699	0.602	2.466	0.703	0.392	120	536	155	163	-0.585	62	93	66	97	0
1	19	6	"PFF0355"	"F20234_1"	4590	23800	130	127	136	43	91	94	25	68	33	0	156	160	37	97	100	19	90	78	0	0.610	0.714	0.637	0.627	2.596	0.925	0.294	120	566	95	108	-0.713	36	59	45	63	0
1	20	6	"PFF0357"	"F20284_1"	4780	23800	120	195	198	44	94	96	25	97	93	0	290	287	55	98	100	21	100	99	0	0.526	0.550	0.526	0.529	1.666	0.561	0.658	120	545	293	293	-0.927	101	192	104	189	0
1	21	6	"PFF0360"	"F20385_1"	4980	23800	130	258	249	69	95	96	24	97	90	0	527	511	126	99	100	23	99	98	0	0.381	0.374	0.369	0.356	1.838	0.371	0.718	120	594	591	566	-1.393	163	428	154	412	0
1	22	6	"PFF0362"	"F20385_3"	5160	23790	120	281	283	71	93	95	23	99	99	0	610	574	142	94	97	22	100	100	0	0.364	0.396	0.396	0.385	1.622	0.360	0.726	120	552	704	670	-1.457	188	516	190	480	0
1	1	7	"PFF0380"	"F20989_1"	1180	24010	120	203	199	52	87	89	27	96	85	0	793	739	192	85	87	14	100	100	0	0.164	0.171	0.169	0.158	1.634	0.167	0.697	120	598	824	766	-2.610	116	708	112	654	0
1	2	7	"PFF0388"	"F21429_3"	1370	24010	120	2596	2419	863	89	93	30	100	99	0	2392	2285	658	87	90	19	100	100	0	1.088	1.060	1.103	1.004	1.439	1.093	0.934	120	533	4812	4528	0.121	2507	2305	2330	2198	0
1	3	7	"PFF0396"	"F21560_1"	1560	24010	120	2203	2086	722	90	97	45	100	99	0	1348	1309	369	85	86	18	100	100	0	1.673	1.631	1.647	1.529	1.537	1.714	0.909	120	500	3376	3220	0.742	2113	1263	1996	1224	0
1	4	7	"PFF0401"	"F21821_1"	1740	24000	130	253	251	65	92	110	67	91	67	0	592	554	166	87	88	14	100	99	0	0.319	0.340	0.327	0.331	1.630	0.308	0.576	120	474	666	626	-1.649	161	505	159	467	0
1	5	7	"PFF0404"	"F21902_1"	1950	24010	130	1066	1009	367	105	138	103	99	95	0	1980	1855	560	93	101	32	100	100	0	0.509	0.513	0.509	0.487	1.416	0.507	0.869	120	530	2848	2666	-0.973	961	1887	904	1762	0
1	6	7	"PFF0407"	"F21981_2"	2130	24010	120	1537	1391	555	101	121	70	96	92	0	6286	5784	1877	96	103	30	100	100	0	0.232	0.227	0.231	0.200	1.777	0.225	0.905	120	482	7626	6978	-2.108	1436	6190	1290	5688	0
1	7	7	"PFF0440"	"F22946_1"	2320	24010	140	194	200	59	92	97	32	94	75	0	229	229	49	91	93	16	99	98	0	0.739	0.783	0.752	0.720	1.764	0.959	0.543	156	630	240	246	-0.436	102	138	108	138	0
1	8	7	"PFF0446"	"F23145_4"	2520	24000	130	140	147	49	90	93	28	69	43	0	141	143	29	88	89	17	91	75	0	0.943	1.036	0.968	0.943	2.689	2.435	0.183	120	573	103	112	-0.084	50	53	57	55	0
1	9	7	"PFF0452"	"F23274_1"	2710	24000	120	121	125	37	88	89	23	59	36	0	129	138	45	86	88	19	86	56	0	0.767	0.712	0.746	0.709	3.063	0.846	0.210	120	516	76	89	-0.382	33	43	37	52	0
1	10	7	"PFF0458"	"F23526_2"	2890	24000	120	284	289	86	88	94	45	96	89	0	1038	960	261	88	91	20	100	100	0	0.206	0.231	0.225	0.215	1.554	0.219	0.797	120	499	1146	1073	-2.277	196	950	201	872	0
1	11	7	"PFF0461"	"F23551_1"	3080	24000	130	304	306	79	92	99	50	95	91	0	550	521	130	90	92	17	100	100	0	0.461	0.497	0.498	0.482	1.450	0.488	0.815	120	557	672	645	-1.118	212	460	214	431	0
1	12	7	"PFF0463"	"F23564_1"	3270	24000	130	684	661	186	92	101	49	100	98	0	1498	1406	343	93	96	19	100	100	0	0.421	0.433	0.425	0.421	1.384	0.424	0.852	120	601	1997	1882	-1.247	592	1405	569	1313	0
1	13	7	"PFF1088"	"F45524_1"	3460	24000	120	1172	1157	370	91	101	49	100	100	0	533	511	129	95	97	17	100	100	0	2.468	2.563	2.544	2.497	1.329	2.693	0.896	120	514	1519	1482	1.303	1081	438	1066	416	0
1	14	7	"PFF1100"	"F45683_2"	3650	24010	120	540	525	176	88	91	25	97	95	0	1122	1089	282	93	94	16	100	100	0	0.439	0.439	0.444	0.414	1.693	0.439	0.846	120	531	1481	1433	-1.187	452	1029	437	996	0
1	15	7	"PFF1105"	"F45820_1"	3850	23990	120	119	122	40	88	90	23	59	27	0	139	138	30	90	92	18	83	65	0	0.633	0.708	0.691	0.692	3.073	1.507	0.093	120	512	80	82	-0.661	31	49	34	48	0
1	16	7	"PFF1110"	"F46067_3"	4030	23990	130	291	295	90	86	91	28	99	97	0	694	645	190	88	90	16	100	100	0	0.338	0.375	0.366	0.373	1.525	0.344	0.759	120	547	811	766	-1.564	205	606	209	557	0
1	17	7	"PFF1112"	"F46181_1"	4220	23990	120	277	280	83	87	92	26	97	95	0	410	410	104	89	91	15	100	100	0	0.592	0.601	0.572	0.576	1.561	0.602	0.771	120	515	511	514	-0.757	190	321	193	321	0
1	18	7	"PFF1114"	"F46183_2"	4410	24000	130	157	187	146	93	98	40	73	40	0	241	265	209	98	100	17	99	97	0	0.448	0.563	0.463	0.453	2.068	0.631	0.511	120	564	207	261	-1.160	64	143	94	167	0
1	19	7	"PFF1142"	"F4688_1"	4600	24000	130	2247	2090	635	94	99	38	100	99	0	1242	1185	316	101	103	17	100	100	0	1.887	1.841	1.806	1.785	1.415	1.904	0.925	120	563	3294	3080	0.916	2153	1141	1996	1084	0
1	20	7	"PFF1151"	"F47145_2"	4800	24000	120	198	213	60	93	94	23	95	89	0	470	466	135	95	97	17	99	98	0	0.280	0.323	0.313	0.301	1.697	0.315	0.706	120	550	480	491	-1.837	105	375	120	371	0
1	21	7	"PFF1154"	"F47255_1"	4990	24000	110	125	132	28	92	92	22	71	40	0	151	153	23	93	95	17	98	82	0	0.569	0.667	0.656	0.600	2.109	0.776	0.308	80	448	91	100	-0.814	33	58	40	60	0
1	22	7	"PFF1156"	"F47255_3"	5160	23990	120	142	148	41	92	94	23	81	55	0	156	157	32	92	94	16	95	80	0	0.781	0.862	0.943	0.861	2.432	1.043	0.319	120	578	114	121	-0.356	50	64	56	65	0
1	1	8	"PFF1158"	"F47327_1"	1190	24200	130	824	808	262	90	98	76	99	99	0	596	568	165	86	87	14	99	99	0	1.439	1.490	1.484	1.513	1.627	1.515	0.887	120	695	1244	1200	0.525	734	510	718	482	0
1	2	8	"PFF1160"	"F47350_1"	1390	24210	100	130	127	32	88	92	28	60	30	0	135	135	26	86	89	22	87	55	0	0.857	0.796	1.080	0.904	2.699	1.807	0.136	80	432	91	88	-0.222	42	49	39	49	0
1	3	8	"PFF1184"	"F48253_6"	1570	24200	110	136	143	49	91	102	49	47	15	0	150	149	35	85	87	17	96	80	0	0.692	0.813	0.876	0.817	2.637	2.524	0.086	80	482	110	116	-0.531	45	65	52	64	0
1	4	8	"PFF1186"	"F48363_2"	1770	24160	150	109	123	48	101	129	95	9	0	0	109	115	38	90	96	25	43	21	0	0.421	0.880	1.081	1.113	3.450	17.152	0.024	156	650	27	47	-1.248	8	19	22	25	-50
1	5	8	"PFF1188"	"F48395_1"	1950	24200	120	5073	4743	1524	123	156	113	100	100	0	1519	1374	464	102	110	36	100	100	0	3.493	3.632	3.574	3.782	1.428	3.687	0.909	120	455	6367	5892	1.805	4950	1417	4620	1272	0
1	6	8	"PFF1190"	"F48424_2"	2130	24200	120	392	386	113	101	123	76	95	86	0	690	679	163	93	101	31	100	100	0	0.487	0.486	0.461	0.454	1.658	0.479	0.687	120	499	888	871	-1.037	291	597	285	586	0
1	7	8	"PFF1193"	"F48446_1"	2320	24210	120	228	230	69	94	105	68	84	49	0	417	415	113	87	92	37	99	98	0	0.406	0.415	0.434	0.384	2.001	0.487	0.634	120	496	464	464	-1.300	134	330	136	328	0
1	8	8	"PFF1195"	"F48446_5"	2520	24210	120	251	257	83	94	102	63	87	68	0	370	358	88	89	94	37	98	97	0	0.559	0.606	0.574	0.556	1.706	0.718	0.708	120	533	438	432	-0.840	157	281	163	269	0
1	9	8	"PFF1220"	"F49665_1"	2700	24200	110	320	331	78	92	97	46	100	98	0	569	572	122	91	93	24	100	100	0	0.477	0.497	0.508	0.484	1.311	0.479	0.833	80	472	706	720	-1.068	228	478	239	481	0
1	10	8	"PFF1222"	"F49677_3"	2900	24200	120	1025	992	352	91	99	53	100	99	0	2218	2109	628	89	92	22	100	100	0	0.439	0.446	0.470	0.426	1.413	0.449	0.918	120	531	3063	2921	-1.189	934	2129	901	2020	0
1	11	8	"PFF1225"	"F49959_1"	3090	24200	120	182	182	44	90	96	44	84	53	0	362	366	92	90	91	15	100	100	0	0.338	0.333	0.334	0.305	1.971	0.330	0.526	120	535	364	368	-1.564	92	272	92	276	0
1	12	8	"PFF1234"	"F50107_1"	3280	24200	110	135	145	43	90	103	61	36	6	0	141	145	23	89	91	17	98	77	0	0.865	0.982	0.949	0.922	2.035	3.731	0.128	80	442	97	111	-0.209	45	52	55	56	0
1	13	8	"PFF1237"	"F50551_1"	3460	24200	120	204	211	78	91	104	59	87	44	0	283	279	72	88	91	18	99	99	0	0.579	0.628	0.601	0.607	1.844	0.736	0.332	120	531	308	311	-0.787	113	195	120	191	0
1	14	8	"PFF1239"	"F50598_1"	3660	24200	120	192	196	52	89	92	29	95	80	0	400	398	102	87	90	17	100	100	0	0.329	0.344	0.339	0.323	1.772	0.324	0.608	120	514	416	418	-1.604	103	313	107	311	0
1	15	8	"PFF1927"	"F960_2"	3850	24190	130	324	335	94	87	89	25	100	99	0	821	814	231	88	89	15	100	100	0	0.323	0.342	0.336	0.334	1.315	0.335	0.864	120	565	970	974	-1.629	237	733	248	726	0
1	16	8	"PFF1931"	"F960_7"	4040	24190	120	150	149	36	85	89	25	84	66	0	322	325	72	88	89	15	100	100	0	0.278	0.270	0.265	0.240	2.026	0.258	0.455	120	515	299	301	-1.848	65	234	64	237	0
1	17	8	"PFF1933"	"F9676_1"	4230	24190	130	282	287	89	87	90	26	98	95	0	520	507	148	91	94	17	100	100	0	0.455	0.481	0.491	0.456	1.503	0.477	0.797	120	559	624	616	-1.138	195	429	200	416	0
1	18	8	"PFI0003"	"I10209_1"	4420	24190	120	424	399	131	91	97	41	95	92	0	1111	1029	277	101	103	16	100	100	0	0.330	0.332	0.338	0.303	1.626	0.332	0.850	120	465	1343	1236	-1.601	333	1010	308	928	0
1	19	8	"PFI0005"	"I1033_3"	4610	24180	130	3274	3014	981	95	100	39	100	100	0	3040	2803	1007	101	103	18	100	100	0	1.082	1.080	1.076	1.117	1.520	1.045	0.926	120	522	6118	5621	0.113	3179	2939	2919	2702	0
1	20	8	"PFI0009"	"I10565_1"	4800	24190	120	182	185	53	93	93	22	90	80	0	336	322	77	95	98	19	100	99	0	0.369	0.405	0.405	0.385	2.090	0.381	0.487	120	492	330	319	-1.437	89	241	92	227	0
1	21	8	"PFI0038"	"I1136_2"	4980	24180	110	211	224	81	93	93	23	98	92	0	207	218	126	93	95	20	97	91	0	1.035	1.048	1.146	1.085	1.816	0.812	0.613	80	478	232	256	0.050	118	114	131	125	0
1	22	8	"PFI0041"	"I11448_2"	5180	24180	130	24009	22325	8117	101	105	32	100	100	0	12492	11823	4041	101	104	25	100	100	0	1.929	1.896	1.946	1.857	1.355	1.925	0.923	120	677	36299	33946	0.948	23908	12391	22224	11722	0
1	1	9	"PFI0043"	"I11495_1"	1190	24400	120	5783	5842	2207	89	98	81	100	100	0	2716	2684	1063	86	87	13	100	100	0	2.165	2.214	2.220	2.307	1.475	2.189	0.945	120	600	8324	8351	1.114	5694	2630	5753	2598	0
1	2	9	"PFI0045"	"I11523_4"	1370	24390	120	382	383	115	88	99	88	96	83	0	817	794	227	88	89	13	100	100	0	0.403	0.418	0.416	0.408	1.475	0.416	0.580	120	523	1023	1001	-1.310	294	729	295	706	0
1	3	9	"PFI0048"	"I1175_1"	1570	24400	120	186	191	64	90	98	38	90	66	0	272	272	68	86	89	17	100	99	0	0.516	0.543	0.503	0.514	1.778	0.575	0.378	120	549	282	287	-0.954	96	186	101	186	0
1	4	9	"PFI0053"	"I11857_2"	1760	24400	120	161	167	51	97	121	76	35	7	0	288	281	62	89	100	47	97	92	0	0.322	0.365	0.330	0.344	1.821	0.625	0.302	120	538	263	262	-1.637	64	199	70	192	0
1	5	9	"PFI0079"	"I12708_1"	1940	24390	120	207	218	63	99	123	76	72	25	0	337	328	79	90	101	47	99	95	0	0.437	0.500	0.504	0.462	1.758	0.600	0.457	120	513	355	357	-1.193	108	247	119	238	0
1	6	9	"PFI0085"	"I12812_3"	2140	24400	120	311	311	91	90	93	29	99	98	0	421	423	126	85	87	14	100	100	0	0.658	0.654	0.658	0.642	1.530	0.636	0.742	120	521	557	559	-0.604	221	336	221	338	0
1	7	9	"PFI0087"	"I12861_2"	2320	24390	130	7062	6579	3224	92	113	98	99	97	0	15957	15133	6688	86	96	52	100	98	0	0.439	0.431	0.440	0.407	1.666	0.428	0.908	120	534	22841	21534	-1.187	6970	15871	6487	15047	0
1	8	9	"PFI0089"	"I12932_1"	2520	24390	120	180	180	45	96	111	76	56	6	0	373	360	78	89	97	46	100	98	0	0.296	0.310	0.295	0.284	1.746	0.325	0.270	120	514	368	355	-1.757	84	284	84	271	0
1	9	9	"PFI0099"	"I13128_2"	2710	24390	120	1640	1572	510	93	115	115	100	100	0	4779	4547	1413	90	98	44	100	100	0	0.330	0.332	0.325	0.325	1.314	0.323	0.913	120	504	6236	5936	-1.600	1547	4689	1479	4457	0
1	10	9	"PFI0102"	"I13218_1"	2900	24390	140	154	199	169	92	112	110	23	10	0	231	235	82	91	98	45	84	74	0	0.443	0.743	0.526	0.528	2.819	2.493	0.256	156	558	202	251	-1.175	62	140	107	144	0
1	11	9	"PFI0124"	"I13978_1"	3090	24390	120	168	193	127	91	102	83	44	7	0	179	184	52	90	93	20	99	92	0	0.865	1.085	0.998	0.919	2.142	3.788	0.323	120	482	166	196	-0.209	77	89	102	94	0
1	12	9	"PFI0126"	"I14041_1"	3280	24380	130	206	208	57	93	108	87	66	16	0	271	268	65	90	93	19	99	99	0	0.624	0.646	0.629	0.570	2.087	0.711	0.462	120	565	294	293	-0.680	113	181	115	178	0
1	13	9	"PFI0128"	"I14195_1"	3470	24390	120	1671	1538	528	94	102	50	100	99	0	3095	3005	851	89	92	18	100	100	0	0.525	0.495	0.503	0.469	1.416	0.498	0.921	120	500	4583	4360	-0.931	1577	3006	1444	2916	0
1	14	9	"PFI0131"	"I1431_1"	3660	24390	120	197	196	47	92	107	167	8	0	0	256	246	55	89	93	37	96	92	0	0.629	0.662	0.694	0.642	1.677	3.473	0.322	120	510	272	261	-0.669	105	167	104	157	0
1	15	9	"PFI0137"	"I14413_3"	3850	24380	130	712	709	215	88	90	22	100	100	0	1754	1626	527	90	91	17	100	100	0	0.375	0.404	0.405	0.404	1.407	0.382	0.893	120	544	2288	2157	-1.415	624	1664	621	1536	0
1	16	9	"PFI0141"	"I14670_1"	4040	24380	130	228	224	58	86	89	23	97	92	0	415	406	108	90	91	15	100	100	0	0.437	0.437	0.428	0.432	1.583	0.414	0.725	120	564	467	454	-1.195	142	325	138	316	0
1	17	9	"PFJ0122"	"J167_5"	4240	24380	120	127	129	28	88	90	26	68	30	0	144	143	24	93	95	17	94	73	0	0.765	0.820	0.830	0.781	2.285	1.378	0.183	120	496	90	91	-0.387	39	51	41	50	0
1	18	9	"PFJ0124"	"J167_7"	4430	24370	150	103	105	26	92	97	34	21	1	0	111	113	20	100	103	19	32	9	0	1.000	1.000	1.417	1.314	3.938	7.967	0.022	156	584	22	26	0.000	11	11	13	13	-50
1	19	9	"PFJ0128"	"J170_18"	4620	24380	120	156	164	45	92	97	35	78	44	0	312	310	82	97	99	18	99	97	0	0.298	0.338	0.309	0.289	2.336	0.308	0.455	120	434	279	285	-1.748	64	215	72	213	0
1	20	9	"PFJ0137"	"J171_6"	4770	24380	150	92	96	29	92	93	23	19	8	0	96	99	18	97	99	17	19	7	0	0.000	2.000	1.795	1.470	3.740	7.645	0.009	156	639	-1	6	Error	0	-1	4	2	-50
1	21	9	"PFJ0150"	"J181_2"	5000	24380	120	463	477	173	93	97	29	100	98	0	555	573	180	98	100	19	100	99	0	0.810	0.808	0.794	0.785	1.550	0.831	0.849	120	577	827	859	-0.305	370	457	384	475	0
1	22	9	"PFJ0153"	"J181_9"	5190	24380	130	2154	2039	748	99	105	35	100	100	0	1151	1137	312	103	107	30	100	100	0	1.961	1.876	1.912	1.770	1.477	2.015	0.909	120	641	3103	2974	0.971	2055	1048	1940	1034	0
1	1	10	"PFJ0179"	"J198_2"	1210	24590	100	121	121	28	87	91	28	56	18	0	137	138	25	85	86	13	96	82	0	0.654	0.642	0.656	0.604	2.779	2.350	0.061	80	462	86	87	-0.613	34	52	34	53	0
1	2	10	"PFJ0184"	"J206_1"	1390	24590	120	707	674	211	88	92	31	100	99	0	662	656	182	88	90	14	100	100	0	1.078	1.032	1.004	0.995	1.435	1.050	0.888	120	506	1193	1154	0.109	619	574	586	568	0
1	3	10	"PFJ0186"	"J206_6"	1570	24590	120	284	287	90	89	93	30	99	94	0	231	235	69	86	89	14	97	95	0	1.345	1.329	1.343	1.310	2.168	1.477	0.628	120	505	340	347	0.427	195	145	198	149	0
1	4	10	"PFJ0188"	"J212_1"	1770	24590	120	276	273	83	91	102	54	91	82	0	552	533	151	85	93	43	100	99	0	0.396	0.406	0.392	0.377	1.717	0.401	0.783	120	479	652	630	-1.336	185	467	182	448	0
1	5	10	"PFJ0190"	"J212_4"	1950	24600	150	98	100	31	91	105	64	4	0	0	106	107	20	86	92	39	19	0	0	0.350	0.429	1.134	1.109	3.389	5.814	0.039	156	646	27	30	-1.515	7	20	9	21	-50
1	6	10	"PFJ0197"	"J218_1"	2150	24580	110	104	108	32	89	95	50	13	2	0	160	164	34	84	86	14	98	95	0	0.197	0.237	0.396	0.351	2.690	4.427	0.017	80	459	91	99	-2.341	15	76	19	80	0
1	7	10	"PFJ0220"	"J222_7"	2330	24580	130	153	163	51	91	104	77	41	5	0	330	327	100	86	93	40	98	94	0	0.254	0.299	0.295	0.276	2.110	0.534	0.227	120	627	306	313	-1.977	62	244	72	241	0
1	8	10	"PFJ0228"	"J227_3"	2540	24590	130	972	916	340	92	101	46	98	96	0	708	691	214	86	89	24	99	99	0	1.415	1.362	1.326	1.275	1.656	1.439	0.884	120	578	1502	1429	0.501	880	622	824	605	0
1	9	10	"PFJ0231"	"J22_1"	2730	24580	130	148	154	59	92	116	119	10	1	0	234	229	56	86	95	46	93	80	0	0.378	0.434	0.404	0.372	2.527	2.756	0.123	120	491	204	205	-1.402	56	148	62	143	0
1	10	10	"PFJ0233"	"J22_3"	2900	24590	150	94	96	23	93	114	113	0	0	0	94	97	15	88	96	44	1	0	0	0.167	0.333	1.111	1.003	3.626	4.270	0.254	156	553	7	12	-2.585	1	6	3	9	-50
1	11	10	"PFJ0238"	"J232_6"	3100	24580	120	128	152	144	92	104	83	15	5	0	206	212	63	88	92	21	98	96	0	0.305	0.484	0.383	0.380	2.726	4.354	0.059	120	498	154	184	-1.713	36	118	60	124	0
1	12	10	"PFJ0242"	"J236_1"	3290	24580	120	277	292	91	95	112	103	85	43	0	535	539	147	91	94	18	100	100	0	0.410	0.440	0.418	0.413	1.544	0.455	0.505	120	483	626	645	-1.287	182	444	197	448	0
1	13	10	"PFJ0262"	"J248_1"	3470	24580	130	135	141	45	94	106	71	21	3	0	214	209	44	93	95	17	97	96	0	0.339	0.405	0.352	0.342	2.558	0.876	0.094	120	490	162	163	-1.561	41	121	47	116	0
1	14	10	"PFJ0264"	"J248_11"	3660	24600	150	94	108	71	91	109	170	2	1	0	97	99	19	91	95	37	8	0	0	0.500	2.125	1.326	1.432	4.335	5.605	0.713	156	536	9	25	-1.000	3	6	17	8	-50
1	15	10	"PFJ0267"	"J248_5"	3840	24580	150	108	108	28	89	105	164	0	0	0	125	125	31	92	97	37	44	7	0	0.576	0.576	0.760	0.682	3.557	0.950	0.060	156	567	52	52	-0.796	19	33	19	33	-50
1	16	10	"PFJ0271"	"J252_2"	4040	24570	130	200	215	91	88	91	23	88	84	0	297	295	120	92	95	19	90	89	0	0.546	0.626	0.548	0.593	2.152	0.583	0.582	120	555	317	330	-0.872	112	205	127	203	0
1	17	10	"PFJ0273"	"J252_4"	4240	24570	120	214	227	94	92	96	30	89	79	0	225	213	75	98	101	21	89	78	0	0.961	1.174	1.132	1.074	1.900	1.345	0.590	120	529	249	250	-0.058	122	127	135	115	0
1	18	10	"PFJ0275"	"J2541_2"	4430	24570	120	269	277	162	95	101	36	77	70	0	307	300	170	103	106	20	80	78	0	0.853	0.924	0.789	0.780	2.666	0.939	0.703	120	446	378	379	-0.229	174	204	182	197	0
1	19	10	"PFK0357"	"Kn3479_1"	4600	24590	150	107	121	55	91	97	37	30	14	0	109	130	64	97	100	18	44	29	0	1.333	0.909	1.023	1.089	4.018	1.868	0.237	156	551	28	63	0.415	16	12	30	33	-50
1	20	10	"PFK0369"	"Kn3690_1"	4810	24570	120	614	607	257	91	95	27	96	96	0	740	761	295	100	103	21	98	97	0	0.817	0.781	0.803	0.769	2.151	0.782	0.815	120	503	1163	1177	-0.291	523	640	516	661	0
1	21	10	"PFK0371"	"Kn3698_1"	5000	24570	120	434	426	175	95	99	32	96	92	0	411	387	135	104	108	25	95	93	0	1.104	1.170	1.171	1.084	2.054	1.246	0.762	120	504	646	614	0.143	339	307	331	283	0
1	22	10	"PFK0373"	"Kn3698_4"	5190	24570	110	269	264	78	94	101	35	98	87	0	638	616	206	103	107	33	100	100	0	0.327	0.331	0.320	0.326	1.582	0.323	0.766	80	466	710	683	-1.612	175	535	170	513	0
1	1	11	"PFK0375"	"Kn3744_1"	1200	24790	110	622	613	177	88	92	30	100	100	0	1335	1251	361	86	87	14	100	100	0	0.428	0.451	0.439	0.446	1.350	0.436	0.896	80	541	1783	1690	-1.226	534	1249	525	1165	0
1	2	11	"PFK0378"	"Kn3773_1"	1390	24780	120	176	177	42	89	92	27	94	75	0	314	316	80	87	88	14	100	100	0	0.383	0.384	0.377	0.360	1.867	0.381	0.503	120	542	314	317	-1.384	87	227	88	229	0
1	3	11	"PFK0408"	"Kn4447_1"	1580	24770	110	190	192	46	88	91	23	95	90	0	213	226	70	88	90	14	100	100	0	0.816	0.754	0.811	0.732	1.733	0.724	0.593	80	445	227	242	-0.293	102	125	104	138	0
1	4	11	"PFK0410"	"Kn4524_1"	1770	24780	120	259	251	76	87	91	28	96	90	0	447	432	122	88	90	15	100	100	0	0.479	0.477	0.473	0.441	1.616	0.477	0.743	120	533	531	508	-1.062	172	359	164	344	0
1	5	11	"PFK0412"	"Kn459_3"	1960	24780	120	818	774	251	88	93	30	100	100	0	971	915	235	87	89	15	100	100	0	0.826	0.829	0.810	0.791	1.403	0.848	0.898	120	499	1614	1514	-0.276	730	884	686	828	0
1	6	11	"PFK0415"	"Kn4670_1"	2160	24780	100	122	124	30	91	96	49	28	2	0	150	155	28	91	93	16	100	88	0	0.525	0.516	0.664	0.539	2.668	0.880	0.162	80	479	90	97	-0.928	31	59	33	64	0
1	7	11	"PFK0423"	"Kn4895_2"	2350	24780	110	137	138	33	91	95	38	55	17	0	146	150	33	92	92	14	93	81	0	0.852	0.810	0.867	0.757	2.932	2.515	0.106	80	482	100	105	-0.231	46	54	47	58	0
1	8	11	"PFK0431"	"Kn5081_1"	2530	24770	130	203	207	61	92	103	60	82	45	0	755	705	219	91	92	16	100	100	0	0.167	0.187	0.178	0.180	1.714	0.172	0.382	120	561	775	729	-2.581	111	664	115	614	0
1	9	11	"PFK0462"	"Kn585_3"	2720	24780	120	219	253	217	94	105	67	79	45	0	499	456	159	91	93	16	100	98	0	0.306	0.436	0.291	0.356	2.459	0.623	0.225	120	476	533	524	-1.707	125	408	159	365	0
1	10	11	"PFK0466"	"Kn588_2"	2910	24770	120	186	198	74	92	102	67	65	25	0	447	446	110	90	96	31	100	100	0	0.263	0.298	0.258	0.262	1.818	0.333	0.375	120	475	451	462	-1.925	94	357	106	356	0
1	11	11	"PFK0469"	"Kn5905_4"	3100	24770	120	175	177	48	92	98	34	81	62	0	395	375	97	91	93	17	100	99	0	0.273	0.299	0.279	0.267	1.962	0.279	0.430	120	500	387	369	-1.873	83	304	85	284	0
1	12	11	"PFK0476"	"Kn603_2"	3290	24760	130	19290	17564	6736	100	112	65	100	100	0	5103	4937	1878	96	100	25	100	100	0	3.833	3.608	3.599	3.557	1.368	3.680	0.920	120	538	24197	22305	1.938	19190	5007	17464	4841	0
1	13	11	"PFK0484"	"Kn656_1"	3480	24760	120	357	342	110	102	112	60	94	84	0	318	306	79	99	103	26	99	96	0	1.164	1.159	1.166	1.111	1.556	1.254	0.774	120	443	474	447	0.220	255	219	240	207	0
1	14	11	"PFK0486"	"Kn657_2"	3670	24770	120	372	371	144	92	100	60	94	85	0	717	738	233	93	97	20	100	100	0	0.449	0.433	0.427	0.399	1.637	0.437	0.686	120	459	904	924	-1.156	280	624	279	645	0
1	15	11	"PFK0519"	"Kn819_1"	3870	24760	130	3622	3567	1517	90	96	54	100	100	0	3306	3289	1413	93	97	21	100	100	0	1.099	1.088	1.081	1.094	1.403	1.067	0.892	120	530	6745	6673	0.137	3532	3213	3477	3196	0
1	16	11	"PFK0523"	"Kn8362_1"	4060	24760	130	285	286	85	93	96	27	97	94	0	375	354	101	99	102	21	97	94	0	0.696	0.757	0.733	0.764	1.732	0.746	0.765	120	564	468	448	-0.524	192	276	193	255	0
1	17	11	"PFK0526"	"Kn8409_1"	4250	24770	130	195	194	44	97	102	44	84	58	0	428	415	115	102	103	18	100	98	0	0.301	0.310	0.316	0.303	1.911	0.286	0.568	120	540	424	410	-1.734	98	326	97	313	0
1	18	11	"PFK0538"	"Kn906_1"	4430	24760	120	210	208	55	96	103	47	86	62	0	350	340	91	100	101	17	100	98	0	0.456	0.467	0.474	0.444	1.840	0.445	0.540	120	472	364	352	-1.133	114	250	112	240	0
1	19	11	"PFK0541"	"Kn918_1"	4630	24760	130	804	727	286	92	95	30	99	96	0	1823	1635	515	99	101	18	100	100	0	0.413	0.413	0.424	0.371	1.631	0.423	0.892	120	518	2436	2171	-1.276	712	1724	635	1536	0
1	20	11	"PFK0549"	"Kn945_1"	4810	24760	130	457	434	128	93	95	24	99	96	0	1207	1125	326	103	106	20	100	100	0	0.330	0.334	0.327	0.321	1.519	0.326	0.884	120	563	1468	1363	-1.601	364	1104	341	1022	0
1	21	11	"PFK1038"	"Ks510_8"	5010	24750	130	3606	3405	1398	97	102	35	100	100	0	1064	939	355	107	110	23	100	99	0	3.667	3.976	3.887	4.015	1.548	4.094	0.896	120	550	4466	4140	1.874	3509	957	3308	832	0
1	22	11	"PFK1040"	"Ks51_11"	5190	24760	130	584	560	191	95	101	35	99	98	0	916	896	295	102	104	26	100	100	0	0.601	0.586	0.587	0.569	1.566	0.576	0.876	120	600	1303	1259	-0.735	489	814	465	794	0
1	1	12	"PFK1042"	"Ks51_2"	1210	24970	110	119	139	75	88	93	31	48	30	0	130	131	22	90	91	14	91	66	0	0.775	1.244	1.115	0.919	3.120	4.659	0.116	80	498	71	92	-0.368	31	40	51	41	0
1	2	12	"PFK1044"	"Ks51_4"	1400	24970	120	309	307	94	91	95	29	98	96	0	524	527	148	93	94	14	100	100	0	0.506	0.498	0.497	0.477	1.512	0.490	0.796	120	504	649	650	-0.983	218	431	216	434	0
1	3	12	"PFK1046"	"Ks51_6"	1580	24960	120	123	127	31	89	92	22	64	43	0	169	175	45	92	94	15	95	91	0	0.442	0.458	0.504	0.419	3.141	0.383	0.187	120	554	111	121	-1.179	34	77	38	83	0
1	4	12	"PFK1048"	"Ks532_3"	1780	24970	110	144	144	29	89	90	22	88	57	0	134	134	22	92	94	15	88	67	0	1.310	1.310	1.439	1.361	2.279	1.588	0.290	80	452	97	97	0.389	55	42	55	42	0
1	5	12	"PFK1074"	"Ks56_11"	1960	24970	120	169	176	38	92	95	29	94	75	0	207	209	39	96	97	15	100	100	0	0.694	0.743	0.755	0.707	1.840	0.780	0.455	120	562	188	197	-0.528	77	111	84	113	0
1	6	12	"PFK1076"	"Ks56_16"	2160	24970	100	135	136	36	92	95	27	70	36	0	130	128	23	98	100	18	70	37	0	1.344	1.467	1.551	1.365	3.152	3.806	0.066	80	460	75	74	0.426	43	32	44	30	0
1	7	12	"PFK1078"	"Ks56_18"	2340	24960	110	122	125	31	93	96	37	42	8	0	261	267	66	98	100	24	100	96	0	0.178	0.189	0.204	0.188	2.868	0.168	0.069	80	485	192	201	-2.491	29	163	32	169	0
1	8	12	"PFK1080"	"Ks56_23"	2540	24970	130	170	178	48	93	100	54	75	26	0	317	303	72	97	100	24	100	97	0	0.350	0.413	0.357	0.379	1.909	0.437	0.394	120	522	297	291	-1.515	77	220	85	206	0
1	9	12	"PFK1082"	"Ks56_26"	2730	24960	150	115	128	52	95	100	47	27	7	0	124	127	27	99	101	18	60	37	0	0.800	1.179	0.990	0.955	3.800	4.085	0.081	156	515	45	61	-0.322	20	25	33	28	-50
1	10	12	"PFK1085"	"Ks56_32"	2910	24970	130	436	426	133	94	108	77	96	87	0	868	825	221	102	105	30	100	100	0	0.446	0.459	0.452	0.440	1.516	0.461	0.794	120	478	1108	1055	-1.163	342	766	332	723	0
1	11	12	"PFK1110"	"Ks624_12"	3100	24960	120	185	185	52	94	107	75	60	9	0	470	449	121	97	101	29	100	99	0	0.244	0.259	0.264	0.235	2.151	0.226	0.445	120	530	464	443	-2.035	91	373	91	352	0
1	12	12	"PFK1113"	"Ks624_4"	3300	24960	120	273	284	88	99	103	32	95	90	0	499	490	124	98	102	26	100	100	0	0.434	0.472	0.477	0.467	1.588	0.461	0.660	120	475	575	577	-1.205	174	401	185	392	0
1	13	12	"PFK1115"	"Ks625_10"	3490	24950	150	124	139	95	102	108	33	35	12	0	135	137	28	103	107	25	57	26	0	0.688	1.088	0.966	1.042	3.090	8.844	0.070	156	551	54	71	-0.541	22	32	37	34	-50
1	14	12	"PFK1117"	"Ks625_14"	3680	24970	130	440	432	143	91	97	31	98	98	0	957	925	312	97	98	17	100	100	0	0.406	0.412	0.419	0.400	1.616	0.388	0.816	120	457	1209	1169	-1.301	349	860	341	828	0
1	15	12	"PFK1119"	"Ks625_7"	3870	24960	120	177	175	49	88	91	25	87	75	0	390	370	100	94	95	16	99	99	0	0.301	0.315	0.307	0.289	1.983	0.323	0.654	120	458	385	363	-1.734	89	296	87	276	0
1	16	12	"PFK1122"	"Ks646_2"	4060	24960	120	251	249	72	95	100	33	95	88	0	446	432	131	102	104	20	99	97	0	0.453	0.467	0.471	0.444	1.838	0.445	0.715	120	444	500	484	-1.141	156	344	154	330	0
1	17	12	"PFK1144"	"Ks66_16"	4250	24960	130	274	271	78	101	108	50	90	80	0	637	642	193	106	107	17	100	100	0	0.326	0.317	0.306	0.298	1.680	0.305	0.728	120	450	704	706	-1.618	173	531	170	536	0
1	18	12	"PFK1146"	"Ks66_3"	4430	24960	150	124	125	33	95	101	46	28	4	0	126	130	24	100	101	16	69	39	0	1.115	1.000	1.286	1.307	3.531	10.232	0.026	156	566	55	60	0.158	29	26	30	30	-50
1	19	12	"PFK1149"	"Ks66_7"	4630	24950	110	810	776	204	89	93	30	100	100	0	405	392	95	97	99	23	100	98	0	2.341	2.329	2.308	2.354	1.378	2.340	0.850	80	470	1029	982	1.227	721	308	687	295	0
1	20	12	"PFK1151"	"Ks68_13"	4830	24960	130	2585	2446	717	94	97	26	100	100	0	4322	3905	1227	100	103	23	100	100	0	0.590	0.618	0.622	0.629	1.370	0.596	0.908	120	499	6713	6157	-0.761	2491	4222	2352	3805	0
1	21	12	"PFK1153"	"Ks692_12"	5020	24960	150	96	100	27	97	108	63	4	0	0	114	116	23	105	113	75	0	0	0	-0.111	0.273	0.962	1.031	4.044	7.885	0.014	156	599	8	14	Error	-1	9	3	11	-50
1	22	12	"PFK1155"	"Ks692_6"	5200	24950	130	120	131	45	93	97	35	41	11	0	145	145	30	96	100	28	77	40	0	0.551	0.776	0.712	0.775	2.687	1.106	0.115	120	548	76	87	-0.860	27	49	38	49	0
1	1	13	"PFM0107"	"M17691_2"	1210	25150	130	165	172	47	89	98	47	80	34	0	286	279	86	89	90	13	98	98	0	0.386	0.437	0.441	0.422	2.549	0.420	0.223	120	642	273	273	-1.374	76	197	83	190	0
1	2	13	"PFM0110"	"M18079_3"	1400	25160	120	247	237	65	90	96	38	95	83	0	300	288	83	94	95	15	99	98	0	0.762	0.758	0.761	0.763	1.652	0.758	0.657	120	452	363	341	-0.392	157	206	147	194	0
1	3	13	"PFM0112"	"M18079_5"	1590	25170	120	418	410	166	90	92	27	95	91	0	1155	1068	369	94	95	15	100	100	0	0.309	0.329	0.316	0.293	1.805	0.331	0.824	120	391	1389	1294	-1.694	328	1061	320	974	0
1	4	13	"PFM0116"	"M18377_2"	1730	25160	150	86	89	23	90	95	29	10	1	0	96	97	17	97	97	15	15	6	0	4.000	100000.000	1.348	1.334	3.613	8.142	0.036	156	661	-5	-1	2.000	-4	-1	-1	0	-50
1	5	13	"PFM0118"	"M1840_2"	1980	25160	110	157	163	50	93	99	36	70	42	0	258	253	51	98	100	16	100	98	0	0.400	0.452	0.389	0.397	2.282	0.502	0.350	80	498	224	225	-1.322	64	160	70	155	0
1	6	13	"PFM0121"	"M18869_1"	2160	25160	110	384	383	122	91	94	29	97	95	0	772	732	239	98	102	19	100	98	0	0.435	0.461	0.446	0.447	1.551	0.431	0.815	80	413	967	926	-1.202	293	674	292	634	0
1	7	13	"PFM0142"	"M196_6"	2310	25150	120	147	153	52	95	98	29	73	42	0	280	274	70	99	103	25	98	96	0	0.287	0.331	0.311	0.307	2.667	0.333	0.289	120	480	233	233	-1.799	52	181	58	175	0
1	8	13	"PFM0144"	"M196_8"	2500	25140	120	332	319	115	92	97	36	91	87	0	983	949	357	96	99	24	99	99	0	0.271	0.266	0.273	0.273	1.794	0.256	0.801	120	514	1127	1080	-1.886	240	887	227	853	0
1	9	13	"PFM0148"	"M19895_2"	2690	25130	100	147	153	46	94	98	34	71	35	0	182	183	39	97	99	18	96	91	0	0.624	0.686	0.740	0.673	2.414	0.954	0.192	80	382	138	145	-0.681	53	85	59	86	0
1	10	13	"PFM0152"	"M20060_1"	2870	25130	120	171	178	74	99	112	87	35	7	0	228	222	68	103	105	19	90	85	0	0.576	0.664	0.594	0.676	2.949	2.164	0.115	120	477	197	198	-0.796	72	125	79	119	0
1	11	13	"PFM0154"	"M20186_2"	3070	25140	90	184	192	72	94	110	96	42	15	0	408	407	144	98	100	18	98	96	0	0.290	0.317	0.311	0.269	2.642	0.317	0.325	52	373	400	407	-1.784	90	310	98	309	0
1	12	13	"PFM0156"	"M20989_1"	3260	25130	100	304	307	138	92	97	43	92	78	0	760	799	373	92	95	18	100	100	0	0.317	0.304	0.277	0.295	2.199	0.285	0.469	80	416	880	922	-1.656	212	668	215	707	0
1	13	13	"PFM0179"	"M22143_2"	3440	25130	120	157	161	43	96	103	57	55	8	0	280	270	80	99	102	19	94	91	0	0.337	0.380	0.398	0.384	2.438	0.348	0.330	120	475	242	236	-1.569	61	181	65	171	0
1	14	13	"PFM0182"	"M22193_2"	3640	25130	130	511	487	151	93	100	45	99	95	0	536	516	139	99	101	18	100	99	0	0.957	0.945	0.933	0.909	1.529	0.973	0.852	120	496	855	811	-0.064	418	437	394	417	0
1	15	13	"PFM0184"	"M22193_8"	3830	25130	120	162	167	49	88	91	24	89	71	0	406	392	130	90	93	16	98	95	0	0.234	0.262	0.236	0.249	1.953	0.240	0.526	120	471	390	381	-2.094	74	316	79	302	0
1	16	13	"PFM0186"	"M22451_2"	4030	25130	150	94	101	30	90	94	30	15	3	0	109	111	22	93	95	16	49	23	0	0.250	0.611	0.850	0.749	3.692	4.876	0.027	156	581	20	29	-2.000	4	16	11	18	-50
1	17	13	"PFM0193"	"M22678_3"	4220	25130	130	478	459	187	96	100	33	97	93	0	1057	985	391	99	100	17	100	99	0	0.399	0.410	0.409	0.392	1.562	0.408	0.867	120	502	1340	1249	-1.326	382	958	363	886	0
1	18	13	"PFM0196"	"M2305_1"	4410	25130	130	241	250	84	92	96	30	96	90	0	237	230	51	96	98	16	97	95	0	1.057	1.179	1.048	1.094	1.978	1.410	0.644	120	475	290	292	0.080	149	141	158	134	0
1	19	13	"PFM0218"	"M24561_3"	4580	25130	110	311	303	95	84	92	83	88	72	0	936	891	280	89	94	25	100	100	0	0.268	0.273	0.278	0.262	1.545	0.261	0.679	80	427	1074	1021	-1.900	227	847	219	802	0
1	20	13	"PFM0224"	"M24933_22"	4770	25120	130	125	132	42	84	96	101	10	0	0	119	126	43	90	95	26	54	30	0	1.414	1.333	1.110	1.105	3.464	26.158	0.015	120	520	70	84	0.500	41	29	48	36	0
1	21	13	"PFM0227"	"M24933_9"	4940	25130	100	108	118	45	89	100	50	25	8	0	117	116	40	95	101	29	41	13	0	0.864	1.381	0.951	0.907	3.066	2.252	0.135	80	387	41	50	-0.212	19	22	29	21	0
1	22	13	"PFM0229"	"M25032_3"	5160	25110	110	447	447	164	92	105	69	96	90	0	1283	1155	383	97	113	101	97	96	0	0.299	0.336	0.332	0.330	1.456	0.358	0.777	80	497	1541	1413	-1.740	355	1186	355	1058	0
1	1	14	"PFM0231"	"M2511_3"	1160	25340	120	112	124	61	89	100	57	18	4	0	135	136	30	85	86	13	90	81	0	0.460	0.686	0.638	0.591	2.987	4.814	0.084	120	611	73	86	-1.120	23	50	35	51	0
1	2	14	"PFM0234"	"M25344_2"	1370	25330	120	307	302	82	90	103	67	96	80	0	280	272	66	88	90	15	100	99	0	1.130	1.152	1.189	1.154	1.509	1.326	0.603	120	499	409	396	0.177	217	192	212	184	0
1	3	14	"PFM0693"	"M50721_5"	1550	25340	120	207	217	67	90	95	35	92	81	0	439	424	123	92	94	14	100	100	0	0.337	0.383	0.382	0.363	1.659	0.369	0.621	120	433	464	459	-1.568	117	347	127	332	0
1	4	14	"PFM0695"	"M51089_1"	1740	25340	120	137	144	49	90	95	31	67	40	0	242	241	63	97	97	15	97	96	0	0.324	0.375	0.368	0.337	2.483	0.368	0.262	120	454	192	198	-1.625	47	145	54	144	0
1	5	14	"PFM0698"	"M51323_1"	1930	25340	120	867	864	286	97	104	40	100	100	0	1285	1198	386	98	100	17	100	100	0	0.649	0.697	0.715	0.690	1.475	0.690	0.913	120	516	1957	1867	-0.624	770	1187	767	1100	0
1	6	14	"PFM0702"	"M5172_2"	2110	25340	120	138	139	30	94	102	39	54	11	0	278	271	64	99	102	18	98	97	0	0.246	0.262	0.254	0.237	2.188	0.259	0.196	120	513	223	217	-2.024	44	179	45	172	0
1	7	14	"PFM0705"	"M52114_1"	2310	25340	120	374	356	112	96	101	51	95	90	0	1155	1078	381	100	101	17	100	99	0	0.264	0.266	0.251	0.255	1.726	0.245	0.795	120	512	1333	1238	-1.924	278	1055	260	978	0
1	8	14	"PFM0710"	"M52423_1"	2490	25330	110	381	368	88	93	101	64	100	92	0	827	777	195	96	100	30	100	100	0	0.394	0.404	0.399	0.400	1.388	0.382	0.675	80	473	1019	956	-1.344	288	731	275	681	0
1	9	14	"PFM0728"	"M53642_4"	2690	25340	120	225	226	69	92	102	44	87	74	0	614	605	188	96	99	29	100	100	0	0.257	0.263	0.261	0.249	1.620	0.254	0.672	120	580	651	643	-1.962	133	518	134	509	0
1	10	14	"PFM0732"	"M53850_1"	2880	25330	120	1329	1210	412	94	102	51	99	98	0	4051	3857	1518	98	100	18	100	100	0	0.312	0.297	0.294	0.300	1.661	0.271	0.855	120	530	5188	4875	-1.678	1235	3953	1116	3759	0
1	11	14	"PFM0734"	"M53930_1"	3070	25330	120	924	895	283	93	95	24	100	100	0	1348	1243	379	97	99	17	100	100	0	0.664	0.700	0.690	0.696	1.376	0.691	0.907	120	548	2082	1948	-0.590	831	1251	802	1146	0
1	12	14	"PFM0738"	"M54370_2"	3270	25340	150	98	105	28	95	103	44	12	0	0	120	122	24	97	99	17	59	33	0	0.130	0.400	0.742	0.797	4.189	20.183	0.004	156	661	26	35	-2.939	3	23	10	25	-50
1	13	14	"PFM0742"	"M5455_1"	3450	25330	120	699	668	203	98	106	57	98	97	0	986	927	280	101	103	17	100	100	0	0.679	0.690	0.696	0.678	1.514	0.680	0.856	120	509	1486	1396	-0.558	601	885	570	826	0
1	14	14	"PFM0744"	"M5455_6"	3650	25330	120	125	137	82	95	102	55	16	5	0	230	230	46	100	103	17	100	99	0	0.231	0.323	0.264	0.254	2.505	0.587	0.086	120	549	160	172	-2.115	30	130	42	130	0
1	15	14	"PFM0765"	"M55888_4"	3830	25330	110	151	157	41	92	94	26	82	62	0	360	366	87	94	97	18	100	100	0	0.222	0.239	0.240	0.214	1.964	0.231	0.515	80	441	325	337	-2.173	59	266	65	272	0
1	16	14	"PFM0770"	"M55941_1"	4010	25340	150	88	89	22	92	95	26	8	1	0	99	101	17	96	98	18	17	5	0	-1.333	-0.600	1.273	1.329	3.391	9.986	0.003	156	657	-1	2	Error	-4	3	-3	5	-50
1	17	14	"PFM0772"	"M56059_1"	4210	25330	110	118	121	33	91	94	24	55	25	0	406	392	110	96	98	16	100	98	0	0.087	0.101	0.125	0.116	2.401	0.091	0.157	80	472	337	326	-3.521	27	310	30	296	0
1	18	14	"PFM0780"	"M56462_2"	4400	25330	120	2687	2922	1289	92	96	29	100	100	0	1335	1309	439	98	103	30	100	100	0	2.098	2.337	2.234	2.272	1.495	2.560	0.873	120	531	3832	4041	1.069	2595	1237	2830	1211	0
1	19	14	"PFM0782"	"M56512_15"	4600	25330	150	99	104	34	90	102	93	1	0	0	109	111	35	96	103	38	16	3	0	0.692	0.933	0.911	0.890	4.197	0.840	0.159	156	650	22	29	-0.531	9	13	14	15	-50
1	20	14	"PFM0785"	"M56710_1"	4790	25320	120	577	580	203	85	99	109	97	92	0	608	568	184	89	91	36	97	97	0	0.948	1.033	0.997	1.047	1.541	1.036	0.864	120	456	1011	974	-0.077	492	519	495	479	0
1	21	14	"PFM0809"	"M58416_1"	4960	25330	150	90	110	119	83	90	34	14	5	0	96	120	216	86	86	38	7	1	0	0.700	0.794	1.088	1.148	3.829	0.449	0.424	156	618	17	61	-0.515	7	10	27	34	-50
1	22	14	"PFM0815"	"M58784_1"	5150	25330	150	90	93	29	85	95	55	5	0	0	93	94	14	89	96	82	0	0	0	1.250	1.600	1.348	1.445	3.695	1.363	0.118	156	823	9	13	0.322	5	4	8	5	-50
1	1	15	"PFM0817"	"M58847_5"	1180	25540	120	234	243	75	89	99	50	90	75	0	530	525	163	87	88	14	100	100	0	0.327	0.352	0.346	0.332	1.822	0.325	0.567	120	617	588	592	-1.611	145	443	154	438	0
1	2	15	"PFM0820"	"M5894_7"	1370	25540	120	124	126	31	95	108	66	14	0	0	264	268	65	88	88	13	100	99	0	0.165	0.172	0.198	0.170	2.350	0.196	0.030	120	547	205	211	-2.601	29	176	31	180	0
1	3	15	"PFM0824"	"M59170_6"	1570	25540	150	100	101	23	93	101	46	6	0	0	107	108	19	91	92	15	50	24	0	0.438	0.471	1.000	1.046	3.735	8.460	0.028	156	675	23	25	-1.193	7	16	8	17	-50
1	4	15	"PFM0828"	"M59497_4"	1750	25540	120	481	436	165	90	95	30	95	94	0	1020	935	296	93	94	15	100	100	0	0.422	0.411	0.418	0.369	1.717	0.422	0.869	120	499	1318	1188	-1.245	391	927	346	842	0
1	5	15	"PFN0330"	"N134_61"	1940	25540	120	141	150	37	95	100	33	72	31	0	235	240	61	98	99	15	99	96	0	0.336	0.387	0.390	0.371	2.474	0.387	0.226	120	525	183	197	-1.574	46	137	55	142	0
1	6	15	"PFN0332"	"N134_67"	2140	25540	120	333	316	110	95	99	30	90	88	0	602	594	186	100	101	17	100	100	0	0.474	0.447	0.443	0.396	1.930	0.450	0.808	120	481	740	715	-1.077	238	502	221	494	0
1	7	15	"PFN0334"	"N134_74"	2320	25530	120	209	207	69	94	109	81	74	17	0	276	266	81	97	101	27	97	92	0	0.642	0.669	0.639	0.620	2.003	0.850	0.514	120	498	294	282	-0.638	115	179	113	169	0
1	8	15	"PFN0336"	"N134_76"	2510	25530	120	313	316	116	94	112	85	89	66	0	481	460	129	98	103	36	99	99	0	0.572	0.613	0.582	0.591	1.671	0.739	0.478	120	550	602	584	-0.806	219	383	222	362	0
1	9	15	"PFN0338"	"N134_78"	2700	25530	120	181	185	57	96	118	92	42	5	0	352	351	101	99	103	26	99	97	0	0.336	0.353	0.354	0.335	2.009	0.479	0.153	120	514	338	341	-1.574	85	253	89	252	0
1	10	15	"PFN0342"	"N134_83"	2890	25530	120	465	469	178	96	113	81	95	85	0	1154	1067	358	96	101	26	99	99	0	0.349	0.384	0.385	0.370	1.896	0.379	0.823	120	549	1427	1344	-1.520	369	1058	373	971	0
1	11	15	"PFN0360"	"N135_22"	3090	25530	120	143	150	56	93	100	42	60	16	0	237	237	50	97	98	17	100	97	0	0.357	0.407	0.373	0.332	2.288	0.517	0.250	120	495	190	197	-1.485	50	140	57	140	0
1	12	15	"PFN0363"	"N135_27"	3270	25530	120	155	161	44	95	109	70	36	5	0	226	231	54	100	100	17	99	96	0	0.476	0.504	0.472	0.439	2.390	0.566	0.196	120	396	186	197	-1.070	60	126	66	131	0
1	13	15	"PFN0365"	"N135_7"	3460	25530	120	204	213	79	96	111	101	56	10	0	369	366	103	104	106	18	99	99	0	0.408	0.447	0.426	0.415	1.933	0.825	0.143	120	470	373	379	-1.295	108	265	117	262	0
1	14	15	"PFN0367"	"N135_9"	3650	25530	120	152	159	53	95	99	29	80	47	0	296	292	66	105	108	28	97	95	0	0.298	0.342	0.331	0.321	2.374	0.331	0.292	120	506	248	251	-1.745	57	191	64	187	0
1	15	15	"PFN0369"	"N136_13"	3850	25530	120	352	355	108	95	100	29	97	96	0	742	717	218	104	108	28	100	100	0	0.403	0.424	0.415	0.412	1.632	0.407	0.803	120	517	895	873	-1.312	257	638	260	613	0
1	16	15	"PFN0371"	"N136_16"	4040	25520	120	108	110	26	98	101	27	25	7	0	174	174	38	104	107	19	89	78	0	0.143	0.171	0.343	0.353	3.444	0.130	0.018	120	472	80	82	-2.807	10	70	12	70	0
1	17	15	"PFN0390"	"N137_31"	4220	25520	120	186	188	54	95	98	24	91	77	0	398	388	99	102	104	17	100	100	0	0.307	0.325	0.332	0.304	1.851	0.307	0.567	120	502	387	379	-1.702	91	296	93	286	0
1	18	15	"PFN0393"	"N137_38"	4410	25530	150	108	110	28	98	101	28	20	4	0	114	116	19	105	109	27	16	1	0	1.111	1.091	1.124	1.117	3.267	13.638	0.005	156	643	19	23	0.152	10	9	12	11	-50
1	19	15	"PFN0395"	"N137_4"	4610	25520	120	204	204	58	99	103	31	90	73	0	530	506	158	105	107	28	99	97	0	0.247	0.262	0.268	0.244	1.949	0.236	0.527	120	478	530	506	-2.017	105	425	105	401	0
1	20	15	"PFN0398"	"N137_44"	4790	25520	120	146	147	38	90	94	32	72	41	0	381	374	113	94	95	35	100	98	0	0.195	0.204	0.210	0.192	2.261	0.170	0.153	120	517	343	337	-2.358	56	287	57	280	0
1	21	15	"PFN0400"	"N137_5"	4990	25520	120	166	166	49	84	89	32	83	65	0	456	436	169	85	82	31	94	90	0	0.221	0.234	0.237	0.233	2.106	0.207	0.548	120	481	453	433	-2.178	82	371	82	351	0
1	22	15	"PFN0403"	"N137_53"	5180	25530	150	92	95	32	83	89	34	19	5	0	105	107	50	85	87	34	37	13	0	0.450	0.545	0.700	0.643	3.244	1.150	0.089	156	780	29	34	-1.152	9	20	12	22	-50
1	1	16	"PFN0420"	"N138_29"	1190	25730	100	132	136	45	92	103	50	36	6	0	121	124	26	87	89	17	76	47	0	1.176	1.189	1.195	1.074	3.343	11.291	0.016	80	466	74	81	0.234	40	34	44	37	0
1	2	16	"PFN0422"	"N138_30"	1380	25730	110	142	154	55	96	101	36	58	30	0	214	211	46	88	90	17	100	95	0	0.365	0.472	0.409	0.378	3.072	0.519	0.180	80	531	172	181	-1.454	46	126	58	123	0
1	3	16	"PFN0427"	"N138_36"	1580	25740	100	127	133	37	94	99	27	60	36	0	128	128	24	94	96	17	75	48	0	0.971	1.147	1.140	1.058	3.438	3.700	0.087	80	407	67	73	-0.043	33	34	39	34	0
1	4	16	"PFN0429"	"N138_39"	1750	25730	110	260	265	79	94	98	28	98	96	0	612	588	169	98	99	19	98	98	0	0.323	0.349	0.315	0.331	1.819	0.329	0.769	80	451	680	661	-1.631	166	514	171	490	0
1	5	16	"PFN0431"	"N138_43"	1940	25730	120	269	273	95	95	103	39	98	93	0	639	614	231	95	97	17	99	97	0	0.320	0.343	0.320	0.347	1.741	0.289	0.503	120	497	718	697	-1.645	174	544	178	519	0
1	6	16	"PFN0435"	"N138_51"	2130	25720	150	94	95	24	92	98	35	10	1	0	102	102	18	95	97	16	26	8	0	0.286	0.429	1.276	1.219	3.152	42.671	0.006	156	576	9	10	-1.807	2	7	3	7	-50
1	7	16	"PFN0839"	"N163_7"	2330	25740	150	102	113	47	96	111	73	8	3	0	103	111	32	96	100	26	29	11	0	0.857	1.133	1.321	1.270	3.353	7.001	0.065	156	585	13	32	-0.222	6	7	17	15	-50
1	8	16	"PFN0843"	"N164_7"	2520	25730	120	252	257	89	97	115	75	84	52	0	637	610	170	95	98	19	100	100	0	0.286	0.311	0.280	0.283	1.734	0.291	0.393	120	481	697	675	-1.806	155	542	160	515	0
1	9	16	"PFN0846"	"N165_14"	2700	25730	120	465	471	201	102	136	116	89	74	0	576	534	172	96	101	28	99	97	0	0.756	0.842	0.754	0.789	1.874	0.945	0.657	120	487	843	807	-0.403	363	480	369	438	0
1	10	16	"PFN0848"	"N165_16"	2890	25720	110	11334	9989	3575	101	142	240	100	100	0	7969	7269	2577	97	142	480	100	100	0	1.427	1.379	1.349	1.361	1.346	1.310	0.896	80	475	19105	17060	0.513	11233	7872	9888	7172	0
1	11	16	"PFN0852"	"N165_8"	3080	25720	120	190	194	60	95	119	226	2	0	0	241	239	50	93	137	480	0	0	0	0.642	0.678	0.652	0.580	2.146	0.824	0.536	120	476	243	245	-0.640	95	148	99	146	0
1	12	16	"PFN0854"	"N166_2"	3280	25690	150	95	102	36	91	107	102	3	0	0	98	99	17	92	94	17	25	7	0	0.667	1.571	1.789	1.769	3.655	11.068	0.013	156	483	10	18	-0.585	4	6	11	7	-50
1	13	16	"PFN0877"	"N168_9"	3450	25720	150	90	116	119	91	103	99	7	3	0	100	102	23	96	98	18	23	7	0	-0.250	4.167	1.333	1.511	4.504	23.395	0.070	156	483	3	31	Error	-1	4	25	6	-50
1	14	16	"PFN0881"	"N169_15"	3640	25720	150	88	91	29	93	98	44	3	0	0	92	93	16	98	101	28	1	0	0	0.833	0.400	1.434	1.658	3.640	17.222	0.006	156	537	-11	-7	-0.263	-5	-6	-2	-5	-50
1	15	16	"PFN0884"	"N169_20"	3830	25720	150	90	94	24	93	97	26	15	3	0	101	102	16	100	104	28	3	0	0	-3.000	0.500	1.558	1.275	4.084	0.229	0.000	156	599	-2	3	Error	-3	1	1	2	-50
1	16	16	"PFN0889"	"N170_4"	4040	25710	110	134	141	37	94	97	24	68	38	0	158	154	33	103	105	17	85	65	0	0.727	0.922	0.846	0.845	3.164	1.222	0.118	80	485	95	98	-0.459	40	55	47	51	0
1	17	16	"PFN0891"	"N171_3"	4230	25720	120	162	165	48	96	99	26	82	60	0	283	282	66	103	105	17	100	100	0	0.367	0.385	0.380	0.346	2.079	0.386	0.481	120	500	246	248	-1.447	66	180	69	179	0
1	18	16	"PFN0895"	"N173_3"	4400	25740	150	101	113	76	98	100	27	14	6	0	106	109	20	104	106	17	25	5	0	1.500	3.000	1.148	1.316	4.589	31.102	0.006	156	527	5	20	0.585	3	2	15	5	-50
1	19	16	"PFN0917"	"N177_5"	4610	25730	150	93	100	32	97	102	41	10	2	0	103	104	17	102	105	18	17	3	0	-4.000	1.500	1.750	1.664	3.361	28.687	0.002	156	609	-3	5	Error	-4	1	3	2	-50
1	20	16	"PFN0923"	"N181_1"	4790	25720	120	263	255	86	90	96	36	91	80	0	704	662	216	95	97	18	100	99	0	0.284	0.291	0.289	0.269	1.747	0.284	0.770	120	500	782	732	-1.816	173	609	165	567	0
1	21	16	"PFN0925"	"N181_11"	4980	25720	120	390	368	167	88	93	29	90	85	0	1101	1060	523	92	94	21	95	95	0	0.299	0.289	0.274	0.294	2.332	0.267	0.755	120	532	1311	1248	-1.740	302	1009	280	968	0
1	22	16	"PFN0928"	"N181_17"	5170	25710	120	381	397	235	88	93	30	90	90	0	1927	1829	1051	95	97	27	95	94	0	0.160	0.178	0.165	0.201	2.325	0.150	0.597	120	527	2125	2043	-2.644	293	1832	309	1734	0
1	1	17	"PFN0931"	"N181_21"	1200	25920	120	149	155	49	89	98	44	62	25	0	208	211	60	90	91	16	97	95	0	0.508	0.545	0.510	0.524	2.335	0.563	0.283	120	642	178	187	-0.976	60	118	66	121	0
1	2	17	"PFN0933"	"N181_25"	1390	25920	90	110	117	39	93	101	40	28	7	0	135	133	32	87	88	15	84	63	0	0.354	0.522	0.532	0.683	3.076	35.354	0.002	52	326	65	70	-1.497	17	48	24	46	0
1	3	17	"PFN0958"	"N187_1"	1550	25920	150	95	102	41	93	99	35	11	4	0	95	97	21	94	97	20	14	3	0	2.000	3.000	1.750	1.495	4.192	6.984	0.008	156	757	3	12	1.000	2	1	9	3	-50
1	4	17	"PFN0960"	"N187_5"	1770	25920	120	153	157	41	94	105	57	53	8	0	445	428	132	99	102	23	99	99	0	0.171	0.191	0.194	0.176	2.034	0.174	0.166	120	512	405	392	-2.552	59	346	63	329	0
1	5	17	"PFN0964"	"N189_3"	1950	25930	150	95	106	51	94	109	76	3	3	0	100	99	16	95	97	17	19	2	0	0.200	3.000	1.381	1.431	3.963	35.300	0.013	156	663	6	16	-2.322	1	5	12	4	-50
1	6	17	"PFN0966"	"N189_6"	2150	25920	120	821	814	256	90	96	44	100	100	0	862	818	229	94	95	15	100	100	0	0.952	1.000	1.013	0.979	1.324	1.016	0.901	120	478	1499	1448	-0.071	731	768	724	724	0
1	7	17	"PFN0969"	"N197_2"	2320	25920	120	938	894	275	96	109	69	99	98	0	1660	1515	496	97	98	15	100	98	0	0.539	0.563	0.567	0.589	1.499	0.547	0.922	120	430	2405	2216	-0.892	842	1563	798	1418	0
1	8	17	"PFN0979"	"N243_1"	2520	25920	120	141	147	48	102	125	83	15	3	0	197	192	44	94	98	33	89	76	0	0.379	0.459	0.436	0.417	3.179	4.462	0.057	120	526	142	143	-1.401	39	103	45	98	0
1	9	17	"PFF1893"	"F8058_1"	2730	25910	150	115	127	52	98	124	107	9	0	0	108	123	50	92	94	17	48	32	0	1.063	0.935	1.114	1.304	3.081	19.083	0.021	156	607	33	60	0.087	17	16	29	31	-50
1	10	17	"PFB0086"	"B312"	2910	25910	110	1427	1371	422	99	149	266	100	95	0	4179	3830	1303	96	147	497	100	95	0	0.325	0.341	0.333	0.348	1.355	0.307	0.863	80	462	5411	5006	-1.620	1328	4083	1272	3734	0
1	11	17	"PFB0247"	"B619"	3120	25890	150	97	117	77	94	120	204	3	0	0	102	110	32	93	131	423	0	0	0	0.333	1.353	1.308	1.263	2.975	10.035	0.053	156	626	12	40	-1.585	3	9	23	17	-50
1	12	17	"PFB0263"	"B648"	3310	25920	150	92	101	45	92	103	64	6	2	0	94	95	18	91	93	17	17	5	0	0.000	2.250	2.433	1.876	4.558	5.583	0.082	156	465	3	13	Error	0	3	9	4	-50
1	13	17	"PFB0272"	"B666"	3470	25910	130	165	169	53	94	102	53	63	22	0	116	119	23	93	96	22	50	20	0	3.087	2.885	3.250	2.891	3.657	13.388	0.081	120	423	94	101	1.626	71	23	75	26	0
1	14	17	"PFC0108"	"C322"	3670	25910	130	290	279	81	93	96	26	95	94	0	358	346	100	94	96	16	98	96	0	0.746	0.738	0.759	0.729	1.863	0.743	0.760	120	460	461	438	-0.422	197	264	186	252	0
1	15	17	"PFA0055"	"A14801_28"	3860	25910	150	97	107	42	90	96	42	23	8	0	94	102	34	96	99	20	19	11	0	-3.500	2.833	1.378	1.524	3.354	4.289	0.083	156	508	5	23	Error	7	-2	17	6	-50
1	16	17	"PFA0082"	"A18792_10"	4050	25920	150	89	96	25	94	99	40	8	0	0	106	108	18	100	103	20	20	3	0	-0.833	0.250	1.556	1.391	3.004	7.769	0.053	156	589	1	10	Error	-5	6	2	8	-50
1	17	17	"PFA0091"	"A18792_4"	4230	25910	100	1085	1106	439	99	103	26	100	100	0	354	343	129	105	106	17	98	96	0	3.960	4.231	4.165	4.437	1.722	4.279	0.852	80	360	1235	1245	1.985	986	249	1007	238	0
1	18	17	"PFA0097"	"A19747_2"	4420	25910	150	100	107	50	109	116	67	2	1	0	106	108	18	109	111	22	10	2	0	3.000	2.000	1.767	1.779	3.644	50.941	0.001	156	476	-12	-3	1.585	-9	-3	-2	-1	-50
1	19	17	"PFA0173"	"A4732_13"	4580	25930	150	106	115	39	101	112	72	7	1	0	111	114	24	102	105	21	31	8	0	0.556	1.167	1.167	1.178	3.541	85.342	0.003	156	546	14	26	-0.848	5	9	14	12	-50
1	20	17	"PFA0219"	"A8784_10"	4800	25910	100	238	251	89	92	99	46	93	70	0	319	321	125	93	96	19	97	92	0	0.646	0.697	0.679	0.736	2.082	0.721	0.642	80	483	372	387	-0.630	146	226	159	228	0
1	21	17	"PFM0561"	"M44175_1"	4990	25910	100	636	597	200	90	97	49	98	97	0	1311	1290	454	94	97	23	100	100	0	0.449	0.424	0.416	0.421	1.462	0.407	0.888	80	388	1763	1703	-1.156	546	1217	507	1196	0
1	22	17	"PFM0639"	"M46861_1"	5170	25900	150	93	99	55	91	96	42	7	0	0	102	105	19	95	99	24	21	4	0	0.286	0.800	0.906	0.977	3.560	10.200	0.018	156	811	9	18	-1.807	2	7	8	10	-50
1	1	18	"PFM0668"	"M48963_5"	1210	26120	120	226	229	72	88	94	35	93	83	0	480	464	153	88	90	13	99	98	0	0.352	0.375	0.358	0.359	1.696	0.364	0.597	120	483	530	517	-1.506	138	392	141	376	0
1	2	18	"PFM0751"	"M55156_1"	1360	26120	150	92	98	33	90	100	42	9	2	0	99	103	25	89	91	16	36	17	0	0.200	0.571	1.186	1.026	5.748	15.611	0.013	156	667	12	22	-2.322	2	10	8	14	-50
1	3	18	"PFM0789"	"M57163_1"	1580	26120	110	245	251	70	89	95	37	98	91	0	206	211	47	92	95	23	100	96	0	1.368	1.361	1.342	1.331	1.670	1.795	0.516	80	486	270	281	0.453	156	114	162	119	0
1	4	18	"PFM0887"	"M8047_1"	1770	26110	120	282	281	89	94	107	62	90	75	0	543	506	157	96	98	19	99	98	0	0.421	0.456	0.444	0.447	1.687	0.442	0.595	120	534	635	597	-1.250	188	447	187	410	0
1	5	18	"PFD0324"	"D37405_1"	1950	26110	80	146	156	58	96	114	94	13	3	0	125	127	28	97	99	15	67	48	0	1.786	2.000	1.503	1.716	2.473	3.932	0.115	52	296	78	90	0.837	50	28	60	30	0
1	6	18	"PFD0374"	"D42243_5"	2160	26110	100	134	141	43	89	101	80	18	3	0	109	112	22	95	97	14	47	27	0	3.214	3.059	2.195	2.348	3.249	11.523	0.034	80	411	59	69	1.684	45	14	52	17	0
1	7	18	"PFD0381"	"D42873_1"	2340	26110	150	91	98	34	92	101	51	6	2	0	99	100	16	97	99	31	3	0	0	-0.500	2.000	1.250	1.312	3.874	60.145	0.002	156	575	1	9	Error	-1	2	6	3	-50
1	8	18	"PFD0391"	"D42954_8"	2520	26100	110	170	183	66	93	108	62	62	17	0	188	189	39	93	97	36	96	75	0	0.811	0.938	0.875	0.883	2.087	1.438	0.283	80	440	172	186	-0.303	77	95	90	96	0
1	9	18	"PFD0408"	"D47995_1"	2720	26100	120	478	469	150	93	119	115	94	82	0	1152	1039	338	91	94	20	100	100	0	0.363	0.397	0.392	0.389	1.562	0.365	0.753	120	451	1446	1324	-1.462	385	1061	376	948	0
1	10	18	"PFD0468"	"D53677_9"	2880	26110	150	97	104	38	95	129	168	0	0	0	100	101	18	92	102	111	0	0	0	0.250	1.000	1.533	1.288	4.636	261.966	0.001	156	533	10	18	-2.000	2	8	9	9	-50
1	11	18	"IMX067I"	"Y_IMX067I"	3100	26110	150	85	98	65	96	117	139	1	1	0	86	89	15	92	102	110	0	0	0	1.833	-0.667	1.559	1.714	3.131	64.147	0.011	156	545	-17	-1	0.874	-11	-6	2	-3	-50
1	12	18	"IOX204I"	"Y_IOX204I"	3260	26110	150	86	98	42	96	105	57	8	4	0	87	92	27	92	94	18	7	4	0	2.000	100000.000	1.667	1.654	3.455	20.971	0.013	156	429	-15	2	1.000	-10	-5	2	0	-50
1	13	18	"IDX437I"	"Y_IDX437I"	3450	26100	150	87	92	41	96	106	67	1	1	0	90	91	15	97	100	25	1	0	0	1.286	0.667	1.287	1.524	3.224	22.951	0.017	156	467	-16	-10	0.363	-9	-7	-4	-6	-50
1	14	18	"ILX005I"	"Y_ILX005I"	3640	26100	150	95	107	60	94	103	51	8	2	0	100	102	17	100	104	25	10	0	0	100000.000	6.500	1.627	1.554	3.851	6.394	0.048	156	496	1	15	16.610	1	0	13	2	-50
1	15	18	"Z_1_10"	"Z_1_10"	3830	26100	150	91	95	36	91	98	46	5	1	0	93	96	18	97	101	21	9	1	0	0.000	-4.000	1.782	1.471	3.787	7.243	0.024	156	474	-4	3	Error	0	-4	4	-1	-50
1	16	18	"Z_1_30"	"Z_1_30"	4020	26100	150	87	90	19	97	102	43	0	0	0	96	98	18	100	103	20	8	1	0	2.500	3.500	1.150	1.215	3.167	7.644	0.044	156	561	-14	-9	1.322	-10	-4	-7	-2	-50
1	17	18	"Z_2_70"	"Z_2_70"	4230	26090	130	41115	38328	10540	109	115	35	100	100	0	13987	12747	4063	108	111	35	100	100	0	2.955	3.024	2.926	3.102	1.265	2.965	0.945	120	599	54885	50858	1.563	41006	13879	38219	12639	0
1	18	18	"Z_2_90"	"Z_2_90"	4440	26100	130	41509	37672	13257	117	128	70	100	100	0	15469	14104	4063	111	116	40	100	100	0	2.695	2.684	2.779	2.560	1.427	2.843	0.922	120	482	56750	51548	1.430	41392	15358	37555	13993	0
1	19	18	"Z_3_10"	"Z_3_10"	4620	26090	110	289	364	379	112	122	77	87	60	0	189	191	47	105	108	25	90	77	0	2.107	2.930	2.157	2.403	2.153	11.158	0.170	80	371	261	338	1.075	177	84	252	86	0
1	20	18	"Z_3_30"	"Z_3_30"	4800	26140	150	108	119	46	99	107	54	14	5	0	102	115	42	98	102	22	28	12	0	2.250	1.176	1.348	1.424	3.395	6.554	0.055	156	684	13	37	1.170	9	4	20	17	-50
1	21	18	"Z_3_50"	"Z_3_50"	4990	26090	130	322	331	126	99	106	45	92	90	0	398	367	155	106	108	27	87	84	0	0.764	0.889	0.863	0.911	2.200	0.900	0.663	120	607	515	493	-0.389	223	292	232	261	0
1	22	18	"Z_3_70"	"Z_3_70"	5190	26090	100	1345	1338	569	98	106	37	98	97	0	1400	1392	577	109	115	61	97	97	0	0.966	0.966	0.995	0.991	1.819	0.935	0.863	80	442	2538	2523	-0.050	1247	1291	1240	1283	0
1	1	19	"Z_5_10"	"Z_5_10"	1190	26300	150	98	103	45	87	94	39	17	4	0	93	95	16	86	87	13	33	14	0	1.571	1.778	1.665	1.748	3.535	59.041	0.004	156	817	18	25	0.652	11	7	16	9	-50
1	2	19	"Z_5_30"	"Z_5_30"	1390	26310	100	124	135	80	91	102	52	21	10	0	119	120	21	88	89	17	75	42	0	1.065	1.375	1.439	1.386	3.497	7.591	0.087	80	406	64	76	0.090	33	31	44	32	0
1	3	19	"Z_5_50"	"Z_5_50"	1580	26310	120	866	831	301	89	96	45	100	96	0	3992	3685	1368	88	91	16	100	100	0	0.199	0.206	0.199	0.205	1.583	0.195	0.878	120	540	4681	4339	-2.329	777	3904	742	3597	0
1	4	19	"Z_5_70"	"Z_5_70"	1770	26300	120	2247	2180	779	92	99	39	100	100	0	10427	9109	3451	96	100	18	100	100	0	0.209	0.232	0.234	0.234	1.493	0.220	0.916	120	498	12486	11101	-2.261	2155	10331	2088	9013	0
1	5	19	"Z_5_90"	"Z_5_90"	1960	26300	120	3421	3278	1286	93	103	47	100	100	0	14861	13215	5216	101	102	19	100	100	0	0.225	0.243	0.233	0.243	1.578	0.227	0.875	120	605	18088	16299	-2.149	3328	14760	3185	13114	0
1	6	19	"Z_6_10"	"Z_6_10"	2170	26300	150	94	104	47	90	102	75	5	3	0	118	121	23	96	98	17	57	32	0	0.182	0.560	0.810	0.835	4.941	35.942	0.004	156	621	26	39	-2.459	4	22	14	25	-50
1	7	19	"Z_7_50"	"Z_7_50"	2350	26300	120	279	285	92	91	97	42	95	90	0	559	555	192	96	98	16	99	97	0	0.406	0.423	0.416	0.424	1.815	0.386	0.646	120	395	651	653	-1.300	188	463	194	459	0
1	8	19	"Z_7_70"	"Z_7_70"	2530	26300	120	462	473	162	95	108	68	97	94	0	1008	980	319	96	98	18	100	100	0	0.402	0.428	0.421	0.418	1.431	0.417	0.838	120	514	1279	1262	-1.313	367	912	378	884	0
1	9	19	"Z_7_90"	"Z_7_90"	2720	26300	120	779	764	251	99	118	90	99	95	0	1815	1725	578	96	98	19	100	100	0	0.396	0.408	0.406	0.402	1.376	0.390	0.849	120	467	2399	2294	-1.338	680	1719	665	1629	0
1	10	19	"Z_8_10"	"Z_8_10"	2900	26270	150	98	106	45	97	118	130	2	0	0	97	100	20	94	97	18	24	8	0	0.333	1.500	1.445	1.415	4.436	84.543	0.003	156	554	4	15	-1.585	1	3	9	6	-50
1	11	19	"Z_8_30"	"Z_8_30"	3110	26300	150	106	115	47	94	110	121	2	0	0	109	113	25	93	95	16	48	24	0	0.750	1.050	1.340	1.296	4.064	16.293	0.011	156	524	28	41	-0.415	12	16	21	20	-50
1	12	19	"Z_8_50"	"Z_8_50"	3290	26300	120	9944	9529	3861	96	106	50	100	100	0	10433	9128	3497	94	96	17	100	100	0	0.953	1.044	1.050	1.049	1.748	1.055	0.922	120	423	20187	18467	-0.070	9848	10339	9433	9034	0
1	13	19	"PFA32032"	"oPFA32032"	3480	26290	150	111	129	65	100	108	52	21	8	0	116	121	26	101	103	23	34	14	0	0.733	1.450	1.200	1.514	3.509	9.533	0.074	156	563	26	49	-0.447	11	15	29	20	-50
1	14	19	"PFC0775"	"oPFC0775"	3670	26300	130	917	917	331	98	103	33	98	97	0	1665	1545	451	105	106	16	100	100	0	0.525	0.569	0.580	0.516	1.730	0.579	0.903	120	389	2379	2259	-0.930	819	1560	819	1440	0
1	15	19	"PFI17647"	"oPFI17647"	3830	26290	150	90	91	21	93	97	28	9	1	0	100	100	17	104	105	17	11	1	0	0.750	0.500	1.442	1.279	3.387	17.259	0.004	156	474	-7	-6	-0.415	-3	-4	-2	-4	-50
1	16	19	"PFF72435"	"oPFF72435"	4050	26300	120	130	135	33	94	97	26	64	33	0	180	184	38	100	102	18	96	92	0	0.450	0.488	0.525	0.491	2.214	0.652	0.207	120	425	116	125	-1.152	36	80	41	84	0
1	17	19	"PFL0040"	"oPFL0040"	4240	26300	120	428	422	149	96	102	32	94	94	0	1469	1400	511	99	104	38	98	98	0	0.242	0.251	0.253	0.252	1.482	0.242	0.842	120	425	1702	1627	-2.045	332	1370	326	1301	0
1	18	19	"PFL0041"	"oPFL0041"	4440	26290	120	1415	1333	499	99	106	38	99	98	0	1915	1826	615	101	104	19	99	99	0	0.725	0.715	0.724	0.685	1.444	0.722	0.910	120	366	3130	2959	-0.463	1316	1814	1234	1725	0
1	19	19	"PFI17649"	"oPFI17649"	4590	26290	150	96	105	55	103	118	81	1	1	0	102	106	20	102	105	23	12	5	0	100000.000	0.500	1.000	1.246	3.626	0.002	0.000	156	518	-7	6	16.610	-7	0	2	4	-50
1	20	19	"PFJ12790"	"oPFJ12790"	4830	26300	120	257	257	79	96	104	67	89	61	0	398	405	114	94	97	17	100	100	0	0.530	0.518	0.528	0.488	1.610	0.530	0.767	120	374	465	472	-0.917	161	304	161	311	0
1	21	19	"PFJ12792"	"oPFJ12792"	5010	26300	120	273	278	100	101	105	39	91	85	0	478	459	138	106	111	35	99	98	0	0.462	0.501	0.483	0.479	1.611	0.522	0.733	120	422	544	530	-1.113	172	372	177	353	0
1	22	19	"PFK12895"	"oPFK12895"	5200	26300	150	92	95	26	99	105	33	9	1	0	114	113	26	109	113	47	3	0	0	-1.400	-1.000	1.000	1.019	3.881	3.226	0.075	156	801	-2	0	Error	-7	5	-4	4	-50
1	1	20	"PFF72440"	"oPFF72440"	1220	26500	120	1420	1355	539	89	93	31	99	99	0	3108	2923	943	88	90	14	100	100	0	0.441	0.447	0.441	0.422	1.426	0.455	0.919	120	507	4351	4101	-1.182	1331	3020	1266	2835	0
1	2	20	"PFH0004"	"oPFH0004"	1400	26500	120	299	295	93	90	96	40	95	91	0	707	680	218	88	89	14	99	99	0	0.338	0.346	0.346	0.330	1.509	0.339	0.813	120	455	828	797	-1.566	209	619	205	592	0
1	3	20	"PFD66983"	"oPFD66983"	1600	26510	150	96	97	24	90	96	43	8	0	0	110	114	25	88	90	15	62	34	0	0.273	0.269	0.939	0.824	3.567	3.518	0.017	156	502	28	33	-1.874	6	22	7	26	-50
1	4	20	"PFBL B0087"	"oPFBLOB0087"	1780	26500	150	90	95	27	91	93	24	22	5	0	103	108	27	91	95	18	37	14	0	-0.083	0.235	1.023	1.036	4.461	4.126	0.010	156	543	11	21	Error	-1	12	4	17	-50
1	5	20	"PFBL B0089"	"oPFBLOB0089"	1970	26510	80	118	128	31	93	97	38	38	11	0	151	155	36	87	90	16	96	86	0	0.391	0.515	0.583	0.508	2.510	0.639	0.172	52	279	89	103	-1.356	25	64	35	68	0
1	6	20	"PFL0045"	"oPFL0045"	2160	26500	120	7460	7091	2635	87	98	53	100	100	0	2181	2125	688	89	90	14	100	100	0	3.524	3.440	3.506	3.299	1.545	3.614	0.920	120	451	9465	9040	1.817	7373	2092	7004	2036	0
1	7	20	"PFF72441"	"oPFF72441"	2340	26480	150	106	110	35	94	101	47	13	2	0	107	115	30	95	96	16	43	25	0	1.000	0.800	0.941	0.912	4.258	9.410	0.028	156	522	24	36	0.000	12	12	16	20	-50
1	8	20	"PFBL B0090"	"oPFBLOB0090"	2530	26490	130	222	224	65	101	112	60	85	50	0	764	723	222	98	100	19	100	100	0	0.182	0.197	0.194	0.191	1.694	0.170	0.380	120	497	787	748	-2.461	121	666	123	625	0
1	9	20	"PFD66986"	"oPFD66986"	2730	26500	150	94	116	77	105	117	66	8	7	0	111	115	27	100	110	112	1	0	0	-1.000	0.733	1.947	1.858	4.191	19.407	0.023	156	569	0	26	Error	-11	11	11	15	-50
1	10	20	"PFL0049"	"oPFL0049"	2910	26520	150	102	120	84	99	115	78	8	5	0	107	112	26	95	99	17	40	20	0	0.250	1.235	1.571	1.284	4.338	28.042	0.027	156	486	15	38	-2.000	3	12	21	17	-50
1	11	20	"PFK12897"	"oPFK12897"	3070	26490	150	93	104	45	95	109	77	6	2	0	101	103	22	94	96	16	28	11	0	-0.286	1.000	1.250	1.308	3.845	367.662	0.000	156	508	5	18	Error	-2	7	9	9	-50
1	12	20	"PFF72442"	"oPFF72442"	3290	26490	120	303	319	124	97	113	78	94	71	0	941	876	228	96	98	16	100	100	0	0.244	0.285	0.265	0.263	1.646	0.271	0.570	120	479	1051	1002	-2.036	206	845	222	780	0
1	13	20	"PFF72443"	"oPFF72443"	3480	26490	120	1068	1023	331	97	105	56	100	100	0	882	849	259	101	102	15	100	100	0	1.243	1.238	1.222	1.239	1.399	1.251	0.901	120	470	1752	1674	0.314	971	781	926	748	0
1	14	20	"PFBL B0094"	"oPFBLOB0094"	3680	26490	120	1574	1488	510	96	98	22	100	100	0	3388	3190	980	107	109	18	100	100	0	0.450	0.452	0.452	0.443	1.453	0.449	0.905	120	347	4759	4475	-1.150	1478	3281	1392	3083	0
1	15	20	"PFH0026"	"oPFH0026"	3800	26470	140	112	139	174	95	99	25	32	14	0	213	275	466	110	111	18	85	79	0	0.165	0.267	0.317	0.279	3.313	0.191	0.080	156	450	120	209	-2.599	17	103	44	165	0
1	16	20	"PFD67003"	"oPFD67003"	4010	26460	120	241	236	74	94	96	24	93	85	0	682	657	187	104	105	16	100	100	0	0.254	0.257	0.253	0.226	1.856	0.247	0.579	120	457	725	695	-1.975	147	578	142	553	0
1	17	20	"PFM60515"	"oPFM60515"	4200	26440	150	104	108	27	90	92	22	42	16	0	113	117	23	98	101	17	44	25	0	0.933	0.947	1.111	1.157	3.690	4.139	0.040	156	563	29	37	-0.100	14	15	18	19	-50
1	18	20	"PFL0099"	"oPFL0099"	4390	26460	120	1286	1287	534	88	91	34	97	96	0	4740	4431	1310	96	99	17	100	100	0	0.258	0.277	0.267	0.242	1.868	0.279	0.870	120	440	5842	5534	-1.955	1198	4644	1199	4335	0
1	19	20	"PFJ12808"	"oPFJ12808"	4570	26450	120	323	326	73	90	101	70	99	90	0	448	438	114	95	98	17	100	99	0	0.660	0.688	0.671	0.709	1.444	0.737	0.584	120	415	586	579	-0.599	233	353	236	343	0
1	20	20	"PFBL B0145"	"oPFBLOB0145"	4770	26450	120	600	633	416	90	100	66	98	96	0	532	505	159	94	97	18	100	100	0	1.164	1.321	1.109	1.201	1.719	1.860	0.602	120	475	948	954	0.220	510	438	543	411	0
1	21	20	"PFBL B0149"	"oPFBLOB0149"	4960	26460	130	144	161	87	93	98	40	65	28	0	295	298	149	99	106	45	83	75	0	0.260	0.342	0.316	0.330	2.561	0.522	0.657	120	475	247	267	-1.942	51	196	68	199	0
1	22	20	"PFI17700"	"oPFI17700"	5160	26460	120	423	391	200	97	104	43	84	76	0	825	747	435	106	112	43	82	79	0	0.453	0.459	0.412	0.428	1.818	0.418	0.721	120	510	1045	935	-1.141	326	719	294	641	0
1	1	21	"PFI17702"	"oPFI17702"	1160	26670	120	721	732	284	87	90	25	98	98	0	1521	1553	601	87	89	16	100	100	0	0.442	0.440	0.437	0.431	1.819	0.424	0.854	120	545	2068	2111	-1.177	634	1434	645	1466	0
1	2	21	"PFG0046"	"oPFG0046"	1350	26670	120	264	270	107	87	93	39	91	85	0	402	384	124	88	89	15	99	99	0	0.564	0.618	0.627	0.549	1.974	0.653	0.638	120	451	491	479	-0.827	177	314	183	296	0
1	3	21	"PFBL B0151"	"oPFBLOB0151"	1550	26670	120	216	225	78	87	95	44	89	71	0	672	663	222	86	87	14	99	99	0	0.220	0.239	0.216	0.218	1.898	0.226	0.670	120	470	715	715	-2.184	129	586	138	577	0
1	4	21	"PFG0047"	"oPFG0047"	1730	26670	120	135	148	64	87	90	26	73	45	0	235	240	66	86	86	13	99	97	0	0.322	0.396	0.351	0.362	1.924	0.466	0.391	120	438	197	215	-1.634	48	149	61	154	0
1	5	21	"PFD67004"	"oPFD67004"	1930	26660	120	212	223	82	89	100	58	85	52	0	536	524	183	86	87	12	100	98	0	0.273	0.306	0.278	0.288	1.912	0.292	0.627	120	486	573	572	-1.871	123	450	134	438	0
1	6	21	"PFL0107"	"oPFL0107"	2120	26670	120	149	162	62	87	101	59	52	14	0	339	332	102	87	89	14	98	96	0	0.246	0.306	0.264	0.288	2.700	0.279	0.118	120	478	314	320	-2.023	62	252	75	245	0
1	7	21	"PFM60519"	"oPFM60519"	2310	26660	110	748	719	264	91	96	29	100	100	0	1152	1079	361	91	93	21	100	100	0	0.619	0.636	0.619	0.630	1.663	0.617	0.838	80	482	1718	1616	-0.691	657	1061	628	988	0
1	8	21	"PFI17707"	"oPFI17707"	2500	26660	110	315	332	112	99	112	75	95	75	0	625	614	178	95	98	25	100	98	0	0.408	0.449	0.446	0.418	1.595	0.442	0.531	80	477	746	752	-1.295	216	530	233	519	0
1	9	21	"PFBL B0154"	"oPFBLOB0154"	2680	26660	110	21708	20749	6730	108	119	57	100	100	0	9506	8885	2198	97	110	129	100	100	0	2.296	2.349	2.396	2.265	1.330	2.428	0.929	80	432	31009	29429	1.199	21600	9409	20641	8788	0
1	10	21	"PFM60520"	"oPFM60520"	2880	26660	120	299	309	116	109	131	82	90	59	0	523	509	141	95	109	135	95	84	0	0.444	0.483	0.465	0.465	1.768	0.496	0.452	120	391	618	614	-1.172	190	428	200	414	0
1	11	21	"PFBL B0158"	"oPFBLOB0158"	3070	26660	120	2474	2368	846	99	117	76	100	100	0	1493	1408	458	95	97	17	100	100	0	1.699	1.728	1.723	1.721	1.576	1.780	0.907	120	390	3773	3582	0.765	2375	1398	2269	1313	0
1	12	21	"PFI17709"	"oPFI17709"	3250	26660	120	803	773	238	97	112	70	99	99	0	2455	2323	765	93	97	18	100	100	0	0.299	0.303	0.310	0.303	1.443	0.290	0.899	120	473	3068	2906	-1.742	706	2362	676	2230	0
1	13	21	"PFG0048"	"oPFG0048"	3450	26660	130	821	767	250	94	107	73	98	95	0	5361	5009	1679	96	99	18	100	100	0	0.138	0.137	0.138	0.131	1.537	0.126	0.658	120	535	5992	5586	-2.856	727	5265	673	4913	0
1	14	21	"PFM60526"	"oPFM60526"	3650	26660	120	504	505	168	91	98	47	97	97	0	1603	1548	467	103	105	18	100	100	0	0.275	0.287	0.291	0.273	1.495	0.280	0.864	120	458	1913	1859	-1.861	413	1500	414	1445	0
1	15	21	"PFM60528"	"oPFM60528"	3830	26660	120	638	594	191	94	98	34	98	95	0	627	612	177	106	107	19	100	100	0	1.044	0.988	0.976	0.927	1.668	1.010	0.880	120	478	1065	1006	0.062	544	521	500	506	0
1	16	21	"PFL0111"	"oPFL0111"	4030	26660	120	264	305	263	92	95	24	95	92	0	284	315	215	101	101	18	99	97	0	0.940	0.995	0.986	0.921	2.026	1.238	0.801	120	492	355	427	-0.089	172	183	213	214	0
1	17	21	"E598_1c"	"E598_1c"	4200	26680	150	100	105	36	88	90	22	35	12	0	101	105	19	97	98	17	26	11	0	3.000	2.125	1.696	1.685	3.560	10.851	0.005	156	571	16	25	1.585	12	4	17	8	-50
1	18	21	"E598_1e"	"E598_1e"	4400	26680	150	89	92	28	87	91	39	5	1	0	91	92	18	94	95	15	14	4	0	-0.667	-2.500	1.000	1.049	3.393	54.084	0.003	156	551	-1	3	Error	2	-3	5	-2	-50
1	19	21	"E598_1g"	"E598_1g"	4590	26670	150	91	103	58	88	95	50	9	3	0	90	90	15	92	94	17	9	2	0	-1.500	-7.500	1.846	1.921	3.993	24.696	0.013	156	582	1	13	Error	3	-2	15	-2	-50
1	20	21	"E598_1i"	"E598_1i"	4780	26660	120	1007	950	320	88	95	43	95	95	0	2168	2012	689	94	97	17	100	100	0	0.443	0.449	0.452	0.426	1.875	0.429	0.853	120	491	2993	2780	-1.174	919	2074	862	1918	0
1	21	21	"F48446_9a"	"F48446_9a"	4970	26670	150	88	114	184	90	96	36	12	4	0	97	101	30	99	104	41	4	1	0	1.000	12.000	1.250	1.350	3.483	8.985	0.247	156	578	-4	26	0.000	-2	-2	24	2	-50
1	22	21	"F48446_9c"	"F48446_9c"	5160	26670	150	87	96	52	89	95	37	10	1	0	92	95	25	98	102	31	7	1	0	0.333	-2.333	1.036	1.149	3.183	54.118	0.001	156	769	-8	4	-1.585	-2	-6	7	-3	-50
1	1	22	"I12861_2g"	"I12861_2g"	1180	26860	110	125	123	32	86	92	33	52	15	0	122	125	21	84	86	15	92	62	0	1.026	0.902	1.080	0.927	2.632	4.240	0.067	80	558	77	78	0.037	39	38	37	41	0
1	2	22	"I12861_2i"	"I12861_2i"	1370	26860	120	118	126	35	84	94	46	39	6	0	148	153	36	85	86	14	93	86	0	0.540	0.618	0.556	0.546	2.777	2.513	0.092	120	532	97	110	-0.890	34	63	42	68	0
1	3	22	"J512_2a"	"J512_2a"	1520	26910	150	87	98	41	85	93	41	14	4	0	82	85	14	84	85	13	20	4	0	-1.000	13.000	1.929	1.790	3.846	14.725	0.051	156	973	0	14	Error	2	-2	13	1	-50
1	4	22	"J512_2c"	"J512_2c"	1770	26870	80	93	109	49	85	87	24	32	21	0	89	88	18	85	85	12	17	11	0	2.000	8.000	1.524	1.579	3.656	16.546	0.015	52	305	12	27	1.000	8	4	24	3	0
1	5	22	"J512_2e"	"J512_2e"	1940	26880	150	83	86	22	85	117	358	0	0	0	82	84	16	84	88	42	3	0	0	1.000	100000.000	1.282	1.197	3.738	11.938	0.510	156	961	-4	1	0.000	-2	-2	1	0	-50
1	6	22	"J512_2g"	"J512_2g"	2170	26850	130	116	147	99	87	129	421	2	0	0	97	112	46	86	93	49	20	8	0	2.636	2.308	1.988	1.978	3.930	11.864	0.438	120	693	40	86	1.399	29	11	60	26	0
1	7	22	"M40872_8a"	"M40872_8a"	2340	26880	90	106	122	58	88	99	53	25	11	0	105	115	36	86	91	29	38	7	0	0.947	1.172	1.500	1.668	3.625	3.678	0.323	52	339	37	63	-0.078	18	19	34	29	0
1	8	22	"M40872_8c"	"M40872_8c"	2510	26880	150	92	102	54	93	106	72	4	2	0	91	93	17	91	95	27	7	0	0	100000.000	4.500	1.715	1.776	3.514	8.710	0.108	156	906	-1	11	16.610	-1	0	9	2	-50
1	9	22	"M40872_8e"	"M40872_8e"	2700	26870	150	91	108	89	96	108	58	5	3	0	88	89	17	91	98	94	0	0	0	1.667	-6.000	1.632	1.668	3.587	91.250	0.002	156	823	-8	10	0.737	-5	-3	12	-2	-50
1	10	22	"M40872_8g"	"M40872_8g"	2890	26870	150	89	107	90	97	114	69	4	3	0	90	93	18	92	94	16	18	5	0	4.000	10.000	1.261	1.356	3.881	72.954	0.005	156	756	-10	11	2.000	-8	-2	10	1	-50
1	11	22	"M40872_8i"	"M40872_8i"	3020	26860	150	100	112	87	94	108	65	6	3	0	107	110	26	93	95	17	39	19	0	0.429	1.059	1.472	1.198	3.882	13.209	0.060	156	814	20	35	-1.222	6	14	18	17	-50
1	12	22	"EMPTY"	"EMPTY"	3270	26870	150	107	118	45	91	102	61	21	2	0	117	129	49	90	93	18	57	43	0	0.593	0.692	0.919	0.909	3.021	1.682	0.135	156	897	43	66	-0.755	16	27	27	39	-75
1	13	22	"EMPTY"	"EMPTY"	3460	26870	150	125	149	78	89	101	63	32	14	0	139	166	91	89	92	18	62	54	0	0.720	0.779	0.797	0.941	2.950	1.502	0.276	156	800	86	137	-0.474	36	50	60	77	-75
1	14	22	"EMPTY"	"EMPTY"	3650	26870	150	131	142	70	88	95	47	47	21	0	125	148	72	90	93	18	61	48	0	1.229	0.931	1.091	1.103	3.386	1.534	0.308	156	790	78	112	0.297	43	35	54	58	-75
1	15	22	"EMPTY"	"EMPTY"	3840	26870	150	115	135	66	89	92	29	46	33	0	128	152	72	91	94	17	66	54	0	0.703	0.754	0.813	0.901	2.945	1.038	0.338	156	791	63	107	-0.509	26	37	46	61	-75
1	16	22	"EMPTY"	"EMPTY"	4030	26870	150	152	200	132	88	92	52	54	39	0	159	227	182	90	93	17	66	60	0	0.928	0.818	0.919	1.064	2.643	0.860	0.540	156	749	133	249	-0.109	64	69	112	137	-75
1	17	22	"EMPTY"	"EMPTY"	4220	26860	150	115	121	43	87	92	56	28	5	0	117	127	43	90	92	16	57	46	0	1.037	0.919	1.000	1.090	3.028	1.491	0.208	156	661	55	71	0.052	28	27	34	37	-75
1	18	22	"EMPTY"	"EMPTY"	4410	26860	150	104	119	53	88	96	65	16	4	0	110	122	39	95	98	20	45	29	0	1.067	1.148	1.119	1.054	2.988	2.302	0.154	156	660	31	58	0.093	16	15	31	27	-75
1	19	22	"EMPTY"	"EMPTY"	4600	26860	150	90	101	70	90	102	74	2	2	0	94	95	16	100	103	21	6	0	0	0.000	-2.200	1.308	1.444	4.540	17.587	0.026	156	673	-6	6	Error	0	-6	11	-5	-75
1	20	22	"EMPTY"	"EMPTY"	4780	26860	150	91	109	101	90	99	46	4	3	0	97	98	24	102	104	18	9	1	0	-0.200	-4.750	1.031	1.075	4.711	32.266	0.010	156	702	-4	15	Error	1	-5	19	-4	-75
1	21	22	"EMPTY"	"EMPTY"	4970	26860	150	88	89	19	90	93	23	10	2	0	99	100	13	101	102	16	8	1	0	1.000	1.000	1.310	1.365	3.847	11.357	0.004	156	698	-4	-2	0.000	-2	-2	-1	-1	-75
1	22	22	"EMPTY"	"EMPTY"	5160	26860	150	92	94	36	89	93	34	9	2	0	93	94	15	97	98	16	8	2	0	-0.750	-1.667	1.500	1.423	4.888	22.027	0.011	156	889	-1	2	Error	3	-4	5	-3	-75
2	1	1	"PFA0116"	"A23157_2"	5750	22920	150	384	396	140	97	100	32	99	99	0	893	890	321	103	106	20	100	100	0	0.363	0.380	0.374	0.368	1.446	0.368	0.820	156	816	1077	1086	-1.461	287	790	299	787	0
2	2	1	"PFA0048"	"A14801_13"	5930	22920	150	383	383	112	99	103	28	99	98	0	1654	1715	573	105	109	23	100	100	0	0.183	0.176	0.173	0.171	1.436	0.159	0.821	156	708	1833	1894	-2.447	284	1549	284	1610	0
2	3	1	"PFA0211"	"A8109_3"	6130	22930	150	873	808	405	98	104	36	99	96	0	1445	1335	595	100	104	24	100	100	0	0.576	0.575	0.556	0.518	1.520	0.575	0.861	156	707	2120	1945	-0.795	775	1345	710	1235	0
2	4	1	"PFA0021"	"A11962_3"	6320	22920	150	201	211	49	98	105	41	97	74	0	259	262	45	97	101	21	100	99	0	0.636	0.685	0.689	0.656	1.656	0.714	0.552	156	677	265	278	-0.653	103	162	113	165	0
2	5	1	"PFA0164"	"A3310_6"	6500	22920	150	263	273	68	100	109	54	98	82	0	531	522	112	104	108	23	100	100	0	0.382	0.414	0.395	0.398	1.446	0.400	0.636	156	701	590	591	-1.389	163	427	173	418	0
2	6	1	"PFA0033"	"A13725_2"	6710	22920	160	596	616	326	107	133	105	91	86	0	460	437	161	105	115	36	94	88	0	1.377	1.533	1.340	1.499	2.215	2.054	0.516	208	889	844	841	0.462	489	355	509	332	0
2	7	1	"PFB0041"	"B180"	6890	22920	150	519	522	175	103	134	127	97	78	0	729	765	247	97	103	25	100	100	0	0.658	0.627	0.635	0.612	1.367	0.612	0.755	156	642	1048	1087	-0.603	416	632	419	668	0
2	8	1	"PFB0043"	"B186"	7070	22920	150	369	370	99	99	111	78	100	85	0	527	534	142	95	99	19	100	99	0	0.625	0.617	0.580	0.617	1.566	0.580	0.670	156	675	702	710	-0.678	270	432	271	439	0
2	9	1	"PFB0048"	"B197"	7270	22920	140	2400	2262	700	103	143	446	98	94	0	1048	1007	311	101	119	272	96	87	0	2.426	2.383	2.319	2.441	1.487	2.496	0.793	156	602	3244	3065	1.278	2297	947	2159	906	0
2	10	1	"PFB0056"	"B218"	7450	22930	150	11337	11314	4771	102	139	420	100	100	0	14579	14274	4384	104	122	256	100	100	0	0.776	0.791	0.770	0.751	1.288	0.814	0.896	156	678	25710	25382	-0.366	11235	14475	11212	14170	0
2	11	1	"PFB0059"	"B241"	7650	22930	140	186	195	43	104	110	35	91	66	0	226	228	40	102	107	25	100	97	0	0.661	0.722	0.687	0.667	1.886	1.018	0.341	156	591	206	217	-0.597	82	124	91	126	0
2	12	1	"PFB0069"	"B270"	7830	22920	150	284	286	60	99	104	37	100	98	0	479	480	98	97	100	22	100	100	0	0.484	0.488	0.492	0.478	1.465	0.455	0.677	156	695	567	570	-1.046	185	382	187	383	0
2	13	1	"PFB0161"	"B471"	8040	22930	150	433	448	119	99	104	36	100	100	0	837	856	211	99	102	21	100	100	0	0.453	0.461	0.454	0.453	1.350	0.452	0.835	156	688	1072	1106	-1.144	334	738	349	757	0
2	14	1	"PFB0183"	"B508"	8220	22920	150	307	312	70	104	107	28	100	100	0	444	447	88	103	106	19	100	100	0	0.595	0.605	0.607	0.589	1.441	0.580	0.756	156	666	544	552	-0.748	203	341	208	344	0
2	15	1	"PFB0185"	"B511"	8410	22920	150	638	662	130	104	106	27	100	100	0	581	586	145	102	105	21	100	100	0	1.115	1.153	1.145	1.182	1.312	1.103	0.882	156	728	1013	1042	0.157	534	479	558	484	0
2	16	1	"PFB0199"	"B537"	8610	22930	150	382	381	87	100	102	26	100	100	0	640	645	182	96	99	20	100	100	0	0.518	0.512	0.524	0.518	1.442	0.479	0.811	156	724	826	830	-0.948	282	544	281	549	0
2	17	1	"PFB0205"	"B549"	8800	22920	150	518	520	111	98	101	25	100	100	0	1005	1011	256	94	97	19	100	100	0	0.461	0.460	0.463	0.463	1.310	0.426	0.844	156	755	1331	1339	-1.117	420	911	422	917	0
2	18	1	"PFB0211"	"B556"	8980	22920	150	2900	2914	950	98	100	23	100	100	0	8995	9059	2865	94	96	17	100	100	0	0.315	0.314	0.318	0.312	1.209	0.307	0.929	156	714	11703	11781	-1.668	2802	8901	2816	8965	0
2	19	1	"PFC0047"	"C187"	9170	22920	150	438	448	107	95	98	22	100	100	0	1671	1670	458	94	97	15	100	100	0	0.218	0.224	0.224	0.224	1.346	0.205	0.853	156	738	1920	1929	-2.201	343	1577	353	1576	0
2	20	1	"PFC0049"	"C191"	9380	22920	150	487	492	159	101	104	31	100	100	0	1259	1286	457	97	101	29	100	100	0	0.332	0.329	0.323	0.329	1.501	0.310	0.829	156	741	1548	1580	-1.590	386	1162	391	1189	0
2	21	1	"PFC0053"	"C199"	9570	22920	150	338	350	90	107	113	47	100	97	0	520	535	120	106	110	36	100	100	0	0.558	0.566	0.552	0.549	1.410	0.570	0.730	156	676	645	672	-0.842	231	414	243	429	0
2	22	1	"PFC0064"	"C230"	9760	22930	130	166	164	37	102	112	67	41	2	0	188	197	54	102	107	29	95	81	0	0.744	0.653	0.704	0.594	2.448	2.342	0.129	120	642	150	157	-0.426	64	86	62	95	0
2	1	2	"PFC0067"	"C234"	5760	23130	150	895	937	281	98	101	32	100	100	0	1709	1730	374	108	111	19	100	100	0	0.498	0.517	0.516	0.501	1.276	0.519	0.916	156	740	2398	2461	-1.006	797	1601	839	1622	0
2	2	2	"PFC0074"	"C249"	5950	23130	150	217	226	56	101	106	34	95	85	0	355	363	72	111	114	21	100	100	0	0.475	0.496	0.513	0.451	1.804	0.502	0.695	156	581	360	377	-1.073	116	244	125	252	0
2	3	2	"PFK0421"	"Kn479_3"	6150	23130	150	317	330	90	101	108	38	100	97	0	531	540	118	108	112	23	100	100	0	0.511	0.530	0.522	0.512	1.438	0.527	0.749	156	533	639	661	-0.970	216	423	229	432	0
2	4	2	"PFK0499"	"Kn722_1"	6330	23130	140	465	492	176	102	109	36	100	100	0	330	342	75	103	107	23	100	100	0	1.599	1.632	1.567	1.564	1.385	1.819	0.743	156	480	590	629	0.677	363	227	390	239	0
2	5	2	"PFK0529"	"Kn862_1"	6520	23130	150	1288	1264	564	106	115	42	100	100	0	2032	2034	747	107	115	32	100	100	0	0.614	0.601	0.599	0.567	1.371	0.617	0.900	156	580	3107	3085	-0.704	1182	1925	1158	1927	0
2	6	2	"PFK0159"	"Kn1106_2"	6700	23170	90	183	188	59	122	133	52	51	30	0	198	203	39	129	139	44	76	32	0	0.884	0.892	0.824	0.764	2.347	1.150	0.462	52	305	130	140	-0.178	61	69	66	74	0
2	7	2	"PFK0179"	"Kn1255_4"	6900	23120	140	3866	3722	1657	107	120	57	100	100	0	2595	2540	852	110	119	36	100	100	0	1.513	1.488	1.461	1.380	1.450	1.569	0.872	156	553	6244	6045	0.597	3759	2485	3615	2430	0
2	8	2	"PFK0266"	"Kn2144_2"	7090	23120	150	3769	3764	969	103	113	54	100	100	0	1139	1107	265	108	111	23	100	100	0	3.556	3.665	3.762	3.645	1.287	3.744	0.907	156	533	4697	4660	1.830	3666	1031	3661	999	0
2	9	2	"PFK1250"	"Ks8_1"	7290	23120	150	365	368	82	111	148	437	1	0	0	565	583	154	114	132	267	91	32	0	0.563	0.548	0.555	0.552	1.432	1.920	0.152	156	622	705	726	-0.828	254	451	257	469	0
2	10	2	"PFK0668"	"Ks13_2"	7490	23130	150	844	870	305	111	154	473	81	29	0	779	789	214	117	138	289	98	63	0	1.107	1.129	1.108	1.084	1.397	1.175	0.840	156	529	1395	1431	0.147	733	662	759	672	0
2	11	2	"PFK0833"	"Ks25_5"	7670	23130	150	177	187	56	109	115	34	82	49	0	367	380	82	117	120	23	100	100	0	0.272	0.297	0.263	0.257	2.058	0.277	0.344	156	473	318	341	-1.878	68	250	78	263	0
2	12	2	"PFK0849"	"Ks26_17"	7850	23120	150	494	496	124	106	112	41	100	100	0	439	449	109	110	113	24	100	100	0	1.179	1.150	1.167	1.145	1.372	1.130	0.825	156	515	717	729	0.238	388	329	390	339	0
2	13	2	"PFK0898"	"Ks31_1"	8050	23120	150	1298	1365	502	104	112	44	100	100	0	785	817	244	107	115	34	100	100	0	1.761	1.776	1.741	1.731	1.319	1.838	0.867	156	541	1872	1971	0.816	1194	678	1261	710	0
2	14	2	"PFK0968"	"Ks42_6"	8250	23120	150	291	299	70	104	110	33	100	98	0	420	445	113	103	110	30	99	99	0	0.590	0.570	0.581	0.563	1.526	0.524	0.766	156	537	504	537	-0.761	187	317	195	342	0
2	15	2	"PFK1224"	"Ks83_19"	8450	23130	130	154	157	36	104	105	26	76	44	0	165	166	25	98	101	22	95	84	0	0.746	0.779	0.782	0.749	2.402	1.051	0.235	120	513	117	121	-0.422	50	67	53	68	0
2	16	2	"PFK1246"	"Ks89_2"	8620	23130	140	293	293	73	105	106	25	99	98	0	387	391	76	97	103	25	100	100	0	0.648	0.639	0.621	0.604	1.640	0.660	0.751	156	583	478	482	-0.625	188	290	188	294	0
2	17	2	"PFK1245"	"Ks89_10"	8820	23140	110	148	154	41	104	105	25	73	45	0	177	184	51	96	101	24	100	85	0	0.543	0.568	0.612	0.506	2.563	0.572	0.261	80	441	125	138	-0.880	44	81	50	88	0
2	18	2	"PFK1268"	"Ks97_1"	9010	23130	150	355	367	95	100	100	23	100	100	0	686	700	161	95	98	19	100	100	0	0.431	0.441	0.436	0.429	1.387	0.445	0.846	156	495	846	872	-1.213	255	591	267	605	0
2	19	2	"PFK0567"	"Ks101_10"	9190	23130	140	427	418	91	98	102	38	100	99	0	846	837	164	95	97	16	100	100	0	0.438	0.431	0.429	0.422	1.343	0.428	0.846	156	479	1080	1062	-1.191	329	751	320	742	0
2	20	2	"PFK0617"	"Ks117_4"	9400	23130	140	160	162	39	101	109	55	53	10	0	269	272	54	95	98	17	99	98	0	0.339	0.345	0.345	0.310	2.074	0.425	0.174	156	477	233	238	-1.560	59	174	61	177	0
2	21	2	"PFK0689"	"Ks157_11"	9580	23120	150	14172	13810	3749	108	118	65	100	100	0	4470	4432	1094	104	107	28	100	100	0	3.221	3.166	3.162	3.133	1.293	3.307	0.889	156	417	18430	18030	1.688	14064	4366	13702	4328	0
2	22	2	"PFK0731"	"Ks186_10"	9760	23120	160	65535	58103	13727	115	125	66	100	100	71	65535	54818	17539	110	117	32	100	98	58	1.000	1.060	1.000	1.095	1.778	1.023	0.924	208	752	130845	112696	-0.000	65420	65425	57988	54708	0
2	1	3	"PFK0746"	"Ks202_1"	5780	23340	150	882	862	198	98	101	26	100	100	0	1073	1049	208	107	110	21	100	100	0	0.812	0.811	0.821	0.802	1.227	0.815	0.928	156	759	1750	1706	-0.301	784	966	764	942	0
2	2	3	"PFK0750"	"Ks202_4"	5970	23340	140	208	221	61	99	104	32	97	85	0	304	315	87	112	115	22	100	100	0	0.568	0.601	0.623	0.568	1.626	0.588	0.573	156	532	301	325	-0.817	109	192	122	203	0
2	3	3	"PFK0747"	"Ks202_10"	6170	23330	150	1562	1560	418	100	108	53	100	100	0	1332	1326	295	110	112	20	100	100	0	1.196	1.201	1.226	1.182	1.248	1.232	0.913	156	479	2684	2676	0.259	1462	1222	1460	1216	0
2	4	3	"PFK0766"	"Ks212_4"	6350	23330	140	1795	1727	480	105	113	52	100	100	0	1271	1265	257	110	112	19	100	100	0	1.456	1.404	1.426	1.369	1.279	1.465	0.890	156	455	2851	2777	0.542	1690	1161	1622	1155	0
2	5	3	"PFA0029"	"A12706_1"	6550	23320	150	46499	44831	17357	110	115	32	100	100	16	16280	17079	7466	114	116	22	100	100	0	2.870	2.636	2.647	2.654	1.297	2.601	0.906	156	484	62555	61686	1.521	46389	16166	44721	16965	0
2	6	3	"PFA0034"	"A13725_4"	6730	23320	150	2448	2521	895	112	118	37	100	100	0	1500	1502	402	117	124	32	100	100	0	1.689	1.739	1.708	1.689	1.281	1.829	0.912	156	534	3719	3794	0.756	2336	1383	2409	1385	0
2	7	3	"PFA0036"	"A13725_6"	6920	23320	150	1735	1662	479	108	116	53	100	100	0	1134	1088	291	116	119	24	100	100	0	1.598	1.599	1.615	1.587	1.339	1.605	0.895	156	515	2645	2526	0.676	1627	1018	1554	972	0
2	8	3	"PFA0038"	"A13725_9"	7110	23320	150	404	406	95	109	118	52	100	97	0	597	593	121	117	119	23	100	100	0	0.615	0.624	0.624	0.608	1.404	0.615	0.834	156	539	775	773	-0.702	295	480	297	476	0
2	9	3	"PFA0041"	"A14195_3"	7300	23380	150	131	131	35	108	113	34	33	7	0	132	135	33	117	119	23	35	12	0	1.533	1.278	1.681	1.564	3.148	2.099	0.093	156	512	38	41	0.617	23	15	23	18	-50
2	10	3	"PFA0043"	"A14263_1"	7490	23320	150	1071	1107	295	106	112	35	100	100	0	766	798	202	116	120	24	100	100	0	1.485	1.468	1.490	1.463	1.282	1.464	0.871	156	549	1615	1683	0.570	965	650	1001	682	0
2	11	3	"PFA0063"	"A14801_9"	7690	23320	130	185	186	45	104	109	30	86	65	0	167	168	27	115	118	23	85	55	0	1.558	1.547	1.608	1.543	2.251	1.781	0.296	120	490	133	135	0.639	81	52	82	53	0
2	12	3	"PFA0065"	"A15774_2"	7880	23320	150	234	244	66	106	111	30	98	89	0	271	276	59	115	118	26	100	100	0	0.821	0.857	0.867	0.816	1.815	0.945	0.586	156	542	284	299	-0.285	128	156	138	161	0
2	13	3	"PFA0067"	"A16096_5"	8050	23330	110	204	205	45	116	121	37	88	62	0	191	195	30	119	128	36	93	48	0	1.222	1.171	1.273	1.058	2.337	1.394	0.327	80	387	160	165	0.290	88	72	89	76	0
2	14	3	"PFA0071"	"A16972_1"	8230	23300	150	124	127	36	111	115	37	23	7	0	123	125	27	111	119	35	17	3	0	1.083	1.143	1.378	1.451	2.985	1.803	0.217	156	527	25	30	0.115	13	12	16	14	-50
2	15	3	"PFA0073"	"A1700_2"	8410	23340	150	126	131	49	103	106	26	40	20	0	120	129	33	98	101	19	55	33	0	1.045	0.903	1.009	1.119	3.492	2.583	0.096	156	565	45	59	0.064	23	22	28	31	-50
2	16	3	"PFA0076"	"A1700_6"	8650	23320	140	232	240	55	103	106	25	99	98	0	381	394	75	95	100	22	100	100	0	0.451	0.458	0.455	0.434	1.526	0.460	0.719	156	556	415	436	-1.149	129	286	137	299	0
2	17	3	"PFA0109"	"A22053_4"	8840	23320	140	230	231	50	101	103	24	100	95	0	262	265	41	93	98	22	100	100	0	0.763	0.756	0.742	0.719	1.580	0.811	0.657	156	463	298	302	-0.390	129	169	130	172	0
2	18	3	"PFA0112"	"A23157_12"	9030	23310	140	1234	1199	329	96	100	24	100	100	0	761	765	188	90	93	16	100	100	0	1.696	1.634	1.634	1.612	1.287	1.667	0.894	156	402	1809	1778	0.762	1138	671	1103	675	0
2	19	3	"PFA0114"	"A23157_18"	9210	23310	150	552	552	131	96	103	41	100	100	0	1855	1823	464	91	93	15	100	100	0	0.259	0.263	0.259	0.263	1.365	0.239	0.843	156	459	2220	2188	-1.952	456	1764	456	1732	0
2	20	3	"PFA0117"	"A23157_8"	9410	23310	140	167	172	49	100	108	54	63	16	0	176	184	39	92	95	16	99	99	0	0.798	0.783	0.778	0.725	2.095	2.193	0.147	156	502	151	164	-0.326	67	84	72	92	0
2	21	3	"PFA0123"	"A24704_11"	9590	23320	150	262	264	59	103	109	45	98	89	0	419	427	71	97	102	22	100	100	0	0.494	0.488	0.481	0.462	1.678	0.474	0.610	156	557	481	491	-1.018	159	322	161	330	0
2	22	3	"PFA0126"	"A24704_6"	9800	23290	150	157	158	41	106	112	36	60	32	0	154	164	48	100	108	30	76	44	0	0.944	0.813	0.918	0.923	3.017	0.995	0.188	156	744	105	116	-0.082	51	54	52	64	-50
2	1	4	"PFA0154"	"A3310_10"	5770	23520	100	150	153	45	100	102	25	71	50	0	152	154	31	112	116	24	70	41	0	1.250	1.262	1.077	1.129	3.251	1.923	0.121	80	390	90	95	0.322	50	40	53	42	0
2	2	4	"PFA0156"	"A3310_15"	5980	23530	150	285	287	73	97	101	32	100	95	0	470	482	118	109	113	24	100	100	0	0.521	0.509	0.510	0.489	1.504	0.502	0.784	156	509	549	563	-0.941	188	361	190	373	0
2	3	4	"PFA0159"	"A3310_22"	6170	23520	140	247	259	102	96	103	52	96	76	0	494	494	95	103	105	18	100	100	0	0.386	0.417	0.390	0.379	1.636	0.430	0.569	156	447	542	554	-1.373	151	391	163	391	0
2	4	4	"PFA0162"	"A3310_32"	6370	23520	150	348	351	90	97	103	47	100	97	0	841	820	187	104	106	17	100	100	0	0.341	0.355	0.352	0.344	1.365	0.354	0.844	156	473	988	970	-1.554	251	737	254	716	0
2	5	4	"PFA0165"	"A3310_7"	6550	23530	150	201	202	46	103	108	32	95	74	0	371	374	71	109	111	20	100	100	0	0.374	0.374	0.383	0.345	1.766	0.350	0.540	156	466	360	364	-1.419	98	262	99	265	0
2	6	4	"PFA0168"	"A3920_1"	6740	23530	150	126	131	37	105	111	34	33	12	0	132	135	31	111	114	20	51	23	0	1.000	1.083	1.015	0.985	3.805	4.330	0.046	156	455	42	50	0.000	21	21	26	24	-50
2	7	4	"PFC0075"	"C25"	6930	23520	150	130	138	43	105	112	47	26	7	0	132	136	29	112	115	21	46	26	0	1.250	1.375	1.167	1.256	3.333	3.721	0.093	156	454	45	57	0.322	25	20	33	24	-50
2	8	4	"PFC0079"	"C258"	7120	23520	140	199	208	52	105	111	45	86	53	0	276	281	48	112	115	20	100	99	0	0.573	0.609	0.617	0.550	1.925	0.666	0.400	156	419	258	272	-0.803	94	164	103	169	0
2	9	4	"PFC0082"	"C269"	7320	23520	150	200	207	64	102	107	35	92	71	0	314	312	57	110	113	19	100	100	0	0.480	0.520	0.477	0.464	1.754	0.550	0.544	156	388	302	307	-1.058	98	204	105	202	0
2	10	4	"PFC0085"	"C273"	7500	23520	150	143	145	40	102	106	26	63	35	0	139	144	26	112	114	21	62	32	0	1.519	1.344	1.364	1.391	3.248	2.073	0.166	156	450	68	75	0.603	41	27	43	32	-50
2	11	4	"PFC0087"	"C277"	7710	23520	150	298	297	75	103	107	28	98	97	0	651	661	163	112	115	22	100	100	0	0.362	0.353	0.347	0.334	1.662	0.324	0.729	156	517	734	743	-1.467	195	539	194	549	0
2	12	4	"PFC0090"	"C285"	7890	23520	140	340	350	85	104	108	29	100	99	0	652	672	147	111	112	19	100	100	0	0.436	0.439	0.437	0.425	1.457	0.426	0.804	156	463	777	807	-1.197	236	541	246	561	0
2	13	4	"PFC0107"	"C321"	8080	23520	150	278	279	65	105	109	30	100	97	0	289	292	48	109	112	26	100	100	0	0.961	0.951	0.936	0.918	1.515	0.986	0.738	156	479	353	357	-0.057	173	180	174	183	0
2	14	4	"PFC0110"	"C332"	8270	23510	140	243	248	59	100	102	28	99	95	0	371	368	70	100	104	24	100	100	0	0.528	0.552	0.533	0.521	1.674	0.545	0.681	156	406	414	416	-0.922	143	271	148	268	0
2	15	4	"PFC0112"	"C337"	8460	23520	140	157	164	43	100	103	26	82	57	0	226	229	40	97	99	18	100	100	0	0.442	0.485	0.477	0.422	2.128	0.544	0.453	156	455	186	196	-1.178	57	129	64	132	0
2	16	4	"PFC0114"	"C344"	8660	23520	140	188	190	51	101	103	27	89	75	0	210	214	48	94	97	18	98	97	0	0.750	0.742	0.703	0.686	1.943	0.819	0.516	156	448	203	209	-0.415	87	116	89	120	0
2	17	4	"PFC0116"	"C35"	8840	23510	150	131	138	39	98	101	27	56	28	0	130	141	52	92	95	18	78	54	0	0.868	0.816	0.905	0.957	2.930	0.816	0.118	156	426	71	89	-0.204	33	38	40	49	-50
2	18	4	"PFC0119"	"C354"	9030	23510	140	185	190	46	96	100	28	94	78	0	333	329	54	93	95	16	100	100	0	0.371	0.398	0.384	0.364	1.745	0.384	0.535	156	455	329	330	-1.431	89	240	94	236	0
2	19	4	"PFC0135"	"C394"	9220	23510	140	209	214	45	97	103	31	98	91	0	403	411	74	94	96	17	100	100	0	0.362	0.369	0.367	0.350	1.638	0.344	0.641	156	542	421	434	-1.464	112	309	117	317	0
2	20	4	"PFC0138"	"C41"	9430	23510	100	159	159	37	100	109	47	57	17	0	160	159	27	95	97	17	96	85	0	0.908	0.922	0.902	0.832	2.365	2.512	0.148	80	446	124	123	-0.140	59	65	59	64	0
2	21	4	"PFC0140"	"C413"	9630	23520	90	158	164	43	98	103	29	82	51	0	178	180	32	95	97	18	98	94	0	0.723	0.776	0.708	0.745	2.551	0.989	0.337	52	329	143	151	-0.468	60	83	66	85	0
2	22	4	"PFC0142"	"C417"	9800	23500	140	382	385	84	96	101	33	100	100	0	502	510	103	91	95	20	100	100	0	0.696	0.690	0.695	0.684	1.335	0.682	0.840	156	737	697	708	-0.523	286	411	289	419	0
2	1	5	"PFC0144"	"C419"	5810	23710	140	204	201	57	92	99	46	85	63	0	389	385	73	103	111	55	100	98	0	0.392	0.387	0.382	0.351	2.041	0.353	0.494	156	663	398	391	-1.353	112	286	109	282	0
2	2	5	"PFC0147"	"C423"	6000	23720	140	388	380	96	91	112	105	96	80	0	648	655	146	99	117	90	100	100	0	0.541	0.520	0.521	0.503	1.457	0.516	0.796	156	442	846	845	-0.886	297	549	289	556	0
2	3	5	"PFC0161"	"C449"	6180	23720	150	144	145	35	96	106	82	14	0	0	148	153	30	99	103	33	73	31	0	0.980	0.907	1.081	0.857	3.006	10.586	0.033	156	436	97	103	-0.030	48	49	49	54	-50
2	4	5	"PFC0163"	"C453"	6370	23710	140	487	523	164	95	99	31	100	100	0	278	292	66	101	103	18	100	100	0	2.215	2.241	2.278	2.209	1.380	2.367	0.803	156	475	569	619	1.147	392	177	428	191	0
2	5	5	"PFC0165"	"C46"	6580	23720	140	554	542	141	97	103	37	100	100	0	1416	1407	331	104	107	19	100	100	0	0.348	0.342	0.345	0.337	1.341	0.333	0.879	156	444	1769	1748	-1.522	457	1312	445	1303	0
2	6	5	"PFC0168"	"C472"	6760	23710	150	388	398	102	103	109	36	100	100	0	578	577	119	111	113	21	100	100	0	0.610	0.633	0.627	0.617	1.410	0.633	0.810	156	449	752	761	-0.712	285	467	295	466	0
2	7	5	"PFC0171"	"C489"	6950	23710	140	198	206	56	101	105	39	94	67	0	256	258	43	108	112	21	100	100	0	0.655	0.700	0.666	0.654	1.821	0.768	0.501	156	390	245	255	-0.610	97	148	105	150	0
2	8	5	"PFC0174"	"C492"	7130	23710	150	137	137	32	100	105	35	51	11	0	139	141	25	109	112	18	71	35	0	1.233	1.156	1.194	1.182	3.165	12.911	0.016	156	387	67	69	0.303	37	30	37	32	-50
2	9	5	"PFD0418"	"D49176_20"	7320	23710	150	479	483	119	103	107	35	100	100	0	674	669	131	109	111	18	100	100	0	0.665	0.679	0.693	0.663	1.433	0.668	0.780	156	425	941	940	-0.588	376	565	380	560	0
2	10	5	"PFD0422"	"D49176_29"	7510	23700	150	147	155	47	104	107	27	65	42	0	152	157	31	106	109	19	88	62	0	0.935	1.000	0.958	0.975	2.785	1.581	0.226	156	436	89	102	-0.097	43	46	51	51	-50
2	11	5	"PFD0425"	"D49176_32"	7700	23710	140	197	201	42	104	108	26	98	86	0	340	346	66	107	109	21	100	100	0	0.399	0.406	0.389	0.382	1.732	0.367	0.540	156	461	326	336	-1.325	93	233	97	239	0
2	12	5	"PFD0428"	"D49176_37"	7900	23700	130	164	166	39	106	109	25	79	59	0	173	177	32	109	110	20	97	85	0	0.906	0.882	0.980	0.804	2.417	0.980	0.279	120	470	122	128	-0.142	58	64	60	68	0
2	13	5	"PFD0431"	"D49176_44"	8100	23700	140	423	426	99	102	104	25	100	99	0	628	614	127	103	105	18	100	100	0	0.611	0.634	0.630	0.621	1.370	0.619	0.826	156	472	846	835	-0.710	321	525	324	511	0
2	14	5	"PFD0436"	"D49176_6"	8280	23700	140	4128	3969	784	96	100	45	100	100	0	1971	1924	288	97	100	20	100	100	0	2.152	2.120	2.129	2.100	1.260	2.204	0.898	156	478	5906	5700	1.105	4032	1874	3873	1827	0
2	15	5	"PFD0454"	"D51731_2"	8460	23700	130	227	224	47	102	103	24	100	92	0	283	287	42	101	103	19	100	100	0	0.687	0.656	0.653	0.617	1.653	0.691	0.631	120	461	307	308	-0.542	125	182	122	186	0
2	16	5	"PFD0463"	"D53677_1"	8660	23700	150	167	166	37	103	105	26	84	62	0	173	177	33	101	103	17	99	95	0	0.889	0.829	0.878	0.779	2.375	0.898	0.344	156	469	136	139	-0.170	64	72	63	76	0
2	17	5	"PFD0467"	"D53677_8"	8850	23700	150	139	146	40	101	103	27	65	33	0	152	161	44	94	97	17	98	87	0	0.655	0.672	0.714	0.689	2.639	1.279	0.098	156	498	96	112	-0.610	38	58	45	67	0
2	18	5	"PFD0471"	"D54177_1"	9040	23710	150	154	153	34	97	101	27	78	51	0	184	186	30	94	97	17	100	96	0	0.633	0.609	0.623	0.553	2.190	0.727	0.304	156	552	147	148	-0.659	57	90	56	92	0
2	19	5	"PFD0474"	"D54346_3"	9230	23700	140	236	238	53	96	99	27	99	95	0	392	397	64	95	97	17	100	100	0	0.471	0.470	0.472	0.452	1.513	0.461	0.713	156	512	437	444	-1.085	140	297	142	302	0
2	20	5	"PFD0478"	"D56259_1"	9420	23700	140	328	338	88	97	103	42	100	97	0	528	530	96	93	95	21	100	100	0	0.531	0.551	0.537	0.531	1.481	0.540	0.642	156	532	666	678	-0.913	231	435	241	437	0
2	21	5	"PFD0512"	"D6287_18"	9610	23700	140	166	175	45	99	106	47	69	32	0	187	188	31	92	94	19	100	99	0	0.705	0.792	0.746	0.695	1.908	1.107	0.362	156	505	162	172	-0.504	67	95	76	96	0
2	22	5	"PFD0515"	"D6287_22"	9800	23700	140	287	296	68	95	100	35	100	99	0	672	697	196	88	90	13	100	100	0	0.329	0.330	0.323	0.327	1.386	0.293	0.711	156	637	776	810	-1.605	192	584	201	609	0
2	1	6	"PFD0519"	"D6287_3"	5810	23890	150	124	129	36	91	104	75	14	0	0	143	149	34	97	110	74	22	1	0	0.717	0.731	0.828	0.771	2.521	1.023	0.445	156	779	79	90	-0.479	33	46	38	52	-50
2	2	6	"PFD0521"	"D6287_31"	6010	23930	110	272	274	66	94	115	95	92	42	0	583	570	165	100	125	109	95	91	0	0.369	0.383	0.348	0.376	1.785	0.434	0.600	80	349	661	650	-1.440	178	483	180	470	0
2	3	6	"PFD0525"	"D6287_49"	6170	23900	170	1514	2347	2696	95	111	92	68	62	0	405	666	689	101	111	66	58	56	0	4.668	3.986	2.645	2.325	3.598	4.494	0.730	208	530	1723	2817	2.223	1419	304	2252	565	0
2	4	6	"PFD0527"	"D6287_53"	6380	23910	150	238	243	111	97	105	42	79	67	0	246	225	88	105	108	24	83	78	0	1.000	1.217	1.096	1.117	2.767	1.582	0.505	156	524	282	266	0.000	141	141	146	120	0
2	5	6	"PFD0563"	"D65980_2"	6560	23890	110	143	147	29	101	109	44	45	8	0	172	175	32	108	113	26	91	65	0	0.656	0.687	0.671	0.612	2.556	1.588	0.129	80	359	106	113	-0.608	42	64	46	67	0
2	6	6	"PFD0569"	"D6681_10"	6730	23920	150	128	137	44	104	110	34	39	16	0	134	136	30	115	119	26	41	16	0	1.263	1.571	1.412	1.085	4.064	5.697	0.032	156	516	43	54	0.337	24	19	33	21	-50
2	7	6	"PFD0572"	"D6681_3"	6950	23900	140	186	193	56	102	104	27	94	77	0	183	185	32	113	116	22	96	75	0	1.200	1.264	1.238	1.192	2.105	1.671	0.385	156	482	154	163	0.263	84	70	91	72	0
2	8	6	"PFD0575"	"D66953_1"	7130	23870	150	129	137	42	103	105	27	48	24	0	135	139	26	110	113	19	57	35	0	1.040	1.172	1.246	1.237	3.266	2.110	0.150	156	458	51	63	0.057	26	25	34	29	-50
2	9	6	"PFD0579"	"D7726_1"	7340	23900	150	226	228	53	103	106	29	99	91	0	297	290	54	107	110	20	99	98	0	0.647	0.683	0.674	0.665	1.786	0.703	0.599	156	516	313	308	-0.627	123	190	125	183	0
2	10	6	"PFD0583"	"D8137_1"	7530	23900	140	448	444	109	101	105	29	99	98	0	1105	1052	252	105	107	17	100	100	0	0.347	0.362	0.362	0.356	1.401	0.351	0.837	156	479	1347	1290	-1.527	347	1000	343	947	0
2	11	6	"PFE0587"	"E6125_5"	7720	23900	140	344	348	83	103	106	24	100	98	0	295	299	60	109	110	20	100	100	0	1.296	1.289	1.310	1.257	1.493	1.338	0.739	156	463	427	435	0.374	241	186	245	190	0
2	12	6	"PFE0589"	"E6662_1"	7900	23900	140	243	249	51	106	108	22	100	98	0	495	482	99	112	114	21	100	99	0	0.358	0.386	0.370	0.376	1.532	0.369	0.741	156	493	520	513	-1.483	137	383	143	370	0
2	13	6	"PFE0591"	"E679_1"	8100	23900	140	1877	1847	545	104	110	56	99	99	0	2306	2318	500	109	112	23	100	100	0	0.807	0.789	0.796	0.754	1.443	0.808	0.912	156	530	3970	3952	-0.309	1773	2197	1743	2209	0
2	14	6	"PFE0593"	"E679_4"	8280	23890	80	168	176	43	106	117	73	32	3	0	180	187	39	109	117	31	94	57	0	0.873	0.897	0.965	0.840	2.201	8.221	0.029	52	290	133	148	-0.196	62	71	70	78	0
2	15	6	"PFE0596"	"E6820_1"	8480	23900	140	336	335	78	108	110	26	98	97	0	651	664	141	109	113	25	100	100	0	0.421	0.409	0.405	0.395	1.477	0.399	0.832	156	561	770	782	-1.249	228	542	227	555	0
2	16	6	"PFE0601"	"E70_3"	8660	23890	140	169	175	46	105	108	26	82	60	0	193	197	41	105	107	19	96	91	0	0.727	0.761	0.786	0.728	2.400	0.668	0.307	156	526	152	162	-0.459	64	88	70	92	0
2	17	6	"PFE0626"	"E8167_12"	8860	23870	90	154	150	40	105	107	25	67	46	0	165	168	34	100	103	22	92	75	0	0.754	0.662	0.748	0.673	2.477	1.159	0.178	52	348	114	113	-0.408	49	65	45	68	0
2	18	6	"PFE0628"	"E8167_2"	9030	23900	90	147	152	44	102	105	26	67	32	0	159	164	36	96	98	17	98	84	0	0.714	0.735	0.940	0.779	2.314	1.150	0.321	52	375	108	118	-0.485	45	63	50	68	0
2	19	6	"PFE0632"	"E8314_4"	9230	23890	120	137	139	30	97	102	28	62	30	0	140	148	33	93	95	15	95	76	0	0.851	0.764	0.875	0.744	2.951	0.932	0.168	120	522	87	97	-0.233	40	47	42	55	0
2	20	6	"PFE0634"	"E832_1"	9430	23890	140	208	215	48	98	101	28	98	92	0	278	285	63	93	94	19	100	100	0	0.595	0.609	0.611	0.589	1.611	0.580	0.618	156	510	295	309	-0.750	110	185	117	192	0
2	21	6	"PFE0638"	"E84_1"	9630	23890	150	393	390	112	97	100	28	98	96	0	801	762	209	89	92	19	100	100	0	0.416	0.435	0.443	0.423	1.436	0.419	0.835	156	467	1008	966	-1.266	296	712	293	673	0
2	22	6	"PFE0645"	"E886_1"	9810	23890	140	149	154	40	94	98	29	79	47	0	160	162	30	87	89	13	99	94	0	0.753	0.800	0.795	0.774	2.099	1.083	0.318	156	639	128	135	-0.408	55	73	60	75	0
2	1	7	"PFF0003"	"F10044_2"	5830	24100	140	363	366	88	97	104	62	99	95	0	672	696	175	104	108	38	100	100	0	0.468	0.454	0.471	0.447	1.438	0.434	0.824	156	671	834	861	-1.094	266	568	269	592	0
2	2	7	"PFF0005"	"F10154_1"	6010	24100	140	158	161	46	94	101	50	61	21	0	203	203	39	104	111	45	91	57	0	0.646	0.677	0.671	0.623	2.310	0.781	0.342	156	455	163	166	-0.629	64	99	67	99	0
2	3	7	"PFF0010"	"F1021_1"	6210	24100	140	538	517	137	93	100	34	99	99	0	798	761	166	104	107	19	100	100	0	0.641	0.645	0.655	0.626	1.435	0.647	0.874	156	440	1139	1081	-0.641	445	694	424	657	0
2	4	7	"PFF0012"	"F1021_3"	6390	24100	140	1185	1176	315	98	105	42	100	100	0	1718	1704	371	105	108	21	100	100	0	0.674	0.674	0.682	0.660	1.281	0.678	0.925	156	498	2700	2677	-0.569	1087	1613	1078	1599	0
2	5	7	"PFF0016"	"F10318_1"	6600	24100	140	217	219	46	102	108	38	96	81	0	401	402	83	108	112	25	99	99	0	0.392	0.398	0.374	0.385	1.729	0.381	0.623	156	462	408	411	-1.349	115	293	117	294	0
2	6	7	"PFF0020"	"F10626_1"	6770	24100	150	247	255	76	101	104	29	96	92	0	412	425	133	111	113	22	99	98	0	0.485	0.490	0.482	0.496	1.695	0.472	0.679	156	434	447	468	-1.044	146	301	154	314	0
2	7	7	"PFF0043"	"F11007_3"	6970	24090	150	129	130	30	101	106	44	26	2	0	144	148	26	111	114	20	73	42	0	0.848	0.784	0.852	0.830	2.820	1.695	0.120	156	525	61	66	-0.237	28	33	29	37	-50
2	8	7	"PFF0046"	"F11089_1"	7160	24100	150	264	263	66	104	109	45	96	84	0	447	440	85	110	113	20	100	100	0	0.475	0.482	0.460	0.450	1.613	0.484	0.608	156	510	497	489	-1.075	160	337	159	330	0
2	9	7	"PFF0054"	"F11484_1"	7340	24100	150	239	241	52	100	106	38	99	89	0	477	474	96	103	105	19	100	100	0	0.372	0.380	0.369	0.363	1.632	0.347	0.576	156	494	513	512	-1.428	139	374	141	371	0
2	10	7	"PFF0057"	"F1150_5"	7540	24100	140	186	189	52	98	109	89	48	5	0	203	203	31	100	102	19	100	99	0	0.854	0.883	0.813	0.794	1.962	1.101	0.443	156	503	191	194	-0.227	88	103	91	103	0
2	11	7	"PFF0059"	"F11570_1"	7730	24100	140	335	339	92	103	112	87	95	74	0	658	636	158	109	110	22	100	98	0	0.423	0.448	0.456	0.435	1.720	0.455	0.513	156	463	781	763	-1.243	232	549	236	527	0
2	12	7	"PFF0063"	"F11624_1"	7920	24090	140	286	291	67	105	107	30	98	95	0	356	353	74	114	115	22	100	99	0	0.748	0.778	0.778	0.754	1.640	0.785	0.709	156	450	423	425	-0.419	181	242	186	239	0
2	13	7	"PFF0697"	"F3247_2"	8110	24090	150	141	146	37	103	111	60	24	4	0	151	154	31	114	116	20	71	44	0	1.027	1.075	1.010	1.030	3.078	1.465	0.185	156	507	75	83	0.038	38	37	43	40	-50
2	14	7	"PFF0700"	"F32494_1"	8290	24090	150	1000	1003	252	106	113	55	100	100	0	1181	1126	272	112	115	24	100	100	0	0.836	0.885	0.885	0.897	1.314	0.874	0.923	156	576	1963	1911	-0.258	894	1069	897	1014	0
2	15	7	"PFF0702"	"F3277_1"	8500	24090	140	263	273	63	108	109	25	98	98	0	624	613	144	110	112	18	100	100	0	0.302	0.328	0.332	0.317	1.601	0.316	0.771	156	467	669	668	-1.730	155	514	165	503	0
2	16	7	"PFF0706"	"F32922_1"	8690	24090	140	308	304	75	105	108	26	98	96	0	418	404	84	108	110	19	100	100	0	0.655	0.672	0.652	0.631	1.697	0.679	0.767	156	477	513	495	-0.611	203	310	199	296	0
2	17	7	"PFF0708"	"F33056_1"	8860	24080	130	306	318	61	104	107	27	100	100	0	663	664	114	102	107	23	100	100	0	0.360	0.381	0.379	0.374	1.342	0.355	0.821	120	597	763	776	-1.474	202	561	214	562	0
2	18	7	"PFF0711"	"F33107_1"	9060	24080	90	152	154	39	107	110	29	65	36	0	157	163	32	103	109	26	88	51	0	0.833	0.783	0.820	0.790	2.174	1.065	0.223	52	386	99	107	-0.263	45	54	47	60	0
2	19	7	"PFF0740"	"F34425_1"	9250	24090	150	270	275	76	104	110	30	97	93	0	540	545	112	99	105	24	100	100	0	0.376	0.383	0.384	0.355	1.602	0.395	0.740	156	754	607	617	-1.410	166	441	171	446	0
2	20	7	"PFF0742"	"F34449_1"	9440	24080	130	141	155	51	102	105	30	60	33	0	166	172	36	93	94	15	98	93	0	0.534	0.671	0.578	0.595	2.389	0.956	0.290	120	502	112	132	-0.904	39	73	53	79	0
2	21	7	"PFF0744"	"F34605_1"	9630	24080	140	485	469	124	97	102	37	99	99	0	301	301	77	91	92	14	97	96	0	1.848	1.771	1.844	1.846	1.645	1.821	0.805	156	529	598	582	0.886	388	210	372	210	0
2	22	7	"PFF0749"	"F34859_1"	9830	24090	130	139	140	33	94	98	34	60	22	0	137	145	37	89	90	13	93	83	0	0.938	0.821	0.884	0.862	2.775	1.051	0.232	120	593	93	102	-0.093	45	48	46	56	0
2	1	8	"PFF0757"	"F35105_1"	5830	24290	130	180	182	36	98	102	29	93	73	0	257	258	56	109	112	23	97	97	0	0.554	0.564	0.537	0.533	1.913	0.490	0.473	120	641	230	233	-0.852	82	148	84	149	0
2	2	8	"PFF0759"	"F35197_1"	6020	24290	150	845	834	221	97	101	30	100	100	0	1673	1607	392	109	113	29	100	100	0	0.478	0.492	0.482	0.481	1.359	0.461	0.880	156	560	2312	2235	-1.064	748	1564	737	1498	0
2	3	8	"PFF0791"	"F35823_1"	6210	24290	130	127	128	33	95	100	27	58	24	0	197	198	29	106	111	27	99	86	0	0.352	0.359	0.426	0.352	2.822	0.390	0.069	120	475	123	125	-1.508	32	91	33	92	0
2	4	8	"PFF0796"	"F36083_1"	6400	24290	140	280	280	65	97	103	36	98	97	0	571	550	118	104	105	16	100	100	0	0.392	0.410	0.402	0.398	1.466	0.394	0.750	156	470	650	629	-1.352	183	467	183	446	0
2	5	8	"PFF0798"	"F36120_1"	6600	24290	140	191	198	48	100	105	36	94	65	0	277	278	50	103	105	17	100	100	0	0.523	0.560	0.548	0.510	1.841	0.603	0.456	156	422	265	273	-0.935	91	174	98	175	0
2	6	8	"PFF0804"	"F36356_4"	6780	24290	140	348	347	85	101	103	27	99	98	0	1004	1016	239	105	106	17	100	100	0	0.275	0.270	0.277	0.261	1.397	0.273	0.713	156	403	1146	1157	-1.864	247	899	246	911	0
2	7	8	"PFF0808"	"F36374_1"	6970	24290	140	729	725	191	99	105	45	100	100	0	736	733	156	103	105	18	100	100	0	0.995	0.994	0.978	0.972	1.343	1.020	0.875	156	476	1263	1256	-0.007	630	633	626	630	0
2	8	8	"PFF0813"	"F36383_1"	7170	24290	140	277	291	83	100	107	46	95	89	0	460	476	119	104	106	18	100	100	0	0.497	0.513	0.512	0.480	1.587	0.521	0.668	156	463	533	563	-1.008	177	356	191	372	0
2	9	8	"PFF0836"	"F37362_1"	7350	24290	140	2014	1933	599	101	112	63	100	100	0	790	773	203	101	103	18	100	100	0	2.776	2.726	2.672	2.694	1.378	2.853	0.889	156	458	2602	2504	1.473	1913	689	1832	672	0
2	10	8	"PFF0842"	"F37536_1"	7540	24290	130	171	172	36	97	114	104	23	0	0	190	197	39	97	99	18	100	100	0	0.796	0.750	0.765	0.694	2.006	1.174	0.240	120	471	167	175	-0.330	74	93	75	100	0
2	11	8	"PFF0844"	"F37871_2"	7740	24290	140	300	303	74	100	108	85	96	65	0	489	487	114	101	104	22	100	99	0	0.515	0.526	0.506	0.517	1.490	0.588	0.464	156	497	588	589	-0.956	200	388	203	386	0
2	12	8	"PFF0850"	"F38025_1"	7930	24290	140	244	250	65	102	106	31	97	92	0	585	574	111	105	107	23	100	100	0	0.296	0.316	0.312	0.293	1.582	0.314	0.679	156	467	622	617	-1.757	142	480	148	469	0
2	13	8	"PFF0854"	"F38531_3"	8100	24290	130	153	164	58	103	107	33	65	35	0	184	189	27	106	106	19	100	97	0	0.641	0.735	0.619	0.571	2.533	1.164	0.233	120	477	128	144	-0.642	50	78	61	83	0
2	14	8	"PFF0857"	"F38658_1"	8310	24280	140	490	486	102	105	108	28	100	100	0	529	525	107	106	107	19	100	99	0	0.910	0.909	0.912	0.912	1.400	0.892	0.832	156	533	808	800	-0.136	385	423	381	419	0
2	15	8	"PFF1501"	"F59165_1"	8500	24280	140	332	334	73	106	109	27	100	100	0	327	325	63	110	111	19	99	99	0	1.041	1.060	1.092	1.067	1.612	1.076	0.741	156	476	443	443	0.059	226	217	228	215	0
2	16	8	"PFF1503"	"F59212_1"	8690	24280	140	367	401	174	106	110	34	100	100	0	559	566	136	111	114	28	100	99	0	0.583	0.648	0.611	0.621	1.428	0.728	0.760	156	475	709	750	-0.779	261	448	295	455	0
2	17	8	"PFF1507"	"F59325_1"	8880	24280	140	176	179	40	106	113	38	80	41	0	247	245	46	105	112	31	100	95	0	0.493	0.521	0.526	0.478	2.000	0.583	0.393	156	632	212	213	-1.020	70	142	73	140	0
2	18	8	"PFF1515"	"F59681_5"	9070	24290	90	165	179	60	107	115	41	76	32	0	163	163	27	109	114	25	78	61	0	1.074	1.333	1.085	1.256	2.687	4.427	0.059	52	372	112	126	0.103	58	54	72	54	0
2	19	8	"PFF1523"	"F60089_1"	9270	24280	80	132	147	49	101	105	27	51	36	0	159	161	38	100	104	21	82	59	0	0.525	0.754	0.855	0.858	4.348	1.413	0.192	52	317	90	107	-0.928	31	59	46	61	0
2	20	8	"PFF1525"	"F60196_1"	9460	24280	130	157	161	48	100	104	27	77	52	0	153	155	26	94	96	16	97	81	0	0.966	1.000	1.000	0.896	2.672	1.520	0.268	120	549	116	122	-0.050	57	59	61	61	0
2	21	8	"PFF1565"	"F62141_1"	9640	24280	140	1690	1713	436	101	106	39	100	100	0	1421	1424	305	95	99	19	100	100	0	1.198	1.213	1.225	1.199	1.274	1.239	0.919	156	525	2915	2941	0.261	1589	1326	1612	1329	0
2	22	8	"PFF1569"	"F62233_2"	9830	24280	130	153	158	33	97	101	35	81	30	0	199	201	35	92	96	17	100	100	0	0.523	0.560	0.564	0.518	1.724	0.776	0.248	120	577	163	170	-0.934	56	107	61	109	0
2	1	9	"PFF1573"	"F62329_1"	5840	24520	150	117	122	35	97	105	42	25	6	0	135	136	24	108	110	27	48	12	0	0.741	0.893	1.000	1.097	3.291	2.283	0.074	156	740	47	53	-0.433	20	27	25	28	-50
2	2	9	"PFF1576"	"F62396_2"	6030	24500	140	134	142	53	98	101	30	56	25	0	196	199	34	108	112	30	98	80	0	0.409	0.484	0.519	0.432	2.611	1.093	0.158	156	468	124	135	-1.290	36	88	44	91	0
2	3	9	"PFF1579"	"F62610_1"	6220	24490	140	145	146	38	96	100	25	73	47	0	267	273	62	105	109	26	99	99	0	0.302	0.298	0.304	0.278	2.347	0.276	0.201	156	482	211	218	-1.725	49	162	50	168	0
2	4	9	"PFF1581"	"F62610_13"	6410	24490	140	214	220	50	96	101	28	99	94	0	420	422	94	101	103	16	100	100	0	0.370	0.386	0.370	0.376	1.501	0.360	0.700	156	439	437	445	-1.435	118	319	124	321	0
2	5	9	"PFF1628"	"F63860_1"	6560	24480	150	105	111	43	96	102	36	14	2	0	114	117	22	98	100	17	48	23	0	0.563	0.789	0.898	0.968	4.439	17.801	0.005	156	506	25	34	-0.830	9	16	15	19	-50
2	6	9	"PFF1634"	"F64095_1"	6780	24470	150	123	128	39	93	102	56	19	1	0	130	132	23	96	98	17	76	48	0	0.882	0.972	1.031	0.972	3.649	14.885	0.017	156	526	64	71	-0.181	30	34	35	36	-50
2	7	9	"PFF1641"	"F64252_1"	6950	24480	130	208	216	49	95	101	55	95	51	0	195	199	34	93	96	16	100	99	0	1.108	1.142	1.230	1.110	1.660	1.901	0.362	120	452	215	227	0.148	113	102	121	106	0
2	8	9	"PFF1644"	"F64347_2"	7140	24480	130	206	217	59	98	100	25	97	91	0	392	393	86	95	98	18	100	100	0	0.364	0.399	0.379	0.370	1.769	0.350	0.579	120	520	405	417	-1.459	108	297	119	298	0
2	9	9	"PFF1647"	"F6440_2"	7340	24490	140	447	450	134	100	120	169	91	52	0	1362	1393	380	98	100	18	100	100	0	0.275	0.270	0.263	0.259	1.495	0.255	0.787	156	507	1611	1645	-1.865	347	1264	350	1295	0
2	10	9	"PFF1652"	"F64735_1"	7530	24480	150	727	749	221	98	119	171	96	91	0	1268	1258	337	97	98	16	100	100	0	0.537	0.561	0.548	0.548	1.330	0.567	0.703	156	497	1800	1812	-0.897	629	1171	651	1161	0
2	11	9	"PFF1680"	"F65658_4"	7720	24480	140	488	488	107	97	100	27	100	100	0	337	333	60	95	98	16	100	100	0	1.616	1.643	1.651	1.638	1.416	1.739	0.823	156	525	633	629	0.692	391	242	391	238	0
2	12	9	"PFF1682"	"F65704_1"	7920	24490	130	180	188	61	99	103	44	76	41	0	188	189	31	95	98	17	100	97	0	0.871	0.947	0.812	0.766	2.491	1.267	0.413	120	454	174	183	-0.199	81	93	89	94	0
2	13	9	"PFF1687"	"F66126_1"	8090	24480	150	265	261	50	100	108	49	99	89	0	255	255	46	98	99	16	100	99	0	1.051	1.025	0.991	1.020	1.528	1.058	0.683	156	492	322	318	0.072	165	157	161	157	0
2	14	9	"PFF1693"	"F66450_1"	8290	24480	140	474	478	123	103	110	45	99	99	0	422	423	81	98	100	17	100	100	0	1.145	1.154	1.124	1.111	1.449	1.216	0.828	156	520	695	700	0.195	371	324	375	325	0
2	15	9	"PFF1696"	"F66665_1"	8490	24480	140	1874	1822	509	104	110	41	100	100	0	1873	1813	429	103	106	19	100	100	0	1.000	1.005	1.001	0.982	1.368	1.021	0.906	156	495	3540	3428	0.000	1770	1770	1718	1710	0
2	16	9	"PFF1698"	"F66828_1"	8680	24480	140	206	210	46	105	109	34	94	80	0	187	188	33	105	109	28	95	78	0	1.232	1.265	1.369	1.247	2.057	1.441	0.520	156	491	183	188	0.301	101	82	105	83	0
2	17	9	"PFI0357"	"I4256_1"	8870	24490	130	172	182	54	102	108	38	75	44	0	277	282	74	98	102	29	100	99	0	0.391	0.435	0.402	0.373	2.193	0.385	0.397	120	460	249	264	-1.355	70	179	80	184	0
2	18	9	"PFI0360"	"I4355_3"	9060	24480	140	246	249	69	99	105	34	95	91	0	381	391	84	95	99	20	100	100	0	0.514	0.507	0.524	0.491	1.735	0.493	0.564	156	534	433	446	-0.960	147	286	150	296	0
2	19	9	"PFI0362"	"I4394_2"	9240	24480	140	705	707	188	97	101	29	99	98	0	402	398	89	95	98	17	100	100	0	1.980	2.013	2.082	1.959	1.698	2.136	0.815	156	515	915	913	0.986	608	307	610	303	0
2	20	9	"PFI0367"	"I4500_1"	9430	24480	140	157	158	42	97	101	31	70	46	0	270	279	66	93	95	15	99	99	0	0.339	0.328	0.345	0.300	2.326	0.294	0.257	156	451	237	247	-1.561	60	177	61	186	0
2	21	9	"PFI0369"	"I4547_2"	9630	24480	140	225	237	137	101	105	34	91	83	0	379	377	82	97	100	21	99	99	0	0.440	0.486	0.450	0.424	1.750	0.689	0.483	156	442	406	416	-1.185	124	282	136	280	0
2	22	9	"PFI0371"	"I4582_1"	9810	24470	140	230	232	55	95	99	26	98	92	0	379	376	72	93	97	19	100	100	0	0.472	0.484	0.486	0.457	1.660	0.465	0.678	156	619	421	420	-1.083	135	286	137	283	0
2	1	10	"PFI0397"	"I5035_1"	5860	24680	150	111	115	33	95	102	42	17	3	0	124	124	25	105	107	25	33	11	0	0.842	1.053	1.113	1.182	4.548	6.931	0.022	156	577	35	39	-0.248	16	19	20	19	-50
2	2	10	"PFI0404"	"I5222_1"	6020	24690	140	279	290	151	96	102	38	87	78	0	468	446	188	101	103	19	93	91	0	0.499	0.562	0.500	0.521	2.221	0.580	0.514	156	350	550	539	-1.004	183	367	194	345	0
2	3	10	"PFI0407"	"I5252_1"	6210	24680	150	140	145	34	95	105	47	48	8	0	227	231	45	98	100	20	99	98	0	0.349	0.376	0.365	0.329	2.358	0.577	0.115	156	408	174	183	-1.519	45	129	50	133	0
2	4	10	"PFI0409"	"I5362_4"	6400	24680	140	323	323	86	94	102	40	98	94	0	271	270	71	95	97	19	99	96	0	1.301	1.309	1.294	1.325	1.678	1.439	0.642	156	436	405	404	0.380	229	176	229	175	0
2	5	10	"PFI0418"	"I5700_1"	6600	24680	130	123	129	48	93	103	58	21	3	0	184	182	27	93	95	17	100	99	0	0.330	0.404	0.431	0.395	2.798	0.774	0.066	120	535	121	125	-1.601	30	91	36	89	0
2	6	10	"PFI0423"	"I5893_2"	6780	24680	130	338	348	73	92	106	76	100	94	0	312	309	39	91	93	16	100	100	0	1.113	1.174	1.126	1.147	1.322	1.239	0.773	120	483	467	474	0.155	246	221	256	218	0
2	7	10	"PFI0448"	"I6567_2"	6970	24680	140	573	579	178	95	103	55	100	100	0	1069	1019	287	91	94	17	100	100	0	0.489	0.522	0.505	0.516	1.539	0.498	0.801	156	478	1456	1412	-1.033	478	978	484	928	0
2	8	10	"PFI0451"	"I6639_1"	7160	24680	130	148	148	34	94	97	27	77	49	0	237	237	44	93	95	16	100	98	0	0.375	0.375	0.360	0.326	2.509	0.344	0.291	120	497	198	198	-1.415	54	144	54	144	0
2	9	10	"PFI0457"	"I6658_1"	7360	24680	140	371	373	109	96	114	172	86	23	0	439	442	102	93	96	16	100	100	0	0.795	0.794	0.771	0.774	1.581	0.836	0.639	156	479	621	626	-0.331	275	346	277	349	0
2	10	10	"PFI0459"	"I6658_3"	7540	24680	140	443	450	128	100	120	181	92	41	0	458	467	131	96	99	18	100	100	0	0.948	0.943	0.957	0.940	1.533	1.452	0.409	156	430	705	721	-0.078	343	362	350	371	0
2	11	10	"PFI0461"	"I6724_2"	7740	24680	140	354	357	97	101	104	28	98	98	0	653	654	174	99	102	18	100	100	0	0.457	0.461	0.467	0.443	1.624	0.453	0.807	156	507	807	811	-1.131	253	554	256	555	0
2	12	10	"PFI0465"	"I6851_2"	7930	24670	130	387	382	72	102	108	45	100	100	0	227	234	42	103	106	19	100	100	0	2.298	2.137	2.299	2.170	1.472	2.308	0.653	120	446	409	411	1.201	285	124	280	131	0
2	13	10	"PFI0492"	"I7697_2"	8120	24670	140	280	283	56	101	108	49	98	93	0	366	362	71	105	107	19	100	100	0	0.686	0.708	0.705	0.701	1.485	0.733	0.580	156	433	440	439	-0.544	179	261	182	257	0
2	14	10	"PFI0498"	"I7884_1"	8320	24670	140	266	267	63	103	110	45	100	87	0	273	279	61	102	104	17	100	100	0	0.953	0.927	0.920	0.910	1.675	0.940	0.560	156	463	334	341	-0.069	163	171	164	177	0
2	15	10	"PFI0501"	"I8013_1"	8510	24670	130	227	227	54	105	111	43	90	76	0	309	308	58	106	108	18	100	100	0	0.601	0.604	0.600	0.557	2.148	0.581	0.384	120	424	325	324	-0.735	122	203	122	202	0
2	16	10	"PFI0504"	"I8083_1"	8700	24670	140	667	654	156	104	109	29	100	100	0	1702	1682	475	107	110	21	100	100	0	0.353	0.349	0.344	0.350	1.402	0.330	0.883	156	465	2158	2125	-1.502	563	1595	550	1575	0
2	17	10	"PFI0510"	"I8305_1"	8890	24670	140	466	465	114	101	105	28	99	98	0	752	769	198	100	102	19	100	99	0	0.560	0.544	0.544	0.547	1.465	0.527	0.841	156	443	1017	1033	-0.837	365	652	364	669	0
2	18	10	"PFI0513"	"I8332_1"	9080	24660	130	254	261	54	100	103	26	100	99	0	328	314	63	97	99	15	99	99	0	0.667	0.742	0.724	0.744	1.800	0.685	0.610	120	370	385	378	-0.585	154	231	161	217	0
2	19	10	"PFJ0455"	"J53_17"	9280	24660	140	380	377	84	102	106	27	100	100	0	576	540	143	97	102	21	99	98	0	0.580	0.621	0.608	0.641	1.557	0.586	0.811	156	419	757	718	-0.785	278	479	275	443	0
2	20	10	"PFJ0457"	"J53_21"	9460	24660	140	3926	3593	1143	102	107	35	100	100	0	898	836	304	94	97	18	98	98	0	4.756	4.705	4.768	5.064	1.635	4.818	0.869	156	334	4628	4233	2.250	3824	804	3491	742	0
2	21	10	"PFJ0459"	"J53_23"	9610	24660	150	109	112	32	100	105	31	26	7	0	101	107	22	92	96	20	32	13	0	1.000	0.800	1.600	1.546	3.408	2.788	0.080	156	438	18	27	0.000	9	9	12	15	-50
2	22	10	"PFJ0463"	"J53_29"	9840	24660	140	911	883	261	95	98	23	100	100	0	1461	1414	449	93	96	17	100	100	0	0.596	0.597	0.615	0.596	1.351	0.575	0.903	156	689	2184	2109	-0.745	816	1368	788	1321	0
2	1	11	"PFJ0468"	"J53_37"	5850	24880	140	212	222	70	97	101	29	92	85	0	228	227	62	103	106	27	91	87	0	0.920	1.008	1.000	1.012	2.015	1.078	0.588	156	613	240	249	-0.120	115	125	125	124	0
2	2	11	"PFJ0472"	"J53_41"	6040	24870	140	316	304	84	95	102	42	98	91	0	592	537	188	97	99	23	96	95	0	0.446	0.475	0.468	0.510	2.002	0.419	0.696	156	354	716	649	-1.163	221	495	209	440	0
2	3	11	"PFJ0495"	"J564_1"	6230	24870	150	608	583	147	95	107	67	100	98	0	800	772	149	93	94	19	100	100	0	0.726	0.719	0.708	0.700	1.364	0.715	0.843	156	460	1220	1167	-0.463	513	707	488	679	0
2	4	11	"PFJ0497"	"J564_3"	6420	24860	150	2260	2122	710	94	105	59	100	99	0	814	756	265	92	94	18	98	98	0	3.000	3.054	3.068	3.059	1.460	3.058	0.881	156	588	2888	2692	1.585	2166	722	2028	664	0
2	5	11	"PFJ0500"	"J56_7"	6600	24870	110	140	157	67	93	102	58	42	11	0	138	141	25	92	95	19	90	61	0	1.022	1.306	1.385	1.103	2.601	7.552	0.073	80	441	93	113	0.031	47	46	64	49	0
2	6	11	"PFJ0503"	"J583_1"	6800	24870	150	106	116	45	97	111	73	8	1	0	112	115	21	94	99	22	37	11	0	0.500	0.905	1.122	1.204	3.244	38.555	0.007	156	573	27	40	-1.000	9	18	19	21	-50
2	7	11	"PFJ0506"	"J587_3"	6950	24860	150	117	124	45	99	108	56	21	4	0	116	118	30	95	100	22	47	23	0	0.857	1.087	1.054	1.224	3.111	2.491	0.137	156	462	39	48	-0.222	18	21	25	23	-50
2	8	11	"PFJ0508"	"J587_5"	7140	24860	150	110	127	65	93	97	26	42	22	0	112	115	27	96	98	18	48	25	0	1.063	1.789	1.421	1.266	3.425	6.947	0.054	156	531	33	53	0.087	17	16	34	19	-50
2	9	11	"PFJ0527"	"J647_6"	7370	24870	140	672	644	187	100	105	54	98	97	0	763	739	194	98	99	17	100	100	0	0.860	0.849	0.828	0.839	1.502	0.856	0.885	156	465	1237	1185	-0.217	572	665	544	641	0
2	10	11	"PFJ0531"	"J64_1"	7560	24860	140	242	260	97	107	115	56	92	69	0	497	495	132	107	107	18	100	99	0	0.346	0.394	0.362	0.373	1.740	0.400	0.495	156	438	525	541	-1.531	135	390	153	388	0
2	11	11	"PFJ0533"	"J64_3"	7750	24860	130	178	191	63	108	112	30	80	60	0	229	232	30	111	112	17	100	100	0	0.593	0.686	0.620	0.557	2.278	0.871	0.360	120	502	188	204	-0.753	70	118	83	121	0
2	12	11	"PFJ0536"	"J65_10"	7950	24860	140	430	430	111	108	112	31	98	98	0	765	772	191	113	115	18	100	100	0	0.494	0.489	0.499	0.479	1.465	0.470	0.812	156	534	974	981	-1.018	322	652	322	659	0
2	13	11	"PFJ0538"	"J65_12"	8140	24850	150	132	137	40	108	114	32	41	17	0	152	153	25	114	116	18	76	52	0	0.632	0.744	0.899	0.901	2.971	2.556	0.086	156	464	62	68	-0.663	24	38	29	39	-50
2	14	11	"PFJ0540"	"J65_2"	8320	24860	140	247	249	64	109	113	33	95	90	0	510	497	119	114	118	25	99	99	0	0.348	0.366	0.362	0.347	1.852	0.342	0.666	156	489	534	523	-1.521	138	396	140	383	0
2	15	11	"PFJ0567"	"J71_12"	8520	24860	140	174	182	47	108	112	33	76	48	0	282	283	55	111	114	24	99	98	0	0.386	0.430	0.379	0.373	2.345	0.426	0.374	156	444	237	246	-1.373	66	171	74	172	0
2	16	11	"PFJ0569"	"J71_2"	8660	24860	150	131	141	54	106	109	28	43	25	0	130	132	30	106	110	23	51	21	0	1.042	1.346	1.186	1.158	3.080	2.421	0.149	156	524	49	61	0.059	25	24	35	26	-50
2	17	11	"PFJ0571"	"J71_6"	8920	24830	150	127	133	42	103	108	27	46	23	0	122	125	28	104	108	22	41	16	0	1.333	1.429	1.489	1.360	3.203	2.696	0.131	156	514	42	51	0.415	24	18	30	21	-50
2	18	11	"PFJ0573"	"J71_9"	9090	24850	150	14178	12943	3837	101	105	26	100	100	0	18117	16243	5200	99	102	15	100	100	0	0.781	0.795	0.776	0.808	1.466	0.778	0.902	156	368	32095	28986	-0.356	14077	18018	12842	16144	0
2	19	11	"PFJ0576"	"J73_13"	9230	24850	150	134	145	72	103	106	27	53	26	0	138	140	33	99	105	22	68	41	0	0.795	1.024	1.087	1.126	2.696	2.101	0.221	156	491	70	83	-0.331	31	39	42	41	-50
2	20	11	"PFJ0578"	"J73_15"	9470	24850	140	1220	1182	340	105	109	30	100	100	0	1515	1450	456	100	106	24	100	100	0	0.788	0.798	0.801	0.809	1.475	0.784	0.906	156	412	2530	2427	-0.344	1115	1415	1077	1350	0
2	21	11	"PFK0742"	"Ks1964_2"	9610	24850	150	129	133	38	103	108	28	46	19	0	132	136	31	103	108	25	53	27	0	0.897	0.909	1.034	0.947	2.845	1.335	0.172	156	516	55	63	-0.158	26	29	30	33	-50
2	22	11	"PFK0745"	"Ks1_2"	9850	24850	140	276	280	60	102	107	27	99	99	0	412	410	93	103	110	26	100	100	0	0.563	0.580	0.571	0.576	1.523	0.557	0.766	156	774	483	485	-0.829	174	309	178	307	0
2	1	12	"PFK0752"	"Ks202_6"	5860	25060	140	1239	1228	370	95	100	36	100	100	0	1640	1601	559	99	102	26	98	98	0	0.742	0.754	0.730	0.755	1.445	0.724	0.899	156	632	2685	2635	-0.430	1144	1541	1133	1502	0
2	2	12	"PFK0755"	"Ks202_9"	6050	25060	140	201	205	62	93	99	39	87	71	0	510	506	189	93	96	21	99	96	0	0.259	0.271	0.255	0.279	2.348	0.218	0.383	156	365	525	525	-1.949	108	417	112	413	0
2	3	12	"PFK0757"	"Ks206_2"	6190	25060	150	100	106	39	93	102	56	7	2	0	102	104	21	96	98	18	25	7	0	1.167	1.625	1.286	1.424	3.652	11.377	0.010	156	514	13	21	0.222	7	6	13	8	-50
2	4	12	"PFK0760"	"Ks210_1"	6430	25070	120	171	176	48	95	104	55	67	24	0	175	178	30	100	101	19	100	89	0	1.013	1.038	1.000	0.922	2.192	2.912	0.154	120	533	151	159	0.019	76	75	81	78	0
2	5	12	"PFK0786"	"Ks225_7"	6620	25070	130	193	199	62	96	111	124	26	1	0	265	265	48	99	101	18	100	99	0	0.584	0.620	0.603	0.580	1.684	4.222	0.076	120	526	263	269	-0.775	97	166	103	166	0
2	6	12	"PFK0793"	"Ks2300_1"	6790	25070	110	143	146	38	98	119	147	2	0	0	158	158	28	96	102	25	88	67	0	0.726	0.774	0.690	0.840	2.988	12.218	0.013	80	411	107	110	-0.462	45	62	48	62	0
2	7	12	"PFK0795"	"Ks2345_1"	7000	25060	140	410	410	99	100	110	58	100	96	0	803	805	196	100	106	26	100	100	0	0.441	0.440	0.435	0.434	1.387	0.427	0.816	156	445	1013	1015	-1.181	310	703	310	705	0
2	8	12	"PFK0799"	"Ks244_1"	7190	25060	140	288	296	71	101	105	31	98	98	0	441	427	97	104	106	20	100	100	0	0.555	0.604	0.592	0.590	1.506	0.591	0.750	156	458	524	518	-0.850	187	337	195	323	0
2	9	12	"PFK0802"	"Ks244_3"	7380	25060	140	335	340	96	105	108	30	98	97	0	522	522	117	109	109	19	100	100	0	0.557	0.569	0.550	0.554	1.493	0.564	0.737	156	392	643	648	-0.845	230	413	235	413	0
2	10	12	"PFK0804"	"Ks244_8"	7540	25050	150	127	133	47	113	117	32	25	11	0	168	163	37	112	114	20	75	58	0	0.250	0.392	0.606	0.611	4.005	1.361	0.025	156	434	70	71	-2.000	14	56	20	51	-50
2	11	12	"PFK0825"	"Ks25_1"	7760	25060	130	221	224	46	113	115	29	98	89	0	293	296	46	113	115	19	100	100	0	0.600	0.607	0.577	0.572	1.738	0.593	0.524	120	489	288	294	-0.737	108	180	111	183	0
2	12	12	"PFK0827"	"Ks25_12"	7950	25060	130	179	183	46	111	116	34	80	50	0	279	278	47	115	115	17	100	100	0	0.415	0.442	0.436	0.394	2.395	0.436	0.318	120	424	232	235	-1.270	68	164	72	163	0
2	13	12	"PFK0830"	"Ks25_19"	8140	25050	140	460	467	93	113	122	57	100	100	0	597	580	136	113	115	19	100	99	0	0.717	0.758	0.748	0.779	1.404	0.731	0.846	156	453	831	821	-0.480	347	484	354	467	0
2	14	12	"PFK0834"	"Ks25_8"	8320	25050	110	162	172	53	113	118	39	55	32	0	206	212	39	111	119	34	96	81	0	0.516	0.584	0.595	0.551	3.322	0.612	0.110	80	382	144	160	-0.955	49	95	59	101	0
2	15	12	"PFK0839"	"Ks266_15"	8520	25050	140	527	513	125	111	113	34	98	98	0	998	993	251	105	113	34	100	100	0	0.466	0.453	0.437	0.442	1.538	0.438	0.849	156	429	1309	1290	-1.102	416	893	402	888	0
2	16	12	"PFK0841"	"Ks266_6"	8720	25050	140	427	429	92	102	105	25	99	98	0	896	883	241	99	102	21	100	100	0	0.408	0.417	0.420	0.427	1.492	0.387	0.833	156	466	1122	1111	-1.294	325	797	327	784	0
2	17	12	"PFK0858"	"Ks271_1"	8900	25050	140	304	305	79	101	104	25	98	96	0	792	751	174	99	102	17	100	99	0	0.293	0.313	0.299	0.297	1.725	0.300	0.734	156	428	896	856	-1.771	203	693	204	652	0
2	18	12	"PFK0868"	"Ks2886_1"	9040	25040	150	107	115	39	101	105	26	25	14	0	97	102	23	98	100	16	19	8	0	-6.000	3.500	1.470	1.690	3.105	3.262	0.110	156	381	5	18	Error	6	-1	14	4	-50
2	19	12	"PFK0871"	"Ks291_5"	9230	25040	150	98	109	40	100	106	47	13	4	0	98	103	24	98	103	23	14	5	0	100000.000	1.800	1.600	1.527	3.249	3.360	0.093	156	474	-2	14	16.610	-2	0	9	5	-50
2	20	12	"PFK0873"	"Ks291_8"	9420	25040	150	115	124	49	102	110	57	14	3	0	101	103	19	100	105	22	16	1	0	13.000	7.333	1.882	1.774	3.884	18.763	0.021	156	493	14	25	3.700	13	1	22	3	-50
2	21	12	"PFK0878"	"Ks2_13"	9610	25040	150	114	130	52	111	117	42	20	10	0	130	131	28	114	118	26	37	8	0	0.188	1.118	1.160	1.181	3.953	2.984	0.095	156	589	19	36	-2.415	3	16	19	17	-50
2	22	12	"PFK0881"	"Ks2_9"	9860	25060	100	162	164	42	111	114	28	67	42	0	189	193	37	117	121	28	92	70	0	0.708	0.697	0.725	0.600	3.066	0.719	0.179	80	381	123	129	-0.497	51	72	53	76	0
2	1	13	"PFL0033"	"L1_66"	5900	25250	150	99	104	30	95	101	40	14	3	0	108	111	21	98	103	28	20	5	0	0.400	0.692	1.400	1.471	3.417	2.876	0.101	156	563	14	22	-1.322	4	10	9	13	-50
2	2	13	"PFL0035"	"L1_7"	6080	25260	150	86	87	23	98	109	52	1	0	0	98	99	16	98	104	27	7	0	0	100000.000	-11.000	1.598	1.381	3.871	4.385	0.105	156	328	-12	-10	16.610	-12	0	-11	1	-50
2	3	13	"PFL0037"	"L1_72"	6250	25270	150	99	101	23	97	103	39	6	0	0	123	126	21	100	103	24	48	14	0	0.087	0.154	0.895	0.900	3.515	6.268	0.001	156	385	25	30	-3.524	2	23	4	26	-50
2	4	13	"PFL0041"	"L1_79"	6420	25250	150	115	120	41	96	104	46	14	1	0	114	116	21	102	104	18	39	13	0	1.583	1.714	1.305	1.314	3.655	14.956	0.016	156	504	31	38	0.663	19	12	24	14	-50
2	5	13	"PFL0043"	"L1_81"	6630	25250	150	102	115	69	97	113	136	2	2	0	128	132	30	101	103	18	61	41	0	0.185	0.581	0.813	0.808	4.836	0.001	0.000	156	436	32	49	-2.433	5	27	18	31	-50
2	6	13	"PFL0045"	"L1_83"	6810	25250	140	189	197	54	99	112	137	23	1	0	268	268	55	103	107	23	99	99	0	0.545	0.594	0.536	0.568	1.930	0.641	0.410	156	404	255	263	-0.874	90	165	98	165	0
2	7	13	"PFL0068"	"L2_117"	6980	25230	140	451	458	122	102	109	41	100	98	0	752	749	189	111	112	23	100	100	0	0.544	0.558	0.547	0.552	1.497	0.518	0.734	156	419	990	994	-0.877	349	641	356	638	0
2	8	13	"PFL0070"	"L2_12"	7160	25230	130	457	457	73	107	113	37	100	100	0	927	901	153	114	117	38	100	100	0	0.431	0.445	0.447	0.446	1.311	0.406	0.819	120	412	1163	1137	-1.216	350	813	350	787	0
2	9	13	"PFL0072"	"L2_123"	7360	25260	150	122	126	34	108	111	33	26	8	0	147	155	38	116	119	38	44	17	0	0.452	0.462	0.788	0.882	3.420	0.184	0.026	156	414	45	57	-1.147	14	31	18	39	-50
2	10	13	"PFL0074"	"L2_127"	7540	25230	140	163	184	114	110	111	25	82	53	0	191	191	34	112	115	21	96	85	0	0.671	0.937	0.773	0.772	2.527	2.903	0.215	156	396	132	153	-0.576	53	79	74	79	0
2	11	13	"PFL0077"	"L2_135"	7730	25220	140	808	799	229	111	113	30	100	100	0	454	425	126	110	112	19	94	92	0	2.026	2.184	2.247	2.444	1.766	2.266	0.818	156	498	1041	1003	1.019	697	344	688	315	0
2	12	13	"PFL0079"	"L2_139"	7920	25220	130	268	278	62	108	116	54	97	85	0	352	361	77	107	107	18	100	100	0	0.653	0.669	0.632	0.647	1.592	0.619	0.644	120	422	405	424	-0.615	160	245	170	254	0
2	13	13	"PFL0101"	"L2_180"	8110	25220	140	205	214	64	107	118	67	76	24	0	330	327	66	98	101	20	99	99	0	0.422	0.467	0.414	0.407	2.062	0.526	0.291	156	504	330	336	-1.243	98	232	107	229	0
2	14	13	"PFL0104"	"L2_185"	8310	25230	150	130	140	50	106	113	53	21	8	0	131	133	23	96	103	30	58	16	0	0.686	0.919	1.061	0.993	3.025	9.224	0.032	156	510	59	71	-0.544	24	35	34	37	-50
2	15	13	"PFL0109"	"L2_193"	8500	25220	140	247	250	50	106	109	29	98	96	0	373	370	69	97	104	29	100	100	0	0.511	0.527	0.524	0.507	1.663	0.497	0.655	156	472	417	417	-0.969	141	276	144	273	0
2	16	13	"PFL0111"	"L2_195"	8680	25220	120	157	159	44	102	105	25	75	53	0	221	224	37	96	99	16	100	100	0	0.440	0.445	0.424	0.398	2.389	0.469	0.306	120	400	180	185	-1.184	55	125	57	128	0
2	17	13	"PFL0113"	"L2_198"	8880	25230	120	122	135	46	100	103	25	45	25	0	184	185	33	97	98	15	99	96	0	0.253	0.398	0.376	0.354	2.841	0.500	0.132	120	411	109	123	-1.984	22	87	35	88	0
2	18	13	"PFL0115"	"L2_20"	9070	25220	150	785	768	220	101	106	33	98	98	0	604	577	176	97	99	17	98	97	0	1.349	1.390	1.367	1.435	1.625	1.388	0.875	156	484	1191	1147	0.432	684	507	667	480	0
2	19	13	"PFL0135"	"L2_233"	9250	25230	80	116	124	43	97	104	38	36	11	0	165	165	33	98	104	25	84	63	0	0.284	0.403	0.617	0.556	3.486	24.996	0.000	52	253	86	94	-1.818	19	67	27	67	0
2	20	13	"PFL0138"	"L2_238"	9420	25230	150	106	111	34	101	108	56	11	0	0	113	114	24	96	99	21	42	19	0	0.294	0.556	1.304	1.119	3.184	17.422	0.012	156	580	22	28	-1.766	5	17	10	18	-50
2	21	13	"PFL0141"	"L2_248"	9640	25220	140	187	197	63	108	113	42	81	46	0	374	375	91	108	111	24	99	98	0	0.297	0.333	0.310	0.288	2.189	0.329	0.432	156	544	345	356	-1.752	79	266	89	267	0
2	22	13	"PFL0145"	"L2_259"	9830	25230	150	120	124	40	104	109	47	17	3	0	118	121	30	106	110	23	29	7	0	1.333	1.333	1.242	1.280	3.110	2.713	0.048	156	718	28	35	0.415	16	12	20	15	-50
2	1	14	"PFL0149"	"L2_268"	5840	25430	140	140	142	35	93	100	47	49	8	0	196	196	49	97	101	27	92	82	0	0.475	0.495	0.485	0.458	2.656	0.546	0.236	156	745	146	148	-1.075	47	99	49	99	0
2	2	14	"PFL0152"	"L2_277"	6040	25430	150	312	311	97	97	105	45	97	86	0	576	564	179	98	104	27	98	97	0	0.450	0.459	0.447	0.448	1.880	0.453	0.664	156	408	693	680	-1.153	215	478	214	466	0
2	3	14	"PFM0408"	"M36520_1"	6220	25430	140	183	186	43	95	103	50	86	35	0	344	341	91	95	99	24	99	98	0	0.353	0.370	0.363	0.355	1.759	0.362	0.487	156	326	337	337	-1.501	88	249	91	246	0
2	4	14	"PFM0410"	"M36520_4"	6410	25440	130	157	159	42	93	104	57	59	12	0	249	257	63	94	95	15	100	100	0	0.413	0.405	0.371	0.371	2.188	0.441	0.203	120	373	219	229	-1.276	64	155	66	163	0
2	5	14	"PFM0413"	"M36754_16"	6600	25430	140	2627	2502	620	95	102	47	100	100	0	909	883	250	94	96	16	100	100	0	3.107	3.051	3.051	3.142	1.438	3.091	0.900	156	424	3347	3196	1.635	2532	815	2407	789	0
2	6	14	"PFM0417"	"M36754_20"	6770	25440	150	96	100	27	99	103	41	7	1	0	100	101	15	99	101	19	11	0	0	-3.000	0.500	1.536	1.493	3.183	27.170	0.003	156	461	-2	3	Error	-3	1	1	2	-50
2	7	14	"PFM0419"	"M36754_23"	6980	25430	140	479	467	136	100	108	72	97	95	0	761	732	233	107	107	18	99	99	0	0.580	0.587	0.581	0.604	1.662	0.566	0.760	156	486	1033	992	-0.787	379	654	367	625	0
2	8	14	"PFM0422"	"M3675_2"	7160	25420	130	739	725	140	105	114	76	100	100	0	748	752	156	111	114	37	100	100	0	0.995	0.967	0.968	0.974	1.351	0.930	0.845	120	470	1271	1261	-0.007	634	637	620	641	0
2	9	14	"PFM0440"	"M3766_1"	7360	25430	140	381	367	107	108	113	49	95	91	0	869	864	201	113	117	39	100	99	0	0.361	0.345	0.334	0.323	1.659	0.341	0.742	156	403	1029	1010	-1.469	273	756	259	751	0
2	10	14	"PFM0442"	"M37744_2"	7530	25430	150	110	115	30	104	107	31	21	5	0	128	129	19	109	110	19	49	17	0	0.316	0.550	1.075	1.055	3.881	3.784	0.030	156	416	25	31	-1.663	6	19	11	20	-50
2	11	14	"PFM0444"	"M37773_2"	7730	25430	150	112	118	36	103	108	34	20	8	0	118	120	26	103	104	18	42	23	0	0.600	0.882	1.196	1.084	3.590	9.686	0.021	156	599	24	32	-0.737	9	15	15	17	-50
2	12	14	"PFM0446"	"M3777_1"	7930	25420	140	322	318	77	103	112	51	98	92	0	293	295	66	96	99	18	100	98	0	1.112	1.080	1.082	1.069	1.608	1.217	0.608	156	690	416	414	0.153	219	197	215	199	0
2	13	14	"PFM0448"	"M37794_11"	8120	25410	80	163	183	79	103	108	34	75	40	0	131	135	22	95	97	18	76	48	0	1.667	2.000	1.914	1.764	3.043	4.409	0.173	52	299	96	120	0.737	60	36	80	40	0
2	14	14	"PFM0450"	"M37794_14"	8310	25430	150	108	129	87	101	106	31	28	14	0	115	118	23	93	96	18	58	28	0	0.318	1.120	1.058	1.066	4.370	8.588	0.076	156	603	29	53	-1.652	7	22	28	25	-50
2	15	14	"PFM0469"	"M38740_1"	8480	25430	150	103	117	51	102	106	32	24	15	0	95	103	28	95	98	16	26	16	0	100000.000	1.875	1.523	1.456	3.264	4.359	0.076	156	567	1	23	16.610	1	0	15	8	-50
2	16	14	"PFM0472"	"M38757_4"	8690	25420	140	265	266	64	102	108	43	94	89	0	703	682	197	97	100	19	99	98	0	0.269	0.280	0.269	0.274	1.809	0.260	0.654	156	569	769	749	-1.894	163	606	164	585	0
2	17	14	"PFM0476"	"M38913_1"	8880	25420	140	705	701	187	101	106	40	100	98	0	953	930	271	98	101	19	100	100	0	0.706	0.721	0.730	0.725	1.472	0.702	0.863	156	495	1459	1432	-0.501	604	855	600	832	0
2	18	14	"PFM0478"	"M38913_6"	9070	25420	140	271	276	74	103	107	33	96	92	0	623	620	147	100	102	16	100	100	0	0.321	0.333	0.314	0.312	1.669	0.321	0.738	156	505	691	693	-1.638	168	523	173	520	0
2	19	14	"PFM0481"	"M38941_1"	9260	25410	130	347	355	60	102	106	32	100	100	0	367	365	49	101	105	21	100	100	0	0.921	0.958	0.894	0.950	1.387	0.943	0.749	120	540	511	517	-0.119	245	266	253	264	0
2	20	14	"PFM0484"	"M38941_6"	9460	25420	130	171	178	51	101	103	25	90	63	0	251	256	52	99	101	19	100	100	0	0.461	0.490	0.479	0.438	2.154	0.485	0.413	120	508	222	234	-1.119	70	152	77	157	0
2	21	14	"PFM0510"	"M41547_1"	9650	25420	140	288	287	66	102	104	27	98	96	0	1167	1169	264	100	103	19	100	100	0	0.174	0.173	0.169	0.167	1.563	0.163	0.763	156	485	1253	1254	-2.520	186	1067	185	1069	0
2	22	14	"PFM0512"	"M41763_12"	9840	25420	140	351	344	84	100	104	48	96	92	0	410	396	84	99	102	18	99	98	0	0.807	0.822	0.811	0.804	1.637	0.849	0.791	156	619	562	541	-0.309	251	311	244	297	0
2	1	15	"PFM0514"	"M41763_4"	5820	25650	150	93	106	53	93	100	38	22	6	0	92	96	40	95	99	34	20	5	0	0.000	13.000	0.846	1.000	2.833	1.028	0.245	156	853	-3	14	Error	0	-3	13	1	-50
2	2	15	"PFM0516"	"M41776_1"	6050	25630	150	91	94	27	91	96	34	12	0	0	100	97	33	94	98	25	24	5	0	0.000	1.000	0.836	0.829	3.286	2.165	0.095	156	522	6	6	Error	0	6	3	3	-50
2	3	15	"PFM0524"	"M42658_1"	6240	25620	140	252	257	93	91	96	36	96	90	0	320	312	89	92	94	17	98	97	0	0.706	0.755	0.761	0.748	1.894	0.806	0.607	156	435	389	386	-0.502	161	228	166	220	0
2	4	15	"PFM0531"	"M42966_1"	6420	25620	140	299	297	84	92	98	39	98	92	0	783	764	214	92	95	26	100	100	0	0.300	0.305	0.298	0.293	1.557	0.283	0.747	156	434	898	877	-1.739	207	691	205	672	0
2	5	15	"PFN0076"	"N128_81"	6590	25630	150	111	127	64	92	97	32	39	21	0	105	124	53	92	95	25	33	21	0	1.462	1.094	1.267	1.399	2.960	1.882	0.190	156	484	32	67	0.547	19	13	35	32	-50
2	6	15	"PFN0079"	"N128_86"	6800	25630	120	147	149	40	93	99	38	64	32	0	168	169	28	93	94	14	100	99	0	0.720	0.737	0.754	0.629	2.721	0.994	0.233	120	436	129	132	-0.474	54	75	56	76	0
2	7	15	"PFN0082"	"N128_90"	6990	25620	140	186	193	95	95	103	71	65	10	0	388	381	95	96	98	16	100	100	0	0.312	0.344	0.298	0.303	1.889	0.470	0.187	156	462	383	383	-1.682	91	292	98	285	0
2	8	15	"PFN0084"	"N128_92"	7180	25620	140	229	223	52	97	107	76	79	36	0	457	446	113	100	102	17	100	100	0	0.370	0.364	0.373	0.351	1.760	0.335	0.592	156	472	489	472	-1.435	132	357	126	346	0
2	9	15	"PFN0086"	"N128_95"	7370	25620	140	249	250	74	101	110	51	93	74	0	448	451	112	100	103	20	100	100	0	0.425	0.425	0.412	0.401	1.766	0.400	0.513	156	411	496	500	-1.233	148	348	149	351	0
2	10	15	"PFN0090"	"N129_1"	7530	25620	150	105	117	46	102	108	37	22	10	0	104	108	24	98	100	19	25	12	0	0.500	1.500	1.550	1.494	4.484	8.106	0.033	156	465	9	25	-1.000	3	6	15	10	-50
2	11	15	"PFN0105"	"N129_41"	7730	25630	150	117	143	66	99	102	30	42	29	0	110	130	59	96	97	17	44	33	0	1.286	1.294	1.000	1.202	3.118	1.589	0.330	156	637	32	78	0.363	18	14	44	34	-50
2	12	15	"PFN0107"	"N129_48"	7930	25620	90	158	162	55	96	103	38	57	40	0	138	136	29	94	95	15	80	63	0	1.409	1.571	1.651	1.389	2.874	2.963	0.177	52	324	106	108	0.495	62	44	66	42	0
2	13	15	"PFN0109"	"N129_6"	8100	25650	150	102	118	51	103	109	38	19	13	0	105	112	29	95	97	16	42	21	0	-0.100	0.882	1.889	1.585	4.085	3.935	0.123	156	559	9	32	Error	-1	10	15	17	-50
2	14	15	"PFN0112"	"N130_1"	8290	25620	150	102	115	46	101	106	33	22	14	0	96	107	32	95	97	15	32	21	0	1.000	1.167	1.869	1.851	3.285	4.117	0.071	156	594	2	26	0.000	1	1	14	12	-50
2	15	15	"PFN0114"	"N130_17"	8520	25620	130	127	142	55	99	104	35	46	30	0	179	183	32	97	100	26	100	89	0	0.341	0.500	0.582	0.521	3.333	0.817	0.056	120	552	110	129	-1.550	28	82	43	86	0
2	16	15	"PFN0116"	"N130_19"	8710	25620	120	427	416	116	101	105	32	99	96	0	609	602	143	98	103	29	100	100	0	0.638	0.625	0.622	0.591	1.605	0.625	0.822	120	444	837	819	-0.648	326	511	315	504	0
2	17	15	"PFN0134"	"N130_43"	8890	25610	140	7334	7142	2025	104	107	28	100	100	0	10916	9778	2716	101	105	19	100	100	0	0.669	0.727	0.686	0.731	1.462	0.714	0.883	156	487	18045	16715	-0.581	7230	10815	7038	9677	0
2	18	15	"PFN0137"	"N130_46"	9090	25610	150	688	722	209	105	109	28	100	100	0	1547	1614	518	104	107	18	100	100	0	0.404	0.409	0.414	0.412	1.386	0.381	0.859	156	545	2026	2127	-1.308	583	1443	617	1510	0
2	19	15	"PFN0139"	"N130_5"	9270	25610	130	1196	1183	261	107	110	29	100	100	0	2418	2356	619	110	113	19	100	100	0	0.472	0.479	0.475	0.483	1.337	0.444	0.891	120	523	3397	3322	-1.084	1089	2308	1076	2246	0
2	20	15	"PFN0141"	"N130_52"	9460	25610	140	1958	1834	605	105	109	31	100	100	0	2941	2751	1035	109	111	19	100	98	0	0.654	0.654	0.658	0.696	1.643	0.624	0.895	156	556	4685	4371	-0.612	1853	2832	1729	2642	0
2	21	15	"PFN0145"	"N130_61"	9650	25610	130	569	586	125	102	106	29	100	100	0	1569	1451	414	102	103	17	100	100	0	0.318	0.359	0.366	0.368	1.444	0.322	0.830	120	428	1934	1833	-1.651	467	1467	484	1349	0
2	22	15	"PFN0147"	"N131_12"	9820	25610	150	130	136	38	101	105	30	47	19	0	130	133	25	101	103	18	66	40	0	1.000	1.094	1.194	1.123	3.577	3.813	0.057	156	640	58	67	0.000	29	29	35	32	-50
2	1	16	"PFN0168"	"N132_106"	5870	25800	120	106	118	53	96	106	41	20	7	0	139	141	36	100	107	37	50	18	0	0.256	0.537	0.736	0.798	4.240	1.488	0.101	120	490	49	63	-1.963	10	39	22	41	0
2	2	16	"PFN0170"	"N132_108"	6050	25820	140	140	145	47	94	100	35	59	26	0	307	304	80	99	104	32	98	96	0	0.221	0.249	0.242	0.229	2.240	0.241	0.223	156	480	254	256	-2.177	46	208	51	205	0
2	3	16	"PFN0172"	"N132_11"	6240	25820	140	298	397	311	93	96	23	99	98	0	590	612	225	97	99	19	100	100	0	0.416	0.590	0.444	0.457	1.986	0.801	0.637	156	456	698	819	-1.266	205	493	304	515	0
2	4	16	"PFN0175"	"N132_116"	6420	25820	130	456	448	108	96	100	27	100	100	0	1003	922	312	98	101	25	98	98	0	0.398	0.427	0.427	0.458	1.703	0.381	0.816	120	460	1265	1176	-1.330	360	905	352	824	0
2	5	16	"PFN0177"	"N132_119"	6620	25820	150	163	179	78	95	100	30	76	55	0	406	410	141	94	98	25	97	94	0	0.218	0.266	0.250	0.224	2.174	0.279	0.366	156	465	380	400	-2.198	68	312	84	316	0
2	6	16	"PFN0180"	"N132_125"	6810	25820	160	1485	1433	632	92	99	50	98	96	0	646	634	247	91	93	15	99	99	0	2.510	2.470	2.542	2.424	1.913	2.684	0.812	208	456	1948	1884	1.328	1393	555	1341	543	0
2	7	16	"PFN0582"	"N145_33"	7000	25820	140	356	349	103	92	107	80	94	83	0	1301	1322	538	92	94	15	100	100	0	0.218	0.209	0.221	0.214	1.641	0.179	0.598	156	389	1473	1487	-2.195	264	1209	257	1230	0
2	8	16	"PFN0584"	"N145_38"	7150	25820	150	109	116	53	94	109	75	4	1	0	104	110	31	92	94	14	45	25	0	1.250	1.222	1.619	1.439	4.265	100.856	0.001	156	456	27	40	0.322	15	12	22	18	-50
2	9	16	"PFN0589"	"N145_44"	7340	25820	150	95	103	35	97	110	69	5	1	0	97	102	19	92	94	15	26	16	0	-0.400	0.600	1.702	1.590	3.639	0.009	0.001	156	475	3	16	Error	-2	5	6	10	-50
2	10	16	"PFN0592"	"N145_50"	7530	25820	150	94	102	36	100	108	54	8	2	0	92	94	19	94	96	16	17	6	0	3.000	100000.000	1.542	1.599	3.230	40.821	0.005	156	551	-8	2	1.585	-6	-2	2	0	-50
2	11	16	"PFN0598"	"N145_61"	7780	25820	150	115	121	40	99	102	34	30	14	0	110	115	25	95	97	16	46	23	0	1.067	1.100	1.667	1.438	2.825	5.120	0.093	156	576	31	42	0.093	16	15	22	20	-50
2	12	16	"PFN0600"	"N145_9"	7950	25810	140	694	660	196	97	101	29	99	98	0	331	327	90	96	98	16	100	98	0	2.540	2.437	2.457	2.503	1.610	2.552	0.825	156	401	832	794	1.345	597	235	563	231	0
2	13	16	"PFN0620"	"N148_2"	8100	25810	150	111	125	52	104	109	34	26	14	0	106	110	25	98	100	16	32	16	0	0.875	1.750	1.947	1.540	3.612	4.289	0.130	156	395	15	33	-0.193	7	8	21	12	-50
2	14	16	"PFN0622"	"N148_6"	8290	25810	150	106	114	39	102	107	34	22	8	0	103	106	18	98	101	27	12	1	0	0.800	1.500	1.688	1.611	3.788	13.041	0.002	156	546	9	20	-0.322	4	5	12	8	-50
2	15	16	"PFN0628"	"N149_12"	8510	25800	130	2723	2721	612	99	103	30	100	100	0	2932	2851	810	99	103	35	100	100	0	0.926	0.953	0.944	0.985	1.302	0.896	0.927	120	569	5457	5374	-0.111	2624	2833	2622	2752	0
2	16	16	"PFN0632"	"N149_18"	8710	25810	140	229	228	58	102	137	323	0	0	0	499	480	139	105	131	273	76	10	0	0.322	0.336	0.322	0.332	2.079	1.014	0.684	156	515	521	501	-1.633	127	394	126	375	0
2	17	16	"PFN0634"	"N149_2"	8900	25810	140	276	280	75	106	140	323	3	0	0	249	252	52	109	134	272	1	0	0	1.214	1.217	1.170	1.201	1.624	1.356	0.660	156	512	310	317	0.280	170	140	174	143	0
2	18	16	"PFN0637"	"N149_30"	9090	25810	130	726	730	209	103	107	27	99	99	0	1840	1755	498	104	106	20	100	100	0	0.359	0.380	0.374	0.372	1.652	0.368	0.872	120	490	2359	2278	-1.478	623	1736	627	1651	0
2	19	16	"PFN0655"	"N150_39"	9270	25810	130	748	734	141	106	110	28	100	100	0	561	564	99	107	111	21	100	100	0	1.414	1.374	1.389	1.378	1.289	1.379	0.895	120	528	1096	1085	0.500	642	454	628	457	0
2	20	16	"PFN0658"	"N150_49"	9460	25800	120	166	170	44	107	110	29	75	50	0	211	215	37	108	111	18	100	99	0	0.573	0.589	0.617	0.487	2.336	0.702	0.451	120	464	162	170	-0.804	59	103	63	107	0
2	21	16	"PFN0660"	"N150_51"	9650	25800	140	207	213	52	108	113	54	82	41	0	339	352	85	105	107	18	100	98	0	0.423	0.425	0.413	0.400	1.821	0.410	0.553	156	487	333	352	-1.241	99	234	105	247	0
2	22	16	"PFN0662"	"N150_53"	9850	25800	150	275	289	114	101	110	67	96	72	0	777	764	169	102	103	19	100	100	0	0.258	0.284	0.259	0.262	1.662	0.259	0.487	156	694	849	850	-1.956	174	675	188	662	0
2	1	17	"PFN0664"	"N150_57"	5860	26020	150	210	211	58	98	107	53	83	53	0	532	524	140	106	110	29	100	99	0	0.263	0.270	0.270	0.254	1.774	0.258	0.519	156	786	538	531	-1.927	112	426	113	418	0
2	2	17	"PFN0666"	"N150_6"	6050	26010	130	198	211	57	99	102	30	99	86	0	261	257	56	104	109	28	97	95	0	0.631	0.732	0.656	0.713	2.120	0.734	0.424	120	446	256	265	-0.665	99	157	112	153	0
2	3	17	"PFN0680"	"N150_8"	6230	26010	140	527	523	153	98	100	24	100	100	0	784	743	192	105	107	18	100	100	0	0.632	0.666	0.635	0.655	1.477	0.665	0.865	156	471	1108	1063	-0.662	429	679	425	638	0
2	4	17	"PFN0682"	"N150_82"	6430	26010	140	431	415	123	100	104	34	99	98	0	1098	1040	357	106	107	16	100	100	0	0.334	0.337	0.338	0.340	1.584	0.317	0.848	156	473	1323	1249	-1.584	331	992	315	934	0
2	5	17	"PFN0685"	"N150_87"	6620	26010	140	344	347	96	97	103	39	98	98	0	709	679	200	99	101	18	100	100	0	0.405	0.431	0.415	0.430	1.521	0.404	0.777	156	413	857	830	-1.304	247	610	250	580	0
2	6	17	"PFN0688"	"N150_9"	6810	26010	140	371	363	87	90	100	52	98	96	0	243	239	51	91	94	17	100	98	0	1.849	1.845	1.914	1.870	1.517	2.053	0.689	156	409	433	421	0.886	281	152	273	148	0
2	7	17	"PFN0694"	"N151_11"	6990	26000	130	472	477	92	93	107	76	100	100	0	534	526	115	92	94	16	100	100	0	0.857	0.885	0.874	0.898	1.391	0.857	0.703	120	431	821	818	-0.222	379	442	384	434	0
2	8	17	"PFN0696"	"N151_18"	7180	26010	130	342	345	76	96	117	95	99	83	0	757	751	175	93	96	17	100	100	0	0.370	0.378	0.376	0.377	1.424	0.368	0.375	120	474	910	907	-1.433	246	664	249	658	0
2	9	17	"PFN0876"	"N168_6"	7380	26010	140	239	246	92	99	121	99	67	23	0	798	769	236	97	98	18	100	99	0	0.200	0.219	0.197	0.198	1.938	0.200	0.421	156	440	841	819	-2.324	140	701	147	672	0
2	10	17	"PFN0874"	"N168_34"	7580	26010	140	634	609	171	101	117	78	97	94	0	980	935	255	97	99	17	100	99	0	0.604	0.606	0.594	0.589	1.717	0.590	0.780	156	463	1416	1346	-0.728	533	883	508	838	0
2	11	17	"PFN0894"	"N173_1"	7750	26010	130	128	133	40	103	120	87	7	0	0	266	262	42	97	100	17	100	99	0	0.148	0.182	0.203	0.193	2.794	0.134	0.018	120	436	194	195	-2.757	25	169	30	165	0
2	12	17	"PFN0907"	"N175_2"	7950	26000	140	2107	2051	617	104	122	92	100	100	0	2371	2208	822	99	101	17	100	99	0	0.882	0.923	0.896	0.995	1.714	0.885	0.900	156	434	4275	4056	-0.182	2003	2272	1947	2109	0
2	13	17	"PFN0906"	"N175_16"	8140	26000	130	207	234	83	101	109	38	97	80	0	321	320	57	98	101	17	100	100	0	0.475	0.599	0.529	0.536	1.699	0.659	0.481	120	460	329	355	-1.073	106	223	133	222	0
2	14	17	"PFN0918"	"N177_6"	8340	26000	140	311	313	100	101	106	34	97	92	0	1076	989	293	98	101	28	100	100	0	0.215	0.238	0.236	0.221	1.574	0.233	0.771	156	591	1188	1103	-2.219	210	978	212	891	0
2	15	17	"PFL0005"	"L1_103"	8520	26000	130	156	160	39	99	104	33	76	40	0	261	263	44	97	100	19	100	99	0	0.348	0.367	0.357	0.315	2.257	0.329	0.239	120	503	221	227	-1.525	57	164	61	166	0
2	16	17	"PFL0159"	"L2_30"	8710	26000	140	7824	7469	2273	102	134	301	99	98	0	3661	3440	1108	106	128	254	98	96	0	2.172	2.210	2.186	2.262	1.569	2.225	0.901	156	593	11277	10701	1.119	7722	3555	7367	3334	0
2	17	17	"PFL0171"	"L2_55"	8900	26000	130	863	838	201	109	145	334	95	60	0	2588	2450	676	114	140	281	99	96	0	0.305	0.312	0.310	0.319	1.401	0.291	0.875	120	478	3228	3065	-1.714	754	2474	729	2336	0
2	18	17	"PFL0176"	"L2_62"	9100	26000	140	1302	1239	397	106	111	37	99	99	0	2228	2142	661	113	114	21	100	100	0	0.565	0.558	0.563	0.535	1.673	0.547	0.875	156	499	3311	3162	-0.822	1196	2115	1133	2029	0
2	19	17	"PFL0064"	"L2_109"	9280	26000	130	238	243	53	108	114	38	99	83	0	341	347	75	113	116	22	100	99	0	0.570	0.577	0.563	0.562	1.671	0.558	0.541	120	497	358	369	-0.811	130	228	135	234	0
2	20	17	"PFL0066"	"L2_114"	9470	25990	130	172	172	45	111	115	29	72	51	0	455	455	55	115	118	21	100	100	0	0.179	0.179	0.183	0.156	2.119	0.177	0.360	120	501	401	401	-2.479	61	340	61	340	0
2	21	17	"PFL0140"	"L2_247"	9660	25990	140	297	318	141	112	129	89	92	54	0	337	343	73	116	117	22	100	99	0	0.837	0.907	0.852	0.858	1.591	1.671	0.297	156	525	406	433	-0.257	185	221	206	227	0
2	22	17	"PFL0150"	"L2_270"	9860	25990	140	1335	1315	440	108	125	97	100	98	0	1076	1040	365	111	113	22	100	100	0	1.272	1.299	1.271	1.314	1.405	1.301	0.855	156	616	2192	2136	0.347	1227	965	1207	929	0
2	1	18	"PFN0982"	"N244_3"	5820	26210	150	119	156	166	104	120	81	12	7	0	124	130	33	114	120	34	23	5	0	1.500	3.250	1.351	1.596	3.993	5.580	0.124	156	820	25	68	0.585	15	10	52	16	-50
2	2	18	"PFJ0260"	"J246_2"	6050	26200	140	1691	1617	433	101	113	73	100	100	0	2955	2632	785	110	116	34	100	100	0	0.559	0.601	0.589	0.613	1.450	0.576	0.891	156	545	4435	4038	-0.839	1590	2845	1516	2522	0
2	3	18	"PFJ0281"	"J269_1"	6240	26200	130	174	182	49	100	104	35	82	54	0	275	271	61	106	109	26	97	92	0	0.438	0.497	0.478	0.465	2.370	0.469	0.411	120	441	243	247	-1.191	74	169	82	165	0
2	4	18	"PFJ0305"	"J27_3"	6430	26200	140	332	327	82	100	121	90	97	71	0	399	401	90	106	148	198	87	12	0	0.792	0.769	0.780	0.742	1.675	0.759	0.627	156	470	525	522	-0.337	232	293	227	295	0
2	5	18	"PFJ0475"	"J53_46"	6620	26200	150	373	376	111	94	118	95	96	82	0	1028	996	215	98	139	198	100	96	0	0.300	0.314	0.294	0.300	1.397	0.322	0.723	156	474	1209	1180	-1.737	279	930	282	898	0
2	6	18	"PFJ0505"	"J583_7"	6800	26200	150	124	131	43	91	101	48	36	3	0	116	115	23	93	97	18	55	23	0	1.435	1.818	1.858	1.603	3.630	3.683	0.112	156	520	56	62	0.521	33	23	40	22	-50
2	7	18	"PFJ0549"	"J697_3"	7000	26200	130	158	169	48	94	103	42	77	35	0	157	160	30	94	97	17	95	83	0	1.016	1.136	1.141	1.041	2.352	1.804	0.286	120	537	127	141	0.023	64	63	75	66	0
2	8	18	"PFJ0586"	"J753_2"	7190	26200	140	134	141	49	97	108	69	21	1	0	222	227	49	95	98	19	99	96	0	0.291	0.333	0.310	0.314	2.636	1.716	0.035	156	540	164	176	-1.779	37	127	44	132	0
2	9	18	"PFJ0594"	"J82_7"	7390	26190	140	3487	3266	966	98	114	85	100	99	0	1302	1218	372	97	100	18	100	100	0	2.812	2.826	2.806	2.879	1.493	2.911	0.886	156	437	4594	4289	1.492	3389	1205	3168	1121	0
2	10	18	"PFK0025"	"Km2326_6"	7540	26200	150	106	124	75	108	136	94	7	2	0	110	111	20	101	104	21	26	6	0	-0.222	1.600	1.325	1.780	4.444	0.010	0.002	156	449	7	26	Error	-2	9	16	10	-50
2	11	18	"PFJ0390"	"J40_6"	7760	26190	140	584	624	282	131	180	138	97	81	0	296	293	70	110	119	38	95	92	0	2.435	2.694	2.398	2.612	1.822	3.963	0.506	156	498	639	676	1.284	453	186	493	183	0
2	12	18	"PFJ0410"	"J43_3"	7950	26190	130	1518	1557	483	128	172	130	100	100	0	1376	1329	254	112	121	39	100	100	0	1.100	1.174	1.141	1.143	1.337	1.213	0.809	120	429	2654	2646	0.137	1390	1264	1429	1217	0
2	13	18	"PFJ0426"	"J461_4"	8110	26190	150	105	123	50	105	116	45	26	10	0	100	101	19	99	102	21	17	1	0	0.000	9.000	1.823	1.725	3.687	6.431	0.088	156	570	1	20	Error	0	1	18	2	-50
2	14	18	"PFJ0465"	"J53_31"	8330	26190	110	143	156	64	98	104	33	62	35	0	150	152	28	94	96	16	96	75	0	0.804	1.000	0.982	1.095	2.562	3.004	0.091	80	454	101	116	-0.316	45	56	58	58	0
2	15	18	"PFJ0557"	"J6_2"	8520	26190	130	247	255	63	98	104	34	99	96	0	347	362	85	94	97	16	100	100	0	0.589	0.586	0.575	0.569	1.655	0.578	0.591	120	614	402	425	-0.764	149	253	157	268	0
2	16	18	"PFK0041"	"Km302_3"	8700	26200	80	141	138	41	94	100	27	65	40	0	157	157	30	95	99	21	90	71	0	0.758	0.710	0.772	0.726	3.249	0.924	0.099	52	306	109	106	-0.400	47	62	44	62	0
2	17	18	"PFK0298"	"Kn2549_3"	8910	26190	140	746	701	199	99	105	29	98	98	0	1204	1167	312	106	109	23	100	100	0	0.589	0.567	0.579	0.554	1.496	0.556	0.888	156	556	1745	1663	-0.763	647	1098	602	1061	0
2	18	18	"PFK0338"	"Kn3092_1"	9090	26190	150	147	151	38	105	111	37	55	24	0	159	163	31	114	116	21	82	53	0	0.933	0.939	1.052	0.950	2.856	1.220	0.241	156	455	87	95	-0.100	42	45	46	49	-50
2	19	18	"PFK0404"	"Kn427_6"	9280	26190	130	334	329	68	109	116	40	99	96	0	459	453	100	113	116	18	100	100	0	0.650	0.647	0.635	0.648	1.609	0.630	0.715	120	419	571	560	-0.621	225	346	220	340	0
2	20	18	"PFK0425"	"Kn5026_1"	9460	26190	150	143	147	40	113	117	32	44	17	0	161	163	34	116	119	20	79	54	0	0.667	0.723	0.942	0.828	3.438	1.553	0.082	156	507	75	81	-0.585	30	45	34	47	-50
2	21	18	"PFK0442"	"Kn5244_3"	9630	26190	150	104	109	36	110	124	75	3	0	0	110	113	26	119	121	22	15	3	0	0.667	0.167	1.200	1.162	3.012	7.374	0.069	156	633	-15	-7	-0.585	-6	-9	-1	-6	-50
2	22	18	"PFK0457"	"Kn5587_2"	9860	26180	140	5910	5566	1429	106	117	70	100	100	0	2788	2595	774	114	115	20	100	100	0	2.171	2.201	2.190	2.287	1.492	2.209	0.908	156	687	8478	7941	1.118	5804	2674	5460	2481	0
2	1	19	"PFK0782"	"Ks2242_1"	5860	26390	140	1093	1050	380	98	111	71	99	98	0	1063	995	410	105	114	37	97	96	0	1.039	1.070	1.056	1.138	1.777	1.032	0.843	156	687	1953	1842	0.055	995	958	952	890	0
2	2	19	"PFK0818"	"Ks2565_1"	6050	26390	130	439	438	91	98	110	76	99	99	0	580	565	124	101	106	31	100	100	0	0.712	0.733	0.719	0.734	1.431	0.712	0.807	120	452	820	804	-0.490	341	479	340	464	0
2	3	19	"PFK0876"	"Ks2_11"	6240	26390	140	387	402	136	95	103	42	100	98	0	1088	1014	364	99	101	27	100	98	0	0.295	0.336	0.314	0.357	1.825	0.292	0.673	156	416	1281	1222	-1.760	292	989	307	915	0
2	4	19	"PFK1002"	"Ks48_16"	6400	26390	150	96	102	28	97	125	104	0	0	0	102	106	18	98	141	196	0	0	0	-0.250	0.625	1.500	1.680	4.407	17.808	0.020	156	486	3	13	Error	-1	4	5	8	-50
2	5	19	"PFK1139"	"Ks667_1"	6620	26390	130	543	545	140	97	126	106	99	95	0	1204	1179	280	94	135	193	98	97	0	0.402	0.413	0.401	0.408	1.473	0.385	0.740	120	501	1556	1533	-1.315	446	1110	448	1085	0
2	6	19	"PFK1174"	"Ks75_10"	6810	26390	130	2744	2556	705	96	111	66	100	100	0	11514	10546	3122	98	102	19	100	100	0	0.232	0.235	0.232	0.237	1.405	0.218	0.883	120	498	14064	12908	-2.108	2648	11416	2460	10448	0
2	7	19	"PFK0629"	"Ks1228_7"	7010	26390	120	143	165	123	98	110	53	37	10	0	172	178	42	100	104	20	93	80	0	0.625	0.859	0.594	0.624	3.838	10.146	0.022	120	482	117	145	-0.678	45	72	67	78	0
2	8	19	"PFK1093"	"Ks586_7"	7190	26390	130	1141	1105	268	97	108	58	100	100	0	1110	1063	260	97	100	17	100	100	0	1.031	1.043	1.022	1.053	1.359	1.030	0.886	120	473	2057	1974	0.043	1044	1013	1008	966	0
2	9	19	"pla_LSU"	"PLSU"	7380	26380	130	445	448	88	99	115	99	99	96	0	411	402	100	97	101	25	98	98	0	1.102	1.144	1.159	1.194	1.595	1.127	0.781	120	468	660	654	0.140	346	314	349	305	0
2	10	19	"pla_ORF129"	"PORF129"	7580	26390	140	465	453	119	111	140	117	95	81	0	687	641	159	104	109	29	100	99	0	0.607	0.637	0.644	0.613	1.601	0.684	0.596	156	476	937	879	-0.720	354	583	342	537	0
2	11	19	"pla_ORF79"	"PORF79"	7770	26380	150	224	266	136	126	165	114	45	18	0	256	258	61	113	122	36	96	89	0	0.685	0.966	0.865	0.770	2.568	3.129	0.230	156	540	241	285	-0.545	98	143	140	145	-50
2	12	19	"pla_rpl14"	"Prpl14"	7950	26380	130	1033	1044	244	123	158	104	100	100	0	974	922	207	110	120	37	100	100	0	1.053	1.134	1.147	1.138	1.421	1.121	0.822	120	478	1774	1733	0.075	910	864	921	812	0
2	13	19	"PFBL B0020"	"oPFBLOB0020"	8150	26380	140	1033	1028	364	108	127	72	98	96	0	1210	1205	401	99	104	22	100	100	0	0.833	0.832	0.830	0.789	1.703	0.832	0.858	156	507	2036	2026	-0.264	925	1111	920	1106	0
2	14	19	"PFD66970"	"oPFD66970"	8340	26380	140	216	229	98	102	109	43	89	64	0	417	410	109	99	105	40	98	96	0	0.358	0.408	0.373	0.368	1.863	0.436	0.437	156	552	432	438	-1.480	114	318	127	311	0
2	15	19	"PFC0765"	"oPFC0765"	8520	26380	80	149	179	93	99	102	31	63	48	0	134	140	32	97	100	17	73	53	0	1.351	1.860	1.767	1.622	3.370	4.355	0.189	52	294	87	123	0.434	50	37	80	43	0
2	16	19	"PFN0250"	"oPFN0250"	8710	26380	130	205	210	46	96	101	30	100	89	0	364	378	68	94	99	45	100	100	0	0.404	0.401	0.389	0.381	1.613	0.352	0.596	120	509	379	398	-1.309	109	270	114	284	0
2	17	19	"PFL0017"	"oPFL0017"	8910	26380	140	2551	2763	934	97	101	27	100	100	0	2157	2408	874	94	101	47	100	100	0	1.190	1.152	1.191	1.156	1.364	1.141	0.916	156	483	4517	4980	0.250	2454	2063	2666	2314	0
2	18	19	"PFI17637"	"oPFI17637"	9110	26380	140	337	347	83	101	102	25	99	98	0	716	737	172	103	104	20	100	100	0	0.385	0.388	0.384	0.373	1.603	0.371	0.797	156	358	849	880	-1.377	236	613	246	634	0
2	19	19	"PFM60472"	"oPFM60472"	9280	26380	150	98	102	29	100	103	27	17	5	0	125	131	31	106	107	16	53	28	0	-0.105	0.080	1.098	0.945	4.556	5.838	0.000	156	322	17	27	Error	-2	19	2	25	-50
2	20	19	"PFL0020"	"oPFL0020"	9440	26380	150	101	104	27	101	108	30	14	3	0	116	117	20	107	109	18	32	10	0	0.000	0.300	1.087	1.109	3.363	10.606	0.010	156	446	9	13	Error	0	9	3	10	-50
2	21	19	"PFI17639"	"oPFI17639"	9660	26390	110	165	179	74	103	111	62	48	15	0	174	177	35	108	112	24	91	68	0	0.939	1.101	0.993	1.008	3.132	5.945	0.092	80	431	128	145	-0.090	62	66	76	69	0
2	22	19	"PFN0252"	"oPFN0252"	9860	26370	130	1150	1142	282	99	103	50	100	100	0	3697	3745	1157	100	103	20	100	100	0	0.292	0.286	0.278	0.290	1.338	0.257	0.890	120	605	4648	4688	-1.775	1051	3597	1043	3645	0
2	1	20	"PFBL B0027"	"oPFBLOB0027"	5860	26590	120	101	110	35	92	96	27	29	12	0	153	157	34	96	98	18	90	80	0	0.158	0.295	0.340	0.274	4.088	0.672	0.013	120	486	66	79	-2.663	9	57	18	61	0
2	2	20	"PFC0768"	"oPFC0768"	6060	26580	140	130	135	37	94	102	47	34	8	0	220	214	49	94	96	15	98	95	0	0.286	0.342	0.322	0.345	2.529	0.432	0.068	156	420	162	161	-1.807	36	126	41	120	0
2	3	20	"PFBL B0032"	"oPFBLOB0032"	6220	26580	150	91	97	33	93	103	51	7	1	0	98	102	18	96	97	15	23	10	0	-1.000	0.667	1.750	1.874	4.174	76.857	0.001	156	362	0	10	Error	-2	2	4	6	-50
2	4	20	"PFBL B0033"	"oPFBLOB0033"	6410	26590	150	92	94	24	102	121	91	0	0	0	104	107	20	102	116	119	0	0	0	-5.000	-1.600	1.788	1.542	4.328	29.934	0.006	156	405	-8	-3	Error	-10	2	-8	5	-50
2	5	20	"PFB0684"	"oPFB0684"	6590	26580	150	96	112	57	102	122	85	6	2	0	102	105	18	96	101	22	19	3	0	-1.000	1.111	1.817	2.042	3.093	35.892	0.009	156	455	0	19	Error	-6	6	10	9	-50
2	6	20	"PFF72417"	"oPFF72417"	6780	26580	150	101	117	62	98	114	71	8	3	0	105	108	21	98	101	20	31	5	0	0.429	1.900	1.500	1.465	4.411	29.112	0.013	156	473	10	29	-1.222	3	7	19	10	-50
2	7	20	"PFG0010"	"oPFG0010"	6970	26580	150	98	114	67	97	109	61	10	4	0	105	112	36	100	103	19	26	13	0	0.200	1.417	1.604	1.262	4.314	12.746	0.025	156	537	6	29	-2.322	1	5	17	12	-50
2	8	20	"PFBL B0035"	"oPFBLOB0035"	7200	26580	140	396	395	99	99	109	56	99	96	0	575	539	124	99	101	15	100	100	0	0.624	0.673	0.652	0.668	1.505	0.672	0.799	156	424	773	736	-0.680	297	476	296	440	0
2	9	20	"PFBL B0038"	"oPFBLOB0038"	7350	26580	150	95	106	46	101	117	105	3	1	0	102	105	18	100	104	27	9	0	0	-3.000	1.000	1.773	1.780	3.391	48.198	0.010	156	385	-4	10	Error	-6	2	5	5	-50
2	10	20	"PFG0012"	"oPFG0012"	7540	26580	150	103	118	74	104	117	94	4	1	0	112	114	21	105	109	32	14	2	0	-0.143	1.556	1.458	1.855	3.394	66.312	0.002	156	446	6	23	Error	-1	7	14	9	-50
2	11	20	"PFD66974"	"oPFD66974"	7730	26580	150	116	128	50	102	109	40	26	12	0	143	146	36	105	108	18	72	51	0	0.368	0.634	0.759	0.724	3.618	2.683	0.078	156	519	52	67	-1.441	14	38	26	41	-50
2	12	20	"PFL0029"	"oPFL0029"	7960	26580	140	218	228	77	101	113	58	85	50	0	493	488	129	101	105	19	98	98	0	0.298	0.328	0.298	0.289	2.039	0.314	0.470	156	567	509	514	-1.744	117	392	127	387	0
2	13	20	"PFD66975"	"oPFD66975"	8150	26570	140	513	524	134	103	122	73	100	98	0	1256	1269	352	99	104	25	100	100	0	0.354	0.360	0.361	0.358	1.371	0.340	0.823	156	395	1567	1591	-1.497	410	1157	421	1170	0
2	14	20	"PFM60473"	"oPFM60473"	8280	26600	150	108	112	43	102	115	64	5	1	0	118	164	186	104	116	60	12	7	0	0.429	0.167	0.886	0.815	3.999	0.176	0.148	156	365	20	70	-1.222	6	14	10	60	-50
2	15	20	"PFM60503"	"oPFM60503"	8450	26550	120	173	177	49	98	103	36	85	50	0	507	488	107	102	112	56	100	100	0	0.185	0.205	0.193	0.183	2.007	0.183	0.449	120	416	480	465	-2.433	75	405	79	386	0
2	16	20	"PFL0061"	"oPFL0061"	8660	26540	130	253	251	61	94	98	37	97	92	0	710	687	166	95	97	17	100	100	0	0.259	0.265	0.256	0.254	1.604	0.248	0.747	120	508	774	749	-1.952	159	615	157	592	0
2	17	20	"PFG0034"	"oPFG0034"	8840	26540	130	499	522	116	96	98	24	100	100	0	1452	1501	392	92	98	46	100	100	0	0.296	0.302	0.303	0.304	1.285	0.279	0.866	120	474	1763	1835	-1.755	403	1360	426	1409	0
2	18	20	"PFF72455"	"oPFF72455"	9060	26570	150	95	104	34	94	97	24	22	13	0	104	110	29	93	95	14	46	25	0	0.091	0.588	1.077	1.033	3.860	2.351	0.079	156	443	12	27	-3.459	1	11	10	17	-50
2	19	20	"PFM60505"	"oPFM60505"	9220	26540	120	144	145	30	95	98	25	80	48	0	225	228	40	97	98	14	100	100	0	0.383	0.382	0.416	0.336	2.280	0.365	0.384	120	292	177	181	-1.385	49	128	50	131	0
2	20	20	"PFL0063"	"oPFL0063"	9410	26540	130	170	170	46	96	100	28	85	59	0	308	323	71	97	99	15	100	100	0	0.351	0.327	0.329	0.285	2.087	0.314	0.447	120	404	285	300	-1.512	74	211	74	226	0
2	21	20	"PFJ12800"	"oPFJ12800"	9610	26540	130	171	185	82	96	103	62	60	16	0	300	308	56	96	99	18	100	100	0	0.368	0.420	0.370	0.338	2.191	0.499	0.266	120	502	279	301	-1.444	75	204	89	212	0
2	22	20	"PFF72460"	"oPFF72460"	9810	26540	130	238	242	57	93	100	59	94	73	0	380	386	81	94	96	18	100	100	0	0.507	0.510	0.498	0.488	1.683	0.475	0.562	120	600	431	441	-0.980	145	286	149	292	0
2	1	21	"PFK12904"	"oPFK12904"	5810	26750	130	437	434	115	91	96	34	100	100	0	1218	1219	248	98	100	19	100	100	0	0.309	0.306	0.311	0.294	1.346	0.304	0.871	120	573	1466	1464	-1.695	346	1120	343	1121	0
2	2	21	"PFM60507"	"oPFM60507"	5990	26750	120	710	680	192	94	103	47	100	100	0	804	801	182	95	97	17	100	100	0	0.869	0.830	0.815	0.802	1.379	0.841	0.876	120	420	1325	1292	-0.203	616	709	586	706	0
2	3	21	"PFK12905"	"oPFK12905"	6190	26750	130	1680	1740	649	96	107	53	100	100	0	438	427	154	96	99	45	95	92	0	4.632	4.967	4.883	5.317	1.591	5.011	0.897	120	427	1926	1975	2.212	1584	342	1644	331	0
2	4	21	"PFF72461"	"oPFF72461"	6370	26740	130	42563	39643	10025	104	122	85	100	100	0	11617	10434	3413	105	125	142	100	100	0	3.688	3.828	3.705	4.036	1.345	3.755	0.939	120	414	53971	49868	1.883	42459	11512	39539	10329	0
2	5	21	"PFN0268"	"oPFN0268"	6570	26740	130	409	418	93	107	130	95	98	93	0	666	664	174	102	119	131	99	96	0	0.535	0.553	0.568	0.558	1.512	0.492	0.661	120	441	866	873	-0.901	302	564	311	562	0
2	6	21	"PFL0071"	"oPFL0071"	6760	26750	120	148	152	38	98	118	78	20	1	0	266	272	53	93	96	18	100	100	0	0.289	0.302	0.301	0.268	1.975	0.373	0.086	120	420	223	233	-1.791	50	173	54	179	0
2	7	21	"PFG0037"	"oPFG0037"	6960	26750	120	296	300	75	96	110	61	99	85	0	366	373	81	93	95	15	99	99	0	0.733	0.729	0.743	0.704	1.487	0.755	0.606	120	426	473	484	-0.449	200	273	204	280	0
2	8	21	"PFJ12801"	"oPFJ12801"	7150	26740	130	880	909	224	97	108	50	100	100	0	412	418	100	95	96	15	100	99	0	2.470	2.514	2.507	2.580	1.400	2.545	0.871	120	424	1100	1135	1.305	783	317	812	323	0
2	9	21	"PFBL B0124"	"oPFBLOB0124"	7330	26750	140	151	162	54	96	103	40	63	30	0	308	330	89	95	97	15	100	99	0	0.258	0.281	0.246	0.235	2.465	0.244	0.205	156	449	268	301	-1.953	55	213	66	235	0
2	10	21	"PFI17675"	"oPFI17675"	7520	26740	130	14903	15426	3326	100	103	28	100	100	0	6036	5962	1414	99	103	27	100	100	0	2.493	2.614	2.508	2.638	1.226	2.599	0.920	120	423	20740	21189	1.318	14803	5937	15326	5863	0
2	11	21	"PFI17677"	"oPFI17677"	7720	26750	130	357	358	77	101	108	38	100	99	0	789	778	149	100	104	27	100	100	0	0.372	0.379	0.381	0.369	1.389	0.369	0.796	120	457	945	935	-1.428	256	689	257	678	0
2	12	21	"PFBL B0128"	"oPFBLOB0128"	7900	26750	110	131	134	32	102	107	34	40	17	0	149	150	24	99	103	16	93	77	0	0.580	0.627	0.759	0.619	2.913	1.451	0.153	80	420	79	83	-0.786	29	50	32	51	0
2	13	21	"PFG0038"	"oPFG0038"	8110	26750	120	150	157	48	98	103	30	67	41	0	325	327	63	99	103	22	100	100	0	0.230	0.259	0.232	0.223	2.157	0.247	0.291	120	395	278	287	-2.120	52	226	59	228	0
2	14	21	"PFF72465"	"oPFF72465"	8300	26750	140	818	791	259	100	107	37	98	97	0	1587	1558	435	102	112	57	100	100	0	0.484	0.475	0.480	0.443	1.707	0.469	0.854	156	350	2203	2147	-1.048	718	1485	691	1456	0
2	15	21	"PFI17678"	"oPFI17678"	8490	26740	140	175	180	42	95	104	46	78	41	0	202	199	39	100	105	43	91	61	0	0.784	0.859	0.835	0.836	2.026	1.240	0.264	156	493	182	184	-0.350	80	102	85	99	0
2	16	21	"PFD66997"	"oPFD66997"	8680	26740	130	270	272	49	94	99	41	100	98	0	309	303	67	95	97	16	99	98	0	0.822	0.856	0.820	0.912	1.869	0.859	0.615	120	518	390	386	-0.282	176	214	178	208	0
2	17	21	"PFM60539"	"oPFM60539"	8870	26760	150	86	88	25	93	96	23	15	4	0	88	88	14	94	96	16	2	0	0	1.167	0.833	1.675	1.843	3.669	12.374	0.005	156	545	-13	-11	0.222	-7	-6	-5	-6	-50
2	18	21	"PFBL B0176"	"oPFBLOB0176"	9060	26740	140	653	652	186	93	96	24	100	99	0	1089	1080	305	94	97	16	100	100	0	0.563	0.567	0.555	0.557	1.453	0.554	0.892	156	480	1555	1545	-0.829	560	995	559	986	0
2	19	21	"PFI17723"	"oPFI17723"	9250	26740	140	711	697	193	94	98	27	100	99	0	1367	1367	379	94	96	15	100	100	0	0.485	0.474	0.468	0.461	1.481	0.461	0.877	156	528	1890	1876	-1.045	617	1273	603	1273	0
2	20	21	"PFG0055"	"oPFG0055"	9440	26740	140	903	933	361	95	101	36	98	94	0	1696	1770	649	92	94	13	100	100	0	0.504	0.499	0.509	0.467	1.704	0.496	0.896	156	543	2412	2516	-0.989	808	1604	838	1678	0
2	21	21	"PFF72499"	"oPFF72499"	9620	26740	150	155	157	41	93	99	44	66	18	0	222	227	43	93	95	14	100	100	0	0.481	0.478	0.423	0.420	2.171	0.604	0.235	156	605	191	198	-1.057	62	129	64	134	0
2	22	21	"PFF72501"	"oPFF72501"	9810	26730	130	192	197	52	91	98	47	86	55	0	345	351	68	94	95	15	100	100	0	0.402	0.412	0.392	0.374	1.911	0.358	0.438	120	658	352	363	-1.313	101	251	106	257	0
2	1	22	"PFI17727"	"oPFI17727"	5840	26940	130	111	113	29	92	98	54	10	0	0	264	265	53	98	100	17	100	100	0	0.114	0.126	0.153	0.137	2.582	0.132	0.057	120	711	185	188	-3.127	19	166	21	167	0
2	2	22	"PFF72502"	"oPFF72502"	6020	26950	130	145	149	40	92	100	57	43	9	0	266	271	54	92	94	15	100	100	0	0.305	0.318	0.288	0.272	2.260	0.308	0.245	120	648	227	236	-1.715	53	174	57	179	0
2	3	22	"PFA32037"	"oPFA32037"	6210	26940	130	149	160	58	94	107	62	42	7	0	311	312	53	90	94	36	100	100	0	0.249	0.297	0.260	0.258	2.183	0.308	0.221	120	625	276	288	-2.007	55	221	66	222	0
2	4	22	"PFM60541"	"oPFM60541"	6390	26940	130	164	176	46	96	109	71	47	10	0	468	472	92	95	109	115	100	94	0	0.182	0.212	0.193	0.189	1.927	0.199	0.283	120	648	441	457	-2.456	68	373	80	377	0
2	5	22	"PFL0145"	"oPFL0145"	6580	26940	130	220	229	92	99	116	87	72	13	0	486	495	99	95	97	17	100	100	0	0.309	0.325	0.295	0.294	1.624	0.326	0.286	120	640	512	530	-1.692	121	391	130	400	0
2	6	22	"PFL0147"	"oPFL0147"	6770	26940	140	250	270	130	97	114	81	88	44	0	586	585	146	93	96	18	100	100	0	0.310	0.352	0.319	0.315	1.751	0.351	0.306	156	733	646	665	-1.688	153	493	173	492	0
2	7	22	"PFF72508"	"oPFF72508"	6960	26930	130	722	715	155	97	115	72	100	100	0	320	318	62	94	97	17	100	100	0	2.765	2.759	2.758	2.798	1.308	2.836	0.792	120	579	851	842	1.468	625	226	618	224	0
2	8	22	"PFF72510"	"oPFF72510"	7130	26940	120	121	134	59	94	107	53	26	6	0	113	116	24	95	97	16	53	30	0	1.500	1.905	1.427	1.509	3.209	33.542	0.005	120	607	45	61	0.585	27	18	40	21	0
2	9	22	"PFM60545"	"oPFM60545"	7340	26940	100	107	127	65	94	104	54	21	8	0	137	138	21	94	95	14	93	73	0	0.302	0.750	0.522	0.580	3.474	22.037	0.011	80	461	56	77	-1.726	13	43	33	44	0
2	10	22	"PFM60547"	"oPFM60547"	7540	26940	140	181	190	61	97	103	38	84	55	0	372	382	106	97	100	23	100	100	0	0.305	0.326	0.325	0.297	1.997	0.320	0.434	156	753	359	378	-1.711	84	275	93	285	0
2	11	22	"PFL0150"	"oPFL0150"	7730	26940	140	231	245	69	98	104	36	97	91	0	532	528	164	94	96	22	99	99	0	0.304	0.339	0.333	0.341	1.763	0.298	0.576	156	668	571	581	-1.720	133	438	147	434	0
2	12	22	"PFL0152"	"oPFL0152"	7910	26940	140	144	148	39	102	111	62	29	3	0	189	193	44	96	97	15	96	95	0	0.452	0.474	0.464	0.444	3.021	0.587	0.184	156	687	135	143	-1.147	42	93	46	97	0
2	13	22	"PFL0154"	"oPFL0154"	8100	26930	150	102	105	26	98	107	57	5	0	0	108	109	20	99	101	17	34	12	0	0.444	0.700	1.118	1.107	3.625	37.328	0.006	156	732	13	17	-1.170	4	9	7	10	-50
2	14	22	"PFL0156"	"oPFL0156"	8300	26930	140	2383	2449	814	98	108	55	100	100	0	1299	1263	500	100	102	17	99	98	0	1.906	2.021	1.996	2.248	1.740	1.996	0.875	156	629	3484	3514	0.930	2285	1199	2351	1163	0
2	15	22	"PFBL B0186"	"oPFBLOB0186"	8490	26940	140	336	339	99	97	108	58	96	91	0	366	369	78	97	99	17	100	100	0	0.888	0.890	0.895	0.830	1.658	0.992	0.686	156	661	508	514	-0.171	239	269	242	272	0
2	16	22	"PFH0037"	"oPFH0037"	8680	26940	140	1317	1450	572	93	97	29	100	99	0	887	947	361	96	97	16	100	100	0	1.547	1.595	1.569	1.581	1.483	1.625	0.899	156	683	2015	2208	0.630	1224	791	1357	851	0
2	17	22	"PFF72513"	"oPFF72513"	8880	26940	140	158	169	54	96	99	24	90	67	0	286	286	58	98	100	16	100	100	0	0.330	0.388	0.355	0.339	2.036	0.389	0.419	156	641	250	261	-1.600	62	188	73	188	0
2	18	22	"PFM60550"	"oPFM60550"	9050	26940	130	130	132	35	97	101	26	59	25	0	124	126	23	102	104	18	55	30	0	1.500	1.458	1.482	1.381	2.989	3.978	0.068	120	584	55	59	0.585	33	22	35	24	0
2	19	22	"EMPTY"	"EMPTY"	9260	26950	150	93	94	19	95	99	25	8	1	0	94	94	13	97	99	16	8	0	0	0.667	0.333	1.350	1.339	3.713	6.708	0.018	156	808	-5	-4	-0.585	-2	-3	-1	-3	-75
2	20	22	"EMPTY"	"EMPTY"	9450	26950	150	94	98	24	96	101	32	10	2	0	94	96	15	96	98	15	14	3	0	1.000	100000.000	1.647	1.548	3.591	17.905	0.006	156	741	-4	2	0.000	-2	-2	2	0	-75
2	21	22	"EMPTY"	"EMPTY"	9640	26950	150	95	102	43	93	99	35	10	2	0	92	93	16	94	95	15	12	3	0	-1.000	-9.000	1.500	1.326	4.274	0.015	0.001	156	763	0	8	Error	2	-2	9	-1	-75
2	22	22	"EMPTY"	"EMPTY"	9830	26950	150	98	109	54	97	103	36	12	6	0	91	94	16	96	98	19	9	1	0	-0.200	-6.000	1.400	1.654	3.654	0.012	0.001	156	997	-4	10	Error	1	-5	12	-2	-75
3	1	1	"PFE0652"	"E9164_1"	10100	22790	130	324	340	88	98	102	31	100	100	0	469	474	101	100	102	18	100	100	0	0.612	0.647	0.652	0.628	1.421	0.652	0.789	120	606	595	616	-0.707	226	369	242	374	0
3	2	1	"PFE0127"	"E15452_2"	10280	22800	130	411	437	165	98	108	73	95	92	0	1810	1905	586	96	98	18	100	100	0	0.183	0.187	0.179	0.174	1.602	0.181	0.714	120	630	2027	2148	-2.453	313	1714	339	1809	0
3	3	1	"PFE0630"	"E8314_1"	10480	22790	130	616	633	235	98	109	71	100	99	0	1131	1132	434	95	99	21	100	100	0	0.500	0.516	0.495	0.511	1.404	0.472	0.808	120	634	1554	1572	-1.000	518	1036	535	1037	0
3	4	1	"PFE0335"	"E23986_4"	10660	22790	130	6117	6308	2128	97	102	32	100	100	0	5802	5739	1803	94	97	19	100	100	0	1.055	1.100	1.080	1.119	1.526	1.097	0.888	120	595	11728	11856	0.077	6020	5708	6211	5645	0
3	5	1	"PFE0497"	"E3038_1"	10850	22790	140	944	964	404	95	98	29	100	98	0	1501	1540	623	93	94	15	100	100	0	0.603	0.601	0.593	0.595	1.995	0.587	0.854	156	726	2257	2316	-0.730	849	1408	869	1447	0
3	6	1	"PFE0489"	"E29931_1"	11060	22790	130	393	393	95	99	101	25	100	100	0	867	911	241	99	103	20	100	100	0	0.383	0.362	0.366	0.359	1.408	0.337	0.811	120	630	1062	1106	-1.385	294	768	294	812	0
3	7	1	"PFE0152"	"E16122_8"	11240	22790	130	1088	1140	511	98	99	24	100	100	0	1307	1314	497	99	103	21	100	100	0	0.820	0.858	0.851	0.829	1.386	0.851	0.857	120	617	2198	2257	-0.287	990	1208	1042	1215	0
3	8	1	"PFE0560"	"E5006_15"	11430	22790	120	277	289	72	93	95	21	100	99	0	583	576	130	91	93	15	100	100	0	0.374	0.404	0.415	0.388	1.531	0.383	0.766	120	546	676	681	-1.419	184	492	196	485	0
3	9	1	"PFE0506"	"E3215_1"	11630	22790	130	1302	1362	526	91	94	26	100	100	0	5235	5282	1989	90	92	15	100	100	0	0.235	0.245	0.245	0.241	1.383	0.237	0.891	120	633	6356	6463	-2.087	1211	5145	1271	5192	0
3	10	1	"PFF0276"	"F18248_2"	11810	22790	120	708	869	1423	93	97	24	100	100	0	885	905	362	96	98	17	100	100	0	0.779	0.959	0.763	0.787	1.403	2.492	0.525	120	521	1404	1585	-0.359	615	789	776	809	0
3	11	1	"PFF1508"	"F59453_1"	12000	22790	130	627	624	188	93	96	23	100	100	0	798	805	211	96	98	16	100	100	0	0.761	0.749	0.739	0.732	1.383	0.744	0.856	120	587	1236	1240	-0.395	534	702	531	709	0
3	12	1	"PFF1029"	"F4425_1"	12180	22790	130	1260	1325	476	91	93	22	100	100	0	2184	2229	742	90	92	14	100	100	0	0.558	0.577	0.577	0.570	1.433	0.556	0.862	120	632	3263	3373	-0.841	1169	2094	1234	2139	0
3	13	1	"PFF0774"	"F35531_1"	12390	22790	120	582	577	164	92	94	23	100	100	0	1562	1573	507	90	92	15	100	100	0	0.333	0.327	0.323	0.330	1.406	0.304	0.865	120	559	1962	1968	-1.587	490	1472	485	1483	0
3	14	1	"PFF0382"	"F21003_1"	12580	22790	120	161	164	39	93	112	243	0	0	0	235	237	49	91	99	96	84	15	0	0.472	0.486	0.475	0.442	2.123	0.478	0.449	120	534	212	217	-1.082	68	144	71	146	0
3	15	1	"PFF0437"	"F22770_1"	12770	22790	120	1453	1582	672	94	114	241	99	96	0	4561	4743	1781	90	99	95	100	100	0	0.304	0.320	0.324	0.310	1.433	0.318	0.844	120	545	5830	6141	-1.718	1359	4471	1488	4653	0
3	16	1	"PFF0027"	"F10724_1"	12970	22780	130	184	187	43	95	99	29	92	77	0	183	189	40	94	97	20	99	94	0	1.000	0.968	1.034	0.915	2.199	1.026	0.423	120	612	178	187	0.000	89	89	92	95	0
3	17	1	"PFF0760"	"F35197_2"	13150	22790	130	1373	1411	474	94	97	24	100	100	0	2761	2821	844	96	100	22	100	100	0	0.480	0.483	0.492	0.471	1.436	0.473	0.867	120	585	3944	4042	-1.059	1279	2665	1317	2725	0
3	18	1	"PFF0169"	"F15775_1"	13330	22780	130	304	346	151	91	94	22	100	100	0	434	438	103	91	94	17	100	100	0	0.621	0.735	0.617	0.665	1.875	0.785	0.605	120	611	556	602	-0.687	213	343	255	347	0
3	19	1	"PFF1930"	"F960_5"	13530	22790	120	859	855	271	92	96	30	100	98	0	2009	2075	575	89	91	18	100	100	0	0.399	0.384	0.379	0.364	1.612	0.376	0.861	120	575	2687	2749	-1.324	767	1920	763	1986	0
3	20	1	"PFF0151"	"F15196_1"	13740	22790	120	594	619	203	90	97	37	100	100	0	2589	2585	779	87	91	42	100	100	0	0.201	0.212	0.214	0.205	1.411	0.207	0.856	120	543	3006	3027	-2.312	504	2502	529	2498	0
3	21	1	"PFF1609"	"F63380_2"	13920	22790	130	114	119	32	92	98	34	33	10	0	123	130	30	87	91	39	45	14	0	0.611	0.628	0.767	0.778	2.593	0.277	0.011	120	615	58	70	-0.710	22	36	27	43	0
3	22	1	"PFF1869"	"F7374_2"	14120	22790	130	245	256	67	91	96	43	97	89	0	189	196	50	87	90	14	100	99	0	1.510	1.514	1.552	1.494	1.750	1.646	0.604	120	730	256	274	0.594	154	102	165	109	0
3	1	2	"PFF1444"	"F5729_1"	10110	23000	150	183	192	49	102	109	36	87	58	0	178	186	40	105	111	26	97	79	0	1.110	1.111	1.084	1.042	1.991	1.344	0.391	156	779	154	171	0.150	81	73	90	81	-50
3	2	2	"PFF0230"	"F17039_3"	10300	23000	130	266	270	70	98	109	73	91	61	0	254	259	49	95	99	21	100	100	0	1.057	1.049	1.069	0.985	1.685	1.404	0.461	120	578	327	336	0.079	168	159	172	164	0
3	3	2	"PFM0480"	"M38913_8"	10500	23000	120	538	567	164	96	103	50	100	99	0	1262	1264	353	93	95	16	100	100	0	0.378	0.402	0.395	0.396	1.437	0.380	0.829	120	544	1611	1642	-1.403	442	1169	471	1171	0
3	4	2	"PFM0579"	"M446_3"	10690	23000	130	750	779	295	94	97	27	100	99	0	1154	1215	362	94	96	23	100	100	0	0.619	0.611	0.590	0.572	1.536	0.631	0.868	120	565	1716	1806	-0.692	656	1060	685	1121	0
3	5	2	"PFM0717"	"M5299_3"	10870	23000	130	168	172	44	93	98	29	86	67	0	243	258	69	91	94	23	100	100	0	0.493	0.473	0.463	0.416	2.064	0.462	0.376	120	578	227	246	-1.019	75	152	79	167	0
3	6	2	"PFM0868"	"M724_5"	11070	23000	120	258	266	68	98	101	29	98	96	0	447	463	122	95	98	18	100	100	0	0.455	0.457	0.478	0.435	1.716	0.434	0.716	120	541	512	536	-1.138	160	352	168	368	0
3	7	2	"PFM0875"	"M783_4"	11260	23000	130	379	383	104	99	101	32	100	97	0	927	935	204	102	105	20	100	100	0	0.339	0.341	0.330	0.322	1.526	0.337	0.801	120	583	1105	1117	-1.559	280	825	284	833	0
3	8	2	"PFM0093"	"M16622_6"	11450	22990	120	1088	1105	333	95	98	29	100	100	0	1068	1061	291	96	98	19	100	100	0	1.022	1.047	1.059	1.047	1.509	1.049	0.862	120	545	1965	1975	0.031	993	972	1010	965	0
3	9	2	"PFM0612"	"M45542_7"	11650	23000	130	452	452	164	91	94	24	99	97	0	1431	1553	506	90	92	15	100	100	0	0.269	0.247	0.250	0.227	1.734	0.240	0.831	120	610	1702	1824	-1.893	361	1341	361	1463	0
3	10	2	"PFM0634"	"M46791_1"	11850	22990	130	991	992	295	92	95	24	100	100	0	2055	2060	648	90	93	15	100	100	0	0.458	0.457	0.461	0.456	1.328	0.431	0.872	120	542	2864	2870	-1.128	899	1965	900	1970	0
3	11	2	"PFM0704"	"M52103_1"	12010	22990	130	554	578	162	91	94	22	100	100	0	416	427	98	91	92	14	100	100	0	1.425	1.449	1.401	1.425	1.406	1.480	0.845	120	546	788	823	0.511	463	325	487	336	0
3	12	2	"PFM0190"	"M22662_1"	12210	22990	130	141	145	38	94	96	24	76	49	0	144	150	33	93	95	15	95	80	0	0.922	0.895	1.080	0.832	2.822	1.219	0.345	120	598	98	108	-0.118	47	51	51	57	0
3	13	2	"PFM0225"	"M24933_4"	12400	22990	130	788	812	282	96	99	25	100	100	0	1959	2073	663	95	97	16	100	100	0	0.371	0.362	0.360	0.356	1.418	0.339	0.863	120	613	2556	2694	-1.430	692	1864	716	1978	0
3	14	2	"PFM0412"	"M36754_1"	12610	22990	130	1186	1195	425	93	96	23	100	100	0	2350	2445	828	94	96	17	100	100	0	0.484	0.469	0.470	0.459	1.444	0.441	0.859	120	591	3349	3453	-1.045	1093	2256	1102	2351	0
3	15	2	"PFM0630"	"M46462_5"	12790	22990	130	497	508	166	94	97	28	100	100	0	1501	1568	461	93	95	18	100	100	0	0.286	0.281	0.269	0.272	1.358	0.270	0.855	120	552	1811	1889	-1.805	403	1408	414	1475	0
3	16	2	"PFM0465"	"M38247_1"	12980	22990	120	558	566	156	97	101	30	100	100	0	1039	1057	248	96	99	18	100	100	0	0.489	0.488	0.476	0.477	1.368	0.479	0.851	120	542	1404	1430	-1.032	461	943	469	961	0
3	17	2	"PFM0026"	"M11919_1"	13170	22990	120	17857	18034	5706	94	99	25	100	100	0	10738	10912	2915	100	102	20	100	100	0	1.670	1.659	1.642	1.633	1.280	1.725	0.899	120	519	28401	28752	0.740	17763	10638	17940	10812	0
3	18	2	"PFM0819"	"M5894_4"	13360	22990	120	381	383	92	96	99	25	100	99	0	673	662	142	94	97	17	100	100	0	0.492	0.505	0.493	0.492	1.419	0.489	0.840	120	526	864	855	-1.023	285	579	287	568	0
3	19	2	"PFM0473"	"M38757_6"	13550	22990	130	192	197	52	94	98	28	93	82	0	324	328	73	91	93	15	100	100	0	0.421	0.435	0.425	0.391	1.825	0.426	0.450	120	575	331	340	-1.249	98	233	103	237	0
3	20	2	"PFM0062"	"M14235_3"	13750	22990	130	861	893	260	90	96	29	100	100	0	3487	3501	967	91	94	40	100	100	0	0.227	0.235	0.231	0.233	1.278	0.224	0.886	120	577	4167	4213	-2.139	771	3396	803	3410	0
3	21	2	"PFM0821"	"M59170_2"	13940	22990	130	805	780	256	91	97	36	99	99	0	2725	2808	778	91	92	16	100	100	0	0.271	0.254	0.254	0.244	1.536	0.244	0.844	120	541	3348	3406	-1.883	714	2634	689	2717	0
3	22	2	"PFN0022"	"N127_5"	14120	22990	130	807	786	228	92	97	49	100	100	0	357	360	71	92	94	15	100	100	0	2.698	2.590	2.525	2.502	1.519	2.989	0.774	120	645	980	962	1.432	715	265	694	268	0
3	1	3	"PFN0013"	"N127_32"	10130	23200	130	409	416	102	110	115	35	100	99	0	427	418	78	113	119	27	100	100	0	0.952	1.003	0.992	0.977	1.468	1.057	0.783	120	634	613	611	-0.071	299	314	306	305	0
3	2	3	"PFN0021"	"N127_48"	10330	23200	120	256	264	70	99	104	28	100	97	0	629	644	140	98	103	24	100	100	0	0.296	0.302	0.302	0.286	1.433	0.292	0.747	120	514	688	711	-1.758	157	531	165	546	0
3	3	3	"PFN0027"	"N128_1"	10520	23200	140	140	148	41	96	98	23	76	48	0	160	164	30	93	94	14	98	92	0	0.657	0.732	0.785	0.656	2.505	1.022	0.322	156	578	111	123	-0.607	44	67	52	71	0
3	4	3	"PFN0057"	"N128_56"	10710	23200	120	319	333	88	96	98	24	99	98	0	648	665	140	93	96	24	100	100	0	0.402	0.414	0.419	0.390	1.582	0.402	0.769	120	510	778	809	-1.315	223	555	237	572	0
3	5	3	"PFB0078"	"B297"	10910	23200	130	261	268	60	99	102	28	99	96	0	378	388	72	96	100	26	100	100	0	0.574	0.579	0.567	0.553	1.565	0.579	0.715	120	544	444	461	-0.800	162	282	169	292	0
3	6	3	"PFB0080"	"B3"	11080	23190	130	657	647	141	98	101	26	100	100	0	368	361	86	96	99	19	98	98	0	2.055	2.072	2.095	2.202	1.734	2.111	0.826	120	546	831	814	1.039	559	272	549	265	0
3	7	3	"PFB0083"	"B306"	11290	23190	130	142	148	36	98	100	30	69	35	0	152	152	27	97	100	19	87	74	0	0.800	0.909	0.941	0.845	2.824	1.943	0.185	120	558	99	105	-0.322	44	55	50	55	0
3	8	3	"PFB0085"	"B310"	11470	23190	130	668	693	174	96	99	29	100	100	0	883	885	199	96	98	18	100	100	0	0.727	0.757	0.748	0.749	1.284	0.747	0.880	120	554	1359	1386	-0.460	572	787	597	789	0
3	9	3	"PFB0090"	"B32"	11660	23190	120	154	157	38	92	94	24	88	65	0	184	185	42	89	90	14	99	95	0	0.653	0.677	0.670	0.644	2.202	0.772	0.419	120	499	157	161	-0.616	62	95	65	96	0
3	10	3	"PFB0092"	"B322"	11840	23190	120	216	220	57	93	95	24	97	94	0	337	337	78	88	89	14	100	100	0	0.494	0.510	0.524	0.476	1.701	0.513	0.687	120	529	372	376	-1.017	123	249	127	249	0
3	11	3	"PFB0109"	"B366"	12040	23190	130	280	291	71	95	96	24	100	100	0	569	583	144	89	90	15	100	100	0	0.385	0.397	0.397	0.388	1.472	0.385	0.778	120	582	665	690	-1.376	185	480	196	494	0
3	12	3	"PFB0111"	"B370"	12230	23190	120	216	231	72	94	97	23	98	92	0	366	382	94	93	94	16	100	100	0	0.447	0.474	0.459	0.431	1.712	0.480	0.672	120	527	395	426	-1.162	122	273	137	289	0
3	13	3	"PFB0114"	"B374"	12430	23190	120	217	220	52	96	99	24	99	95	0	468	469	94	92	93	15	100	100	0	0.322	0.329	0.322	0.308	1.582	0.320	0.693	120	530	497	501	-1.636	121	376	124	377	0
3	14	3	"PFB0120"	"B388"	12610	23190	120	160	162	39	95	97	25	85	63	0	219	222	43	90	92	16	100	99	0	0.504	0.508	0.532	0.444	2.141	0.520	0.388	120	513	194	199	-0.989	65	129	67	132	0
3	15	3	"PFB0122"	"B391"	12810	23180	130	687	699	222	93	96	25	100	100	0	694	688	225	91	93	16	100	99	0	0.985	1.015	1.004	1.049	1.562	0.996	0.865	120	591	1197	1203	-0.022	594	603	606	597	0
3	16	3	"PFB0125"	"B397"	13000	23190	120	193	196	48	94	96	23	95	87	0	360	366	74	89	91	14	100	100	0	0.365	0.368	0.389	0.338	1.886	0.343	0.600	120	532	370	379	-1.453	99	271	102	277	0
3	17	3	"PFB0143"	"B440"	13200	23180	120	132	138	33	93	96	24	72	39	0	144	145	24	89	92	16	95	86	0	0.709	0.804	0.791	0.686	2.367	1.201	0.260	120	509	94	101	-0.496	39	55	45	56	0
3	18	3	"PFB0145"	"B444"	13380	23180	120	2336	2411	804	95	98	26	100	100	0	481	487	149	90	92	16	99	98	0	5.731	5.834	5.801	5.970	1.483	6.048	0.872	120	497	2632	2713	2.519	2241	391	2316	397	0
3	19	3	"PFB0147"	"B449"	13570	23180	130	2224	2330	718	92	94	22	100	100	0	553	559	162	89	91	15	100	100	0	4.595	4.762	4.684	4.807	1.327	4.896	0.873	120	580	2596	2708	2.200	2132	464	2238	470	0
3	20	3	"PFB0149"	"B453"	13770	23180	120	1818	1895	601	91	93	21	100	100	0	965	993	289	90	91	15	100	100	0	1.974	1.998	1.984	1.990	1.291	2.062	0.903	120	495	2602	2707	0.981	1727	875	1804	903	0
3	21	3	"PFB0151"	"B456"	13940	23180	130	2086	2052	601	92	95	31	100	100	0	971	985	274	90	92	15	100	100	0	2.263	2.190	2.203	2.194	1.328	2.228	0.902	120	540	2875	2855	1.178	1994	881	1960	895	0
3	22	3	"PFB0153"	"B458"	14140	23180	130	195	199	47	94	98	33	96	80	0	274	280	49	89	90	14	100	100	0	0.546	0.550	0.538	0.514	1.738	0.574	0.512	120	662	286	296	-0.873	101	185	105	191	0
3	1	4	"PFB0170"	"B491"	10150	23390	120	1872	1853	510	98	104	39	100	100	0	1508	1504	392	95	100	22	100	100	0	1.255	1.246	1.267	1.250	1.386	1.250	0.887	120	581	3187	3164	0.328	1774	1413	1755	1409	0
3	2	4	"PFB0172"	"B496"	10340	23390	130	354	369	87	95	99	26	100	100	0	228	241	111	94	96	16	100	99	0	1.933	1.864	1.916	1.963	1.564	1.324	0.466	120	536	393	421	0.951	259	134	274	147	0
3	3	4	"PFB0174"	"B498"	10530	23390	120	244	249	63	95	97	22	99	96	0	282	287	57	92	94	14	100	100	0	0.784	0.790	0.739	0.746	1.617	0.775	0.680	120	487	339	349	-0.351	149	190	154	195	0
3	4	4	"PFB0177"	"B50"	10710	23390	130	145	151	42	95	96	22	77	55	0	121	127	27	93	95	16	69	40	0	1.786	1.647	1.800	1.786	2.907	2.165	0.216	120	546	78	90	0.837	50	28	56	34	0
3	5	4	"PFB0179"	"B504"	10910	23390	120	283	281	62	96	99	25	99	99	0	339	336	55	94	99	19	100	100	0	0.763	0.764	0.765	0.736	1.508	0.798	0.763	120	536	432	427	-0.390	187	245	185	242	0
3	6	4	"PFB0181"	"B506"	11100	23380	130	141	141	31	97	99	24	73	41	0	168	171	32	94	97	19	99	87	0	0.595	0.571	0.626	0.519	2.693	0.647	0.268	120	563	118	121	-0.750	44	74	44	77	0
3	7	4	"PFD0024"	"D12635_25"	11300	23390	140	704	674	233	96	97	24	98	97	0	815	774	260	92	95	18	100	98	0	0.841	0.848	0.848	0.838	2.005	0.850	0.864	156	592	1331	1260	-0.250	608	723	578	682	0
3	8	4	"PFD0027"	"D12635_33"	11480	23390	120	205	207	59	96	98	23	92	86	0	251	248	44	91	93	16	100	100	0	0.681	0.707	0.665	0.608	1.926	0.779	0.640	120	477	269	268	-0.554	109	160	111	157	0
3	9	4	"PFD0029"	"D12635_37"	11670	23390	120	1191	1204	323	94	95	22	100	100	0	679	702	162	89	91	13	100	100	0	1.859	1.811	1.833	1.749	1.579	2.182	0.730	120	496	1687	1723	0.895	1097	590	1110	613	0
3	10	4	"PFD0031"	"D12635_39"	11860	23390	130	739	722	198	97	99	23	100	98	0	1202	1194	273	89	91	13	100	100	0	0.577	0.566	0.563	0.535	1.618	0.558	0.830	120	566	1755	1730	-0.794	642	1113	625	1105	0
3	11	4	"PFD0034"	"D12635_48"	12060	23380	130	582	575	151	97	99	25	100	100	0	778	758	233	91	93	15	100	100	0	0.706	0.717	0.722	0.740	1.668	0.664	0.804	120	535	1172	1145	-0.502	485	687	478	667	0
3	12	4	"PFD0036"	"D12635_51"	12240	23380	120	9870	9445	2414	94	98	25	100	100	0	3062	2943	840	89	90	13	100	100	0	3.288	3.276	3.287	3.416	1.512	3.361	0.881	120	468	12749	12205	1.717	9776	2973	9351	2854	0
3	13	4	"PFD0064"	"D16785_11"	12430	23390	130	216	212	50	94	98	25	97	90	0	301	302	52	88	88	13	100	100	0	0.573	0.551	0.540	0.509	1.743	0.552	0.619	120	525	335	332	-0.804	122	213	118	214	0
3	14	4	"PFD0066"	"D16785_17"	12620	23380	130	315	339	105	94	97	26	100	99	0	341	346	103	85	87	14	99	98	0	0.863	0.939	0.943	0.953	1.557	0.933	0.742	120	534	477	506	-0.212	221	256	245	261	0
3	15	4	"PFD0069"	"D16785_21"	12810	23390	130	247	246	67	93	96	24	95	94	0	422	419	85	87	89	14	100	100	0	0.460	0.461	0.440	0.411	1.760	0.456	0.737	120	570	489	485	-1.121	154	335	153	332	0
3	16	4	"PFD0073"	"D16785_3"	13020	23380	130	7136	7034	2485	95	98	24	100	100	0	4584	4308	1339	89	91	14	100	100	0	1.566	1.645	1.588	1.630	1.542	1.746	0.871	120	546	11536	11158	0.647	7041	4495	6939	4219	0
3	17	4	"PFD0075"	"D16785_33"	13200	23380	120	322	345	107	96	97	24	99	97	0	246	254	51	89	90	14	100	100	0	1.439	1.509	1.469	1.439	1.571	1.711	0.765	120	505	383	414	0.526	226	157	249	165	0
3	18	4	"PFD0077"	"D16785_36"	13390	23380	120	458	441	129	96	98	24	100	95	0	1085	1071	249	87	90	15	100	100	0	0.363	0.351	0.359	0.321	1.778	0.337	0.763	120	523	1360	1329	-1.463	362	998	345	984	0
3	19	4	"PFD0096"	"D17715_112"	13580	23380	130	531	534	169	93	95	22	99	98	0	667	680	170	86	88	14	100	100	0	0.754	0.742	0.787	0.701	1.616	0.763	0.842	120	581	1019	1035	-0.408	438	581	441	594	0
3	20	4	"PFD0098"	"D17715_12"	13780	23380	120	266	269	77	94	97	25	95	92	0	423	428	100	86	88	13	100	100	0	0.510	0.512	0.495	0.483	1.693	0.512	0.681	120	527	509	517	-0.970	172	337	175	342	0
3	21	4	"PFD0102"	"D17715_13"	13970	23380	120	478	466	133	93	96	25	99	98	0	544	556	129	87	89	15	100	100	0	0.842	0.795	0.825	0.766	1.625	0.817	0.754	120	502	842	842	-0.247	385	457	373	469	0
3	22	4	"PFD0104"	"D17715_134"	14150	23370	120	297	303	82	94	103	57	100	87	0	258	254	50	86	88	15	100	99	0	1.180	1.244	1.199	1.238	1.551	1.669	0.510	120	583	375	377	0.239	203	172	209	168	0
3	1	5	"PFD0106"	"D17715_138"	10160	23580	120	197	205	51	91	98	39	94	75	0	291	296	68	89	90	14	100	98	0	0.525	0.551	0.553	0.530	1.954	0.540	0.375	120	614	308	321	-0.930	106	202	114	207	0
3	2	5	"PFD0108"	"D17715_140"	10350	23580	130	249	251	56	94	98	27	100	95	0	404	402	85	88	90	14	100	100	0	0.491	0.500	0.515	0.492	1.518	0.480	0.720	120	570	471	471	-1.028	155	316	157	314	0
3	3	5	"PFD0130"	"D17715_44"	10540	23580	100	164	161	38	95	98	25	85	65	0	205	206	41	90	91	14	100	96	0	0.600	0.569	0.585	0.542	2.158	0.584	0.459	80	428	184	182	-0.737	69	115	66	116	0
3	4	5	"PFD0132"	"D17715_47"	10730	23580	120	194	195	46	92	94	22	98	88	0	274	268	50	90	92	16	99	98	0	0.554	0.579	0.547	0.542	1.800	0.563	0.616	120	531	286	281	-0.851	102	184	103	178	0
3	5	5	"PFD0134"	"D17715_5"	10930	23580	100	162	165	38	93	95	20	95	78	0	193	197	44	89	90	13	100	98	0	0.663	0.667	0.643	0.634	1.899	0.707	0.480	80	405	173	180	-0.592	69	104	72	108	0
3	6	5	"PFD0136"	"D17715_51"	11110	23580	120	140	142	34	94	97	34	62	26	0	249	249	43	88	90	15	100	100	0	0.286	0.298	0.317	0.255	2.470	0.317	0.177	120	516	207	209	-1.807	46	161	48	161	0
3	7	5	"PFD0138"	"D17715_56"	11310	23580	130	894	846	220	97	99	36	100	100	0	1119	1168	284	87	90	16	100	100	0	0.772	0.693	0.738	0.683	1.354	0.681	0.873	120	505	1829	1830	-0.373	797	1032	749	1081	0
3	8	5	"PFD0141"	"D17715_61"	11500	23580	120	237	242	54	96	97	24	100	99	0	295	304	90	91	93	16	100	100	0	0.691	0.685	0.724	0.701	1.740	0.611	0.608	120	465	345	359	-0.533	141	204	146	213	0
3	9	5	"PFE0196"	"E18169_1"	11680	23570	130	1263	1271	509	96	98	23	100	100	0	774	797	269	91	93	15	100	100	0	1.709	1.664	1.643	1.614	1.424	1.696	0.900	120	510	1850	1881	0.773	1167	683	1175	706	0
3	10	5	"PFE0199"	"E18440_1"	11870	23580	120	312	304	89	96	98	22	97	94	0	539	532	141	90	91	15	100	100	0	0.481	0.471	0.481	0.459	1.549	0.456	0.751	120	452	665	650	-1.056	216	449	208	442	0
3	11	5	"PFE0201"	"E18440_5"	12040	23570	120	193	201	54	93	95	21	97	94	0	249	255	62	90	91	15	100	98	0	0.629	0.655	0.624	0.631	1.823	0.631	0.582	120	477	259	273	-0.669	100	159	108	165	0
3	12	5	"PFE0203"	"E18445_1"	12240	23560	120	222	220	50	93	96	25	97	95	0	557	549	123	87	89	13	100	100	0	0.274	0.275	0.285	0.264	1.711	0.255	0.678	120	508	599	589	-1.865	129	470	127	462	0
3	13	5	"PFE0206"	"E18512_1"	12430	23560	120	154	154	36	93	97	31	79	48	0	377	392	103	87	87	12	100	100	0	0.210	0.200	0.217	0.192	2.014	0.179	0.423	120	525	351	366	-2.249	61	290	61	305	0
3	14	5	"PFE0208"	"E18512_4"	12640	23560	120	135	133	35	93	97	35	60	15	0	143	143	33	85	86	13	90	80	0	0.724	0.690	0.754	0.733	2.442	0.991	0.227	120	482	100	98	-0.466	42	58	40	58	0
3	15	5	"PFE0230"	"E19008_1"	12810	23570	130	353	345	101	92	94	22	95	94	0	984	982	242	86	87	13	100	100	0	0.291	0.282	0.287	0.260	1.781	0.276	0.809	120	479	1159	1149	-1.783	261	898	253	896	0
3	16	5	"PFE0234"	"E19248_7"	13010	23560	120	2441	2556	1088	94	97	23	100	100	0	871	872	346	89	90	14	98	95	0	3.001	3.144	3.095	3.501	2.135	3.270	0.852	120	473	3129	3245	1.586	2347	782	2462	783	0
3	17	5	"PFE0237"	"E19278_2"	13190	23560	110	201	203	51	96	98	24	95	86	0	339	347	74	90	92	19	100	100	0	0.422	0.416	0.404	0.393	1.789	0.386	0.599	80	437	354	364	-1.246	105	249	107	257	0
3	18	5	"PFE0239"	"E19278_6"	13370	23560	100	112	119	28	97	100	26	41	15	0	129	126	22	91	95	21	71	38	0	0.395	0.629	0.853	0.720	4.121	6.564	0.023	80	444	53	57	-1.341	15	38	22	35	0
3	19	5	"PFE0243"	"E19631_3"	13580	23570	120	508	495	148	94	97	23	98	95	0	1128	1149	289	90	92	16	100	100	0	0.399	0.379	0.384	0.352	1.668	0.370	0.851	120	568	1452	1460	-1.326	414	1038	401	1059	0
3	20	5	"PFE0246"	"E19695_2"	13770	23570	120	311	305	77	94	99	27	98	95	0	536	537	120	88	88	13	100	100	0	0.484	0.470	0.478	0.441	1.684	0.444	0.745	120	500	665	660	-1.046	217	448	211	449	0
3	21	5	"PFE0270"	"E20800_3"	13960	23570	120	508	519	153	92	96	25	100	99	0	329	335	71	87	89	15	100	100	0	1.719	1.722	1.747	1.650	1.492	1.880	0.823	120	499	658	675	0.782	416	242	427	248	0
3	22	5	"PFE0275"	"E21089_1"	14160	23590	150	102	104	33	94	99	49	4	1	0	96	100	22	87	90	15	33	17	0	0.889	0.769	1.308	1.207	3.934	39.156	0.005	156	764	17	23	-0.170	8	9	10	13	-50
3	1	6	"PFE0277"	"E21208_2"	10170	23780	110	131	141	40	92	98	32	57	28	0	147	148	31	88	90	14	96	86	0	0.661	0.817	0.750	0.751	2.595	1.754	0.153	80	494	98	109	-0.597	39	59	49	60	0
3	2	6	"PFE0279"	"E21208_4"	10350	23770	130	247	266	87	94	98	27	100	98	0	280	297	89	88	91	15	100	100	0	0.797	0.823	0.784	0.799	1.675	0.829	0.692	120	592	345	381	-0.328	153	192	172	209	0
3	3	6	"PFE0282"	"E21586_1"	10550	23780	130	372	382	140	95	100	31	95	94	0	847	885	285	90	96	28	100	100	0	0.366	0.361	0.358	0.331	1.659	0.374	0.805	120	564	1034	1082	-1.450	277	757	287	795	0
3	4	6	"PFE0285"	"E21786_1"	10730	23760	120	439	459	234	92	95	23	99	97	0	1241	1205	325	90	92	15	100	100	0	0.301	0.329	0.301	0.303	1.685	0.357	0.545	120	438	1498	1482	-1.730	347	1151	367	1115	0
3	5	6	"PFE0322"	"E23195_1"	10900	23760	120	248	243	57	93	97	32	96	91	0	291	292	63	90	91	15	100	100	0	0.771	0.743	0.771	0.716	1.649	0.751	0.698	120	499	356	352	-0.375	155	201	150	202	0
3	6	6	"PFE0330"	"E23784_1"	11100	23760	130	432	421	135	94	99	37	95	93	0	598	575	151	90	92	16	100	100	0	0.665	0.674	0.668	0.668	1.514	0.683	0.812	120	554	846	812	-0.588	338	508	327	485	0
3	7	6	"PFE0333"	"E23986_1"	11290	23760	120	312	316	95	98	100	35	95	93	0	393	390	86	93	97	19	100	100	0	0.713	0.734	0.735	0.661	1.910	0.788	0.750	120	501	514	515	-0.487	214	300	218	297	0
3	8	6	"PFE0342"	"E24470_2"	11480	23760	120	361	351	81	99	100	24	99	97	0	800	769	164	97	100	17	100	100	0	0.373	0.375	0.366	0.357	1.544	0.366	0.849	120	506	965	924	-1.424	262	703	252	672	0
3	9	6	"PFE0347"	"E24550_1"	11680	23760	130	154	158	36	99	100	24	80	56	0	164	168	32	97	98	17	99	88	0	0.821	0.831	0.833	0.779	2.239	0.986	0.353	120	585	122	130	-0.285	55	67	59	71	0
3	10	6	"PFE0349"	"E24569_3"	11880	23760	120	341	332	95	95	99	40	94	93	0	435	437	80	91	91	14	100	100	0	0.715	0.685	0.711	0.632	1.843	0.725	0.724	120	506	590	583	-0.484	246	344	237	346	0
3	11	6	"PFF0266"	"F17836_2"	12070	23760	120	312	310	87	94	98	39	94	91	0	615	606	134	89	90	14	100	100	0	0.414	0.418	0.409	0.388	1.691	0.414	0.784	120	503	744	733	-1.271	218	526	216	517	0
3	12	6	"PFF0268"	"F17989_2"	12250	23760	120	219	222	46	94	97	24	100	96	0	492	484	99	87	90	33	100	100	0	0.309	0.322	0.309	0.310	1.501	0.306	0.703	120	513	530	525	-1.696	125	405	128	397	0
3	13	6	"PFF0274"	"F18154_3"	12440	23770	120	133	135	27	95	102	53	30	0	0	149	147	28	85	88	32	85	48	0	0.594	0.645	0.653	0.633	2.211	2.846	0.021	120	542	102	102	-0.752	38	64	40	62	0
3	14	6	"PFF0278"	"F18417_1"	12640	23760	120	714	684	212	95	102	55	98	97	0	1412	1360	380	85	86	12	100	100	0	0.466	0.462	0.464	0.434	1.767	0.445	0.845	120	540	1946	1864	-1.100	619	1327	589	1275	0
3	15	6	"PFF0285"	"F18525_1"	12830	23760	120	187	191	56	93	95	26	90	81	0	512	502	130	86	87	13	100	100	0	0.221	0.236	0.226	0.221	1.943	0.216	0.524	120	425	520	514	-2.180	94	426	98	416	0
3	16	6	"PFF0289"	"F18567_3"	12980	23740	150	103	107	32	93	96	23	30	16	0	98	101	20	87	89	14	44	18	0	0.909	1.000	1.432	1.324	3.668	3.709	0.058	156	641	21	28	-0.138	10	11	14	14	-50
3	17	6	"PFF0323"	"F19549_1"	13210	23750	120	1752	1748	660	94	101	47	100	98	0	1711	1664	521	88	93	46	100	100	0	1.022	1.049	1.135	0.966	1.905	1.074	0.831	120	611	3281	3230	0.031	1658	1623	1654	1576	0
3	18	6	"PFF0329"	"F19626_1"	13400	23760	130	134	140	39	95	99	31	57	27	0	152	156	25	87	89	15	100	92	0	0.600	0.652	0.628	0.529	2.738	0.987	0.265	120	626	104	114	-0.737	39	65	45	69	0
3	19	6	"PFF0332"	"F19746_5"	13600	23760	100	131	135	41	93	97	30	60	22	0	130	131	22	88	89	13	91	77	0	0.905	0.977	1.000	1.002	2.571	2.449	0.097	80	415	80	85	-0.144	38	42	42	43	0
3	20	6	"PFF0334"	"F19787_2"	13780	23760	120	1650	1579	555	92	98	32	98	97	0	6663	6487	1586	89	91	15	100	100	0	0.237	0.232	0.249	0.216	1.676	0.230	0.871	120	535	8132	7885	-2.077	1558	6574	1487	6398	0
3	21	6	"PFF0336"	"F19828_2"	13990	23760	130	143	149	41	92	96	30	72	40	0	210	209	40	90	91	16	100	99	0	0.425	0.479	0.415	0.401	2.316	0.481	0.366	120	484	171	176	-1.234	51	120	57	119	0
3	22	6	"PFF0338"	"F19846_4"	14150	23750	150	157	158	51	92	94	22	76	62	0	145	149	39	87	88	14	92	84	0	1.121	1.065	1.020	0.972	2.545	1.313	0.353	156	679	123	128	0.164	65	58	66	62	0
3	1	7	"PFF0364"	"F20448_4"	10160	23960	120	412	420	108	92	97	28	100	100	0	865	851	229	88	90	13	100	100	0	0.412	0.430	0.419	0.435	1.528	0.408	0.829	120	620	1097	1091	-1.280	320	777	328	763	0
3	2	7	"PFF0366"	"F20625_1"	10360	23970	120	347	334	98	95	101	36	95	92	0	721	726	184	92	95	28	100	100	0	0.401	0.377	0.379	0.352	1.746	0.360	0.736	120	528	881	873	-1.320	252	629	239	634	0
3	3	7	"PFF0369"	"F20760_1"	10550	23960	130	342	349	88	99	103	32	99	99	0	661	645	110	92	97	28	100	100	0	0.427	0.452	0.426	0.423	1.669	0.435	0.753	120	548	812	803	-1.227	243	569	250	553	0
3	4	7	"PFF0372"	"F20855_1"	10740	23950	130	174	178	42	98	101	29	90	68	0	193	191	34	95	99	18	98	96	0	0.776	0.833	0.849	0.795	2.060	0.946	0.426	120	575	174	176	-0.367	76	98	80	96	0
3	5	7	"PFF0375"	"F20870_2"	10940	23960	120	187	192	47	98	102	33	91	68	0	292	293	60	97	99	18	100	100	0	0.456	0.480	0.513	0.446	1.951	0.479	0.365	120	533	284	290	-1.132	89	195	94	196	0
3	6	7	"PFF0378"	"F20896_3"	11120	23960	120	156	158	37	101	102	25	80	54	0	160	162	32	96	98	18	94	80	0	0.859	0.864	0.788	0.778	2.459	1.047	0.367	120	529	119	123	-0.219	55	64	57	66	0
3	7	7	"PFF0409"	"F22107_2"	11320	23960	130	156	157	38	101	103	26	78	53	0	172	175	41	101	103	18	95	87	0	0.775	0.757	0.776	0.733	2.598	0.855	0.231	120	575	126	130	-0.368	55	71	56	74	0
3	8	7	"PFF0415"	"F22233_2"	11500	23960	120	301	301	70	103	105	25	100	98	0	495	489	108	101	104	18	100	100	0	0.503	0.510	0.493	0.502	1.581	0.494	0.776	120	507	592	586	-0.993	198	394	198	388	0
3	9	7	"PFF0417"	"F2227_1"	11690	23960	120	1604	1561	369	98	101	25	100	100	0	1610	1567	378	96	98	17	100	99	0	0.995	0.995	1.000	1.023	1.557	0.987	0.877	120	544	3020	2934	-0.008	1506	1514	1463	1471	0
3	10	7	"PFF0420"	"F22395_1"	11890	23960	120	142	144	31	97	101	40	53	16	0	148	153	34	90	91	13	97	89	0	0.776	0.746	0.705	0.702	2.603	2.703	0.097	120	543	103	110	-0.366	45	58	47	63	0
3	11	7	"PFF0431"	"F22631_1"	12090	23960	120	123	130	34	97	99	25	51	25	0	134	139	30	89	91	13	90	74	0	0.578	0.660	0.767	0.697	2.740	1.115	0.152	120	533	71	83	-0.791	26	45	33	50	0
3	12	7	"PFF0435"	"F22741_2"	12270	23960	120	271	273	76	95	97	23	99	95	0	583	564	140	87	91	34	100	100	0	0.355	0.373	0.356	0.348	1.629	0.357	0.735	120	497	672	655	-1.495	176	496	178	477	0
3	13	7	"PFF1070"	"F45236_1"	12460	23960	120	977	939	274	93	101	53	99	99	0	918	883	202	85	88	34	100	100	0	1.061	1.060	1.099	1.012	1.495	1.088	0.896	120	485	1717	1644	0.086	884	833	846	798	0
3	14	7	"PFF1072"	"F4524_3"	12640	23960	120	194	197	47	93	102	54	85	45	0	386	374	92	86	86	12	100	99	0	0.337	0.361	0.352	0.358	1.813	0.334	0.475	120	511	401	392	-1.571	101	300	104	288	0
3	15	7	"PFF1075"	"F45282_1"	12840	23950	130	292	301	92	93	96	29	100	98	0	418	406	115	85	87	13	99	99	0	0.598	0.648	0.635	0.638	1.751	0.637	0.759	120	581	532	529	-0.743	199	333	208	321	0
3	16	7	"PFF1077"	"F45296_2"	13040	23960	120	196	201	62	94	104	62	76	34	0	310	313	80	84	93	67	98	87	0	0.451	0.467	0.442	0.417	2.022	0.527	0.570	120	575	328	336	-1.148	102	226	107	229	0
3	17	7	"PFF1080"	"F45354_1"	13230	23960	110	430	432	207	92	104	68	95	76	0	614	649	298	81	92	74	98	96	0	0.634	0.599	0.543	0.538	2.075	0.578	0.785	80	469	871	908	-0.657	338	533	340	568	0
3	18	7	"PFF1082"	"F4541_1"	13410	23950	120	455	469	139	94	103	107	98	87	0	1505	1461	479	84	85	14	100	100	0	0.254	0.272	0.272	0.274	1.475	0.257	0.863	120	522	1782	1752	-1.977	361	1421	375	1377	0
3	19	7	"PFF1120"	"F46301_17"	13600	23950	120	388	385	107	95	104	107	95	76	0	788	771	209	85	87	14	100	100	0	0.417	0.423	0.416	0.414	1.673	0.407	0.807	120	535	996	976	-1.263	293	703	290	686	0
3	20	7	"PFF1128"	"F46381_1"	13800	23950	120	1101	1068	378	94	98	33	100	99	0	1900	1860	578	87	90	16	100	100	0	0.555	0.549	0.545	0.529	1.592	0.546	0.882	120	475	2820	2747	-0.848	1007	1813	974	1773	0
3	21	7	"PFF1133"	"F46513_1"	13980	23950	120	991	979	288	93	96	31	100	100	0	2960	3006	929	89	92	25	100	100	0	0.313	0.304	0.307	0.303	1.392	0.288	0.886	120	478	3769	3803	-1.677	898	2871	886	2917	0
3	22	7	"PFF1136"	"F46584_1"	14170	23950	120	1163	1189	392	93	96	26	100	100	0	5430	5250	1550	90	92	22	100	100	0	0.200	0.212	0.213	0.202	1.575	0.203	0.877	120	540	6410	6256	-2.319	1070	5340	1096	5160	0
3	1	8	"PFF1138"	"F46705_1"	10190	24160	120	2011	1928	581	96	102	35	100	99	0	2567	2356	716	94	95	16	100	100	0	0.774	0.810	0.825	0.789	1.601	0.793	0.883	120	587	4388	4094	-0.369	1915	2473	1832	2262	0
3	2	8	"PFF1140"	"F46816_1"	10380	24160	120	403	399	114	97	101	26	99	98	0	580	584	153	95	96	16	100	100	0	0.631	0.618	0.638	0.603	1.631	0.608	0.703	120	471	791	791	-0.664	306	485	302	489	0
3	3	8	"PFF1163"	"F47563_1"	10560	24160	120	232	237	55	102	107	45	96	82	0	253	260	54	99	102	19	100	100	0	0.844	0.839	0.830	0.823	1.796	1.207	0.357	120	542	284	296	-0.244	130	154	135	161	0
3	4	8	"PFF1165"	"F47822_1"	10750	24160	120	233	237	59	101	104	27	98	91	0	280	279	56	106	107	19	100	98	0	0.759	0.786	0.775	0.751	1.718	0.818	0.648	120	519	306	309	-0.399	132	174	136	173	0
3	5	8	"PFF1167"	"F47864_3"	10950	24160	120	252	250	59	98	101	26	96	95	0	489	475	106	103	106	19	100	100	0	0.399	0.409	0.415	0.383	1.766	0.389	0.719	120	498	540	524	-1.326	154	386	152	372	0
3	6	8	"PFF1175"	"F48138_1"	11130	24160	120	214	218	60	97	100	29	97	85	0	232	238	51	95	97	16	100	100	0	0.854	0.846	0.858	0.766	1.869	0.929	0.525	120	483	254	264	-0.228	117	137	121	143	0
3	7	8	"PFF1179"	"F48181_2"	11320	24160	120	382	389	108	98	102	27	100	97	0	1041	1026	241	96	98	16	100	100	0	0.301	0.313	0.316	0.297	1.523	0.303	0.834	120	511	1229	1221	-1.734	284	945	291	930	0
3	8	8	"PFF1182"	"F48253_3"	11510	24140	110	147	152	44	101	104	28	66	42	0	151	153	26	95	98	16	98	85	0	0.821	0.879	0.906	0.769	2.668	1.286	0.270	80	462	102	109	-0.284	46	56	51	58	0
3	9	8	"PFF1197"	"F48515_1"	11700	24160	120	383	373	94	99	102	28	96	95	0	595	608	149	93	95	15	100	100	0	0.566	0.532	0.534	0.502	1.799	0.512	0.804	120	521	786	789	-0.822	284	502	274	515	0
3	10	8	"PFF1204"	"F48839_1"	11890	24150	120	488	488	136	97	99	27	100	100	0	473	465	138	90	92	15	100	99	0	1.021	1.043	1.093	1.065	1.645	1.030	0.781	120	546	774	766	0.030	391	383	391	375	0
3	11	8	"PFF1208"	"F49178_1"	12100	24150	100	143	150	46	95	99	26	80	41	0	141	144	21	89	91	14	98	90	0	0.923	1.000	0.832	0.850	2.509	1.772	0.277	80	424	100	110	-0.115	48	52	55	55	0
3	12	8	"PFF1210"	"F4934_1"	12280	24150	120	333	330	84	94	96	23	100	100	0	535	537	154	88	90	14	100	100	0	0.535	0.526	0.527	0.528	1.545	0.497	0.806	120	490	686	685	-0.903	239	447	236	449	0
3	13	8	"PFF1215"	"F49538_1"	12470	24150	120	1077	1045	323	94	97	27	100	100	0	2251	2142	643	86	88	12	100	100	0	0.454	0.463	0.459	0.454	1.431	0.449	0.889	120	493	3148	3007	-1.139	983	2165	951	2056	0
3	14	8	"PFF1218"	"F49644_4"	12660	24150	130	944	906	315	93	97	29	98	98	0	595	571	153	86	88	13	100	100	0	1.672	1.676	1.741	1.512	1.967	1.808	0.830	120	530	1360	1298	0.741	851	509	813	485	0
3	15	8	"PFF1901"	"F8433_1"	12850	24150	130	2325	2273	807	93	96	27	99	99	0	1162	1106	353	85	87	13	100	100	0	2.072	2.135	2.185	2.036	1.770	2.229	0.887	120	566	3309	3201	1.051	2232	1077	2180	1021	0
3	16	8	"PFF1905"	"F8612_1"	13050	24150	120	979	1061	363	91	94	22	100	100	0	1359	1374	445	84	86	23	100	100	0	0.696	0.752	0.759	0.743	1.419	0.736	0.857	120	482	2163	2260	-0.522	888	1275	970	1290	0
3	17	8	"PFF1913"	"F8921_1"	13230	24150	120	850	829	301	92	93	22	100	99	0	2469	2374	737	83	85	23	100	100	0	0.318	0.322	0.329	0.299	1.661	0.309	0.842	120	469	3144	3028	-1.654	758	2386	737	2291	0
3	18	8	"PFF1915"	"F8939_2"	13420	24150	120	220	218	66	94	106	110	60	6	0	413	404	115	85	88	15	100	99	0	0.384	0.389	0.380	0.361	1.780	0.644	0.172	120	554	454	443	-1.380	126	328	124	319	0
3	19	8	"PFF1919"	"F9091_1"	13620	24140	120	298	298	91	95	109	118	80	33	0	415	420	134	83	85	13	100	100	0	0.611	0.602	0.579	0.569	1.889	0.584	0.677	120	471	535	540	-0.710	203	332	203	337	0
3	20	8	"PFF1921"	"F9247_1"	13790	24130	130	221	229	66	93	98	31	96	87	0	382	381	96	85	86	14	100	100	0	0.431	0.459	0.465	0.427	1.737	0.426	0.662	120	458	425	432	-1.214	128	297	136	296	0
3	21	8	"PFI0014"	"I10798_1"	13960	24150	150	93	92	22	94	99	30	5	1	0	98	98	16	86	90	24	17	2	0	-0.083	-0.167	1.000	0.853	3.762	53.395	0.000	156	623	11	10	Error	-1	12	-2	12	-50
3	22	8	"PFI0017"	"I10882_1"	14160	24130	120	254	256	72	92	97	27	95	94	0	621	605	127	86	88	21	100	100	0	0.303	0.316	0.308	0.299	1.652	0.302	0.688	120	569	697	683	-1.724	162	535	164	519	0
3	1	9	"PFI0023"	"I11056_2"	10180	24350	130	121	126	37	98	101	29	40	17	0	170	173	36	95	97	17	96	90	0	0.307	0.359	0.430	0.387	3.042	0.511	0.077	120	634	98	106	-1.705	23	75	28	78	0
3	2	9	"PFI0029"	"I11211_1"	10360	24340	120	187	190	50	100	103	29	90	73	0	223	226	48	101	103	18	100	97	0	0.713	0.720	0.665	0.646	2.021	0.791	0.566	120	570	209	215	-0.488	87	122	90	125	0
3	3	9	"PFI0033"	"I11281_1"	10560	24360	90	138	136	27	105	111	53	19	0	0	154	167	82	111	113	19	88	63	0	0.767	0.554	0.803	0.819	3.013	0.160	0.047	52	351	76	87	-0.382	33	43	31	56	0
3	4	9	"PFI0035"	"I11342_1"	10740	24340	120	610	620	143	103	106	27	100	99	0	1159	1146	217	110	112	17	100	100	0	0.483	0.499	0.492	0.484	1.410	0.493	0.894	120	487	1556	1553	-1.049	507	1049	517	1036	0
3	5	9	"PFI0056"	"I12038_2"	10920	24340	120	162	162	33	99	102	23	90	67	0	173	178	42	104	106	17	90	82	0	0.913	0.851	0.839	0.907	2.814	0.864	0.371	120	493	132	137	-0.131	63	69	63	74	0
3	6	9	"PFI0058"	"I12132_1"	11130	24340	120	384	399	136	98	101	23	100	99	0	868	861	229	100	102	16	100	100	0	0.372	0.396	0.383	0.382	1.522	0.384	0.771	120	570	1054	1062	-1.425	286	768	301	761	0
3	7	9	"PFI0060"	"I12159_3"	11330	24340	120	188	188	43	104	107	28	90	70	0	186	187	35	103	107	23	96	85	0	1.012	1.000	1.063	0.947	2.430	1.123	0.461	120	499	167	168	0.017	84	83	84	84	0
3	8	9	"PFI0063"	"I12192_2"	11490	24350	150	112	112	30	102	106	29	21	5	0	109	117	30	100	105	24	28	14	0	1.111	0.588	1.444	1.348	4.119	2.133	0.039	156	661	19	27	0.152	10	9	10	17	-50
3	9	9	"PFI0069"	"I12412_1"	11700	24340	120	217	228	69	96	100	29	96	88	0	232	238	55	94	99	23	99	98	0	0.877	0.917	0.920	0.855	1.958	0.971	0.558	120	512	259	276	-0.190	121	138	132	144	0
3	10	9	"PFI0072"	"I12552_2"	11900	24340	130	2881	2891	761	94	97	24	100	100	0	5032	4953	1122	98	101	23	100	100	0	0.565	0.576	0.576	0.561	1.399	0.575	0.912	120	565	7721	7652	-0.824	2787	4934	2797	4855	0
3	11	9	"PFI0105"	"I13369_2"	12090	24340	120	139	139	34	95	98	23	75	49	0	235	233	49	93	95	17	100	100	0	0.310	0.314	0.369	0.327	2.086	0.301	0.300	120	550	186	184	-1.690	44	142	44	140	0
3	12	9	"PFI0107"	"I13466_1"	12280	24330	120	287	295	73	97	101	25	100	100	0	428	418	99	94	96	17	100	100	0	0.569	0.611	0.607	0.599	1.400	0.612	0.805	120	499	524	522	-0.814	190	334	198	324	0
3	13	9	"PFI0111"	"I13569_2"	12470	24340	130	434	426	133	99	102	32	95	95	0	718	709	166	94	96	17	100	100	0	0.537	0.532	0.505	0.478	1.939	0.537	0.803	120	518	959	942	-0.897	335	624	327	615	0
3	14	9	"PFI0113"	"I13674_4"	12650	24340	150	109	111	26	96	100	39	17	1	0	117	117	24	88	90	15	70	46	0	0.448	0.517	0.938	0.898	3.062	8.337	0.023	156	618	42	44	-1.158	13	29	15	29	-50
3	15	9	"PFI0118"	"I13901_1"	12860	24330	130	233	230	53	94	100	38	98	85	0	203	205	32	88	89	13	100	100	0	1.209	1.162	1.166	1.099	1.622	1.284	0.652	120	571	254	253	0.273	139	115	136	117	0
3	16	9	"PFI0122"	"I13918_1"	13050	24340	130	998	923	259	92	98	32	99	97	0	2102	2010	390	86	88	23	100	100	0	0.449	0.432	0.453	0.396	1.700	0.432	0.884	120	491	2922	2755	-1.154	906	2016	831	1924	0
3	17	9	"PFJ0094"	"J1546_3"	13220	24330	150	114	116	29	94	97	29	35	10	0	103	104	23	86	89	23	31	7	0	1.176	1.222	1.647	1.487	3.688	4.791	0.047	156	597	37	40	0.234	20	17	22	18	-50
3	18	9	"PFJ0104"	"J157_2"	13440	24330	80	98	106	36	94	107	62	11	0	0	126	128	23	85	89	18	86	55	0	0.098	0.279	0.717	0.718	3.754	0.016	0.000	52	301	45	55	-3.358	4	41	12	43	0
3	19	9	"PFJ0107"	"J1588_1"	13610	24330	120	318	302	118	93	107	65	87	70	0	536	555	222	82	84	13	100	97	0	0.496	0.442	0.453	0.445	2.035	0.422	0.666	120	458	679	682	-1.013	225	454	209	473	0
3	20	9	"PFJ0110"	"J1616_1"	13770	24340	150	98	104	33	96	101	31	17	3	0	92	95	16	88	91	16	24	7	0	0.500	1.143	1.521	1.729	3.836	27.081	0.003	156	600	6	15	-1.000	2	4	8	7	-50
3	21	9	"PFJ0116"	"J163_7"	13990	24330	110	132	136	35	98	103	32	53	22	0	196	201	47	90	96	24	98	90	0	0.321	0.342	0.319	0.316	2.845	0.304	0.166	80	470	140	149	-1.640	34	106	38	111	0
3	22	9	"PFJ0119"	"J167_13"	14190	24330	120	267	276	86	97	101	29	99	95	0	398	402	110	85	89	22	100	100	0	0.543	0.565	0.547	0.538	1.597	0.540	0.671	120	571	483	496	-0.881	170	313	179	317	0
3	1	10	"PFJ0157"	"J183_4"	10200	24540	130	243	244	53	102	104	26	99	96	0	400	392	79	105	108	21	100	100	0	0.478	0.495	0.507	0.475	1.664	0.442	0.636	120	702	436	429	-1.065	141	295	142	287	0
3	2	10	"PFJ0159"	"J183_6"	10410	24550	80	138	150	45	106	107	27	55	36	0	166	169	28	109	112	20	90	76	0	0.561	0.733	0.691	0.731	3.445	2.017	0.034	52	276	89	104	-0.833	32	57	44	60	0
3	3	10	"PFJ0161"	"J183_8"	10550	24530	120	215	218	51	105	108	30	96	87	0	360	366	84	111	112	18	100	100	0	0.442	0.443	0.452	0.416	1.840	0.424	0.629	120	484	359	368	-1.179	110	249	113	255	0
3	4	10	"PFJ0165"	"J1901_2"	10730	24540	150	116	123	41	102	105	26	35	18	0	116	135	61	107	108	18	42	30	0	1.556	0.750	1.089	0.985	3.259	0.745	0.138	156	632	23	49	0.637	14	9	21	28	-50
3	5	10	"PFJ0168"	"J191_1"	10940	24530	130	170	173	44	101	104	25	86	68	0	326	337	73	103	105	18	100	100	0	0.309	0.308	0.296	0.272	2.142	0.302	0.492	120	662	292	306	-1.692	69	223	72	234	0
3	6	10	"PFJ0170"	"J191_6"	11150	24540	90	167	166	39	104	109	28	82	55	0	133	139	30	109	111	21	53	23	0	2.625	2.067	2.514	2.362	3.010	2.482	0.135	52	380	87	92	1.392	63	24	62	30	0
3	7	10	"PFJ0203"	"J21_13"	11310	24560	80	155	156	35	115	118	31	61	26	0	146	149	23	119	124	26	51	23	0	1.481	1.367	1.407	1.514	3.447	2.451	0.073	52	307	67	71	0.567	40	27	41	30	0
3	8	10	"PFJ0207"	"J21_24"	11520	24530	120	271	281	74	101	104	28	97	95	0	370	387	95	103	107	24	100	100	0	0.637	0.634	0.625	0.606	1.624	0.641	0.744	120	542	437	464	-0.651	170	267	180	284	0
3	9	10	"PFJ0209"	"J21_26"	11710	24530	120	321	324	103	93	96	25	96	95	0	515	488	157	95	99	23	99	99	0	0.543	0.588	0.566	0.568	1.819	0.571	0.813	120	515	648	624	-0.881	228	420	231	393	0
3	10	10	"PFJ0212"	"J21_31"	11900	24530	130	4566	4402	1458	98	102	29	100	100	0	5835	5386	1439	105	110	27	100	100	0	0.780	0.815	0.807	0.768	1.630	0.839	0.880	120	532	10198	9585	-0.359	4468	5730	4304	5281	0
3	11	10	"PFJ0216"	"J21_9"	12080	24560	150	105	108	29	101	105	27	23	7	0	109	112	20	104	107	22	23	4	0	0.800	0.875	1.316	1.365	4.013	6.544	0.006	156	647	9	15	-0.322	4	5	7	8	-50
3	12	10	"PFJ0218"	"J222_2"	12290	24530	120	238	244	73	102	104	24	93	86	0	382	380	86	105	106	17	100	100	0	0.491	0.516	0.480	0.444	2.064	0.535	0.691	120	553	413	417	-1.026	136	277	142	275	0
3	13	10	"PFJ0247"	"J242_2"	12470	24520	110	133	138	37	101	105	32	48	23	0	162	165	33	103	104	19	92	72	0	0.542	0.597	0.723	0.636	3.367	1.416	0.102	80	473	91	99	-0.883	32	59	37	62	0
3	14	10	"PFJ0250"	"J245_1"	12660	24520	110	144	146	37	96	101	40	53	20	0	181	184	41	90	92	16	96	92	0	0.527	0.532	0.544	0.505	2.906	0.622	0.176	80	478	139	144	-0.923	48	91	50	94	0
3	15	10	"PFJ0252"	"J245_13"	12840	24520	110	202	200	53	95	100	38	93	65	0	248	244	53	88	89	19	98	98	0	0.669	0.673	0.649	0.606	2.294	0.653	0.538	80	506	267	261	-0.580	107	160	105	156	0
3	16	10	"PFJ0254"	"J245_5"	13040	24530	120	129	136	41	94	99	31	54	22	0	206	207	40	86	88	18	100	98	0	0.292	0.347	0.325	0.333	2.228	0.379	0.152	120	533	155	163	-1.778	35	120	42	121	0
3	17	10	"PFJ0257"	"J245_9"	13240	24540	150	101	103	27	94	100	32	13	3	0	95	99	18	85	86	13	41	19	0	0.700	0.643	1.170	1.150	3.178	8.016	0.035	156	541	17	23	-0.515	7	10	9	14	-50
3	18	10	"PFJ0259"	"J2465_2"	13390	24530	150	100	102	28	94	103	49	7	1	0	95	100	22	84	86	15	39	22	0	0.545	0.500	1.163	1.103	3.794	11.386	0.011	156	601	17	24	-0.874	6	11	8	16	-50
3	19	10	"PFK0310"	"Kn2750_3"	13600	24540	150	107	120	48	93	101	48	27	7	0	91	104	43	83	85	14	35	23	0	1.750	1.286	2.100	1.992	4.099	8.777	0.031	156	583	22	48	0.807	14	8	27	21	-50
3	20	10	"PFK0321"	"Kn2865_1"	13790	24540	150	103	112	43	94	98	29	25	13	0	95	102	32	89	92	17	28	17	0	1.500	1.385	1.252	1.175	3.294	3.129	0.103	156	571	15	31	0.585	9	6	18	13	-50
3	21	10	"PFK0331"	"Kn3020_1"	13990	24520	130	445	441	106	97	101	29	100	100	0	573	540	134	92	95	20	100	100	0	0.723	0.768	0.771	0.771	1.472	0.736	0.798	120	566	829	792	-0.467	348	481	344	448	0
3	22	10	"PFK0339"	"Kn3094_1"	14180	24530	150	101	106	32	93	98	36	18	3	0	99	102	18	85	87	17	43	14	0	0.571	0.765	1.104	0.962	4.407	14.792	0.007	156	792	22	30	-0.807	8	14	13	17	-50
3	1	11	"PFK0353"	"Kn3360_3"	10190	24740	150	129	134	37	103	105	24	53	28	0	133	137	25	110	112	19	57	25	0	1.130	1.148	1.144	1.254	3.062	4.161	0.036	156	850	49	58	0.177	26	23	31	27	-50
3	2	11	"PFK0355"	"Kn3360_5"	10390	24740	130	634	599	210	109	111	25	97	95	0	611	620	158	116	117	19	100	100	0	1.061	0.972	0.963	0.896	1.799	1.029	0.837	120	581	1020	994	0.085	525	495	490	504	0
3	3	11	"PFK0384"	"Kn386_1"	10580	24740	120	171	171	38	106	108	26	86	58	0	181	182	27	110	111	20	97	90	0	0.915	0.903	0.892	0.884	2.063	1.092	0.405	120	503	136	137	-0.127	65	71	65	72	0
3	4	11	"PFK0387"	"Kn400_3"	10760	24730	120	1271	1351	447	98	100	24	100	100	0	747	721	231	98	100	16	100	99	0	1.807	2.011	1.972	2.108	1.648	2.045	0.812	120	500	1822	1876	0.854	1173	649	1253	623	0
3	5	11	"PFK0390"	"Kn4028_2"	10960	24740	120	568	550	153	98	100	22	100	100	0	1089	1054	220	100	101	16	100	100	0	0.475	0.474	0.474	0.450	1.450	0.475	0.877	120	529	1459	1406	-1.073	470	989	452	954	0
3	6	11	"PFK0393"	"Kn4044_1"	11150	24730	120	493	519	178	103	104	23	100	100	0	306	306	84	110	112	20	97	97	0	1.990	2.122	2.061	2.189	1.595	2.259	0.794	120	545	586	612	0.993	390	196	416	196	0
3	7	11	"PFK0400"	"Kn4252_3"	11340	24730	120	1738	1681	387	101	103	24	100	100	0	1404	1343	334	110	112	21	100	100	0	1.265	1.281	1.289	1.298	1.293	1.283	0.910	120	529	2931	2813	0.339	1637	1294	1580	1233	0
3	8	11	"PFK0406"	"Kn434_1"	11530	24730	130	2667	2804	809	99	101	24	100	100	0	602	618	176	103	104	18	100	100	0	5.146	5.252	5.169	5.331	1.318	5.345	0.892	120	582	3067	3220	2.364	2568	499	2705	515	0
3	9	11	"PFK0434"	"Kn5123_1"	11720	24730	120	241	241	59	101	105	27	99	93	0	430	422	109	103	104	19	100	100	0	0.428	0.439	0.439	0.423	1.602	0.417	0.718	120	515	467	459	-1.224	140	327	140	319	0
3	10	11	"PFK0438"	"Kn5186_3"	11910	24730	120	1187	1206	421	108	111	31	100	99	0	1530	1549	451	109	111	19	100	100	0	0.759	0.762	0.787	0.726	1.606	0.768	0.855	120	506	2500	2538	-0.397	1079	1421	1098	1440	0
3	11	11	"PFK0449"	"Kn5414_1"	12100	24740	120	167	186	95	107	110	28	80	52	0	294	298	96	114	114	18	99	96	0	0.333	0.429	0.364	0.345	2.422	0.564	0.461	120	400	240	263	-1.585	60	180	79	184	0
3	12	11	"PFK0454"	"Kn5561_2"	12290	24730	120	284	290	74	107	108	24	100	98	0	442	444	95	112	114	18	100	100	0	0.536	0.551	0.545	0.525	1.566	0.538	0.738	120	491	507	515	-0.899	177	330	183	332	0
3	13	11	"PFK0456"	"Kn5587_1"	12480	24730	120	13336	12798	3674	106	110	26	100	100	0	5454	5547	1440	108	110	18	100	100	0	2.475	2.334	2.368	2.287	1.417	2.450	0.891	120	550	18576	18131	1.307	13230	5346	12692	5439	0
3	14	11	"PFK0460"	"Kn569_3"	12660	24720	110	2485	2446	738	103	131	206	100	100	0	528	504	138	102	112	68	98	93	0	5.592	5.828	5.505	5.998	1.440	6.060	0.855	80	512	2808	2745	2.483	2382	426	2343	402	0
3	15	11	"PFK0488"	"Kn67_1"	12870	24730	120	289	289	85	100	124	191	49	0	0	316	317	97	93	105	65	94	81	0	0.848	0.844	0.860	0.850	2.132	0.829	0.711	120	595	412	413	-0.239	189	223	189	224	0
3	16	11	"PFK0491"	"Kn6869_1"	13060	24720	120	4588	4513	1447	97	102	27	100	100	0	1050	1048	374	87	89	15	100	100	0	4.664	4.595	4.636	4.832	1.500	4.645	0.860	120	492	5454	5377	2.221	4491	963	4416	961	0
3	17	11	"PFK0496"	"Kn707_1"	13250	24720	120	1877	1834	511	98	103	31	100	100	0	1512	1370	476	87	88	14	98	98	0	1.248	1.353	1.340	1.424	1.546	1.315	0.851	120	439	3204	3019	0.320	1779	1425	1736	1283	0
3	18	11	"PFK0507"	"Kn768_1"	13430	24730	130	219	226	57	93	97	27	96	93	0	296	289	71	85	87	13	100	99	0	0.597	0.652	0.670	0.647	1.611	0.656	0.667	120	530	337	337	-0.744	126	211	133	204	0
3	19	11	"PFK0510"	"Kn7854_1"	13630	24720	120	237	236	58	91	94	26	99	96	0	426	417	111	83	85	12	100	100	0	0.426	0.434	0.428	0.426	1.741	0.412	0.712	120	474	489	479	-1.232	146	343	145	334	0
3	20	11	"PFK0516"	"Kn8017_1"	13820	24720	120	11089	10520	4678	92	95	26	100	100	0	2709	2633	921	85	87	13	100	100	0	4.191	4.093	4.143	3.823	1.623	4.454	0.905	120	445	13621	12976	2.067	10997	2624	10428	2548	0
3	21	11	"PFK1023"	"Ks506_1"	14010	24720	120	1803	1789	501	96	99	32	100	100	0	1794	1760	472	87	89	14	100	100	0	1.000	1.012	1.014	1.002	1.381	1.016	0.876	120	441	3414	3366	0.000	1707	1707	1693	1673	0
3	22	11	"PFK1025"	"Ks506_6"	14200	24720	120	385	392	113	98	108	55	98	95	0	930	927	230	86	87	12	100	100	0	0.340	0.350	0.350	0.329	1.583	0.339	0.791	120	491	1131	1135	-1.556	287	844	294	841	0
3	1	12	"PFK1027"	"Ks509_1"	10210	24930	120	270	278	67	99	103	25	100	98	0	350	346	72	108	109	19	100	100	0	0.707	0.752	0.732	0.733	1.580	0.725	0.688	120	547	413	417	-0.501	171	242	179	238	0
3	2	12	"PFK1030"	"Ks509_6"	10390	24930	130	1551	1581	435	105	110	43	100	100	0	830	852	240	110	112	20	100	100	0	2.008	1.989	2.052	1.996	1.306	2.015	0.905	120	547	2166	2218	1.006	1446	720	1476	742	0
3	3	12	"PFK1033"	"Ks510_10"	10580	24930	120	2454	2406	565	100	102	25	100	100	0	663	633	170	99	102	19	100	100	0	4.174	4.318	4.319	4.468	1.332	4.334	0.913	120	514	2918	2840	2.061	2354	564	2306	534	0
3	4	12	"PFK1036"	"Ks510_3"	10780	24930	120	957	921	232	96	99	25	100	100	0	463	447	109	94	95	14	100	100	0	2.333	2.337	2.292	2.351	1.375	2.404	0.866	120	504	1230	1178	1.222	861	369	825	353	0
3	5	12	"PFK1051"	"Ks539_1"	10960	24920	130	1244	1172	299	97	105	73	100	100	0	2474	2326	567	98	119	200	100	100	0	0.483	0.482	0.485	0.473	1.391	0.458	0.877	120	518	3523	3303	-1.051	1147	2376	1075	2228	0
3	6	12	"PFK1053"	"Ks545_4"	11160	24930	120	452	443	99	99	106	72	99	98	0	551	554	114	100	122	198	99	65	0	0.783	0.758	0.775	0.745	1.362	0.762	0.878	120	530	804	798	-0.353	353	451	344	454	0
3	7	12	"PFK1057"	"Ks54_4"	11350	24930	120	737	725	173	95	98	23	100	100	0	855	838	174	96	99	17	100	100	0	0.846	0.849	0.840	0.839	1.338	0.853	0.870	120	511	1401	1372	-0.242	642	759	630	742	0
3	8	12	"PFK1062"	"Ks5580_5"	11540	24930	130	809	766	238	99	101	27	99	99	0	888	845	203	99	100	17	100	100	0	0.900	0.894	0.895	0.830	1.649	0.912	0.857	120	509	1499	1413	-0.152	710	789	667	746	0
3	9	12	"PFK1065"	"Ks565_1"	11720	24920	130	1306	1270	306	105	108	29	100	100	0	587	571	142	108	109	21	99	99	0	2.507	2.516	2.483	2.598	1.419	2.492	0.884	120	549	1680	1628	1.326	1201	479	1165	463	0
3	10	12	"PFK1067"	"Ks565_2"	11920	24930	120	420	417	112	110	112	26	98	98	0	611	607	153	114	116	21	100	100	0	0.624	0.623	0.611	0.598	1.662	0.622	0.811	120	501	807	800	-0.681	310	497	307	493	0
3	11	12	"PFK1087"	"Ks56_4"	12120	24900	150	145	150	41	114	115	27	53	30	0	146	147	30	119	120	20	59	33	0	1.148	1.286	1.197	1.198	3.233	2.055	0.151	156	540	58	64	0.199	31	27	36	28	-50
3	12	12	"PFK1089"	"Ks56_9"	12310	24920	120	226	230	54	115	116	26	98	89	0	328	327	68	120	121	20	100	99	0	0.534	0.556	0.545	0.527	1.839	0.543	0.599	120	425	319	322	-0.906	111	208	115	207	0
3	13	12	"PFK1091"	"Ks586_5"	12490	24920	120	267	268	62	115	117	26	99	96	0	368	361	82	119	120	19	100	100	0	0.610	0.632	0.636	0.622	1.698	0.604	0.656	120	481	401	395	-0.712	152	249	153	242	0
3	14	12	"PFK1096"	"Ks592_4"	12680	24920	120	3259	3037	858	119	138	189	100	100	0	2907	2595	785	120	128	60	100	100	0	1.127	1.179	1.142	1.195	1.488	1.149	0.886	120	535	5927	5393	0.172	3140	2787	2918	2475	0
3	15	12	"PFK1098"	"Ks595_2"	12870	24920	130	493	494	130	109	113	33	99	99	0	364	370	86	104	107	25	100	100	0	1.477	1.447	1.384	1.401	1.643	1.532	0.779	120	502	644	651	0.563	384	260	385	266	0
3	16	12	"PFK1103"	"Ks5_1"	13070	24910	130	2885	2758	843	99	105	54	100	100	0	816	791	273	88	90	15	99	98	0	3.827	3.782	3.821	3.965	1.563	3.821	0.857	120	524	3514	3362	1.936	2786	728	2659	703	0
3	17	12	"PFK1124"	"Ks646_6"	13250	24920	120	213	215	53	98	105	59	82	44	0	597	586	125	87	88	12	100	100	0	0.225	0.234	0.221	0.219	1.642	0.213	0.500	120	437	625	616	-2.149	115	510	117	499	0
3	18	12	"PFK1126"	"Ks64_1"	13440	24920	120	163	167	51	95	98	30	81	60	0	246	249	46	87	88	12	100	100	0	0.428	0.444	0.440	0.399	2.161	0.475	0.397	120	457	227	234	-1.225	68	159	72	162	0
3	19	12	"PFK1135"	"Ks664_1"	13630	24920	120	232	238	63	94	96	29	97	94	0	448	446	92	85	87	12	100	100	0	0.380	0.399	0.390	0.381	1.674	0.381	0.640	120	441	501	505	-1.395	138	363	144	361	0
3	20	12	"PFK1137"	"Ks664_35"	13830	24910	130	2390	2355	666	97	99	26	100	100	0	2449	2394	797	85	88	13	100	100	0	0.970	0.978	0.952	1.009	1.471	0.948	0.846	120	465	4657	4567	-0.044	2293	2364	2258	2309	0
3	21	12	"PFK1140"	"Ks667_3"	14000	24880	150	112	123	56	98	104	34	26	8	0	113	112	27	88	90	15	59	41	0	0.560	1.042	1.000	0.872	4.059	12.021	0.010	156	585	39	49	-0.837	14	25	25	24	-50
3	22	12	"PFK1142"	"Ks66_1"	14200	24910	120	2049	1976	544	98	107	50	100	100	0	1272	1148	351	88	90	16	100	100	0	1.648	1.772	1.760	1.843	1.502	1.768	0.856	120	526	3135	2938	0.721	1951	1184	1878	1060	0
3	1	13	"PFM0090"	"M16407_5"	10220	25120	120	525	507	135	96	102	42	100	99	0	1401	1334	491	96	99	17	99	99	0	0.329	0.332	0.332	0.357	1.891	0.295	0.817	120	578	1734	1649	-1.605	429	1305	411	1238	0
3	2	13	"PFM0095"	"M16853_1"	10400	25120	110	302	304	56	98	104	46	100	98	0	462	478	125	100	102	21	100	100	0	0.564	0.545	0.540	0.555	1.470	0.479	0.632	80	430	566	584	-0.827	204	362	206	378	0
3	3	13	"PFM0099"	"M17049_2"	10590	25120	120	1672	1747	505	101	104	26	100	100	0	1822	1851	631	100	103	21	100	99	0	0.912	0.940	0.955	0.987	1.473	0.904	0.917	120	507	3293	3397	-0.132	1571	1722	1646	1751	0
3	4	13	"PFM0101"	"M17181_1"	10770	25120	110	195	200	52	104	106	28	93	80	0	408	418	85	105	109	28	100	100	0	0.300	0.307	0.293	0.270	2.052	0.273	0.491	80	375	394	409	-1.735	91	303	96	313	0
3	5	13	"PFM0103"	"M17230_2"	10930	25110	150	96	98	24	103	109	69	1	0	0	102	104	16	102	124	186	0	0	0	100000.000	-2.500	1.462	1.597	3.596	1.591	0.022	156	604	-7	-3	16.610	-7	0	-5	2	-50
3	6	13	"PFM0105"	"M17327_1"	11160	25120	120	544	540	187	98	100	25	98	95	0	580	551	154	92	94	14	100	100	0	0.914	0.963	0.950	0.872	1.819	1.008	0.877	120	528	934	901	-0.130	446	488	442	459	0
3	7	13	"PFM0123"	"M18924_1"	11340	25100	80	283	318	155	97	99	25	98	90	0	183	189	74	92	94	13	94	84	0	2.044	2.278	2.130	2.327	2.216	2.737	0.561	52	283	277	318	1.031	186	91	221	97	0
3	8	13	"PFM0125"	"M18924_16"	11520	25100	120	819	767	208	94	97	27	100	100	0	1373	1264	353	92	94	14	100	100	0	0.566	0.574	0.565	0.579	1.557	0.553	0.869	120	481	2006	1845	-0.821	725	1281	673	1172	0
3	9	13	"PFM0128"	"M18924_2"	11710	25100	110	1566	1573	394	98	100	29	100	100	0	3159	3073	986	95	99	22	100	100	0	0.479	0.495	0.513	0.506	1.396	0.442	0.842	80	451	4532	4453	-1.062	1468	3064	1475	2978	0
3	10	13	"PFM0134"	"M19188_5"	11890	25090	110	476	473	122	104	106	26	100	100	0	225	228	55	107	110	25	98	88	0	3.153	3.050	3.232	3.263	1.789	2.963	0.666	80	436	490	490	1.657	372	118	369	121	0
3	11	13	"PFM0138"	"M19559_4"	12090	25100	120	155	163	53	111	113	28	64	40	0	280	280	60	119	122	21	99	97	0	0.273	0.323	0.328	0.308	2.351	0.332	0.248	120	490	205	213	-1.871	44	161	52	161	0
3	12	13	"PFM0140"	"M196_2"	12270	25090	120	483	462	148	115	116	26	99	98	0	700	711	216	122	124	22	100	100	0	0.637	0.589	0.625	0.557	1.848	0.570	0.784	120	458	946	936	-0.651	368	578	347	589	0
3	13	13	"PFM0160"	"M21368_2"	12460	25090	110	455	474	125	119	121	35	100	100	0	223	239	84	121	124	23	96	90	0	3.294	3.008	3.283	3.400	1.698	2.857	0.632	80	451	438	473	1.720	336	102	355	118	0
3	14	13	"PFM0162"	"M21439_1"	12660	25100	110	236	242	52	115	120	39	98	82	0	186	189	30	118	120	22	93	78	0	1.779	1.789	1.684	1.916	1.849	2.384	0.370	80	488	189	198	0.831	121	68	127	71	0
3	15	13	"PFM0165"	"M21508_2"	12860	25090	120	387	390	95	104	112	37	100	100	0	453	429	109	100	104	21	99	98	0	0.802	0.869	0.839	0.868	1.568	0.863	0.781	120	463	636	615	-0.319	283	353	286	329	0
3	16	13	"PFM0167"	"M2157_1"	13030	25090	120	724	747	271	98	107	67	97	95	0	319	322	92	89	90	14	100	100	0	2.722	2.785	2.710	2.762	1.718	3.052	0.805	120	487	856	882	1.445	626	230	649	233	0
3	17	13	"PFM0171"	"M21780_2"	13240	25090	120	715	685	209	96	104	71	99	97	0	1114	1017	363	87	89	13	100	100	0	0.603	0.633	0.622	0.657	1.886	0.595	0.780	120	416	1646	1519	-0.730	619	1027	589	930	0
3	18	13	"PFM0173"	"M21780_4"	13400	25100	150	96	100	30	96	99	34	7	1	0	92	95	27	87	91	31	7	1	0	0.000	0.500	1.000	1.130	3.517	0.287	0.000	156	512	5	12	Error	0	5	4	8	-50
3	19	13	"PFM0202"	"M23550_4"	13610	25090	120	663	662	168	94	97	33	100	100	0	1457	1355	325	87	91	34	100	100	0	0.415	0.448	0.456	0.445	1.382	0.432	0.855	120	404	1939	1836	-1.268	569	1370	568	1268	0
3	20	13	"PFM0204"	"M23550_7"	13770	25080	150	111	114	33	95	99	31	32	10	0	101	104	19	88	89	14	47	25	0	1.231	1.188	1.835	1.657	3.297	10.610	0.024	156	557	29	35	0.300	16	13	19	16	-50
3	21	13	"PFM0209"	"M24104_1"	13990	25090	110	326	334	81	98	103	32	100	98	0	735	757	222	88	92	25	100	100	0	0.352	0.353	0.346	0.347	1.406	0.313	0.779	80	514	875	905	-1.505	228	647	236	669	0
3	22	13	"PFM0211"	"M24315_1"	14180	25090	110	309	318	86	94	102	42	100	98	0	689	667	188	86	89	25	100	100	0	0.357	0.386	0.408	0.381	1.590	0.313	0.605	80	506	818	805	-1.488	215	603	224	581	0
3	1	14	"PFM0214"	"M24561_16"	10190	25310	120	197	198	55	95	98	29	90	80	0	385	374	91	93	95	15	99	99	0	0.349	0.367	0.344	0.342	1.817	0.356	0.535	120	644	394	384	-1.517	102	292	103	281	0
3	2	14	"PFM0216"	"M24561_22"	10390	25300	120	1024	1019	279	101	102	25	100	100	0	811	785	264	97	100	20	100	100	0	1.293	1.334	1.292	1.399	1.533	1.284	0.842	120	492	1637	1606	0.370	923	714	918	688	0
3	3	14	"PFM0675"	"M49210_1"	10560	25290	110	211	213	50	110	113	29	95	82	0	304	307	56	112	114	23	100	100	0	0.526	0.528	0.526	0.486	1.763	0.474	0.557	80	410	293	298	-0.927	101	192	103	195	0
3	4	14	"PFM0678"	"M49439_1"	10740	25290	110	249	249	46	118	121	44	97	80	0	250	256	40	122	125	27	100	100	0	1.023	0.978	0.930	0.956	1.696	1.257	0.432	80	490	259	265	0.033	131	128	131	134	0
3	5	14	"PFM0682"	"M49680_3"	10950	25290	130	211	218	44	110	114	43	93	72	0	420	420	90	116	118	28	100	100	0	0.332	0.355	0.349	0.338	1.755	0.333	0.640	120	551	405	412	-1.590	101	304	108	304	0
3	6	14	"PFM0685"	"M50030_1"	11120	25290	120	285	283	77	98	101	25	98	95	0	1028	1040	308	96	99	17	100	100	0	0.201	0.196	0.188	0.184	1.632	0.185	0.775	120	492	1119	1129	-2.317	187	932	185	944	0
3	7	14	"PFM0689"	"M50253_2"	11330	25290	120	237	240	53	94	97	29	99	95	0	453	439	103	93	94	14	99	99	0	0.397	0.422	0.400	0.417	1.650	0.398	0.702	120	516	503	492	-1.332	143	360	146	346	0
3	8	14	"PFM0691"	"M50721_1"	11500	25280	130	169	172	37	93	95	25	93	75	0	217	211	45	92	93	15	98	95	0	0.608	0.664	0.667	0.646	1.931	0.643	0.497	120	496	201	198	-0.718	76	125	79	119	0
3	9	14	"PFM0712"	"M52704_3"	11690	25300	150	100	102	23	99	101	25	12	3	0	104	106	17	97	100	22	17	3	0	0.143	0.333	1.500	1.284	4.017	4.052	0.021	156	646	8	12	-2.807	1	7	3	9	-50
3	10	14	"PFM0715"	"M5299_1"	11890	25280	120	1056	1071	291	107	108	27	100	100	0	843	820	248	108	111	20	99	99	0	1.291	1.354	1.382	1.394	1.441	1.343	0.844	120	534	1684	1676	0.369	949	735	964	712	0
3	11	14	"PFM0718"	"M53027_1"	12080	25280	120	175	176	40	110	110	24	85	63	0	398	389	95	113	116	18	99	98	0	0.228	0.239	0.256	0.224	2.401	0.208	0.399	120	512	350	342	-2.132	65	285	66	276	0
3	12	14	"PFM0720"	"M53181_3"	12280	25280	120	530	508	143	107	109	24	99	99	0	1126	1075	287	113	114	20	100	100	0	0.418	0.417	0.430	0.399	1.593	0.404	0.856	120	513	1436	1363	-1.260	423	1013	401	962	0
3	13	14	"PFM0722"	"M53240_1"	12460	25280	120	235	239	52	107	113	37	97	86	0	557	535	141	114	116	24	99	98	0	0.289	0.314	0.304	0.324	1.785	0.282	0.668	120	517	571	553	-1.791	128	443	132	421	0
3	14	14	"PFM0726"	"M53565_1"	12640	25300	150	94	97	23	104	110	36	3	0	0	100	102	17	104	108	23	6	1	0	2.500	3.500	1.538	1.447	2.998	2.811	0.061	156	674	-14	-9	1.322	-10	-4	-7	-2	-50
3	15	14	"PFM0746"	"M54626_1"	12840	25280	130	1162	1159	273	98	103	34	100	100	0	2370	2404	715	93	95	15	100	100	0	0.467	0.459	0.460	0.470	1.320	0.429	0.896	120	606	3341	3372	-1.098	1064	2277	1061	2311	0
3	16	14	"PFM0749"	"M5464_1"	13040	25280	100	293	314	94	95	101	41	100	95	0	713	697	142	90	92	15	100	100	0	0.318	0.361	0.338	0.339	1.587	0.339	0.703	80	397	821	826	-1.654	198	623	219	607	0
3	17	14	"PFM0753"	"M55240_4"	13210	25290	150	98	109	42	96	102	44	12	5	0	93	96	19	90	92	16	25	7	0	0.667	2.167	1.667	1.572	4.088	56.729	0.006	156	543	5	19	-0.585	2	3	13	6	-50
3	18	14	"PFM0758"	"M55479_1"	13400	25290	150	104	107	31	97	101	30	19	4	0	99	103	24	89	93	30	16	4	0	0.700	0.714	1.313	1.208	3.493	9.261	0.008	156	578	17	24	-0.515	7	10	10	14	-50
3	19	14	"PFM0761"	"M55746_2"	13610	25280	120	125	130	33	94	100	76	13	0	0	167	170	32	87	90	22	98	91	0	0.387	0.434	0.455	0.401	2.587	0.508	0.213	120	540	111	119	-1.368	31	80	36	83	0
3	20	14	"PFM0763"	"M55888_10"	13800	25270	120	2420	2503	711	96	105	80	100	100	0	1686	1623	542	89	91	15	99	99	0	1.455	1.569	1.559	1.649	1.443	1.553	0.873	120	531	3921	3941	0.541	2324	1597	2407	1534	0
3	21	14	"PFM0787"	"M57062_3"	13990	25280	120	170	177	46	100	105	35	82	49	0	182	183	35	92	96	27	96	83	0	0.778	0.846	0.846	0.777	2.300	1.104	0.424	120	467	160	168	-0.363	70	90	77	91	0
3	22	14	"PFM0790"	"M57295_1"	14160	25290	150	90	96	28	97	104	50	3	0	0	92	92	17	87	91	23	14	1	0	-1.400	-0.200	1.500	1.422	3.747	142.991	0.000	156	754	-2	4	Error	-7	5	-1	5	-50
3	1	15	"PFM0798"	"M57785_5"	10190	25510	80	111	112	28	93	96	27	38	9	0	113	128	53	94	96	15	51	38	0	0.947	0.559	1.000	0.929	3.758	0.462	0.082	52	321	37	53	-0.078	18	19	19	34	0
3	2	15	"PFM0800"	"M58024_1"	10380	25490	120	206	217	86	96	99	34	90	77	0	381	384	98	94	97	18	100	100	0	0.383	0.417	0.393	0.366	1.965	0.451	0.513	120	482	397	411	-1.384	110	287	121	290	0
3	3	15	"PFM0804"	"M58298_1"	10550	25490	150	111	113	26	111	115	37	10	0	0	121	126	26	115	117	24	25	5	0	0.000	0.182	1.313	1.059	4.619	10.498	0.032	156	647	6	13	Error	0	6	2	11	-50
3	4	15	"PFM0807"	"M58361_1"	10760	25490	120	1947	1823	611	118	122	46	99	98	0	2898	2775	760	125	127	22	100	100	0	0.660	0.643	0.661	0.596	1.672	0.647	0.894	120	591	4602	4355	-0.600	1829	2773	1705	2650	0
3	5	15	"PFN0316"	"N134_30"	10950	25480	110	185	195	47	106	109	29	95	76	0	427	413	86	110	112	23	100	100	0	0.249	0.294	0.277	0.275	1.786	0.254	0.466	80	499	396	392	-2.005	79	317	89	303	0
3	6	15	"PFN0318"	"N134_34"	11150	25480	110	205	220	54	98	101	25	100	95	0	631	622	164	97	99	17	100	100	0	0.200	0.232	0.225	0.224	1.620	0.189	0.595	80	487	641	647	-2.319	107	534	122	525	0
3	7	15	"PFN0320"	"N134_41"	11330	25480	120	338	343	91	96	99	28	100	100	0	471	469	118	95	97	15	100	100	0	0.644	0.660	0.659	0.655	1.506	0.649	0.781	120	519	618	621	-0.636	242	376	247	374	0
3	8	15	"PFN0324"	"N134_45"	11520	25480	120	5850	5792	1110	95	97	23	100	100	0	2968	2895	743	94	95	17	100	100	0	2.002	2.034	2.014	2.079	1.283	2.022	0.901	120	534	8629	8498	1.002	5755	2874	5697	2801	0
3	9	15	"PFN0326"	"N134_5"	11720	25480	110	204	207	47	103	105	26	96	90	0	215	219	42	101	103	19	100	98	0	0.886	0.881	0.862	0.847	1.886	0.864	0.515	80	370	215	222	-0.175	101	114	104	118	0
3	10	15	"PFN0328"	"N134_57"	11880	25490	150	108	108	24	112	117	53	3	0	0	126	127	20	115	117	20	30	7	0	-0.364	-0.333	1.112	1.075	4.354	0.014	0.001	156	523	7	8	Error	-4	11	-4	12	-50
3	11	15	"PFN0346"	"N134_93"	12070	25490	150	109	111	28	111	115	52	5	0	0	118	118	18	114	116	19	17	2	0	-0.500	0.000	1.354	1.684	3.345	155.864	0.000	156	570	2	4	Error	-2	4	0	4	-50
3	12	15	"PFN0348"	"N134_96"	12260	25490	150	95	102	34	101	103	25	13	3	0	99	100	17	103	105	18	12	3	0	1.500	-0.333	1.795	1.719	3.449	10.095	0.011	156	661	-10	-2	0.585	-6	-4	1	-3	-50
3	13	15	"PFN0350"	"N135_1"	12480	25490	110	124	125	35	95	99	26	53	18	0	182	181	29	98	100	16	100	96	0	0.345	0.361	0.389	0.374	2.412	0.413	0.130	80	482	113	113	-1.534	29	84	30	83	0
3	14	15	"PFN0353"	"N135_14"	12660	25480	120	318	314	65	97	99	24	99	97	0	737	715	164	93	95	17	100	100	0	0.343	0.349	0.352	0.340	1.519	0.332	0.823	120	493	865	839	-1.543	221	644	217	622	0
3	15	15	"PFN0355"	"N135_17"	12870	25480	120	187	193	61	95	100	32	88	69	0	427	424	130	91	92	14	100	99	0	0.274	0.294	0.271	0.267	1.954	0.279	0.451	120	568	428	431	-1.869	92	336	98	333	0
3	16	15	"PFN0357"	"N135_2"	13060	25480	120	186	191	57	96	100	29	90	75	0	365	367	99	91	93	16	100	100	0	0.328	0.344	0.336	0.323	1.891	0.307	0.442	120	505	364	371	-1.606	90	274	95	276	0
3	17	15	"PFN0375"	"N136_7"	13240	25470	130	1067	1051	282	101	106	39	100	100	0	1036	981	333	94	97	17	100	100	0	1.025	1.071	1.081	1.152	1.643	1.032	0.841	120	492	1908	1837	0.036	966	942	950	887	0
3	18	15	"PFN0377"	"N137_11"	13420	25470	110	716	715	159	102	110	46	100	100	0	1268	1277	280	92	95	23	100	100	0	0.522	0.517	0.498	0.516	1.279	0.475	0.880	80	456	1790	1798	-0.938	614	1176	613	1185	0
3	19	15	"PFN0379"	"N137_15"	13620	25480	110	110	120	39	96	106	84	2	2	0	163	165	30	88	92	19	97	91	0	0.187	0.312	0.369	0.310	2.997	0.604	0.058	80	477	89	101	-2.421	14	75	24	77	0
3	20	15	"PFN0383"	"N137_20"	13790	25480	100	130	130	29	99	110	83	5	0	0	192	195	33	94	98	19	100	98	0	0.316	0.307	0.360	0.320	2.607	6.313	0.010	80	467	129	132	-1.661	31	98	31	101	0
3	21	15	"PFN0385"	"N137_22"	14000	25470	120	419	423	87	104	109	31	100	100	0	1337	1287	341	108	108	20	100	100	0	0.256	0.271	0.268	0.274	1.430	0.246	0.842	120	489	1544	1498	-1.964	315	1229	319	1179	0
3	22	15	"PFN0387"	"N137_25"	14190	25470	130	185	193	59	100	104	33	91	68	0	181	185	38	97	100	20	98	92	0	1.012	1.057	1.013	1.001	2.085	1.385	0.368	120	603	169	181	0.017	85	84	93	88	0
3	1	16	"PFN0405"	"N137_9"	10190	25680	110	266	284	107	92	97	26	100	100	0	469	464	97	91	93	20	100	100	0	0.460	0.515	0.468	0.484	1.652	0.457	0.544	80	495	552	565	-1.119	174	378	192	373	0
3	2	16	"PFN0407"	"N138_101"	10360	25690	150	96	100	27	93	99	34	12	3	0	104	106	22	91	94	21	33	10	0	0.231	0.467	0.857	0.937	3.718	11.053	0.054	156	673	16	22	-2.115	3	13	7	15	-50
3	3	16	"PFN0410"	"N138_105"	10580	25680	120	1240	1238	348	101	105	31	100	100	0	2711	2476	731	102	105	24	100	100	0	0.437	0.479	0.481	0.488	1.541	0.461	0.897	120	555	3748	3511	-1.196	1139	2609	1137	2374	0
3	4	16	"PFN0413"	"N138_15"	10770	25680	100	156	165	41	108	110	30	73	37	0	204	215	46	109	111	21	98	93	0	0.505	0.538	0.476	0.489	2.599	0.609	0.301	80	430	143	163	-0.985	48	95	57	106	0
3	5	16	"PFN0416"	"N138_21"	10960	25680	130	220	229	76	99	103	29	96	87	0	198	197	35	101	104	19	100	95	0	1.247	1.354	1.245	1.250	1.970	1.795	0.490	120	588	218	226	0.319	121	97	130	96	0
3	6	16	"PFN0418"	"N138_26"	11160	25680	120	203	205	43	100	102	25	97	89	0	550	530	120	100	102	18	100	100	0	0.229	0.244	0.242	0.235	1.660	0.225	0.629	120	545	553	535	-2.127	103	450	105	430	0
3	7	16	"PFN0821"	"N159_40"	11350	25680	120	3039	2998	690	104	106	26	100	100	0	2359	2210	602	106	109	23	100	100	0	1.303	1.375	1.340	1.411	1.355	1.366	0.894	120	439	5188	4998	0.382	2935	2253	2894	2104	0
3	8	16	"PFN0823"	"N159_45"	11500	25680	150	112	115	28	110	113	29	21	4	0	119	121	24	110	118	102	0	0	0	0.222	0.455	1.333	1.290	4.084	0.008	0.010	156	653	11	16	-2.170	2	9	5	11	-50
3	9	16	"PFN0826"	"N159_51"	11750	25670	150	128	136	64	111	116	29	33	10	0	130	133	25	119	124	104	0	0	0	1.545	1.786	1.175	1.383	4.113	7.211	0.030	156	625	28	39	0.628	17	11	25	14	-50
3	10	16	"PFN0828"	"N159_7"	11910	25680	120	724	754	353	119	125	61	96	94	0	574	591	205	128	129	20	100	100	0	1.357	1.371	1.380	1.251	1.665	1.499	0.873	120	394	1051	1098	0.440	605	446	635	463	0
3	11	16	"PFN0830"	"N161_2"	12090	25670	130	222	228	61	113	119	56	85	46	0	570	576	145	117	118	22	100	100	0	0.241	0.251	0.229	0.229	1.801	0.239	0.601	120	481	562	574	-2.055	109	453	115	459	0
3	12	16	"PFN0833"	"N162_3"	12290	25670	130	259	260	61	100	104	26	100	99	0	379	387	78	100	103	17	100	100	0	0.570	0.557	0.530	0.534	1.579	0.527	0.668	120	510	438	447	-0.811	159	279	160	287	0
3	13	16	"PFN0859"	"N168_1"	12470	25670	120	253	251	61	96	99	24	97	96	0	401	392	86	95	98	17	100	100	0	0.513	0.522	0.505	0.492	1.678	0.512	0.747	120	534	463	452	-0.963	157	306	155	297	0
3	14	16	"PFN0861"	"N168_12"	12660	25650	110	12014	11031	3168	98	106	55	100	100	0	2239	2161	667	92	97	47	100	100	0	5.550	5.284	5.193	5.397	1.412	5.338	0.896	80	474	14063	13002	2.473	11916	2147	10933	2069	0
3	15	16	"PFN0863"	"N168_17"	12850	25670	110	151	159	43	98	108	56	47	11	0	360	358	68	91	95	46	100	100	0	0.197	0.228	0.234	0.189	2.345	0.215	0.107	80	490	322	328	-2.344	53	269	61	267	0
3	16	16	"PFN0866"	"N168_23"	13050	25670	110	207	223	63	100	107	32	98	90	0	169	168	27	99	101	19	98	83	0	1.529	1.783	1.605	1.756	1.999	2.667	0.290	80	423	177	192	0.612	107	70	123	69	0
3	17	16	"PFN0870"	"N168_29"	13210	25680	150	101	101	23	104	111	80	0	0	0	101	104	20	97	100	19	19	8	0	-0.750	-0.429	1.238	1.150	4.098	1504.040	0.000	156	655	1	4	Error	-3	4	-3	7	-50
3	18	16	"PFN0873"	"N168_32"	13430	25670	120	141	147	38	103	113	88	10	0	0	263	266	58	94	97	22	99	99	0	0.225	0.256	0.280	0.246	2.207	0.264	0.257	120	555	207	216	-2.153	38	169	44	172	0
3	19	16	"PFN0901"	"N175_10"	13610	25660	130	2918	3046	894	100	105	33	100	100	0	2048	1994	665	94	97	17	99	99	0	1.442	1.551	1.514	1.627	1.482	1.530	0.902	120	592	4772	4846	0.528	2818	1954	2946	1900	0
3	20	16	"PFN0903"	"N175_12"	13810	25660	80	183	203	83	104	110	43	84	44	0	147	151	29	104	105	19	76	57	0	1.837	2.106	2.168	2.117	3.026	3.557	0.264	52	300	122	146	0.878	79	43	99	47	0
3	21	16	"PFN0908"	"N175_3"	13980	25650	150	106	108	24	107	111	30	10	0	0	112	112	17	110	112	20	17	1	0	-0.500	0.500	1.300	1.335	3.201	8.241	0.009	156	656	1	3	Error	-1	2	1	2	-50
3	22	16	"PFN0910"	"N175_8"	14190	25660	120	1034	1025	217	109	113	33	100	100	0	742	711	158	114	116	20	100	100	0	1.473	1.534	1.507	1.551	1.367	1.561	0.883	120	552	1553	1513	0.559	925	628	916	597	0
3	1	17	"PFN0912"	"N176_2"	10210	25880	110	317	310	94	95	102	56	93	87	0	791	794	199	93	95	20	100	100	0	0.318	0.307	0.328	0.297	1.849	0.285	0.675	80	544	920	916	-1.653	222	698	215	701	0
3	2	17	"PFN0914"	"N176_4"	10390	25870	110	344	394	140	91	94	25	98	98	0	545	520	135	87	90	14	98	97	0	0.552	0.700	0.627	0.705	1.810	0.716	0.636	80	460	711	736	-0.856	253	458	303	433	0
3	3	17	"PFN0936"	"N181_8"	10570	25870	110	281	282	60	95	97	25	100	100	0	568	566	117	92	95	22	100	100	0	0.391	0.395	0.383	0.385	1.535	0.361	0.748	80	492	662	661	-1.356	186	476	187	474	0
3	4	17	"PFN0938"	"N182_2"	10770	25870	110	153	157	32	101	108	48	55	7	0	242	241	47	98	100	21	98	97	0	0.361	0.392	0.406	0.360	2.128	0.485	0.111	80	494	196	199	-1.469	52	144	56	143	0
3	5	17	"PFN0940"	"N182_5"	10960	25860	150	103	103	25	97	105	44	6	0	0	109	111	20	99	101	17	32	10	0	0.600	0.500	1.545	1.422	3.383	15.041	0.016	156	619	16	18	-0.737	6	10	6	12	-50
3	6	17	"PFN0947"	"N185_15"	11160	25870	120	214	217	54	98	101	24	97	91	0	448	431	101	100	103	20	100	99	0	0.333	0.360	0.348	0.335	1.751	0.345	0.675	120	450	464	450	-1.585	116	348	119	331	0
3	7	17	"PFN0951"	"N185_4"	11330	25870	120	631	606	200	108	112	27	96	95	0	574	552	160	118	120	26	100	100	0	1.147	1.147	1.209	1.062	2.035	1.173	0.854	120	467	979	932	0.198	523	456	498	434	0
3	8	17	"PFN0953"	"N185_6"	11530	25870	120	254	250	68	121	122	29	92	80	0	450	449	95	128	135	120	98	79	0	0.413	0.402	0.414	0.363	1.848	0.247	0.390	120	457	455	450	-1.276	133	322	129	321	0
3	9	17	"PFF1635"	"F64095_4"	11710	25880	150	132	138	42	118	121	29	30	16	0	135	147	45	124	130	106	5	0	0	1.273	0.870	1.000	1.090	3.033	1.115	0.238	156	584	25	43	0.348	14	11	20	23	-50
3	10	17	"PFF1651"	"F64732_1"	11910	25860	110	7981	7495	1873	117	132	166	100	100	0	2306	2189	542	127	140	134	100	100	0	3.609	3.578	3.507	3.591	1.237	3.524	0.887	80	431	10043	9440	1.852	7864	2179	7378	2062	0
3	11	17	"PFF1691"	"F66430_1"	12110	25870	150	136	152	88	112	126	154	3	1	0	151	159	74	117	130	125	5	2	0	0.706	0.952	1.033	0.935	3.649	1.341	0.818	156	511	58	82	-0.503	24	34	40	42	-50
3	12	17	"PFF1706"	"F67045_1"	12270	25870	150	102	109	39	102	105	28	14	6	0	97	98	16	100	103	20	10	1	0	0.000	-3.500	2.000	1.720	4.145	44.717	0.001	156	556	-3	5	Error	0	-3	7	-2	-50
3	13	17	"PFF1770"	"F69174_1"	12480	25860	100	226	231	49	97	99	24	100	98	0	560	540	111	94	97	17	100	100	0	0.277	0.300	0.295	0.289	1.579	0.274	0.680	80	441	595	580	-1.853	129	466	134	446	0
3	14	17	"PFF1856"	"F72113_1"	12680	25860	120	1673	1547	530	96	101	34	100	100	0	3916	3645	1164	91	96	45	100	100	0	0.412	0.408	0.426	0.401	1.780	0.395	0.881	120	539	5402	5005	-1.278	1577	3825	1451	3554	0
3	15	17	"PFC0253"	"C664"	12860	25860	150	105	119	58	98	105	45	17	7	0	106	122	64	93	97	42	18	7	0	0.538	0.724	1.159	1.024	3.937	1.123	0.312	156	636	20	50	-0.893	7	13	21	29	-50
3	16	17	"PFC0263"	"C68"	13060	25860	120	119	128	49	101	106	35	29	10	0	190	189	43	97	100	18	97	90	0	0.194	0.293	0.305	0.294	3.598	0.595	0.029	120	511	111	119	-2.369	18	93	27	92	0
3	17	17	"PFC0294"	"C735"	13250	25850	110	283	290	78	98	107	90	91	51	0	144	150	36	94	96	15	93	71	0	3.700	3.429	3.557	3.699	2.047	3.959	0.443	80	464	235	248	1.888	185	50	192	56	0
3	18	17	"PFC0298"	"C739"	13450	25850	110	428	429	104	99	106	89	100	92	0	169	171	35	93	94	15	96	88	0	4.329	4.231	4.068	4.444	1.749	4.351	0.640	80	459	405	408	2.114	329	76	330	78	0
3	19	17	"PFC0301"	"C741"	13630	25850	120	963	962	299	100	106	43	99	99	0	268	262	76	94	95	15	95	93	0	4.960	5.131	5.156	5.701	1.728	5.206	0.820	120	505	1037	1030	2.310	863	174	862	168	0
3	20	17	"PFL0015"	"L1_3"	13820	25860	120	210	214	53	100	107	46	89	64	0	123	123	20	95	97	16	70	40	0	3.929	4.071	3.714	4.076	2.155	7.853	0.150	120	528	138	142	1.974	110	28	114	28	0
3	21	17	"PFM0073"	"M15459_3"	14010	25850	150	103	107	27	106	109	31	11	2	0	123	127	33	101	104	20	52	30	0	-0.136	0.038	0.606	0.643	3.934	40.685	0.004	156	698	19	27	Error	-3	22	1	26	-50
3	22	17	"PFM0096"	"M16857_1"	14210	25840	120	1463	1400	399	105	107	27	100	100	0	1224	1156	388	105	108	19	100	99	0	1.214	1.232	1.237	1.302	1.610	1.217	0.872	120	515	2477	2346	0.279	1358	1119	1295	1051	0
3	1	18	"PFM0259"	"M26257_1"	10200	26060	100	302	307	92	105	112	61	93	77	0	515	497	112	106	107	19	100	100	0	0.482	0.517	0.482	0.482	1.692	0.546	0.484	80	460	606	593	-1.054	197	409	202	391	0
3	2	18	"PFM0321"	"M31208_3"	10380	26060	110	250	245	78	96	102	60	88	65	0	413	411	79	94	95	15	100	100	0	0.483	0.470	0.469	0.407	1.933	0.500	0.588	80	455	473	466	-1.051	154	319	149	317	0
3	3	18	"PFM0389"	"M3590_2"	10560	26070	150	107	111	36	96	102	65	7	1	0	98	99	18	97	99	20	14	4	0	11.000	7.500	1.793	1.910	3.373	14.700	0.007	156	672	12	17	3.459	11	1	15	2	-50
3	4	18	"PFM0523"	"M42640_1"	10760	26050	110	548	554	129	101	101	23	100	100	0	321	326	81	98	101	18	100	100	0	2.004	1.987	2.115	2.029	1.542	2.036	0.758	80	492	670	681	1.003	447	223	453	228	0
3	5	18	"PFD0044"	"D13561_3"	10960	26050	150	114	127	47	101	118	118	5	0	0	112	130	53	101	106	27	39	19	0	1.182	0.897	1.113	1.236	3.122	1.464	0.192	156	697	24	55	0.241	13	11	26	29	-50
3	6	18	"PFD0057"	"D15909_4"	11160	26050	120	968	953	241	100	129	110	100	98	0	352	343	70	103	110	31	100	100	0	3.486	3.554	3.470	3.531	1.502	3.887	0.800	120	501	1117	1093	1.802	868	249	853	240	0
3	7	18	"PFD0156"	"D17715_93"	11340	26050	110	279	278	52	98	104	31	100	100	0	249	251	38	105	109	25	100	100	0	1.257	1.233	1.273	1.214	1.494	1.320	0.588	80	368	325	326	0.330	181	144	180	146	0
3	8	18	"PFD0171"	"D21102_1"	11500	26070	150	112	112	26	110	114	29	13	2	0	121	122	18	118	119	23	15	0	0	0.667	0.500	1.363	1.406	4.267	0.007	0.000	156	518	5	6	-0.585	2	3	2	4	-50
3	9	18	"PFD0194"	"D23657_11"	11710	26050	150	122	126	32	111	114	27	25	10	0	125	130	23	114	115	20	39	15	0	1.000	0.938	1.270	1.156	4.065	3.882	0.022	156	552	22	31	0.000	11	11	15	16	-50
3	10	18	"PFD0273"	"D33539_50"	11910	26050	150	133	136	35	108	121	152	0	0	0	122	130	30	111	124	124	3	0	0	2.273	1.474	1.500	1.616	3.751	1.085	0.638	156	516	36	47	1.184	25	11	28	19	-50
3	11	18	"IAX099I"	"Y_IAX099I"	12080	26060	150	92	94	23	102	119	171	0	0	0	99	101	18	102	122	139	0	0	0	3.333	8.000	1.743	1.574	3.865	4.402	0.014	156	413	-13	-9	1.737	-10	-3	-8	-1	-50
3	12	18	"ICX188I"	"Y_ICX188I"	12270	26060	150	99	104	33	99	102	27	16	5	0	95	97	18	95	98	20	14	5	0	0.000	2.500	1.621	1.484	3.814	33.368	0.001	156	459	0	7	Error	0	0	5	2	-50
3	13	18	"IEX355I"	"Y_IEX355I"	12460	26060	150	93	97	25	97	100	24	17	4	0	93	96	16	93	95	16	17	3	0	100000.000	0.000	1.517	1.504	3.116	14.076	0.004	156	561	-4	3	16.610	-4	0	0	3	-50
3	14	18	"IGX361I"	"Y_IGX361I"	12650	26060	150	92	102	52	97	99	24	16	6	0	90	93	20	92	94	17	16	3	0	2.500	5.000	1.375	1.551	3.410	7.901	0.035	156	510	-7	6	1.322	-5	-2	5	1	-50
3	15	18	"IIX063I"	"Y_IIX063I"	12840	26060	150	94	103	53	99	101	28	11	3	0	96	98	20	92	95	17	21	6	0	-1.250	0.667	1.618	1.455	4.282	18.019	0.007	156	461	-1	10	Error	-5	4	4	6	-50
3	16	18	"IKX121I"	"Y_IKX121I"	13030	26060	150	102	118	80	102	107	37	16	5	0	100	114	66	96	101	20	25	14	0	0.000	0.889	1.259	1.224	4.207	2.127	0.148	156	591	4	34	Error	0	4	16	18	-50
3	17	18	"Z_1_50"	"Z_1_50"	13240	26040	110	192	190	46	99	102	26	95	76	0	321	306	75	95	98	16	100	100	0	0.412	0.431	0.451	0.425	1.977	0.391	0.460	80	489	319	302	-1.281	93	226	91	211	0
3	18	18	"Z_1_70"	"Z_1_70"	13440	26040	120	316	315	86	97	101	27	97	95	0	608	586	174	94	96	23	100	100	0	0.426	0.443	0.433	0.430	1.968	0.405	0.717	120	568	733	710	-1.231	219	514	218	492	0
3	19	18	"Z_1_90"	"Z_1_90"	13630	26040	120	669	684	200	95	101	34	100	100	0	1278	1238	436	92	94	15	100	99	0	0.484	0.514	0.503	0.541	1.582	0.474	0.830	120	451	1760	1735	-1.047	574	1186	589	1146	0
3	20	18	"Z_2_10"	"Z_2_10"	13790	26060	150	91	92	21	97	101	32	5	0	0	88	88	12	90	92	14	7	1	0	3.000	2.500	1.857	1.934	3.124	44.056	0.002	156	679	-8	-7	1.585	-6	-2	-5	-2	-50
3	21	18	"Z_2_30"	"Z_2_30"	14020	26050	80	147	146	31	103	107	33	59	23	0	119	117	23	97	99	18	59	26	0	2.000	2.150	1.818	1.952	2.486	5.151	0.042	52	306	66	63	1.000	44	22	43	20	0
3	22	18	"Z_2_50"	"Z_2_50"	14200	26040	120	19933	18910	5895	102	105	26	100	100	0	7870	7215	2206	97	100	18	100	100	0	2.551	2.642	2.615	2.673	1.531	2.729	0.921	120	577	27604	25926	1.351	19831	7773	18808	7118	0
3	1	19	"Z_3_90"	"Z_3_90"	10210	26250	120	10356	10158	3255	107	127	259	100	100	0	8661	7978	2503	108	114	42	100	100	0	1.198	1.277	1.233	1.289	1.514	1.295	0.900	120	615	18802	17921	0.261	10249	8553	10051	7870	0
3	2	19	"Z_4_10"	"Z_4_10"	10420	26260	150	114	119	30	103	109	39	18	5	0	112	116	30	105	108	21	26	10	0	1.571	1.455	1.083	1.000	3.635	4.311	0.042	156	515	18	27	0.652	11	7	16	11	-50
3	3	19	"Z_4_30"	"Z_4_30"	10560	26260	150	114	120	38	99	106	72	7	1	0	99	102	18	100	102	17	18	5	0	-15.000	10.500	1.938	1.795	3.800	14.850	0.010	156	523	14	23	Error	15	-1	21	2	-50
3	4	19	"Z_4_50"	"Z_4_50"	10770	26250	110	13544	13036	3445	102	111	77	100	100	0	4586	4561	1079	99	102	18	100	100	0	2.996	2.899	2.877	2.884	1.353	3.023	0.898	80	518	17929	17396	1.583	13442	4487	12934	4462	0
3	5	19	"Z_4_70"	"Z_4_70"	10960	26250	110	23207	23566	5991	107	120	130	100	100	0	7221	6904	1510	102	108	51	100	100	0	3.245	3.449	3.599	3.436	1.318	3.556	0.897	80	494	30219	30261	1.698	23100	7119	23459	6802	0
3	6	19	"Z_4_90"	"Z_4_90"	11150	26240	110	30161	29016	8389	111	159	224	100	100	0	9310	8385	2785	106	136	259	100	100	0	3.265	3.491	3.453	3.664	1.422	3.469	0.921	80	491	39254	37184	1.707	30050	9204	28905	8279	0
3	7	19	"Z_6_30"	"Z_6_30"	11350	26250	150	124	126	31	106	139	177	0	0	0	105	108	18	103	126	242	0	0	0	9.000	4.000	1.857	1.647	3.675	0.612	0.923	156	545	20	25	3.170	18	2	20	5	-50
3	8	19	"Z_6_50"	"Z_6_50"	11510	26250	150	110	111	26	105	108	29	14	4	0	103	105	23	103	106	19	20	6	0	100000.000	3.000	1.097	1.154	3.839	4.669	0.017	156	522	5	8	16.610	5	0	6	2	-50
3	9	19	"Z_6_70"	"Z_6_70"	11720	26250	150	114	117	28	102	105	25	30	6	0	116	121	27	102	104	19	45	21	0	0.857	0.789	1.228	1.124	3.591	2.108	0.028	156	618	26	34	-0.222	12	14	15	19	-50
3	10	19	"Z_6_90"	"Z_6_90"	11930	26250	120	117	122	42	98	102	24	45	15	0	171	177	37	96	98	15	97	95	0	0.253	0.296	0.386	0.372	3.090	0.321	0.058	120	414	94	105	-1.981	19	75	24	81	0
3	11	19	"Z_7_10"	"Z_7_10"	12080	26250	150	93	95	25	99	100	23	12	4	0	95	95	16	95	99	18	12	1	0	100000.000	100000.000	1.254	1.187	3.919	6.091	0.024	156	444	-6	-4	16.610	-6	0	-4	0	-50
3	12	19	"Z_7_30"	"Z_7_30"	12270	26250	150	96	97	22	95	98	23	19	3	0	94	97	17	96	99	18	13	5	0	-0.500	2.000	1.217	1.480	3.805	35.217	0.000	156	507	-1	3	Error	1	-2	2	1	-50
3	13	19	"PFI17646"	"oPFI17646"	12480	26230	120	158	158	40	96	99	23	81	61	0	286	278	61	94	96	15	100	100	0	0.323	0.337	0.348	0.331	2.117	0.301	0.376	120	469	254	246	-1.631	62	192	62	184	0
3	14	19	"PFN0256"	"oPFN0256"	12680	26240	120	210	212	58	99	100	23	94	88	0	462	477	124	95	96	14	100	100	0	0.302	0.296	0.301	0.274	1.867	0.290	0.655	120	363	478	495	-1.725	111	367	113	382	0
3	15	19	"PFG0021"	"oPFG0021"	12840	26250	150	93	97	28	99	100	23	16	7	0	96	97	17	93	95	17	21	4	0	-2.000	-0.500	1.765	1.581	3.410	0.000	0.000	156	357	-3	2	Error	-6	3	-2	4	-50
3	16	19	"PFF72433"	"oPFF72433"	13030	26250	150	106	111	34	106	113	36	10	3	0	113	116	25	102	107	25	26	7	0	0.000	0.357	1.000	1.109	4.226	24.338	0.043	156	470	11	19	Error	0	11	5	14	-50
3	17	19	"PFJ12787"	"oPFJ12787"	13240	26230	150	139	143	37	109	116	38	41	14	0	110	113	23	103	107	21	27	9	0	4.286	3.400	1.951	1.795	3.543	4.708	0.069	156	586	37	44	2.100	30	7	34	10	-50
3	18	19	"PFG0023"	"oPFG0023"	13450	26240	120	1486	1497	538	103	109	34	97	95	0	4993	5243	1514	95	99	27	100	100	0	0.282	0.271	0.274	0.244	1.851	0.270	0.895	120	361	6281	6542	-1.824	1383	4898	1394	5148	0
3	19	19	"PFJ12789"	"oPFJ12789"	13600	26250	150	95	99	28	99	103	29	8	3	0	119	126	35	93	97	24	50	33	0	-0.154	0.000	0.734	0.625	3.712	0.648	0.002	156	520	22	33	Error	-4	26	0	33	-50
3	20	19	"PFBL B0077"	"oPFBLOB0077"	13830	26240	120	255	253	72	98	102	35	95	87	0	356	365	97	93	98	20	100	100	0	0.597	0.570	0.544	0.545	1.687	0.567	0.607	120	427	420	427	-0.744	157	263	155	272	0
3	21	19	"PFF72437"	"oPFF72437"	14020	26230	130	358	356	84	100	105	37	100	100	0	700	698	175	101	102	18	100	100	0	0.431	0.429	0.430	0.425	1.410	0.409	0.828	120	411	857	853	-1.215	258	599	256	597	0
3	22	19	"PFL0043"	"oPFL0043"	14170	26240	150	98	117	100	99	107	47	8	4	0	104	103	18	97	100	18	24	6	0	-0.143	3.000	1.500	1.520	4.495	39.147	0.005	156	672	6	24	Error	-1	7	18	6	-50
3	1	20	"PFBL B0079"	"oPFBLOB0079"	10220	26440	130	184	192	41	101	106	35	94	66	0	183	186	38	102	105	21	97	88	0	1.025	1.083	1.116	1.090	1.995	1.449	0.309	120	588	164	175	0.035	83	81	91	84	0
3	2	20	"PFF72438"	"oPFF72438"	10400	26440	120	1932	1963	537	101	106	35	100	100	0	3200	3215	1083	106	109	23	100	100	0	0.592	0.599	0.592	0.624	1.442	0.565	0.908	120	416	4925	4971	-0.757	1831	3094	1862	3109	0
3	3	20	"PFH0006"	"oPFH0006"	10590	26440	120	392	398	84	97	101	24	100	100	0	1193	1136	336	101	104	19	100	100	0	0.270	0.291	0.288	0.302	1.553	0.259	0.826	120	342	1387	1336	-1.888	295	1092	301	1035	0
3	4	20	"PFBL B0083"	"oPFBLOB0083"	10750	26450	150	99	104	33	100	103	25	15	7	0	103	108	23	100	102	16	26	11	0	-0.333	0.500	1.519	1.363	4.635	7.233	0.009	156	499	2	12	Error	-1	3	4	8	-50
3	5	20	"PFBL B0084"	"oPFBLOB0084"	10940	26450	150	94	96	22	102	108	33	4	0	0	105	108	19	100	105	43	4	0	0	-1.600	-0.750	1.708	1.563	3.860	4.767	0.028	156	641	-3	2	Error	-8	5	-6	8	-50
3	6	20	"PFM60485"	"oPFM60485"	11170	26440	120	427	412	117	100	118	168	88	43	0	823	797	266	99	124	270	94	71	0	0.452	0.447	0.444	0.454	1.689	0.407	0.785	120	436	1051	1010	-1.147	327	724	312	698	0
3	7	20	"PFN0258"	"oPFN0258"	11320	26450	150	96	97	20	104	120	154	0	0	0	107	107	20	102	122	246	0	0	0	-1.600	-1.400	1.143	1.315	3.647	23.803	0.001	156	525	-3	-2	Error	-8	5	-7	5	-50
3	8	20	"PFM60486"	"oPFM60486"	11550	26440	120	238	246	71	101	104	28	97	92	0	382	393	111	98	101	16	100	100	0	0.482	0.492	0.480	0.453	1.856	0.486	0.678	120	459	421	440	-1.052	137	284	145	295	0
3	9	20	"PFK12896"	"oPFK12896"	11740	26440	120	605	602	183	99	103	25	99	99	0	380	382	84	98	100	15	100	100	0	1.794	1.771	1.714	1.731	1.552	1.944	0.802	120	442	788	787	0.843	506	282	503	284	0
3	10	20	"PFN0259"	"oPFN0259"	11930	26440	120	562	555	153	105	107	27	100	99	0	1020	998	258	103	106	21	100	100	0	0.498	0.503	0.494	0.485	1.514	0.488	0.843	120	397	1374	1345	-1.005	457	917	450	895	0
3	11	20	"PFL0046"	"oPFL0046"	12110	26440	120	336	333	92	103	105	26	97	95	0	656	660	176	101	105	20	100	100	0	0.420	0.411	0.418	0.382	1.788	0.397	0.792	120	405	788	789	-1.252	233	555	230	559	0
3	12	20	"PFD66984"	"oPFD66984"	12300	26440	130	531	526	157	97	101	24	99	96	0	672	696	206	98	101	16	100	100	0	0.756	0.717	0.747	0.678	1.820	0.702	0.829	120	428	1008	1027	-0.403	434	574	429	598	0
3	13	20	"PFD66985"	"oPFD66985"	12460	26440	150	92	94	23	100	103	24	8	2	0	94	94	14	98	100	16	8	0	0	2.000	1.500	1.889	1.929	3.279	11.940	0.004	156	602	-12	-10	1.000	-8	-4	-6	-4	-50
3	14	20	"PFL0047"	"oPFL0047"	12690	26440	130	304	304	94	102	104	24	96	91	0	458	453	124	99	101	16	100	100	0	0.563	0.571	0.562	0.521	1.739	0.601	0.778	120	431	561	556	-0.830	202	359	202	354	0
3	15	20	"PFF72478"	"oPFF72478"	12810	26400	150	219	226	110	99	101	25	72	64	0	298	288	167	95	96	18	76	69	0	0.591	0.658	0.670	0.739	2.753	0.623	0.653	156	475	323	320	-0.758	120	203	127	193	0
3	16	20	"PFL0097"	"oPFL0097"	13010	26390	110	236	248	51	103	107	33	98	96	0	435	442	77	97	102	25	100	100	0	0.393	0.420	0.423	0.403	1.471	0.395	0.701	80	371	471	490	-1.346	133	338	145	345	0
3	17	20	"PFBL B0142"	"oPFBLOB0142"	13190	26390	120	2146	2148	660	110	117	45	100	100	0	643	620	218	106	110	24	98	93	0	3.791	3.965	3.896	4.467	1.858	4.108	0.827	120	467	2573	2552	1.923	2036	537	2038	514	0
3	18	20	"PFI17693"	"oPFI17693"	13390	26400	120	934	942	322	100	107	37	97	95	0	1862	1907	563	98	101	20	100	100	0	0.473	0.465	0.476	0.431	1.674	0.458	0.877	120	469	2598	2651	-1.081	834	1764	842	1809	0
3	19	20	"PFI17695"	"oPFI17695"	13570	26390	120	8343	7980	2454	100	104	26	100	100	0	6622	6231	2627	95	98	16	99	99	0	1.263	1.284	1.250	1.489	1.833	1.223	0.918	120	424	14770	14016	0.337	8243	6527	7880	6136	0
3	20	20	"PFH0024"	"oPFH0024"	13780	26400	120	213	217	61	109	112	36	91	70	0	403	402	89	104	107	23	100	100	0	0.348	0.362	0.355	0.341	1.746	0.371	0.613	120	506	403	406	-1.524	104	299	108	298	0
3	21	20	"PFBL B0147"	"oPFBLOB0147"	13980	26400	150	122	124	30	117	119	35	14	4	0	130	132	21	117	119	21	37	7	0	0.385	0.467	1.083	0.951	4.530	0.054	0.004	156	492	18	22	-1.379	5	13	7	15	-50
3	22	20	"PFF72481"	"oPFF72481"	14170	26400	120	231	238	66	105	110	45	89	75	0	424	429	108	106	107	20	100	99	0	0.396	0.412	0.422	0.363	2.217	0.395	0.450	120	553	444	456	-1.336	126	318	133	323	0
3	1	21	"PFJ12809"	"oPFJ12809"	10210	26640	150	126	141	61	101	110	63	19	5	0	143	146	40	100	105	32	61	24	0	0.581	0.870	0.980	0.936	3.321	2.335	0.115	156	765	68	86	-0.782	25	43	40	46	-50
3	2	21	"PFH0027"	"oPFH0027"	10350	26610	110	469	468	92	102	114	83	100	98	0	516	532	119	106	113	41	100	100	0	0.895	0.859	0.865	0.864	1.367	0.833	0.665	80	361	777	792	-0.160	367	410	366	426	0
3	3	21	"PFF72482"	"oPFF72482"	10560	26610	120	343	334	106	99	103	30	97	95	0	1172	1099	424	98	103	34	98	98	0	0.227	0.235	0.246	0.244	2.134	0.214	0.770	120	490	1318	1236	-2.138	244	1074	235	1001	0
3	4	21	"PFG0045"	"oPFG0045"	10740	26600	110	249	258	67	97	102	32	100	96	0	384	369	80	96	98	15	100	100	0	0.528	0.590	0.555	0.567	1.522	0.499	0.562	80	382	440	434	-0.922	152	288	161	273	0
3	5	21	"PFF72484"	"oPFF72484"	10910	26600	100	599	597	147	100	105	33	100	100	0	395	391	85	99	102	23	100	100	0	1.686	1.702	1.676	1.702	1.443	1.829	0.698	80	380	795	789	0.753	499	296	497	292	0
3	6	21	"PFI17704"	"oPFI17704"	11120	26600	120	3286	3211	858	97	104	37	100	100	0	1142	1091	321	97	101	23	100	100	0	3.052	3.133	3.012	3.249	1.460	3.205	0.900	120	486	4234	4108	1.610	3189	1045	3114	994	0
3	7	21	"PFH0030"	"oPFH0030"	11320	26610	120	205	204	57	99	102	32	88	79	0	443	439	117	99	102	18	99	99	0	0.308	0.309	0.314	0.279	1.953	0.299	0.593	120	446	450	445	-1.698	106	344	105	340	0
3	8	21	"PFM60518"	"oPFM60518"	11510	26610	120	274	279	85	99	102	25	98	96	0	581	575	134	102	104	18	100	100	0	0.365	0.381	0.361	0.352	1.739	0.365	0.693	120	483	654	653	-1.453	175	479	180	473	0
3	9	21	"PFL0104"	"oPFL0104"	11680	26600	110	170	168	33	98	100	25	93	68	0	324	328	52	95	98	15	100	100	0	0.314	0.300	0.310	0.276	1.815	0.278	0.453	80	424	301	303	-1.669	72	229	70	233	0
3	10	21	"PFI17705"	"oPFI17705"	11880	26610	120	588	557	174	101	104	25	96	95	0	1167	1135	378	99	103	20	100	99	0	0.456	0.440	0.455	0.422	1.809	0.421	0.849	120	512	1555	1492	-1.133	487	1068	456	1036	0
3	11	21	"PFBL B0155"	"oPFBLOB0155"	12070	26600	120	137	136	29	106	109	29	52	18	0	252	252	49	104	106	20	100	99	0	0.209	0.203	0.258	0.210	2.875	0.138	0.078	120	461	179	178	-2.255	31	148	30	148	0
3	12	21	"PFBL B0157"	"oPFBLOB0157"	12280	26630	150	97	100	30	98	102	28	14	5	0	96	98	17	97	99	15	14	5	0	1.000	2.000	1.600	1.739	3.666	50.302	0.000	156	504	-2	3	0.000	-1	-1	2	1	-50
3	13	21	"PFD67005"	"oPFD67005"	12470	26630	150	95	96	23	99	102	25	8	2	0	94	96	16	95	97	15	19	3	0	4.000	-3.000	1.118	1.146	3.548	20.862	0.002	156	474	-5	-2	2.000	-4	-1	-3	1	-50
3	14	21	"PFD67007"	"oPFD67007"	12660	26630	150	95	96	22	99	101	23	12	3	0	98	99	17	95	97	16	24	7	0	-1.333	-0.750	1.436	1.307	3.557	12.056	0.003	156	503	-1	1	Error	-4	3	-3	4	-50
3	15	21	"PFM60523"	"oPFM60523"	12840	26600	120	970	936	240	98	99	23	100	100	0	430	426	105	93	95	15	100	100	0	2.588	2.517	2.622	2.551	1.416	2.619	0.872	120	469	1209	1171	1.372	872	337	838	333	0
3	16	21	"PFL0108"	"oPFL0108"	13030	26610	130	195	200	45	104	106	34	93	72	0	265	268	53	98	102	23	100	99	0	0.545	0.565	0.532	0.529	1.755	0.572	0.534	120	628	258	266	-0.876	91	167	96	170	0
3	17	21	"A10325_30a"	"A10325_30a"	13230	26630	150	88	94	34	100	107	45	1	1	0	92	96	19	97	101	21	12	3	0	2.400	6.000	1.300	1.306	3.586	11.922	0.017	156	647	-17	-7	1.263	-12	-5	-6	-1	-50
3	18	21	"A10325_30c"	"A10325_30c"	13420	26630	150	94	99	29	95	106	54	5	0	0	87	88	13	91	94	17	5	0	0	0.250	-1.333	1.700	1.810	3.041	40.503	0.005	156	588	-5	1	-2.000	-1	-4	4	-3	-50
3	19	21	"A10325_30e"	"A10325_30e"	13610	26630	150	92	113	104	100	107	44	11	5	0	88	90	15	91	94	15	12	1	0	2.667	-13.000	1.608	1.671	3.860	115.263	0.001	156	608	-11	12	1.415	-8	-3	13	-1	-50
3	20	21	"A10325_30g"	"A10325_30g"	13800	26630	150	97	100	28	104	107	31	7	3	0	92	94	17	96	101	22	8	1	0	1.750	2.000	1.550	1.499	3.518	3.975	0.054	156	576	-11	-6	0.807	-7	-4	-4	-2	-50
3	21	21	"A10325_30i"	"A10325_30i"	13980	26590	150	146	146	35	106	109	29	62	28	0	123	126	25	105	107	24	40	13	0	2.222	1.905	1.647	1.767	3.964	1.956	0.152	156	671	58	61	1.152	40	18	40	21	-50
3	22	21	"E598_1a"	"E598_1a"	14200	26680	150	93	94	25	94	99	28	9	2	0	90	91	16	91	94	18	7	3	0	1.000	0.000	1.500	1.515	3.347	5.588	0.015	156	881	-2	0	0.000	-1	-1	0	0	-50
3	1	22	"F48446_9e"	"F48446_9e"	10140	26850	150	95	100	32	99	106	44	7	1	0	98	101	24	96	100	23	10	3	0	-2.000	0.200	1.450	1.494	3.385	3.739	0.049	156	963	-2	6	Error	-4	2	1	5	-50
3	2	22	"F48446_9g"	"F48446_9g"	10360	26800	120	146	150	58	102	119	91	10	1	0	152	151	31	103	110	35	66	20	0	0.898	1.000	0.889	0.876	3.698	16.761	0.021	120	589	93	96	-0.155	44	49	48	48	0
3	3	22	"F48446_9i"	"F48446_9i"	10550	26800	120	241	269	139	99	109	62	91	63	0	373	361	80	97	100	18	100	99	0	0.514	0.644	0.567	0.563	1.875	0.909	0.367	120	597	418	434	-0.959	142	276	170	264	0
3	4	22	"I12861_2a"	"I12861_2a"	10760	26830	150	96	103	52	97	108	93	1	1	0	90	92	16	96	98	23	4	1	0	0.167	-1.500	1.438	1.234	3.901	93.799	0.001	156	921	-7	2	-2.585	-1	-6	6	-4	-50
3	5	22	"I12861_2c"	"I12861_2c"	10950	26830	150	86	92	28	99	101	29	8	1	0	91	93	17	98	99	17	8	1	0	1.857	1.400	1.345	1.469	2.583	20.320	0.004	156	886	-20	-12	0.893	-13	-7	-7	-5	-50
3	6	22	"I12861_2e"	"I12861_2e"	11150	26800	150	90	92	22	97	101	30	5	0	0	94	95	17	96	97	16	16	1	0	3.500	5.000	1.375	1.262	4.145	7.747	0.022	156	766	-9	-6	1.807	-7	-2	-5	-1	-50
3	7	22	"J512_2i"	"J512_2i"	11330	26830	150	94	97	26	96	99	27	12	2	0	93	95	19	96	97	16	11	4	0	0.667	-1.000	1.347	1.490	3.904	0.836	0.674	156	806	-5	0	-0.585	-2	-3	1	-1	-50
3	8	22	"Ks592_1a"	"Ks592_1a"	11520	26830	150	90	92	21	95	97	24	10	1	0	97	100	18	97	99	16	15	5	0	100000.000	-1.000	1.333	1.239	4.039	134.309	0.000	156	825	-5	0	16.610	-5	0	-3	3	-50
3	9	22	"Ks592_1c"	"Ks592_1c"	11710	26830	150	99	100	24	96	98	27	15	4	0	90	95	26	94	95	15	18	3	0	-0.750	4.000	1.167	1.174	3.496	13.314	0.005	156	812	-1	5	Error	3	-4	4	1	-50
3	10	22	"Ks592_1e"	"Ks592_1e"	11840	26830	150	93	97	25	97	100	27	11	3	0	92	95	19	94	95	14	16	8	0	2.000	0.000	1.603	1.508	3.879	20.172	0.003	156	898	-6	1	1.000	-4	-2	0	1	-50
3	11	22	"Ks592_1g"	"Ks592_1g"	12090	26820	150	92	100	44	97	101	26	14	5	0	90	93	19	95	96	15	14	3	0	1.000	-1.500	1.706	1.577	3.158	19.205	0.008	156	892	-10	1	0.000	-5	-5	3	-2	-50
3	12	22	"Ks592_1i"	"Ks592_1i"	12260	26800	120	1772	1637	477	94	98	27	99	99	0	2528	2334	568	94	95	16	100	100	0	0.689	0.689	0.687	0.645	1.664	0.689	0.926	120	491	4112	3783	-0.537	1678	2434	1543	2240	0
3	13	22	"EMPTY"	"EMPTY"	12470	26820	150	124	154	80	95	97	23	54	40	0	138	165	82	91	93	14	68	56	0	0.617	0.797	0.820	0.912	3.062	0.962	0.573	156	738	76	133	-0.697	29	47	59	74	-75
3	14	22	"EMPTY"	"EMPTY"	12660	26820	150	122	132	54	93	96	21	56	43	0	129	147	61	90	92	14	64	53	0	0.744	0.684	0.891	0.904	2.728	0.854	0.452	156	706	68	96	-0.427	29	39	39	57	-75
3	15	22	"EMPTY"	"EMPTY"	12850	26820	150	118	135	60	95	100	33	41	24	0	125	142	62	91	93	16	58	51	0	0.676	0.784	0.895	0.935	2.729	1.119	0.351	156	774	57	91	-0.564	23	34	40	51	-75
3	16	22	"EMPTY"	"EMPTY"	13040	26820	150	109	118	37	100	106	41	21	4	0	111	121	45	95	98	18	47	29	0	0.563	0.692	0.921	0.918	3.757	2.454	0.064	156	774	25	44	-0.830	9	16	18	26	-75
3	17	22	"EMPTY"	"EMPTY"	13230	26820	150	133	145	55	101	107	42	40	17	0	119	138	51	96	99	17	55	44	0	1.391	1.048	1.051	1.183	3.006	2.339	0.185	156	711	55	86	0.476	32	23	44	42	-75
3	18	22	"EMPTY"	"EMPTY"	13420	26820	150	120	186	395	97	105	49	31	14	0	119	238	954	93	95	15	56	46	0	0.885	0.614	0.842	1.028	3.207	0.354	0.599	156	678	49	234	-0.177	23	26	89	145	-75
3	19	22	"EMPTY"	"EMPTY"	13610	26820	150	103	105	27	96	103	43	8	0	0	105	107	17	90	93	15	45	21	0	0.467	0.529	1.354	1.206	3.927	0.007	0.000	156	678	22	26	-1.100	7	15	9	17	-75
3	20	22	"EMPTY"	"EMPTY"	13800	26820	150	90	92	23	95	99	37	3	1	0	90	92	13	88	90	14	19	4	0	-2.500	-0.750	1.800	1.698	3.746	449.718	0.000	156	705	-3	1	Error	-5	2	-3	4	-75
3	21	22	"EMPTY"	"EMPTY"	13990	26820	150	88	91	21	91	97	35	7	1	0	87	88	12	88	90	15	10	1	0	3.000	0.000	1.764	1.732	3.760	27.329	0.004	156	744	-4	0	1.585	-3	-1	0	0	-75
3	22	22	"EMPTY"	"EMPTY"	14180	26820	150	91	97	38	92	97	35	8	3	0	87	88	14	88	89	14	15	3	0	1.000	100000.000	1.955	1.964	3.161	27.710	0.005	156	880	-2	5	0.000	-1	-1	5	0	-75
4	1	1	"PFA0039"	"A1411_1"	14640	22750	130	2132	2057	550	92	97	36	100	100	0	7420	7239	1920	89	93	31	100	100	0	0.278	0.275	0.270	0.274	1.285	0.261	0.883	120	584	9371	9115	-1.845	2040	7331	1965	7150	0
4	2	1	"PFA0101"	"A21885_1"	14810	22750	130	4375	3972	2105	93	97	31	100	100	0	5880	5546	2567	91	95	34	100	100	0	0.740	0.711	0.681	0.671	1.899	0.707	0.873	120	570	10071	9334	-0.435	4282	5789	3879	5455	0
4	3	1	"PFA0019"	"A11546_1"	15020	22750	130	271	300	173	95	99	28	100	99	0	376	372	79	93	98	25	100	100	0	0.622	0.735	0.616	0.657	1.626	0.964	0.519	120	603	459	484	-0.685	176	283	205	279	0
4	4	1	"PFA0144"	"A31870_1"	15200	22750	130	1951	1905	472	102	108	36	100	100	0	7721	7498	1498	99	103	22	100	100	0	0.243	0.244	0.249	0.239	1.368	0.232	0.881	120	551	9471	9202	-2.043	1849	7622	1803	7399	0
4	5	1	"PFA0009"	"A10325_29"	15380	22750	130	32195	31950	9479	106	116	47	100	100	0	10061	9779	2629	96	100	21	100	100	0	3.220	3.289	3.196	3.251	1.373	3.451	0.866	120	570	42054	41527	1.687	32089	9965	31844	9683	0
4	6	1	"PFA0012"	"A10325_32"	15580	22750	130	41540	41724	10779	103	114	48	100	100	0	10489	10515	2469	92	97	26	100	100	0	3.985	3.993	3.992	3.970	1.316	4.185	0.899	120	603	51834	52044	1.995	41437	10397	41621	10423	0
4	7	1	"PFA0030"	"A12797_1"	15770	22750	130	1022	1008	257	96	101	32	100	100	0	1449	1409	360	90	94	23	100	100	0	0.681	0.691	0.696	0.691	1.377	0.673	0.873	120	567	2285	2231	-0.553	926	1359	912	1319	0
4	8	1	"PFB0005"	"B11"	15960	22750	140	273	290	108	92	94	22	99	96	0	207	214	60	87	90	17	96	95	0	1.508	1.559	1.543	1.510	1.940	1.803	0.700	156	668	301	325	0.593	181	120	198	127	0
4	9	1	"PFB0219"	"B57"	16140	22750	110	124	121	31	95	98	25	52	18	0	132	132	23	90	93	19	80	55	0	0.690	0.619	0.822	0.747	2.987	1.413	0.095	80	426	71	68	-0.534	29	42	26	42	0
4	10	1	"PFB0285"	"B92"	16340	22750	120	431	446	169	92	101	76	95	89	0	262	257	79	86	88	16	96	95	0	1.926	2.070	1.893	1.987	2.075	2.311	0.717	120	544	515	525	0.946	339	176	354	171	0
4	11	1	"PFB0008"	"B114"	16530	22750	130	1180	1196	371	89	98	75	100	100	0	1126	1124	295	83	84	13	100	100	0	1.046	1.063	1.039	1.043	1.375	1.078	0.853	120	572	2134	2148	0.065	1091	1043	1107	1041	0
4	12	1	"PFB0034"	"B165"	16720	22750	120	980	970	374	90	97	47	100	100	0	1496	1408	428	82	84	14	100	100	0	0.629	0.664	0.671	0.632	1.442	0.676	0.875	120	538	2304	2206	-0.668	890	1414	880	1326	0
4	13	1	"PFB0089"	"B319"	16920	22750	130	1181	1171	318	88	94	44	100	100	0	3207	3121	849	81	83	13	100	100	0	0.350	0.356	0.346	0.352	1.367	0.330	0.871	120	587	4219	4123	-1.516	1093	3126	1083	3040	0
4	14	1	"PFB0104"	"B351"	17110	22750	130	132	139	35	86	90	24	79	47	0	154	157	33	83	86	16	100	95	0	0.648	0.716	0.653	0.633	2.223	0.796	0.351	120	556	117	127	-0.626	46	71	53	74	0
4	15	1	"PFB0113"	"B372"	17290	22750	130	458	445	105	90	94	28	100	100	0	997	965	200	89	92	18	100	100	0	0.405	0.405	0.401	0.395	1.456	0.382	0.818	120	588	1276	1231	-1.303	368	908	355	876	0
4	16	1	"PFB0116"	"B380"	17500	22760	120	123	125	33	89	92	23	61	35	0	170	170	26	87	89	17	99	96	0	0.410	0.434	0.477	0.412	2.526	0.511	0.196	120	544	117	119	-1.288	34	83	36	83	0
4	17	1	"PFB0118"	"B383"	17680	22750	130	646	635	152	88	91	24	100	100	0	1473	1418	285	83	85	15	100	100	0	0.401	0.410	0.411	0.402	1.278	0.400	0.907	120	558	1948	1882	-1.317	558	1390	547	1335	0
4	18	1	"PFB0140"	"B432"	17870	22750	130	399	388	98	86	89	24	99	99	0	1268	1250	267	82	83	12	100	100	0	0.264	0.259	0.256	0.254	1.311	0.253	0.852	120	581	1499	1470	-1.922	313	1186	302	1168	0
4	19	1	"PFC0315"	"C9"	18070	22750	130	162	166	41	85	86	21	96	84	0	214	215	39	82	82	12	100	100	0	0.583	0.609	0.570	0.558	1.837	0.664	0.585	120	600	209	214	-0.778	77	132	81	133	0
4	20	1	"PFC0207"	"C56"	18270	22750	130	270	274	80	85	86	20	98	98	0	506	487	111	79	80	12	100	100	0	0.433	0.463	0.433	0.436	1.615	0.452	0.739	120	587	612	597	-1.207	185	427	189	408	0
4	21	1	"PFC0316"	"C96"	18460	22750	130	256	256	61	85	87	22	99	98	0	386	384	80	78	80	13	100	100	0	0.555	0.559	0.565	0.534	1.719	0.556	0.745	120	555	479	477	-0.849	171	308	171	306	0
4	22	1	"PFC0007"	"C114"	18650	22750	130	375	376	101	85	89	30	100	99	0	587	571	124	78	80	12	100	100	0	0.570	0.590	0.599	0.571	1.501	0.571	0.781	120	666	799	784	-0.812	290	509	291	493	0
4	1	2	"PFC0021"	"C134"	14640	22960	130	193	199	50	93	98	38	91	73	0	399	404	72	88	89	14	100	100	0	0.322	0.335	0.321	0.302	1.763	0.350	0.354	120	612	411	422	-1.637	100	311	106	316	0
4	2	2	"PFC0034"	"C161"	14830	22960	140	1131	1062	415	93	95	26	98	97	0	1476	1384	518	88	91	21	100	98	0	0.748	0.748	0.765	0.743	1.929	0.746	0.904	156	682	2426	2265	-0.419	1038	1388	969	1296	0
4	3	2	"PFJ0545"	"J687_3"	15040	22960	130	287	288	95	93	96	27	99	93	0	440	449	145	90	93	17	100	100	0	0.554	0.543	0.532	0.502	1.645	0.537	0.763	120	593	544	554	-0.851	194	350	195	359	0
4	4	2	"PFK0100"	"Km695_2"	15210	22960	130	158	162	44	94	99	31	83	50	0	226	230	44	93	96	17	100	100	0	0.481	0.496	0.529	0.434	2.213	0.533	0.387	120	558	197	205	-1.055	64	133	68	137	0
4	5	2	"PFK0134"	"Km993_1"	15400	22960	140	267	270	75	97	102	29	97	93	0	532	531	162	95	97	19	99	97	0	0.389	0.397	0.393	0.423	2.115	0.370	0.660	156	667	607	609	-1.362	170	437	173	436	0
4	6	2	"PFK0052"	"Km3535_1"	15600	22960	130	220	223	57	94	98	32	96	90	0	319	322	67	90	92	21	100	100	0	0.550	0.556	0.574	0.517	1.745	0.553	0.527	120	509	355	361	-0.862	126	229	129	232	0
4	7	2	"PFK0059"	"Km3703_4"	15790	22960	130	473	474	129	92	95	28	100	100	0	412	428	92	89	91	15	100	100	0	1.180	1.127	1.080	1.103	1.387	1.184	0.820	120	525	704	721	0.238	381	323	382	339	0
4	8	2	"PFK0303"	"Kn267_1"	15980	22960	140	422	419	159	90	91	20	97	95	0	454	435	137	87	89	15	100	99	0	0.905	0.945	0.946	0.888	2.031	0.990	0.812	156	619	699	677	-0.145	332	367	329	348	0
4	9	2	"PFK0297"	"Kn2497_2"	16180	22960	140	319	312	89	89	92	23	98	96	0	685	670	194	86	88	16	100	100	0	0.384	0.382	0.399	0.378	1.616	0.371	0.829	156	642	829	807	-1.381	230	599	223	584	0
4	10	2	"PFK0436"	"Kn5150_1"	16380	22960	140	4224	4125	1801	90	101	92	97	96	0	7595	7409	2827	85	86	13	100	99	0	0.550	0.551	0.568	0.504	2.531	0.549	0.890	156	598	11644	11359	-0.861	4134	7510	4035	7324	0
4	11	2	"PFK0536"	"Kn8928_1"	16550	22960	130	425	446	160	90	101	95	98	82	0	783	782	241	85	86	14	100	100	0	0.480	0.511	0.504	0.483	1.415	0.520	0.776	120	557	1033	1053	-1.059	335	698	356	697	0
4	12	2	"PFK0544"	"Kn9335_1"	16750	22960	130	210	214	51	90	94	32	98	85	0	398	401	72	84	85	13	100	100	0	0.382	0.391	0.370	0.366	1.575	0.397	0.564	120	598	434	441	-1.388	120	314	124	317	0
4	13	2	"PFK0875"	"Ks2_1"	16930	22950	130	377	375	75	89	92	31	100	100	0	314	307	66	83	85	13	100	100	0	1.247	1.277	1.259	1.294	1.469	1.242	0.798	120	582	519	510	0.318	288	231	286	224	0
4	14	2	"PFK0879"	"Ks2_14"	17140	22960	140	1845	1746	675	87	91	35	98	96	0	3095	2837	1050	84	85	14	100	100	0	0.584	0.603	0.621	0.579	2.209	0.593	0.899	156	644	4769	4412	-0.776	1758	3011	1659	2753	0
4	15	2	"PFK1056"	"Ks54_1"	17310	22960	130	550	545	150	90	96	38	100	99	0	580	565	117	87	89	16	100	100	0	0.933	0.952	0.946	0.918	1.413	0.964	0.813	120	605	953	933	-0.100	460	493	455	478	0
4	16	2	"PFK1101"	"Ks59_1"	17510	22960	130	461	497	168	90	96	32	100	100	0	741	772	217	89	90	16	100	100	0	0.569	0.596	0.587	0.573	1.408	0.616	0.858	120	644	1023	1090	-0.813	371	652	407	683	0
4	17	2	"PFK1165"	"Ks72_6"	17710	22950	130	1519	1470	374	91	94	25	100	100	0	680	697	162	88	90	16	100	100	0	2.412	2.264	2.308	2.244	1.336	2.326	0.873	120	642	2020	1988	1.270	1428	592	1379	609	0
4	18	2	"PFK1183"	"Ks75_9"	17900	22950	130	199	209	83	86	89	23	97	91	0	335	337	70	83	84	13	100	100	0	0.448	0.484	0.454	0.422	1.927	0.489	0.473	120	566	365	377	-1.157	113	252	123	254	0
4	19	2	"PFK1209"	"Ks82_1"	18080	22950	130	662	664	195	84	86	22	100	100	0	1501	1526	398	81	82	12	100	100	0	0.407	0.401	0.409	0.390	1.374	0.386	0.866	120	561	1998	2025	-1.297	578	1420	580	1445	0
4	20	2	"PFK1228"	"Ks83_8"	18280	22950	130	608	604	202	84	87	22	99	99	0	2211	2231	705	80	82	15	100	100	0	0.246	0.242	0.238	0.234	1.534	0.225	0.836	120	591	2655	2671	-2.024	524	2131	520	2151	0
4	21	2	"PFK0643"	"Ks127_5"	18470	22940	130	647	624	189	86	87	20	100	100	0	519	487	147	80	83	15	100	99	0	1.278	1.322	1.294	1.339	1.614	1.318	0.851	120	580	1000	945	0.354	561	439	538	407	0
4	22	2	"PFK0638"	"Ks127_16"	18660	22950	130	525	517	155	86	88	21	100	100	0	774	741	176	81	82	13	100	100	0	0.633	0.653	0.672	0.627	1.415	0.668	0.856	120	682	1132	1091	-0.659	439	693	431	660	0
4	1	3	"PFK0659"	"Ks133_2"	14680	23160	130	658	651	188	92	98	36	98	97	0	387	376	82	88	89	15	100	100	0	1.893	1.941	1.882	1.894	1.548	2.086	0.812	120	662	865	847	0.921	566	299	559	288	0
4	2	3	"PFK0667"	"Ks139_1"	14870	23170	130	117	122	33	92	95	27	46	20	0	147	149	29	86	88	13	96	92	0	0.410	0.476	0.468	0.444	3.002	0.799	0.143	120	551	86	93	-1.287	25	61	30	63	0
4	3	3	"PFK0682"	"Ks152_11"	15060	23170	120	145	147	45	93	97	31	70	38	0	171	174	38	88	89	13	100	99	0	0.627	0.628	0.631	0.581	2.679	0.825	0.244	120	520	135	140	-0.675	52	83	54	86	0
4	4	3	"PFK0686"	"Ks155_1"	15250	23170	130	327	341	96	96	103	47	100	95	0	826	817	186	93	95	17	100	100	0	0.315	0.338	0.326	0.324	1.408	0.336	0.769	120	554	964	969	-1.666	231	733	245	724	0
4	5	3	"PFA0001"	"A10325_1"	15470	23170	150	117	122	34	96	103	46	21	3	0	120	127	34	96	98	18	57	32	0	0.875	0.839	1.111	0.990	4.064	4.287	0.054	156	555	45	57	-0.193	21	24	26	31	-50
4	6	3	"PFA0004"	"A10325_16"	15650	23130	150	105	103	23	92	97	35	15	0	0	102	104	23	89	92	16	45	22	0	1.000	0.733	1.268	1.058	3.650	67.891	0.000	156	548	26	26	0.000	13	13	11	15	-50
4	7	3	"PFA0008"	"A10325_26"	15820	23170	130	129	131	30	90	93	25	66	35	0	207	209	37	86	87	13	100	100	0	0.322	0.333	0.348	0.307	2.132	0.351	0.204	120	519	160	164	-1.633	39	121	41	123	0
4	8	3	"PFA0016"	"A10935_1"	16010	23160	130	3918	3862	983	87	90	22	100	100	0	4006	3976	950	85	87	13	100	100	0	0.977	0.970	0.986	0.963	1.304	0.947	0.887	120	541	7752	7666	-0.034	3831	3921	3775	3891	0
4	9	3	"PFA0020"	"A11962_1"	16190	23160	120	188	298	416	88	89	20	96	95	0	191	290	481	83	85	13	100	98	0	0.926	1.014	1.031	1.006	2.155	0.857	0.620	120	482	208	417	-0.111	100	108	210	207	0
4	10	3	"PFA0023"	"A12312_15"	16380	23160	130	330	330	78	91	99	66	99	90	0	483	486	105	84	86	14	100	100	0	0.599	0.595	0.585	0.582	1.412	0.614	0.582	120	560	638	641	-0.739	239	399	239	402	0
4	11	3	"PFA0047"	"A14801_11"	16580	23160	130	816	819	211	91	103	82	100	99	0	1104	1078	234	85	86	14	100	100	0	0.711	0.733	0.712	0.716	1.411	0.719	0.849	120	573	1744	1721	-0.491	725	1019	728	993	0
4	12	3	"PFA0051"	"A14801_2"	16770	23160	130	156	161	41	87	98	61	59	13	0	312	314	54	83	85	22	100	100	0	0.301	0.320	0.300	0.270	2.065	0.359	0.213	120	553	298	305	-1.731	69	229	74	231	0
4	13	3	"PFA0053"	"A14801_24"	16970	23160	140	391	383	137	88	92	34	95	92	0	573	561	172	82	85	23	98	98	0	0.617	0.616	0.619	0.564	2.046	0.627	0.795	156	548	794	774	-0.696	303	491	295	479	0
4	14	3	"PFA0056"	"A14801_31"	17130	23190	150	97	212	410	89	94	44	14	10	0	97	198	352	82	84	13	53	37	0	0.533	1.060	0.946	0.983	3.872	1.197	0.751	156	562	23	239	-0.907	8	15	123	116	-50
4	15	3	"PFA0058"	"A14801_37"	17310	23170	90	109	114	30	94	97	38	23	3	0	120	120	23	87	91	19	71	32	0	0.455	0.606	0.785	0.621	3.598	22.800	0.015	52	367	48	53	-1.138	15	33	20	33	0
4	16	3	"PFA0060"	"A14801_6"	17560	23160	100	107	115	43	92	96	32	25	7	0	116	117	22	83	86	15	76	53	0	0.455	0.676	0.909	0.870	3.191	3.597	0.054	80	484	48	57	-1.138	15	33	23	34	0
4	17	3	"PFA0083"	"A18792_11"	17740	23160	90	117	118	24	91	94	23	53	19	0	110	112	24	86	88	16	65	38	0	1.083	1.038	0.958	0.942	3.673	2.077	0.083	52	358	50	53	0.115	26	24	27	26	0
4	18	3	"PFA0087"	"A18792_19"	17920	23150	120	115	117	25	86	88	22	63	30	0	122	123	22	83	84	12	91	72	0	0.744	0.775	0.828	0.837	2.627	1.307	0.172	120	536	68	71	-0.427	29	39	31	40	0
4	19	3	"PFA0098"	"A20643_1"	18110	23140	130	158	158	38	84	85	20	90	81	0	152	152	29	81	82	12	98	93	0	1.042	1.042	1.043	1.025	1.728	1.177	0.499	120	557	145	145	0.060	74	71	74	71	0
4	20	3	"PFA0103"	"A21885_19"	18300	23150	130	448	442	150	84	86	21	99	98	0	1006	977	259	79	81	15	100	100	0	0.393	0.399	0.393	0.373	1.596	0.390	0.832	120	594	1291	1256	-1.349	364	927	358	898	0
4	21	3	"PFA0105"	"A21885_20"	18480	23150	130	346	337	87	85	87	21	99	99	0	731	706	158	80	82	13	100	100	0	0.401	0.403	0.401	0.387	1.478	0.387	0.806	120	578	912	878	-1.319	261	651	252	626	0
4	22	3	"PFA0107"	"A21885_9"	18680	23150	130	215	220	59	85	88	23	97	95	0	253	245	45	80	81	12	100	100	0	0.751	0.818	0.777	0.758	1.755	0.872	0.653	120	678	303	300	-0.412	130	173	135	165	0
4	1	4	"PFA0130"	"A2546_1"	14690	23360	130	926	904	267	93	99	36	100	100	0	4057	3855	939	88	92	49	100	100	0	0.210	0.215	0.210	0.207	1.440	0.213	0.869	120	662	4802	4578	-2.252	833	3969	811	3767	0
4	2	4	"PFA0132"	"A26463_1"	14880	23350	130	119	126	30	93	98	36	38	9	0	176	176	34	87	92	52	90	28	0	0.292	0.371	0.348	0.320	2.724	0.487	0.188	120	580	115	122	-1.775	26	89	33	89	0
4	3	4	"PFA0137"	"A29544_1"	15080	23340	110	120	140	88	97	104	43	30	8	0	130	135	41	88	90	14	85	66	0	0.548	0.915	0.797	0.726	3.244	4.138	0.124	80	455	65	90	-0.869	23	42	43	47	0
4	4	4	"PFA0145"	"A31914_2"	15260	23340	130	16814	16027	4314	101	111	52	100	100	0	3816	3508	1157	91	94	24	98	98	0	4.487	4.661	4.493	4.730	1.458	4.559	0.867	120	532	20438	19343	2.166	16713	3725	15926	3417	0
4	5	4	"PFA0147"	"A31914_5"	15450	23350	140	847	788	292	97	104	47	97	96	0	373	360	104	92	96	25	97	95	0	2.669	2.578	2.635	2.500	2.048	2.862	0.806	156	550	1031	959	1.416	750	281	691	268	0
4	6	4	"PFA0149"	"A31914_8"	15640	23350	130	242	246	67	94	99	32	98	94	0	396	389	80	90	92	17	100	100	0	0.484	0.508	0.479	0.485	1.674	0.500	0.630	120	532	454	451	-1.048	148	306	152	299	0
4	7	4	"PFC0052"	"C198"	15830	23360	120	129	135	43	92	96	26	57	38	0	139	140	26	87	88	14	94	81	0	0.712	0.811	0.777	0.686	3.355	1.500	0.206	120	501	89	96	-0.491	37	52	43	53	0
4	8	4	"PFC0057"	"C216"	16020	23360	120	123	129	36	90	92	21	64	36	0	142	146	31	86	88	14	93	87	0	0.589	0.650	0.618	0.611	2.680	0.857	0.188	120	496	89	99	-0.763	33	56	39	60	0
4	9	4	"PFC0059"	"C222"	16200	23350	120	136	143	36	90	92	21	81	55	0	164	165	32	85	86	13	99	97	0	0.582	0.663	0.647	0.561	2.364	0.781	0.358	120	528	125	133	-0.780	46	79	53	80	0
4	10	4	"PFC0062"	"C228"	16410	23350	130	118	121	31	92	97	37	32	11	0	184	184	35	86	88	14	99	98	0	0.265	0.296	0.330	0.302	2.458	0.324	0.045	120	627	124	127	-1.914	26	98	29	98	0
4	11	4	"PFC0068"	"C237"	16600	23350	130	3890	3840	1281	92	100	62	100	100	0	845	840	235	84	86	13	100	100	0	4.991	4.958	4.938	4.872	1.363	5.375	0.869	120	525	4559	4504	2.319	3798	761	3748	756	0
4	12	4	"PFC0072"	"C244"	16780	23350	120	300	292	78	89	98	64	95	82	0	780	758	162	83	84	14	100	100	0	0.303	0.301	0.314	0.289	1.529	0.282	0.655	120	519	908	878	-1.724	211	697	203	675	0
4	13	4	"PFC0092"	"C291"	16970	23350	120	369	367	93	90	94	43	98	95	0	593	579	124	83	84	13	100	100	0	0.547	0.558	0.554	0.534	1.478	0.564	0.826	120	443	789	773	-0.870	279	510	277	496	0
4	14	4	"PFC0094"	"C296"	17160	23350	130	213	220	80	92	97	41	92	77	0	401	403	80	83	86	14	100	100	0	0.381	0.400	0.377	0.344	1.923	0.435	0.375	120	465	439	448	-1.394	121	318	128	320	0
4	15	4	"PFC0096"	"C299"	17350	23350	120	136	139	33	93	97	38	55	15	0	152	154	27	83	85	14	99	97	0	0.623	0.648	0.644	0.563	2.407	0.834	0.285	120	557	112	117	-0.682	43	69	46	71	0
4	16	4	"PFC0099"	"C302"	17560	23350	130	167	172	52	91	92	21	90	78	0	219	221	60	82	83	12	98	98	0	0.555	0.583	0.615	0.592	2.262	0.604	0.467	120	558	213	220	-0.850	76	137	81	139	0
4	17	4	"PFC0101"	"C307"	17730	23340	130	228	235	56	89	91	21	99	96	0	237	240	46	83	84	12	100	100	0	0.903	0.930	0.917	0.894	1.606	0.916	0.708	120	555	293	303	-0.148	139	154	146	157	0
4	18	4	"PFC0103"	"C311"	17940	23350	150	94	96	26	87	90	22	23	10	0	98	98	16	83	84	12	57	27	0	0.467	0.600	1.083	1.045	3.258	5.269	0.031	156	595	22	24	-1.100	7	15	9	15	-50
4	19	4	"PFC0123"	"C370"	18110	23340	130	199	210	64	87	88	20	97	94	0	465	454	111	83	84	13	100	100	0	0.293	0.332	0.321	0.299	1.797	0.331	0.686	120	582	494	494	-1.770	112	382	123	371	0
4	20	4	"PFC0125"	"C374"	18330	23340	80	105	116	32	87	90	21	44	26	0	112	118	33	82	84	14	80	55	0	0.600	0.806	0.735	0.860	3.413	0.992	0.077	52	308	48	65	-0.737	18	30	29	36	0
4	21	4	"PFC0127"	"C38"	18500	23340	130	243	249	72	87	90	24	96	93	0	273	265	67	80	82	13	98	98	0	0.808	0.876	0.897	0.851	2.091	0.901	0.687	120	561	349	347	-0.307	156	193	162	185	0
4	22	4	"PFC0129"	"C382"	18690	23340	120	155	164	44	87	91	27	90	68	0	226	221	46	80	82	13	100	99	0	0.466	0.546	0.562	0.491	2.018	0.555	0.432	120	570	214	218	-1.102	68	146	77	141	0
4	1	5	"PFC0131"	"C385"	14700	23550	120	152	155	40	92	95	27	82	57	0	256	255	50	86	90	52	99	89	0	0.353	0.373	0.358	0.331	2.220	0.264	0.337	120	580	230	232	-1.503	60	170	63	169	0
4	2	5	"PFC0133"	"C387"	14890	23550	130	229	240	76	93	96	31	94	87	0	407	410	117	86	90	53	100	99	0	0.424	0.454	0.432	0.408	1.710	0.443	0.676	120	562	457	471	-1.239	136	321	147	324	0
4	3	5	"PFC0149"	"C427"	15080	23550	130	191	193	52	96	107	51	80	42	0	248	242	54	87	88	14	97	96	0	0.590	0.626	0.619	0.588	1.873	0.729	0.459	120	580	256	252	-0.761	95	161	97	155	0
4	4	5	"PFC0151"	"C43"	15270	23550	130	236	231	71	98	107	45	85	72	0	448	432	111	89	91	23	100	99	0	0.384	0.388	0.380	0.334	2.120	0.384	0.557	120	590	497	476	-1.379	138	359	133	343	0
4	5	5	"PFC0153"	"C436"	15470	23540	130	124	129	33	91	95	25	62	33	0	144	144	30	88	89	14	94	84	0	0.589	0.679	0.657	0.646	2.593	1.029	0.144	120	524	89	94	-0.763	33	56	38	56	0
4	6	5	"PFC0155"	"C441"	15650	23550	130	528	509	163	92	96	26	99	98	0	1086	1032	284	89	90	14	100	100	0	0.437	0.442	0.450	0.417	1.710	0.436	0.857	120	544	1433	1360	-1.193	436	997	417	943	0
4	7	5	"PFC0157"	"C445"	15850	23550	120	118	121	31	92	94	22	55	25	0	133	135	26	89	90	15	88	70	0	0.591	0.630	0.604	0.691	2.860	1.053	0.157	120	494	70	75	-0.759	26	44	29	46	0
4	8	5	"PFC0159"	"C447"	16030	23550	130	264	265	86	91	93	21	97	94	0	517	527	144	89	91	15	100	100	0	0.404	0.397	0.377	0.375	1.601	0.389	0.732	120	522	601	612	-1.307	173	428	174	438	0
4	9	5	"PFD0373"	"D42243_45"	16220	23550	130	1152	1167	341	91	95	33	100	100	0	9120	9489	2626	90	93	17	100	100	0	0.117	0.114	0.116	0.114	1.390	0.111	0.874	120	586	10091	10475	-3.089	1061	9030	1076	9399	0
4	10	5	"PFD0380"	"D42715_1"	16420	23560	100	126	141	65	92	99	44	35	10	0	152	155	23	90	92	17	100	92	0	0.548	0.754	0.629	0.607	2.785	3.284	0.072	80	411	96	114	-0.867	34	62	49	65	0
4	11	5	"PFD0387"	"D42954_2"	16600	23540	120	119	124	33	95	104	74	10	0	0	124	126	24	87	89	15	83	60	0	0.649	0.744	0.741	0.755	3.665	7.679	0.021	120	556	61	68	-0.624	24	37	29	39	0
4	12	5	"PFD0397"	"D45582_1"	16800	23550	110	123	140	58	91	102	82	15	5	0	140	146	34	84	87	16	96	78	0	0.571	0.790	0.677	0.576	2.776	1.696	0.270	80	473	88	111	-0.807	32	56	49	62	0
4	13	5	"PFD0405"	"D4722_1"	16980	23540	120	194	194	44	89	95	45	92	64	0	271	277	50	83	85	13	100	100	0	0.559	0.541	0.547	0.507	1.690	0.556	0.545	120	521	293	299	-0.840	105	188	105	194	0
4	14	5	"PFD0416"	"D49176_11"	17170	23540	130	1429	1368	315	90	95	28	100	100	0	957	932	164	85	86	13	100	100	0	1.536	1.509	1.513	1.468	1.415	1.601	0.886	120	515	2211	2125	0.619	1339	872	1278	847	0
4	15	5	"PFD0438"	"D49176_65"	17340	23540	130	149	149	39	91	94	24	78	56	0	170	173	36	85	86	13	100	97	0	0.682	0.659	0.664	0.616	2.451	0.793	0.348	120	533	143	146	-0.551	58	85	58	88	0
4	16	5	"PFD0441"	"D49176_7"	17550	23540	130	3397	3257	887	91	93	22	100	100	0	1516	1449	307	84	86	13	100	100	0	2.309	2.319	2.367	2.268	1.354	2.468	0.909	120	566	4738	4531	1.207	3306	1432	3166	1365	0
4	17	5	"PFD0444"	"D49942_10"	17730	23530	130	53625	49967	11310	92	96	24	100	100	0	8467	7581	2250	84	86	14	100	100	0	6.386	6.653	6.557	6.844	1.406	6.674	0.910	120	535	61916	57372	2.675	53533	8383	49875	7497	0
4	18	5	"PFD0446"	"D49942_3"	17920	23530	130	6603	6383	1524	93	96	23	100	100	0	1813	1656	532	85	85	13	99	99	0	3.767	4.004	3.995	4.286	1.598	3.932	0.907	120	526	8238	7861	1.914	6510	1728	6290	1571	0
4	19	5	"PFD0448"	"D49942_6"	18110	23530	130	9555	9043	2174	90	93	22	100	100	0	2476	2273	660	82	83	13	100	99	0	3.954	4.086	4.083	4.199	1.377	4.069	0.906	120	538	11859	11144	1.983	9465	2394	8953	2191	0
4	20	5	"PFD0450"	"D49942_9"	18300	23530	130	58209	53674	13112	91	92	21	100	100	36	7658	7915	2900	82	84	14	100	100	0	7.671	6.841	6.963	7.177	1.416	6.796	0.874	120	615	65694	61416	2.939	58118	7576	53583	7833	0
4	21	5	"PFD0482"	"D56400_4"	18490	23530	120	194	196	46	92	97	42	92	65	0	158	155	23	82	84	14	100	97	0	1.342	1.425	1.544	1.371	1.809	1.763	0.494	120	516	178	177	0.424	102	76	104	73	0
4	22	5	"PFD0484"	"D56470_2"	18680	23530	130	737	703	200	91	97	40	100	100	0	254	253	53	82	84	13	100	100	0	3.756	3.579	3.817	3.522	1.516	3.991	0.794	120	659	818	783	1.909	646	172	612	171	0
4	1	6	"PFD0487"	"D56950_2"	14700	23740	130	426	426	119	93	98	32	100	97	0	1188	1145	249	86	88	15	100	100	0	0.302	0.314	0.314	0.301	1.485	0.304	0.818	120	630	1435	1392	-1.727	333	1102	333	1059	0
4	2	6	"PFD0490"	"D5782_1"	14880	23740	130	317	319	94	93	101	68	96	80	0	763	751	186	86	87	15	100	100	0	0.331	0.340	0.332	0.320	1.553	0.316	0.548	120	527	901	891	-1.596	224	677	226	665	0
4	3	6	"PFD0508"	"D6287_1"	15080	23740	140	146	150	37	95	106	70	29	3	0	151	153	36	87	89	14	92	84	0	0.797	0.833	0.863	0.807	2.562	6.697	0.066	156	597	115	121	-0.328	51	64	55	66	0
4	4	6	"PFD0510"	"D6287_13"	15290	23760	150	113	116	31	97	104	45	20	1	0	116	119	26	88	89	15	73	44	0	0.571	0.613	0.935	0.799	3.332	2.944	0.064	156	570	44	50	-0.807	16	28	19	31	-50
4	5	6	"PFD0529"	"D6287_55"	15440	23730	130	1430	1343	350	92	99	47	100	100	0	454	434	96	88	89	14	100	100	0	3.656	3.616	3.594	3.600	1.568	3.774	0.834	120	510	1704	1597	1.870	1338	366	1251	346	0
4	6	6	"PFD0532"	"D6287_61"	15650	23730	120	124	123	29	92	97	40	34	6	0	135	138	21	88	89	13	98	89	0	0.681	0.620	0.699	0.672	2.549	1.311	0.103	120	511	79	81	-0.555	32	47	31	50	0
4	7	6	"PFD0536"	"D6287_69"	15830	23740	130	149	177	126	92	95	25	84	59	0	155	180	151	90	91	13	100	96	0	0.877	0.944	0.917	0.827	2.355	0.823	0.468	120	525	122	175	-0.189	57	65	85	90	0
4	8	6	"PFD0538"	"D6287_70"	16020	23740	120	143	148	40	91	94	22	82	57	0	208	209	37	92	94	15	100	99	0	0.448	0.487	0.475	0.432	2.453	0.484	0.326	120	495	168	174	-1.158	52	116	57	117	0
4	9	6	"PFD0549"	"D64289_1"	16210	23730	130	28619	27277	7239	94	99	33	100	100	0	28557	25717	7469	96	100	26	100	100	0	1.002	1.061	1.036	1.094	1.548	1.030	0.889	120	555	56986	52804	0.003	28525	28461	27183	25621	0
4	10	6	"PFD0558"	"D65681_2"	16410	23730	130	623	626	198	94	102	41	99	99	0	638	621	150	92	96	26	100	100	0	0.969	1.006	0.992	0.961	1.539	1.027	0.832	120	575	1075	1061	-0.046	529	546	532	529	0
4	11	6	"PFE0558"	"E49_1"	16600	23740	130	190	186	49	94	103	71	61	13	0	245	245	51	88	89	14	99	98	0	0.611	0.586	0.602	0.535	1.947	0.626	0.489	120	564	253	249	-0.710	96	157	92	157	0
4	12	6	"PFE0562"	"E5006_5"	16790	23740	130	978	919	255	90	99	70	98	98	0	1507	1475	282	87	88	14	100	100	0	0.625	0.597	0.613	0.560	1.591	0.604	0.896	120	564	2308	2217	-0.677	888	1420	829	1388	0
4	13	6	"PFE0565"	"E5141_1"	16980	23740	130	503	497	144	89	93	30	98	98	0	641	637	125	85	86	12	100	100	0	0.745	0.739	0.735	0.709	1.426	0.774	0.853	120	558	970	960	-0.425	414	556	408	552	0
4	14	6	"PFE0569"	"E517_1"	17180	23730	130	411	415	139	90	91	21	97	95	0	506	479	110	87	88	13	100	100	0	0.766	0.829	0.858	0.748	2.003	0.872	0.818	120	551	740	717	-0.384	321	419	325	392	0
4	15	6	"PFE0579"	"E5479_3"	17360	23730	130	603	607	197	89	91	21	100	100	0	963	1003	290	89	91	15	100	100	0	0.588	0.567	0.560	0.549	1.398	0.535	0.827	120	552	1388	1432	-0.766	514	874	518	914	0
4	16	6	"PFE0585"	"E598_1"	17550	23730	130	10578	11331	4068	89	92	21	100	100	0	14874	15594	4546	86	89	15	100	100	0	0.709	0.725	0.700	0.708	1.268	0.715	0.877	120	579	25277	26750	-0.496	10489	14788	11242	15508	0
4	17	6	"PFE0608"	"E714_7"	17750	23730	120	145	146	39	91	95	28	71	44	0	170	171	31	85	88	16	99	95	0	0.635	0.640	0.587	0.559	2.263	0.873	0.270	120	514	139	141	-0.655	54	85	55	86	0
4	18	6	"PFE0610"	"E7279_2"	17930	23730	130	289	283	73	91	94	28	100	95	0	498	490	88	84	85	14	100	100	0	0.478	0.473	0.471	0.440	1.562	0.474	0.765	120	548	612	598	-1.064	198	414	192	406	0
4	19	6	"PFE0613"	"E7418_1"	18120	23730	120	169	167	40	88	89	21	92	80	0	246	246	43	81	82	13	100	100	0	0.491	0.479	0.491	0.428	1.969	0.486	0.549	120	519	246	244	-1.026	81	165	79	165	0
4	20	6	"PFE0616"	"E7745_1"	18300	23720	110	127	145	93	87	88	19	73	51	0	147	168	92	82	84	15	98	92	0	0.615	0.674	0.635	0.608	2.272	0.867	0.656	80	484	105	144	-0.700	40	65	58	86	0
4	21	6	"PFE0619"	"E7861_3"	18510	23730	120	235	238	66	88	93	40	97	86	0	346	345	73	84	85	14	100	100	0	0.561	0.575	0.573	0.553	1.599	0.597	0.568	120	562	409	411	-0.834	147	262	150	261	0
4	22	6	"PFE0623"	"E8100_2"	18700	23730	130	1820	1692	578	87	95	68	98	96	0	1814	1781	398	83	84	13	100	100	0	1.001	0.945	0.991	0.846	1.862	0.999	0.887	120	660	3464	3303	0.002	1733	1731	1605	1698	0
4	1	7	"PFE0649"	"E8914_2"	14700	23930	130	230	229	52	92	97	33	99	90	0	415	401	78	89	91	13	100	99	0	0.423	0.439	0.435	0.426	1.696	0.429	0.628	120	693	464	449	-1.240	138	326	137	312	0
4	2	7	"PFE0654"	"E9225_1"	14900	23930	130	2020	1948	593	94	99	46	100	100	0	910	891	253	90	92	14	100	100	0	2.349	2.315	2.405	2.299	1.398	2.366	0.882	120	587	2746	2655	1.232	1926	820	1854	801	0
4	3	7	"PFE0657"	"E9299_3"	15100	23940	120	119	123	31	94	99	42	31	9	0	141	143	26	91	94	16	94	75	0	0.500	0.558	0.619	0.643	3.034	1.205	0.077	120	479	75	81	-1.000	25	50	29	52	0
4	4	7	"PFE0659"	"E9299_6"	15270	23930	130	1302	1213	310	93	100	47	100	100	0	1632	1556	380	92	94	18	100	100	0	0.785	0.765	0.765	0.757	1.322	0.755	0.909	120	527	2749	2584	-0.349	1209	1540	1120	1464	0
4	5	7	"PFE0663"	"E9475_1"	15480	23930	130	681	666	170	92	96	43	100	100	0	1046	1009	198	88	90	14	100	100	0	0.615	0.623	0.623	0.605	1.358	0.617	0.861	120	599	1547	1495	-0.702	589	958	574	921	0
4	6	7	"PFE0668"	"E9987_1"	15660	23930	120	811	792	239	92	94	32	100	100	0	504	493	112	87	90	15	100	100	0	1.724	1.724	1.717	1.675	1.563	1.865	0.831	120	510	1136	1106	0.786	719	417	700	406	0
4	7	7	"PFF0025"	"F10660_2"	15850	23930	130	222	232	58	93	96	25	100	95	0	402	411	92	90	91	15	100	100	0	0.413	0.433	0.442	0.414	1.456	0.422	0.722	120	557	441	460	-1.274	129	312	139	321	0
4	8	7	"PFF0029"	"F10730_3"	16040	23930	130	612	597	146	91	93	21	100	100	0	930	898	196	89	92	14	100	100	0	0.620	0.625	0.622	0.615	1.446	0.615	0.861	120	548	1362	1315	-0.691	521	841	506	809	0
4	9	7	"PFF0032"	"F10872_1"	16220	23930	130	339	333	93	92	96	30	97	96	0	487	482	117	91	95	25	100	100	0	0.624	0.616	0.596	0.594	1.530	0.600	0.796	120	580	643	632	-0.681	247	396	241	391	0
4	10	7	"PFF0035"	"F10935_2"	16420	23930	130	2019	1935	710	92	108	105	99	99	0	3502	3475	996	89	91	14	100	100	0	0.565	0.544	0.538	0.508	1.692	0.548	0.862	120	595	5340	5229	-0.825	1927	3413	1843	3386	0
4	11	7	"PFF0038"	"F10949_3"	16620	23930	120	333	337	100	90	98	38	98	96	0	741	715	173	88	89	13	100	100	0	0.372	0.394	0.383	0.373	1.553	0.377	0.745	120	496	896	874	-1.426	243	653	247	627	0
4	12	7	"PFF0040"	"F10953_1"	16800	23930	130	21432	21408	6605	90	93	23	100	100	0	6224	6064	1825	88	89	13	100	100	0	3.478	3.567	3.582	3.552	1.311	3.710	0.896	120	502	27478	27294	1.798	21342	6136	21318	5976	0
4	13	7	"PFF0668"	"F310_1"	16990	23930	140	156	175	167	92	94	24	79	64	0	163	183	124	88	89	13	92	89	0	0.853	0.874	0.814	0.787	2.381	1.325	0.579	156	578	139	178	-0.229	64	75	83	95	0
4	14	7	"PFF0671"	"F31319_2"	17180	23930	130	279	286	70	92	94	22	100	99	0	1338	1298	234	89	90	13	100	100	0	0.150	0.160	0.153	0.152	1.559	0.151	0.771	120	559	1436	1403	-2.740	187	1249	194	1209	0
4	15	7	"PFF0680"	"F31855_1"	17380	23930	130	180	185	46	91	92	22	95	84	0	233	232	46	89	90	14	100	100	0	0.618	0.657	0.670	0.604	2.017	0.734	0.537	120	577	233	237	-0.694	89	144	94	143	0
4	16	7	"PFF0682"	"F32050_1"	17570	23930	130	209	212	55	91	92	21	95	95	0	381	375	87	87	89	14	100	100	0	0.401	0.420	0.410	0.393	1.696	0.422	0.710	120	585	412	409	-1.317	118	294	121	288	0
4	17	7	"PFF0686"	"F32122_1"	17750	23920	130	936	927	255	91	92	21	100	100	0	1457	1401	341	86	88	14	100	100	0	0.616	0.636	0.634	0.630	1.358	0.632	0.892	120	547	2216	2151	-0.698	845	1371	836	1315	0
4	18	7	"PFF0693"	"F32325_1"	17950	23920	120	2095	1904	616	88	90	22	100	100	0	877	842	209	84	86	13	100	100	0	2.531	2.396	2.394	2.327	1.505	2.582	0.889	120	496	2800	2574	1.340	2007	793	1816	758	0
4	19	7	"PFF0715"	"F33346_1"	18130	23920	130	291	300	84	87	88	20	100	100	0	425	410	105	86	88	19	99	98	0	0.602	0.657	0.606	0.659	1.660	0.643	0.756	120	526	543	537	-0.733	204	339	213	324	0
4	20	7	"PFF0719"	"F33441_1"	18320	23920	120	2052	1979	573	85	88	20	100	100	0	2293	2172	547	86	88	19	100	100	0	0.891	0.908	0.923	0.890	1.354	0.907	0.915	120	547	4174	3980	-0.166	1967	2207	1894	2086	0
4	21	7	"PFF0722"	"F33612_1"	18520	23920	120	182	187	51	87	90	22	95	89	0	388	383	78	84	85	13	100	100	0	0.313	0.334	0.334	0.301	1.864	0.319	0.586	120	498	399	399	-1.678	95	304	100	299	0
4	22	7	"PFF0725"	"F33675_1"	18710	23920	120	150	156	46	86	88	22	89	65	0	203	202	36	83	84	13	100	99	0	0.533	0.588	0.553	0.505	2.340	0.658	0.373	120	538	184	189	-0.907	64	120	70	119	0
4	1	8	"PFF0728"	"F33814_1"	14730	24140	130	110	115	32	92	95	24	40	22	0	145	148	27	91	93	15	95	83	0	0.333	0.404	0.543	0.435	3.382	0.758	0.068	120	639	72	80	-1.585	18	54	23	57	0
4	2	8	"PFF0734"	"F34109_1"	14910	24140	140	162	171	52	94	97	23	87	73	0	180	181	39	100	101	16	93	87	0	0.850	0.951	0.903	0.906	2.356	1.144	0.406	156	591	148	158	-0.234	68	80	77	81	0
4	3	8	"PFF0764"	"F35293_1"	15100	24130	120	337	336	82	96	99	32	98	98	0	321	322	51	105	106	18	100	100	0	1.116	1.106	1.103	1.075	1.507	1.207	0.751	120	508	457	457	0.158	241	216	240	217	0
4	4	8	"PFF0773"	"F35453_1"	15300	24130	110	140	142	38	95	99	40	55	15	0	157	152	28	102	104	19	82	60	0	0.818	0.940	0.915	0.996	2.614	1.375	0.216	80	506	100	97	-0.290	45	55	47	50	0
4	5	8	"PFF0777"	"F35590_1"	15510	24150	150	101	107	31	91	93	23	31	14	0	122	122	26	92	94	16	70	46	0	0.333	0.533	0.793	0.786	3.461	1.482	0.100	156	637	40	46	-1.585	10	30	16	30	-50
4	6	8	"PFF0781"	"F35756_2"	15670	24130	130	462	461	143	89	91	23	100	98	0	1202	1175	253	89	90	14	100	100	0	0.335	0.343	0.343	0.317	1.507	0.351	0.857	120	479	1486	1458	-1.577	373	1113	372	1086	0
4	7	8	"PFF0784"	"F35756_5"	15850	24130	120	330	363	287	92	95	24	100	99	0	675	661	145	90	91	13	100	100	0	0.407	0.475	0.420	0.417	1.574	0.590	0.374	120	509	823	842	-1.297	238	585	271	571	0
4	8	8	"PFF0788"	"F35774_1"	16050	24130	130	1621	1557	474	89	92	22	99	99	0	2691	2683	468	89	90	13	100	100	0	0.589	0.566	0.571	0.534	1.466	0.589	0.911	120	579	4134	4062	-0.764	1532	2602	1468	2594	0
4	9	8	"PFF0818"	"F36648_1"	16240	24130	120	401	417	119	88	91	24	99	98	0	799	797	172	88	88	12	100	100	0	0.440	0.464	0.451	0.440	1.531	0.467	0.859	120	516	1024	1038	-1.184	313	711	329	709	0
4	10	8	"PFF0821"	"F3666_3"	16430	24120	130	134	137	37	89	102	104	10	0	0	180	178	33	88	88	13	96	95	0	0.489	0.533	0.505	0.478	2.670	19.623	0.013	120	566	137	138	-1.032	45	92	48	90	0
4	11	8	"PFF0823"	"F36721_3"	16630	24120	120	125	134	48	88	93	28	60	25	0	143	147	25	86	86	12	96	95	0	0.649	0.754	0.688	0.659	2.902	1.357	0.227	120	509	94	107	-0.623	37	57	46	61	0
4	12	8	"PFF0825"	"F36734_1"	16810	24120	120	133	145	46	89	91	23	73	45	0	217	219	40	85	86	12	100	98	0	0.333	0.418	0.346	0.360	2.242	0.468	0.341	120	480	176	190	-1.585	44	132	56	134	0
4	13	8	"PFF0827"	"F36803_1"	17000	24120	120	254	264	85	91	95	30	95	91	0	377	379	102	87	89	18	98	98	0	0.562	0.592	0.581	0.546	1.811	0.611	0.684	120	496	453	465	-0.831	163	290	173	292	0
4	14	8	"PFF0831"	"F37098_2"	17200	24120	130	1188	1203	383	91	95	30	100	100	0	1354	1319	330	86	88	18	100	100	0	0.865	0.902	0.912	0.860	1.449	0.937	0.895	120	563	2365	2345	-0.209	1097	1268	1112	1233	0
4	15	8	"PFF1472"	"F58335_1"	17390	24120	130	340	364	123	90	93	23	99	98	0	498	508	131	85	86	13	100	100	0	0.605	0.648	0.617	0.601	1.583	0.671	0.796	120	574	663	697	-0.724	250	413	274	423	0
4	16	8	"PFF1476"	"F58487_1"	17570	24120	90	97	97	19	88	91	20	28	7	0	140	139	19	85	87	13	98	96	0	0.164	0.167	0.272	0.244	2.403	0.383	0.047	52	355	64	63	-2.611	9	55	9	54	0
4	17	8	"PFF1492"	"F58910_1"	17760	24110	130	226	227	55	90	91	21	97	96	0	335	334	75	85	87	14	100	100	0	0.544	0.550	0.549	0.512	1.709	0.535	0.717	120	601	386	386	-0.878	136	250	137	249	0
4	18	8	"PFF1495"	"F59075_2"	17960	24110	120	167	167	37	90	91	21	94	82	0	192	192	36	84	86	14	100	99	0	0.713	0.713	0.731	0.651	2.085	0.773	0.484	120	511	185	185	-0.488	77	108	77	108	0
4	19	8	"PFF1497"	"F5910_2"	18150	24110	130	19566	18573	5041	90	90	20	100	100	0	8974	8458	2212	86	88	19	100	100	0	2.191	2.208	2.277	2.220	1.365	2.237	0.907	120	539	28364	26855	1.132	19476	8888	18483	8372	0
4	20	8	"PFF1499"	"F59139_2"	18340	24110	130	5076	4882	1448	90	92	26	100	100	0	3542	3384	967	86	88	20	100	100	0	1.443	1.453	1.488	1.452	1.413	1.471	0.897	120	528	8442	8090	0.529	4986	3456	4792	3298	0
4	21	8	"PFF1536"	"F6061_1"	18510	24100	130	381	370	106	88	92	27	100	100	0	243	241	46	84	85	14	100	100	0	1.843	1.796	1.761	1.743	1.598	2.017	0.761	120	545	452	439	0.882	293	159	282	157	0
4	22	8	"PFF1543"	"F607_1"	18720	24110	150	94	97	25	87	90	22	25	7	0	98	99	17	81	82	13	58	26	0	0.412	0.556	0.974	0.977	3.581	34.157	0.002	156	753	24	28	-1.280	7	17	10	18	-50
4	1	9	"PFF1546"	"F61052_1"	14730	24330	120	122	126	32	92	96	24	59	33	0	132	135	24	90	92	16	90	70	0	0.714	0.756	0.892	0.722	2.965	1.466	0.129	120	511	72	79	-0.485	30	42	34	45	0
4	2	9	"PFF1550"	"F61158_1"	14910	24330	130	199	203	52	97	100	24	97	85	0	520	510	97	104	105	16	100	100	0	0.245	0.261	0.247	0.239	1.782	0.245	0.598	120	428	518	512	-2.028	102	416	106	406	0
4	3	9	"PFF1556"	"F61469_1"	15110	24320	130	292	290	80	98	100	24	99	97	0	304	307	69	106	108	16	99	99	0	0.980	0.955	0.960	0.936	1.705	0.982	0.738	120	433	392	393	-0.029	194	198	192	201	0
4	4	9	"PFF1560"	"F61859_2"	15260	24330	150	104	110	28	95	98	26	30	10	0	116	119	25	102	104	19	41	12	0	0.643	0.882	1.469	1.350	4.003	2.529	0.030	156	591	23	32	-0.637	9	14	15	17	-50
4	5	9	"PFF1588"	"F6265_1"	15490	24320	130	629	598	197	90	92	23	99	99	0	1284	1205	288	91	94	18	100	100	0	0.452	0.456	0.460	0.431	1.547	0.473	0.862	120	482	1732	1622	-1.146	539	1193	508	1114	0
4	6	9	"PFF1595"	"F62846_1"	15680	24320	130	253	255	67	90	95	45	98	83	0	525	521	131	87	99	159	97	79	0	0.372	0.380	0.382	0.363	1.710	0.346	0.652	120	456	601	599	-1.426	163	438	165	434	0
4	7	9	"PFF1604"	"F63188_2"	15860	24320	130	781	790	201	92	102	84	100	100	0	2270	2242	473	87	96	143	100	100	0	0.316	0.324	0.311	0.319	1.307	0.310	0.826	120	565	2872	2853	-1.664	689	2183	698	2155	0
4	8	9	"PFF1607"	"F63326_1"	16060	24320	120	126	135	34	90	97	85	11	0	0	164	166	31	90	92	26	95	75	0	0.486	0.592	0.557	0.526	2.523	9.045	0.029	120	458	110	121	-1.040	36	74	45	76	0
4	9	9	"PFF1610"	"F63399_1"	16240	24320	130	1939	1860	505	88	91	21	100	100	0	3979	3792	777	90	93	25	100	100	0	0.476	0.479	0.478	0.465	1.314	0.475	0.917	120	483	5740	5474	-1.071	1851	3889	1772	3702	0
4	10	9	"PFF1614"	"F63448_3"	16430	24310	120	144	148	40	89	93	33	75	35	0	150	150	25	90	90	13	96	92	0	0.917	0.983	1.000	0.916	2.614	1.396	0.301	120	496	115	119	-0.126	55	60	59	60	0
4	11	9	"PFF1654"	"F64738_1"	16630	24320	130	366	371	109	87	91	32	99	97	0	606	624	121	87	88	14	100	100	0	0.538	0.529	0.536	0.493	1.558	0.535	0.776	120	537	798	821	-0.895	279	519	284	537	0
4	12	9	"PFF1656"	"F64738_5"	16820	24310	130	202	202	51	87	90	23	96	91	0	338	322	71	83	85	13	100	100	0	0.451	0.481	0.462	0.456	1.856	0.476	0.672	120	548	370	354	-1.149	115	255	115	239	0
4	13	9	"PFF1659"	"F64888_1"	17010	24310	130	115	118	30	89	93	30	45	15	0	124	127	22	83	85	18	90	58	0	0.634	0.659	0.780	0.689	2.959	3.122	0.070	120	533	67	73	-0.657	26	41	29	44	0
4	14	9	"PFF1666"	"F65043_1"	17200	24310	130	2268	2223	536	88	92	29	100	100	0	936	900	158	83	84	16	100	100	0	2.556	2.613	2.617	2.573	1.288	2.751	0.903	120	540	3033	2952	1.354	2180	853	2135	817	0
4	15	9	"PFF1668"	"F65043_4"	17390	24310	130	654	646	199	88	91	22	100	100	0	459	445	112	83	84	13	100	100	0	1.505	1.541	1.532	1.492	1.461	1.599	0.840	120	545	942	920	0.590	566	376	558	362	0
4	16	9	"PFF1673"	"F65467_1"	17590	24310	120	133	133	28	87	89	21	80	56	0	142	146	27	81	83	12	99	95	0	0.754	0.708	0.702	0.683	2.179	0.878	0.386	120	579	107	111	-0.407	46	61	46	65	0
4	17	9	"PFI0337"	"I3634_1"	17780	24300	130	544	539	166	87	90	23	99	98	0	873	819	216	82	84	13	100	100	0	0.578	0.613	0.616	0.598	1.410	0.606	0.855	120	578	1248	1189	-0.791	457	791	452	737	0
4	18	9	"PFI0339"	"I3665_1"	17970	24300	130	168	170	34	86	90	25	96	87	0	311	304	70	83	84	14	100	100	0	0.360	0.380	0.378	0.372	1.650	0.341	0.546	120	532	310	305	-1.475	82	228	84	221	0
4	19	9	"PFI0341"	"I3767_1"	18160	24300	130	258	255	67	91	92	24	95	95	0	438	415	103	83	85	14	100	100	0	0.470	0.494	0.489	0.465	1.685	0.477	0.738	120	505	522	496	-1.088	167	355	164	332	0
4	20	9	"PFI0347"	"I398_3"	18350	24320	150	89	92	22	92	94	27	14	0	0	97	99	20	83	85	14	47	24	0	-0.214	0.000	1.059	1.164	3.962	11.409	0.005	156	559	11	16	Error	-3	14	0	16	-50
4	21	9	"PFI0352"	"I4167_1"	18540	24310	130	414	419	148	88	90	27	98	96	0	703	661	163	82	83	14	100	99	0	0.525	0.572	0.570	0.541	1.618	0.586	0.789	120	450	947	910	-0.930	326	621	331	579	0
4	22	9	"PFI0354"	"I4179_1"	18710	24290	140	559	559	205	86	90	25	98	98	0	555	536	187	79	80	12	97	97	0	0.994	1.035	1.078	1.067	2.090	1.039	0.840	156	628	949	930	-0.009	473	476	473	457	0
4	1	10	"PFI0375"	"I4688_1"	14740	24510	140	162	165	51	92	97	32	81	53	0	181	185	38	88	89	15	100	99	0	0.753	0.753	0.695	0.666	2.176	1.215	0.186	156	585	163	170	-0.410	70	93	73	97	0
4	2	10	"PFI0378"	"I4719_5"	14910	24490	130	1879	1806	504	99	101	24	100	100	0	513	494	137	101	104	21	99	97	0	4.320	4.344	4.312	4.551	1.661	4.497	0.842	120	402	2192	2100	2.111	1780	412	1707	393	0
4	3	10	"PFI0380"	"I4730_1"	15090	24490	130	780	788	196	100	103	25	100	100	0	600	569	134	102	105	21	100	99	0	1.365	1.473	1.432	1.495	1.473	1.483	0.848	120	457	1178	1155	0.449	680	498	688	467	0
4	4	10	"PFI0383"	"I4780_1"	15280	24500	120	222	220	60	94	98	26	94	85	0	380	383	81	91	94	18	99	99	0	0.443	0.432	0.440	0.403	1.996	0.420	0.630	120	456	417	418	-1.175	128	289	126	292	0
4	5	10	"PFI0386"	"I4862_1"	15480	24490	120	293	298	67	89	92	25	100	100	0	316	318	59	85	87	15	100	100	0	0.883	0.897	0.887	0.888	1.499	0.906	0.771	120	481	435	442	-0.179	204	231	209	233	0
4	6	10	"PFI0393"	"I4989_1"	15660	24490	120	1433	1380	317	89	95	44	100	100	0	1600	1534	284	84	95	152	100	100	0	0.887	0.890	0.867	0.873	1.359	0.889	0.913	120	504	2860	2741	-0.174	1344	1516	1291	1450	0
4	7	10	"PFI0428"	"I601_1"	15850	24500	80	108	111	25	90	95	39	26	1	0	134	133	20	83	101	192	0	0	0	0.353	0.420	0.548	0.485	3.262	0.684	0.066	52	314	69	71	-1.503	18	51	21	50	0
4	8	10	"PFI0430"	"I6032_2"	16050	24490	130	776	779	191	91	97	75	100	100	0	1501	1544	320	85	88	24	100	100	0	0.484	0.472	0.476	0.463	1.308	0.463	0.888	120	584	2101	2147	-1.048	685	1416	688	1459	0
4	9	10	"PFI0434"	"I607_1"	16240	24490	130	335	342	75	89	92	21	100	100	0	580	587	117	87	90	26	100	100	0	0.499	0.506	0.508	0.497	1.429	0.493	0.815	120	493	739	753	-1.003	246	493	253	500	0
4	10	10	"PFI0439"	"I6174_2"	16430	24490	120	242	240	57	88	92	34	97	92	0	485	482	88	86	87	14	100	100	0	0.386	0.384	0.394	0.358	1.709	0.377	0.742	120	444	553	548	-1.373	154	399	152	396	0
4	11	10	"PFI0441"	"I6204_2"	16600	24510	150	90	91	23	87	93	52	3	0	0	84	86	12	86	88	15	8	1	0	-1.500	100000.000	1.781	1.854	2.915	82.835	0.001	156	488	1	4	Error	3	-2	4	0	-50
4	12	10	"PFI0443"	"I6356_1"	16790	24510	150	96	104	46	89	95	46	13	3	0	84	86	14	83	85	14	15	3	0	7.000	5.000	2.300	2.381	3.835	13.121	0.058	156	550	8	18	2.807	7	1	15	3	-50
4	13	10	"PFI0469"	"I7030_1"	17010	24500	130	113	114	33	90	92	25	47	15	0	117	121	21	81	83	13	92	75	0	0.639	0.600	0.627	0.601	2.887	3.064	0.086	120	488	59	64	-0.646	23	36	24	40	0
4	14	10	"PFI0471"	"I7085_1"	17170	24510	150	94	423	990	87	90	23	30	20	0	93	604	1382	83	83	13	40	34	0	0.700	0.645	0.746	0.729	5.269	0.670	0.719	156	546	17	857	-0.515	7	10	336	521	-100
4	15	10	"PFI0473"	"I7097_2"	17380	24490	130	1465	1425	395	88	93	48	99	99	0	1155	1176	250	82	83	17	100	100	0	1.283	1.222	1.258	1.161	1.620	1.277	0.895	120	535	2450	2431	0.360	1377	1073	1337	1094	0
4	16	10	"PFI0475"	"I7106_1"	17550	24490	90	115	115	24	88	91	25	51	15	0	115	118	23	81	84	20	78	38	0	0.794	0.730	0.761	0.756	3.160	0.979	0.084	52	341	61	64	-0.333	27	34	27	37	0
4	17	10	"PFI0481"	"I7243_1"	17760	24500	100	113	115	30	86	89	23	53	23	0	132	136	27	81	82	12	97	87	0	0.529	0.527	0.563	0.569	2.790	0.828	0.192	80	439	78	84	-0.918	27	51	29	55	0
4	18	10	"PFI0484"	"I7365_3"	17950	24490	130	240	234	65	85	89	25	93	90	0	596	574	121	83	84	13	100	100	0	0.302	0.303	0.307	0.279	1.817	0.299	0.702	120	534	668	640	-1.727	155	513	149	491	0
4	19	10	"PFJ0441"	"J490_1"	18140	24480	120	3397	3243	758	90	93	25	100	100	0	717	729	155	83	84	13	100	100	0	5.216	4.881	4.945	4.883	1.306	5.136	0.881	120	487	3941	3799	2.383	3307	634	3153	646	0
4	20	10	"PFJ0443"	"J504_1"	18330	24490	120	296	287	81	90	99	82	88	69	0	422	416	84	79	81	12	100	100	0	0.601	0.585	0.618	0.567	1.605	0.718	0.441	120	431	549	534	-0.736	206	343	197	337	0
4	21	10	"PFJ0445"	"J504_5"	18520	24480	120	263	263	68	84	94	83	93	56	0	373	368	75	78	80	12	100	100	0	0.607	0.617	0.615	0.597	1.519	0.615	0.746	120	432	474	469	-0.721	179	295	179	290	0
4	22	10	"PFJ0448"	"J50_1"	18710	24480	120	3843	3747	958	84	88	26	100	100	0	7906	7747	1735	77	79	12	100	100	0	0.480	0.478	0.488	0.473	1.355	0.471	0.929	120	541	11588	11333	-1.058	3759	7829	3663	7670	0
4	1	11	"PFJ0450"	"J512_2"	14720	24690	120	3325	3322	1025	93	99	49	100	100	0	3381	3158	946	86	87	12	100	100	0	0.981	1.051	1.053	1.101	1.689	1.054	0.916	120	498	6527	6301	-0.028	3232	3295	3229	3072	0
4	2	11	"PFJ0452"	"J53_1"	14900	24690	150	120	122	29	99	103	35	33	5	0	118	121	25	94	97	20	57	29	0	0.875	0.852	1.000	0.957	3.034	1.357	0.091	156	586	45	50	-0.193	21	24	23	27	-50
4	3	11	"PFJ0477"	"J53_50"	15090	24690	130	1286	1337	281	101	105	26	100	100	0	430	434	70	95	99	20	100	100	0	3.537	3.646	3.676	3.646	1.258	3.804	0.875	120	584	1520	1575	1.823	1185	335	1236	339	0
4	4	11	"PFJ0479"	"J53_52"	15290	24690	120	629	609	179	98	100	25	99	98	0	598	586	127	87	89	14	100	100	0	1.039	1.024	1.037	0.958	1.556	1.081	0.871	120	508	1042	1010	0.055	531	511	511	499	0
4	5	11	"PFJ0483"	"J53_56"	15480	24690	120	665	629	195	93	99	44	97	95	0	2225	2096	485	84	85	13	100	100	0	0.267	0.266	0.274	0.250	1.571	0.263	0.862	120	436	2713	2548	-1.904	572	2141	536	2012	0
4	6	11	"PFJ0485"	"J53_60"	15640	24710	150	89	90	21	92	98	44	2	0	0	83	84	13	83	86	21	6	0	0	100000.000	-2.000	1.494	1.406	3.606	21.866	0.004	156	633	-3	-1	16.610	-3	0	-2	1	-50
4	7	11	"PFJ0488"	"J541_1"	15860	24690	130	399	384	122	90	95	33	95	94	0	527	518	106	83	85	22	100	100	0	0.696	0.676	0.693	0.627	1.656	0.702	0.768	120	532	753	729	-0.523	309	444	294	435	0
4	8	11	"PFJ0490"	"J541_4"	16020	24710	150	91	92	24	89	91	21	25	5	0	79	81	15	82	83	12	10	3	0	-0.667	-3.000	1.833	1.880	3.212	29.545	0.002	156	597	-1	2	Error	2	-3	3	-1	-50
4	9	11	"PFJ0511"	"J58_3"	16240	24680	130	912	862	256	89	91	20	100	100	0	1196	1119	293	82	84	13	99	99	0	0.739	0.745	0.767	0.740	1.413	0.749	0.918	120	529	1937	1810	-0.437	823	1114	773	1037	0
4	10	11	"PFJ0515"	"J6186_1"	16410	24700	150	86	88	19	90	91	23	11	0	0	80	81	10	82	84	14	5	1	0	2.000	2.000	1.778	1.752	3.306	43.424	0.001	156	575	-6	-3	1.000	-4	-2	-2	-1	-50
4	11	11	"PFJ0518"	"J634_1"	16620	24680	130	3561	3471	649	89	96	51	100	100	0	6260	5980	1296	82	84	14	100	100	0	0.562	0.573	0.561	0.589	1.391	0.556	0.918	120	438	9650	9280	-0.831	3472	6178	3382	5898	0
4	12	11	"PFJ0520"	"J63_1"	16780	24700	150	95	112	112	91	100	54	10	4	0	81	82	14	83	87	24	6	0	0	-2.000	-21.000	2.308	2.420	3.628	21.892	0.044	156	507	2	20	Error	4	-2	21	-1	-50
4	13	11	"PFJ0522"	"J63_4"	16980	24700	150	87	99	50	88	91	25	21	8	0	81	83	11	83	85	18	5	0	0	0.500	100000.000	1.636	1.736	2.982	277.544	0.000	156	479	-3	11	-1.000	-1	-2	11	0	-50
4	14	11	"PFJ0525"	"J647_1"	17170	24680	120	222	223	69	86	90	28	95	91	0	367	356	95	84	84	12	100	98	0	0.481	0.504	0.487	0.493	2.093	0.481	0.617	120	413	419	409	-1.057	136	283	137	272	0
4	15	11	"PFJ0544"	"J687_1"	17360	24680	130	172	179	52	88	95	63	67	20	0	247	247	63	84	85	19	96	96	0	0.515	0.558	0.524	0.520	2.157	0.548	0.471	120	518	247	254	-0.956	84	163	91	163	0
4	16	11	"PFJ0548"	"J697_2"	17540	24670	120	170	173	44	88	109	214	0	0	0	300	294	85	82	85	40	96	94	0	0.376	0.401	0.423	0.391	2.011	0.371	0.539	120	522	300	297	-1.411	82	218	85	212	0
4	17	11	"PFJ0552"	"J69_1"	17740	24670	120	225	225	56	86	89	25	98	95	0	569	550	138	81	83	13	100	100	0	0.285	0.296	0.296	0.283	1.562	0.286	0.736	120	522	627	608	-1.812	139	488	139	469	0
4	18	11	"PFJ0555"	"J6_12"	17930	24670	120	277	270	74	85	87	22	97	95	0	404	406	116	81	83	14	100	100	0	0.594	0.569	0.559	0.540	1.824	0.545	0.769	120	503	515	510	-0.750	192	323	185	325	0
4	19	11	"PFJ0559"	"J6_6"	18110	24660	110	1437	1385	303	87	90	25	100	100	0	775	744	200	82	86	43	98	97	0	1.948	1.961	1.940	2.078	1.589	1.953	0.835	80	484	2043	1960	0.962	1350	693	1298	662	0
4	20	11	"PFJ0565"	"J71_1"	18310	24660	110	227	235	52	86	95	79	93	37	0	187	188	41	79	83	32	97	86	0	1.306	1.367	1.401	1.389	1.668	2.668	0.337	80	484	249	258	0.385	141	108	149	109	0
4	21	11	"PFK0726"	"Ks17_16"	18500	24670	120	277	278	79	84	97	102	87	43	0	637	614	166	79	80	12	100	100	0	0.346	0.363	0.364	0.338	1.852	0.349	0.790	120	518	751	729	-1.532	193	558	194	535	0
4	22	11	"PFK0728"	"Ks1832_1"	18680	24670	120	132	135	43	84	102	172	0	0	0	165	172	48	79	82	28	93	80	0	0.558	0.548	0.554	0.502	2.805	0.588	0.185	120	561	134	144	-0.841	48	86	51	93	0
4	1	12	"PFK0730"	"Ks186_1"	14690	24870	130	1894	1792	598	94	104	73	99	99	0	1111	987	426	86	87	14	95	94	0	1.756	1.885	1.856	2.184	1.934	1.816	0.857	120	680	2825	2599	0.812	1800	1025	1698	901	0
4	2	12	"PFK0733"	"Ks186_9"	14890	24880	110	184	187	50	95	101	57	77	36	0	178	172	41	87	89	14	95	93	0	0.978	1.082	1.103	1.088	1.858	3.001	0.203	80	485	180	177	-0.032	89	91	92	85	0
4	3	12	"PFK0735"	"Ks187_4"	15090	24880	110	205	208	46	99	103	29	98	90	0	353	344	58	88	90	13	100	100	0	0.400	0.426	0.394	0.398	1.660	0.483	0.368	80	504	371	365	-1.322	106	265	109	256	0
4	4	12	"PFK0737"	"Ks187_7"	15270	24870	110	139	150	49	98	101	30	65	30	0	170	170	26	88	89	12	98	97	0	0.500	0.634	0.550	0.565	2.369	1.080	0.213	80	464	123	134	-1.000	41	82	52	82	0
4	5	12	"PFK0762"	"Ks210_15"	15450	24870	120	137	140	36	93	99	44	48	13	0	136	135	27	86	87	14	90	78	0	0.880	0.959	0.991	0.906	2.453	5.237	0.070	120	515	94	96	-0.184	44	50	47	49	0
4	6	12	"PFK0765"	"Ks210_4"	15650	24870	100	126	130	29	91	96	43	41	6	0	125	131	27	86	87	13	93	76	0	0.897	0.867	0.843	0.811	2.957	1.091	0.240	80	381	74	84	-0.156	35	39	39	45	0
4	7	12	"PFK0768"	"Ks220_1"	15850	24880	150	92	98	37	90	93	24	23	7	0	93	97	22	83	86	22	23	7	0	0.200	0.571	1.333	1.230	4.179	12.292	0.007	156	594	12	22	-2.322	2	10	8	14	-50
4	8	12	"PFK0770"	"Ks220_7"	16050	24880	130	122	125	39	89	91	22	60	33	0	187	189	34	82	85	19	99	98	0	0.314	0.336	0.351	0.316	2.760	0.303	0.140	120	465	138	143	-1.670	33	105	36	107	0
4	9	12	"PFK0781"	"Ks222_1"	16220	24870	120	276	277	87	91	93	22	98	95	0	1077	1040	356	83	85	18	100	100	0	0.186	0.194	0.189	0.196	1.606	0.186	0.786	120	497	1179	1143	-2.426	185	994	186	957	0
4	10	12	"PFK0784"	"Ks225_10"	16430	24880	120	167	169	41	91	92	23	88	79	0	317	320	56	83	85	13	100	100	0	0.325	0.329	0.330	0.297	1.907	0.300	0.522	120	443	310	315	-1.622	76	234	78	237	0
4	11	12	"PFK0806"	"Ks245_1"	16600	24900	150	90	106	129	90	97	50	3	1	0	93	97	21	83	87	22	29	10	0	0.000	1.143	1.148	0.993	4.272	10.870	0.079	156	621	10	30	Error	0	10	16	14	-50
4	12	12	"PFK0808"	"Ks245_4"	16830	24880	130	273	279	74	90	96	37	99	95	0	224	225	53	84	90	30	96	94	0	1.307	1.340	1.300	1.342	1.871	1.314	0.639	120	489	323	330	0.386	183	140	189	141	0
4	13	12	"PFK0810"	"Ks248_3"	17000	24870	120	172	173	50	86	92	33	83	64	0	256	250	54	84	89	31	99	96	0	0.500	0.524	0.515	0.480	1.935	0.514	0.501	120	381	258	253	-1.000	86	172	87	166	0
4	14	12	"PFK0813"	"Ks249_3"	17170	24870	120	186	192	49	87	92	35	94	74	0	326	322	75	83	86	22	100	99	0	0.407	0.439	0.398	0.408	1.904	0.430	0.478	120	462	342	344	-1.295	99	243	105	239	0
4	15	12	"PFK0819"	"Ks259_1"	17370	24870	120	1551	1416	542	90	108	212	92	90	0	1717	1535	479	83	86	42	100	100	0	0.894	0.913	0.902	0.805	1.970	0.955	0.854	120	510	3095	2778	-0.161	1461	1634	1326	1452	0
4	16	12	"PFK0823"	"Ks259_6"	17560	24870	120	562	523	160	88	108	215	90	60	0	842	783	216	81	84	39	100	100	0	0.623	0.620	0.609	0.573	1.659	0.874	0.424	120	499	1235	1137	-0.683	474	761	435	702	0
4	17	12	"PFK0843"	"Ks26_1"	17740	24870	130	163	161	33	86	89	24	95	77	0	316	312	68	81	82	14	100	100	0	0.328	0.325	0.322	0.312	1.659	0.293	0.476	120	556	312	306	-1.610	77	235	75	231	0
4	18	12	"PFK0845"	"Ks26_11"	17940	24870	120	308	301	101	87	90	22	94	92	0	808	750	228	81	82	14	100	100	0	0.304	0.320	0.327	0.309	1.757	0.312	0.798	120	549	948	883	-1.718	221	727	214	669	0
4	19	12	"PFK0847"	"Ks26_15"	18130	24870	120	231	236	71	85	89	24	97	95	0	405	399	96	81	86	42	99	99	0	0.451	0.475	0.449	0.432	1.826	0.462	0.684	120	509	470	469	-1.150	146	324	151	318	0
4	20	12	"PFK0850"	"Ks26_2"	18320	24880	150	93	98	25	85	92	40	14	1	0	101	103	21	81	82	14	62	32	0	0.400	0.591	1.000	0.863	3.958	4.903	0.018	156	677	28	35	-1.322	8	20	13	22	-50
4	21	12	"PFK0853"	"Ks26_24"	18500	24860	110	304	333	124	87	104	88	98	76	0	596	575	144	80	83	19	100	100	0	0.421	0.497	0.462	0.480	1.591	0.460	0.682	80	458	733	741	-1.250	217	516	246	495	0
4	22	12	"PFK0856"	"Ks26_5"	18700	24860	120	175	179	45	85	94	71	68	15	0	371	351	110	78	81	18	98	95	0	0.307	0.344	0.333	0.351	2.150	0.408	0.147	120	631	383	367	-1.703	90	293	94	273	0
4	1	13	"PFL0017"	"L1_32"	14710	25070	120	197	201	58	92	107	96	55	9	0	325	320	85	84	86	14	100	100	0	0.436	0.462	0.427	0.438	1.990	0.601	0.160	120	612	346	345	-1.199	105	241	109	236	0
4	2	13	"PFL0021"	"L1_42"	14900	25070	120	2279	2106	708	95	109	91	99	99	0	1087	1020	341	85	87	13	100	100	0	2.180	2.151	2.155	2.154	1.719	2.228	0.882	120	539	3186	2946	1.124	2184	1002	2011	935	0
4	3	13	"PFL0023"	"L1_45"	15090	25090	150	104	108	29	94	99	29	24	7	0	103	105	21	86	88	16	51	22	0	0.588	0.737	0.899	0.923	3.947	9.481	0.014	156	716	27	33	-0.766	10	17	14	19	-50
4	4	13	"PFL0026"	"L1_48"	15280	25070	110	144	147	38	91	103	82	23	0	0	158	161	30	85	87	13	100	98	0	0.726	0.737	0.754	0.682	2.388	19.051	0.013	80	489	126	132	-0.462	53	73	56	76	0
4	5	13	"PFL0028"	"L1_52"	15470	25070	120	145	143	36	95	103	78	17	0	0	248	252	67	85	86	13	99	98	0	0.307	0.287	0.304	0.265	2.336	0.564	0.046	120	558	213	215	-1.705	50	163	48	167	0
4	6	13	"PFL0030"	"L1_56"	15660	25070	120	168	169	48	93	96	28	82	62	0	314	302	76	86	87	13	100	99	0	0.329	0.352	0.350	0.319	2.197	0.349	0.430	120	534	303	292	-1.604	75	228	76	216	0
4	7	13	"PFL0048"	"L1_89"	15850	25070	120	148	152	39	91	92	21	85	70	0	162	168	36	84	86	14	100	95	0	0.731	0.726	0.747	0.714	2.058	0.807	0.351	120	528	135	145	-0.453	57	78	61	84	0
4	8	13	"PFL0052"	"L1_94"	16060	25070	120	366	360	131	91	93	22	95	93	0	785	732	236	86	88	20	99	98	0	0.393	0.416	0.414	0.397	2.032	0.406	0.787	120	526	974	915	-1.346	275	699	269	646	0
4	9	13	"PFL0055"	"L1_97"	16250	25070	120	380	361	112	91	92	22	96	95	0	755	703	204	87	89	14	100	99	0	0.433	0.438	0.447	0.437	1.789	0.427	0.831	120	502	957	886	-1.209	289	668	270	616	0
4	10	13	"PFL0057"	"L1_99"	16430	25070	120	205	209	62	90	91	23	93	90	0	302	289	84	84	86	12	98	96	0	0.528	0.580	0.584	0.577	1.833	0.589	0.730	120	494	333	324	-0.923	115	218	119	205	0
4	11	13	"PFL0059"	"L2_10"	16630	25060	110	224	231	56	88	97	73	92	45	0	542	521	129	84	85	12	100	98	0	0.297	0.327	0.335	0.325	1.492	0.303	0.295	80	435	594	580	-1.752	136	458	143	437	0
4	12	13	"PFL0061"	"L2_104"	16810	25060	110	705	710	129	89	98	72	100	100	0	1044	1036	231	84	87	22	100	100	0	0.642	0.652	0.666	0.658	1.256	0.616	0.809	80	451	1576	1573	-0.640	616	960	621	952	0
4	13	13	"PFL0082"	"L2_146"	17000	25060	120	816	785	222	87	90	22	100	99	0	843	746	272	83	86	24	97	96	0	0.959	1.053	1.057	1.160	1.996	1.006	0.875	120	553	1489	1361	-0.060	729	760	698	663	0
4	14	13	"PFL0084"	"L2_148"	17220	25060	150	89	93	25	87	90	29	17	3	0	84	85	13	82	84	18	10	1	0	1.000	2.000	1.778	1.596	3.703	0.013	0.001	156	641	4	9	0.000	2	2	6	3	-50
4	15	13	"PFL0086"	"L2_15"	17400	25070	130	421	409	110	88	92	25	99	98	0	588	571	115	80	82	13	100	100	0	0.656	0.654	0.670	0.633	1.466	0.667	0.834	120	516	841	812	-0.609	333	508	321	491	0
4	16	13	"PFL0089"	"L2_154"	17580	25060	120	131	135	36	86	88	22	77	50	0	153	154	37	80	81	12	94	87	0	0.616	0.662	0.694	0.681	2.338	0.777	0.367	120	526	118	123	-0.698	45	73	49	74	0
4	17	13	"PFL0091"	"L2_158"	17780	25060	120	128	130	34	87	89	21	71	48	0	148	149	37	80	82	13	96	89	0	0.603	0.623	0.642	0.616	2.895	0.757	0.269	120	547	109	112	-0.730	41	68	43	69	0
4	18	13	"PFL0098"	"L2_172"	17980	25060	110	197	196	49	86	89	21	97	93	0	200	203	34	81	82	13	100	100	0	0.933	0.902	0.855	0.838	1.812	0.995	0.579	80	437	230	232	-0.100	111	119	110	122	0
4	19	13	"PFL0119"	"L2_203"	18150	25060	140	2740	2470	982	86	89	22	98	98	0	2250	1971	811	80	81	13	98	97	0	1.223	1.261	1.222	1.229	2.606	1.265	0.895	156	590	4824	4275	0.290	2654	2170	2384	1891	0
4	20	13	"PFL0123"	"L2_210"	18330	25050	110	164	164	28	88	97	47	82	27	0	157	162	29	81	83	14	100	96	0	1.000	0.938	0.899	0.910	1.895	0.960	0.458	80	412	152	157	0.000	76	76	76	81	0
4	21	13	"PFL0127"	"L2_216"	18530	25060	120	1923	1742	645	91	99	43	99	97	0	1977	1813	599	80	83	18	100	100	0	0.966	0.953	0.972	0.884	1.949	0.965	0.868	120	572	3729	3384	-0.050	1832	1897	1651	1733	0
4	22	13	"PFL0129"	"L2_220"	18720	25060	120	382	379	129	86	92	38	95	91	0	635	560	178	78	79	12	100	98	0	0.531	0.608	0.607	0.587	1.830	0.604	0.825	120	577	853	775	-0.912	296	557	293	482	0
4	1	14	"PFL0131"	"L2_226"	14730	25270	130	137	143	41	92	102	76	20	3	0	221	221	56	85	86	13	99	97	0	0.331	0.375	0.342	0.331	2.575	2.291	0.043	120	686	181	187	-1.596	45	136	51	136	0
4	2	14	"PFL0133"	"L2_23"	14920	25270	110	195	196	49	95	106	86	56	8	0	280	274	63	86	89	19	100	98	0	0.515	0.537	0.521	0.504	1.931	0.507	0.599	80	486	294	289	-0.956	100	194	101	188	0
4	3	14	"PFM0391"	"M35930_11"	15120	25270	130	320	317	81	95	99	28	96	95	0	578	594	139	85	87	19	100	100	0	0.456	0.436	0.444	0.418	1.643	0.424	0.789	120	587	718	731	-1.132	225	493	222	509	0
4	4	14	"PFM0393"	"M35930_13"	15300	25260	110	215	217	45	96	106	81	86	16	0	330	335	68	85	86	13	100	100	0	0.486	0.484	0.462	0.462	1.622	0.476	0.603	80	493	364	371	-1.042	119	245	121	250	0
4	5	14	"PFM0395"	"M35930_4"	15490	25260	110	458	464	87	94	98	32	100	100	0	775	770	185	85	87	15	100	100	0	0.528	0.540	0.520	0.544	1.469	0.475	0.775	80	477	1054	1055	-0.923	364	690	370	685	0
4	6	14	"PFM0398"	"M35930_8"	15670	25260	120	1577	1446	483	91	95	30	100	100	0	708	659	226	85	86	15	97	97	0	2.385	2.361	2.317	2.496	1.830	2.418	0.878	120	535	2109	1929	1.254	1486	623	1355	574	0
4	7	14	"PFM0400"	"M35935_1"	15880	25270	120	131	135	41	91	94	27	60	42	0	174	171	44	83	85	13	90	89	0	0.440	0.500	0.583	0.521	3.158	0.692	0.210	120	538	131	132	-1.186	40	91	44	88	0
4	8	14	"PFM0406"	"M364_1"	16060	25260	120	137	139	32	90	92	22	79	53	0	264	259	59	86	87	14	100	99	0	0.264	0.283	0.295	0.251	2.113	0.277	0.410	120	484	225	222	-1.921	47	178	49	173	0
4	9	14	"PFM0424"	"M36950_1"	16250	25260	120	184	186	39	91	93	23	98	88	0	377	380	81	89	90	15	100	100	0	0.323	0.326	0.332	0.309	1.673	0.305	0.550	120	521	381	386	-1.631	93	288	95	291	0
4	10	14	"PFM0426"	"M3696_3"	16440	25260	120	262	271	104	90	92	23	95	91	0	428	408	109	84	86	13	99	99	0	0.500	0.559	0.541	0.516	1.896	0.585	0.598	120	521	516	505	-1.000	172	344	181	324	0
4	11	14	"PFM0431"	"M37116_3"	16630	25250	110	7322	7249	1335	90	96	60	100	100	0	10692	10061	2434	82	86	27	100	100	0	0.682	0.717	0.715	0.732	1.267	0.664	0.905	80	519	17842	17138	-0.553	7232	10610	7159	9979	0
4	12	14	"PFM0433"	"M37145_2"	16820	25250	120	2042	1941	658	91	103	94	99	97	0	1401	1256	543	83	85	26	92	92	0	1.480	1.577	1.550	1.817	2.016	1.518	0.887	120	571	3269	3023	0.566	1951	1318	1850	1173	0
4	13	14	"PFM0435"	"M37197_1"	17020	25260	120	119	121	32	86	97	84	6	0	0	314	302	85	81	83	14	98	95	0	0.142	0.158	0.170	0.165	2.661	0.134	0.039	120	485	266	256	-2.820	33	233	35	221	0
4	14	14	"PFM0438"	"M37465_1"	17180	25270	150	89	93	27	86	89	27	16	3	0	86	88	22	81	82	12	26	6	0	0.600	1.000	1.944	1.725	4.553	0.015	0.000	156	662	8	14	-0.737	3	5	7	7	-50
4	15	14	"PFM0452"	"M37794_2"	17390	25250	110	453	460	80	86	90	24	100	100	0	776	767	136	79	81	11	100	100	0	0.527	0.544	0.535	0.543	1.325	0.513	0.848	80	501	1064	1062	-0.925	367	697	374	688	0
4	16	14	"PFM0454"	"M37794_6"	17590	25260	100	103	106	25	84	87	20	47	21	0	148	144	23	81	82	12	100	97	0	0.284	0.349	0.398	0.341	3.142	0.324	0.063	80	451	86	85	-1.818	19	67	22	63	0
4	17	14	"PFM0457"	"M37914_2"	17780	25250	120	236	240	70	87	90	28	94	92	0	631	591	161	81	83	13	100	100	0	0.271	0.300	0.313	0.292	1.759	0.288	0.703	120	562	699	663	-1.884	149	550	153	510	0
4	18	14	"PFM0459"	"M38113_2"	17960	25240	110	3470	3331	707	84	90	52	100	100	0	737	695	164	81	86	36	100	100	0	5.162	5.288	5.138	5.437	1.345	5.136	0.880	80	497	4042	3861	2.368	3386	656	3247	614	0
4	19	14	"PFM0461"	"M38127_1"	18150	25250	110	161	181	113	86	93	53	70	32	0	299	295	53	80	83	33	100	100	0	0.342	0.442	0.359	0.362	2.109	0.484	0.225	80	506	294	310	-1.546	75	219	95	215	0
4	20	14	"PFM0464"	"M38218_2"	18350	25240	110	6250	6280	938	88	91	21	100	100	0	3449	3279	616	80	82	34	100	100	0	1.829	1.936	1.877	1.959	1.237	1.907	0.894	80	553	9531	9391	0.871	6162	3369	6192	3199	0
4	21	14	"PFM0486"	"M38941_8"	18550	25250	130	352	356	71	89	92	24	100	99	0	319	314	62	78	81	33	100	100	0	1.091	1.131	1.095	1.123	1.479	1.192	0.789	120	627	504	503	0.126	263	241	267	236	0
4	22	14	"PFM0489"	"M39036_2"	18740	25240	110	236	245	57	85	91	34	100	96	0	190	193	36	78	79	11	100	100	0	1.348	1.391	1.505	1.378	1.622	1.502	0.612	80	483	263	275	0.431	151	112	160	115	0
4	1	15	"PFM0494"	"M39668_5"	14740	25460	120	194	206	82	94	100	39	84	67	0	367	357	111	86	88	13	99	98	0	0.356	0.413	0.412	0.389	2.156	0.402	0.441	120	580	381	383	-1.491	100	281	112	271	0
4	2	15	"PFM0503"	"M40983_1"	14930	25460	120	132	133	36	96	102	35	50	15	0	174	178	40	87	89	16	97	94	0	0.414	0.407	0.498	0.468	2.193	0.555	0.117	120	576	123	128	-1.273	36	87	37	91	0
4	3	15	"PFM0505"	"M40983_3"	15130	25460	100	154	166	60	97	104	74	37	5	0	135	137	32	86	87	13	91	80	0	1.163	1.353	1.317	1.303	2.562	2.365	0.250	80	414	106	120	0.218	57	49	69	51	0
4	4	15	"PFM0508"	"M41041_1"	15310	25460	120	557	538	195	97	106	90	93	87	0	896	834	264	86	87	13	99	99	0	0.568	0.590	0.596	0.556	1.739	0.594	0.853	120	472	1270	1189	-0.816	460	810	441	748	0
4	5	15	"PFN0062"	"N128_62"	15470	25470	150	95	101	37	93	95	28	16	3	0	94	104	39	85	87	14	36	19	0	0.222	0.421	0.974	0.960	4.550	6.848	0.011	156	636	11	27	-2.170	2	9	8	19	-50
4	6	15	"PFN0064"	"N128_64"	15690	25460	150	93	96	23	90	94	30	14	1	0	100	100	17	84	86	14	51	21	0	0.188	0.375	1.097	1.051	3.853	102.275	0.000	156	681	19	22	-2.415	3	16	6	16	-50
4	7	15	"PFN0066"	"N128_68"	15870	25450	110	302	299	70	90	94	28	100	100	0	379	382	103	84	85	13	100	100	0	0.719	0.701	0.716	0.707	1.520	0.646	0.768	80	443	507	507	-0.477	212	295	209	298	0
4	8	15	"PFN0069"	"N128_71"	16070	25450	120	411	396	123	88	91	23	100	99	0	290	277	81	84	86	14	98	96	0	1.568	1.596	1.521	1.588	1.641	0.892	0.399	120	569	529	501	0.649	323	206	308	193	0
4	9	15	"PFN0071"	"N128_73"	16260	25450	110	105	121	69	88	92	27	41	15	0	149	155	39	84	85	13	97	92	0	0.262	0.465	0.430	0.410	3.731	2.131	0.037	80	485	82	104	-1.935	17	65	33	71	0
4	10	15	"PFN0074"	"N128_76"	16450	25450	120	193	192	53	88	93	34	87	75	0	292	289	74	84	86	17	98	98	0	0.505	0.507	0.470	0.491	2.050	0.539	0.581	120	506	313	309	-0.986	105	208	104	205	0
4	11	15	"PFN0092"	"N129_12"	16630	25490	150	97	117	102	91	96	37	18	7	0	95	114	49	84	89	31	31	17	0	0.545	0.867	1.012	1.123	4.166	2.073	0.195	156	644	17	56	-0.874	6	11	26	30	-50
4	12	15	"PFN0094"	"N129_14"	16830	25450	120	366	353	117	89	100	84	90	81	0	523	500	166	84	86	22	98	95	0	0.631	0.635	0.650	0.613	2.014	0.678	0.562	120	539	716	680	-0.664	277	439	264	416	0
4	13	15	"PFN0096"	"N129_17"	17020	25450	110	286	285	64	88	97	62	100	88	0	181	182	32	83	84	13	100	100	0	2.020	1.990	2.055	1.976	1.582	2.297	0.658	80	488	296	296	1.015	198	98	197	99	0
4	14	15	"PFN0098"	"N129_22"	17210	25440	110	4510	4522	1084	88	92	29	100	100	0	1715	1602	536	82	83	12	100	100	0	2.708	2.917	2.892	3.084	1.380	2.828	0.896	80	460	6055	5954	1.437	4422	1633	4434	1520	0
4	15	15	"PFN0100"	"N129_33"	17410	25450	120	1043	958	328	87	90	24	100	98	0	647	606	205	81	82	13	99	99	0	1.689	1.659	1.651	1.674	1.867	1.689	0.880	120	551	1522	1396	0.756	956	566	871	525	0
4	16	15	"PFN0102"	"N129_38"	17600	25460	150	97	99	24	88	93	32	18	1	0	92	96	21	83	85	24	25	7	0	1.000	0.846	1.500	1.455	4.308	15.611	0.004	156	698	18	24	0.000	9	9	11	13	-50
4	17	15	"PFN0119"	"N130_21"	17790	25450	110	131	137	33	86	91	33	71	30	0	185	183	34	83	87	28	97	91	0	0.441	0.510	0.529	0.440	2.818	0.518	0.124	80	480	147	151	-1.181	45	102	51	100	0
4	18	15	"PFN0121"	"N130_25"	17980	25440	110	169	171	39	85	91	51	83	25	0	228	227	47	82	85	33	98	96	0	0.575	0.593	0.586	0.566	1.858	0.526	0.472	80	510	230	231	-0.798	84	146	86	145	0
4	19	15	"PFN0124"	"N130_29"	18160	25440	110	629	617	128	87	90	26	100	100	0	458	459	116	82	84	19	100	100	0	1.441	1.406	1.393	1.436	1.324	1.310	0.860	80	536	918	907	0.528	542	376	530	377	0
4	20	15	"PFN0127"	"N130_35"	18360	25450	110	129	133	29	86	89	25	73	38	0	277	285	63	80	83	32	98	97	0	0.218	0.229	0.225	0.207	2.160	0.200	0.321	80	545	240	252	-2.196	43	197	47	205	0
4	21	15	"PFN0130"	"N130_4"	18550	25440	110	1004	970	213	89	94	32	100	100	0	1710	1690	482	79	80	13	100	100	0	0.561	0.547	0.526	0.559	1.384	0.492	0.853	80	510	2546	2492	-0.834	915	1631	881	1611	0
4	22	15	"PFN0132"	"N130_41"	18740	25440	110	135	137	33	89	93	38	55	16	0	173	176	29	79	80	12	100	100	0	0.489	0.495	0.486	0.436	2.324	1.127	0.131	80	540	140	145	-1.031	46	94	48	97	0
4	1	16	"PFN0149"	"N131_17"	14750	25650	120	913	889	233	97	101	36	100	100	0	378	361	103	88	90	15	98	98	0	2.814	2.901	2.903	3.085	1.615	3.006	0.838	120	620	1106	1065	1.493	816	290	792	273	0
4	2	16	"PFN0153"	"N131_27"	14940	25650	110	367	370	81	96	101	37	100	98	0	870	867	206	89	92	17	100	100	0	0.347	0.352	0.343	0.351	1.485	0.319	0.748	80	445	1052	1052	-1.527	271	781	274	778	0
4	3	16	"PFN0155"	"N131_4"	15120	25660	150	96	98	24	98	110	88	0	0	0	101	103	19	89	92	20	30	8	0	-0.167	0.000	1.314	1.050	4.124	281.058	0.000	156	663	10	14	Error	-2	12	0	14	-50
4	4	16	"PFN0157"	"N131_5"	15310	25660	150	94	102	48	95	104	85	3	3	0	95	96	15	87	88	13	35	12	0	-0.125	0.778	2.000	1.638	4.361	154.413	0.003	156	538	7	16	Error	-1	8	7	9	-50
4	5	16	"PFN0159"	"N131_52"	15500	25650	120	4239	3864	1240	94	97	27	100	100	0	2449	2201	712	85	87	13	100	100	0	1.753	1.782	1.793	1.808	1.728	1.819	0.898	120	499	6509	5886	0.810	4145	2364	3770	2116	0
4	6	16	"PFN0164"	"N132_101"	15710	25650	120	691	668	183	94	97	28	99	99	0	1464	1399	355	85	86	12	100	100	0	0.433	0.437	0.438	0.420	1.521	0.428	0.888	120	493	1976	1888	-1.208	597	1379	574	1314	0
4	7	16	"PFN0559"	"N143_59"	15900	25660	150	89	90	19	91	95	29	5	0	0	87	90	17	85	87	14	21	8	0	-1.000	-0.200	1.214	1.374	4.054	21.746	0.003	156	602	0	4	Error	-2	2	-1	5	-50
4	8	16	"PFN0564"	"N143_71"	16080	25650	120	296	293	126	91	94	26	95	91	0	660	642	167	84	86	14	100	100	0	0.356	0.362	0.333	0.317	1.978	0.367	0.636	120	514	781	760	-1.490	205	576	202	558	0
4	9	16	"PFN0566"	"N143_9"	16270	25640	90	140	145	47	93	100	43	51	21	0	121	125	22	84	86	18	88	50	0	1.270	1.268	1.221	1.187	3.129	5.568	0.072	52	380	84	93	0.345	47	37	52	41	0
4	10	16	"PFN0576"	"N145_12"	16460	25650	120	1220	1165	432	91	99	45	95	92	0	1578	1504	498	85	88	21	100	99	0	0.756	0.757	0.776	0.692	1.995	0.757	0.849	120	504	2622	2493	-0.403	1129	1493	1074	1419	0
4	11	16	"PFN0578"	"N145_20"	16640	25640	120	3137	2919	860	92	99	51	100	100	0	1851	1636	645	87	88	13	96	96	0	1.726	1.825	1.757	2.017	1.888	1.794	0.874	120	436	4809	4376	0.788	3045	1764	2827	1549	0
4	12	16	"PFN0580"	"N145_23"	16840	25640	120	60845	52550	16019	97	104	58	100	100	34	29772	25978	10610	87	89	15	99	97	0	2.046	2.026	1.946	2.149	1.667	1.998	0.906	120	534	90433	78344	1.033	60748	29685	52453	25891	0
4	13	16	"PFN0603"	"N147_10"	17020	25640	110	280	285	64	98	102	34	100	97	0	226	225	39	89	91	15	100	100	0	1.328	1.375	1.337	1.358	1.553	1.591	0.641	80	488	319	323	0.410	182	137	187	136	0
4	14	16	"PFN0605"	"N147_13"	17220	25640	120	744	703	228	95	99	33	100	98	0	677	620	169	90	91	14	100	100	0	1.106	1.147	1.201	1.100	1.746	1.188	0.870	120	589	1236	1138	0.145	649	587	608	530	0
4	15	16	"PFN0610"	"N147_2"	17410	25640	120	443	413	145	93	98	31	95	90	0	478	454	160	90	92	17	98	97	0	0.902	0.879	0.862	0.838	2.062	0.874	0.792	120	530	738	684	-0.149	350	388	320	364	0
4	16	16	"PFN0612"	"N147_24"	17600	25640	100	123	121	29	89	93	26	62	20	0	163	163	36	86	89	15	97	91	0	0.442	0.416	0.584	0.509	2.777	0.417	0.095	80	416	111	109	-1.179	34	77	32	77	0
4	17	16	"PFN0615"	"N147_4"	17790	25630	110	182	181	40	89	94	33	95	67	0	190	188	35	83	86	27	98	93	0	0.869	0.876	0.904	0.816	2.154	0.986	0.271	80	495	200	197	-0.202	93	107	92	105	0
4	18	16	"PFN0617"	"N148_1"	17990	25640	140	187	186	48	88	94	38	87	67	0	227	224	52	81	83	13	99	98	0	0.678	0.685	0.679	0.659	1.846	0.820	0.435	156	684	245	241	-0.560	99	146	98	143	0
4	19	16	"PFN0640"	"N149_7"	18170	25640	110	123	128	32	85	90	35	56	16	0	150	155	30	82	83	14	100	95	0	0.559	0.589	0.539	0.526	2.646	1.139	0.114	80	461	106	116	-0.840	38	68	43	73	0
4	20	16	"PFN0642"	"N150_10"	18350	25630	110	626	625	134	84	87	20	100	100	0	759	719	171	81	83	15	100	100	0	0.799	0.848	0.765	0.866	1.463	0.789	0.830	80	501	1220	1179	-0.323	542	678	541	638	0
4	21	16	"PFN0645"	"N150_15"	18540	25630	110	251	258	61	88	92	27	100	98	0	471	481	114	80	82	18	100	100	0	0.417	0.424	0.426	0.415	1.561	0.361	0.639	80	549	554	571	-1.262	163	391	170	401	0
4	22	16	"PFN0647"	"N150_19"	18740	25640	110	197	201	48	89	96	41	92	71	0	378	380	83	80	82	18	100	100	0	0.362	0.373	0.383	0.349	1.807	0.360	0.631	80	528	406	412	-1.464	108	298	112	300	0
4	1	17	"PFN0649"	"N150_27"	14750	25840	110	4417	4347	887	96	100	30	100	100	0	2235	2182	510	91	96	33	100	100	0	2.015	2.033	1.981	2.062	1.276	1.985	0.897	80	514	6465	6342	1.011	4321	2144	4251	2091	0
4	2	17	"PFN0652"	"N150_32"	14930	25840	110	435	434	101	95	101	51	100	100	0	497	496	110	90	98	48	100	100	0	0.835	0.835	0.848	0.831	1.416	0.803	0.793	80	537	747	745	-0.259	340	407	339	406	0
4	3	17	"PFN0668"	"N150_62"	15130	25850	110	134	172	195	98	110	78	20	5	0	202	207	40	90	95	39	100	82	0	0.321	0.632	0.366	0.366	3.227	8.725	0.039	80	444	148	191	-1.637	36	112	74	117	0
4	4	17	"PFN0670"	"N150_65"	15320	25850	150	112	120	43	93	101	56	17	3	0	108	108	24	89	92	21	43	15	0	1.000	1.421	1.459	1.270	3.551	24.962	0.022	156	578	38	46	0.000	19	19	27	19	-50
4	5	17	"PFN0672"	"N150_68"	15510	25840	110	6265	6205	1324	91	98	36	100	100	0	2476	2380	585	87	91	31	100	100	0	2.584	2.666	2.605	2.694	1.295	2.662	0.902	80	457	8563	8407	1.370	6174	2389	6114	2293	0
4	6	17	"PFN0674"	"N150_71"	15710	25840	120	1162	1072	420	95	103	54	96	95	0	938	847	315	86	88	25	97	95	0	1.252	1.284	1.258	1.273	1.919	1.523	0.696	120	514	1919	1738	0.325	1067	852	977	761	0
4	7	17	"PFN0676"	"N150_75"	15890	25840	130	370	369	91	92	98	50	97	95	0	454	459	98	87	88	13	100	100	0	0.757	0.745	0.744	0.703	1.639	0.766	0.805	120	512	645	649	-0.401	278	367	277	372	0
4	8	17	"PFN0678"	"N150_78"	16080	25840	120	151	154	43	90	91	22	78	64	0	385	374	94	86	87	13	100	100	0	0.204	0.222	0.229	0.199	2.313	0.205	0.452	120	491	360	352	-2.293	61	299	64	288	0
4	9	17	"PFN0783"	"N157_18"	16270	25840	120	178	184	69	92	97	48	76	38	0	197	196	42	84	86	12	100	99	0	0.761	0.821	0.731	0.700	2.234	1.093	0.442	120	560	199	204	-0.394	86	113	92	112	0
4	10	17	"PFN0789"	"N157_41"	16470	25840	120	256	290	165	88	93	43	97	89	0	585	579	177	83	85	12	100	99	0	0.335	0.407	0.342	0.359	1.678	0.456	0.550	120	480	670	698	-1.579	168	502	202	496	0
4	11	17	"PFN0807"	"N159_20"	16650	25840	120	748	713	254	90	100	54	95	92	0	1678	1533	475	86	86	13	100	100	0	0.413	0.431	0.433	0.393	1.782	0.422	0.854	120	524	2250	2070	-1.275	658	1592	623	1447	0
4	12	17	"PFN0836"	"N163_1"	16840	25830	110	1481	1423	305	92	103	59	100	100	0	937	886	214	85	87	16	100	100	0	1.630	1.662	1.690	1.685	1.321	1.654	0.889	80	486	2241	2132	0.705	1389	852	1331	801	0
4	13	17	"PFN0840"	"N164_1"	17030	25840	120	729	686	251	92	100	46	95	92	0	2728	2457	807	87	89	16	100	99	0	0.241	0.251	0.254	0.244	1.800	0.243	0.855	120	595	3278	2964	-2.052	637	2641	594	2370	0
4	14	17	"PFN0849"	"N165_2"	17230	25830	110	366	366	67	91	97	37	100	100	0	1152	1108	221	89	91	15	100	100	0	0.259	0.270	0.270	0.268	1.332	0.248	0.816	80	459	1338	1294	-1.951	275	1063	275	1019	0
4	15	17	"PFN0935"	"N181_4"	17420	25850	150	95	97	24	91	97	30	12	3	0	111	115	27	90	93	16	58	35	0	0.190	0.240	0.933	0.882	3.994	5.656	0.013	156	638	25	31	-2.392	4	21	6	25	-50
4	16	17	"PFN0929"	"N181_18"	17600	25830	110	371	368	94	88	92	26	100	100	0	1456	1399	261	88	91	18	100	100	0	0.207	0.214	0.203	0.205	1.476	0.200	0.754	80	446	1651	1591	-2.273	283	1368	280	1311	0
4	17	17	"PFN0946"	"N185_14"	17790	25830	120	884	843	290	88	92	32	96	95	0	1281	1197	391	84	85	15	100	99	0	0.665	0.678	0.681	0.638	1.873	0.669	0.876	120	580	1993	1868	-0.589	796	1197	755	1113	0
4	18	17	"PFN0382"	"N137_2"	18000	25830	120	877	814	274	88	95	49	95	93	0	1986	1864	574	82	85	27	100	100	0	0.414	0.407	0.411	0.373	1.932	0.392	0.847	120	491	2693	2508	-1.271	789	1904	726	1782	0
4	19	17	"PFL0032"	"L1_63"	18180	25830	120	329	323	96	85	93	51	95	90	0	557	534	156	81	84	28	100	100	0	0.513	0.525	0.528	0.505	1.634	0.521	0.734	120	490	720	691	-0.964	244	476	238	453	0
4	20	17	"PFL0051"	"L1_92"	18370	25830	120	874	884	316	86	89	24	100	100	0	983	900	291	81	83	15	100	100	0	0.874	0.974	0.936	0.964	1.714	0.988	0.840	120	559	1690	1617	-0.195	788	902	798	819	0
4	21	17	"PFL0093"	"L2_163"	18560	25830	110	107	115	35	90	95	33	28	11	0	130	133	22	81	82	16	96	82	0	0.347	0.481	0.514	0.465	3.063	2.978	0.053	80	497	66	77	-1.527	17	49	25	52	0
4	22	17	"PFL0100"	"L2_176"	18740	25820	110	1137	1093	271	89	97	46	100	100	0	2420	2265	654	81	86	55	100	100	0	0.448	0.460	0.462	0.468	1.546	0.416	0.866	80	497	3387	3188	-1.158	1048	2339	1004	2184	0
4	1	18	"PFL0105"	"L2_187"	14770	26030	120	21736	19774	8608	98	101	27	100	100	0	19886	16941	7555	94	97	30	99	98	0	1.093	1.168	1.151	1.268	2.322	1.168	0.925	120	620	41430	36523	0.129	21638	19792	19676	16847	0
4	2	18	"PFL0107"	"L2_190"	14950	26040	110	330	352	121	100	104	38	100	98	0	601	593	105	97	101	31	100	100	0	0.456	0.508	0.472	0.479	1.481	0.528	0.703	80	491	734	748	-1.132	230	504	252	496	0
4	3	18	"PFL0118"	"L2_202"	15150	26030	120	357	348	114	100	108	62	94	84	0	511	475	151	96	98	16	99	97	0	0.619	0.654	0.620	0.629	1.963	0.663	0.756	120	544	672	627	-0.691	257	415	248	379	0
4	4	18	"PFL0126"	"L2_215"	15330	26040	120	387	372	127	95	101	31	95	91	0	1051	953	320	95	99	24	100	99	0	0.305	0.323	0.312	0.308	1.697	0.301	0.763	120	437	1248	1135	-1.711	292	956	277	858	0
4	5	18	"PFJ0334"	"J326_1"	15510	26030	120	5597	5192	1747	95	99	31	100	100	0	7728	7102	2117	91	97	31	100	100	0	0.720	0.727	0.722	0.706	1.652	0.728	0.922	120	523	13139	12108	-0.473	5502	7637	5097	7011	0
4	6	18	"PFJ0360"	"J352_5"	15710	26030	120	1333	1251	413	92	98	48	98	98	0	1309	1253	378	89	91	14	100	100	0	1.017	0.996	1.027	0.953	1.878	1.009	0.900	120	525	2461	2323	0.025	1241	1220	1159	1164	0
4	7	18	"PFJ0381"	"J38_18"	15900	26030	110	149	157	49	90	96	49	58	20	0	151	152	29	88	89	13	97	92	0	0.937	1.047	0.943	0.893	2.533	1.445	0.334	80	448	122	131	-0.095	59	63	67	64	0
4	8	18	"PFJ0399"	"J43_10"	16080	26030	120	173	178	46	90	92	22	95	83	0	273	267	58	89	90	14	100	100	0	0.451	0.494	0.483	0.461	1.955	0.486	0.588	120	552	267	266	-1.149	83	184	88	178	0
4	9	18	"PFJ0409"	"J43_23"	16270	26030	120	313	315	96	91	97	60	93	87	0	801	753	206	87	89	13	100	100	0	0.311	0.336	0.351	0.324	1.725	0.325	0.789	120	524	936	890	-1.685	222	714	224	666	0
4	10	18	"PFJ0430"	"J478_10"	16460	26030	120	1830	1698	601	91	101	68	95	93	0	3448	3192	987	84	87	13	100	100	0	0.517	0.517	0.530	0.464	2.004	0.510	0.878	120	405	5103	4715	-0.952	1739	3364	1607	3108	0
4	11	18	"PFJ0226"	"J227_1"	16610	26040	150	99	100	36	91	100	69	3	1	0	96	98	19	86	88	13	41	21	0	0.800	0.750	1.286	1.366	3.606	94.424	0.002	156	627	18	21	-0.322	8	10	9	12	-50
4	12	18	"PFJ0237"	"J232_2"	16840	26030	110	122	125	31	89	96	37	43	13	0	255	244	38	87	89	32	98	97	0	0.196	0.229	0.224	0.214	2.289	0.197	0.087	80	524	201	193	-2.348	33	168	36	157	0
4	13	18	"PFJ0256"	"J245_7"	17030	26020	100	148	149	37	86	94	40	66	31	0	187	186	39	86	87	12	98	97	0	0.614	0.630	0.612	0.580	2.415	1.100	0.218	80	416	163	163	-0.704	62	101	63	100	0
4	14	18	"PFJ0284"	"J269_5"	17220	26020	120	1061	994	389	89	98	81	98	96	0	745	714	240	87	88	12	99	99	0	1.477	1.443	1.443	1.424	1.850	1.505	0.882	120	538	1630	1532	0.563	972	658	905	627	0
4	15	18	"PFJ0315"	"J2975_2"	17410	26020	120	433	427	129	88	99	88	96	86	0	828	785	283	85	87	12	99	99	0	0.464	0.484	0.484	0.491	1.819	0.474	0.596	120	447	1088	1039	-1.107	345	743	339	700	0
4	16	18	"PFJ0365"	"J378_1"	17600	26020	120	585	563	168	90	98	67	98	98	0	1410	1296	345	84	86	15	100	100	0	0.373	0.390	0.387	0.389	1.587	0.384	0.829	120	493	1821	1685	-1.422	495	1326	473	1212	0
4	17	18	"PFK0117"	"Km799_7"	17800	26030	150	89	96	38	91	97	47	7	1	0	96	97	16	84	86	17	37	8	0	-0.167	0.385	1.143	1.314	3.147	12.926	0.031	156	607	10	18	Error	-2	12	5	13	-50
4	18	18	"PFK0142"	"Kn10286_1"	17990	26020	120	1034	936	333	88	96	57	96	95	0	814	792	228	86	90	30	100	99	0	1.299	1.201	1.229	1.056	2.224	1.254	0.873	120	447	1674	1554	0.378	946	728	848	706	0
4	19	18	"PFK0175"	"Kn1239_1"	18170	26030	150	84	86	20	86	91	43	2	0	0	112	112	26	88	91	29	41	12	0	-0.083	0.000	0.500	0.486	3.894	5142.136	0.000	156	492	22	24	Error	-2	24	0	24	-50
4	20	18	"PFK0203"	"Kn1453_6"	18330	26030	150	82	84	22	86	90	27	10	1	0	83	85	14	85	86	15	10	3	0	2.000	100000.000	1.326	1.430	3.338	8.989	0.017	156	578	-6	-2	1.000	-4	-2	-2	0	-50
4	21	18	"PFK0250"	"Kn2004_3"	18550	26010	110	220	233	57	89	94	33	98	92	0	317	317	55	82	83	12	100	100	0	0.557	0.613	0.572	0.577	1.538	0.591	0.653	80	426	366	379	-0.843	131	235	144	235	0
4	22	18	"PFK0277"	"Kn2223_1"	18710	26030	150	91	97	38	89	93	30	13	7	0	84	85	13	82	85	44	0	0	0	1.000	2.667	2.500	2.089	4.065	983.768	0.000	156	775	4	11	0.000	2	2	8	3	-50
4	1	19	"PFK0478"	"Kn610_1"	14750	26220	110	1621	1564	316	94	97	25	100	100	0	834	793	199	89	90	13	100	100	0	2.050	2.088	2.021	2.137	1.275	2.042	0.895	80	460	2272	2174	1.035	1527	745	1470	704	0
4	2	19	"PFK0517"	"Kn8027_1"	14910	26240	150	92	94	24	97	101	34	6	0	0	88	89	14	93	95	16	5	1	0	1.000	0.750	1.900	1.786	3.389	33.481	0.001	156	713	-10	-7	0.000	-5	-5	-3	-4	-50
4	3	19	"PFK0524"	"Kn836_1"	15140	26230	110	179	182	43	96	100	24	92	76	0	272	269	57	94	95	15	100	97	0	0.466	0.491	0.487	0.455	2.123	0.821	0.313	80	498	261	261	-1.101	83	178	86	175	0
4	4	19	"PFK0554"	"Kn962_1"	15320	26230	120	108	113	29	96	104	54	10	1	0	167	165	32	95	97	15	93	86	0	0.167	0.243	0.384	0.367	3.541	0.330	0.048	120	446	84	87	-2.585	12	72	17	70	0
4	5	19	"PFK0701"	"Ks15_2"	15480	26240	150	100	102	26	95	103	52	5	0	0	93	96	17	95	98	17	14	4	0	-2.500	7.000	1.590	1.833	4.079	87.651	0.001	156	543	3	8	Error	5	-2	7	1	-50
4	6	19	"PFK0743"	"Ks196_1"	15670	26230	150	99	102	33	94	98	28	16	5	0	97	98	18	97	108	35	3	0	0	100000.000	8.000	1.818	1.855	4.567	335.428	0.000	156	600	5	9	16.610	5	0	8	1	-50
4	7	19	"PFK1214"	"Ks82_7"	15860	26230	150	92	97	24	93	97	24	17	3	0	100	108	25	99	112	37	10	1	0	-1.000	0.444	1.125	1.117	3.563	0.244	0.048	156	659	0	13	Error	-1	1	4	9	-50
4	8	19	"PFK1273"	"Ks97_17"	16070	26230	90	107	110	25	89	93	24	46	19	0	153	154	31	96	102	31	78	44	0	0.316	0.362	0.553	0.487	2.976	0.457	0.081	52	371	75	79	-1.663	18	57	21	58	0
4	9	19	"PFK0237"	"Kn1802_2"	16270	26250	150	108	142	166	93	98	47	16	7	0	110	148	164	99	113	47	14	7	0	1.364	1.000	1.051	1.441	4.546	0.759	0.274	156	615	26	98	0.447	15	11	49	49	-50
4	10	19	"PFK0352"	"Kn3360_1"	16450	26220	150	98	114	89	91	102	81	5	3	0	104	106	19	93	97	21	28	7	0	0.636	1.769	1.449	1.481	3.566	43.973	0.007	156	529	18	36	-0.652	7	11	23	13	-50
4	11	19	"PFK0401"	"Kn4252_4"	16650	26220	100	118	119	27	91	99	78	5	0	0	121	122	18	90	90	13	80	58	0	0.871	0.875	0.853	0.852	3.444	34.486	0.014	80	394	58	60	-0.199	27	31	28	32	0
4	12	19	"PFK0571"	"Ks101_8"	16840	26210	120	386	376	95	90	95	35	99	98	0	375	357	113	90	94	31	94	92	0	1.039	1.071	1.024	1.192	1.940	1.023	0.806	120	544	581	553	0.055	296	285	286	267	0
4	13	19	"PFBL B0018"	"oPFBLOB0018"	17030	26210	120	3198	2979	924	91	96	35	100	100	0	751	705	223	92	96	32	98	98	0	4.715	4.711	4.603	4.653	1.539	4.813	0.908	120	534	3766	3501	2.237	3107	659	2888	613	0
4	14	19	"PFM60469"	"oPFM60469"	17220	26210	120	26224	23688	7822	92	102	56	100	100	0	21615	19104	6997	95	97	15	100	100	0	1.214	1.241	1.233	1.281	1.904	1.234	0.905	120	473	47652	42605	0.280	26132	21520	23596	19009	0
4	15	19	"PFB0683"	"oPFB0683"	17410	26210	120	284	308	114	93	110	104	80	42	0	259	294	113	91	93	14	98	98	0	1.137	1.059	1.099	1.065	1.719	1.084	0.721	120	404	359	418	0.185	191	168	215	203	0
4	16	19	"PFG0004"	"oPFG0004"	17600	26210	120	473	458	130	92	101	75	98	93	0	520	492	153	85	87	13	98	97	0	0.876	0.899	0.869	0.897	1.746	0.960	0.700	120	363	816	773	-0.191	381	435	366	407	0
4	17	19	"PFC0763"	"oPFC0763"	17770	26210	150	103	101	25	91	102	72	0	0	0	93	94	15	85	88	16	30	4	0	1.500	1.111	1.600	1.446	3.384	57.952	0.001	156	492	20	19	0.585	12	8	10	9	-50
4	18	19	"PFL0014"	"oPFL0014"	17990	26210	120	1264	1167	467	92	100	48	95	92	0	1490	1416	493	90	94	19	100	100	0	0.837	0.811	0.823	0.718	2.107	0.827	0.871	120	435	2572	2401	-0.256	1172	1400	1075	1326	0
4	19	19	"PFM60471"	"oPFM60471"	18170	26210	120	3341	3189	878	88	93	31	100	100	0	11218	10596	2599	95	99	27	100	100	0	0.292	0.295	0.293	0.285	1.498	0.288	0.899	120	356	14376	13602	-1.774	3253	11123	3101	10501	0
4	20	19	"PFL0019"	"oPFL0019"	18370	26210	120	717	653	251	86	90	27	94	91	0	1363	1282	455	88	89	16	100	100	0	0.495	0.475	0.485	0.433	2.019	0.462	0.841	120	381	1906	1761	-1.015	631	1275	567	1194	0
4	21	19	"PFG0007"	"oPFG0007"	18550	26200	120	570	587	169	87	92	30	100	100	0	791	762	304	84	85	12	96	95	0	0.683	0.737	0.706	0.833	2.100	0.672	0.799	120	436	1190	1178	-0.550	483	707	500	678	0
4	22	19	"PFI17638"	"oPFI17638"	18750	26210	120	1551	1427	542	88	92	26	97	95	0	4350	3986	1352	87	89	14	100	99	0	0.343	0.343	0.339	0.308	1.843	0.336	0.889	120	493	5726	5238	-1.543	1463	4263	1339	3899	0
4	1	20	"PFBL B0024"	"oPFBLOB0024"	14760	26420	120	560	530	178	93	98	35	95	92	0	1035	928	320	90	92	15	99	98	0	0.494	0.521	0.535	0.514	1.891	0.503	0.851	120	586	1412	1275	-1.017	467	945	437	838	0
4	2	20	"PFBL B0025"	"oPFBLOB0025"	14940	26420	100	192	194	57	92	97	33	88	75	0	343	339	77	91	92	15	100	100	0	0.397	0.411	0.386	0.377	1.954	0.409	0.513	80	382	352	350	-1.333	100	252	102	248	0
4	3	20	"PFN0253"	"oPFN0253"	15130	26410	110	320	322	77	93	98	30	100	100	0	410	394	73	96	97	16	100	100	0	0.723	0.768	0.781	0.752	1.499	0.769	0.782	80	501	541	527	-0.468	227	314	229	298	0
4	4	20	"PFL0021"	"oPFL0021"	15320	26410	110	1534	1473	357	95	103	58	100	98	0	1463	1399	381	99	102	25	100	100	0	1.055	1.060	1.015	1.056	1.546	1.011	0.861	80	408	2803	2678	0.077	1439	1364	1378	1300	0
4	5	20	"PFF72416"	"oPFF72416"	15490	26440	150	97	102	31	95	104	54	6	1	0	112	114	21	97	100	23	35	8	0	0.133	0.412	1.061	0.961	4.384	39.817	0.002	156	595	17	24	-2.907	2	15	7	17	-50
4	6	20	"PFI17640"	"oPFI17640"	15710	26410	110	339	329	76	98	102	31	97	97	0	352	347	73	109	120	37	100	100	0	0.992	0.971	0.964	0.939	1.569	0.982	0.708	80	416	484	469	-0.012	241	243	231	238	0
4	7	20	"PFK12891"	"oPFK12891"	15890	26410	120	451	453	141	101	103	26	99	98	0	608	612	172	123	132	37	100	100	0	0.722	0.720	0.741	0.694	1.597	0.733	0.835	120	448	835	841	-0.471	350	485	352	489	0
4	8	20	"PFJ12782"	"oPFJ12782"	16080	26410	120	17871	18911	8203	98	101	24	100	100	0	50756	46766	18026	120	135	53	100	100	22	0.351	0.403	0.401	0.415	1.889	0.395	0.891	120	482	68409	65459	-1.510	17773	50636	18813	46646	0
4	9	20	"PFL0025"	"oPFL0025"	16280	26410	130	471	480	142	98	101	26	100	99	0	1007	1046	390	128	141	53	100	100	0	0.424	0.416	0.422	0.424	1.572	0.384	0.812	120	442	1252	1300	-1.237	373	879	382	918	0
4	10	20	"PFF72418"	"oPFF72418"	16470	26410	120	1117	1050	386	91	95	28	98	98	0	2388	2160	739	110	115	27	100	100	0	0.450	0.468	0.457	0.447	1.889	0.455	0.868	120	441	3304	3009	-1.151	1026	2278	959	2050	0
4	11	20	"PFC0772"	"oPFC0772"	16650	26410	120	192	187	50	90	98	58	75	39	0	532	497	139	98	102	19	100	100	0	0.235	0.243	0.249	0.239	1.622	0.236	0.291	120	404	536	496	-2.089	102	434	97	399	0
4	12	20	"PFA32028"	"oPFA32028"	16810	26420	150	88	92	35	90	99	62	0	0	0	134	139	30	100	103	22	62	37	0	-0.059	0.051	0.523	0.489	3.915	0.011	0.000	156	597	32	41	Error	-2	34	2	39	-50
4	13	20	"PFI17641"	"oPFI17641"	17030	26410	120	1280	1181	454	93	102	58	94	93	0	2579	2437	949	106	108	19	100	100	0	0.480	0.467	0.462	0.434	1.833	0.448	0.875	120	531	3660	3419	-1.059	1187	2473	1088	2331	0
4	14	20	"PFL0027"	"oPFL0027"	17220	26400	110	652	659	148	93	99	44	100	100	0	529	506	118	109	112	25	98	98	0	1.331	1.426	1.434	1.442	1.371	1.428	0.859	80	365	979	963	0.412	559	420	566	397	0
4	15	20	"PFK12903"	"oPFK12903"	17360	26380	150	98	103	30	93	104	62	3	1	0	120	122	24	102	104	22	41	16	0	0.278	0.500	0.737	0.803	4.244	85.794	0.000	156	557	23	30	-1.848	5	18	10	20	-50
4	16	20	"PFI17664"	"oPFI17664"	17540	26370	120	200	199	65	88	92	29	87	76	0	522	505	190	92	92	13	98	98	0	0.260	0.269	0.261	0.257	2.007	0.247	0.644	120	415	542	524	-1.941	112	430	111	413	0
4	17	20	"PFH0013"	"oPFH0013"	17730	26370	120	437	427	144	89	92	28	96	94	0	701	673	204	87	88	13	100	100	0	0.567	0.577	0.595	0.561	1.589	0.573	0.826	120	420	962	924	-0.819	348	614	338	586	0
4	18	20	"PFD66991"	"oPFD66991"	17920	26370	110	172	182	39	90	94	32	97	73	0	394	387	71	87	89	15	100	100	0	0.267	0.307	0.301	0.288	1.772	0.275	0.507	80	438	389	392	-1.905	82	307	92	300	0
4	19	20	"PFM60502"	"oPFM60502"	18110	26370	120	450	421	160	88	95	35	93	90	0	1172	1082	406	90	93	25	99	98	0	0.335	0.336	0.314	0.312	1.847	0.314	0.766	120	442	1444	1325	-1.580	362	1082	333	992	0
4	20	20	"PFI17667"	"oPFI17667"	18300	26370	120	447	431	129	85	91	29	96	96	0	590	552	172	89	91	24	100	99	0	0.723	0.747	0.757	0.736	1.894	0.715	0.818	120	437	863	809	-0.469	362	501	346	463	0
4	21	20	"PFF72456"	"oPFF72456"	18490	26370	120	309	309	79	86	91	32	98	96	0	502	486	121	85	87	12	100	99	0	0.535	0.556	0.564	0.553	1.602	0.536	0.774	120	433	640	624	-0.903	223	417	223	401	0
4	22	20	"PFI17668"	"oPFI17668"	18690	26370	120	300	289	94	87	93	40	91	89	0	485	462	151	90	91	14	99	98	0	0.539	0.543	0.518	0.523	2.275	0.523	0.693	120	528	608	574	-0.891	213	395	202	372	0
4	1	21	"PFJ12799"	"oPFJ12799"	14680	26600	90	104	110	28	90	97	34	25	7	0	130	131	21	89	91	15	92	69	0	0.341	0.476	0.619	0.503	3.083	1.311	0.029	52	349	55	62	-1.550	14	41	20	42	0
4	2	21	"PFF72457"	"oPFF72457"	14880	26580	110	977	968	220	90	95	32	100	100	0	4035	3772	927	90	91	14	100	100	0	0.225	0.238	0.232	0.240	1.296	0.223	0.872	80	481	4832	4560	-2.153	887	3945	878	3682	0
4	3	21	"PFF72459"	"oPFF72459"	15070	26580	90	130	146	79	95	102	53	32	3	0	292	277	65	95	96	17	100	100	0	0.178	0.280	0.237	0.234	2.439	0.190	0.081	52	375	232	233	-2.493	35	197	51	182	0
4	4	21	"PFM60506"	"oPFM60506"	15250	26580	110	614	605	127	97	100	34	100	100	0	917	871	212	100	102	20	100	100	0	0.633	0.659	0.653	0.670	1.365	0.619	0.849	80	515	1334	1279	-0.660	517	817	508	771	0
4	5	21	"PFL0067"	"oPFL0067"	15450	26580	110	192	200	67	95	102	39	95	58	0	493	477	120	94	96	25	98	98	0	0.243	0.274	0.248	0.257	2.020	0.282	0.166	80	408	496	488	-2.040	97	399	105	383	0
4	6	21	"PFI17670"	"oPFI17670"	15650	26580	120	578	549	202	95	100	34	94	92	0	936	903	342	95	97	17	100	99	0	0.574	0.562	0.559	0.536	2.112	0.537	0.805	120	502	1324	1262	-0.800	483	841	454	808	0
4	7	21	"PFI17672"	"oPFI17672"	15840	26580	110	165	172	38	96	101	36	86	46	0	352	351	84	99	101	18	98	98	0	0.273	0.302	0.284	0.295	2.585	0.253	0.389	80	448	322	328	-1.874	69	253	76	252	0
4	8	21	"PFL0068"	"oPFL0068"	16030	26570	110	445	451	117	95	99	32	100	100	0	557	553	155	98	103	26	100	100	0	0.763	0.782	0.756	0.792	1.430	0.745	0.836	80	440	809	811	-0.391	350	459	356	455	0
4	9	21	"PFL0070"	"oPFL0070"	16210	26580	100	379	384	92	97	99	26	100	100	0	1043	1047	346	98	112	43	100	98	0	0.298	0.302	0.296	0.314	1.592	0.270	0.792	80	424	1227	1236	-1.745	282	945	287	949	0
4	10	21	"PFF72463"	"oPFF72463"	16410	26570	110	514	510	115	92	97	30	100	100	0	888	873	241	99	106	26	100	100	0	0.535	0.540	0.558	0.553	1.468	0.501	0.840	80	460	1211	1192	-0.903	422	789	418	774	0
4	11	21	"PFD66995"	"oPFD66995"	16620	26610	150	97	106	43	91	97	50	9	5	0	101	109	62	96	101	24	21	8	0	1.200	1.154	0.900	0.999	4.150	2.864	0.079	156	543	11	28	0.263	6	5	15	13	-50
4	12	21	"PFL0074"	"oPFL0074"	16780	26570	110	1572	1592	411	90	97	58	100	98	0	2126	2081	511	97	100	24	100	100	0	0.730	0.757	0.755	0.738	1.482	0.736	0.863	80	344	3511	3486	-0.453	1482	2029	1502	1984	0
4	13	21	"PFJ12802"	"oPFJ12802"	16980	26570	110	881	888	197	91	100	49	100	100	0	754	705	182	100	103	26	100	100	0	1.208	1.317	1.331	1.352	1.437	1.261	0.828	80	491	1444	1402	0.273	790	654	797	605	0
4	14	21	"PFBL B0125"	"oPFBLOB0125"	17180	26570	110	170	176	41	93	104	67	66	12	0	299	293	57	101	104	26	98	98	0	0.389	0.432	0.396	0.395	1.969	0.584	0.111	80	487	275	275	-1.363	77	198	83	192	0
4	15	21	"PFN0269"	"oPFN0269"	17360	26570	110	1699	1618	392	89	101	73	100	98	0	4211	4116	1097	97	100	25	100	100	0	0.391	0.380	0.382	0.379	1.397	0.349	0.859	80	486	5724	5548	-1.353	1610	4114	1529	4019	0
4	16	21	"PFD66996"	"oPFD66996"	17560	26570	110	439	429	108	90	101	92	98	87	0	616	605	148	91	93	17	100	100	0	0.665	0.660	0.652	0.637	1.470	0.698	0.579	80	544	874	853	-0.589	349	525	339	514	0
4	17	21	"PFF72496"	"oPFF72496"	17750	26570	120	312	303	86	88	97	85	93	70	0	323	312	76	87	88	13	100	99	0	0.949	0.956	0.965	0.935	1.776	1.433	0.437	120	557	460	440	-0.075	224	236	215	225	0
4	18	21	"PFH0035"	"oPFH0035"	17930	26570	110	136	217	415	87	91	31	70	41	0	375	453	456	87	89	13	100	100	0	0.170	0.355	0.211	0.185	2.577	0.730	0.703	80	485	337	496	-2.555	49	288	130	366	0
4	19	21	"PFL0139"	"oPFL0139"	18130	26570	120	342	331	87	87	91	32	96	95	0	690	647	172	86	88	14	100	100	0	0.422	0.435	0.419	0.411	1.771	0.420	0.822	120	579	859	805	-1.244	255	604	244	561	0
4	20	21	"PFBL B0173"	"oPFBLOB0173"	18320	26570	120	131	133	32	86	90	27	74	40	0	224	226	60	84	86	13	97	97	0	0.321	0.331	0.337	0.317	2.129	0.288	0.364	120	491	185	189	-1.637	45	140	47	142	0
4	21	21	"PFI17720"	"oPFI17720"	18490	26570	150	95	99	29	86	90	30	18	3	0	97	100	18	84	85	12	53	25	0	0.692	0.813	1.200	1.085	3.651	21.205	0.007	156	657	22	29	-0.531	9	13	13	16	-50
4	22	21	"PFG0054"	"oPFG0054"	18690	26560	120	1234	1154	365	88	95	43	100	100	0	1381	1304	502	84	85	12	99	96	0	0.884	0.874	0.865	0.987	2.094	0.841	0.900	120	621	2443	2286	-0.179	1146	1297	1066	1220	0
4	1	22	"PFN0287"	"oPFN0287"	14720	26780	110	169	175	44	86	91	33	93	66	0	263	254	46	88	90	17	100	100	0	0.474	0.536	0.475	0.499	1.776	0.549	0.511	80	565	258	255	-1.076	83	175	89	166	0
4	2	22	"PFL0140"	"oPFL0140"	14900	26770	120	1341	1359	538	90	94	42	100	100	0	785	745	332	89	90	13	95	94	0	1.797	1.934	1.929	2.185	2.035	1.904	0.871	120	609	1947	1925	0.846	1251	696	1269	656	0
4	3	22	"PFL0142"	"oPFL0142"	15090	26770	120	194	198	50	93	97	43	90	59	0	427	416	130	89	91	15	100	96	0	0.299	0.321	0.283	0.336	2.161	0.299	0.369	120	622	439	432	-1.743	101	338	105	327	0
4	4	22	"PFL0144"	"oPFL0144"	15270	26770	110	203	209	60	95	98	30	91	86	0	381	387	80	89	92	17	100	100	0	0.370	0.383	0.381	0.349	1.768	0.375	0.610	80	510	400	412	-1.435	108	292	114	298	0
4	5	22	"PFJ12815"	"oPFJ12815"	15460	26770	120	444	442	125	93	100	44	100	98	0	708	664	214	89	91	16	99	99	0	0.567	0.607	0.600	0.639	1.795	0.580	0.828	120	635	970	924	-0.818	351	619	349	575	0
4	6	22	"PFI17725"	"oPFI17725"	15660	26770	120	4640	4277	1419	89	96	38	100	100	0	3093	2799	790	90	92	15	100	100	0	1.515	1.546	1.528	1.503	1.747	1.616	0.892	120	594	7554	6897	0.600	4551	3003	4188	2709	0
4	7	22	"PFL0149"	"oPFL0149"	15850	26770	120	141	149	39	90	96	37	70	31	0	167	166	30	92	93	15	97	95	0	0.680	0.797	0.736	0.720	2.092	1.053	0.324	120	585	126	133	-0.556	51	75	59	74	0
4	8	22	"PFG0057"	"oPFG0057"	16030	26770	120	137	141	36	90	93	30	70	36	0	228	222	50	89	91	17	99	95	0	0.338	0.383	0.398	0.355	2.502	0.404	0.287	120	598	186	184	-1.564	47	139	51	133	0
4	9	22	"PFF72505"	"oPFF72505"	16220	26770	120	222	222	62	91	95	32	92	86	0	236	232	61	87	89	13	97	95	0	0.879	0.903	0.928	0.911	1.894	1.005	0.588	120	615	280	276	-0.186	131	149	131	145	0
4	10	22	"PFM60543"	"oPFM60543"	16420	26770	120	247	264	101	91	96	31	96	92	0	605	569	167	88	89	12	100	100	0	0.302	0.360	0.340	0.329	1.838	0.354	0.658	120	634	673	654	-1.729	156	517	173	481	0
4	11	22	"PFBL B0178"	"oPFBLOB0178"	16620	26770	120	11828	10792	4154	92	94	24	100	100	0	3016	2826	998	95	96	17	100	100	0	4.018	3.918	3.993	3.833	1.878	4.161	0.898	120	512	14657	13431	2.006	11736	2921	10700	2731	0
4	12	22	"PFG0058"	"oPFG0058"	16800	26770	120	280	286	98	91	99	66	89	72	0	216	214	54	91	93	20	97	95	0	1.512	1.585	1.564	1.532	1.958	1.740	0.729	120	597	314	318	0.596	189	125	195	123	0
4	13	22	"PFBL B0180"	"oPFBLOB0180"	16990	26770	110	191	191	45	91	98	43	90	61	0	198	202	39	89	91	15	100	98	0	0.917	0.885	0.917	0.827	1.924	1.189	0.463	80	534	209	213	-0.124	100	109	100	113	0
4	14	22	"PFBL B0182"	"oPFBLOB0182"	17180	26770	120	671	634	209	91	100	62	96	93	0	659	618	205	91	93	15	99	98	0	1.021	1.030	1.018	1.027	1.957	1.028	0.837	120	634	1148	1070	0.030	580	568	543	527	0
4	15	22	"PFBL B0184"	"oPFBLOB0184"	17370	26770	120	255	265	93	91	99	53	90	81	0	411	406	120	88	90	16	100	100	0	0.508	0.547	0.552	0.510	1.972	0.543	0.591	120	671	487	492	-0.978	164	323	174	318	0
4	16	22	"PFI17729"	"oPFI17729"	17580	26780	90	111	113	25	90	93	27	42	11	0	118	119	18	88	90	16	84	46	0	0.700	0.742	1.056	1.076	4.242	2.101	0.130	52	396	51	54	-0.515	21	30	23	31	0
4	17	22	"PFH0036"	"oPFH0036"	17760	26770	120	833	817	306	88	90	26	95	93	0	1485	1477	481	86	86	14	100	100	0	0.533	0.524	0.519	0.473	2.143	0.517	0.851	120	601	2144	2120	-0.909	745	1399	729	1391	0
4	18	22	"PFA32038"	"oPFA32038"	17940	26760	120	5581	5460	1479	87	89	22	100	100	0	2422	2198	821	84	85	13	98	98	0	2.350	2.542	2.427	2.825	1.809	2.523	0.894	120	587	7832	7487	1.233	5494	2338	5373	2114	0
4	19	22	"EMPTY"	"EMPTY"	18140	26790	150	91	90	20	87	88	20	18	4	0	81	84	13	82	83	13	18	3	0	-4.000	1.500	2.000	1.528	3.269	9.731	0.009	156	866	3	5	Error	4	-1	3	2	-50
4	20	22	"EMPTY"	"EMPTY"	18330	26790	150	86	86	17	87	90	39	1	0	0	82	83	13	81	82	12	17	4	0	-1.000	-0.500	1.748	1.652	4.114	18.139	0.006	156	794	0	1	Error	-1	1	-1	2	-50
4	21	22	"EMPTY"	"EMPTY"	18520	26790	150	94	99	38	87	91	32	14	6	0	81	82	11	81	83	13	13	1	0	100000.000	12.000	1.866	1.956	3.303	0.014	0.001	156	803	7	13	16.610	7	0	12	1	-50
4	22	22	"EMPTY"	"EMPTY"	18710	26790	150	87	90	21	86	93	49	3	0	0	84	85	13	85	88	49	0	0	0	-1.000	100000.000	1.550	1.403	4.123	0.015	0.001	156	1020	0	4	Error	1	-1	4	0	-50
5	1	1	"PFI0414"	"I5572_1"	1100	27340	130	599	666	281	87	97	53	100	100	0	296	305	84	88	89	14	100	100	0	2.462	2.668	2.666	2.574	1.433	2.965	0.832	120	638	720	796	1.300	512	208	579	217	0
5	2	1	"PFI0486"	"I7438_2"	1280	27350	140	6518	6254	2145	91	103	58	100	100	0	2503	2444	981	88	90	15	98	98	0	2.661	2.616	2.605	2.894	1.907	2.604	0.929	156	731	8842	8519	1.412	6427	2415	6163	2356	0
5	3	1	"PFI0416"	"I5607_1"	1480	27360	120	175	195	99	96	115	69	57	16	0	149	153	30	93	95	17	95	81	0	1.411	1.650	1.404	1.432	2.270	4.454	0.219	120	502	135	159	0.496	79	56	99	60	0
5	4	1	"PFI0237"	"I16933_1"	1660	27350	140	388	420	159	105	131	93	96	83	0	544	546	137	97	100	19	100	98	0	0.633	0.702	0.665	0.657	1.733	0.764	0.591	156	680	730	764	-0.659	283	447	315	449	0
5	5	1	"PFI0401"	"I5180_2"	1860	27350	130	354	358	86	106	143	121	95	51	0	786	803	147	95	98	20	100	100	0	0.359	0.356	0.353	0.340	1.456	0.367	0.332	120	614	939	960	-1.478	248	691	252	708	0
5	6	1	"PFI0236"	"I1689_2"	2040	27350	130	1458	1435	409	99	125	108	100	100	0	5585	5670	1211	97	100	20	100	100	0	0.248	0.240	0.236	0.233	1.270	0.233	0.901	120	615	6847	6909	-2.014	1359	5488	1336	5573	0
5	7	1	"PFJ0542"	"J667_1"	2240	27350	140	1204	1156	388	92	102	62	98	98	0	1247	1255	368	98	101	19	100	100	0	0.968	0.920	0.916	0.875	1.514	0.939	0.908	156	702	2261	2221	-0.047	1112	1149	1064	1157	0
5	8	1	"PFJ0005"	"J1011_3"	2430	27350	140	615	602	200	90	97	41	96	95	0	1100	1085	299	94	97	16	100	99	0	0.522	0.517	0.515	0.488	1.462	0.523	0.882	156	658	1531	1503	-0.938	525	1006	512	991	0
5	9	1	"PFJ0310"	"J2896_1"	2620	27350	140	1326	1247	446	89	105	105	95	94	0	5334	5276	1419	92	94	15	100	100	0	0.236	0.223	0.228	0.204	1.604	0.221	0.878	156	637	6479	6342	-2.083	1237	5242	1158	5184	0
5	10	1	"PFJ0140"	"J17_1"	2800	27350	140	4648	4751	1624	93	114	115	100	99	0	4748	4878	1481	93	96	18	100	100	0	0.979	0.973	0.981	0.964	1.554	0.987	0.938	156	648	9210	9443	-0.031	4555	4655	4658	4785	0
5	11	1	"PFJ0200"	"J21_1"	3000	27340	130	694	692	117	93	104	50	100	100	0	1294	1284	179	95	98	30	100	100	0	0.501	0.504	0.507	0.501	1.270	0.495	0.892	120	604	1800	1788	-0.996	601	1199	599	1189	0
5	12	1	"PFJ0215"	"J21_7"	3190	27340	130	720	700	147	90	100	45	100	100	0	2284	2204	443	95	98	29	100	100	0	0.288	0.289	0.288	0.288	1.302	0.278	0.905	120	627	2819	2719	-1.797	630	2189	610	2109	0
5	13	1	"PFJ0476"	"J53_48"	3390	27350	140	3161	3044	1311	90	102	64	98	98	0	14120	14904	5237	93	95	16	100	100	0	0.219	0.199	0.203	0.182	1.623	0.201	0.913	156	647	17098	17765	-2.191	3071	14027	2954	14811	0
5	14	1	"PFJ0510"	"J58_2"	3570	27350	140	844	810	233	88	94	33	99	99	0	2894	2926	783	94	97	19	100	100	0	0.270	0.255	0.257	0.248	1.462	0.248	0.914	156	604	3556	3554	-1.889	756	2800	722	2832	0
5	15	1	"PFJ0563"	"J70_2"	3760	27350	140	294	296	81	88	91	26	98	98	0	891	875	227	95	98	18	99	99	0	0.259	0.267	0.265	0.259	1.723	0.257	0.787	156	614	1002	988	-1.950	206	796	208	780	0
5	16	1	"PFJ0575"	"J73_12"	3950	27350	140	1424	1364	410	85	89	25	100	99	0	2385	2310	656	94	97	17	100	99	0	0.584	0.577	0.555	0.578	1.576	0.569	0.911	156	618	3630	3495	-0.775	1339	2291	1279	2216	0
5	17	1	"PFJ0599"	"J85_3"	4140	27350	140	637	629	203	89	91	24	99	99	0	1066	1048	293	94	98	21	100	100	0	0.564	0.566	0.562	0.553	1.513	0.564	0.884	156	708	1520	1494	-0.827	548	972	540	954	0
5	18	1	"PFJ0018"	"J109_5"	4330	27350	130	186	200	73	89	92	26	95	82	0	257	256	55	93	95	16	99	99	0	0.591	0.681	0.611	0.583	1.973	0.756	0.505	120	598	261	274	-0.758	97	164	111	163	0
5	19	1	"PFJ0181"	"J198_5"	4520	27350	140	2085	2057	953	89	101	105	98	94	0	7536	7489	2687	100	102	19	100	100	0	0.268	0.266	0.276	0.242	1.654	0.270	0.890	156	672	9432	9357	-1.897	1996	7436	1968	7389	0
5	20	1	"PFJ0227"	"J227_2"	4720	27350	140	205	206	48	91	99	97	60	4	0	399	395	90	103	107	19	100	98	0	0.385	0.394	0.386	0.383	1.820	0.363	0.617	156	637	410	407	-1.377	114	296	115	292	0
5	21	1	"PFJ0246"	"J242_1"	4900	27350	140	138	140	40	94	97	28	64	35	0	148	149	31	105	107	25	66	37	0	1.023	1.045	1.136	1.143	3.570	1.604	0.131	156	619	87	90	0.033	44	43	46	44	0
5	22	1	"PFJ0280"	"J268_1"	5100	27350	140	1508	1457	397	92	98	46	100	100	0	1979	1957	431	98	101	19	100	100	0	0.753	0.734	0.731	0.719	1.348	0.742	0.946	156	796	3297	3224	-0.410	1416	1881	1365	1859	0
5	1	2	"PFJ0322"	"J309_17"	1100	27560	130	273	279	63	89	101	57	98	90	0	389	396	72	90	92	15	100	100	0	0.615	0.621	0.600	0.598	1.492	0.646	0.604	120	664	483	496	-0.700	184	299	190	306	0
5	2	2	"PFJ0363"	"J373_1"	1290	27560	130	247	258	64	93	108	66	95	69	0	492	482	85	92	95	18	100	100	0	0.385	0.423	0.379	0.402	1.503	0.449	0.482	120	593	554	555	-1.377	154	400	165	390	0
5	3	2	"PFN0173"	"N132_113"	1500	27550	140	897	851	311	98	115	79	96	92	0	1494	1429	429	95	98	19	100	100	0	0.571	0.564	0.558	0.524	1.692	0.566	0.870	156	615	2198	2087	-0.808	799	1399	753	1334	0
5	4	2	"PFN0184"	"N132_132"	1680	27550	130	1030	1080	371	115	162	187	100	100	0	648	659	132	102	106	24	100	100	0	1.676	1.732	1.594	1.684	1.371	2.028	0.694	120	509	1461	1522	0.745	915	546	965	557	0
5	5	2	"PFN0186"	"N132_136"	1870	27560	130	432	447	123	116	171	194	87	27	0	2450	2376	429	102	106	23	100	100	0	0.135	0.146	0.143	0.136	1.456	0.128	0.412	120	545	2664	2605	-2.893	316	2348	331	2274	0
5	6	2	"PFN0203"	"N132_171"	2060	27560	130	234	282	265	97	123	101	79	20	0	562	567	102	102	104	19	100	100	0	0.298	0.398	0.295	0.314	1.763	0.590	0.173	120	546	597	650	-1.747	137	460	185	465	0
5	7	2	"PFN0208"	"N132_178"	2250	27550	130	417	414	86	89	103	68	100	99	0	1520	1489	254	97	100	18	100	100	0	0.230	0.233	0.229	0.229	1.250	0.218	0.795	120	532	1751	1717	-2.117	328	1423	325	1392	0
5	8	2	"PFN0211"	"N132_181"	2440	27550	130	191	203	44	88	99	65	92	30	0	406	420	79	92	94	16	100	100	0	0.328	0.351	0.330	0.339	1.564	0.328	0.369	120	530	417	443	-1.608	103	314	115	328	0
5	9	2	"PFN0362"	"N135_24"	2640	27550	130	815	795	161	88	107	118	100	100	0	1711	1647	312	94	96	19	100	100	0	0.450	0.455	0.451	0.452	1.233	0.438	0.814	120	512	2344	2260	-1.153	727	1617	707	1553	0
5	10	2	"PFN0373"	"N136_4"	2830	27550	140	748	738	276	90	109	86	96	94	0	1067	1022	363	94	97	20	98	95	0	0.676	0.698	0.696	0.721	1.903	0.689	0.837	156	467	1631	1576	-0.564	658	973	648	928	0
5	11	2	"PFN0401"	"N137_50"	3010	27550	130	378	380	99	90	106	81	100	92	0	851	888	205	95	97	19	100	100	0	0.381	0.366	0.349	0.357	1.422	0.345	0.784	120	438	1044	1083	-1.392	288	756	290	793	0
5	12	2	"PFN0423"	"N138_31"	3210	27550	130	161	176	69	91	103	71	49	12	0	215	220	34	95	100	32	100	95	0	0.583	0.680	0.606	0.535	2.304	2.502	0.184	120	505	190	210	-0.778	70	120	85	125	0
5	13	2	"PFN0433"	"N138_45"	3390	27550	140	261	273	84	89	104	68	94	70	0	437	435	113	93	95	17	99	98	0	0.500	0.538	0.500	0.529	1.777	0.560	0.392	156	516	516	526	-1.000	172	344	184	342	0
5	14	2	"PFN0409"	"N138_104"	3590	27550	140	661	660	193	89	100	53	100	99	0	663	646	180	96	98	19	99	98	0	1.009	1.038	1.008	1.055	1.499	1.041	0.884	156	471	1139	1121	0.013	572	567	571	550	0
5	15	2	"PFN0534"	"N143_18"	3780	27550	140	386	368	115	88	91	26	98	94	0	439	431	94	95	99	19	100	100	0	0.866	0.833	0.840	0.760	1.711	0.882	0.824	156	471	642	616	-0.207	298	344	280	336	0
5	16	2	"PFN0540"	"N143_29"	3970	27550	140	374	363	104	91	93	24	97	95	0	827	828	236	102	108	35	99	98	0	0.390	0.375	0.397	0.366	1.619	0.363	0.836	156	550	1008	998	-1.357	283	725	272	726	0
5	17	2	"PFN0556"	"N143_56"	4180	27560	110	138	142	43	91	93	25	71	45	0	161	158	28	100	108	38	77	27	0	0.770	0.879	0.980	0.843	2.606	1.094	0.205	80	430	108	109	-0.376	47	61	51	58	0
5	18	2	"PFN0562"	"N143_66"	4350	27550	130	594	597	169	88	91	25	100	100	0	1152	1132	218	94	95	16	100	100	0	0.478	0.490	0.494	0.468	1.360	0.494	0.872	120	516	1564	1547	-1.064	506	1058	509	1038	0
5	19	2	"PFN0608"	"N147_16"	4540	27550	140	165	172	48	88	100	110	24	1	0	228	235	54	96	98	19	100	98	0	0.583	0.604	0.586	0.562	1.929	3.826	0.090	156	535	209	223	-0.778	77	132	84	139	0
5	20	2	"PFN0623"	"N148_7"	4740	27550	130	137	142	33	88	93	44	58	17	0	289	291	51	98	101	18	100	100	0	0.257	0.280	0.262	0.247	2.032	0.291	0.152	120	455	240	247	-1.963	49	191	54	193	0
5	21	2	"PFN0714"	"N151_50"	4920	27550	140	2464	2309	779	92	95	27	99	98	0	9353	8569	2578	106	107	19	100	100	0	0.257	0.262	0.261	0.252	1.800	0.259	0.928	156	456	11619	10680	-1.963	2372	9247	2217	8463	0
5	22	2	"PFN0723"	"N152_1"	5110	27550	140	494	486	153	91	96	38	97	96	0	1153	1080	295	98	101	18	100	100	0	0.382	0.402	0.403	0.380	1.512	0.405	0.875	156	647	1458	1377	-1.388	403	1055	395	982	0
5	1	3	"PFN0727"	"N152_17"	1120	27760	130	224	225	61	89	96	46	92	75	0	404	421	89	91	93	15	100	100	0	0.431	0.412	0.397	0.378	1.632	0.421	0.709	120	633	448	466	-1.213	135	313	136	330	0
5	2	3	"PFN0735"	"N153_15"	1310	27760	120	285	284	64	95	106	59	98	85	0	544	550	93	96	100	22	100	100	0	0.424	0.416	0.406	0.395	1.483	0.422	0.662	120	521	638	643	-1.237	190	448	189	454	0
5	3	3	"PFN0750"	"N155_14"	1510	27760	130	463	458	101	100	112	70	97	95	0	1722	1747	346	100	104	23	100	100	0	0.224	0.217	0.220	0.213	1.504	0.199	0.735	120	559	1985	2005	-2.160	363	1622	358	1647	0
5	4	3	"PFN0757"	"N155_25"	1700	27750	140	602	585	186	101	135	168	91	78	0	820	860	285	101	105	24	99	98	0	0.697	0.638	0.662	0.601	1.709	0.633	0.730	156	572	1220	1243	-0.521	501	719	484	759	0
5	5	3	"PFB0217"	"B567"	1890	27750	140	534	526	138	101	141	176	95	73	0	487	467	128	102	106	24	99	98	0	1.125	1.164	1.133	1.200	1.797	1.194	0.744	156	518	818	790	0.170	433	385	425	365	0
5	6	3	"PFB0221"	"B573"	2080	27750	140	499	556	249	89	110	80	97	93	0	1098	1198	481	95	97	17	100	99	0	0.409	0.423	0.421	0.395	1.481	0.429	0.833	156	517	1413	1570	-1.291	410	1003	467	1103	0
5	7	3	"PFB0223"	"B577"	2270	27750	140	273	274	75	86	100	68	94	76	0	900	915	264	90	93	15	100	100	0	0.231	0.228	0.235	0.220	1.567	0.218	0.798	156	532	997	1013	-2.115	187	810	188	825	0
5	8	3	"PFB0225"	"B583"	2460	27740	140	2264	2502	1132	87	103	94	99	99	0	1442	1508	621	91	93	15	98	97	0	1.611	1.704	1.653	1.826	1.849	1.744	0.929	156	556	3528	3832	0.688	2177	1351	2415	1417	0
5	9	3	"PFB0227"	"B587"	2650	27740	130	250	269	102	89	104	96	88	32	0	600	592	115	95	98	19	100	100	0	0.319	0.362	0.319	0.334	1.598	0.355	0.341	120	482	666	677	-1.649	161	505	180	497	0
5	10	3	"PFB0229"	"B590"	2850	27720	150	116	125	41	90	107	87	11	1	0	119	123	32	94	98	21	54	28	0	1.040	1.207	1.226	1.175	3.438	7.801	0.046	156	420	51	64	0.057	26	25	35	29	-50
5	11	3	"PFB0246"	"B618"	3030	27710	150	105	131	133	91	109	91	7	4	0	103	110	30	94	98	20	30	14	0	1.556	2.500	1.295	1.345	3.800	18.251	0.049	156	385	23	56	0.637	14	9	40	16	-50
5	12	3	"PFB0256"	"B634"	3190	27740	150	104	113	52	91	106	77	7	1	0	112	114	21	94	97	20	44	16	0	0.722	1.100	1.182	1.291	4.377	7.960	0.089	156	447	31	42	-0.469	13	18	22	20	-50
5	13	3	"PFB0259"	"B64"	3410	27740	140	1885	1836	599	89	106	78	99	99	0	1799	1697	563	90	92	16	98	98	0	1.051	1.087	1.084	1.128	1.527	1.078	0.926	156	488	3505	3354	0.072	1796	1709	1747	1607	0
5	14	3	"PFB0262"	"B645"	3600	27740	140	142	159	67	87	103	79	35	7	0	147	152	29	90	92	16	96	86	0	0.965	1.161	1.079	0.973	2.415	4.263	0.151	156	479	112	134	-0.052	55	57	72	62	0
5	15	3	"PFB0270"	"B664"	3790	27750	140	372	366	114	88	97	61	95	89	0	196	200	44	90	92	17	99	94	0	2.679	2.527	2.603	2.499	1.792	3.336	0.584	156	486	390	388	1.422	284	106	278	110	0
5	16	3	"PFB0273"	"B667"	3980	27740	140	546	536	135	88	94	46	99	98	0	321	310	70	94	100	33	96	93	0	2.018	2.074	2.123	2.157	1.471	2.181	0.817	156	542	685	664	1.013	458	227	448	216	0
5	17	3	"PFC0002"	"C101"	4180	27740	140	942	913	265	88	91	23	100	99	0	687	684	164	96	101	32	100	99	0	1.445	1.403	1.396	1.367	1.440	1.449	0.918	156	568	1445	1413	0.531	854	591	825	588	0
5	18	3	"PFC0006"	"C113"	4370	27740	130	279	286	74	89	92	25	100	100	0	320	321	55	92	94	16	100	100	0	0.833	0.860	0.863	0.820	1.551	0.891	0.695	120	487	418	426	-0.263	190	228	197	229	0
5	19	3	"PFC0009"	"C116"	4560	27740	140	268	267	78	90	98	55	91	83	0	511	510	126	92	94	16	100	100	0	0.425	0.423	0.408	0.386	1.633	0.430	0.750	156	501	597	595	-1.235	178	419	177	418	0
5	20	3	"PFC0011"	"C118"	4740	27740	150	126	138	65	89	96	52	36	9	0	149	152	30	94	96	17	94	75	0	0.673	0.845	0.821	0.739	3.113	4.202	0.098	156	526	92	107	-0.572	37	55	49	58	0
5	21	3	"PFC0013"	"C122"	4940	27730	150	105	109	28	90	95	47	17	0	0	116	117	20	97	100	18	52	16	0	0.789	0.950	1.105	0.995	3.126	2.324	0.052	156	557	34	39	-0.341	15	19	19	20	-50
5	22	3	"PFC0015"	"C125"	5130	27730	130	1411	1375	364	89	92	46	100	100	0	1227	1162	239	94	96	17	100	100	0	1.167	1.204	1.177	1.188	1.289	1.214	0.904	120	588	2455	2354	0.223	1322	1133	1286	1068	0
5	1	4	"PFC0035"	"C162"	1140	27950	140	780	747	256	86	90	28	98	96	0	1181	1114	346	89	91	15	100	98	0	0.636	0.645	0.627	0.634	1.824	0.644	0.901	156	706	1786	1686	-0.654	694	1092	661	1025	0
5	2	4	"PFC0037"	"C164"	1320	27950	120	295	297	64	94	103	51	100	95	0	374	378	64	94	98	21	100	100	0	0.718	0.715	0.699	0.693	1.446	0.763	0.633	120	488	481	487	-0.478	201	280	203	284	0
5	3	4	"PFC0039"	"C171"	1510	27950	130	159	163	41	97	103	38	70	35	0	372	386	82	98	102	22	100	100	0	0.226	0.229	0.208	0.193	2.217	0.221	0.396	120	556	336	354	-2.144	62	274	66	288	0
5	4	4	"PFC0042"	"C179"	1710	27950	130	317	326	74	95	105	57	98	96	0	460	459	75	100	103	19	100	100	0	0.617	0.643	0.645	0.631	1.456	0.653	0.735	120	512	582	590	-0.697	222	360	231	359	0
5	5	4	"PFC0044"	"C180"	1900	27940	130	247	257	70	94	111	78	95	45	0	383	390	76	101	103	18	100	100	0	0.543	0.564	0.542	0.534	1.530	0.597	0.494	120	448	435	452	-0.882	153	282	163	289	0
5	6	4	"PFC0046"	"C184"	2090	27950	140	121	126	39	88	102	65	19	2	0	207	211	47	96	98	17	98	94	0	0.297	0.330	0.288	0.287	2.463	0.976	0.071	156	542	144	153	-1.750	33	111	38	115	0
5	7	4	"PFD0183"	"D23156_27"	2290	27940	130	282	285	63	87	98	51	100	95	0	777	768	142	92	93	15	100	100	0	0.285	0.293	0.299	0.283	1.422	0.268	0.739	120	500	880	874	-1.813	195	685	198	676	0
5	8	4	"PFD0186"	"D23156_40"	2470	27940	130	271	299	131	87	98	46	100	95	0	655	640	107	93	95	15	100	100	0	0.327	0.388	0.339	0.355	1.588	0.393	0.527	120	504	746	759	-1.611	184	562	212	547	0
5	9	4	"PFD0190"	"D2337_1"	2660	27940	140	382	379	132	89	99	50	97	95	0	213	208	46	93	96	16	97	95	0	2.442	2.522	2.373	2.490	1.606	3.079	0.685	156	551	413	405	1.288	293	120	290	115	0
5	10	4	"PFD0198"	"D23657_2"	2840	27890	150	101	106	32	93	107	81	3	0	0	102	107	27	92	95	20	34	13	0	0.800	0.867	1.571	1.309	3.874	15.642	0.031	156	581	18	28	-0.322	8	10	13	15	-50
5	11	4	"PFD0208"	"D25498_1"	3050	27920	150	97	114	82	92	105	81	5	3	0	110	114	24	91	95	19	48	21	0	0.263	0.957	0.974	1.151	4.913	15.916	0.062	156	604	24	45	-1.926	5	19	22	23	-50
5	12	4	"PFD0213"	"D2660_1"	3250	27910	150	101	108	40	90	104	97	3	0	0	106	110	26	91	95	18	46	22	0	0.733	0.947	1.250	1.039	4.294	5.996	0.057	156	532	26	37	-0.447	11	15	18	19	-50
5	13	4	"PFD0248"	"D33539_109"	3420	27940	130	270	273	61	87	107	115	86	19	0	565	562	100	89	92	17	100	100	0	0.384	0.393	0.385	0.381	1.412	0.388	0.454	120	430	659	659	-1.379	183	476	186	473	0
5	14	4	"PFD0250"	"D33539_15"	3610	27940	140	777	746	254	85	100	99	97	95	0	586	590	159	88	90	15	99	99	0	1.390	1.317	1.341	1.236	1.657	1.424	0.828	156	508	1190	1163	0.475	692	498	661	502	0
5	15	4	"PFD0252"	"D33539_17"	3800	27940	130	944	933	192	88	95	53	100	100	0	450	438	71	89	92	15	100	100	0	2.371	2.421	2.409	2.400	1.319	2.583	0.856	120	497	1217	1194	1.246	856	361	845	349	0
5	16	4	"PFD0256"	"D33539_23"	3990	27940	130	210	220	49	88	95	50	93	79	0	473	480	74	91	94	24	100	100	0	0.319	0.339	0.324	0.318	1.600	0.334	0.663	120	543	504	521	-1.647	122	382	132	389	0
5	17	4	"PFD0259"	"D33539_28"	4190	27930	130	1461	1443	417	88	92	31	100	100	0	1532	1510	397	91	94	24	100	100	0	0.953	0.955	0.955	0.956	1.419	0.973	0.912	120	539	2814	2774	-0.070	1373	1441	1355	1419	0
5	18	4	"PFD0261"	"D33539_3"	4380	27940	150	102	109	31	87	89	23	40	16	0	116	117	22	90	92	15	66	39	0	0.577	0.815	1.251	1.085	3.632	2.017	0.111	156	577	41	49	-0.794	15	26	22	27	-50
5	19	4	"PFD0277"	"D33539_63"	4560	27930	130	298	302	72	87	100	111	91	45	0	716	699	131	91	93	16	100	100	0	0.338	0.354	0.340	0.340	1.401	0.381	0.376	120	527	836	823	-1.567	211	625	215	608	0
5	20	4	"PFD0281"	"D33539_69"	4770	27930	130	123	123	33	88	99	105	3	0	0	141	146	48	92	94	16	86	74	0	0.714	0.648	0.809	0.698	2.986	1.401	0.122	120	583	84	89	-0.485	35	49	35	54	0
5	21	4	"PFD0283"	"D33539_74"	4950	27950	100	110	126	79	91	96	53	15	5	0	126	134	27	96	97	17	75	47	0	0.633	0.921	0.977	0.794	3.996	3.658	0.127	80	418	49	73	-0.659	19	30	35	38	0
5	22	4	"PFD0286"	"D33539_85"	5140	27930	140	361	373	134	90	94	42	97	94	0	795	779	208	92	94	16	100	99	0	0.385	0.412	0.379	0.387	1.516	0.420	0.756	156	775	974	970	-1.375	271	703	283	687	0
5	1	5	"PFD0288"	"D33539_87"	1150	28140	130	178	185	56	86	90	26	94	83	0	282	281	44	90	92	17	100	100	0	0.479	0.518	0.442	0.451	1.951	0.543	0.522	120	686	284	290	-1.061	92	192	99	191	0
5	2	5	"PFD0292"	"D33539_97"	1360	28140	100	129	148	73	91	99	47	41	20	0	150	152	36	93	97	19	87	63	0	0.667	0.966	0.826	0.781	2.760	3.660	0.106	80	416	95	116	-0.585	38	57	57	59	0
5	3	5	"PFD0343"	"D40381_1"	1530	28140	120	212	217	58	93	98	34	99	84	0	190	205	70	96	98	16	99	96	0	1.266	1.138	1.317	1.217	1.905	1.047	0.468	120	477	213	233	0.340	119	94	124	109	0
5	4	5	"PFD0345"	"D4043_2"	1710	28140	130	361	374	108	96	102	37	100	99	0	492	498	117	99	100	18	100	100	0	0.674	0.697	0.665	0.673	1.476	0.685	0.753	120	461	658	677	-0.569	265	393	278	399	0
5	5	5	"PFD0355"	"D42243_17"	1870	28120	150	106	114	47	93	106	64	12	1	0	109	114	28	98	99	18	37	16	0	1.182	1.313	1.379	1.475	3.573	7.497	0.039	156	517	24	37	0.241	13	11	21	16	-50
5	6	5	"PFD0362"	"D42243_29"	2060	28140	150	103	127	128	90	104	67	12	4	0	115	119	33	96	98	17	51	30	0	0.684	1.609	0.918	1.019	3.835	17.983	0.034	156	632	32	60	-0.547	13	19	37	23	-50
5	7	5	"PFD0367"	"D42243_37"	2290	28140	140	730	676	242	89	101	57	94	90	0	1836	1691	591	95	97	17	99	98	0	0.368	0.368	0.374	0.359	1.899	0.360	0.892	156	595	2382	2183	-1.442	641	1741	587	1596	0
5	8	5	"PFD0369"	"D42243_39"	2480	28140	140	163	168	67	90	117	123	14	2	0	476	448	129	92	94	16	98	98	0	0.190	0.219	0.196	0.201	2.346	0.190	0.148	156	532	457	434	-2.395	73	384	78	356	0
5	9	5	"PFE0400"	"E2667_1"	2670	28130	130	126	132	36	89	107	84	13	0	0	146	153	34	88	91	14	100	95	0	0.638	0.662	0.731	0.567	2.812	5.130	0.048	120	492	95	108	-0.649	37	58	43	65	0
5	10	5	"PFE0403"	"E26771_1"	2850	28130	130	415	406	101	91	100	59	100	98	0	1256	1258	261	89	91	15	100	100	0	0.278	0.269	0.269	0.261	1.341	0.254	0.649	120	586	1491	1484	-1.849	324	1167	315	1169	0
5	11	5	"PFE0405"	"E26771_4"	3040	28130	130	261	265	63	92	104	60	99	80	0	494	518	106	90	94	18	100	100	0	0.418	0.404	0.406	0.391	1.469	0.386	0.644	120	642	573	601	-1.257	169	404	173	428	0
5	12	5	"PFE0408"	"E26934_1"	3240	28130	130	289	297	74	93	120	120	86	31	0	909	888	176	93	96	18	100	100	0	0.240	0.257	0.253	0.246	1.466	0.246	0.306	120	569	1012	999	-2.058	196	816	204	795	0
5	13	5	"PFE0411"	"E27042_1"	3430	28120	150	113	126	66	91	119	132	4	1	0	129	135	36	91	94	17	78	53	0	0.579	0.795	0.775	0.791	3.249	12.563	0.073	156	572	60	79	-0.788	22	38	35	44	-50
5	14	5	"PFE0415"	"E27173_1"	3620	28130	130	206	209	48	86	96	82	80	17	0	314	315	45	89	92	16	100	100	0	0.533	0.544	0.530	0.510	1.589	0.909	0.205	120	486	345	349	-0.907	120	225	123	226	0
5	15	5	"PFE0439"	"E27723_18"	3800	28130	130	484	463	114	87	89	22	100	100	0	1250	1203	259	91	94	16	100	100	0	0.343	0.338	0.358	0.332	1.321	0.331	0.883	120	479	1556	1488	-1.546	397	1159	376	1112	0
5	16	5	"PFE0443"	"E27723_9"	3990	28130	140	128	131	32	87	91	30	62	25	0	185	181	39	92	96	25	93	82	0	0.441	0.494	0.522	0.483	2.269	0.532	0.331	156	558	134	133	-1.182	41	93	44	89	0
5	17	5	"PFE0446"	"E27742_6"	4180	28130	130	182	181	40	88	91	29	95	77	0	211	214	39	91	94	25	100	98	0	0.783	0.756	0.760	0.707	1.762	0.795	0.572	120	543	214	216	-0.352	94	120	93	123	0
5	18	5	"PFE0452"	"E28056_1"	4370	28130	120	121	132	66	87	90	24	65	30	0	141	144	32	90	90	14	92	83	0	0.667	0.833	0.780	0.739	2.664	1.916	0.223	120	482	85	99	-0.585	34	51	45	54	0
5	19	5	"PFE0454"	"E28350_1"	4560	28130	120	164	166	43	88	100	109	21	0	0	177	180	27	91	92	15	100	100	0	0.884	0.876	0.839	0.784	2.148	1.062	0.438	120	510	162	167	-0.178	76	86	78	89	0
5	20	5	"PFE0458"	"E28462_2"	4750	28130	120	132	137	39	88	96	74	19	2	0	152	155	28	91	93	16	99	88	0	0.721	0.766	0.778	0.685	2.824	1.052	0.215	120	536	105	113	-0.471	44	61	49	64	0
5	21	5	"PFE0487"	"E29895_1"	4950	28130	110	120	125	32	88	91	23	61	33	0	145	152	35	90	93	16	95	80	0	0.582	0.597	0.692	0.636	2.008	0.717	0.266	80	478	87	99	-0.781	32	55	37	62	0
5	22	5	"PFE0491"	"E29931_3"	5140	28120	130	536	530	192	89	92	24	95	95	0	333	312	91	92	94	16	95	95	0	1.855	2.005	1.938	1.859	2.062	2.166	0.797	120	651	688	661	0.891	447	241	441	220	0
5	1	6	"PFE0494"	"E30210_1"	1140	28340	130	202	204	53	85	88	24	95	91	0	327	326	53	89	90	14	100	100	0	0.492	0.502	0.499	0.470	1.705	0.506	0.651	120	666	355	356	-1.024	117	238	119	237	0
5	2	6	"PFE0498"	"E3038_3"	1340	28330	130	148	156	45	88	99	56	54	13	0	165	169	28	89	92	18	98	94	0	0.789	0.850	0.820	0.698	2.520	2.791	0.157	120	604	136	148	-0.341	60	76	68	80	0
5	3	6	"PFE0502"	"E3185_4"	1530	28330	130	247	248	51	93	108	71	95	65	0	429	427	77	93	96	18	100	100	0	0.458	0.464	0.453	0.450	1.443	0.457	0.627	120	530	490	489	-1.126	154	336	155	334	0
5	4	6	"PFE0504"	"E3185_6"	1710	28330	130	2453	2528	663	94	103	52	100	100	0	1510	1518	330	97	99	19	100	100	0	1.669	1.713	1.715	1.700	1.242	1.743	0.926	120	513	3772	3855	0.739	2359	1413	2434	1421	0
5	5	6	"PFE0525"	"E3552_1"	1900	28330	130	651	681	225	91	99	45	100	100	0	775	796	174	94	96	18	100	100	0	0.822	0.840	0.854	0.805	1.347	0.878	0.832	120	580	1241	1292	-0.282	560	681	590	702	0
5	6	6	"PFE0531"	"E3831_2"	2080	28340	100	123	129	43	90	97	48	35	11	0	132	132	26	92	94	16	82	62	0	0.825	0.975	1.038	0.898	2.852	10.281	0.158	80	406	73	79	-0.278	33	40	39	40	0
5	7	6	"PFE0534"	"E390_1"	2280	28330	130	429	416	94	89	97	50	100	99	0	239	243	38	95	97	16	100	100	0	2.361	2.209	2.188	2.174	1.487	2.515	0.750	120	560	484	475	1.239	340	144	327	148	0
5	8	6	"PFE0539"	"E4159_1"	2470	28320	130	416	416	111	93	134	183	90	36	0	320	316	75	95	97	16	98	97	0	1.436	1.462	1.444	1.482	1.533	2.793	0.348	120	523	548	544	0.522	323	225	323	221	0
5	9	6	"PFE0542"	"E4247_1"	2670	28320	130	551	560	171	91	130	175	98	76	0	1059	1021	225	90	93	15	100	100	0	0.475	0.504	0.491	0.493	1.404	0.514	0.447	120	567	1429	1400	-1.075	460	969	469	931	0
5	10	6	"PFE0547"	"E4295_1"	2860	28320	130	194	199	71	92	102	46	90	57	0	338	344	71	91	95	17	100	100	0	0.413	0.423	0.385	0.377	1.861	0.469	0.284	120	628	349	360	-1.276	102	247	107	253	0
5	11	6	"PFF0499"	"F2457_1"	3070	28340	90	145	181	117	98	109	57	46	25	0	149	149	26	102	105	19	84	59	0	1.000	1.766	1.494	1.575	3.922	15.687	0.038	52	362	94	130	0.000	47	47	83	47	0
5	12	6	"PFF0505"	"F24631_2"	3240	28320	130	1958	1927	516	96	120	99	100	100	0	993	974	202	94	96	18	100	100	0	2.071	2.081	2.084	2.053	1.234	2.139	0.919	120	544	2761	2711	1.050	1862	899	1831	880	0
5	13	6	"PFF0507"	"F246_1"	3420	28320	130	143	160	102	92	121	142	6	3	0	138	144	28	91	97	32	78	26	0	1.085	1.283	1.026	1.071	2.772	10.156	0.082	120	567	98	121	0.118	51	47	68	53	0
5	14	6	"PFF0509"	"F24843_2"	3630	28320	130	314	326	76	89	107	123	95	39	0	657	654	117	91	97	32	100	100	0	0.398	0.421	0.409	0.411	1.418	0.497	0.375	120	550	791	800	-1.331	225	566	237	563	0
5	15	6	"PFF0513"	"F25069_1"	3810	28320	150	104	112	35	88	94	43	24	3	0	112	121	35	92	95	17	56	32	0	0.800	0.828	0.941	0.935	3.629	3.053	0.334	156	577	36	53	-0.322	16	20	24	29	-50
5	16	6	"PFF0515"	"F25114_1"	4000	28320	130	308	307	67	87	90	25	100	99	0	753	737	132	93	96	20	100	100	0	0.335	0.342	0.339	0.331	1.427	0.324	0.799	120	519	881	864	-1.578	221	660	220	644	0
5	17	6	"PFF0554"	"F26408_1"	4190	28320	130	792	787	194	89	92	27	100	100	0	1939	1966	390	94	97	20	100	100	0	0.381	0.373	0.375	0.365	1.280	0.366	0.913	120	547	2548	2570	-1.392	703	1845	698	1872	0
5	18	6	"PFF0556"	"F26422_2"	4380	28320	120	598	594	141	89	94	36	100	99	0	810	798	150	93	96	18	100	100	0	0.710	0.716	0.728	0.700	1.351	0.711	0.860	120	500	1226	1210	-0.494	509	717	505	705	0
5	19	6	"PFF0558"	"F26666_3"	4570	28320	130	10306	10697	3236	91	98	41	100	100	0	3432	3552	813	93	96	17	100	100	0	3.059	3.066	3.128	2.994	1.214	3.190	0.948	120	561	13554	14065	1.613	10215	3339	10606	3459	0
5	20	6	"PFF0560"	"F26774_1"	4770	28310	130	388	401	114	91	96	36	100	100	0	815	815	204	93	96	16	100	100	0	0.411	0.429	0.421	0.419	1.449	0.404	0.824	120	569	1019	1032	-1.282	297	722	310	722	0
5	21	6	"PFF0563"	"F27064_1"	4960	28320	130	475	478	129	91	94	40	99	99	0	877	879	167	91	93	15	100	100	0	0.489	0.491	0.490	0.467	1.445	0.499	0.889	120	572	1170	1175	-1.033	384	786	387	788	0
5	22	6	"PFF0568"	"F27351_1"	5150	28310	120	1553	1509	362	91	96	40	100	100	0	541	543	116	95	97	16	100	100	0	3.278	3.165	3.215	3.170	1.268	3.362	0.883	120	585	1908	1866	1.713	1462	446	1418	448	0
5	1	7	"PFF0597"	"F28584_1"	1160	28520	120	116	120	40	88	91	28	49	21	0	129	132	27	89	91	14	88	68	0	0.700	0.744	0.867	0.754	3.323	1.965	0.195	120	566	68	75	-0.515	28	40	32	43	0
5	2	7	"PFF0599"	"F28782_1"	1350	28530	130	334	349	92	91	101	57	99	96	0	771	795	165	88	90	15	100	100	0	0.356	0.365	0.366	0.355	1.341	0.369	0.783	120	565	926	965	-1.491	243	683	258	707	0
5	3	7	"PFF0601"	"F28897_1"	1540	28520	130	436	445	96	92	103	61	100	100	0	906	892	170	90	93	17	100	100	0	0.422	0.440	0.442	0.434	1.339	0.419	0.754	120	542	1160	1155	-1.246	344	816	353	802	0
5	4	7	"PFF0611"	"F29309_1"	1730	28520	130	159	175	76	89	94	44	77	34	0	283	283	49	94	95	16	100	100	0	0.370	0.455	0.398	0.387	1.944	0.633	0.254	120	579	259	275	-1.433	70	189	86	189	0
5	5	7	"PFF0617"	"F29473_1"	1920	28530	100	119	123	39	85	91	37	43	12	0	134	138	35	90	92	14	86	68	0	0.773	0.792	0.886	0.828	3.234	2.031	0.136	80	428	78	86	-0.372	34	44	38	48	0
5	6	7	"PFF0622"	"F29632_5"	2110	28520	130	301	304	78	87	91	34	100	99	0	751	754	152	90	92	15	100	100	0	0.324	0.327	0.323	0.315	1.412	0.328	0.751	120	592	875	881	-1.627	214	661	217	664	0
5	7	7	"PFF0646"	"F30537_4"	2300	28520	130	502	500	101	87	94	49	100	100	0	669	655	120	95	97	16	100	100	0	0.723	0.738	0.732	0.735	1.346	0.731	0.817	120	564	989	973	-0.468	415	574	413	560	0
5	8	7	"PFF0652"	"F30663_2"	2490	28520	130	859	863	195	92	119	143	100	99	0	981	992	200	97	99	27	100	100	0	0.868	0.861	0.856	0.857	1.334	0.853	0.859	120	568	1651	1666	-0.205	767	884	771	895	0
5	9	7	"PFF0656"	"F30728_1"	2680	28520	130	225	231	59	92	121	153	36	1	0	285	289	66	95	97	16	100	100	0	0.700	0.716	0.664	0.697	1.799	1.507	0.195	120	572	323	333	-0.515	133	190	139	194	0
5	10	7	"PFF0659"	"F30796_1"	2870	28520	120	204	213	59	91	108	81	75	18	0	495	492	89	92	94	16	100	100	0	0.280	0.305	0.290	0.278	1.707	0.288	0.473	120	529	516	522	-1.834	113	403	122	400	0
5	11	7	"PFF0661"	"F3084_1"	3070	28520	130	605	612	141	95	112	86	100	100	0	1501	1449	256	94	97	18	100	100	0	0.362	0.382	0.387	0.375	1.331	0.371	0.849	120	552	1917	1872	-1.464	510	1407	517	1355	0
5	12	7	"PFF0665"	"F31008_1"	3250	28520	140	1511	1443	590	95	117	136	96	94	0	2415	2211	833	92	95	17	99	98	0	0.610	0.636	0.643	0.624	1.714	0.637	0.909	156	551	3739	3467	-0.714	1416	2323	1348	2119	0
5	13	7	"PFF1271"	"F51945_3"	3440	28520	120	1052	1059	245	92	117	147	100	100	0	2482	2486	457	91	96	33	100	100	0	0.402	0.404	0.392	0.399	1.240	0.391	0.878	120	498	3351	3362	-1.317	960	2391	967	2395	0
5	14	7	"PFF1274"	"F5206_2"	3630	28520	130	330	336	80	91	108	120	95	49	0	601	608	113	92	97	31	100	100	0	0.470	0.475	0.460	0.456	1.483	0.471	0.743	120	574	748	761	-1.091	239	509	245	516	0
5	15	7	"PFF1276"	"F5206_7"	3830	28520	120	162	166	43	89	94	41	78	45	0	274	274	43	93	95	18	100	100	0	0.403	0.425	0.427	0.369	2.001	0.501	0.329	120	498	254	258	-1.310	73	181	77	181	0
5	16	7	"PFF1278"	"F52084_1"	4010	28520	130	197	203	48	89	93	26	97	90	0	459	452	73	97	100	21	100	100	0	0.298	0.321	0.308	0.294	1.743	0.299	0.611	120	548	470	469	-1.745	108	362	114	355	0
5	17	7	"PFF1290"	"F52397_2"	4200	28510	130	6480	6462	1020	93	102	48	100	100	0	14500	14417	2425	99	104	30	100	100	0	0.444	0.445	0.439	0.446	1.174	0.428	0.941	120	585	20788	20687	-1.173	6387	14401	6369	14318	0
5	18	7	"PFF1292"	"F52444_1"	4390	28510	130	396	384	80	93	103	55	100	99	0	374	376	69	97	103	29	100	100	0	1.094	1.043	1.052	1.033	1.405	1.085	0.769	120	544	580	570	0.129	303	277	291	279	0
5	19	7	"PFF1323"	"F53383_7"	4580	28510	130	802	787	141	90	94	34	100	100	0	1369	1319	220	93	97	20	100	100	0	0.558	0.569	0.577	0.567	1.231	0.563	0.905	120	563	1988	1923	-0.842	712	1276	697	1226	0
5	20	7	"PFF1327"	"F53446_1"	4780	28510	130	207	211	41	90	93	24	99	98	0	450	453	77	93	96	18	100	100	0	0.328	0.336	0.324	0.321	1.507	0.325	0.691	120	576	474	481	-1.609	117	357	121	360	0
5	21	7	"PFF1329"	"F53449_1"	4970	28510	120	226	232	57	89	94	42	99	87	0	572	563	85	93	95	15	100	100	0	0.286	0.304	0.281	0.286	1.499	0.305	0.748	120	482	616	613	-1.806	137	479	143	470	0
5	22	7	"PFF1335"	"F53749_1"	5160	28510	130	725	711	172	90	95	38	100	100	0	551	544	95	94	97	19	100	100	0	1.389	1.380	1.424	1.351	1.377	1.443	0.869	120	606	1092	1071	0.475	635	457	621	450	0
5	1	8	"PFF1338"	"F53871_1"	1160	28710	130	151	157	39	89	93	29	85	55	0	184	190	41	95	96	15	99	96	0	0.697	0.716	0.712	0.647	2.211	0.843	0.420	120	693	151	163	-0.522	62	89	68	95	0
5	2	8	"PFF1343"	"F53897_2"	1360	28720	130	5816	5759	1052	89	94	30	100	100	0	2957	2942	467	92	95	15	100	100	0	1.999	1.989	2.005	1.983	1.194	2.050	0.944	120	583	8592	8520	0.999	5727	2865	5670	2850	0
5	3	8	"PFF1370"	"F54899_1"	1550	28710	130	938	950	263	90	95	36	100	100	0	524	518	117	90	91	14	99	99	0	1.954	2.009	2.026	2.038	1.404	2.077	0.927	120	565	1282	1288	0.966	848	434	860	428	0
5	4	8	"PFF1379"	"F55001_1"	1740	28720	130	921	924	227	88	95	47	100	100	0	1253	1240	240	90	91	14	100	100	0	0.716	0.727	0.728	0.714	1.245	0.746	0.933	120	602	1996	1986	-0.481	833	1163	836	1150	0
5	5	8	"PFF1381"	"F55001_6"	1930	28720	130	389	389	95	86	91	37	99	99	0	422	421	67	88	89	18	100	100	0	0.907	0.910	0.924	0.870	1.475	0.953	0.809	120	556	637	636	-0.141	303	334	303	333	0
5	6	8	"PFF1388"	"F5510_1"	2110	28720	120	123	127	35	86	90	33	53	22	0	201	199	39	87	90	19	100	98	0	0.325	0.366	0.433	0.348	2.306	0.362	0.177	120	513	151	153	-1.623	37	114	41	112	0
5	7	8	"PFF1391"	"F55150_2"	2310	28720	130	122	130	45	87	98	56	28	5	0	158	160	37	92	98	48	67	17	0	0.530	0.632	0.667	0.550	3.307	0.767	0.363	120	595	101	111	-0.915	35	66	43	68	0
5	8	8	"PFF1406"	"F55492_1"	2510	28710	130	2980	3139	1090	91	107	69	100	100	0	13888	14146	4987	97	103	50	100	100	0	0.209	0.217	0.224	0.217	1.205	0.214	0.946	120	544	16680	17097	-2.255	2889	13791	3048	14049	0
5	9	8	"PFF1434"	"F57034_1"	2680	28720	130	213	220	77	94	108	82	80	15	0	362	367	66	96	99	19	100	100	0	0.447	0.465	0.434	0.426	1.676	0.699	0.246	120	548	385	397	-1.160	119	266	126	271	0
5	10	8	"PFF1437"	"F57064_2"	2880	28710	130	225	230	50	94	112	96	78	14	0	729	720	126	94	96	17	100	100	0	0.206	0.217	0.218	0.206	1.552	0.199	0.256	120	580	766	762	-2.277	131	635	136	626	0
5	11	8	"PFF1447"	"F57388_2"	3080	28710	130	323	322	78	93	118	110	96	52	0	610	613	117	91	94	16	100	100	0	0.443	0.439	0.403	0.424	1.466	0.442	0.511	120	543	749	751	-1.174	230	519	229	522	0
5	12	8	"PFF1456"	"F5774_1"	3260	28710	130	1068	1074	221	95	122	146	100	100	0	492	496	98	92	96	19	100	100	0	2.432	2.423	2.408	2.428	1.309	2.748	0.769	120	489	1373	1383	1.282	973	400	979	404	0
5	13	8	"PFF1458"	"F57777_2"	3450	28710	130	243	255	78	94	107	81	90	40	0	467	461	86	92	95	18	100	100	0	0.397	0.436	0.411	0.404	1.697	0.518	0.280	120	535	524	530	-1.332	149	375	161	369	0
5	14	8	"PFF1464"	"F57982_1"	3640	28710	120	243	249	59	91	99	47	100	90	0	409	416	74	90	92	14	100	100	0	0.476	0.485	0.488	0.466	1.428	0.492	0.645	120	482	471	484	-1.069	152	319	158	326	0
5	15	8	"PFI0170"	"I15363_1"	3830	28710	120	289	297	77	88	91	26	99	99	0	797	788	178	93	95	18	100	100	0	0.286	0.301	0.308	0.288	1.466	0.293	0.817	120	481	905	904	-1.808	201	704	209	695	0
5	16	8	"PFI0172"	"I15423_1"	4020	28710	130	325	319	70	89	93	31	100	97	0	575	579	113	99	101	21	100	100	0	0.496	0.479	0.479	0.466	1.431	0.461	0.762	120	534	712	710	-1.012	236	476	230	480	0
5	17	8	"PFI0174"	"I15461_2"	4200	28710	110	254	263	93	94	104	48	92	82	0	442	444	133	100	110	44	100	98	0	0.468	0.491	0.472	0.451	1.668	0.495	0.667	80	458	502	513	-1.096	160	342	169	344	0
5	18	8	"PFI0180"	"I15544_1"	4400	28710	140	504	601	468	94	106	75	74	66	0	538	626	470	97	106	41	74	73	0	0.930	0.958	0.860	0.840	2.283	1.003	0.755	156	631	851	1036	-0.105	410	441	507	529	0
5	19	8	"PFI0185"	"I1568_2"	4600	28700	120	207	203	107	89	98	75	59	39	0	182	184	106	93	100	30	61	56	0	1.326	1.253	0.958	0.958	2.442	1.206	0.634	120	513	207	205	0.407	118	89	114	91	0
5	20	8	"PFI0189"	"I15719_2"	4790	28700	130	183	181	57	90	99	59	69	29	0	420	401	163	98	104	31	91	86	0	0.289	0.300	0.312	0.302	2.334	0.326	0.327	120	553	415	394	-1.792	93	322	91	303	0
5	21	8	"PFI0204"	"I16009_1"	4980	28700	150	112	124	62	90	104	67	10	5	0	132	139	55	98	105	33	53	16	0	0.647	0.829	0.857	0.895	3.260	1.766	0.426	156	535	56	75	-0.628	22	34	34	41	-50
5	22	8	"PFI0212"	"I16172_1"	5160	28700	150	106	112	36	91	107	67	9	0	0	128	127	28	95	105	36	44	7	0	0.455	0.656	0.867	0.736	3.574	3.014	0.295	156	699	48	53	-1.138	15	33	21	32	-50
5	1	9	"PFI0215"	"I16356_1"	1180	28920	130	185	189	44	89	93	29	95	82	0	329	328	58	94	96	22	100	100	0	0.409	0.427	0.438	0.390	1.736	0.430	0.586	120	647	331	334	-1.292	96	235	100	234	0
5	2	9	"PFI0220"	"I16487_2"	1360	28920	130	510	483	119	87	93	30	100	99	0	670	652	118	91	93	24	100	100	0	0.731	0.706	0.707	0.680	1.405	0.702	0.863	120	580	1002	957	-0.453	423	579	396	561	0
5	3	9	"PFI0224"	"I16629_1"	1560	28910	130	297	310	86	88	96	46	100	98	0	1012	1010	209	88	90	15	100	100	0	0.226	0.241	0.235	0.230	1.377	0.234	0.698	120	617	1133	1144	-2.144	209	924	222	922	0
5	4	9	"PFI0228"	"I16684_1"	1760	28920	110	123	131	43	89	97	50	30	10	0	147	148	29	90	91	14	96	86	0	0.596	0.724	0.733	0.681	2.734	2.620	0.112	80	444	91	100	-0.745	34	57	42	58	0
5	5	9	"PFI0262"	"I17505_1"	1930	28910	120	164	172	46	93	105	60	63	12	0	214	218	38	92	94	20	100	100	0	0.582	0.627	0.605	0.548	2.159	0.858	0.285	120	507	193	205	-0.781	71	122	79	126	0
5	6	9	"PFI0266"	"I17587_1"	2130	28910	130	138	147	43	89	104	65	34	4	0	220	226	46	92	94	20	100	100	0	0.383	0.433	0.375	0.383	1.994	0.690	0.151	120	543	177	192	-1.385	49	128	58	134	0
5	7	9	"PFI0268"	"I1781_2"	2310	28910	130	332	341	88	87	97	55	100	98	0	679	671	126	92	94	14	100	100	0	0.417	0.439	0.421	0.425	1.409	0.426	0.700	120	509	832	833	-1.261	245	587	254	579	0
5	8	9	"PFI0273"	"I1897_2"	2500	28910	120	339	344	103	93	114	80	96	80	0	700	710	168	93	99	47	100	100	0	0.405	0.407	0.395	0.389	1.477	0.390	0.656	120	507	853	868	-1.303	246	607	251	617	0
5	9	9	"PFI0275"	"I1904_2"	2690	28910	120	323	329	102	95	109	67	99	83	0	796	795	170	91	93	16	100	100	0	0.323	0.332	0.327	0.312	1.483	0.325	0.599	120	446	933	938	-1.629	228	705	234	704	0
5	10	9	"PFI0286"	"I2458_1"	2880	28910	150	104	128	100	95	108	73	8	5	0	121	125	27	92	94	17	71	41	0	0.310	1.000	0.661	0.710	5.123	24.997	0.016	156	595	38	66	-1.688	9	29	33	33	-50
5	11	9	"PFI0317"	"I3248_1"	3080	28910	130	279	304	167	91	111	103	90	43	0	886	889	165	90	93	16	100	100	0	0.236	0.267	0.232	0.238	1.540	0.275	0.312	120	538	984	1012	-2.082	188	796	213	799	0
5	12	9	"PFI0323"	"I3340_2"	3270	28900	140	473	464	130	91	107	90	98	92	0	308	307	71	93	96	19	99	98	0	1.777	1.743	1.729	1.704	1.490	1.871	0.804	156	543	597	587	0.829	382	215	373	214	0
5	13	9	"PFI0325"	"I3340_6"	3450	28900	130	178	187	63	91	98	50	80	35	0	349	347	70	93	95	18	100	100	0	0.340	0.378	0.366	0.326	1.997	0.662	0.164	120	515	343	350	-1.557	87	256	96	254	0
5	14	9	"PFI0329"	"I3489_1"	3650	28900	140	187	181	45	89	95	41	85	59	0	367	356	108	90	92	15	99	98	0	0.354	0.346	0.362	0.338	1.815	0.336	0.434	156	599	375	358	-1.499	98	277	92	266	0
5	15	9	"PFI0332"	"I3519_2"	3860	28900	150	110	109	29	88	92	31	33	7	0	126	124	24	92	96	22	70	30	0	0.647	0.656	0.856	0.760	3.312	2.574	0.062	156	585	56	53	-0.628	22	34	21	32	-50
5	16	9	"PFI0334"	"I3555_1"	4030	28900	130	3798	3811	844	89	93	30	100	100	0	1203	1202	217	95	99	24	100	100	0	3.347	3.362	3.366	3.331	1.263	3.531	0.908	120	509	4817	4829	1.743	3709	1108	3722	1107	0
5	17	9	"PFJ0294"	"J26_9"	4220	28900	130	200	202	49	92	96	34	96	80	0	175	179	34	101	104	25	96	80	0	1.459	1.410	1.477	1.393	1.990	1.844	0.389	120	575	182	188	0.545	108	74	110	78	0
5	18	9	"PFJ0296"	"J2708_2"	4410	28890	130	831	819	155	93	100	65	100	100	0	485	483	95	100	103	21	99	99	0	1.917	1.896	1.894	1.941	1.406	1.897	0.856	120	510	1123	1109	0.939	738	385	726	383	0
5	19	9	"PFJ0298"	"J276_1"	4600	28900	130	224	223	49	92	97	59	91	60	0	218	219	35	94	98	21	100	99	0	1.065	1.048	1.062	1.008	1.563	1.150	0.670	120	551	256	256	0.090	132	124	131	125	0
5	20	9	"PFJ0300"	"J276_4"	4780	28900	110	124	125	27	91	94	24	61	33	0	149	152	25	95	99	19	93	75	0	0.611	0.596	0.642	0.584	2.979	0.883	0.186	80	456	87	91	-0.710	33	54	34	57	0
5	21	9	"PFJ0307"	"J2870_1"	4970	28890	150	103	105	29	94	106	63	5	0	0	127	125	24	96	103	32	42	5	0	0.290	0.379	0.875	0.783	3.583	11.665	0.006	156	622	40	40	-1.784	9	31	11	29	-50
5	22	9	"PFJ0312"	"J293_4"	5170	28890	130	678	663	145	95	111	68	100	100	0	930	896	164	94	105	39	100	100	0	0.697	0.708	0.707	0.701	1.284	0.703	0.881	120	595	1419	1370	-0.520	583	836	568	802	0
5	1	10	"PFJ0332"	"J322_6"	1180	29100	120	116	117	31	84	90	37	37	10	0	143	145	27	87	88	22	90	69	0	0.571	0.569	0.727	0.598	2.864	1.456	0.082	120	597	88	91	-0.807	32	56	33	58	0
5	2	10	"PFJ0335"	"J33_1"	1370	29110	100	97	104	30	86	91	35	22	7	0	136	143	32	85	86	14	92	87	0	0.216	0.310	0.414	0.355	3.691	0.513	0.066	80	416	62	76	-2.213	11	51	18	58	0
5	3	10	"PFJ0337"	"J33_11"	1560	29100	130	683	657	181	88	92	30	100	99	0	989	946	231	86	87	13	100	100	0	0.659	0.662	0.668	0.651	1.383	0.669	0.877	120	589	1498	1429	-0.602	595	903	569	860	0
5	4	10	"PFJ0339"	"J33_15"	1750	29100	130	1761	1780	436	91	97	43	100	100	0	2954	2989	676	90	91	14	100	100	0	0.583	0.583	0.586	0.580	1.258	0.569	0.927	120	555	4534	4588	-0.778	1670	2864	1689	2899	0
5	5	10	"PFJ0342"	"J33_2"	1940	29100	130	519	523	115	96	113	73	100	100	0	1131	1141	224	97	99	15	100	100	0	0.409	0.409	0.408	0.403	1.358	0.384	0.791	120	550	1457	1471	-1.290	423	1034	427	1044	0
5	6	10	"PFJ0346"	"J33_27"	2130	29100	130	260	261	70	95	108	66	93	65	0	1776	1769	366	99	101	16	100	100	0	0.098	0.099	0.095	0.092	1.513	0.090	0.574	120	546	1842	1836	-3.345	165	1677	166	1670	0
5	7	10	"PFJ0372"	"J382_13"	2320	29100	140	134	142	64	91	97	50	42	7	0	277	269	74	97	98	15	96	95	0	0.239	0.297	0.288	0.280	2.883	0.433	0.076	156	555	223	223	-2.066	43	180	51	172	0
5	8	10	"PFJ0374"	"J383_1"	2510	29100	130	223	221	59	92	111	75	78	40	0	386	380	71	97	98	16	100	100	0	0.453	0.456	0.439	0.412	1.771	0.452	0.484	120	484	420	412	-1.142	131	289	129	283	0
5	9	10	"PFJ0385"	"J38_7"	2690	29090	150	120	120	34	97	116	72	7	0	0	137	138	25	99	100	18	79	51	0	0.605	0.590	0.795	0.749	2.917	18.701	0.013	156	550	61	62	-0.724	23	38	23	39	-50
5	10	10	"PFJ0389"	"J40_2"	2890	29100	140	390	395	137	95	106	57	96	90	0	300	297	69	96	98	18	99	97	0	1.446	1.493	1.440	1.387	1.880	1.795	0.654	156	515	499	501	0.532	295	204	300	201	0
5	11	10	"PFJ0394"	"J425_3"	3080	29100	130	1026	1005	242	91	107	84	100	100	0	1670	1664	297	90	93	16	100	100	0	0.592	0.581	0.577	0.567	1.254	0.588	0.877	120	485	2515	2488	-0.757	935	1580	914	1574	0
5	12	10	"PFJ0402"	"J43_15"	3280	29100	140	186	193	70	93	117	178	9	1	0	435	412	136	96	99	18	98	93	0	0.274	0.316	0.300	0.303	1.915	0.311	0.195	156	525	432	416	-1.866	93	339	100	316	0
5	13	10	"PFJ0422"	"J45_11"	3460	29100	120	185	197	57	90	106	171	12	0	0	305	308	52	95	97	17	100	100	0	0.452	0.502	0.440	0.451	1.698	2.625	0.098	120	476	305	320	-1.144	95	210	107	213	0
5	14	10	"PFJ0424"	"J45_5"	3650	29090	120	136	148	109	87	96	44	54	14	0	143	148	27	88	91	16	95	88	0	0.891	1.017	0.952	0.839	2.904	8.566	0.052	120	496	104	121	-0.167	49	55	61	60	0
5	15	10	"PFJ0429"	"J4689_1"	3840	29100	130	182	183	40	88	93	32	93	80	0	429	420	70	89	93	23	100	100	0	0.276	0.287	0.297	0.266	1.692	0.282	0.558	120	510	434	426	-1.855	94	340	95	331	0
5	16	10	"PFJ0432"	"J478_5"	4030	29100	130	246	247	65	88	90	23	99	98	0	602	593	98	91	94	22	100	100	0	0.309	0.317	0.305	0.294	1.532	0.312	0.757	120	544	669	661	-1.693	158	511	159	502	0
[truncated: 1,046,262 more chars]
