# Supplementary material for: The Transcriptome of the Intraerythrocytic Developmental Cycle of Plasmodium falciparum
Source: PLoS Biol. 2003 Aug 18;1(1):e5. doi: 10.1371/journal.pbio.0000005 (PMC176545; doi:10.1371/journal.pbio.0000005)
Supplement: Dataset S1 — (29.5 MB ZIP). [file pbio.0000005.sd001.zip › TP_43.gpr]

ATF	1.0
27	43    
"Type=GenePix Results 1.4"
"DateTime=2002/09/05 15:40:04"
"Settings=C:\Documents and Settings\Manuel\My Documents\Malaria Hybes\HB3 Timecourse\MOS12_109.gps"
"GalFile=C:\Documents and Settings\Manuel\My Documents\Malaria Hybes\mos11galv2"
"Scanner=GenePix 4000B [88593]"
"Comment="
"PixelSize=10"
"ImageName=635	532"
"FileName=C:\Documents and Settings\Manuel\My Documents\Malaria Hybes\HB3 Timecourse\MOS12_109_635.tif	C:\Documents and Settings\Manuel\My Documents\Malaria Hybes\HB3 Timecourse\MOS12_109_532.tif"
"PMTVolts=630	540"
"ScanPower=100	100"
"FocusPosition=0"
"NormalizationFactor:RatioOfMedians=1.36361"
"NormalizationFactor:RatioOfMeans=1.33433"
"NormalizationFactor:MedianOfRatios=1.34342"
"NormalizationFactor:MeanOfRatios=1.36423"
"NormalizationFactor:RegressionRatio=1.37938"
"JpegImage=C:\Documents and Settings\Manuel\My Documents\Malaria Hybes\HB3 Timecourse\MOS12_109.jpg"
"RatioFormulation=W1/W2 (635/532)"
"Barcode="
"ImageOrigin=640, 22600"
"JpegOrigin=670, 22610"
"Creator=GenePix Pro 3.0.6.89"
"Temperature=27.67"
"LaserPower=3.48	3.45"
"LaserOnTime=8192	8192"
"Supplier="
"Block"	"Column"	"Row"	"Name"	"ID"	"X"	"Y"	"Dia."	"F635 Median"	"F635 Mean"	"F635 SD"	"B635 Median"	"B635 Mean"	"B635 SD"	"% > B635+1SD"	"% > B635+2SD"	"F635 % Sat."	"F532 Median"	"F532 Mean"	"F532 SD"	"B532 Median"	"B532 Mean"	"B532 SD"	"% > B532+1SD"	"% > B532+2SD"	"F532 % Sat."	"Ratio of Medians"	"Ratio of Means"	"Median of Ratios"	"Mean of Ratios"	"Ratios SD"	"Rgn Ratio"	"Rgn R�"	"F Pixels"	"B Pixels"	"Sum of Medians"	"Sum of Means"	"Log Ratio"	"F635 Median - B635"	"F532 Median - B532"	"F635 Mean - B635"	"F532 Mean - B532"	"Flags"
1	1	1	"PFE0192"	"E18031_6"	950	22950	120	876	835	263	75	80	24	100	100	0	2065	1958	670	108	117	38	100	99	0	0.409	0.411	0.413	0.417	1.464	0.395	0.914	120	563	2758	2610	-1.289	801	1957	760	1850	0
1	2	1	"PFE0272"	"E20827_3"	1140	22950	120	210	212	46	73	76	21	100	98	0	401	403	80	109	116	35	100	100	0	0.469	0.473	0.466	0.462	1.515	0.442	0.737	120	554	429	433	-1.092	137	292	139	294	0
1	3	1	"PFE0225"	"E18877_1"	1320	22950	120	230	230	55	73	76	21	100	100	0	426	414	104	106	114	33	100	98	0	0.491	0.510	0.517	0.513	1.460	0.485	0.792	120	558	477	465	-1.027	157	320	157	308	0
1	4	1	"PFE0214"	"E18651_4"	1510	22940	120	376	362	91	75	79	23	100	100	0	794	767	219	107	115	32	100	100	0	0.438	0.435	0.440	0.444	1.398	0.408	0.865	120	567	988	947	-1.191	301	687	287	660	0
1	5	1	"PFE0258"	"E20360_1"	1700	22950	120	1072	998	362	73	77	22	100	99	0	6750	6471	1998	107	116	33	100	100	0	0.150	0.145	0.150	0.136	1.476	0.145	0.924	120	572	7642	7289	-2.733	999	6643	925	6364	0
1	6	1	"PFE0606"	"E714_15"	1890	22940	120	208	210	45	78	81	21	100	100	0	252	252	47	112	116	24	98	97	0	0.929	0.943	0.872	0.963	1.644	0.941	0.668	120	568	270	272	-0.107	130	140	132	140	0
1	7	1	"PFF1886"	"F7915_1"	2080	22950	130	803	766	262	79	81	20	100	100	0	654	670	192	116	120	25	100	100	0	1.346	1.240	1.247	1.207	1.322	1.276	0.910	120	636	1262	1241	0.428	724	538	687	554	0
1	8	1	"PFF0067"	"F11738_1"	2280	22950	120	757	725	204	75	79	22	100	100	0	709	703	162	110	116	28	100	100	0	1.139	1.096	1.101	1.065	1.371	1.138	0.916	120	569	1281	1243	0.187	682	599	650	593	0
1	9	1	"PFF0367"	"F20673_1"	2460	22950	120	517	505	158	75	79	21	100	99	0	1157	1136	319	106	112	27	100	100	0	0.421	0.417	0.413	0.404	1.386	0.408	0.888	120	570	1493	1460	-1.250	442	1051	430	1030	0
1	10	1	"PFF1686"	"F66030_3"	2660	22950	120	8547	7863	2460	76	79	20	100	100	0	3326	3163	906	109	114	26	100	100	0	2.633	2.550	2.556	2.516	1.305	2.611	0.947	120	600	11688	10841	1.397	8471	3217	7787	3054	0
1	11	1	"PFF1346"	"F54003_1"	2860	22950	120	652	613	193	80	82	22	100	100	0	1778	1622	453	113	120	29	100	100	0	0.344	0.353	0.356	0.339	1.408	0.351	0.893	120	569	2237	2042	-1.541	572	1665	533	1509	0
1	12	1	"PFF0819"	"F36648_2"	3040	22950	120	268	273	74	78	82	24	100	97	0	576	572	136	113	120	28	100	100	0	0.410	0.425	0.413	0.411	1.409	0.410	0.801	120	524	653	654	-1.285	190	463	195	459	0
1	13	1	"PFF0467"	"F23644_4"	3220	22940	130	27527	27039	9853	85	94	31	100	100	0	27163	25808	9686	133	145	47	100	99	0	1.015	1.050	1.021	1.055	1.404	1.021	0.935	120	683	54472	52629	0.022	27442	27030	26954	25675	0
1	14	1	"PFF1450"	"F57655_2"	3430	22950	130	236	233	62	88	94	31	96	88	0	267	266	53	133	146	47	93	76	0	1.104	1.090	1.136	1.073	1.751	1.089	0.610	120	653	282	278	0.143	148	134	145	133	0
1	15	1	"PFF0809"	"F36380_1"	3610	22940	130	134	138	31	78	82	25	87	58	0	196	195	35	114	119	25	92	85	0	0.683	0.741	0.724	0.781	2.146	0.645	0.302	120	601	138	141	-0.550	56	82	60	81	0
1	16	1	"PFF0511"	"F25016_1"	3790	22940	130	510	502	129	76	80	23	100	100	0	357	349	87	113	117	23	100	100	0	1.779	1.805	1.802	1.850	1.414	1.833	0.846	120	633	678	662	0.831	434	244	426	236	0
1	17	1	"PFF1712"	"F67192_1"	4000	22950	130	220	220	51	73	76	18	99	98	0	385	382	87	111	116	25	99	96	0	0.536	0.542	0.533	0.549	1.541	0.527	0.775	120	637	421	418	-0.898	147	274	147	271	0
1	18	1	"PFF0870"	"F39343_3"	4180	22950	130	145	149	38	75	77	18	92	82	0	367	363	81	113	118	25	100	100	0	0.276	0.296	0.294	0.268	1.800	0.281	0.584	120	590	324	324	-1.859	70	254	74	250	0
1	19	1	"PFF1637"	"F64125_2"	4350	22940	130	308	306	81	76	79	19	99	97	0	549	522	130	115	120	27	100	100	0	0.535	0.565	0.573	0.561	1.507	0.524	0.802	120	635	666	637	-0.904	232	434	230	407	0
1	20	1	"PFF0483"	"F23940_2"	4560	22950	120	296	302	95	74	77	19	100	99	0	648	654	194	111	116	25	100	100	0	0.413	0.420	0.412	0.406	1.557	0.414	0.830	120	585	759	771	-1.274	222	537	228	543	0
1	21	1	"PFF0101"	"F13309_2"	4740	22950	130	248	240	76	76	77	17	95	94	0	506	480	136	110	114	21	100	100	0	0.434	0.443	0.457	0.399	1.829	0.434	0.818	120	631	568	534	-1.203	172	396	164	370	0
1	22	1	"PFF1826"	"F71130_4"	4940	22950	130	288	287	87	74	76	17	100	97	0	521	513	149	109	112	20	100	99	0	0.519	0.527	0.518	0.515	1.549	0.505	0.806	120	711	626	617	-0.945	214	412	213	404	0
1	1	2	"PFF0961"	"F42117_4"	960	23150	120	135	145	41	75	80	26	89	58	0	222	222	43	108	118	37	96	82	0	0.526	0.614	0.540	0.554	1.890	0.621	0.454	120	531	174	184	-0.926	60	114	70	114	0
1	2	2	"PFF1620"	"F63632_3"	1140	23150	120	247	256	70	75	79	23	100	99	0	392	416	134	108	115	30	100	98	0	0.606	0.588	0.588	0.603	1.618	0.542	0.767	120	544	456	489	-0.723	172	284	181	308	0
1	3	2	"PFM0802"	"M5804_3"	1350	23150	130	223	224	55	73	78	25	99	98	0	444	431	95	106	113	30	100	100	0	0.444	0.465	0.462	0.455	1.503	0.444	0.757	120	592	488	476	-1.172	150	338	151	325	0
1	4	2	"PFM0091"	"M1661_1"	1520	23150	120	491	476	147	73	76	23	100	99	0	596	588	179	106	114	30	99	99	0	0.853	0.836	0.811	0.838	1.368	0.811	0.888	120	543	908	885	-0.229	418	490	403	482	0
1	5	2	"PFM0462"	"M3816_2"	1720	23150	120	2129	2072	770	75	78	24	100	100	0	5673	5226	1633	109	115	29	100	100	0	0.369	0.390	0.388	0.376	1.309	0.392	0.930	120	528	7618	7114	-1.438	2054	5564	1997	5117	0
1	6	2	"PFM0294"	"M29681_1"	1910	23150	130	682	625	225	74	79	23	100	99	0	708	679	185	110	114	26	100	100	0	1.017	0.968	0.974	0.913	1.463	1.031	0.909	120	576	1206	1120	0.024	608	598	551	569	0
1	7	2	"PFM0525"	"M42687_2"	2100	23140	120	982	933	279	73	77	24	100	100	0	989	970	271	109	115	27	100	99	0	1.033	0.999	1.006	1.000	1.376	1.001	0.922	120	521	1789	1721	0.047	909	880	860	861	0
1	8	2	"PFM0582"	"M45177_10"	2290	23150	120	542	507	167	74	79	25	100	100	0	732	698	177	110	115	26	100	100	0	0.752	0.736	0.733	0.701	1.395	0.750	0.895	120	530	1090	1021	-0.410	468	622	433	588	0
1	9	2	"PFM0415"	"M36754_19"	2480	23150	120	580	560	160	72	76	20	100	100	0	354	357	72	108	113	24	100	100	0	2.065	1.960	1.975	1.909	1.370	2.093	0.851	120	528	754	737	1.046	508	246	488	249	0
1	10	2	"PFM0252"	"M26245_1"	2680	23150	120	248	249	63	75	78	19	100	100	0	295	297	70	110	117	29	100	96	0	0.935	0.930	0.952	0.938	1.548	0.908	0.711	120	544	358	361	-0.097	173	185	174	187	0
1	11	2	"PFM0169"	"M21665_1"	2870	23150	130	281	281	67	78	81	21	99	98	0	614	611	130	113	120	28	100	100	0	0.405	0.408	0.413	0.394	1.435	0.405	0.852	120	547	704	701	-1.303	203	501	203	498	0
1	12	2	"PFM0497"	"M40872_1"	3040	23140	130	509	488	139	78	83	24	100	99	0	350	344	79	118	126	29	100	98	0	1.858	1.814	1.801	1.817	1.432	1.847	0.825	120	611	663	636	0.894	431	232	410	226	0
1	13	2	"PFM0499"	"M40872_5"	3250	23150	90	124	128	30	83	89	29	73	28	0	196	188	41	125	133	31	76	55	0	0.577	0.714	0.665	0.741	2.401	0.581	0.199	52	382	112	108	-0.792	41	71	45	63	0
1	14	2	"PFM0670"	"M49091_1"	3430	23150	130	234	239	71	81	85	24	97	95	0	391	395	92	125	128	27	100	100	0	0.575	0.585	0.561	0.563	1.526	0.570	0.734	120	602	419	428	-0.798	153	266	158	270	0
1	15	2	"PFM0324"	"M31208_9"	3620	23150	120	301	302	76	82	85	25	100	100	0	505	509	111	119	124	27	100	100	0	0.567	0.564	0.584	0.545	1.445	0.551	0.805	120	499	605	610	-0.818	219	386	220	390	0
1	16	2	"PFM0024"	"M11377_3"	3800	23140	130	516	525	149	79	82	23	100	100	0	1127	1081	292	113	118	25	100	100	0	0.431	0.461	0.469	0.456	1.333	0.446	0.903	120	538	1451	1414	-1.214	437	1014	446	968	0
1	17	2	"PFM0019"	"M11356_1"	3990	23140	130	150	152	35	77	79	18	95	85	0	278	276	54	112	116	26	99	96	0	0.440	0.457	0.435	0.433	1.849	0.423	0.520	120	580	239	239	-1.185	73	166	75	164	0
1	18	2	"PFM0187"	"M22455_1"	4190	23150	130	12004	11719	4606	79	105	237	100	100	0	58512	52373	15073	116	141	203	100	100	30	0.204	0.223	0.219	0.211	1.408	0.222	0.902	120	514	70321	63897	-2.292	11925	58396	11640	52257	0
1	19	2	"PFM0042"	"M12812_3"	4390	23150	120	105	108	24	79	110	250	0	0	0	215	214	44	121	148	213	1	0	0	0.277	0.312	0.306	0.314	2.590	0.262	0.214	120	463	120	122	-1.854	26	94	29	93	0
1	20	2	"PFM0044"	"M12812_6"	4580	23150	120	259	252	59	77	79	18	99	98	0	560	552	119	112	116	24	100	100	0	0.406	0.398	0.403	0.383	1.503	0.381	0.794	120	521	630	615	-1.300	182	448	175	440	0
1	21	2	"PFN0072"	"N128_74"	4770	23150	120	184	187	45	76	78	17	100	96	0	300	303	66	110	114	23	100	100	0	0.568	0.575	0.572	0.553	1.589	0.545	0.664	120	459	298	304	-0.815	108	190	111	193	0
1	22	2	"PFN0081"	"N128_88"	4940	23140	150	114	115	29	72	75	21	71	48	0	194	194	39	109	113	22	94	82	0	0.494	0.506	0.521	0.458	2.276	0.481	0.255	156	763	127	128	-1.017	42	85	43	85	0
1	1	3	"PFN0030"	"N128_103"	980	23350	130	2537	2359	671	73	80	28	100	100	0	5055	4573	1443	108	118	36	100	100	0	0.498	0.512	0.502	0.523	1.304	0.491	0.944	120	661	7411	6751	-1.006	2464	4947	2286	4465	0
1	2	3	"PFN0126"	"N130_31"	1180	23360	140	149	150	41	75	81	28	88	66	0	220	220	46	107	117	34	94	81	0	0.655	0.664	0.656	0.639	1.787	0.620	0.429	156	607	187	188	-0.611	74	113	75	113	0
1	3	3	"PFN0135"	"N130_44"	1360	23360	130	237	238	56	75	82	32	99	95	0	260	263	50	106	116	34	99	97	0	1.052	1.038	1.004	1.014	1.718	1.067	0.611	120	536	316	320	0.073	162	154	163	157	0
1	4	3	"PFN0150"	"N131_2"	1550	23360	130	222	222	64	74	80	30	95	88	0	411	404	96	107	117	36	99	99	0	0.487	0.498	0.474	0.457	1.657	0.494	0.724	120	545	452	445	-1.038	148	304	148	297	0
1	5	3	"PFB0094"	"B325"	1730	23350	140	111	115	31	75	81	27	62	28	0	183	184	35	108	115	31	89	66	0	0.480	0.526	0.511	0.478	2.700	0.507	0.264	156	604	111	116	-1.059	36	75	40	76	0
1	6	3	"PFB0096"	"B327"	1920	23340	120	2646	2464	735	75	81	31	100	100	0	866	839	239	107	114	27	100	100	0	3.387	3.264	3.296	3.250	1.324	3.330	0.915	120	519	3330	3121	1.760	2571	759	2389	732	0
1	7	3	"PFB0098"	"B34"	2100	23330	110	106	111	29	74	80	29	53	21	0	159	159	27	107	114	26	80	50	0	0.615	0.712	0.640	0.578	2.986	0.889	0.143	80	506	84	89	-0.700	32	52	37	52	0
1	8	3	"PFB0100"	"B343"	2300	23350	120	1795	1721	536	74	79	24	100	100	0	2575	2484	677	109	114	25	100	100	0	0.698	0.693	0.708	0.681	1.289	0.698	0.920	120	532	4187	4022	-0.519	1721	2466	1647	2375	0
1	9	3	"PFB0103"	"B347"	2490	23350	140	133	131	33	73	77	20	86	67	0	199	195	40	109	113	23	93	80	0	0.667	0.674	0.648	0.653	2.032	0.600	0.424	156	587	150	144	-0.585	60	90	58	86	0
1	10	3	"PFB0106"	"B362"	2680	23350	120	125	121	26	75	79	25	75	47	0	176	174	31	110	115	24	91	70	0	0.758	0.719	0.750	0.686	2.358	0.613	0.278	120	496	116	110	-0.401	50	66	46	64	0
1	11	3	"PFB0128"	"B405"	2870	23350	130	140	144	40	77	82	32	81	48	0	212	222	53	110	116	24	100	95	0	0.618	0.598	0.579	0.549	2.222	0.553	0.299	120	555	165	179	-0.695	63	102	67	112	0
1	12	3	"PFB0131"	"B415"	3060	23350	130	544	530	159	75	79	20	100	100	0	557	560	170	113	119	26	100	98	0	1.056	1.018	1.021	1.047	1.419	1.003	0.861	120	551	913	902	0.079	469	444	455	447	0
1	13	3	"PFB0133"	"B418"	3260	23340	120	112	114	28	75	79	21	77	38	0	156	156	26	114	120	28	69	29	0	0.881	0.929	0.923	0.931	3.306	0.666	0.124	120	576	79	81	-0.183	37	42	39	42	0
1	14	3	"PFB0135"	"B424"	3460	23350	130	235	233	76	76	80	20	96	91	0	670	663	199	115	121	28	100	100	0	0.286	0.286	0.298	0.263	1.789	0.282	0.781	120	574	714	705	-1.803	159	555	157	548	0
1	15	3	"PFB0137"	"B427"	3660	23340	150	104	106	24	79	81	20	56	27	0	142	143	24	116	123	30	44	8	0	0.962	1.000	1.039	1.052	3.281	0.805	0.099	156	592	51	54	-0.057	25	26	27	27	-50
1	16	3	"PFB0139"	"B431"	3830	23340	130	1390	1320	419	77	80	20	100	100	0	1043	1003	343	112	116	27	99	99	0	1.410	1.395	1.369	1.444	1.531	1.350	0.901	120	532	2244	2134	0.496	1313	931	1243	891	0
1	17	3	"PFB0155"	"B464"	4030	23340	130	117	121	30	75	78	18	85	55	0	157	159	35	110	116	28	70	35	0	0.894	0.939	1.018	0.967	2.763	0.642	0.199	120	549	89	95	-0.162	42	47	46	49	0
1	18	3	"PFB0158"	"B467"	4210	23330	140	200	199	71	77	104	232	7	0	0	260	256	76	113	138	199	22	0	0	0.837	0.853	0.801	0.814	2.037	1.170	0.706	156	538	270	265	-0.257	123	147	122	143	0
1	19	3	"PFB0160"	"B47"	4380	23300	150	81	83	18	78	101	212	0	0	0	120	125	26	115	138	182	0	0	0	0.600	0.500	0.706	0.699	4.454	1.201	0.736	156	646	8	15	-0.737	3	5	5	10	-50
1	20	3	"PFB0163"	"B476"	4620	23360	150	94	97	25	76	79	18	47	23	0	129	132	22	111	117	26	39	9	0	1.000	1.000	1.027	1.058	3.113	0.415	0.060	156	627	36	42	0.000	18	18	21	21	-50
1	21	3	"PFB0166"	"B484"	4780	23340	120	179	183	42	75	78	19	100	93	0	333	328	75	109	112	21	99	99	0	0.464	0.493	0.493	0.487	1.616	0.449	0.655	120	442	328	327	-1.107	104	224	108	219	0
1	22	3	"PFB0168"	"B489"	4970	23340	130	180	187	41	72	74	17	100	99	0	309	309	66	107	110	21	100	100	0	0.535	0.569	0.585	0.564	1.470	0.534	0.732	120	645	310	317	-0.903	108	202	115	202	0
1	1	4	"PFB0186"	"B513"	990	23550	120	305	306	91	73	81	29	99	97	0	532	508	111	105	117	41	100	100	0	0.543	0.578	0.557	0.544	1.508	0.579	0.812	120	585	659	636	-0.880	232	427	233	403	0
1	2	4	"PFB0188"	"B516"	1180	23550	120	154	152	34	74	83	34	90	60	0	179	181	34	106	119	42	81	35	0	1.096	1.040	1.011	1.060	1.894	0.994	0.326	120	448	153	153	0.132	80	73	78	75	0
1	3	4	"PFB0191"	"B521"	1360	23550	120	3900	3529	1312	76	85	36	100	100	0	1882	1701	570	107	120	40	99	98	0	2.154	2.166	2.215	2.177	1.537	2.267	0.905	120	486	5599	5047	1.107	3824	1775	3453	1594	0
1	4	4	"PFB0193"	"B527"	1560	23550	120	222	217	63	74	81	30	94	88	0	404	395	91	108	120	38	98	97	0	0.500	0.498	0.486	0.460	1.758	0.493	0.755	120	495	444	430	-1.000	148	296	143	287	0
1	5	4	"PFB0195"	"B530"	1750	23550	120	113	113	26	74	79	25	69	32	0	159	160	28	105	113	32	77	35	0	0.722	0.709	0.736	0.678	2.803	0.478	0.141	120	485	93	94	-0.469	39	54	39	55	0
1	6	4	"PFB0198"	"B536"	1940	23550	120	303	308	95	76	82	29	100	96	0	578	564	131	107	116	31	100	100	0	0.482	0.508	0.518	0.478	1.536	0.511	0.795	120	566	698	689	-1.053	227	471	232	457	0
1	7	4	"PFD0038"	"D12635_8"	2150	23540	90	101	103	22	78	82	21	55	19	0	146	150	26	110	118	29	61	26	0	0.639	0.625	0.683	0.753	3.395	0.467	0.095	52	367	59	65	-0.646	23	36	25	40	0
1	8	4	"PFD0046"	"D13568_2"	2310	23540	120	351	350	88	74	78	23	100	100	0	470	452	111	107	115	32	100	100	0	0.763	0.800	0.793	0.811	1.462	0.772	0.824	120	495	640	621	-0.390	277	363	276	345	0
1	9	4	"PFD0050"	"D14936_1"	2500	23540	130	130	133	30	74	78	22	91	70	0	161	166	27	107	113	26	90	53	0	1.037	1.000	1.007	1.038	2.265	0.902	0.264	120	502	110	118	0.052	56	54	59	59	0
1	10	4	"PFD0055"	"D15909_10"	2680	23540	120	6586	6237	2244	77	81	31	100	100	0	1765	1596	549	111	116	24	100	100	0	3.935	4.148	4.210	4.215	1.512	4.252	0.900	120	506	8163	7645	1.976	6509	1654	6160	1485	0
1	11	4	"PFD0058"	"D15909_5"	2890	23540	120	999	962	274	79	86	35	100	99	0	350	335	85	113	118	28	98	95	0	3.882	3.977	3.924	4.142	1.556	4.137	0.816	120	473	1157	1105	1.957	920	237	883	222	0
1	12	4	"PFD0060"	"D16430_1"	3060	23530	150	88	93	22	76	80	21	38	10	0	125	127	26	111	117	28	26	5	0	0.857	1.063	0.875	0.832	3.181	0.084	0.003	156	599	26	33	-0.222	12	14	17	16	-50
1	13	4	"PFD0079"	"D16785_4"	3270	23540	130	4007	3585	1346	74	78	19	100	100	0	3624	3368	858	111	117	29	100	100	0	1.120	1.078	1.117	0.962	1.618	1.146	0.923	120	580	7446	6768	0.163	3933	3513	3511	3257	0
1	14	4	"PFD0082"	"D16785_6"	3460	23540	120	277	273	70	73	76	19	100	100	0	305	296	60	107	114	30	100	97	0	1.030	1.058	1.078	1.055	1.466	1.079	0.785	120	514	402	389	0.043	204	198	200	189	0
1	15	4	"PFD0085"	"D16785_9"	3660	23540	120	227	225	62	74	78	21	99	94	0	371	372	94	107	115	30	99	99	0	0.580	0.570	0.562	0.553	1.490	0.557	0.758	120	501	417	416	-0.787	153	264	151	265	0
1	16	4	"PFD0087"	"D17715_10"	3830	23540	120	150	153	39	75	79	23	90	77	0	257	254	53	110	114	27	97	95	0	0.510	0.542	0.588	0.512	2.209	0.506	0.494	120	527	222	222	-0.971	75	147	78	144	0
1	17	4	"PFD0092"	"D17715_109"	4030	23540	130	136	139	36	73	78	28	86	55	0	339	335	74	109	115	28	100	97	0	0.274	0.292	0.289	0.270	1.869	0.269	0.510	120	544	293	292	-1.868	63	230	66	226	0
1	18	4	"PFD0094"	"D17715_110"	4210	23540	120	440	422	118	76	81	28	100	99	0	576	554	131	111	117	28	100	100	0	0.783	0.781	0.778	0.769	1.402	0.789	0.872	120	528	829	789	-0.353	364	465	346	443	0
1	19	4	"PFD0112"	"D17715_16"	4430	23520	90	108	107	31	77	81	20	55	30	0	145	141	31	113	117	23	57	25	0	0.969	1.071	0.898	1.025	3.597	1.293	0.101	52	385	63	58	-0.046	31	32	30	28	0
1	20	4	"PFD0115"	"D17715_20"	4600	23530	130	109	112	25	74	78	22	70	37	0	198	207	47	109	114	26	96	84	0	0.393	0.388	0.377	0.362	2.393	0.316	0.220	120	540	124	136	-1.346	35	89	38	98	0
1	21	4	"PFD0118"	"D17715_25"	4800	23540	130	113	116	27	73	78	22	75	45	0	179	176	40	110	114	23	86	69	0	0.580	0.652	0.563	0.584	2.451	0.504	0.240	120	543	109	109	-0.787	40	69	43	66	0
1	22	4	"PFD0121"	"D17715_28"	4980	23530	120	286	296	93	71	73	16	98	97	0	332	328	82	109	113	22	100	99	0	0.964	1.027	1.035	0.996	1.491	1.063	0.818	120	564	438	444	-0.053	215	223	225	219	0
1	1	5	"PFD0124"	"D17715_32"	990	23740	120	366	354	133	72	81	32	97	96	0	421	404	112	105	120	47	98	95	0	0.930	0.943	0.930	0.891	1.410	0.980	0.820	120	602	610	581	-0.104	294	316	282	299	0
1	2	5	"PFD0126"	"D17715_37"	1190	23740	140	256	241	93	75	85	37	89	82	0	274	267	86	108	123	46	86	76	0	1.090	1.044	1.045	1.061	1.670	1.023	0.641	156	581	347	325	0.125	181	166	166	159	0
1	3	5	"PFD0143"	"D17715_67"	1380	23740	120	198	195	53	75	84	35	94	82	0	386	373	83	110	123	44	100	97	0	0.446	0.456	0.445	0.414	1.783	0.436	0.651	120	483	399	383	-1.166	123	276	120	263	0
1	4	5	"PFD0145"	"D17715_7"	1570	23730	130	114	114	25	74	80	25	69	32	0	143	146	28	108	119	38	45	9	0	1.143	1.053	1.161	1.140	3.182	0.447	0.079	120	574	75	78	0.193	40	35	40	38	0
1	5	5	"PFD0147"	"D17715_76"	1790	23740	150	91	94	23	73	78	24	37	14	0	123	128	31	106	115	34	30	5	0	1.059	0.955	0.806	0.921	3.241	0.412	0.047	156	559	35	43	0.082	18	17	21	22	-50
1	6	5	"PFD0149"	"D17715_8"	1950	23740	120	162	169	49	72	76	21	97	92	0	254	258	60	105	116	36	97	88	0	0.604	0.634	0.625	0.623	1.671	0.611	0.603	120	402	239	250	-0.727	90	149	97	153	0
1	7	5	"PFD0151"	"D17715_81"	2130	23740	120	185	175	45	74	78	22	95	87	0	299	300	73	106	118	39	97	94	0	0.575	0.521	0.562	0.506	1.753	0.495	0.640	120	522	304	295	-0.798	111	193	101	194	0
1	8	5	"PFD0153"	"D17715_89"	2330	23730	130	1029	982	348	73	78	23	100	99	0	2012	1916	687	107	116	34	100	100	0	0.502	0.502	0.486	0.492	1.404	0.484	0.902	120	596	2861	2718	-0.995	956	1905	909	1809	0
1	9	5	"PFE0210"	"E18550_2"	2520	23730	120	2459	2233	768	72	75	21	100	100	0	688	630	208	103	112	28	99	97	0	4.080	4.101	4.072	4.312	1.491	4.224	0.895	120	492	2972	2688	2.029	2387	585	2161	527	0
1	10	5	"PFE0213"	"E18651_3"	2700	23730	120	136	139	34	76	82	45	68	20	0	180	182	36	108	113	27	89	69	0	0.833	0.851	0.813	0.836	2.147	1.117	0.255	120	501	132	137	-0.263	60	72	63	74	0
1	11	5	"PFE0218"	"E18737_1"	2890	23730	120	833	853	346	78	87	47	100	99	0	692	655	251	110	117	29	99	96	0	1.297	1.422	1.453	1.485	1.595	1.423	0.863	120	489	1337	1320	0.375	755	582	775	545	0
1	12	5	"PFE0223"	"E1884_3"	3080	23730	120	2195	2079	732	76	80	22	100	100	0	3286	3184	1092	110	117	30	100	100	0	0.667	0.652	0.641	0.653	1.251	0.645	0.905	120	443	5295	5077	-0.584	2119	3176	2003	3074	0
1	13	5	"PFE0226"	"E18877_2"	3270	23730	130	139	138	32	72	76	19	93	81	0	210	210	42	107	113	28	95	85	0	0.650	0.641	0.645	0.642	1.960	0.585	0.425	120	547	170	169	-0.620	67	103	66	103	0
1	14	5	"PFE0228"	"E18957_1"	3470	23730	120	165	164	49	71	76	20	93	85	0	321	319	69	103	109	28	99	97	0	0.431	0.431	0.459	0.399	1.757	0.421	0.667	120	535	312	309	-1.214	94	218	93	216	0
1	15	5	"PFE0249"	"E19870_1"	3650	23730	110	131	131	41	73	78	23	81	58	0	166	177	59	106	115	33	86	40	0	0.967	0.817	0.828	0.809	2.404	0.604	0.269	80	450	118	129	-0.049	58	60	58	71	0
1	16	5	"PFE0251"	"E20152_1"	3830	23740	100	102	104	24	75	79	22	57	27	0	141	145	29	109	116	30	51	18	0	0.844	0.806	0.690	0.695	2.939	0.455	0.074	80	419	59	65	-0.245	27	32	29	36	0
1	17	5	"PFE0257"	"E20313_1"	4030	23720	120	112	113	26	74	80	30	66	19	0	177	179	34	109	116	27	89	66	0	0.559	0.557	0.590	0.556	2.476	0.641	0.119	120	497	106	109	-0.840	38	68	39	70	0
1	18	5	"PFE0260"	"E20360_12"	4230	23720	150	92	95	22	75	79	27	31	7	0	135	136	25	111	118	28	43	14	0	0.708	0.800	0.758	0.910	3.291	1.616	0.025	156	551	41	45	-0.497	17	24	20	25	-50
1	19	5	"PFE0265"	"E20424_1"	4400	23730	120	1060	991	325	74	77	19	100	100	0	892	858	283	111	116	25	99	98	0	1.262	1.228	1.244	1.283	1.481	1.226	0.927	120	514	1767	1664	0.336	986	781	917	747	0
1	20	5	"PFE0267"	"E20514_1"	4600	23730	120	1187	1170	468	74	78	22	100	100	0	940	934	283	108	113	26	100	100	0	1.338	1.327	1.313	1.262	1.506	1.439	0.875	120	523	1945	1922	0.420	1113	832	1096	826	0
1	21	5	"PFE0293"	"E22156_1"	4800	23730	130	597	557	194	74	77	20	98	97	0	1034	974	286	111	115	25	99	98	0	0.567	0.560	0.555	0.535	1.534	0.571	0.903	120	563	1446	1346	-0.820	523	923	483	863	0
1	22	5	"PFE0299"	"E22468_1"	4990	23720	120	168	175	51	73	75	19	96	88	0	300	282	73	110	114	22	95	92	0	0.500	0.593	0.572	0.585	1.654	0.559	0.645	120	594	285	274	-1.000	95	190	102	172	0
1	1	6	"PFE0302"	"E22504_2"	1000	23940	100	102	101	24	73	79	29	43	8	0	138	148	31	106	116	38	45	12	0	0.906	0.667	0.659	0.748	3.193	0.627	0.152	80	444	61	70	-0.142	29	32	28	42	0
1	2	6	"PFE0309"	"E2283_4"	1190	23930	130	111	112	24	74	81	32	54	15	0	174	175	33	109	120	41	80	27	0	0.569	0.576	0.589	0.516	2.188	0.540	0.153	120	550	102	104	-0.813	37	65	38	66	0
1	3	6	"PFE0314"	"E22930_2"	1380	23930	120	133	134	33	76	85	33	74	38	0	242	240	58	110	122	41	90	80	0	0.432	0.446	0.480	0.448	1.991	0.421	0.351	120	529	189	188	-1.212	57	132	58	130	0
1	4	6	"PFE0318"	"E23098_1"	1590	23930	120	218	216	57	77	84	29	98	91	0	365	361	94	110	121	38	98	95	0	0.553	0.554	0.544	0.550	1.743	0.520	0.683	120	512	396	390	-0.855	141	255	139	251	0
1	5	6	"PFE0353"	"E24637_1"	1760	23920	130	2644	2482	805	73	78	25	100	100	0	2656	2351	832	108	117	33	99	98	0	1.009	1.074	1.095	1.134	1.503	1.038	0.915	120	512	5119	4652	0.013	2571	2548	2409	2243	0
1	6	6	"PFE0361"	"E248_3"	1960	23920	120	1020	972	304	75	79	24	100	100	0	1596	1502	428	111	120	36	100	100	0	0.636	0.645	0.651	0.634	1.315	0.635	0.921	120	473	2430	2288	-0.652	945	1485	897	1391	0
1	7	6	"PFE0363"	"E24971_1"	2140	23920	120	140	145	41	74	79	24	88	72	0	235	227	55	111	122	38	90	75	0	0.532	0.612	0.571	0.598	1.781	0.537	0.463	120	505	190	187	-0.910	66	124	71	116	0
1	8	6	"PFE0367"	"E25193_1"	2330	23930	110	108	111	28	71	77	22	73	38	0	167	170	34	111	119	33	76	42	0	0.661	0.678	0.610	0.633	2.999	0.625	0.217	80	473	93	99	-0.598	37	56	40	59	0
1	9	6	"PFE0373"	"E25749_1"	2520	23930	130	429	423	128	71	75	20	100	100	0	785	754	193	104	111	28	100	100	0	0.526	0.542	0.531	0.522	1.399	0.539	0.883	120	597	1039	1002	-0.928	358	681	352	650	0
1	10	6	"PFE0375"	"E25972_1"	2720	23930	130	386	376	132	72	79	42	96	93	0	958	928	245	104	112	31	99	99	0	0.368	0.369	0.368	0.338	1.553	0.381	0.829	120	578	1168	1128	-1.443	314	854	304	824	0
1	11	6	"PFF0292"	"F18577_5"	2910	23920	130	361	356	95	75	83	44	99	97	0	404	387	89	109	118	37	98	98	0	0.969	1.011	1.003	1.010	1.389	1.019	0.803	120	505	581	559	-0.045	286	295	281	278	0
1	12	6	"PFF0300"	"F18770_1"	3080	23900	150	83	87	22	76	80	23	27	4	0	118	124	29	109	115	31	20	6	0	0.778	0.733	1.000	0.962	3.562	0.301	0.022	156	583	16	26	-0.363	7	9	11	15	-50
1	13	6	"PFF0307"	"F19110_2"	3280	23920	120	351	337	92	73	76	20	99	99	0	375	374	91	107	114	30	100	97	0	1.037	0.989	0.974	0.979	1.581	0.985	0.829	120	515	546	531	0.053	278	268	264	267	0
1	14	6	"PFF0309"	"F19190_1"	3480	23930	130	241	230	69	73	77	21	95	93	0	425	413	96	106	112	29	99	99	0	0.527	0.511	0.510	0.478	2.011	0.514	0.759	120	548	487	464	-0.925	168	319	157	307	0
1	15	6	"PFF0313"	"F19243_2"	3660	23920	120	440	421	133	73	77	21	100	100	0	866	838	205	108	115	30	100	100	0	0.484	0.477	0.471	0.453	1.447	0.472	0.851	120	512	1125	1078	-1.046	367	758	348	730	0
1	16	6	"PFF0316"	"F19409_1"	3850	23910	130	198	196	48	73	77	21	98	95	0	326	319	71	108	114	28	100	95	0	0.573	0.583	0.598	0.573	1.449	0.562	0.767	120	559	343	334	-0.802	125	218	123	211	0
1	17	6	"PFF0345"	"F20077_1"	4050	23910	150	88	89	19	75	79	21	32	7	0	133	133	22	109	116	32	32	5	0	0.542	0.583	0.660	0.643	3.163	0.264	0.038	156	586	37	38	-0.885	13	24	14	24	-50
1	18	6	"PFF0351"	"F20166_1"	4220	23910	140	123	124	36	75	80	23	76	51	0	174	176	43	109	116	31	78	51	0	0.738	0.731	0.740	0.705	2.449	0.563	0.286	156	558	113	116	-0.437	48	65	49	67	0
1	19	6	"PFF0355"	"F20234_1"	4430	23920	130	123	128	41	75	80	22	82	57	0	177	176	32	111	117	30	86	58	0	0.727	0.815	0.789	0.777	2.288	1.091	0.176	120	543	114	118	-0.459	48	66	53	65	0
1	20	6	"PFF0357"	"F20284_1"	4610	23910	120	219	217	51	76	79	19	97	97	0	332	317	74	111	118	29	97	94	0	0.647	0.684	0.655	0.672	1.611	0.647	0.732	120	513	364	347	-0.628	143	221	141	206	0
1	21	6	"PFF0360"	"F20385_1"	4810	23920	130	223	220	65	75	77	19	96	93	0	378	374	90	111	118	28	99	97	0	0.554	0.551	0.540	0.504	1.724	0.552	0.780	120	565	415	408	-0.851	148	267	145	263	0
1	22	6	"PFF0362"	"F20385_3"	4990	23920	130	346	327	87	73	76	19	100	99	0	638	608	152	111	115	25	100	99	0	0.518	0.511	0.508	0.506	1.398	0.503	0.877	120	630	800	751	-0.949	273	527	254	497	0
1	1	7	"PFF0380"	"F20989_1"	1010	24120	120	244	243	64	72	78	28	99	95	0	822	763	233	105	115	39	100	97	0	0.240	0.260	0.265	0.265	1.514	0.245	0.827	120	603	889	829	-2.060	172	717	171	658	0
1	2	7	"PFF0388"	"F21429_3"	1200	24120	120	4021	3689	1211	73	77	22	100	100	0	3854	3521	1114	106	116	37	100	100	0	1.053	1.059	1.050	1.059	1.320	1.055	0.948	120	536	7696	7031	0.075	3948	3748	3616	3415	0
1	3	7	"PFF0396"	"F21560_1"	1400	24120	120	4205	4028	1241	78	83	26	100	100	0	1481	1402	408	111	122	41	100	100	0	3.012	3.060	3.081	3.026	1.322	3.138	0.932	120	529	5497	5241	1.591	4127	1370	3950	1291	0
1	4	7	"PFF0401"	"F21821_1"	1590	24120	120	301	302	74	79	86	32	99	98	0	441	427	107	110	120	37	99	98	0	0.671	0.703	0.693	0.712	1.637	0.677	0.767	120	536	553	540	-0.576	222	331	223	317	0
1	5	7	"PFF0404"	"F21902_1"	1780	24120	120	1060	1016	320	74	80	29	100	100	0	1762	1608	533	111	118	31	99	99	0	0.597	0.629	0.625	0.655	1.546	0.613	0.917	120	515	2637	2439	-0.744	986	1651	942	1497	0
1	6	7	"PFF0407"	"F21981_2"	1960	24120	120	2357	2248	694	75	81	24	100	100	0	7536	6927	2288	116	123	31	100	100	0	0.308	0.319	0.323	0.325	1.368	0.307	0.943	120	528	9702	8984	-1.701	2282	7420	2173	6811	0
1	7	7	"PFF0440"	"F22946_1"	2160	24120	120	186	181	46	74	78	22	96	90	0	231	233	45	114	121	32	96	87	0	0.957	0.899	0.857	0.885	1.791	0.871	0.533	120	545	229	226	-0.063	112	117	107	119	0
1	8	7	"PFF0446"	"F23145_4"	2350	24120	120	133	133	30	73	77	22	91	65	0	164	167	29	109	118	32	84	40	0	1.091	1.034	1.049	1.042	2.126	0.902	0.244	120	534	115	118	0.126	60	55	60	58	0
1	9	7	"PFF0452"	"F23274_1"	2540	24120	130	114	116	25	72	77	21	81	49	0	154	158	33	105	112	27	78	44	0	0.857	0.830	0.784	0.853	2.682	0.629	0.165	120	571	91	97	-0.222	42	49	44	53	0
1	10	7	"PFF0458"	"F23526_2"	2730	24120	120	361	360	109	72	78	24	100	100	0	1313	1249	332	105	112	29	100	100	0	0.239	0.252	0.247	0.243	1.417	0.241	0.837	120	500	1497	1432	-2.063	289	1208	288	1144	0
1	11	7	"PFF0461"	"F23551_1"	2920	24120	120	577	559	176	73	79	22	100	100	0	578	561	144	108	116	33	99	98	0	1.072	1.073	1.096	1.066	1.409	1.099	0.885	120	513	974	939	0.101	504	470	486	453	0
1	12	7	"PFF0463"	"F23564_1"	3100	24120	120	843	775	259	75	80	23	100	99	0	1361	1261	378	108	114	29	100	99	0	0.613	0.607	0.597	0.590	1.365	0.602	0.908	120	522	2021	1853	-0.706	768	1253	700	1153	0
1	13	7	"PFF1088"	"F45524_1"	3290	24110	120	928	868	300	74	79	24	100	100	0	378	359	107	108	112	26	99	95	0	3.163	3.163	3.148	3.309	1.608	3.293	0.818	120	516	1124	1045	1.661	854	270	794	251	0
1	14	7	"PFF1100"	"F45683_2"	3480	24110	130	873	841	229	74	78	23	100	100	0	1515	1474	463	108	114	26	100	99	0	0.568	0.561	0.562	0.580	1.494	0.524	0.901	120	568	2206	2133	-0.816	799	1407	767	1366	0
1	15	7	"PFF1105"	"F45820_1"	3670	24100	100	97	102	24	72	76	20	61	25	0	137	140	29	111	117	27	47	18	0	0.962	1.034	0.729	0.806	3.034	0.755	0.122	80	438	51	59	-0.057	25	26	30	29	0
1	16	7	"PFF1110"	"F46067_3"	3870	24110	120	288	282	83	74	77	21	99	98	0	556	537	132	109	115	29	100	100	0	0.479	0.486	0.505	0.466	1.482	0.482	0.827	120	564	661	636	-1.063	214	447	208	428	0
1	17	7	"PFF1112"	"F46181_1"	4060	24110	120	273	272	90	75	78	22	96	94	0	294	289	74	108	117	34	96	92	0	1.065	1.088	1.105	1.051	1.759	1.139	0.697	120	525	384	378	0.090	198	186	197	181	0
1	18	7	"PFF1114"	"F46183_2"	4250	24120	110	141	142	36	74	79	23	88	71	0	210	203	42	108	116	31	91	76	0	0.657	0.716	0.735	0.683	2.350	0.661	0.391	80	446	169	163	-0.606	67	102	68	95	0
1	19	7	"PFF1142"	"F4688_1"	4430	24110	130	1972	1792	548	78	81	21	100	100	0	1295	1170	393	117	123	30	99	98	0	1.608	1.628	1.603	1.732	1.501	1.595	0.919	120	574	3072	2767	0.685	1894	1178	1714	1053	0
1	20	7	"PFF1151"	"F47145_2"	4630	24120	120	192	189	44	78	80	19	98	96	0	333	325	79	119	125	30	99	98	0	0.533	0.539	0.561	0.547	1.819	0.485	0.641	120	563	328	317	-0.909	114	214	111	206	0
1	21	7	"PFF1154"	"F47255_1"	4820	24110	110	117	124	29	76	78	20	85	50	0	159	160	29	111	117	29	72	37	0	0.854	0.980	0.852	0.998	2.552	0.769	0.191	80	430	89	97	-0.227	41	48	48	49	0
1	22	7	"PFF1156"	"F47255_3"	4990	24100	130	126	128	28	75	77	18	88	70	0	155	155	31	112	116	26	71	35	0	1.186	1.233	1.169	1.250	2.490	0.850	0.212	120	632	94	96	0.246	51	43	53	43	0
1	1	8	"PFF1158"	"F47327_1"	1030	24320	120	441	428	140	74	79	28	100	97	0	390	397	98	108	118	38	100	98	0	1.301	1.225	1.220	1.174	1.470	1.290	0.823	120	620	649	643	0.380	367	282	354	289	0
1	2	8	"PFF1160"	"F47350_1"	1210	24300	80	102	105	27	79	83	30	36	13	0	145	146	27	115	127	42	30	1	0	0.767	0.839	1.162	1.102	3.039	0.658	0.051	52	308	53	57	-0.383	23	30	26	31	0
1	3	8	"PFF1184"	"F48253_6"	1400	24320	130	120	121	25	76	83	28	75	28	0	160	163	27	112	123	40	63	15	0	0.917	0.882	0.853	0.893	2.229	0.470	0.105	120	683	92	96	-0.126	44	48	45	51	0
1	4	8	"PFF1186"	"F48363_2"	1610	24310	90	100	102	26	76	83	30	28	11	0	159	158	33	110	117	32	67	32	0	0.490	0.542	0.542	0.612	3.789	0.564	0.074	52	377	73	74	-1.030	24	49	26	48	0
1	5	8	"PFF1188"	"F48395_1"	1790	24320	120	1532	1433	490	73	79	26	100	100	0	887	878	255	110	117	31	100	99	0	1.878	1.771	1.830	1.734	1.407	1.840	0.900	120	537	2236	2128	0.909	1459	777	1360	768	0
1	6	8	"PFF1190"	"F48424_2"	1980	24320	120	373	358	120	75	84	51	92	90	0	602	579	156	111	120	31	99	98	0	0.607	0.605	0.608	0.535	1.865	0.608	0.846	120	516	789	751	-0.720	298	491	283	468	0
1	7	8	"PFF1193"	"F48446_1"	2170	24320	120	149	148	43	74	83	50	75	20	0	290	287	66	109	117	30	100	95	0	0.414	0.416	0.409	0.367	2.113	0.403	0.482	120	515	256	252	-1.271	75	181	74	178	0
1	8	8	"PFF1195"	"F48446_5"	2360	24320	120	192	191	59	74	80	26	95	85	0	313	303	66	108	114	29	99	95	0	0.576	0.600	0.616	0.549	1.771	0.594	0.637	120	536	323	312	-0.797	118	205	117	195	0
1	9	8	"PFF1220"	"F49665_1"	2550	24310	110	236	241	66	73	78	24	98	97	0	460	454	104	105	113	30	100	98	0	0.459	0.481	0.485	0.465	1.561	0.443	0.780	80	458	518	517	-1.123	163	355	168	349	0
1	10	8	"PFF1222"	"F49677_3"	2730	24310	120	1250	1227	433	73	79	25	100	100	0	1538	1511	540	105	114	34	99	98	0	0.821	0.821	0.828	0.846	1.558	0.798	0.904	120	528	2610	2560	-0.284	1177	1433	1154	1406	0
1	11	8	"PFF1225"	"F49959_1"	2920	24320	120	141	140	38	74	82	71	48	5	0	287	279	62	106	117	57	94	83	0	0.370	0.382	0.381	0.346	1.905	0.376	0.573	120	550	248	239	-1.434	67	181	66	173	0
1	12	8	"PFF1234"	"F50107_1"	3120	24300	110	110	113	22	75	85	77	2	0	0	141	142	22	107	116	58	16	0	0	1.029	1.086	0.982	0.990	2.730	0.877	0.085	80	474	69	73	0.042	35	34	38	35	0
1	13	8	"PFF1237"	"F50551_1"	3310	24310	120	147	147	34	73	80	32	89	60	0	231	221	50	107	116	41	92	74	0	0.597	0.649	0.597	0.629	1.810	0.595	0.524	120	537	198	188	-0.745	74	124	74	114	0
1	14	8	"PFF1239"	"F50598_1"	3500	24310	120	147	146	39	73	80	30	85	59	0	279	272	62	106	117	41	96	89	0	0.428	0.440	0.408	0.398	1.955	0.437	0.623	120	516	247	239	-1.225	74	173	73	166	0
1	15	8	"PFF1927"	"F960_2"	3690	24310	130	310	309	87	75	78	21	99	99	0	873	855	255	109	116	30	100	100	0	0.308	0.314	0.312	0.314	1.361	0.309	0.879	120	581	999	980	-1.701	235	764	234	746	0
1	16	8	"PFF1931"	"F960_7"	3870	24310	120	127	128	33	73	76	21	83	61	0	229	228	47	106	114	34	97	86	0	0.439	0.451	0.460	0.402	2.062	0.444	0.462	120	490	177	177	-1.188	54	123	55	122	0
1	17	8	"PFF1933"	"F9676_1"	4060	24310	120	201	196	55	74	77	22	97	91	0	366	352	97	107	116	36	96	95	0	0.490	0.498	0.493	0.492	1.550	0.489	0.738	120	476	386	367	-1.028	127	259	122	245	0
1	18	8	"PFI0003"	"I10209_1"	4250	24300	120	313	313	83	74	79	22	100	100	0	643	613	145	111	119	34	99	99	0	0.449	0.476	0.464	0.471	1.422	0.459	0.839	120	486	771	741	-1.154	239	532	239	502	0
1	19	8	"PFI0005"	"I1033_3"	4450	24300	120	1923	1747	519	80	83	21	100	100	0	2129	2059	666	123	127	29	100	100	0	0.919	0.861	0.882	0.882	1.407	0.827	0.906	120	502	3849	3603	-0.122	1843	2006	1667	1936	0
1	20	8	"PFI0009"	"I10565_1"	4640	24310	120	165	165	40	81	82	20	95	86	0	285	293	62	120	125	31	99	97	0	0.509	0.486	0.495	0.471	1.784	0.452	0.589	120	452	249	257	-0.974	84	165	84	173	0
1	21	8	"PFI0038"	"I1136_2"	4820	24300	120	160	164	50	76	79	19	96	89	0	193	195	48	110	116	31	87	74	0	1.012	1.035	1.001	1.042	2.168	0.956	0.458	120	520	167	173	0.017	84	83	88	85	0
1	22	8	"PFI0041"	"I11448_2"	5010	24300	130	12442	11578	4205	78	82	19	100	100	0	9598	8996	2915	115	120	29	100	100	0	1.304	1.295	1.309	1.263	1.254	1.330	0.931	120	652	21847	20381	0.383	12364	9483	11500	8881	0
1	1	9	"PFI0043"	"I11495_1"	1030	24510	120	7329	7440	2510	73	79	25	100	100	0	4321	4226	1600	108	115	31	100	100	0	1.722	1.789	1.792	1.886	1.442	1.748	0.938	120	602	11469	11485	0.784	7256	4213	7367	4118	0
1	2	9	"PFI0045"	"I11523_4"	1220	24510	120	611	568	166	75	79	21	100	98	0	990	911	254	113	119	29	100	100	0	0.611	0.618	0.633	0.602	1.435	0.606	0.910	120	557	1413	1291	-0.710	536	877	493	798	0
1	3	9	"PFI0048"	"I1175_1"	1410	24520	120	144	149	42	73	81	36	82	48	0	255	254	53	110	116	29	98	95	0	0.490	0.528	0.513	0.491	2.102	0.563	0.394	120	496	216	220	-1.030	71	145	76	144	0
1	4	9	"PFI0053"	"I11857_2"	1600	24510	120	166	172	72	74	82	32	91	73	0	289	286	66	110	119	35	97	94	0	0.514	0.557	0.500	0.513	1.798	0.565	0.435	120	546	271	274	-0.960	92	179	98	176	0
1	5	9	"PFI0079"	"I12708_1"	1790	24510	120	155	158	45	74	79	25	91	72	0	265	269	63	109	115	31	97	95	0	0.519	0.525	0.449	0.487	1.992	0.471	0.477	120	498	237	244	-0.946	81	156	84	160	0
1	6	9	"PFI0085"	"I12812_3"	1980	24510	120	220	220	52	72	79	48	97	83	0	326	320	64	108	115	30	100	99	0	0.679	0.698	0.683	0.688	1.485	0.680	0.735	120	521	366	360	-0.559	148	218	148	212	0
1	7	9	"PFI0087"	"I12861_2"	2180	24510	120	10411	9507	4708	73	81	49	100	99	0	22261	20800	8975	108	116	31	100	100	0	0.467	0.456	0.453	0.399	1.719	0.461	0.918	120	498	32491	30126	-1.100	10338	22153	9434	20692	0
1	8	9	"PFI0089"	"I12932_1"	2360	24510	120	147	149	36	73	79	30	91	65	0	325	321	80	107	115	34	99	98	0	0.339	0.355	0.343	0.345	1.622	0.329	0.504	120	484	292	290	-1.559	74	218	76	214	0
1	9	9	"PFI0099"	"I13128_2"	2550	24510	120	1739	1631	524	71	79	36	100	100	0	3298	3196	896	108	116	35	100	100	0	0.523	0.505	0.509	0.490	1.313	0.504	0.933	120	569	4858	4648	-0.935	1668	3190	1560	3088	0
1	10	9	"PFI0102"	"I13218_1"	2750	24500	110	131	134	29	71	75	23	92	65	0	219	222	50	107	116	35	97	76	0	0.536	0.548	0.514	0.540	1.916	0.478	0.402	80	474	172	178	-0.900	60	112	63	115	0
1	11	9	"PFI0124"	"I13978_1"	2940	24510	120	619	584	181	72	80	73	99	95	0	637	610	152	104	115	59	100	99	0	1.026	1.012	1.038	0.969	1.516	1.038	0.904	120	506	1080	1018	0.037	547	533	512	506	0
1	12	9	"PFI0126"	"I14041_1"	3130	24500	120	159	161	37	76	85	74	63	5	0	259	257	60	110	119	56	95	67	0	0.557	0.578	0.604	0.577	1.797	0.951	0.654	120	517	232	232	-0.844	83	149	85	147	0
1	13	9	"PFI0128"	"I14195_1"	3300	24500	130	1405	1313	379	76	82	31	100	100	0	2276	2156	705	111	119	40	100	100	0	0.614	0.605	0.602	0.618	1.347	0.574	0.916	120	543	3494	3282	-0.704	1329	2165	1237	2045	0
1	14	9	"PFI0131"	"I1431_1"	3510	24500	120	164	163	40	75	81	30	89	75	0	206	202	36	109	118	40	88	68	0	0.918	0.946	0.895	0.904	1.887	0.968	0.536	120	517	186	181	-0.124	89	97	88	93	0
1	15	9	"PFI0137"	"I14413_3"	3690	24500	120	473	452	136	71	76	20	100	100	0	1022	983	243	108	113	25	100	100	0	0.440	0.435	0.425	0.422	1.441	0.426	0.856	120	480	1316	1256	-1.185	402	914	381	875	0
1	16	9	"PFI0141"	"I14670_1"	3890	24500	120	167	168	42	69	72	18	97	94	0	335	339	86	105	110	27	100	99	0	0.426	0.423	0.424	0.400	1.793	0.399	0.743	120	446	328	333	-1.231	98	230	99	234	0
1	17	9	"PFJ0122"	"J167_5"	4050	24490	150	91	94	23	72	75	20	48	17	0	129	133	26	107	114	38	33	3	0	0.864	0.846	0.833	0.883	3.218	0.253	0.078	156	585	41	48	-0.212	19	22	22	26	-50
1	18	9	"PFJ0124"	"J167_7"	4270	24480	150	88	90	23	74	78	24	32	10	0	124	124	21	110	115	30	23	1	0	1.000	1.143	0.929	0.947	3.663	0.845	0.069	156	638	28	30	0.000	14	14	16	14	-50
1	19	9	"PFJ0128"	"J170_18"	4450	24500	130	127	132	46	75	81	28	81	42	0	206	208	46	112	118	29	92	81	0	0.553	0.594	0.542	0.584	1.974	0.680	0.310	120	457	146	153	-0.854	52	94	57	96	0
1	20	9	"PFJ0137"	"J171_6"	4610	24490	150	78	81	27	76	79	22	11	2	0	111	114	19	111	117	28	10	1	0	100000.000	1.667	1.000	1.002	3.622	3.428	0.017	156	619	2	8	16.610	2	0	5	3	-50
1	21	9	"PFJ0150"	"J181_2"	4840	24500	120	233	233	66	75	77	19	97	95	0	307	309	71	110	114	27	100	96	0	0.802	0.794	0.794	0.758	1.638	0.795	0.747	120	542	355	357	-0.318	158	197	158	199	0
1	22	9	"PFJ0153"	"J181_9"	5020	24490	120	819	769	205	77	79	19	100	100	0	589	572	162	113	117	26	99	99	0	1.559	1.508	1.481	1.542	1.439	1.484	0.876	120	561	1218	1151	0.640	742	476	692	459	0
1	1	10	"PFJ0179"	"J198_2"	1040	24690	90	106	107	25	72	77	23	67	21	0	142	145	27	109	115	31	51	17	0	1.030	0.972	0.939	0.919	3.334	0.613	0.111	52	382	67	71	0.043	34	33	35	36	0
1	2	10	"PFJ0184"	"J206_1"	1230	24700	120	323	320	103	71	74	17	100	100	0	417	391	114	108	110	20	100	96	0	0.816	0.880	0.917	0.897	1.654	0.855	0.808	120	545	561	532	-0.294	252	309	249	283	0
1	3	10	"PFJ0186"	"J206_6"	1420	24700	120	168	170	48	72	78	34	93	72	0	187	186	40	109	115	28	90	67	0	1.231	1.273	1.282	1.299	1.764	1.421	0.485	120	484	174	175	0.300	96	78	98	77	0
1	4	10	"PFJ0188"	"J212_1"	1610	24700	120	163	165	44	73	78	25	91	82	0	306	301	87	107	116	34	97	90	0	0.452	0.474	0.461	0.464	2.094	0.425	0.584	120	465	289	286	-1.145	90	199	92	194	0
1	5	10	"PFJ0190"	"J212_4"	1790	24710	150	88	90	21	75	78	22	34	10	0	127	131	25	106	112	28	36	9	0	0.619	0.600	0.755	0.799	3.337	0.655	0.100	156	623	34	40	-0.692	13	21	15	25	-50
1	6	10	"PFJ0197"	"J218_1"	1990	24690	100	86	91	22	72	74	19	41	17	0	143	147	30	107	112	27	63	27	0	0.389	0.475	0.491	0.526	3.372	0.274	0.070	80	426	50	59	-1.363	14	36	19	40	0
1	7	10	"PFJ0220"	"J222_7"	2180	24700	120	144	148	39	72	77	23	93	76	0	233	233	50	106	112	26	98	92	0	0.567	0.598	0.605	0.576	2.032	0.557	0.537	120	521	199	203	-0.819	72	127	76	127	0
1	8	10	"PFJ0228"	"J227_3"	2370	24700	120	548	511	168	73	80	31	99	98	0	441	427	119	108	116	32	98	97	0	1.426	1.373	1.379	1.347	1.648	1.430	0.831	120	514	808	757	0.512	475	333	438	319	0
1	9	10	"PFJ0231"	"J22_1"	2570	24700	120	109	113	30	73	79	33	53	18	0	181	183	44	108	117	37	85	45	0	0.493	0.533	0.500	0.516	2.985	0.668	0.148	120	461	109	115	-1.020	36	73	40	75	0
1	10	10	"PFJ0233"	"J22_3"	2740	24700	150	76	79	18	73	79	32	8	0	0	112	116	22	106	114	31	14	2	0	0.500	0.600	0.939	0.880	4.151	0.112	0.004	156	611	9	16	-1.000	3	6	6	10	-50
1	11	10	"PFJ0238"	"J232_6"	2930	24690	120	89	90	20	74	81	35	15	0	0	168	167	36	106	114	31	75	45	0	0.242	0.262	0.341	0.297	2.940	0.345	0.079	120	511	77	77	-2.047	15	62	16	61	0
1	12	10	"PFJ0242"	"J236_1"	3140	24700	120	196	194	51	76	85	36	95	84	0	361	341	93	110	118	31	98	94	0	0.478	0.511	0.514	0.512	1.686	0.485	0.678	120	502	371	349	-1.065	120	251	118	231	0
1	13	10	"PFJ0262"	"J248_1"	3320	24690	120	136	138	33	75	80	23	89	71	0	212	213	46	110	115	25	95	87	0	0.598	0.612	0.583	0.591	1.961	0.550	0.402	120	451	163	166	-0.742	61	102	63	103	0
1	14	10	"PFJ0264"	"J248_11"	3500	24710	150	83	91	31	75	79	22	28	13	0	117	119	21	110	116	28	17	0	0	1.143	1.778	0.749	0.740	3.995	2.279	0.014	156	539	15	25	0.193	8	7	16	9	-50
1	15	10	"PFJ0267"	"J248_5"	3680	24690	150	82	83	19	73	77	21	25	5	0	124	127	25	106	113	30	33	8	0	0.500	0.476	0.652	0.567	3.864	0.253	0.046	156	559	27	31	-1.000	9	18	10	21	-50
1	16	10	"PFJ0271"	"J252_2"	3880	24690	120	173	182	54	69	72	18	100	93	0	337	340	97	104	107	25	100	97	0	0.446	0.479	0.476	0.469	1.596	0.465	0.809	120	510	337	349	-1.164	104	233	113	236	0
1	17	10	"PFJ0273"	"J252_4"	4080	24690	120	1211	1115	340	72	76	23	100	100	0	1194	1114	317	105	112	34	100	100	0	1.046	1.034	1.035	1.027	1.346	1.036	0.916	120	522	2228	2052	0.065	1139	1089	1043	1009	0
1	18	10	"PFJ0275"	"J2541_2"	4260	24690	110	174	172	44	73	77	24	96	86	0	269	264	61	107	114	28	97	92	0	0.623	0.631	0.658	0.617	1.815	0.574	0.595	80	427	263	256	-0.682	101	162	99	157	0
1	19	10	"PFK0357"	"Kn3479_1"	4440	24700	150	84	97	41	73	77	26	33	16	0	131	152	62	108	114	26	45	31	0	0.478	0.545	0.597	0.618	3.454	0.587	0.297	156	575	34	68	-1.064	11	23	24	44	-50
1	20	10	"PFK0369"	"Kn3690_1"	4640	24690	120	478	447	177	73	77	22	99	97	0	638	614	205	108	114	26	99	96	0	0.764	0.739	0.771	0.707	1.653	0.758	0.854	120	497	935	880	-0.388	405	530	374	506	0
1	21	10	"PFK0371"	"Kn3698_1"	4830	24690	120	286	283	88	73	77	21	100	97	0	379	376	118	107	112	26	98	96	0	0.783	0.781	0.757	0.803	1.708	0.744	0.782	120	507	485	479	-0.353	213	272	210	269	0
1	22	10	"PFK0373"	"Kn3698_4"	5010	24680	110	261	258	95	73	75	18	95	91	0	747	714	255	110	114	27	97	96	0	0.295	0.306	0.297	0.291	1.805	0.287	0.776	80	501	825	789	-1.761	188	637	185	604	0
1	1	11	"PFK0375"	"Kn3744_1"	1040	24890	110	419	410	146	77	86	34	98	96	0	735	717	253	110	122	58	97	95	0	0.547	0.549	0.562	0.555	1.510	0.520	0.867	80	529	967	940	-0.870	342	625	333	607	0
1	2	11	"PFK0378"	"Kn3773_1"	1230	24900	120	141	146	41	72	77	24	89	73	0	272	275	71	106	112	32	100	90	0	0.416	0.438	0.413	0.405	2.037	0.381	0.453	120	532	235	243	-1.267	69	166	74	169	0
1	3	11	"PFK0408"	"Kn4447_1"	1420	24890	120	143	146	35	72	77	22	95	78	0	181	184	34	108	115	32	90	60	0	0.973	0.974	0.952	0.947	1.915	0.925	0.379	120	514	144	150	-0.040	71	73	74	76	0
1	4	11	"PFK0410"	"Kn4524_1"	1610	24890	120	179	183	47	73	79	24	98	91	0	317	305	76	106	114	32	96	95	0	0.502	0.553	0.542	0.561	1.766	0.507	0.620	120	473	317	309	-0.993	106	211	110	199	0
1	5	11	"PFK0412"	"Kn459_3"	1800	24890	120	737	687	192	73	78	24	100	100	0	1311	1207	335	105	113	31	100	100	0	0.551	0.557	0.560	0.552	1.369	0.541	0.907	120	481	1870	1716	-0.861	664	1206	614	1102	0
1	6	11	"PFK0415"	"Kn4670_1"	1990	24890	110	118	119	27	73	78	24	77	43	0	184	186	35	106	113	27	95	80	0	0.577	0.575	0.571	0.517	2.310	0.443	0.266	80	484	123	126	-0.794	45	78	46	80	0
1	7	11	"PFK0423"	"Kn4895_2"	2170	24890	120	119	125	33	74	79	25	78	39	0	178	177	43	107	114	26	85	65	0	0.634	0.729	0.732	0.706	2.445	0.677	0.236	120	552	116	121	-0.658	45	71	51	70	0
1	8	11	"PFK0431"	"Kn5081_1"	2380	24890	120	159	160	41	74	80	38	86	60	0	555	538	149	111	118	31	99	99	0	0.191	0.201	0.204	0.196	1.749	0.187	0.421	120	512	529	513	-2.385	85	444	86	427	0
1	9	11	"PFK0462"	"Kn585_3"	2560	24890	120	180	189	59	75	78	21	97	90	0	389	379	110	111	120	37	99	94	0	0.378	0.425	0.414	0.412	1.782	0.411	0.718	120	538	383	382	-1.405	105	278	114	268	0
1	10	11	"PFK0466"	"Kn588_2"	2750	24890	120	251	245	74	74	78	20	97	94	0	684	657	185	107	116	35	100	99	0	0.307	0.311	0.306	0.292	1.573	0.297	0.790	120	496	754	721	-1.705	177	577	171	550	0
1	11	11	"PFK0469"	"Kn5905_4"	2950	24890	120	140	141	35	76	83	34	80	44	0	321	325	86	108	117	33	100	96	0	0.300	0.300	0.299	0.281	1.943	0.269	0.498	120	514	277	282	-1.735	64	213	65	217	0
1	12	11	"PFK0476"	"Kn603_2"	3130	24880	130	5737	5108	1548	75	81	33	100	100	0	2526	2274	815	109	118	34	99	98	0	2.343	2.325	2.279	2.534	1.686	2.297	0.906	120	519	8079	7198	1.228	5662	2417	5033	2165	0
1	13	11	"PFK0484"	"Kn656_1"	3310	24880	120	206	213	62	74	78	23	98	94	0	247	251	64	108	115	29	96	91	0	0.950	0.972	1.005	1.002	1.646	0.974	0.670	120	497	271	282	-0.075	132	139	139	143	0
1	14	11	"PFK0486"	"Kn657_2"	3510	24880	130	376	369	141	74	79	24	95	93	0	498	489	157	109	117	32	97	96	0	0.776	0.776	0.782	0.722	1.692	0.796	0.836	120	507	691	675	-0.365	302	389	295	380	0
1	15	11	"PFK0519"	"Kn819_1"	3700	24880	120	3461	3363	1053	75	80	25	100	100	0	3794	3596	1167	108	116	33	100	100	0	0.919	0.943	0.924	0.953	1.328	0.910	0.921	120	494	7072	6776	-0.122	3386	3686	3288	3488	0
1	16	11	"PFK0523"	"Kn8362_1"	3900	24880	130	311	295	97	72	75	20	98	96	0	411	399	118	106	111	38	96	95	0	0.784	0.761	0.714	0.760	1.641	0.735	0.798	120	563	544	516	-0.352	239	305	223	293	0
1	17	11	"PFK0526"	"Kn8409_1"	4080	24880	120	169	169	48	72	77	24	92	81	0	379	372	106	106	115	42	95	94	0	0.355	0.365	0.364	0.345	1.649	0.342	0.620	120	498	370	363	-1.493	97	273	97	266	0
1	18	11	"PFK0538"	"Kn906_1"	4270	24880	120	370	348	113	75	80	27	98	95	0	566	542	152	108	115	29	99	99	0	0.644	0.629	0.646	0.605	1.450	0.641	0.865	120	527	753	707	-0.635	295	458	273	434	0
1	19	11	"PFK0541"	"Kn918_1"	4460	24870	120	891	832	277	75	79	23	100	99	0	1620	1459	455	110	115	28	100	100	0	0.540	0.561	0.567	0.553	1.412	0.548	0.913	120	460	2326	2106	-0.888	816	1510	757	1349	0
1	20	11	"PFK0549"	"Kn945_1"	4650	24880	120	623	621	188	74	78	21	100	100	0	1581	1467	395	111	118	33	100	100	0	0.373	0.403	0.408	0.396	1.411	0.393	0.883	120	515	2019	1903	-1.421	549	1470	547	1356	0
1	21	11	"PFK1038"	"Ks510_8"	4840	24880	120	1917	1775	534	74	78	21	100	100	0	614	596	160	109	118	35	100	100	0	3.650	3.493	3.584	3.480	1.392	3.660	0.893	120	483	2348	2188	1.868	1843	505	1701	487	0
1	22	11	"PFK1040"	"Ks51_11"	5030	24880	130	455	430	140	73	77	21	99	98	0	723	681	183	110	117	32	100	100	0	0.623	0.625	0.628	0.593	1.481	0.630	0.872	120	621	995	928	-0.682	382	613	357	571	0
1	1	12	"PFK1042"	"Ks51_2"	1050	25080	150	96	99	27	77	84	31	29	5	0	132	136	31	111	121	38	25	3	0	0.905	0.880	0.826	0.787	3.021	0.312	0.017	156	817	40	47	-0.144	19	21	22	25	-50
1	2	12	"PFK1044"	"Ks51_4"	1230	25080	110	272	281	68	76	83	28	100	100	0	430	430	87	109	117	36	100	100	0	0.611	0.639	0.621	0.629	1.432	0.609	0.752	80	413	517	526	-0.712	196	321	205	321	0
1	3	12	"PFK1046"	"Ks51_6"	1420	25090	120	101	105	26	75	79	24	52	20	0	175	174	31	106	116	37	83	41	0	0.377	0.441	0.420	0.407	2.669	0.438	0.159	120	506	95	98	-1.408	26	69	30	68	0
1	4	12	"PFK1048"	"Ks532_3"	1620	25080	150	99	101	26	75	81	27	44	14	0	135	138	26	107	117	35	39	10	0	0.857	0.839	0.949	0.965	3.450	0.446	0.058	156	597	52	57	-0.222	24	28	26	31	-50
1	5	12	"PFK1074"	"Ks56_11"	1800	25080	120	120	123	29	74	81	29	75	30	0	160	161	32	108	116	33	71	29	0	0.885	0.925	0.964	0.882	2.778	0.831	0.106	120	480	98	102	-0.177	46	52	49	53	0
1	6	12	"PFK1076"	"Ks56_16"	1990	25090	120	131	131	28	74	78	23	87	65	0	181	180	31	107	115	30	90	62	0	0.770	0.781	0.765	0.756	2.006	0.703	0.286	120	546	131	130	-0.377	57	74	57	73	0
1	7	12	"PFK1078"	"Ks56_18"	2200	25090	120	112	116	28	73	78	24	74	35	0	233	229	50	107	113	29	98	87	0	0.310	0.352	0.361	0.328	2.217	0.316	0.318	120	492	165	165	-1.692	39	126	43	122	0
1	8	12	"PFK1080"	"Ks56_23"	2380	25080	120	137	136	33	79	84	37	76	30	0	245	243	58	113	119	28	95	86	0	0.439	0.438	0.477	0.465	2.019	0.532	0.184	120	510	190	187	-1.186	58	132	57	130	0
1	9	12	"PFK1082"	"Ks56_26"	2580	25100	80	101	107	39	78	83	20	51	25	0	151	150	27	117	122	30	53	13	0	0.676	0.879	0.757	0.713	3.224	1.286	0.099	52	301	57	62	-0.564	23	34	29	33	0
1	10	12	"PFK1085"	"Ks56_32"	2750	25080	130	332	316	91	73	78	23	99	98	0	537	522	144	107	114	31	99	99	0	0.602	0.586	0.568	0.582	1.394	0.565	0.844	120	567	689	658	-0.731	259	430	243	415	0
1	11	12	"PFK1110"	"Ks624_12"	2940	25080	120	166	170	38	74	79	25	98	91	0	373	369	102	107	116	34	97	95	0	0.346	0.366	0.379	0.381	1.732	0.320	0.631	120	524	358	358	-1.532	92	266	96	262	0
1	12	12	"PFK1113"	"Ks624_4"	3140	25080	120	221	213	51	72	76	24	100	96	0	429	432	103	107	116	32	100	100	0	0.463	0.434	0.413	0.423	1.493	0.409	0.743	120	495	471	466	-1.112	149	322	141	325	0
1	13	12	"PFK1115"	"Ks625_10"	3330	25080	130	101	103	23	73	76	24	58	24	0	151	152	30	106	114	32	66	23	0	0.622	0.652	0.745	0.682	2.836	0.340	0.059	120	502	73	76	-0.684	28	45	30	46	0
1	14	12	"PFK1117"	"Ks625_14"	3520	25080	120	372	361	111	76	84	49	97	94	0	818	786	237	107	117	34	100	100	0	0.416	0.420	0.423	0.406	1.581	0.410	0.766	120	441	1007	964	-1.264	296	711	285	679	0
1	15	12	"PFK1119"	"Ks625_7"	3710	25070	120	138	141	34	75	83	48	67	15	0	289	285	68	108	115	29	97	95	0	0.348	0.373	0.369	0.357	1.825	0.316	0.438	120	458	244	243	-1.523	63	181	66	177	0
1	16	12	"PFK1122"	"Ks646_2"	3900	25080	120	183	197	61	73	75	16	96	95	0	345	345	86	109	113	39	100	97	0	0.466	0.525	0.546	0.497	1.665	0.528	0.756	120	398	346	360	-1.101	110	236	124	236	0
1	17	12	"PFK1144"	"Ks66_16"	4080	25080	120	225	223	70	74	77	22	94	90	0	476	454	119	111	119	44	99	99	0	0.414	0.434	0.427	0.394	1.766	0.430	0.754	120	491	516	492	-1.273	151	365	149	343	0
1	18	12	"PFK1146"	"Ks66_3"	4280	25060	80	96	97	20	76	82	27	34	5	0	132	131	21	111	116	27	38	7	0	0.952	1.050	0.783	0.816	3.424	0.741	0.075	52	318	41	41	-0.070	20	21	21	20	0
1	19	12	"PFK1149"	"Ks66_7"	4470	25070	120	455	444	130	77	82	25	100	99	0	285	277	71	110	116	32	95	90	0	2.160	2.198	2.212	2.292	1.647	2.214	0.773	120	485	553	534	1.111	378	175	367	167	0
1	20	12	"PFK1151"	"Ks68_13"	4660	25080	120	3061	2818	713	77	80	22	100	100	0	3395	3256	871	111	119	36	100	100	0	0.909	0.872	0.884	0.875	1.287	0.862	0.931	120	398	6268	5886	-0.138	2984	3284	2741	3145	0
1	21	12	"PFK1153"	"Ks692_12"	4860	25070	150	89	92	27	75	78	20	39	16	0	126	130	28	113	120	36	22	4	0	1.077	1.000	1.143	1.026	3.291	0.371	0.041	156	504	27	34	0.107	14	13	17	17	-50
1	22	12	"PFK1155"	"Ks692_6"	5030	25070	120	112	118	32	76	79	23	70	36	0	161	162	29	111	119	33	75	25	0	0.720	0.824	0.726	0.734	2.601	0.700	0.157	120	456	86	93	-0.474	36	50	42	51	0
1	1	13	"PFM0107"	"M17691_2"	1050	25280	120	160	162	40	74	80	27	95	77	0	255	252	64	109	117	33	95	89	0	0.589	0.615	0.599	0.605	1.840	0.565	0.532	120	554	232	231	-0.764	86	146	88	143	0
1	2	13	"PFM0110"	"M18079_3"	1230	25270	120	360	356	118	74	80	26	99	97	0	480	470	153	109	116	30	98	98	0	0.771	0.781	0.797	0.795	1.749	0.755	0.844	120	523	657	643	-0.375	286	371	282	361	0
1	3	13	"PFM0112"	"M18079_5"	1430	25280	120	285	277	97	75	80	24	96	91	0	662	655	229	105	113	33	98	98	0	0.377	0.367	0.388	0.342	1.666	0.359	0.866	120	432	767	752	-1.407	210	557	202	550	0
1	4	13	"PFM0116"	"M18377_2"	1570	25270	150	76	78	18	75	80	26	9	1	0	110	114	24	105	115	39	6	3	0	0.200	0.333	1.000	0.784	3.487	0.202	0.049	156	647	6	12	-2.322	1	5	3	9	-50
1	5	13	"PFM0118"	"M1840_2"	1820	25280	120	119	120	29	75	81	29	67	31	0	191	193	47	107	115	37	86	60	0	0.524	0.523	0.556	0.524	2.623	0.391	0.226	120	552	128	131	-0.933	44	84	45	86	0
1	6	13	"PFM0121"	"M18869_1"	2010	25280	120	286	259	93	73	77	23	93	90	0	396	390	124	107	115	31	97	94	0	0.737	0.657	0.663	0.618	1.829	0.647	0.783	120	424	502	469	-0.440	213	289	186	283	0
1	7	13	"PFM0142"	"M196_6"	2140	25260	110	132	130	30	71	75	20	91	73	0	211	206	48	106	114	32	88	75	0	0.581	0.590	0.606	0.615	2.644	0.526	0.495	80	380	166	159	-0.784	61	105	59	100	0
1	8	13	"PFM0144"	"M196_8"	2320	25250	110	356	351	107	75	79	25	100	96	0	672	626	186	108	113	29	100	98	0	0.498	0.533	0.541	0.529	1.566	0.493	0.813	80	459	845	794	-1.005	281	564	276	518	0
1	9	13	"PFM0148"	"M19895_2"	2510	25250	110	191	194	56	78	82	24	96	90	0	286	286	70	114	119	27	98	97	0	0.657	0.674	0.676	0.666	1.666	0.685	0.701	80	499	285	288	-0.606	113	172	116	172	0
1	10	13	"PFM0152"	"M20060_1"	2700	25250	100	125	127	28	72	77	23	83	60	0	202	197	50	107	113	29	86	75	0	0.558	0.611	0.582	0.580	2.196	0.488	0.407	80	449	148	145	-0.842	53	95	55	90	0
1	11	13	"PFM0154"	"M20186_2"	2910	25260	90	148	143	45	73	78	31	76	59	0	249	268	100	106	115	37	88	75	0	0.524	0.432	0.433	0.399	3.209	0.351	0.328	52	372	218	232	-0.931	75	143	70	162	0
1	12	13	"PFM0156"	"M20989_1"	3090	25250	100	219	218	66	73	78	30	98	86	0	542	530	156	105	112	30	98	96	0	0.334	0.341	0.364	0.340	1.740	0.333	0.774	80	416	583	570	-1.582	146	437	145	425	0
1	13	13	"PFM0179"	"M22143_2"	3270	25240	110	127	127	30	72	76	24	86	60	0	219	220	52	107	112	28	96	86	0	0.491	0.487	0.488	0.472	2.107	0.380	0.392	80	446	167	168	-1.026	55	112	55	113	0
1	14	13	"PFM0182"	"M22193_2"	3470	25240	120	571	553	153	72	80	46	100	100	0	501	490	128	106	114	33	100	100	0	1.263	1.253	1.222	1.265	1.365	1.246	0.863	120	503	894	865	0.337	499	395	481	384	0
1	15	13	"PFM0184"	"M22193_8"	3660	25230	110	150	153	44	73	83	49	73	27	0	295	285	79	108	120	43	95	83	0	0.412	0.452	0.464	0.440	1.736	0.386	0.564	80	445	264	257	-1.280	77	187	80	177	0
1	16	13	"PFM0186"	"M22451_2"	3870	25240	150	85	87	18	75	78	18	35	8	0	126	128	22	112	120	35	17	1	0	0.714	0.750	0.900	0.929	3.197	0.341	0.057	156	553	24	28	-0.485	10	14	12	16	-50
1	17	13	"PFM0193"	"M22678_3"	4040	25250	120	200	205	73	77	79	19	95	90	0	496	482	167	115	121	29	97	95	0	0.323	0.349	0.348	0.358	2.019	0.328	0.699	120	402	504	495	-1.631	123	381	128	367	0
1	18	13	"PFM0196"	"M2305_1"	4230	25250	120	119	123	32	76	80	21	75	50	0	169	169	43	111	118	32	76	45	0	0.741	0.810	0.686	0.689	2.390	0.508	0.235	120	515	101	105	-0.432	43	58	47	58	0
1	19	13	"PFM0218"	"M24561_3"	4420	25250	120	235	222	62	77	81	23	96	90	0	558	532	150	108	115	31	100	98	0	0.351	0.342	0.344	0.324	1.822	0.326	0.768	120	459	608	569	-1.510	158	450	145	424	0
1	20	13	"PFM0224"	"M24933_22"	4610	25230	150	84	85	19	77	80	23	16	2	0	122	123	20	109	116	35	17	0	0	0.538	0.571	0.674	0.780	3.496	0.050	0.002	156	510	20	22	-0.893	7	13	8	14	-50
1	21	13	"PFM0227"	"M24933_9"	4800	25240	120	193	187	45	75	78	20	97	93	0	235	227	56	110	118	35	94	79	0	0.944	0.957	0.976	0.951	1.836	0.841	0.572	120	415	243	229	-0.083	118	125	112	117	0
1	22	13	"PFM0229"	"M25032_3"	5000	25240	120	381	361	107	74	78	21	99	98	0	802	761	210	111	117	30	100	100	0	0.444	0.442	0.447	0.426	1.494	0.429	0.848	120	514	998	937	-1.170	307	691	287	650	0
1	1	14	"PFM0231"	"M2511_3"	1000	25440	90	95	99	21	72	79	23	50	17	0	146	148	28	105	114	32	63	17	0	0.561	0.628	0.714	0.613	2.897	0.428	0.097	52	374	64	70	-0.834	23	41	27	43	0
1	2	14	"PFM0234"	"M25344_2"	1200	25450	110	216	214	51	75	82	31	98	93	0	266	257	54	107	114	32	100	93	0	0.887	0.927	0.964	0.928	1.669	0.867	0.585	80	496	300	289	-0.173	141	159	139	150	0
1	3	14	"PFM0693"	"M50721_5"	1380	25460	110	192	197	53	74	81	29	98	90	0	357	347	70	105	110	26	100	98	0	0.468	0.508	0.488	0.480	1.612	0.486	0.667	80	506	370	365	-1.095	118	252	123	242	0
1	4	14	"PFM0695"	"M51089_1"	1570	25460	110	106	107	26	73	79	27	58	18	0	196	200	43	106	114	35	93	72	0	0.367	0.362	0.364	0.353	2.371	0.305	0.239	80	474	123	128	-1.447	33	90	34	94	0
1	5	14	"PFM0698"	"M51323_1"	1760	25450	110	629	603	152	72	78	25	100	100	0	923	864	244	106	118	51	100	98	0	0.682	0.701	0.698	0.718	1.367	0.647	0.887	80	477	1374	1289	-0.553	557	817	531	758	0
1	6	14	"PFM0702"	"M5172_2"	1950	25460	120	102	105	24	72	78	26	53	23	0	207	206	39	107	118	48	92	53	0	0.300	0.333	0.387	0.363	2.217	0.237	0.182	120	506	130	132	-1.737	30	100	33	99	0
1	7	14	"PFM0705"	"M52114_1"	2140	25450	110	366	355	79	73	78	25	100	100	0	972	917	231	107	116	39	100	100	0	0.339	0.348	0.352	0.352	1.353	0.311	0.842	80	501	1158	1092	-1.562	293	865	282	810	0
1	8	14	"PFM0710"	"M52423_1"	2330	25450	110	310	307	69	73	79	28	100	100	0	695	680	162	108	117	40	100	100	0	0.404	0.409	0.387	0.408	1.462	0.354	0.794	80	521	824	806	-1.308	237	587	234	572	0
1	9	14	"PFM0728"	"M53642_4"	2520	25460	120	244	236	71	73	79	26	93	89	0	444	424	111	107	114	30	98	97	0	0.507	0.514	0.523	0.473	1.587	0.502	0.802	120	567	508	480	-0.979	171	337	163	317	0
1	10	14	"PFM0732"	"M53850_1"	2710	25450	120	1997	1882	613	72	76	20	100	100	0	3136	2932	1037	106	112	27	100	99	0	0.635	0.640	0.630	0.663	1.674	0.621	0.926	120	549	4955	4636	-0.654	1925	3030	1810	2826	0
1	11	14	"PFM0734"	"M53930_1"	2900	25450	120	645	607	189	73	78	27	100	99	0	969	917	280	108	116	33	100	100	0	0.664	0.660	0.654	0.651	1.427	0.650	0.907	120	549	1433	1343	-0.590	572	861	534	809	0
1	12	14	"PFM0738"	"M54370_2"	3110	25450	150	81	82	21	74	79	26	17	3	0	117	120	23	109	115	30	19	2	0	0.875	0.727	0.947	1.040	4.041	0.537	0.009	156	679	15	19	-0.193	7	8	8	11	-50
1	13	14	"PFM0742"	"M5455_1"	3280	25450	120	345	337	92	74	77	21	100	99	0	539	514	153	109	118	35	98	98	0	0.630	0.649	0.709	0.653	1.513	0.616	0.807	120	534	701	668	-0.666	271	430	263	405	0
1	14	14	"PFM0744"	"M5455_6"	3480	25450	120	86	90	19	73	77	21	37	12	0	172	175	36	107	115	34	80	47	0	0.200	0.250	0.315	0.282	2.719	0.202	0.107	120	577	78	85	-2.322	13	65	17	68	0
1	15	14	"PFM0765"	"M55888_4"	3670	25450	120	117	118	31	73	78	24	74	45	0	233	229	61	108	117	38	90	75	0	0.352	0.372	0.395	0.387	2.263	0.891	0.224	120	521	169	166	-1.506	44	125	45	121	0
1	16	14	"PFM0770"	"M55941_1"	3850	25450	150	79	82	22	75	78	21	19	6	0	114	115	17	114	120	34	3	0	0	100000.000	7.000	1.500	1.380	3.779	0.931	0.002	156	620	4	8	16.610	4	0	7	1	-50
1	17	14	"PFM0772"	"M56059_1"	4040	25450	120	94	96	22	76	78	22	40	15	0	283	274	78	114	120	28	95	91	0	0.107	0.125	0.179	0.155	2.504	0.094	0.095	120	511	187	180	-3.231	18	169	20	160	0
1	18	14	"PFM0780"	"M56462_2"	4240	25440	120	1937	1796	510	73	78	24	100	100	0	1150	1061	381	109	115	27	99	98	0	1.791	1.810	1.765	1.949	1.553	1.744	0.911	120	511	2905	2675	0.840	1864	1041	1723	952	0
1	19	14	"PFM0782"	"M56512_15"	4440	25440	150	86	88	20	76	82	27	19	3	0	121	123	22	110	121	51	7	0	0	0.909	0.923	0.875	0.854	3.829	0.360	0.098	156	614	21	25	-0.138	10	11	12	13	-50
1	20	14	"PFM0785"	"M56710_1"	4610	25440	130	321	316	77	74	79	27	99	98	0	455	443	123	108	117	59	96	93	0	0.712	0.722	0.762	0.772	1.635	0.679	0.805	120	561	594	577	-0.490	247	347	242	335	0
1	21	14	"PFM0809"	"M58416_1"	4800	25440	150	73	77	18	74	76	21	14	3	0	113	113	21	107	109	39	4	0	0	-0.167	0.500	1.000	0.954	3.437	0.218	0.082	156	682	5	9	Error	-1	6	3	6	-50
1	22	14	"PFM0815"	"M58784_1"	4990	25440	150	67	73	22	73	76	21	15	5	0	105	101	51	108	110	37	14	5	0	2.000	0.000	0.359	0.431	3.563	0.292	0.186	156	788	-9	-7	1.000	-6	-3	0	-7	-50
1	1	15	"PFM0817"	"M58847_5"	1010	25650	110	213	222	62	76	86	38	98	85	0	425	423	99	110	120	39	100	100	0	0.435	0.466	0.473	0.449	1.481	0.419	0.632	80	604	452	459	-1.201	137	315	146	313	0
1	2	15	"PFM0820"	"M5894_7"	1220	25650	120	117	123	33	73	82	34	63	26	0	213	214	50	108	117	39	92	69	0	0.419	0.472	0.428	0.433	2.416	0.346	0.243	120	616	149	156	-1.255	44	105	50	106	0
1	3	15	"PFM0824"	"M59170_6"	1410	25660	100	90	91	21	73	79	27	28	2	0	142	144	24	106	117	43	37	2	0	0.472	0.474	0.500	0.454	3.170	0.244	0.036	80	445	53	56	-1.082	17	36	18	38	0
1	4	15	"PFM0828"	"M59497_4"	1600	25650	120	496	487	145	74	79	26	99	99	0	715	684	206	106	116	36	99	99	0	0.693	0.715	0.728	0.712	1.464	0.699	0.861	120	529	1031	991	-0.529	422	609	413	578	0
1	5	15	"PFN0330"	"N134_61"	1780	25650	130	120	119	26	73	79	26	79	36	0	158	159	29	106	115	45	55	10	0	0.904	0.868	0.816	0.878	2.544	0.587	0.144	120	552	99	99	-0.146	47	52	46	53	0
1	6	15	"PFN0332"	"N134_67"	1970	25650	120	251	248	64	73	79	28	98	98	0	418	403	111	105	112	32	99	98	0	0.569	0.587	0.569	0.595	1.575	0.550	0.768	120	471	491	473	-0.814	178	313	175	298	0
1	7	15	"PFN0334"	"N134_74"	2150	25650	110	138	138	32	73	79	30	86	57	0	206	203	47	107	115	35	88	71	0	0.657	0.677	0.702	0.654	2.456	0.585	0.372	80	526	164	161	-0.607	65	99	65	96	0
1	8	15	"PFN0336"	"N134_76"	2340	25640	110	342	337	84	74	79	28	100	98	0	345	339	75	108	115	33	98	96	0	1.131	1.139	1.111	1.170	1.532	1.062	0.790	80	507	505	494	0.177	268	237	263	231	0
1	9	15	"PFN0338"	"N134_78"	2530	25650	120	129	131	40	74	78	25	76	53	0	231	221	54	106	113	32	92	80	0	0.440	0.496	0.516	0.470	2.467	0.459	0.322	120	541	180	172	-1.184	55	125	57	115	0
1	10	15	"PFN0342"	"N134_83"	2720	25650	120	389	376	123	74	78	24	98	96	0	718	662	222	107	115	31	97	97	0	0.516	0.544	0.556	0.558	1.906	0.524	0.859	120	530	926	857	-0.956	315	611	302	555	0
1	11	15	"PFN0360"	"N135_22"	2920	25640	120	162	164	46	75	80	27	90	78	0	209	209	45	108	115	31	90	80	0	0.861	0.881	0.862	0.816	2.315	0.833	0.449	120	537	188	190	-0.215	87	101	89	101	0
1	12	15	"PFN0363"	"N135_27"	3120	25640	120	106	107	28	75	79	22	61	28	0	178	179	44	108	115	31	80	56	0	0.443	0.451	0.536	0.456	2.993	0.320	0.127	120	421	101	103	-1.175	31	70	32	71	0
1	13	15	"PFN0365"	"N135_7"	3300	25650	110	122	124	28	75	82	66	22	0	0	255	253	55	110	119	34	93	93	0	0.324	0.343	0.358	0.322	2.231	1.260	0.035	80	437	192	192	-1.625	47	145	49	143	0
1	14	15	"PFN0367"	"N135_9"	3490	25650	110	119	124	32	75	84	65	27	1	0	256	248	48	112	119	31	97	92	0	0.306	0.360	0.368	0.315	2.376	0.342	0.364	80	459	188	185	-1.710	44	144	49	136	0
1	15	15	"PFN0369"	"N136_13"	3680	25640	120	190	193	60	75	81	25	92	85	0	348	343	105	111	117	30	96	94	0	0.485	0.509	0.502	0.503	2.239	0.478	0.677	120	515	352	350	-1.043	115	237	118	232	0
1	16	15	"PFN0371"	"N136_16"	3870	25630	110	101	103	25	75	79	21	56	23	0	162	164	40	111	118	29	73	40	0	0.510	0.528	0.524	0.484	3.284	0.347	0.161	80	396	77	81	-0.972	26	51	28	53	0
1	17	15	"PFN0390"	"N137_31"	4050	25640	120	167	167	37	76	81	26	95	85	0	291	289	70	112	119	31	99	93	0	0.508	0.514	0.503	0.503	1.810	0.459	0.546	120	442	270	268	-0.976	91	179	91	177	0
1	18	15	"PFN0393"	"N137_38"	4250	25640	150	81	83	19	75	82	42	5	0	0	116	115	20	112	119	34	5	0	0	1.500	2.667	1.039	1.229	3.862	0.447	0.053	156	621	10	11	0.585	6	4	8	3	-50
1	19	15	"PFN0395"	"N137_4"	4430	25640	120	146	144	61	76	85	47	61	29	0	313	290	130	112	125	56	79	70	0	0.348	0.382	0.359	0.348	2.030	0.526	0.267	120	498	271	246	-1.522	70	201	68	178	0
1	20	15	"PFN0398"	"N137_44"	4620	25660	80	115	113	23	74	79	27	73	19	0	315	315	75	110	126	198	55	0	0	0.200	0.190	0.201	0.185	1.924	0.191	0.468	52	321	246	244	-2.322	41	205	39	205	0
1	21	15	"PFN0400"	"N137_5"	4810	25640	110	122	123	29	74	76	21	82	60	0	268	274	57	107	109	40	98	93	0	0.298	0.293	0.295	0.274	2.037	0.250	0.434	80	501	209	216	-1.746	48	161	49	167	0
1	22	15	"PFN0403"	"N137_53"	5020	25640	150	89	89	19	74	78	21	35	5	0	128	130	21	110	115	33	23	1	0	0.833	0.750	0.860	0.926	3.698	0.425	0.032	156	853	33	35	-0.263	15	18	15	20	-50
1	1	16	"PFN0420"	"N138_29"	1020	25850	100	105	106	23	73	83	36	38	5	0	148	158	39	108	118	37	52	25	0	0.800	0.660	0.669	0.760	3.302	0.483	0.063	80	487	72	83	-0.322	32	40	33	50	0
1	2	16	"PFN0422"	"N138_30"	1220	25850	130	97	98	23	71	78	27	47	12	0	184	183	38	106	117	41	79	44	0	0.333	0.351	0.391	0.398	2.015	0.236	0.128	120	582	104	104	-1.585	26	78	27	77	0
1	3	16	"PFN0427"	"N138_36"	1410	25830	90	106	109	28	71	78	25	63	21	0	138	138	22	107	118	43	28	1	0	1.129	1.226	0.929	1.212	3.925	0.429	0.051	52	348	66	69	0.175	35	31	38	31	0
1	4	16	"PFN0429"	"N138_39"	1590	25840	120	262	258	76	73	79	27	99	94	0	472	444	137	106	115	35	100	98	0	0.516	0.547	0.532	0.534	1.829	0.505	0.745	120	551	555	523	-0.953	189	366	185	338	0
1	5	16	"PFN0431"	"N138_43"	1790	25840	120	255	251	70	72	78	25	98	96	0	686	633	209	105	111	28	100	99	0	0.315	0.339	0.338	0.337	1.665	0.306	0.804	120	477	764	707	-1.667	183	581	179	528	0
1	6	16	"PFN0435"	"N138_51"	1970	25830	150	77	77	16	73	79	25	9	0	0	118	121	26	106	111	25	29	7	0	0.333	0.267	0.750	0.687	3.538	0.387	0.033	156	643	16	19	-1.585	4	12	4	15	-50
1	7	16	"PFN0839"	"N163_7"	2170	25850	80	117	135	68	73	76	20	84	55	0	173	174	39	106	110	21	90	73	0	0.657	0.912	0.871	0.827	2.457	1.270	0.418	52	307	111	130	-0.607	44	67	62	68	0
1	8	16	"PFN0843"	"N164_7"	2350	25840	120	152	151	36	73	76	21	92	81	0	294	292	68	106	113	32	99	95	0	0.420	0.419	0.406	0.394	1.739	0.384	0.595	120	577	267	264	-1.251	79	188	78	186	0
1	9	16	"PFN0846"	"N165_14"	2530	25840	110	306	292	57	73	76	21	100	100	0	279	270	46	107	116	35	100	98	0	1.355	1.344	1.344	1.344	1.324	1.308	0.795	80	495	405	382	0.438	233	172	219	163	0
1	10	16	"PFN0848"	"N165_16"	2730	25840	120	8880	8542	3459	75	79	24	100	100	0	4497	4069	1619	107	115	30	100	100	0	2.006	2.137	2.186	2.146	1.512	2.183	0.932	120	539	13195	12429	1.004	8805	4390	8467	3962	0
1	11	16	"PFN0852"	"N165_8"	2910	25840	120	136	139	39	76	80	23	84	62	0	187	182	37	108	114	27	87	69	0	0.759	0.851	0.818	0.844	2.648	0.875	0.358	120	462	139	137	-0.397	60	79	63	74	0
1	12	16	"PFN0854"	"N166_2"	3120	25800	150	79	80	18	74	77	20	19	3	0	115	120	24	107	114	30	19	4	0	0.625	0.462	1.000	0.941	3.523	0.090	0.003	156	531	13	19	-0.678	5	8	6	13	-50
1	13	16	"PFN0877"	"N168_9"	3290	25830	150	80	83	25	74	81	61	1	0	0	115	119	20	109	115	28	16	3	0	1.000	0.900	0.775	0.847	3.966	44.120	0.002	156	533	12	19	0.000	6	6	9	10	-50
1	14	16	"PFN0881"	"N169_15"	3480	25830	150	72	73	16	75	84	61	0	0	0	106	108	20	110	116	27	3	2	0	0.750	1.000	1.134	1.105	3.915	0.253	0.015	156	567	-7	-4	-0.415	-3	-4	-2	-2	-50
1	15	16	"PFN0884"	"N169_20"	3670	25830	150	74	78	19	75	81	25	11	2	0	116	119	22	111	114	25	17	6	0	-0.200	0.375	0.943	0.886	3.697	0.559	0.023	156	712	4	11	Error	-1	5	3	8	-50
1	16	16	"PFN0889"	"N170_4"	3920	25810	150	117	132	83	78	84	35	51	22	0	139	144	31	113	116	22	54	29	0	1.500	1.742	1.439	1.470	3.246	3.420	0.114	156	629	65	85	0.585	39	26	54	31	-50
1	17	16	"PFN0891"	"N171_3"	4050	25830	140	146	172	102	79	85	37	71	48	0	194	199	56	116	122	31	78	62	0	0.859	1.120	0.969	1.019	2.491	1.853	0.351	156	494	145	176	-0.219	67	78	93	83	0
1	18	16	"PFN0895"	"N173_3"	4240	25850	150	78	80	19	76	81	29	12	1	0	113	115	19	112	119	32	6	0	0	2.000	1.333	0.933	0.981	3.701	0.267	0.020	156	540	3	7	1.000	2	1	4	3	-50
1	19	16	"PFN0917"	"N177_5"	4450	25840	150	78	81	23	76	82	43	3	1	0	119	118	20	110	122	141	0	0	0	0.222	0.625	1.250	1.084	3.430	3.672	0.136	156	617	11	13	-2.170	2	9	5	8	-50
1	20	16	"PFN0923"	"N181_1"	4620	25830	110	193	195	46	74	78	23	98	95	0	351	341	80	109	125	161	80	11	0	0.492	0.522	0.526	0.517	1.588	0.179	0.352	80	467	361	353	-1.024	119	242	121	232	0
1	21	16	"PFN0925"	"N181_11"	4820	25830	120	273	263	81	75	77	19	100	100	0	608	574	195	114	119	30	98	98	0	0.401	0.409	0.393	0.413	1.614	0.384	0.808	120	571	692	648	-1.319	198	494	188	460	0
1	22	16	"PFN0928"	"N181_17"	5010	25830	120	495	479	128	73	77	21	100	100	0	1762	1745	505	112	117	28	100	100	0	0.256	0.249	0.249	0.245	1.452	0.234	0.877	120	526	2072	2039	-1.967	422	1650	406	1633	0
1	1	17	"PFN0931"	"N181_21"	1030	26040	120	106	112	30	72	78	27	60	25	0	189	193	47	107	117	39	84	52	0	0.415	0.465	0.491	0.468	2.487	0.378	0.211	120	590	116	126	-1.270	34	82	40	86	0
1	2	17	"PFN0933"	"N181_25"	1230	26030	150	81	85	23	70	75	23	26	9	0	121	128	32	106	117	41	24	2	0	0.733	0.682	0.604	0.699	3.555	0.146	0.032	156	574	26	37	-0.447	11	15	15	22	-50
1	3	17	"PFN0958"	"N187_1"	1390	26030	150	73	75	15	71	76	23	9	1	0	113	116	20	105	115	38	8	0	0	0.250	0.364	0.688	0.728	3.503	0.274	0.031	156	662	10	15	-2.000	2	8	4	11	-50
1	4	17	"PFN0960"	"N187_5"	1600	26040	120	158	159	44	71	76	23	90	83	0	339	338	90	105	113	31	98	97	0	0.372	0.378	0.364	0.370	1.881	0.340	0.549	120	531	321	321	-1.427	87	234	88	233	0
1	5	17	"PFN0964"	"N189_3"	1790	26040	150	81	83	20	72	77	23	21	4	0	116	120	21	104	113	34	19	2	0	0.750	0.688	1.080	0.962	4.006	0.238	0.038	156	665	21	27	-0.415	9	12	11	16	-50
1	6	17	"PFN0966"	"N189_6"	1980	26040	120	762	707	233	72	77	22	100	100	0	810	782	215	106	114	31	100	100	0	0.980	0.939	0.970	0.901	1.440	0.967	0.911	120	487	1394	1311	-0.029	690	704	635	676	0
1	7	17	"PFN0969"	"N197_2"	2160	26030	120	775	723	223	72	76	20	100	99	0	984	931	290	105	112	28	100	98	0	0.800	0.788	0.785	0.796	1.499	0.773	0.907	120	504	1582	1477	-0.322	703	879	651	826	0
1	8	17	"PFN0979"	"N243_1"	2360	26040	120	122	120	29	72	77	48	50	3	0	197	199	44	105	112	32	92	71	0	0.543	0.511	0.540	0.509	2.150	1.447	0.075	120	573	142	142	-0.880	50	92	48	94	0
1	9	17	"PFF1893"	"F8058_1"	2560	26040	90	119	127	36	72	76	21	80	59	0	195	212	81	107	113	29	86	67	0	0.534	0.524	0.517	0.576	2.177	0.433	0.516	52	377	135	160	-0.905	47	88	55	105	0
1	10	17	"PFB0086"	"B312"	2740	26030	110	746	720	194	75	79	28	100	100	0	1779	1733	485	108	115	29	100	100	0	0.402	0.397	0.395	0.396	1.244	0.378	0.913	80	490	2342	2270	-1.316	671	1671	645	1625	0
1	11	17	"PFB0247"	"B619"	2960	26000	150	80	82	19	75	80	26	15	1	0	112	115	24	110	116	28	13	1	0	2.500	1.400	0.917	1.021	3.942	2.697	0.014	156	620	7	12	1.322	5	2	7	5	-50
1	12	17	"PFB0263"	"B648"	3150	26030	150	75	80	22	74	78	21	18	7	0	109	115	24	108	114	27	17	3	0	1.000	0.857	0.660	0.676	3.583	0.090	0.002	156	500	2	13	0.000	1	1	6	7	-50
1	13	17	"PFB0272"	"B666"	3310	26040	110	122	125	36	74	77	21	80	55	0	130	132	23	109	118	35	28	2	0	2.286	2.217	2.156	1.954	3.084	1.867	0.057	80	346	69	74	1.193	48	21	51	23	0
1	14	17	"PFC0108"	"C322"	3500	26020	140	187	184	81	72	80	51	72	55	0	256	247	103	108	117	36	76	66	0	0.777	0.806	0.799	0.888	2.449	1.159	0.424	156	557	263	251	-0.364	115	148	112	139	0
1	15	17	"PFA0055"	"A14801_28"	3700	26030	80	109	107	25	72	77	25	63	30	0	160	162	41	109	115	31	61	42	0	0.725	0.660	0.659	0.807	2.378	0.447	0.274	52	295	88	88	-0.463	37	51	35	53	0
1	16	17	"PFA0082"	"A18792_10"	3890	26030	150	82	83	19	76	85	61	1	0	0	118	118	19	111	115	28	11	1	0	0.857	1.000	1.000	0.977	3.737	2.564	0.003	156	634	13	14	-0.222	6	7	7	7	-50
1	17	17	"PFA0091"	"A18792_4"	4060	26020	90	2989	2972	961	79	89	82	100	100	0	478	478	135	114	118	28	98	98	0	7.995	7.948	7.627	7.964	1.222	7.881	0.924	52	310	3274	3257	2.999	2910	364	2893	364	0
1	18	17	"PFA0097"	"A19747_2"	4260	26020	150	80	83	23	78	85	62	1	0	0	116	118	21	113	118	30	13	0	0	0.667	1.000	0.854	0.787	3.661	0.585	0.023	156	497	5	10	-0.585	2	3	5	5	-50
1	19	17	"PFA0173"	"A4732_13"	4420	26040	150	85	89	24	76	81	26	27	5	0	123	125	23	111	115	25	23	5	0	0.750	0.929	0.872	0.850	3.752	0.550	0.018	156	547	21	27	-0.415	9	12	13	14	-50
1	20	17	"PFA0219"	"A8784_10"	4630	26030	90	132	130	48	77	79	21	75	63	0	159	161	33	113	116	21	80	57	0	1.196	1.104	1.000	1.037	3.185	1.195	0.197	52	408	101	101	0.258	55	46	53	48	0
1	21	17	"PFM0561"	"M44175_1"	4820	26020	110	692	651	194	77	80	19	100	100	0	1097	1056	249	119	125	29	100	100	0	0.629	0.613	0.622	0.583	1.485	0.605	0.868	80	471	1593	1511	-0.669	615	978	574	937	0
1	22	17	"PFM0639"	"M46861_1"	5010	26010	150	88	95	44	75	78	19	37	13	0	125	128	25	115	120	29	17	2	0	1.300	1.538	1.163	1.143	3.975	1.101	0.043	156	831	23	33	0.379	13	10	20	13	-50
1	1	18	"PFM0668"	"M48963_5"	1040	26230	120	193	186	47	72	78	24	98	90	0	399	396	115	111	117	28	99	98	0	0.420	0.400	0.394	0.395	1.587	0.361	0.715	120	479	409	399	-1.251	121	288	114	285	0
1	2	18	"PFM0751"	"M55156_1"	1200	26230	150	79	81	22	69	73	21	25	7	0	114	116	22	104	111	30	19	1	0	1.000	1.000	0.785	0.793	3.448	0.499	0.026	156	588	20	24	0.000	10	10	12	12	-50
1	3	18	"PFM0789"	"M57163_1"	1410	26230	110	148	148	35	69	72	20	98	86	0	165	173	35	103	108	27	96	57	0	1.274	1.129	1.139	1.146	1.870	0.905	0.334	80	496	141	149	0.350	79	62	79	70	0
1	4	18	"PFM0887"	"M8047_1"	1600	26230	110	281	285	63	70	73	20	100	100	0	529	512	121	103	110	30	100	98	0	0.495	0.526	0.500	0.539	1.440	0.488	0.805	80	504	637	624	-1.014	211	426	215	409	0
1	5	18	"PFD0324"	"D37405_1"	1800	26230	100	107	110	23	72	76	21	73	37	0	150	153	30	103	112	34	68	22	0	0.745	0.760	0.682	0.793	2.350	0.412	0.128	80	425	82	88	-0.425	35	47	38	50	0
1	6	18	"PFD0374"	"D42243_5"	1990	26220	110	157	157	43	71	76	21	95	82	0	119	120	21	105	112	30	21	2	0	6.143	5.733	5.000	5.166	3.016	5.573	0.042	80	465	100	101	2.619	86	14	86	15	0
1	7	18	"PFD0381"	"D42873_1"	2180	26220	150	77	79	18	70	75	21	22	3	0	120	124	24	104	110	29	30	6	0	0.438	0.450	0.622	0.619	4.258	0.318	0.065	156	653	23	29	-1.193	7	16	9	20	-50
1	8	18	"PFD0391"	"D42954_8"	2360	26220	110	108	112	26	69	75	53	27	2	0	188	185	37	102	106	23	96	81	0	0.453	0.518	0.459	0.481	2.108	0.476	0.416	80	441	125	126	-1.141	39	86	43	83	0
1	9	18	"PFD0408"	"D47995_1"	2560	26220	120	460	441	146	72	79	53	98	94	0	1042	995	291	106	113	32	100	100	0	0.415	0.415	0.409	0.391	1.475	0.412	0.878	120	471	1324	1258	-1.270	388	936	369	889	0
1	10	18	"PFD0468"	"D53677_9"	2720	26220	150	76	79	19	74	80	36	4	1	0	117	118	21	109	130	174	0	0	0	0.250	0.556	0.857	0.846	3.459	0.239	0.011	156	560	10	14	-2.000	2	8	5	9	-50
1	11	18	"IMX067I"	"Y_IMX067I"	2940	26220	150	73	77	19	77	84	38	3	1	0	111	116	21	112	130	165	0	0	0	4.000	0.000	0.924	0.848	2.755	0.160	0.542	156	623	-5	4	2.000	-4	-1	0	4	-50
1	12	18	"IOX204I"	"Y_IOX204I"	3100	26220	150	75	75	16	74	78	22	10	1	0	113	113	19	109	117	36	7	0	0	0.250	0.250	0.854	0.897	2.910	0.237	0.010	156	476	5	5	-2.000	1	4	1	4	-50
1	13	18	"IDX437I"	"Y_IDX437I"	3290	26210	150	75	78	23	73	77	21	12	3	0	108	110	20	109	118	34	5	1	0	-2.000	5.000	1.000	1.007	3.603	0.423	0.067	156	447	1	6	Error	2	-1	5	1	-50
1	14	18	"ILX005I"	"Y_ILX005I"	3480	26210	150	73	77	22	73	82	54	1	0	0	112	113	18	109	118	36	5	0	0	0.000	1.000	1.058	0.895	4.308	2.177	0.090	156	475	3	8	Error	0	3	4	4	-50
1	15	18	"Z_1_10"	"Z_1_10"	3670	26210	150	77	81	24	72	80	51	3	1	0	109	115	31	109	115	34	7	4	0	100000.000	1.500	1.215	1.057	3.115	1.205	0.102	156	541	5	15	16.610	5	0	9	6	-50
1	16	18	"Z_1_30"	"Z_1_30"	3860	26210	150	72	76	17	73	78	24	7	1	0	107	108	15	109	115	30	3	0	0	0.500	-3.000	0.889	0.872	3.509	0.335	0.007	156	600	-3	2	-1.000	-1	-2	3	-1	-50
1	17	18	"Z_2_70"	"Z_2_70"	4070	26210	140	15965	14966	5521	78	85	56	100	100	0	9881	9144	3700	112	120	33	100	99	0	1.626	1.648	1.618	1.740	1.691	1.639	0.946	156	621	25656	23920	0.702	15887	9769	14888	9032	0
1	18	18	"Z_2_90"	"Z_2_90"	4260	26210	120	26698	24907	7300	88	92	27	100	100	0	15730	14406	5043	119	127	35	100	100	0	1.705	1.737	1.716	1.858	1.576	1.712	0.932	120	425	42221	39106	0.769	26610	15611	24819	14287	0
1	19	18	"Z_3_10"	"Z_3_10"	4450	26210	120	248	241	76	82	88	26	97	92	0	230	223	59	117	122	28	88	81	0	1.469	1.500	1.397	1.472	1.715	1.468	0.651	120	422	279	265	0.555	166	113	159	106	0
1	20	18	"Z_3_30"	"Z_3_30"	4640	26250	150	82	84	19	78	81	21	17	5	0	122	124	20	116	120	25	18	2	0	0.667	0.750	1.000	0.824	3.982	0.272	0.023	156	658	10	14	-0.585	4	6	6	8	-50
1	21	18	"Z_3_50"	"Z_3_50"	4830	26210	120	335	323	95	76	80	19	99	98	0	279	274	74	116	121	30	94	88	0	1.589	1.563	1.582	1.664	1.863	1.544	0.701	120	563	422	405	0.668	259	163	247	158	0
1	22	18	"Z_3_70"	"Z_3_70"	5020	26210	110	1680	1716	630	74	78	20	100	100	0	1252	1227	393	112	117	27	100	100	0	1.409	1.473	1.485	1.426	1.436	1.492	0.916	80	517	2746	2757	0.494	1606	1140	1642	1115	0
1	1	19	"Z_5_10"	"Z_5_10"	1030	26410	150	82	85	19	71	74	20	30	8	0	118	119	20	108	112	22	21	8	0	1.100	1.273	1.000	0.943	3.950	0.376	0.015	156	829	21	25	0.138	11	10	14	11	-50
1	2	19	"Z_5_30"	"Z_5_30"	1230	26420	110	87	92	29	69	72	20	41	15	0	141	141	23	101	104	18	81	60	0	0.450	0.575	0.444	0.504	3.133	0.750	0.081	80	452	58	63	-1.152	18	40	23	40	0
1	3	19	"Z_5_50"	"Z_5_50"	1410	26410	110	317	318	90	67	68	15	100	100	0	1156	1145	411	102	107	46	100	100	0	0.237	0.241	0.239	0.248	1.302	0.222	0.892	80	508	1304	1294	-2.076	250	1054	251	1043	0
1	4	19	"Z_5_70"	"Z_5_70"	1620	26420	120	906	849	329	68	71	18	100	100	0	4270	3912	1374	104	111	43	100	100	0	0.201	0.205	0.199	0.196	1.392	0.204	0.924	120	572	5004	4589	-2.314	838	4166	781	3808	0
1	5	19	"Z_5_90"	"Z_5_90"	1800	26410	120	2055	1921	647	71	74	19	100	100	0	9804	9132	3422	109	114	27	100	100	0	0.205	0.205	0.204	0.211	1.448	0.195	0.940	120	557	11679	10873	-2.289	1984	9695	1850	9023	0
1	6	19	"Z_6_10"	"Z_6_10"	2000	26400	90	108	106	22	71	74	20	76	40	0	151	149	25	110	114	24	75	34	0	0.902	0.897	0.794	0.949	2.397	0.794	0.259	52	388	78	74	-0.148	37	41	35	39	0
1	7	19	"Z_7_50"	"Z_7_50"	2190	26420	120	108	110	27	71	75	23	66	39	0	232	230	56	106	114	35	92	83	0	0.294	0.315	0.344	0.301	2.089	0.259	0.276	120	481	163	163	-1.768	37	126	39	124	0
1	8	19	"Z_7_70"	"Z_7_70"	2380	26420	120	228	225	73	71	75	21	95	92	0	510	490	163	106	112	26	98	96	0	0.389	0.401	0.414	0.410	1.790	0.380	0.796	120	516	561	538	-1.364	157	404	154	384	0
1	9	19	"Z_7_90"	"Z_7_90"	2560	26410	120	473	482	151	72	77	21	100	98	0	1244	1208	354	107	116	32	100	100	0	0.353	0.372	0.382	0.357	1.432	0.362	0.904	120	437	1538	1511	-1.504	401	1137	410	1101	0
1	10	19	"Z_8_10"	"Z_8_10"	2740	26380	150	77	80	19	76	82	37	4	0	0	113	120	28	109	127	166	0	0	0	0.250	0.364	0.929	1.004	4.363	0.424	0.019	156	610	5	15	-2.000	1	4	4	11	-50
1	11	19	"Z_8_30"	"Z_8_30"	2950	26410	90	111	118	28	76	85	45	42	7	0	144	157	48	113	138	219	1	0	0	1.129	0.955	1.022	1.051	3.128	0.523	0.085	52	349	66	86	0.175	35	31	42	44	0
1	12	19	"Z_8_50"	"Z_8_50"	3130	26410	120	17133	15302	6112	74	79	22	100	100	0	16182	13678	5688	110	116	33	100	100	0	1.061	1.122	1.118	1.197	1.656	1.116	0.944	120	481	33131	28796	0.086	17059	16072	15228	13568	0
1	13	19	"PFA32032"	"oPFA32032"	3320	26400	150	86	89	21	74	79	21	32	9	0	127	127	22	112	118	28	26	1	0	0.800	1.000	0.895	1.053	3.581	0.597	0.022	156	554	27	30	-0.322	12	15	15	15	-50
1	14	19	"PFC0775"	"oPFC0775"	3500	26410	120	452	445	118	74	79	24	100	100	0	836	771	238	111	116	28	99	97	0	0.521	0.562	0.549	0.584	1.492	0.536	0.907	120	381	1103	1031	-0.940	378	725	371	660	0
1	15	19	"PFI17647"	"oPFI17647"	3670	26400	150	78	83	24	73	77	21	19	6	0	115	116	19	109	114	29	14	1	0	0.833	1.429	1.201	1.014	3.874	0.499	0.012	156	489	11	17	-0.263	5	6	10	7	-50
1	16	19	"PFF72435"	"oPFF72435"	3880	26410	110	148	149	37	73	77	21	93	80	0	238	231	44	108	115	31	97	87	0	0.577	0.618	0.614	0.594	2.043	0.592	0.490	80	443	205	199	-0.794	75	130	76	123	0
1	17	19	"PFL0040"	"oPFL0040"	4070	26400	110	298	292	63	76	81	20	98	97	0	809	807	208	116	127	58	100	100	0	0.320	0.313	0.311	0.308	1.436	0.275	0.836	80	447	915	907	-1.642	222	693	216	691	0
1	18	19	"PFL0041"	"oPFL0041"	4260	26400	120	666	631	203	81	87	25	99	99	0	930	865	302	123	133	59	97	96	0	0.725	0.741	0.752	0.803	1.938	0.706	0.897	120	418	1392	1292	-0.464	585	807	550	742	0
1	19	19	"PFI17649"	"oPFI17649"	4430	26400	150	79	81	17	81	87	26	5	0	0	121	121	22	117	123	30	8	2	0	-0.500	0.000	0.857	0.844	3.773	0.311	0.019	156	516	2	4	Error	-2	4	0	4	-50
1	20	19	"PFJ12790"	"oPFJ12790"	4660	26410	120	144	144	28	78	81	20	93	82	0	235	240	55	114	119	29	93	88	0	0.545	0.524	0.519	0.508	1.916	0.456	0.527	120	378	187	192	-0.874	66	121	66	126	0
1	21	19	"PFJ12792"	"oPFJ12792"	4830	26410	110	168	171	38	76	79	20	98	96	0	288	284	52	112	116	24	100	98	0	0.523	0.552	0.546	0.546	1.613	0.476	0.603	80	433	268	267	-0.936	92	176	95	172	0
1	22	19	"PFK12895"	"oPFK12895"	5040	26390	90	78	82	18	75	77	18	21	5	0	146	144	26	112	115	22	63	28	0	0.088	0.219	0.366	0.320	3.630	22.792	0.001	52	358	37	39	-3.503	3	34	7	32	0
1	1	20	"PFF72440"	"oPFF72440"	1040	26610	110	775	748	183	70	72	18	100	100	0	2034	1879	501	103	111	69	100	100	0	0.365	0.382	0.381	0.387	1.298	0.366	0.915	80	477	2636	2454	-1.454	705	1931	678	1776	0
1	2	20	"PFH0004"	"oPFH0004"	1230	26610	120	250	247	75	67	71	18	98	97	0	430	407	135	103	111	69	95	84	0	0.560	0.592	0.587	0.614	1.558	0.551	0.834	120	488	510	484	-0.837	183	327	180	304	0
1	3	20	"PFD66983"	"oPFD66983"	1420	26610	120	135	136	32	69	71	17	95	81	0	149	153	31	104	111	49	45	9	0	1.467	1.367	1.389	1.439	2.273	1.139	0.341	120	516	111	116	0.553	66	45	67	49	0
1	4	20	"PFBL B0087"	"oPFBLOB0087"	1620	26610	100	91	93	25	69	72	15	58	36	0	156	160	35	104	109	24	81	55	0	0.423	0.429	0.519	0.464	2.682	0.290	0.100	80	401	74	80	-1.241	22	52	24	56	0
1	5	20	"PFBL B0089"	"oPFBLOB0089"	1790	26600	110	101	105	27	71	74	21	65	27	0	160	159	27	109	113	26	86	48	0	0.588	0.680	0.621	0.518	2.576	0.598	0.301	80	464	81	84	-0.766	30	51	34	50	0
1	6	20	"PFL0045"	"oPFL0045"	2000	26610	120	7475	6962	2273	72	81	44	100	100	0	1787	1712	549	110	116	31	99	99	0	4.414	4.301	4.325	4.333	1.411	4.400	0.938	120	526	9080	8492	2.142	7403	1677	6890	1602	0
1	7	20	"PFF72441"	"oPFF72441"	2180	26590	150	92	105	89	72	81	43	19	3	0	117	125	31	108	115	33	26	7	0	2.222	1.941	1.250	1.297	3.243	6.970	0.039	156	582	29	50	1.152	20	9	33	17	-50
1	8	20	"PFBL B0090"	"oPFBLOB0090"	2370	26610	120	173	178	56	72	77	23	93	89	0	516	501	135	108	117	32	100	98	0	0.248	0.270	0.261	0.257	1.692	0.250	0.644	120	416	509	499	-2.014	101	408	106	393	0
1	9	20	"PFD66986"	"oPFD66986"	2570	26610	150	83	91	59	75	81	25	17	7	0	127	139	46	110	120	36	29	11	0	0.471	0.552	0.667	0.631	4.388	0.198	0.468	156	527	25	45	-1.087	8	17	16	29	-50
1	10	20	"PFL0049"	"oPFL0049"	2750	26630	150	80	82	20	77	82	26	8	1	0	118	122	23	109	117	35	12	3	0	0.333	0.385	0.783	0.869	4.358	0.158	0.010	156	510	12	18	-1.585	3	9	5	13	-50
1	11	20	"PFK12897"	"oPFK12897"	2910	26600	150	78	81	22	75	81	27	8	2	0	119	123	22	109	113	24	26	7	0	0.300	0.429	0.833	0.929	3.690	1.084	0.010	156	586	13	20	-1.737	3	10	6	14	-50
1	12	20	"PFF72442"	"oPFF72442"	3120	26600	120	257	257	66	74	79	24	100	98	0	629	586	176	110	115	24	99	97	0	0.353	0.384	0.380	0.404	1.654	0.343	0.788	120	508	702	659	-1.504	183	519	183	476	0
1	13	20	"PFF72443"	"oPFF72443"	3320	26600	120	505	496	150	73	78	20	100	99	0	565	552	144	112	118	28	100	99	0	0.954	0.961	0.961	0.943	1.438	0.970	0.866	120	480	885	863	-0.068	432	453	423	440	0
1	14	20	"PFBL B0094"	"oPFBLOB0094"	3510	26610	120	1357	1278	443	74	79	23	100	100	0	2008	1924	644	113	119	30	100	100	0	0.677	0.665	0.687	0.642	1.566	0.658	0.884	120	360	3178	3015	-0.563	1283	1895	1204	1811	0
1	15	20	"PFH0026"	"oPFH0026"	3640	26580	150	87	91	22	74	79	23	28	7	0	164	167	50	112	118	31	71	36	0	0.250	0.309	0.387	0.370	3.347	0.233	0.070	156	501	65	72	-2.000	13	52	17	55	-50
1	16	20	"PFD67003"	"oPFD67003"	3840	26570	120	221	224	59	74	77	20	97	96	0	578	536	159	109	115	32	99	99	0	0.313	0.351	0.336	0.364	1.743	0.317	0.753	120	496	616	577	-1.674	147	469	150	427	0
1	17	20	"PFM60515"	"oPFM60515"	4020	26570	100	103	107	24	74	78	20	67	31	0	150	151	32	111	117	46	36	7	0	0.744	0.825	0.751	0.811	2.823	0.683	0.160	80	422	68	73	-0.427	29	39	33	40	0
1	18	20	"PFL0099"	"oPFL0099"	4210	26570	120	635	584	177	75	79	20	99	98	0	2174	2097	665	115	122	52	100	100	0	0.272	0.257	0.253	0.247	1.452	0.246	0.905	120	523	2619	2491	-1.878	560	2059	509	1982	0
1	19	20	"PFJ12808"	"oPFJ12808"	4410	26570	120	176	178	46	75	78	20	95	90	0	265	268	67	112	115	25	96	94	0	0.660	0.660	0.652	0.663	1.701	0.641	0.726	120	449	254	259	-0.599	101	153	103	156	0
1	20	20	"PFBL B0145"	"oPFBLOB0145"	4600	26570	120	278	278	78	78	80	20	99	97	0	304	293	77	111	114	22	100	95	0	1.036	1.099	1.083	1.103	1.711	1.102	0.791	120	442	393	382	0.051	200	193	200	182	0
1	21	20	"PFBL B0149"	"oPFBLOB0149"	4790	26580	140	92	95	22	77	80	19	42	10	0	194	195	38	113	116	23	93	82	0	0.185	0.220	0.292	0.265	3.012	0.159	0.080	156	515	96	100	-2.433	15	81	18	82	0
1	22	20	"PFI17700"	"oPFI17700"	4980	26570	120	189	193	53	76	79	18	96	95	0	441	437	115	112	116	25	99	99	0	0.343	0.360	0.368	0.342	1.764	0.334	0.708	120	589	442	442	-1.542	113	329	117	325	0
1	1	21	"PFI17702"	"oPFI17702"	1000	26780	120	459	453	143	71	78	27	99	97	0	784	757	232	100	112	70	100	97	0	0.567	0.581	0.598	0.572	1.505	0.570	0.907	120	521	1072	1039	-0.818	388	684	382	657	0
1	2	21	"PFG0046"	"oPFG0046"	1190	26780	120	144	145	36	70	75	22	91	80	0	236	234	63	107	116	70	79	36	0	0.574	0.591	0.586	0.598	1.879	0.479	0.495	120	485	203	202	-0.802	74	129	75	127	0
1	3	21	"PFBL B0151"	"oPFBLOB0151"	1380	26780	120	193	190	53	70	73	20	97	90	0	476	474	150	105	112	30	98	98	0	0.332	0.325	0.326	0.328	1.733	0.297	0.735	120	503	494	489	-1.593	123	371	120	369	0
1	4	21	"PFG0047"	"oPFG0047"	1570	26780	120	90	93	24	70	74	20	48	20	0	173	176	36	101	108	29	89	66	0	0.278	0.307	0.328	0.332	2.420	0.225	0.092	120	494	92	98	-1.848	20	72	23	75	0
1	5	21	"PFD67004"	"oPFD67004"	1770	26780	120	162	158	46	70	75	23	91	79	0	336	326	95	103	110	30	96	95	0	0.395	0.395	0.396	0.368	1.852	0.375	0.641	120	496	325	311	-1.341	92	233	88	223	0
1	6	21	"PFL0107"	"oPFL0107"	1950	26780	120	114	115	27	69	79	42	50	11	0	248	249	62	105	112	28	98	92	0	0.315	0.319	0.301	0.299	2.175	0.274	0.357	120	461	188	190	-1.668	45	143	46	144	0
1	7	21	"PFM60519"	"oPFM60519"	2140	26780	110	560	538	127	72	81	46	100	98	0	771	749	203	106	113	30	100	100	0	0.734	0.725	0.726	0.734	1.445	0.676	0.798	80	444	1153	1109	-0.446	488	665	466	643	0
1	8	21	"PFI17707"	"oPFI17707"	2340	26780	120	239	238	89	72	77	24	92	89	0	346	349	110	106	112	30	96	94	0	0.696	0.683	0.638	0.625	2.114	0.668	0.680	120	487	407	409	-0.523	167	240	166	243	0
1	9	21	"PFBL B0154"	"oPFBLOB0154"	2520	26770	120	24153	21676	8463	80	86	33	100	100	0	5822	5365	2429	109	118	36	98	96	0	4.214	4.109	4.109	4.575	1.661	4.081	0.924	120	439	29786	26852	2.075	24073	5713	21596	5256	0
1	10	21	"PFM60520"	"oPFM60520"	2720	26770	110	320	318	76	83	89	35	100	97	0	291	292	66	112	119	39	100	95	0	1.324	1.306	1.322	1.326	1.526	1.255	0.708	80	361	416	415	0.405	237	179	235	180	0
1	11	21	"PFBL B0158"	"oPFBLOB0158"	2900	26770	120	1882	1745	552	76	81	28	100	100	0	624	586	205	106	112	29	98	95	0	3.486	3.477	3.544	3.733	1.507	3.478	0.882	120	438	2324	2149	1.802	1806	518	1669	480	0
1	12	21	"PFI17709"	"oPFI17709"	3090	26780	120	574	532	167	73	77	24	98	96	0	1100	1075	305	106	112	26	100	100	0	0.504	0.474	0.472	0.465	1.595	0.469	0.890	120	493	1495	1428	-0.988	501	994	459	969	0
1	13	21	"PFG0048"	"oPFG0048"	3290	26780	120	612	572	201	72	76	23	96	95	0	2783	2664	840	109	116	30	100	100	0	0.202	0.196	0.193	0.183	1.546	0.194	0.901	120	476	3214	3055	-2.308	540	2674	500	2555	0
1	14	21	"PFM60526"	"oPFM60526"	3470	26780	120	311	302	88	73	79	26	98	97	0	744	695	216	110	115	27	99	99	0	0.375	0.391	0.399	0.389	1.808	0.366	0.814	120	435	872	814	-1.414	238	634	229	585	0
1	15	21	"PFM60528"	"oPFM60528"	3660	26770	120	725	667	209	74	80	26	98	98	0	526	491	154	111	118	30	98	95	0	1.569	1.561	1.522	1.634	1.584	1.562	0.875	120	483	1066	973	0.650	651	415	593	380	0
1	16	21	"PFL0111"	"oPFL0111"	3860	26780	120	150	149	42	74	78	24	85	73	0	207	211	50	108	115	31	91	80	0	0.768	0.728	0.727	0.704	2.116	0.694	0.512	120	508	175	178	-0.381	76	99	75	103	0
1	17	21	"E598_1c"	"E598_1c"	4040	26790	150	80	83	17	73	77	20	23	5	0	113	115	18	108	113	29	12	1	0	1.400	1.429	1.059	1.132	4.204	0.441	0.011	156	589	12	17	0.485	7	5	10	7	-50
1	18	21	"E598_1e"	"E598_1e"	4240	26790	150	79	81	17	74	78	20	20	3	0	110	112	19	110	115	26	8	2	0	100000.000	3.500	0.714	0.639	3.706	0.410	0.053	156	546	5	9	16.610	5	0	7	2	-50
1	19	21	"E598_1g"	"E598_1g"	4430	26780	150	74	75	16	75	79	20	7	1	0	105	107	16	112	116	25	5	0	0	0.143	0.000	0.857	0.901	3.613	0.257	0.013	156	527	-8	-5	-2.807	-1	-7	0	-5	-50
1	20	21	"E598_1i"	"E598_1i"	4600	26770	120	2704	2515	783	76	80	29	100	100	0	3162	3060	1076	110	114	23	100	100	0	0.861	0.827	0.806	0.850	1.594	0.805	0.924	120	467	5680	5389	-0.216	2628	3052	2439	2950	0
1	21	21	"F48446_9a"	"F48446_9a"	4810	26780	150	79	79	17	75	79	29	7	0	0	108	107	17	110	114	23	5	0	0	-2.000	-1.333	0.882	0.984	3.798	1.645	0.014	156	557	2	1	Error	4	-2	4	-3	-50
1	22	21	"F48446_9c"	"F48446_9c"	5000	26780	150	77	77	15	75	77	17	13	3	0	109	109	19	109	114	24	10	1	0	100000.000	100000.000	1.059	0.971	4.152	0.176	0.009	156	763	2	2	16.610	2	0	2	0	-50
1	1	22	"I12861_2g"	"I12861_2g"	1020	26970	150	87	91	22	70	76	27	32	8	0	119	120	18	103	113	37	16	0	0	1.063	1.235	1.135	1.106	4.018	0.455	0.022	156	954	33	38	0.087	17	16	21	17	-50
1	2	22	"I12861_2i"	"I12861_2i"	1200	26980	110	101	103	26	70	74	20	67	25	0	144	148	29	104	112	33	66	22	0	0.775	0.750	0.792	0.783	2.817	0.576	0.140	80	435	71	77	-0.368	31	40	33	44	0
1	3	22	"J512_2a"	"J512_2a"	1360	27020	150	70	72	17	70	74	22	11	1	0	99	103	19	102	110	31	5	1	0	0.000	2.000	1.436	1.255	3.137	0.302	0.086	156	970	-3	3	Error	0	-3	2	1	-50
1	4	22	"J512_2c"	"J512_2c"	1610	26980	150	71	76	25	69	74	24	15	5	0	99	102	18	100	108	30	7	1	0	-2.000	3.500	0.964	0.958	3.605	0.317	0.022	156	843	1	9	Error	2	-1	7	2	-50
1	5	22	"J512_2e"	"J512_2e"	1780	26990	150	71	74	19	68	76	69	1	0	0	103	105	18	102	111	44	3	0	0	3.000	2.000	1.067	1.339	3.404	0.364	0.052	156	832	4	9	1.585	3	1	6	3	-50
1	6	22	"J512_2g"	"J512_2g"	2010	26960	150	70	71	18	69	74	24	10	1	0	106	109	21	102	108	27	12	2	0	0.250	0.286	0.889	0.993	3.969	0.427	0.037	156	759	5	9	-2.000	1	4	2	7	-50
1	7	22	"M40872_8a"	"M40872_8a"	2180	26990	150	75	87	111	69	75	32	9	1	0	105	108	18	101	107	27	12	1	0	1.500	2.571	0.852	1.150	4.190	21.146	0.013	156	756	10	25	0.585	6	4	18	7	-50
1	8	22	"M40872_8c"	"M40872_8c"	2350	26990	150	72	76	22	70	74	23	13	5	0	100	101	15	102	108	29	5	0	0	-1.000	-6.000	1.219	1.246	3.510	0.324	0.018	156	768	0	5	Error	2	-2	6	-1	-50
1	9	22	"M40872_8e"	"M40872_8e"	2540	26980	150	73	76	16	74	80	30	5	0	0	106	107	16	105	111	27	5	0	0	-1.000	1.000	1.100	1.105	4.033	0.483	0.031	156	796	0	4	Error	-1	1	2	2	-50
1	10	22	"M40872_8g"	"M40872_8g"	2730	26980	150	78	81	19	75	81	28	11	1	0	107	110	19	105	111	27	10	1	0	1.500	1.200	1.200	1.063	3.530	2.820	0.012	156	854	5	11	0.585	3	2	6	5	-50
1	11	22	"M40872_8i"	"M40872_8i"	2910	26980	100	93	97	25	75	79	24	38	11	0	160	168	36	106	112	28	85	45	0	0.333	0.355	0.453	0.403	2.924	0.325	0.101	80	446	72	84	-1.585	18	54	22	62	0
1	12	22	"EMPTY"	"EMPTY"	3110	26980	150	93	101	38	75	79	22	42	24	0	141	149	45	110	115	25	53	35	0	0.581	0.667	0.651	0.685	3.269	0.603	0.177	156	841	49	65	-0.784	18	31	26	39	-75
1	13	22	"EMPTY"	"EMPTY"	3300	26980	150	109	132	71	73	77	22	57	46	0	171	193	95	107	113	28	64	51	0	0.563	0.686	0.736	0.677	2.535	0.687	0.610	156	759	100	145	-0.830	36	64	59	86	-75
1	14	22	"EMPTY"	"EMPTY"	3490	26980	150	108	127	67	71	77	27	53	39	0	162	183	79	106	113	30	60	45	0	0.661	0.727	0.659	0.688	2.663	0.747	0.475	156	763	93	133	-0.598	37	56	56	77	-75
1	15	22	"EMPTY"	"EMPTY"	3680	26980	150	103	115	52	70	75	23	58	41	0	153	164	60	105	112	28	58	44	0	0.688	0.763	0.833	0.867	3.003	0.708	0.358	156	784	81	104	-0.541	33	48	45	59	-75
1	16	22	"EMPTY"	"EMPTY"	3870	26980	150	168	238	206	71	75	21	69	61	0	261	358	288	104	111	27	75	67	0	0.618	0.657	0.667	0.633	2.095	0.683	0.872	156	737	254	421	-0.695	97	157	167	254	-75
1	17	22	"EMPTY"	"EMPTY"	4060	26970	150	100	105	41	71	73	18	57	42	0	148	159	54	106	111	26	57	41	0	0.690	0.642	0.757	0.749	2.458	0.591	0.381	156	661	71	87	-0.534	29	42	34	53	-75
1	18	22	"EMPTY"	"EMPTY"	4250	26970	150	95	108	44	72	76	20	51	37	0	143	155	48	107	111	21	62	44	0	0.639	0.750	0.783	0.810	3.077	0.649	0.293	156	660	59	84	-0.646	23	36	36	48	-75
1	19	22	"EMPTY"	"EMPTY"	4440	26970	150	73	76	19	74	76	20	18	3	0	106	113	35	109	113	24	13	7	0	0.333	0.500	1.000	1.185	4.080	0.186	0.019	156	657	-4	6	-1.585	-1	-3	2	4	-75
1	20	22	"EMPTY"	"EMPTY"	4620	26970	150	72	78	28	72	76	27	13	6	0	106	111	23	108	112	24	10	4	0	0.000	2.000	1.000	1.028	3.476	0.003	0.000	156	704	-2	9	Error	0	-2	6	3	-75
1	21	22	"EMPTY"	"EMPTY"	4810	26970	150	71	74	16	72	77	27	8	0	0	110	118	34	107	111	22	21	8	0	-0.333	0.182	0.846	0.737	3.244	3.286	0.002	156	711	2	13	Error	-1	3	2	11	-75
1	22	22	"EMPTY"	"EMPTY"	5000	26970	150	72	76	20	71	73	17	19	7	0	111	113	22	108	112	22	14	3	0	0.333	1.000	0.847	0.806	4.043	0.341	0.018	156	889	4	10	-1.585	1	3	5	5	-75
2	1	1	"PFA0116"	"A23157_2"	5600	23030	140	241	246	77	76	77	17	100	99	0	477	473	145	112	115	21	98	98	0	0.452	0.471	0.455	0.476	1.610	0.446	0.804	156	719	530	531	-1.145	165	365	170	361	0
2	2	1	"PFA0048"	"A14801_13"	5780	23040	150	239	249	68	77	78	17	100	99	0	823	800	211	115	118	21	100	100	0	0.229	0.251	0.249	0.245	1.437	0.236	0.782	156	705	870	857	-2.128	162	708	172	685	0
2	3	1	"PFA0211"	"A8109_3"	5970	23040	140	812	760	307	77	78	18	100	99	0	1310	1263	508	114	118	29	100	99	0	0.615	0.594	0.598	0.586	1.406	0.580	0.901	156	625	1931	1832	-0.702	735	1196	683	1149	0
2	4	1	"PFA0021"	"A11962_3"	6160	23030	140	158	162	37	80	82	20	98	87	0	195	200	37	118	123	29	96	76	0	1.013	1.000	1.010	0.974	1.834	0.898	0.471	156	599	155	164	0.019	78	77	82	82	0
2	5	1	"PFA0164"	"A3310_6"	6340	23040	150	250	253	59	82	84	20	99	98	0	430	425	87	120	123	21	100	100	0	0.542	0.561	0.560	0.551	1.447	0.555	0.804	156	711	478	476	-0.884	168	310	171	305	0
2	6	1	"PFA0033"	"A13725_2"	6540	23040	140	1061	1013	253	79	83	21	100	100	0	480	475	97	118	121	22	100	100	0	2.713	2.616	2.614	2.618	1.322	2.731	0.866	156	706	1344	1291	1.440	982	362	934	357	0
2	7	1	"PFB0041"	"B180"	6730	23040	140	486	479	163	76	79	19	100	98	0	487	491	149	115	119	23	100	100	0	1.102	1.072	1.055	1.042	1.453	1.091	0.860	156	648	782	779	0.140	410	372	403	376	0
2	8	1	"PFB0043"	"B186"	6920	23050	150	261	259	72	76	79	19	99	98	0	324	325	72	114	118	23	100	100	0	0.881	0.867	0.859	0.828	1.699	0.891	0.735	156	659	395	394	-0.183	185	210	183	211	0
2	9	1	"PFB0048"	"B197"	7110	23040	140	2068	1901	613	76	79	18	100	100	0	985	928	294	116	119	23	99	99	0	2.292	2.248	2.250	2.294	1.334	2.263	0.917	156	630	2861	2637	1.197	1992	869	1825	812	0
2	10	1	"PFB0056"	"B218"	7310	23040	140	5931	5787	1913	76	77	17	100	100	0	9471	9123	3182	115	119	23	100	100	0	0.626	0.634	0.627	0.644	1.346	0.606	0.926	156	639	15211	14719	-0.676	5855	9356	5711	9008	0
2	11	1	"PFB0059"	"B241"	7500	23040	150	178	180	41	76	78	16	97	95	0	242	242	49	115	118	22	97	96	0	0.803	0.819	0.776	0.761	1.802	0.757	0.612	156	661	229	231	-0.316	102	127	104	127	0
2	12	1	"PFB0069"	"B270"	7680	23040	150	220	218	47	76	78	16	99	99	0	357	351	56	114	117	20	100	100	0	0.593	0.599	0.595	0.576	1.504	0.583	0.775	156	660	387	379	-0.755	144	243	142	237	0
2	13	1	"PFB0161"	"B471"	7870	23040	150	369	365	91	76	78	15	100	100	0	594	567	127	112	116	21	100	100	0	0.608	0.635	0.627	0.633	1.523	0.613	0.811	156	713	775	744	-0.718	293	482	289	455	0
2	14	1	"PFB0183"	"B508"	8070	23040	150	176	178	48	76	80	20	95	90	0	298	290	60	116	119	23	99	97	0	0.549	0.586	0.580	0.552	1.802	0.551	0.641	156	729	282	276	-0.864	100	182	102	174	0
2	15	1	"PFB0185"	"B511"	8260	23040	150	446	428	135	79	81	21	98	98	0	477	456	111	119	123	25	98	98	0	1.025	1.036	1.044	1.036	1.510	1.077	0.841	156	678	725	686	0.036	367	358	349	337	0
2	16	1	"PFB0199"	"B537"	8440	23040	140	337	331	95	84	87	24	100	100	0	706	715	232	124	128	28	100	100	0	0.435	0.418	0.397	0.421	1.438	0.391	0.851	156	624	835	838	-1.202	253	582	247	591	0
2	17	1	"PFB0205"	"B549"	8640	23040	140	469	447	121	90	98	74	98	92	0	704	673	149	134	136	27	99	99	0	0.665	0.662	0.681	0.646	1.428	0.655	0.863	156	661	949	896	-0.589	379	570	357	539	0
2	18	1	"PFB0211"	"B556"	8820	23040	150	2840	2683	1015	87	91	23	100	100	0	6342	6042	2007	132	135	26	100	100	0	0.443	0.439	0.449	0.425	1.336	0.444	0.916	156	696	8963	8506	-1.174	2753	6210	2596	5910	0
2	19	1	"PFC0047"	"C187"	9000	23040	140	416	413	113	84	86	20	100	100	0	1197	1169	283	126	130	24	100	100	0	0.310	0.315	0.317	0.306	1.389	0.302	0.839	156	645	1403	1372	-1.690	332	1071	329	1043	0
2	20	1	"PFC0049"	"C191"	9210	23040	150	375	374	115	84	87	22	100	100	0	779	751	205	124	128	27	100	100	0	0.444	0.463	0.466	0.449	1.349	0.469	0.879	156	748	946	917	-1.170	291	655	290	627	0
2	21	1	"PFC0053"	"C199"	9390	23040	140	211	211	47	86	93	27	98	92	0	347	340	70	125	132	28	98	98	0	0.563	0.581	0.571	0.568	1.610	0.562	0.675	156	593	347	340	-0.829	125	222	125	215	0
2	22	1	"PFC0064"	"C230"	9590	23040	150	120	123	24	83	87	26	67	27	0	178	180	30	122	128	28	87	47	0	0.661	0.690	0.681	0.642	2.391	0.615	0.260	156	867	93	98	-0.598	37	56	40	58	0
2	1	2	"PFC0067"	"C234"	5600	23250	140	691	664	152	76	78	18	100	100	0	1375	1338	269	112	115	21	100	100	0	0.487	0.480	0.490	0.472	1.309	0.473	0.913	156	649	1878	1814	-1.038	615	1263	588	1226	0
2	2	2	"PFC0074"	"C249"	5780	23250	150	139	149	39	78	80	17	96	87	0	211	222	48	116	118	20	100	94	0	0.642	0.670	0.663	0.649	1.746	0.656	0.561	156	548	156	177	-0.639	61	95	71	106	0
2	3	2	"PFK0421"	"Kn479_3"	5990	23240	150	191	189	42	79	80	19	98	95	0	315	309	64	115	119	30	99	97	0	0.560	0.567	0.589	0.554	1.705	0.508	0.672	156	514	312	304	-0.837	112	200	110	194	0
2	4	2	"PFK0499"	"Kn722_1"	6160	23240	150	821	808	269	82	263	2086	0	0	0	290	301	72	118	123	31	98	96	0	4.297	3.967	4.025	4.005	1.393	4.148	0.803	156	494	911	909	2.103	739	172	726	183	0
2	5	2	"PFK0529"	"Kn862_1"	6360	23240	140	807	774	258	87	352	2349	0	0	0	855	801	263	120	123	22	100	100	0	0.980	1.009	1.016	1.008	1.357	4.157	0.173	156	510	1455	1368	-0.030	720	735	687	681	0
2	6	2	"PFK0159"	"Kn1106_2"	6540	23280	150	102	108	30	85	90	26	37	17	0	145	145	28	119	122	22	55	21	0	0.654	0.885	0.834	0.879	3.274	1.115	0.164	156	507	43	49	-0.613	17	26	23	26	-50
2	7	2	"PFK0179"	"Kn1255_4"	6750	23240	150	1623	1650	583	80	87	60	100	100	0	1195	1231	349	117	120	26	100	100	0	1.431	1.409	1.405	1.362	1.363	1.469	0.881	156	535	2621	2684	0.517	1543	1078	1570	1114	0
2	8	2	"PFK0266"	"Kn2144_2"	6940	23240	140	1423	1406	403	77	83	62	100	100	0	490	495	102	111	116	26	100	100	0	3.551	3.461	3.560	3.395	1.381	3.781	0.844	156	470	1725	1713	1.828	1346	379	1329	384	0
2	9	2	"PFK1250"	"Ks8_1"	7120	23240	140	173	176	46	78	83	25	95	83	0	291	290	53	115	119	24	100	100	0	0.540	0.560	0.553	0.527	1.760	0.559	0.602	156	572	271	273	-0.890	95	176	98	175	0
2	10	2	"PFK0668"	"Ks13_2"	7320	23240	140	560	563	167	77	79	20	100	100	0	395	395	92	116	120	24	99	98	0	1.731	1.742	1.748	1.754	1.445	1.805	0.843	156	530	762	765	0.792	483	279	486	279	0
2	11	2	"PFK0833"	"Ks25_5"	7510	23240	150	115	119	27	78	79	17	85	51	0	208	213	41	118	122	23	97	89	0	0.411	0.432	0.384	0.416	2.347	0.386	0.338	156	480	127	136	-1.282	37	90	41	95	-50
2	12	2	"PFK0849"	"Ks26_17"	7690	23240	140	203	212	52	78	80	18	98	97	0	247	253	44	117	120	25	100	98	0	0.962	0.985	1.021	0.957	1.658	0.994	0.594	156	464	255	270	-0.057	125	130	134	136	0
2	13	2	"PFK0898"	"Ks31_1"	7880	23240	140	458	466	104	77	81	31	100	100	0	413	408	81	117	121	29	100	100	0	1.287	1.337	1.341	1.346	1.373	1.353	0.803	156	459	677	680	0.364	381	296	389	291	0
2	14	2	"PFK0968"	"Ks42_6"	8080	23240	150	152	154	33	79	82	31	93	60	0	270	266	48	122	124	25	99	98	0	0.493	0.521	0.500	0.503	1.671	0.505	0.605	156	491	221	219	-1.020	73	148	75	144	0
2	15	2	"PFK1224"	"Ks83_19"	8290	23240	150	127	132	44	84	86	21	70	50	0	177	175	33	123	126	22	80	60	0	0.796	0.923	0.890	0.833	2.653	1.082	0.352	156	543	97	100	-0.329	43	54	48	52	-50
2	16	2	"PFK1246"	"Ks89_2"	8450	23240	130	168	169	35	85	89	26	96	81	0	243	245	42	127	130	26	99	94	0	0.716	0.712	0.698	0.707	1.840	0.705	0.510	120	494	199	202	-0.483	83	116	84	118	0
2	17	2	"PFK1245"	"Ks89_10"	8660	23250	150	108	115	35	88	92	28	41	20	0	159	164	35	132	135	29	47	22	0	0.741	0.844	0.839	0.865	3.073	0.927	0.186	156	560	47	59	-0.433	20	27	27	32	-50
2	18	2	"PFK1268"	"Ks97_1"	8850	23250	130	243	238	50	82	86	21	100	98	0	317	312	54	125	130	28	100	99	0	0.839	0.834	0.823	0.822	1.521	0.831	0.712	120	433	353	343	-0.254	161	192	156	187	0
2	19	2	"PFK0567"	"Ks101_10"	9030	23240	150	388	381	95	87	90	24	99	98	0	567	544	146	133	140	36	98	97	0	0.694	0.715	0.712	0.744	1.560	0.675	0.844	156	598	735	705	-0.528	301	434	294	411	0
2	20	2	"PFK0617"	"Ks117_4"	9240	23220	110	153	154	35	93	99	28	82	57	0	233	246	55	140	150	46	90	51	0	0.645	0.575	0.577	0.549	2.176	0.434	0.380	80	459	153	167	-0.632	60	93	61	106	0
2	21	2	"PFK0689"	"Ks157_11"	9430	23240	150	20630	19633	6575	100	107	31	100	100	0	4031	3928	1043	140	146	40	100	100	0	5.276	5.157	5.247	4.973	1.365	5.644	0.889	156	481	24421	23321	2.400	20530	3891	19533	3788	0
2	22	2	"PFK0731"	"Ks186_10"	9580	23240	160	65535	57503	15036	108	112	34	100	100	69	65535	55422	18117	150	155	39	100	99	68	1.001	1.038	1.001	1.054	1.683	1.003	0.940	208	717	130812	112667	0.001	65427	65385	57395	55272	0
2	1	3	"PFK0746"	"Ks202_1"	5630	23450	150	1910	1835	393	77	81	21	100	100	0	2221	2162	556	112	115	22	100	100	0	0.869	0.858	0.860	0.869	1.290	0.827	0.926	156	732	3942	3808	-0.202	1833	2109	1758	2050	0
2	2	3	"PFK0750"	"Ks202_4"	5820	23450	140	227	232	57	76	79	20	100	99	0	290	312	82	111	113	20	100	99	0	0.844	0.776	0.765	0.786	1.491	0.735	0.778	156	490	330	357	-0.245	151	179	156	201	0
2	3	3	"PFK0747"	"Ks202_10"	6010	23440	140	636	625	177	77	78	19	100	100	0	573	564	148	110	112	20	99	99	0	1.207	1.207	1.218	1.224	1.478	1.199	0.887	156	447	1022	1002	0.272	559	463	548	454	0
2	4	3	"PFK0766"	"Ks212_4"	6180	23440	150	1461	1554	564	82	401	2499	3	0	0	680	708	219	114	117	23	100	99	0	2.436	2.478	2.500	2.496	1.351	34.765	0.050	156	517	1945	2066	1.285	1379	566	1472	594	0
2	5	3	"PFA0029"	"A12706_1"	6390	23440	150	62569	56298	11863	91	435	2594	100	100	45	16889	16855	8209	118	121	23	100	100	0	3.725	3.358	3.656	3.798	1.593	3.322	0.781	156	479	79249	72944	1.897	62478	16771	56207	16737	0
2	6	3	"PFA0034"	"A13725_4"	6560	23440	150	5212	5797	2071	92	95	26	100	100	0	2356	2370	729	117	119	22	100	100	0	2.287	2.532	2.501	2.536	1.399	2.654	0.900	156	426	7359	7958	1.193	5120	2239	5705	2253	0
2	7	3	"PFA0036"	"A13725_6"	6750	23440	140	983	971	285	83	90	64	100	100	0	687	691	170	112	116	25	100	100	0	1.565	1.534	1.545	1.522	1.355	1.576	0.892	156	454	1475	1467	0.646	900	575	888	579	0
2	8	3	"PFA0038"	"A13725_9"	6940	23440	140	375	386	98	80	87	62	100	98	0	414	407	93	111	116	25	100	100	0	0.974	1.034	1.057	1.039	1.439	1.093	0.754	156	498	598	602	-0.039	295	303	306	296	0
2	9	3	"PFA0041"	"A14195_3"	7140	23490	150	102	104	31	77	82	25	48	22	0	124	125	24	111	115	21	32	10	0	1.923	1.929	1.274	1.214	3.258	2.114	0.072	156	514	38	41	0.943	25	13	27	14	-50
2	10	3	"PFA0043"	"A14263_1"	7320	23440	140	649	669	202	75	79	21	100	100	0	463	478	121	111	114	21	100	100	0	1.631	1.619	1.619	1.605	1.367	1.682	0.829	156	480	926	961	0.705	574	352	594	367	0
2	11	3	"PFA0063"	"A14801_9"	7510	23440	140	158	158	32	74	76	15	98	94	0	169	168	27	111	114	20	94	69	0	1.448	1.474	1.532	1.487	1.906	1.472	0.445	156	482	142	141	0.534	84	58	84	57	0
2	12	3	"PFA0065"	"A15774_2"	7710	23440	150	179	177	42	76	77	17	98	95	0	217	218	33	111	115	24	99	96	0	0.972	0.944	0.953	0.883	1.822	0.958	0.555	156	483	209	208	-0.041	103	106	101	107	0
2	13	3	"PFA0067"	"A16096_5"	7900	23430	150	203	199	38	76	79	31	100	93	0	218	218	35	113	117	28	98	92	0	1.210	1.171	1.218	1.193	1.632	1.209	0.675	156	448	232	228	0.274	127	105	123	105	0
2	14	3	"PFA0071"	"A16972_1"	8070	23410	150	93	104	68	77	81	32	23	6	0	134	149	91	118	120	24	38	12	0	1.000	0.871	0.935	0.841	4.022	0.856	0.637	156	452	32	58	0.000	16	16	27	31	-50
2	15	3	"PFA0073"	"A1700_2"	8250	23450	150	97	101	24	84	88	23	33	10	0	129	130	22	121	125	24	25	3	0	1.625	1.889	0.974	0.994	3.964	1.006	0.071	156	551	21	26	0.700	13	8	17	9	-50
2	16	3	"PFA0076"	"A1700_6"	8480	23440	140	210	207	46	86	89	23	98	94	0	314	312	59	125	129	27	98	98	0	0.656	0.647	0.615	0.629	1.671	0.631	0.688	156	528	313	308	-0.608	124	189	121	187	0
2	17	3	"PFA0109"	"A22053_4"	8670	23440	140	184	187	40	77	80	18	99	96	0	208	210	36	119	121	21	98	92	0	1.202	1.209	1.233	1.222	1.662	1.120	0.572	156	395	196	201	0.266	107	89	110	91	0
2	18	3	"PFA0112"	"A23157_12"	8850	23430	150	683	663	182	76	79	18	100	100	0	517	491	111	114	118	22	100	100	0	1.506	1.557	1.571	1.538	1.376	1.583	0.864	156	415	1010	964	0.591	607	403	587	377	0
2	19	3	"PFA0114"	"A23157_18"	9040	23430	140	284	281	69	81	85	21	100	99	0	792	775	177	118	126	31	100	100	0	0.301	0.304	0.305	0.296	1.384	0.288	0.824	156	550	877	857	-1.731	203	674	200	657	0
2	20	3	"PFA0117"	"A23157_8"	9250	23440	130	148	154	35	85	90	25	93	64	0	218	216	34	121	132	42	94	60	0	0.649	0.726	0.690	0.667	2.044	0.712	0.439	120	607	160	164	-0.623	63	97	69	95	0
2	21	3	"PFA0123"	"A24704_11"	9420	23440	150	155	157	36	88	93	27	88	63	0	260	266	50	123	130	35	99	95	0	0.489	0.483	0.502	0.468	1.818	0.453	0.458	156	626	204	212	-1.032	67	137	69	143	0
2	22	3	"PFA0126"	"A24704_6"	9640	23400	150	127	139	46	97	104	33	47	25	0	167	176	34	140	149	41	35	8	0	1.111	1.167	1.327	1.237	3.096	1.052	0.265	156	778	57	78	0.152	30	27	42	36	-50
2	1	4	"PFA0154"	"A3310_10"	5610	23660	120	114	115	28	77	82	22	69	36	0	149	155	39	112	117	25	67	33	0	1.000	0.884	1.030	0.914	2.647	0.679	0.248	120	519	74	81	0.000	37	37	38	43	0
2	2	4	"PFA0156"	"A3310_15"	5820	23640	140	225	227	45	76	80	21	100	100	0	318	318	57	110	115	23	100	100	0	0.716	0.726	0.737	0.719	1.453	0.694	0.749	156	469	357	359	-0.481	149	208	151	208	0
2	3	4	"PFA0159"	"A3310_22"	6000	23640	140	215	214	52	74	77	19	99	99	0	329	323	64	109	111	20	99	99	0	0.641	0.654	0.640	0.634	1.482	0.631	0.758	156	421	361	354	-0.642	141	220	140	214	0
2	4	4	"PFA0162"	"A3310_32"	6200	23640	140	251	244	54	76	110	669	0	0	0	528	536	115	109	112	20	100	100	0	0.418	0.393	0.390	0.383	1.414	0.375	0.825	156	482	594	595	-1.260	175	419	168	427	0
2	5	4	"PFA0165"	"A3310_7"	6390	23650	140	134	136	32	81	119	686	0	0	0	206	212	42	110	114	21	100	94	0	0.552	0.539	0.541	0.501	2.062	0.547	0.416	156	459	149	157	-0.857	53	96	55	102	0
2	6	4	"PFA0168"	"A3920_1"	6580	23640	150	107	108	26	86	90	23	44	16	0	130	132	24	115	118	22	35	12	0	1.400	1.294	1.429	1.475	3.280	1.443	0.110	156	441	36	39	0.485	21	15	22	17	-50
2	7	4	"PFC0075"	"C25"	6770	23630	150	103	105	22	84	87	19	49	19	0	137	139	20	115	117	20	51	22	0	0.864	0.875	0.910	0.903	3.650	0.946	0.074	156	458	41	45	-0.212	19	22	21	24	-50
2	8	4	"PFC0079"	"C258"	6950	23640	140	165	170	45	81	84	20	96	86	0	202	201	40	112	114	18	94	90	0	0.933	1.000	0.982	0.996	2.145	0.996	0.560	156	505	174	178	-0.100	84	90	89	89	0
2	9	4	"PFC0082"	"C269"	7150	23640	140	147	155	49	77	80	19	94	78	0	269	269	57	109	112	19	100	99	0	0.438	0.488	0.443	0.431	1.751	0.517	0.628	156	449	230	238	-1.193	70	160	78	160	0
2	10	4	"PFC0085"	"C273"	7340	23630	150	109	112	27	78	84	25	58	22	0	133	135	24	113	118	24	38	14	0	1.550	1.545	1.316	1.320	3.194	1.261	0.211	156	490	51	56	0.632	31	20	34	22	-50
2	11	4	"PFC0087"	"C277"	7530	23640	150	213	222	57	76	81	22	100	96	0	383	390	104	114	117	21	100	100	0	0.509	0.529	0.523	0.528	1.543	0.478	0.742	156	512	406	422	-0.973	137	269	146	276	0
2	12	4	"PFC0090"	"C285"	7720	23630	150	240	248	59	77	80	19	100	100	0	346	347	60	111	114	20	100	100	0	0.694	0.725	0.742	0.703	1.404	0.210	0.222	156	529	398	407	-0.528	163	235	171	236	0
2	13	4	"PFC0107"	"C321"	7910	23630	150	155	156	34	76	77	17	98	91	0	177	181	31	108	112	21	97	85	0	1.145	1.096	1.143	1.079	1.941	1.092	0.503	156	509	148	153	0.195	79	69	80	73	0
2	14	4	"PFC0110"	"C332"	8100	23630	140	148	148	34	74	77	18	95	87	0	229	227	36	109	113	20	100	99	0	0.617	0.627	0.615	0.575	1.914	0.642	0.581	156	451	194	192	-0.697	74	120	74	118	0
2	15	4	"PFC0112"	"C337"	8300	23630	150	113	116	30	85	90	25	52	21	0	176	177	26	125	130	29	79	33	0	0.549	0.596	0.664	0.632	2.771	0.708	0.291	156	488	79	83	-0.865	28	51	31	52	-50
2	16	4	"PFC0114"	"C344"	8500	23630	150	150	151	40	88	93	23	83	64	0	193	196	37	132	137	29	83	51	0	1.016	0.984	1.064	0.924	2.417	0.911	0.357	156	469	123	127	0.023	62	61	63	64	-50
2	17	4	"PFC0116"	"C35"	8680	23620	150	115	117	24	79	82	19	76	46	0	149	152	28	121	125	23	60	27	0	1.286	1.226	1.161	1.143	3.149	0.891	0.224	156	405	64	69	0.363	36	28	38	31	-50
2	18	4	"PFC0119"	"C354"	8860	23630	140	146	148	36	75	76	16	96	87	0	232	236	39	114	117	19	100	100	0	0.602	0.598	0.593	0.548	1.866	0.600	0.567	156	411	189	195	-0.733	71	118	73	122	0
2	19	4	"PFC0135"	"C394"	9050	23630	150	150	151	36	79	81	18	93	83	0	257	258	46	114	118	21	100	98	0	0.497	0.500	0.483	0.467	1.779	0.492	0.566	156	566	214	216	-1.010	71	143	72	144	0
2	20	4	"PFC0138"	"C41"	9250	23630	90	139	136	31	80	84	20	90	67	0	188	189	29	118	122	23	96	75	0	0.843	0.789	0.968	0.810	1.937	0.886	0.280	52	368	129	127	-0.247	59	70	56	71	0
2	21	4	"PFC0140"	"C413"	9450	23630	90	149	148	36	82	85	20	90	76	0	193	192	32	121	123	21	94	80	0	0.931	0.930	0.882	0.936	2.225	0.963	0.307	52	315	139	137	-0.104	67	72	66	71	0
2	22	4	"PFC0142"	"C417"	9620	23620	150	225	225	52	80	82	20	99	98	0	293	292	49	119	122	23	100	99	0	0.833	0.838	0.823	0.817	1.516	0.824	0.730	156	792	319	318	-0.263	145	174	145	173	0
2	1	5	"PFC0144"	"C419"	5640	23830	140	162	160	35	73	76	18	99	91	0	292	296	51	108	113	27	100	100	0	0.484	0.463	0.469	0.435	1.629	0.422	0.616	156	599	273	275	-1.048	89	184	87	188	0
2	2	5	"PFC0147"	"C423"	5840	23830	140	233	232	52	74	77	18	100	99	0	357	354	76	108	113	24	100	99	0	0.639	0.642	0.645	0.644	1.512	0.614	0.762	156	402	408	404	-0.647	159	249	158	246	0
2	3	5	"PFC0161"	"C449"	6020	23830	150	105	106	21	74	77	18	71	40	0	128	133	24	111	113	19	45	23	0	1.824	1.455	1.050	1.253	3.525	1.045	0.045	156	419	48	54	0.867	31	17	32	22	-50
2	4	5	"PFC0163"	"C453"	6210	23830	140	315	319	65	73	76	18	100	100	0	219	219	38	110	112	19	98	95	0	2.220	2.257	2.290	2.359	1.603	2.114	0.419	156	454	351	355	1.151	242	109	246	109	0
2	5	5	"PFC0165"	"C46"	6410	23830	140	477	461	143	74	77	20	99	99	0	692	686	192	109	111	18	100	100	0	0.691	0.671	0.663	0.652	1.414	0.664	0.858	156	433	986	964	-0.533	403	583	387	577	0
2	6	5	"PFC0168"	"C472"	6600	23830	140	226	232	54	77	80	19	100	98	0	345	354	67	111	115	21	100	100	0	0.637	0.638	0.599	0.617	1.433	0.622	0.828	156	364	383	398	-0.651	149	234	155	243	0
2	7	5	"PFC0171"	"C489"	6780	23830	140	187	189	38	80	83	19	100	98	0	240	238	36	112	114	20	100	98	0	0.836	0.865	0.841	0.845	1.662	0.856	0.610	156	459	235	235	-0.259	107	128	109	126	0
2	8	5	"PFC0174"	"C492"	6980	23830	80	129	129	30	82	84	18	80	57	0	166	166	24	114	115	19	90	67	0	0.904	0.904	1.053	0.887	2.692	1.208	0.105	52	294	99	99	-0.146	47	52	47	52	0
2	9	5	"PFD0418"	"D49176_20"	7170	23830	150	277	275	70	81	84	23	100	99	0	446	446	92	112	116	22	100	100	0	0.587	0.581	0.576	0.563	1.410	0.580	0.806	156	582	530	528	-0.769	196	334	194	334	0
2	10	5	"PFD0422"	"D49176_29"	7350	23840	90	133	134	30	83	89	28	69	46	0	161	163	30	119	123	25	71	34	0	1.190	1.159	1.073	1.111	2.878	1.328	0.207	52	321	92	95	0.252	50	42	51	44	0
2	11	5	"PFD0425"	"D49176_32"	7540	23820	140	156	158	34	79	83	22	96	84	0	271	269	52	116	119	26	98	96	0	0.497	0.516	0.495	0.489	1.738	0.470	0.610	156	533	232	232	-1.009	77	155	79	153	0
2	12	5	"PFD0428"	"D49176_37"	7710	23840	100	130	134	28	78	82	20	93	66	0	167	171	33	113	117	29	80	45	0	0.963	0.966	0.954	0.964	2.009	0.874	0.321	80	375	106	114	-0.054	52	54	56	58	0
2	13	5	"PFD0431"	"D49176_44"	7920	23820	140	278	286	72	74	80	35	100	97	0	397	394	152	106	111	24	100	99	0	0.701	0.736	0.734	0.746	1.552	0.603	0.653	156	500	495	500	-0.512	204	291	212	288	0
2	14	5	"PFD0436"	"D49176_6"	8110	23820	140	2530	2493	547	72	76	38	100	100	0	1667	1658	335	104	107	20	100	100	0	1.573	1.558	1.535	1.552	1.225	1.605	0.895	156	383	4021	3975	0.653	2458	1563	2421	1554	0
2	15	5	"PFD0454"	"D51731_2"	8290	23820	140	256	259	57	81	84	22	100	99	0	307	309	61	117	122	26	99	98	0	0.921	0.927	0.950	0.935	1.559	0.923	0.725	156	448	365	370	-0.119	175	190	178	192	0
2	16	5	"PFD0463"	"D53677_1"	8500	23810	140	158	163	49	82	87	23	91	76	0	197	198	35	123	128	26	91	73	0	1.027	1.080	1.023	1.022	2.404	1.221	0.448	156	548	150	156	0.038	76	74	81	75	0
2	17	5	"PFD0467"	"D53677_8"	8700	23820	120	151	150	40	77	80	20	91	77	0	202	202	46	115	121	25	89	77	0	0.851	0.839	0.832	0.845	2.058	0.816	0.485	120	438	161	160	-0.233	74	87	73	87	0
2	18	5	"PFD0471"	"D54177_1"	8880	23820	150	158	157	36	74	77	20	95	89	0	200	199	47	113	116	19	92	86	0	0.966	0.965	0.927	0.930	1.637	0.900	0.593	156	421	171	169	-0.051	84	87	83	86	0
2	19	5	"PFD0474"	"D54346_3"	9050	23820	140	223	223	44	77	79	21	100	100	0	309	306	53	113	116	19	100	99	0	0.745	0.756	0.749	0.752	1.537	0.733	0.712	156	479	342	339	-0.425	146	196	146	193	0
2	20	5	"PFD0478"	"D56259_1"	9250	23820	140	261	260	58	79	81	18	100	100	0	396	399	70	118	121	21	100	100	0	0.655	0.644	0.625	0.629	1.438	0.639	0.807	156	593	460	462	-0.611	182	278	181	281	0
2	21	5	"PFD0512"	"D6287_18"	9450	23810	150	155	155	32	79	81	18	95	87	0	196	202	41	119	121	20	95	85	0	0.987	0.916	0.921	0.919	1.878	0.822	0.571	156	560	153	159	-0.019	76	77	76	83	0
2	22	5	"PFD0515"	"D6287_22"	9640	23820	150	458	449	144	75	77	26	100	99	0	935	913	257	113	115	17	99	99	0	0.466	0.468	0.443	0.466	1.595	0.448	0.782	156	720	1205	1174	-1.102	383	822	374	800	0
2	1	6	"PFD0519"	"D6287_3"	5650	24000	150	99	99	21	73	76	19	59	26	0	137	141	32	109	113	25	54	24	0	0.929	0.813	0.879	0.851	3.193	0.519	0.134	156	703	54	58	-0.107	26	28	26	32	-50
2	2	6	"PFD0521"	"D6287_31"	5840	24020	140	188	191	46	74	76	18	99	98	0	321	326	68	108	112	23	100	100	0	0.535	0.537	0.517	0.515	1.739	0.486	0.607	156	470	327	335	-0.902	114	213	117	218	0
2	3	6	"PFD0525"	"D6287_49"	6030	24020	140	2788	2711	707	74	76	17	100	100	0	970	954	197	109	111	18	100	100	0	3.152	3.121	3.170	3.084	1.309	3.282	0.916	156	464	3575	3482	1.656	2714	861	2637	845	0
2	4	6	"PFD0527"	"D6287_53"	6230	24020	140	196	195	47	73	77	20	97	94	0	224	222	46	110	114	26	94	91	0	1.079	1.089	1.088	1.122	1.723	1.012	0.637	156	489	237	234	0.110	123	114	122	112	0
2	5	6	"PFD0563"	"D65980_2"	6420	24030	120	124	128	30	78	85	28	75	33	0	172	175	37	115	120	31	79	40	0	0.807	0.833	0.819	0.842	2.209	0.745	0.327	120	439	103	110	-0.309	46	57	50	60	0
2	6	6	"PFD0569"	"D6681_10"	6610	23960	150	119	120	32	82	90	31	52	21	0	157	162	43	119	126	33	53	25	0	0.974	0.884	1.000	0.899	2.934	0.978	0.310	156	480	75	81	-0.038	37	38	38	43	-50
2	7	6	"PFD0572"	"D6681_3"	6790	24020	140	401	389	92	78	85	31	100	99	0	456	451	86	111	119	31	100	99	0	0.936	0.915	0.907	0.899	1.407	0.940	0.862	156	486	668	651	-0.095	323	345	311	340	0
2	8	6	"PFD0575"	"D66953_1"	6990	24020	140	124	126	31	77	79	22	81	56	0	164	164	33	108	111	19	91	71	0	0.839	0.875	0.825	0.828	2.407	1.274	0.183	156	498	103	105	-0.253	47	56	49	56	0
2	9	6	"PFD0579"	"D7726_1"	7170	24020	140	206	208	50	78	79	17	99	98	0	286	287	57	108	112	20	99	98	0	0.719	0.726	0.720	0.705	1.582	0.723	0.755	156	453	306	309	-0.476	128	178	130	179	0
2	10	6	"PFD0583"	"D8137_1"	7360	24020	150	458	427	132	77	78	18	98	98	0	698	658	163	110	113	21	100	99	0	0.648	0.639	0.655	0.602	1.624	0.650	0.859	156	520	969	898	-0.626	381	588	350	548	0
2	11	6	"PFE0587"	"E6125_5"	7550	24020	140	218	215	52	75	76	16	100	97	0	222	221	39	109	113	27	98	92	0	1.265	1.250	1.251	1.230	1.670	1.303	0.628	156	476	256	252	0.340	143	113	140	112	0
2	12	6	"PFE0589"	"E6662_1"	7740	24020	140	142	144	42	75	77	17	90	80	0	247	253	57	109	114	29	98	94	0	0.486	0.479	0.477	0.448	1.990	0.458	0.516	156	460	205	213	-1.042	67	138	69	144	0
2	13	6	"PFE0591"	"E679_1"	7930	24010	140	2231	2213	571	75	80	37	100	100	0	1406	1375	352	109	112	24	100	100	0	1.662	1.689	1.693	1.714	1.393	1.696	0.904	156	413	3453	3404	0.733	2156	1297	2138	1266	0
2	14	6	"PFE0593"	"E679_4"	8120	24000	150	105	111	32	74	79	39	41	10	0	138	137	27	109	111	20	60	30	0	1.069	1.321	1.167	1.101	2.856	2.189	0.275	156	395	60	65	0.096	31	29	37	28	-50
2	15	6	"PFE0596"	"E6820_1"	8300	24010	150	231	229	55	76	79	20	100	99	0	361	359	93	112	114	18	100	98	0	0.622	0.619	0.610	0.633	1.654	0.568	0.737	156	530	404	400	-0.684	155	249	153	247	0
2	16	6	"PFE0601"	"E70_3"	8500	24010	130	119	124	27	77	78	18	86	64	0	167	168	29	111	113	18	89	79	0	0.750	0.825	0.811	0.786	2.231	0.839	0.361	120	542	98	104	-0.415	42	56	47	57	0
2	17	6	"PFE0626"	"E8167_12"	8700	24010	120	113	112	23	75	77	22	70	31	0	147	149	27	110	112	20	73	40	0	1.027	0.949	1.040	0.966	2.883	0.927	0.202	120	450	75	76	0.038	38	37	37	39	0
2	18	6	"PFE0628"	"E8167_2"	8870	24010	150	92	99	28	74	77	24	36	16	0	127	129	25	112	115	20	41	18	0	1.200	1.471	1.231	1.179	3.305	1.587	0.088	156	482	33	42	0.263	18	15	25	17	-50
2	19	6	"PFE0632"	"E8314_4"	9060	24000	100	128	128	29	75	80	29	75	41	0	176	175	29	114	116	19	91	81	0	0.855	0.869	0.805	0.759	2.223	1.141	0.225	80	376	115	114	-0.226	53	62	53	61	0
2	20	6	"PFE0634"	"E832_1"	9260	24010	140	201	203	50	76	79	23	99	94	0	263	267	47	114	116	19	100	99	0	0.839	0.830	0.853	0.794	1.681	0.834	0.684	156	554	274	280	-0.253	125	149	127	153	0
2	21	6	"PFE0638"	"E84_1"	9460	24010	140	689	639	245	76	78	17	99	98	0	1025	1014	328	113	115	19	100	99	0	0.672	0.625	0.623	0.582	1.636	0.633	0.871	156	477	1525	1464	-0.573	613	912	563	901	0
2	22	6	"PFE0645"	"E886_1"	9640	24010	140	152	157	37	75	86	159	3	0	0	194	197	32	110	130	250	0	0	0	0.917	0.943	0.905	0.903	1.814	1.185	0.384	156	619	161	169	-0.126	77	84	82	87	0
2	1	7	"PFF0003"	"F10044_2"	5660	24210	140	268	268	72	74	77	18	98	98	0	398	396	87	110	114	24	100	100	0	0.674	0.678	0.684	0.658	1.515	0.672	0.812	156	713	482	480	-0.570	194	288	194	286	0
2	2	7	"PFF0005"	"F10154_1"	5850	24220	130	136	140	30	74	76	17	95	82	0	188	187	30	110	113	22	97	85	0	0.795	0.857	0.855	0.818	1.874	0.825	0.501	120	482	140	143	-0.331	62	78	66	77	0
2	3	7	"PFF0010"	"F1021_1"	6050	24210	140	497	479	133	73	76	18	100	99	0	867	789	254	109	112	20	98	97	0	0.559	0.597	0.578	0.623	1.601	0.560	0.868	156	526	1182	1086	-0.838	424	758	406	680	0
2	4	7	"PFF0012"	"F1021_3"	6240	24220	140	568	534	173	73	76	19	99	99	0	935	903	227	110	113	26	100	100	0	0.600	0.581	0.594	0.547	1.565	0.590	0.878	156	481	1320	1254	-0.737	495	825	461	793	0
2	5	7	"PFF0016"	"F10318_1"	6430	24210	150	165	166	33	78	84	27	96	85	0	296	297	60	116	122	32	100	96	0	0.483	0.486	0.488	0.467	1.803	0.441	0.659	156	505	267	269	-1.049	87	180	88	181	0
2	6	7	"PFF0020"	"F10626_1"	6610	24210	140	210	210	58	80	88	31	95	87	0	289	287	63	118	127	33	98	94	0	0.760	0.769	0.705	0.715	1.829	0.776	0.694	156	541	301	299	-0.395	130	171	130	169	0
2	7	7	"PFF0043"	"F11007_3"	6810	24210	140	116	117	24	75	82	57	25	0	0	158	162	28	109	114	26	83	46	0	0.837	0.792	0.782	0.772	2.576	4.268	0.078	156	483	90	95	-0.257	41	49	42	53	0
2	8	7	"PFF0046"	"F11089_1"	7000	24210	140	178	185	47	75	81	59	89	42	0	284	282	68	108	112	21	99	96	0	0.585	0.632	0.651	0.617	1.706	0.606	0.621	156	423	279	284	-0.773	103	176	110	174	0
2	9	7	"PFF0054"	"F11484_1"	7180	24220	150	155	155	38	75	77	17	95	89	0	328	316	73	110	114	23	96	96	0	0.367	0.388	0.395	0.374	2.119	0.361	0.664	156	454	298	286	-1.446	80	218	80	206	0
2	10	7	"PFF0057"	"F1150_5"	7370	24210	140	132	135	30	75	77	18	96	80	0	172	170	28	109	112	22	93	71	0	0.905	0.984	0.928	0.987	2.132	0.930	0.372	156	526	120	121	-0.144	57	63	60	61	0
2	11	7	"PFF0059"	"F11570_1"	7570	24220	140	189	184	46	73	75	16	96	93	0	340	339	71	108	111	23	99	99	0	0.500	0.481	0.482	0.444	1.876	0.471	0.757	156	488	348	342	-1.000	116	232	111	231	0
2	12	7	"PFF0063"	"F11624_1"	7750	24210	140	213	213	49	74	78	25	100	95	0	272	276	51	109	113	23	100	100	0	0.853	0.832	0.861	0.811	1.459	0.835	0.703	156	460	302	306	-0.230	139	163	139	167	0
2	13	7	"PFF0697"	"F3247_2"	7950	24170	150	89	100	36	78	82	27	28	14	0	129	137	37	114	116	20	42	28	0	0.733	0.957	0.875	0.833	4.236	1.238	0.163	156	515	26	45	-0.447	11	15	22	23	-50
2	14	7	"PFF0700"	"F32494_1"	8130	24210	140	2864	2683	846	78	81	21	100	100	0	2825	2602	708	114	116	20	100	100	0	1.028	1.047	1.056	1.022	1.374	1.066	0.932	156	514	5497	5093	0.039	2786	2711	2605	2488	0
2	15	7	"PFF0702"	"F3277_1"	8320	24210	130	260	279	122	75	77	17	100	100	0	534	546	134	110	113	18	100	100	0	0.436	0.468	0.431	0.443	1.549	0.465	0.636	120	489	609	640	-1.197	185	424	204	436	0
2	16	7	"PFF0706"	"F32922_1"	8520	24200	140	198	198	54	75	76	17	97	96	0	261	260	57	109	111	16	99	98	0	0.809	0.815	0.845	0.781	1.724	0.813	0.703	156	520	275	274	-0.305	123	152	123	151	0
2	17	7	"PFF0708"	"F33056_1"	8700	24210	140	223	226	65	72	75	21	98	95	0	445	446	83	108	110	17	100	100	0	0.448	0.456	0.425	0.419	1.602	0.457	0.762	156	474	488	492	-1.158	151	337	154	338	0
2	18	7	"PFF0711"	"F33107_1"	8900	24200	140	127	132	32	71	74	20	92	73	0	170	172	28	109	111	19	94	80	0	0.918	0.968	0.929	0.957	2.199	1.009	0.379	156	503	117	124	-0.123	56	61	61	63	0
2	19	7	"PFF0740"	"F34425_1"	9080	24200	140	251	248	65	72	76	22	100	98	0	367	361	75	111	113	19	100	99	0	0.699	0.704	0.717	0.687	1.488	0.690	0.769	156	551	435	426	-0.516	179	256	176	250	0
2	20	7	"PFF0742"	"F34449_1"	9270	24210	140	114	117	26	73	76	20	80	51	0	153	156	28	109	111	18	83	59	0	0.932	0.936	0.925	0.960	2.642	0.872	0.239	156	491	85	91	-0.102	41	44	44	47	0
2	21	7	"PFF0744"	"F34605_1"	9460	24200	130	431	422	96	75	79	40	100	100	0	241	242	47	109	112	18	98	96	0	2.697	2.609	2.677	2.699	1.542	2.775	0.740	120	454	488	480	1.431	356	132	347	133	0
2	22	7	"PFF0749"	"F34859_1"	9650	24200	140	134	136	30	74	86	159	0	0	0	173	172	30	109	127	248	0	0	0	0.938	0.984	1.014	0.999	2.261	0.621	0.914	156	631	124	125	-0.093	60	64	62	63	0
2	1	8	"PFF0757"	"F35105_1"	5680	24410	140	127	129	29	78	80	18	87	64	0	217	221	43	115	118	24	98	91	0	0.480	0.481	0.466	0.444	2.213	0.445	0.434	156	703	151	157	-1.058	49	102	51	106	0
2	2	8	"PFF0759"	"F35197_1"	5860	24410	150	507	506	106	77	79	18	100	100	0	872	860	148	114	118	25	100	100	0	0.567	0.575	0.570	0.567	1.284	0.553	0.894	156	554	1188	1175	-0.818	430	758	429	746	0
2	3	8	"PFF0791"	"F35823_1"	6050	24410	120	106	108	23	74	76	17	70	44	0	178	173	27	112	116	24	89	69	0	0.485	0.557	0.575	0.506	2.579	0.438	0.183	120	428	98	95	-1.044	32	66	34	61	0
2	4	8	"PFF0796"	"F36083_1"	6240	24410	140	152	154	35	73	75	17	96	91	0	299	298	54	109	113	19	100	100	0	0.416	0.429	0.436	0.395	1.766	0.411	0.647	156	442	269	270	-1.266	79	190	81	189	0
2	5	8	"PFF0798"	"F36120_1"	6440	24410	140	146	145	39	73	75	17	93	82	0	211	210	36	114	117	21	96	91	0	0.753	0.750	0.714	0.691	1.869	0.772	0.485	156	410	170	168	-0.410	73	97	72	96	0
2	6	8	"PFF0804"	"F36356_4"	6620	24410	140	186	185	43	73	75	19	99	95	0	509	498	105	114	118	23	100	100	0	0.286	0.292	0.277	0.280	1.620	0.263	0.706	156	426	508	496	-1.806	113	395	112	384	0
2	7	8	"PFF0808"	"F36374_1"	6810	24410	150	346	335	101	76	82	55	96	90	0	467	450	106	113	117	22	100	100	0	0.763	0.769	0.766	0.731	1.524	0.829	0.743	156	478	624	596	-0.391	270	354	259	337	0
2	8	8	"PFF0813"	"F36383_1"	7000	24400	140	197	196	47	80	85	54	92	55	0	285	286	55	122	124	24	98	97	0	0.718	0.707	0.685	0.668	1.598	0.687	0.695	156	493	280	280	-0.478	117	163	116	164	0
2	9	8	"PFF0836"	"F37362_1"	7200	24410	140	1067	995	265	77	80	22	100	100	0	463	461	104	120	123	25	100	99	0	2.886	2.692	2.709	2.688	1.395	2.784	0.886	156	513	1333	1259	1.529	990	343	918	341	0
2	10	8	"PFF0842"	"F37536_1"	7380	24420	110	112	114	26	75	78	18	83	51	0	158	158	27	112	116	22	83	52	0	0.804	0.848	0.948	0.839	2.584	0.710	0.224	80	412	83	85	-0.314	37	46	39	46	0
2	11	8	"PFF0844"	"F37871_2"	7570	24400	130	204	210	48	73	75	16	100	99	0	272	275	45	109	111	19	100	99	0	0.804	0.825	0.793	0.803	1.628	0.790	0.669	120	539	294	303	-0.315	131	163	137	166	0
2	12	8	"PFF0850"	"F38025_1"	7770	24400	140	188	191	44	74	77	25	98	94	0	343	341	68	111	113	18	100	99	0	0.491	0.509	0.524	0.491	1.603	0.481	0.739	156	529	346	347	-1.025	114	232	117	230	0
2	13	8	"PFF0854"	"F38531_3"	7940	24410	120	118	119	27	77	80	22	77	45	0	152	154	24	113	115	19	84	50	0	1.051	1.024	1.124	1.038	2.593	0.928	0.273	120	497	80	83	0.072	41	39	42	41	0
2	14	8	"PFF0857"	"F38658_1"	8150	24400	140	279	286	86	76	79	25	100	95	0	320	318	80	110	113	20	98	98	0	0.967	1.010	1.018	0.982	1.590	1.020	0.795	156	518	413	418	-0.049	203	210	210	208	0
2	15	8	"PFF1501"	"F59165_1"	8340	24400	140	141	143	34	74	77	25	91	69	0	189	193	41	108	111	19	96	87	0	0.827	0.812	0.826	0.802	2.078	0.835	0.416	156	472	148	154	-0.274	67	81	69	85	0
2	16	8	"PFF1503"	"F59212_1"	8520	24400	140	212	209	51	74	75	14	99	96	0	268	272	55	108	109	15	100	99	0	0.863	0.823	0.800	0.795	1.683	0.820	0.730	156	461	298	299	-0.213	138	160	135	164	0
2	17	8	"PFF1507"	"F59325_1"	8710	24400	140	138	139	31	72	73	15	97	91	0	207	207	42	106	107	15	97	95	0	0.653	0.663	0.653	0.635	1.884	0.611	0.583	156	465	167	168	-0.614	66	101	67	101	0
2	18	8	"PFF1515"	"F59681_5"	8900	24400	140	125	127	31	71	73	16	91	78	0	161	161	26	105	107	17	94	81	0	0.964	1.000	1.083	0.925	2.479	1.056	0.427	156	571	110	112	-0.052	54	56	56	56	0
2	19	8	"PFF1523"	"F60089_1"	9120	24390	100	103	101	23	73	76	18	67	30	0	137	138	23	108	111	18	63	38	0	1.034	0.933	1.075	1.141	3.467	0.891	0.091	80	391	59	58	0.049	30	29	28	30	0
2	20	8	"PFF1525"	"F60196_1"	9280	24390	130	132	132	29	76	79	19	89	71	0	172	173	28	112	115	20	95	75	0	0.933	0.918	0.925	0.884	2.063	0.906	0.403	120	463	116	117	-0.100	56	60	56	61	0
2	21	8	"PFF1565"	"F62141_1"	9470	24390	140	1318	1235	338	79	83	39	100	100	0	809	759	218	115	117	20	99	99	0	1.785	1.795	1.767	1.860	1.415	1.780	0.902	156	493	1933	1800	0.836	1239	694	1156	644	0
2	22	8	"PFF1569"	"F62233_2"	9660	24390	140	136	136	27	74	77	34	84	41	0	167	168	25	109	110	16	96	88	0	1.069	1.051	1.090	1.074	2.185	1.069	0.444	156	650	120	121	0.096	62	58	62	59	0
2	1	9	"PFF1573"	"F62329_1"	5680	24630	150	93	94	20	82	84	19	33	7	0	125	127	22	120	123	24	17	5	0	2.200	1.714	1.079	1.098	3.636	0.395	0.025	156	806	16	19	1.138	11	5	12	7	-50
2	2	9	"PFF1576"	"F62396_2"	5900	24580	110	99	101	23	80	83	24	38	13	0	145	147	33	117	123	33	43	13	0	0.679	0.700	0.624	0.661	3.174	0.445	0.055	80	420	47	51	-0.559	19	28	21	30	0
2	3	9	"PFF1579"	"F62610_1"	6060	24600	140	118	120	33	77	81	28	64	33	0	204	213	48	113	120	32	94	76	0	0.451	0.430	0.460	0.414	2.452	0.402	0.294	156	488	132	143	-1.150	41	91	43	100	0
2	4	9	"PFF1581"	"F62610_13"	6250	24600	140	149	150	33	76	80	29	92	65	0	239	245	45	112	116	21	98	98	0	0.575	0.556	0.549	0.531	1.918	0.516	0.467	156	465	200	207	-0.799	73	127	74	133	0
2	5	9	"PFF1628"	"F63860_1"	6400	24590	150	77	78	17	76	79	24	8	2	0	115	118	19	114	119	22	13	3	0	1.000	0.500	0.875	0.825	3.591	0.010	0.000	156	568	2	6	0.000	1	1	2	4	-50
2	6	9	"PFF1634"	"F64095_1"	6620	24580	150	90	94	42	73	76	23	35	8	0	128	128	25	112	116	22	39	10	0	1.063	1.313	0.824	0.798	3.620	2.765	0.020	156	536	33	37	0.087	17	16	21	16	-50
2	7	9	"PFF1641"	"F64252_1"	6800	24600	130	226	224	52	75	78	24	97	95	0	215	209	43	111	116	22	95	85	0	1.452	1.520	1.419	1.550	1.834	1.601	0.585	120	464	255	247	0.538	151	104	149	98	0
2	8	9	"PFF1644"	"F64347_2"	6980	24600	130	142	146	38	79	82	19	87	75	0	281	280	64	119	122	23	98	95	0	0.389	0.416	0.386	0.385	2.220	0.344	0.471	120	519	225	228	-1.363	63	162	67	161	0
2	9	9	"PFF1647"	"F6440_2"	7180	24610	140	305	310	97	77	79	21	99	97	0	782	745	180	119	121	23	100	100	0	0.344	0.372	0.358	0.348	1.531	0.374	0.822	156	544	891	859	-1.540	228	663	233	626	0
2	10	9	"PFF1652"	"F64735_1"	7370	24600	140	538	525	125	74	76	20	100	100	0	874	838	213	110	113	19	100	100	0	0.607	0.620	0.624	0.628	1.413	0.591	0.867	156	526	1228	1179	-0.719	464	764	451	728	0
2	11	9	"PFF1680"	"F65658_4"	7560	24600	130	408	401	89	72	75	17	100	100	0	267	265	56	108	110	18	98	97	0	2.113	2.096	2.109	2.186	1.495	2.076	0.798	120	517	495	486	1.079	336	159	329	157	0
2	12	9	"PFF1682"	"F65704_1"	7750	24600	130	144	143	35	72	74	17	93	85	0	202	196	40	108	110	18	94	87	0	0.766	0.807	0.864	0.801	1.825	0.784	0.557	120	475	166	159	-0.385	72	94	71	88	0
2	13	9	"PFF1687"	"F66126_1"	7930	24600	140	129	131	26	75	77	16	94	82	0	169	174	30	108	110	17	97	85	0	0.885	0.848	0.854	0.839	2.108	0.817	0.388	156	493	115	122	-0.176	54	61	56	66	0
2	14	9	"PFF1693"	"F66450_1"	8140	24590	140	246	248	63	75	77	24	100	98	0	282	284	59	107	109	18	100	100	0	0.977	0.977	0.992	0.974	1.532	0.991	0.772	156	517	346	350	-0.033	171	175	173	177	0
2	15	9	"PFF1696"	"F66665_1"	8320	24600	140	1293	1208	361	74	77	25	100	99	0	1182	1138	265	108	110	18	100	100	0	1.135	1.101	1.120	1.050	1.471	1.140	0.915	156	458	2293	2164	0.183	1219	1074	1134	1030	0
2	16	9	"PFF1698"	"F66828_1"	8520	24600	140	167	169	44	74	76	15	97	91	0	198	198	40	108	109	16	94	89	0	1.033	1.056	1.056	1.057	1.952	1.082	0.579	156	438	183	185	0.047	93	90	95	90	0
2	17	9	"PFI0357"	"I4256_1"	8700	24600	140	108	108	22	72	74	15	79	56	0	183	182	35	105	106	15	96	89	0	0.462	0.468	0.489	0.426	2.561	0.383	0.355	156	464	114	113	-1.115	36	78	36	77	0
2	18	9	"PFI0360"	"I4355_3"	8890	24590	130	147	150	32	71	72	15	99	95	0	221	218	37	104	105	15	100	99	0	0.650	0.693	0.681	0.678	1.663	0.635	0.616	120	462	193	193	-0.622	76	117	79	114	0
2	19	9	"PFI0362"	"I4394_2"	9080	24590	140	253	249	76	73	75	17	98	94	0	235	235	57	107	109	17	96	92	0	1.406	1.375	1.349	1.325	1.922	1.450	0.685	156	545	308	304	0.492	180	128	176	128	0
2	20	9	"PFI0367"	"I4500_1"	9270	24590	140	106	108	22	75	78	19	71	36	0	179	180	33	114	117	20	92	78	0	0.477	0.500	0.486	0.475	2.655	0.451	0.275	156	441	96	99	-1.068	31	65	33	66	0
2	21	9	"PFI0369"	"I4547_2"	9460	24590	140	203	202	43	78	83	35	99	89	0	347	343	60	117	119	20	100	100	0	0.543	0.549	0.537	0.539	1.518	0.531	0.753	156	451	355	350	-0.880	125	230	124	226	0
2	22	9	"PFI0371"	"I4582_1"	9650	24590	140	131	133	52	73	76	30	76	44	0	224	228	47	108	109	15	99	98	0	0.500	0.500	0.463	0.452	1.923	0.662	0.284	156	638	174	180	-1.000	58	116	60	120	0
2	1	10	"PFI0397"	"I5035_1"	5700	24790	150	85	87	20	77	81	20	29	8	0	118	120	21	114	118	24	16	4	0	2.000	1.667	0.810	0.965	3.549	0.969	0.011	156	680	12	16	1.000	8	4	10	6	-50
2	2	10	"PFI0404"	"I5222_1"	5850	24800	130	168	169	37	79	82	23	96	90	0	263	269	50	115	123	35	100	96	0	0.601	0.584	0.538	0.568	1.669	0.539	0.608	120	466	237	244	-0.734	89	148	90	154	0
2	3	10	"PFI0407"	"I5252_1"	6050	24790	150	105	107	23	77	81	28	47	11	0	156	156	30	114	121	33	56	19	0	0.667	0.714	0.758	0.780	3.332	0.513	0.075	156	516	70	72	-0.585	28	42	30	42	-50
2	4	10	"PFI0409"	"I5362_4"	6230	24800	130	149	149	36	77	82	29	88	64	0	207	209	45	113	117	22	94	90	0	0.766	0.750	0.794	0.763	1.945	0.762	0.419	120	479	166	168	-0.385	72	94	72	96	0
2	5	10	"PFI0418"	"I5700_1"	6440	24820	100	108	109	24	77	83	24	63	28	0	151	157	37	113	117	22	72	42	0	0.816	0.727	0.637	0.606	2.838	0.393	0.069	80	389	69	76	-0.294	31	38	32	44	0
2	6	10	"PFI0423"	"I5893_2"	6610	24790	130	194	195	49	74	79	29	95	89	0	205	205	42	110	116	24	95	88	0	1.263	1.274	1.222	1.265	1.678	1.198	0.565	120	511	215	216	0.337	120	95	121	95	0
2	7	10	"PFI0448"	"I6567_2"	6810	24800	140	260	264	72	74	80	29	98	95	0	509	496	125	108	113	21	100	99	0	0.464	0.490	0.513	0.476	1.617	0.471	0.792	156	467	587	578	-1.108	186	401	190	388	0
2	8	10	"PFI0451"	"I6639_1"	7000	24800	130	125	133	52	74	77	18	88	71	0	186	192	41	108	112	21	95	89	0	0.654	0.702	0.638	0.590	2.206	0.774	0.393	120	478	129	143	-0.613	51	78	59	84	0
2	9	10	"PFI0457"	"I6658_1"	7190	24790	130	173	177	50	74	76	17	96	91	0	229	237	55	109	113	21	99	95	0	0.825	0.805	0.802	0.785	1.784	0.704	0.580	120	480	219	231	-0.278	99	120	103	128	0
2	10	10	"PFI0459"	"I6658_3"	7390	24800	140	147	150	42	72	75	17	94	84	0	200	196	45	108	112	20	92	86	0	0.815	0.886	0.843	0.862	2.188	0.877	0.544	156	493	167	166	-0.295	75	92	78	88	0
2	11	10	"PFI0461"	"I6724_2"	7580	24790	140	161	160	41	71	73	17	96	88	0	280	276	54	105	109	20	99	98	0	0.514	0.520	0.500	0.498	1.588	0.522	0.703	156	512	265	260	-0.959	90	175	89	171	0
2	12	10	"PFI0465"	"I6851_2"	7780	24790	140	167	208	300	73	75	18	93	88	0	172	192	150	105	108	19	91	76	0	1.403	1.552	1.411	1.441	2.280	2.053	0.847	156	451	161	222	0.488	94	67	135	87	0
2	13	10	"PFI0492"	"I7697_2"	7970	24790	140	155	156	34	75	78	22	96	85	0	222	221	40	107	109	17	98	96	0	0.696	0.711	0.716	0.712	1.723	0.731	0.562	156	429	195	195	-0.524	80	115	81	114	0
2	14	10	"PFI0498"	"I7884_1"	8160	24790	130	126	127	27	75	76	19	87	69	0	177	178	28	109	111	18	99	88	0	0.750	0.754	0.681	0.652	2.178	0.759	0.448	120	453	119	121	-0.415	51	68	52	69	0
2	15	10	"PFI0501"	"I8013_1"	8360	24790	150	111	116	30	74	76	15	84	60	0	180	177	40	110	112	18	89	80	0	0.529	0.627	0.600	0.582	2.422	0.565	0.326	156	417	107	109	-0.920	37	70	42	67	0
2	16	10	"PFI0504"	"I8083_1"	8530	24790	140	420	411	104	77	78	16	100	100	0	793	784	191	112	114	20	100	100	0	0.504	0.497	0.491	0.493	1.399	0.483	0.863	156	401	1024	1006	-0.989	343	681	334	672	0
2	17	10	"PFI0510"	"I8305_1"	8730	24790	150	273	271	71	76	77	17	99	97	0	388	379	87	110	113	19	98	98	0	0.709	0.725	0.742	0.713	1.701	0.712	0.809	156	460	475	464	-0.497	197	278	195	269	0
2	18	10	"PFI0513"	"I8332_1"	8910	24780	130	240	231	55	73	74	15	98	97	0	362	350	86	107	109	16	97	96	0	0.655	0.650	0.640	0.649	1.651	0.616	0.757	120	393	422	401	-0.611	167	255	158	243	0
2	19	10	"PFJ0455"	"J53_17"	9110	24780	140	215	214	58	73	76	16	97	96	0	304	300	66	108	111	19	99	97	0	0.724	0.734	0.769	0.700	1.851	0.726	0.747	156	451	338	333	-0.465	142	196	141	192	0
2	20	10	"PFJ0457"	"J53_21"	9290	24780	140	1868	1685	499	72	74	15	100	100	0	627	593	176	110	111	17	99	98	0	3.474	3.340	3.275	3.522	1.559	3.380	0.894	156	371	2313	2096	1.797	1796	517	1613	483	0
2	21	10	"PFJ0459"	"J53_23"	9450	24770	150	83	86	19	73	78	35	13	1	0	117	121	21	110	112	16	35	14	0	1.429	1.182	1.000	1.024	3.741	0.868	0.018	156	437	17	24	0.515	10	7	13	11	-50
2	22	10	"PFJ0463"	"J53_29"	9670	24780	140	347	459	685	73	76	29	100	98	0	573	1263	3275	107	109	15	100	100	0	0.588	0.334	0.591	0.538	1.826	0.089	0.146	156	689	740	1542	-0.766	274	466	386	1156	0
2	1	11	"PFJ0468"	"J53_37"	5690	24990	140	117	117	26	75	78	20	76	52	0	159	160	25	109	113	23	89	54	0	0.840	0.824	0.800	0.767	2.512	0.799	0.199	156	646	92	93	-0.252	42	50	42	51	0
2	2	11	"PFJ0472"	"J53_41"	5880	24990	140	223	222	49	79	81	19	99	98	0	322	317	77	114	120	26	98	96	0	0.692	0.704	0.703	0.719	1.742	0.659	0.686	156	418	352	346	-0.531	144	208	143	203	0
2	3	11	"PFJ0495"	"J564_1"	6070	24980	140	854	835	159	80	82	19	100	100	0	862	832	151	117	123	26	100	100	0	1.039	1.056	1.068	1.056	1.262	1.057	0.915	156	463	1519	1470	0.055	774	745	755	715	0
2	4	11	"PFJ0497"	"J564_3"	6260	24980	140	1263	1199	280	83	86	20	100	100	0	535	524	112	122	125	25	100	100	0	2.857	2.776	2.802	2.805	1.340	2.872	0.878	156	468	1593	1518	1.515	1180	413	1116	402	0
2	5	11	"PFJ0500"	"J56_7"	6440	24980	150	101	104	22	81	84	23	43	14	0	141	145	30	120	124	27	39	12	0	0.952	0.920	0.884	0.830	3.398	0.550	0.077	156	512	41	48	-0.070	20	21	23	25	-50
2	6	11	"PFJ0503"	"J583_1"	6640	24980	150	89	89	18	77	81	25	24	2	0	124	124	22	114	119	26	22	2	0	1.200	1.200	1.000	0.967	3.903	0.466	0.005	156	486	22	22	0.263	12	10	12	10	-50
2	7	11	"PFJ0506"	"J587_3"	6790	24970	150	83	86	21	77	81	25	13	1	0	117	117	20	112	118	24	17	3	0	1.200	1.800	1.000	0.843	4.646	1.362	0.000	156	442	11	14	0.263	6	5	9	5	-50
2	8	11	"PFJ0508"	"J587_5"	6980	24970	150	76	77	18	76	80	21	11	1	0	112	114	19	111	114	21	15	3	0	0.000	0.333	0.967	0.833	3.656	0.770	0.011	156	540	1	4	Error	0	1	1	3	-50
2	9	11	"PFJ0527"	"J647_6"	7210	24980	140	465	455	107	75	77	18	100	100	0	493	479	105	110	113	22	100	100	0	1.018	1.030	1.047	1.035	1.374	1.023	0.868	156	536	773	749	0.026	390	383	380	369	0
2	10	11	"PFJ0531"	"J64_1"	7400	24970	130	147	150	38	72	75	18	95	89	0	294	294	67	107	112	21	98	97	0	0.401	0.417	0.410	0.400	1.862	0.369	0.576	120	452	262	265	-1.318	75	187	78	187	0
2	11	11	"PFJ0533"	"J64_3"	7600	24980	130	221	218	62	74	76	21	94	92	0	325	309	79	106	110	21	95	94	0	0.671	0.709	0.710	0.676	1.782	0.691	0.775	120	516	366	347	-0.575	147	219	144	203	0
2	12	11	"PFJ0536"	"J65_10"	7790	24980	140	210	216	53	75	77	20	100	98	0	332	329	70	108	111	21	100	98	0	0.603	0.638	0.641	0.624	1.532	0.620	0.744	156	505	359	362	-0.731	135	224	141	221	0
2	13	11	"PFJ0538"	"J65_12"	7980	24960	150	92	92	19	75	79	21	42	7	0	129	132	24	109	111	18	51	31	0	0.850	0.739	0.697	0.773	3.493	2.312	0.033	156	468	37	40	-0.234	17	20	17	23	-50
2	14	11	"PFJ0540"	"J65_2"	8160	24980	140	184	186	58	74	78	19	97	94	0	342	337	66	110	113	20	100	100	0	0.474	0.493	0.472	0.472	1.640	0.490	0.650	156	472	342	339	-1.077	110	232	112	227	0
2	15	11	"PFJ0567"	"J71_12"	8360	24980	140	113	115	26	74	75	14	85	67	0	201	197	41	111	114	18	92	89	0	0.433	0.477	0.469	0.452	2.285	0.402	0.401	156	363	129	127	-1.206	39	90	41	86	0
2	16	11	"PFJ0569"	"J71_2"	8500	24970	150	85	88	22	78	80	17	34	14	0	116	117	22	116	119	20	19	5	0	100000.000	10.000	1.026	1.049	3.511	0.361	0.008	156	489	7	11	16.610	7	0	10	1	-50
2	17	11	"PFJ0571"	"J71_6"	8760	24940	150	94	100	37	79	81	18	44	19	0	129	133	24	116	119	20	39	17	0	1.154	1.235	0.843	0.922	3.307	1.907	0.092	156	501	28	38	0.206	15	13	21	17	-50
2	18	11	"PFJ0573"	"J71_9"	8920	24970	140	13518	12582	3203	77	79	16	100	100	0	17103	16270	3857	113	116	20	100	100	0	0.791	0.774	0.788	0.769	1.263	0.776	0.926	156	314	30431	28662	-0.338	13441	16990	12505	16157	0
2	19	11	"PFJ0576"	"J73_13"	9070	24960	150	102	107	26	78	81	20	56	28	0	145	146	29	114	119	24	53	30	0	0.774	0.906	0.891	0.822	3.257	0.706	0.201	156	458	55	61	-0.369	24	31	29	32	-50
2	20	11	"PFJ0578"	"J73_15"	9300	24970	130	566	554	166	78	81	21	98	98	0	730	690	198	113	117	23	100	100	0	0.791	0.825	0.841	0.817	1.461	0.787	0.865	120	394	1105	1053	-0.338	488	617	476	577	0
2	21	11	"PFK0742"	"Ks1964_2"	9450	24960	150	95	97	23	77	79	19	44	20	0	131	132	27	112	114	20	45	20	0	0.947	1.000	0.813	0.897	3.259	0.774	0.202	156	508	37	40	-0.078	18	19	20	20	-50
2	22	11	"PFK0745"	"Ks1_2"	9680	24970	140	153	151	36	73	75	17	96	87	0	247	247	52	108	111	18	98	96	0	0.576	0.561	0.554	0.529	1.905	0.536	0.634	156	700	219	217	-0.797	80	139	78	139	0
2	1	12	"PFK0752"	"Ks202_6"	5700	25180	140	436	418	136	75	78	19	99	98	0	679	669	196	109	114	26	99	98	0	0.633	0.613	0.621	0.594	1.623	0.605	0.829	156	636	931	903	-0.659	361	570	343	560	0
2	2	12	"PFK0755"	"Ks202_9"	5880	25180	130	134	135	32	78	80	19	89	70	0	253	243	62	113	117	23	92	90	0	0.400	0.438	0.420	0.437	1.991	0.402	0.547	120	339	196	187	-1.322	56	140	57	130	0
2	3	12	"PFK0757"	"Ks206_2"	6030	25170	150	84	86	19	82	83	19	14	3	0	123	124	19	117	122	26	16	1	0	0.333	0.571	1.000	1.064	4.011	3.012	0.002	156	508	8	11	-1.585	2	6	4	7	-50
2	4	12	"PFK0760"	"Ks210_1"	6270	25180	150	113	116	26	85	89	21	59	32	0	156	158	25	124	127	26	59	21	0	0.875	0.912	0.903	0.912	3.429	0.582	0.071	156	484	60	65	-0.193	28	32	31	34	-50
2	5	12	"PFK0786"	"Ks225_7"	6420	25190	150	106	108	28	85	87	22	48	22	0	157	162	35	123	129	30	53	26	0	0.618	0.590	0.725	0.680	3.466	1.221	0.040	156	431	55	62	-0.695	21	34	23	39	-50
2	6	12	"PFK0793"	"Ks2300_1"	6630	25180	150	99	100	25	80	82	20	45	17	0	135	134	25	115	123	31	30	3	0	0.950	1.053	1.000	0.926	3.449	0.324	0.035	156	452	39	39	-0.074	19	20	20	19	-50
2	7	12	"PFK0795"	"Ks2345_1"	6840	25180	150	420	396	128	79	82	21	97	97	0	430	408	115	113	118	26	96	96	0	1.076	1.075	1.079	1.078	1.509	1.078	0.837	156	414	658	612	0.105	341	317	317	295	0
2	8	12	"PFK0799"	"Ks244_1"	7030	25180	140	206	205	53	78	81	22	95	91	0	294	292	69	112	114	20	98	97	0	0.703	0.706	0.710	0.656	1.893	0.680	0.668	156	459	310	307	-0.508	128	182	127	180	0
2	9	12	"PFK0802"	"Ks244_3"	7220	25180	140	216	214	54	75	77	19	98	94	0	301	304	63	111	114	21	100	98	0	0.742	0.720	0.701	0.684	1.672	0.705	0.723	156	419	331	332	-0.430	141	190	139	193	0
2	10	12	"PFK0804"	"Ks244_8"	7380	25160	150	76	78	15	76	77	19	12	1	0	121	124	24	108	112	20	35	16	0	0.000	0.125	0.685	0.626	3.799	0.066	0.001	156	521	13	18	Error	0	13	2	16	-50
2	11	12	"PFK0825"	"Ks25_1"	7600	25170	130	111	111	25	77	78	21	65	35	0	175	176	32	107	111	20	94	84	0	0.500	0.493	0.548	0.501	2.369	0.477	0.276	120	511	102	103	-1.000	34	68	34	69	0
2	12	12	"PFK0827"	"Ks25_12"	7790	25180	130	92	95	19	76	78	19	44	15	0	154	157	46	109	113	21	78	53	0	0.356	0.396	0.433	0.450	2.903	0.237	0.116	120	432	61	67	-1.492	16	45	19	48	0
2	13	12	"PFK0830"	"Ks25_19"	7980	25170	140	152	155	36	77	80	17	94	91	0	254	252	61	113	116	22	96	94	0	0.532	0.561	0.541	0.563	1.964	0.491	0.581	156	539	216	217	-0.911	75	141	78	139	0
2	14	12	"PFK0834"	"Ks25_8"	8210	25170	150	83	86	20	77	81	18	25	8	0	140	145	37	113	116	23	53	32	0	0.222	0.281	0.464	0.454	3.531	0.262	0.086	156	482	33	41	-2.170	6	27	9	32	-50
2	15	12	"PFK0839"	"Ks266_15"	8360	25170	140	279	271	76	75	76	16	98	95	0	418	401	111	110	113	18	97	97	0	0.662	0.674	0.663	0.682	1.658	0.649	0.761	156	305	512	487	-0.594	204	308	196	291	0
2	16	12	"PFK0841"	"Ks266_6"	8550	25170	140	297	290	79	77	79	19	99	98	0	532	513	131	114	117	20	98	97	0	0.526	0.534	0.542	0.529	1.606	0.521	0.827	156	401	638	612	-0.926	220	418	213	399	0
2	17	12	"PFK0858"	"Ks271_1"	8730	25170	140	192	192	51	79	81	19	96	91	0	371	362	80	115	118	20	100	98	0	0.441	0.457	0.450	0.431	1.658	0.460	0.732	156	390	369	360	-1.180	113	256	113	247	0
2	18	12	"PFK0868"	"Ks2886_1"	8880	25150	150	86	88	26	80	81	17	25	8	0	114	116	18	116	118	20	14	1	0	-3.000	100000.000	1.000	1.047	2.653	2.308	0.020	156	346	4	8	Error	6	-2	8	0	-50
2	19	12	"PFK0871"	"Ks291_5"	9070	25150	150	81	83	20	82	85	22	10	3	0	113	113	19	117	122	23	5	0	0	0.250	-0.250	0.679	0.729	3.147	1.006	0.010	156	410	-5	-3	-2.000	-1	-4	1	-4	-50
2	20	12	"PFK0873"	"Ks291_8"	9260	25150	150	85	87	19	80	83	22	19	4	0	120	122	19	115	118	22	20	3	0	1.000	1.000	0.850	0.863	4.070	1.766	0.034	156	455	10	14	0.000	5	5	7	7	-50
2	21	12	"PFK0878"	"Ks2_13"	9450	25150	150	83	86	18	80	81	19	21	7	0	123	123	20	114	116	20	25	6	0	0.333	0.667	0.882	0.740	3.642	0.506	0.016	156	547	12	15	-1.585	3	9	6	9	-50
2	22	12	"PFK0881"	"Ks2_9"	9690	25160	140	138	135	28	74	77	21	92	73	0	175	179	30	109	111	17	96	88	0	0.970	0.871	0.916	0.889	2.207	0.849	0.452	156	670	130	131	-0.044	64	66	61	70	0
2	1	13	"PFL0033"	"L1_66"	5740	25360	150	83	86	19	77	80	21	21	6	0	122	125	22	113	118	28	23	3	0	0.667	0.750	0.780	0.814	4.129	0.189	0.009	156	610	15	21	-0.585	6	9	9	12	-50
2	2	13	"PFL0035"	"L1_7"	5920	25370	150	79	83	18	78	81	20	16	3	0	115	118	23	111	118	30	11	1	0	0.250	0.714	1.000	1.276	3.583	13.459	0.003	156	341	5	12	-2.000	1	4	5	7	-50
2	3	13	"PFL0037"	"L1_72"	6090	25380	150	77	79	17	80	83	24	6	0	0	118	119	19	115	120	28	10	0	0	-1.000	-0.250	1.077	0.903	3.955	5.065	0.002	156	407	0	3	Error	-3	3	-1	4	-50
2	4	13	"PFL0041"	"L1_79"	6260	25360	150	90	94	25	80	86	24	24	6	0	128	130	21	116	120	26	25	3	0	0.833	1.000	1.000	1.033	4.232	3.228	0.001	156	487	22	28	-0.263	10	12	14	14	-50
2	5	13	"PFL0043"	"L1_81"	6470	25360	150	83	85	20	80	83	21	15	7	0	119	121	23	116	122	29	12	2	0	1.000	1.000	0.760	0.782	3.872	0.064	0.001	156	391	6	10	0.000	3	3	5	5	-50
2	6	13	"PFL0045"	"L1_83"	6650	25360	150	119	123	33	79	82	20	73	48	0	198	196	40	114	122	31	91	67	0	0.476	0.537	0.516	0.481	2.577	0.431	0.218	156	382	124	126	-1.070	40	84	44	82	0
2	7	13	"PFL0068"	"L2_117"	6810	25350	140	256	252	69	79	82	21	99	96	0	351	346	82	113	119	27	100	99	0	0.744	0.742	0.702	0.716	1.560	0.747	0.767	156	379	415	406	-0.427	177	238	173	233	0
2	8	13	"PFL0070"	"L2_12"	6990	25350	140	632	606	179	78	81	20	100	99	0	1042	952	265	112	116	22	98	98	0	0.596	0.629	0.632	0.650	1.655	0.620	0.904	156	416	1484	1368	-0.747	554	930	528	840	0
2	9	13	"PFL0072"	"L2_123"	7200	25370	150	90	91	18	77	79	19	36	8	0	133	134	26	113	117	21	47	17	0	0.650	0.667	0.781	0.726	3.726	0.417	0.026	156	392	33	35	-0.621	13	20	14	21	-50
2	10	13	"PFL0074"	"L2_127"	7370	25350	130	155	157	35	77	78	18	96	90	0	233	230	51	110	113	21	96	93	0	0.634	0.667	0.687	0.648	1.774	0.644	0.533	120	395	201	200	-0.657	78	123	80	120	0
2	11	13	"PFL0077"	"L2_135"	7560	25340	130	490	483	98	76	77	16	100	100	0	299	304	67	108	112	21	100	98	0	2.168	2.077	2.092	2.172	1.477	2.045	0.816	120	504	605	603	1.116	414	191	407	196	0
2	12	13	"PFL0079"	"L2_139"	7750	25340	130	116	119	28	74	75	15	88	65	0	200	198	38	110	113	22	93	86	0	0.467	0.511	0.519	0.496	2.171	0.420	0.367	120	462	132	133	-1.100	42	90	45	88	0
2	13	13	"PFL0101"	"L2_180"	7950	25340	140	131	132	33	75	78	17	89	70	0	199	206	52	110	113	18	92	88	0	0.629	0.594	0.554	0.617	2.213	0.515	0.458	156	531	145	153	-0.668	56	89	57	96	0
2	14	13	"PFL0104"	"L2_185"	8140	25360	100	129	129	32	79	82	19	83	62	0	153	152	30	112	114	19	73	52	0	1.220	1.250	1.140	1.142	2.871	1.373	0.224	80	367	91	90	0.286	50	41	50	40	0
2	15	13	"PFL0109"	"L2_193"	8330	25340	140	249	243	55	78	81	19	100	98	0	354	349	79	114	115	19	99	98	0	0.712	0.702	0.692	0.713	1.590	0.661	0.774	156	413	411	400	-0.489	171	240	165	235	0
2	16	13	"PFL0111"	"L2_195"	8520	25330	150	87	91	21	78	80	17	32	15	0	148	148	29	113	115	19	71	42	0	0.257	0.371	0.500	0.466	3.511	0.314	0.075	156	426	44	48	-1.959	9	35	13	35	-50
2	17	13	"PFL0113"	"L2_198"	8720	25340	150	90	90	20	78	79	17	37	13	0	129	129	22	111	113	18	49	21	0	0.667	0.667	0.821	0.853	3.498	0.536	0.069	156	398	30	30	-0.585	12	18	12	18	-50
2	18	13	"PFL0115"	"L2_20"	8900	25340	140	337	336	91	80	82	18	100	100	0	325	315	83	116	118	19	98	98	0	1.230	1.286	1.296	1.324	1.460	1.280	0.829	156	405	466	455	0.298	257	209	256	199	0
2	19	13	"PFL0135"	"L2_233"	9090	25340	150	89	94	59	81	84	23	20	4	0	132	130	23	116	118	18	44	14	0	0.500	0.929	0.790	0.887	3.394	10.923	0.033	156	437	24	27	-1.000	8	16	13	14	-50
2	20	13	"PFL0138"	"L2_238"	9260	25340	150	85	86	19	79	81	23	16	3	0	122	121	20	113	114	16	34	10	0	0.667	0.875	0.842	0.916	3.139	9.361	0.000	156	465	15	15	-0.585	6	9	7	8	-50
2	21	13	"PFL0141"	"L2_248"	9470	25340	140	107	111	25	78	80	19	67	38	0	202	200	41	113	114	19	95	87	0	0.326	0.379	0.378	0.355	2.464	0.344	0.273	156	533	118	120	-1.618	29	89	33	87	0
2	22	13	"PFL0145"	"L2_259"	9670	25340	150	88	91	20	75	77	18	37	16	0	112	115	21	112	113	18	21	5	0	100000.000	5.333	1.000	0.905	3.716	1.833	0.006	156	723	13	19	16.610	13	0	16	3	-50
2	1	14	"PFL0149"	"L2_268"	5690	25560	110	98	98	22	78	81	20	48	18	0	143	144	27	118	121	25	47	22	0	0.800	0.769	0.913	0.825	3.366	0.488	0.108	80	489	45	46	-0.322	20	25	20	26	0
2	2	14	"PFL0152"	"L2_277"	5870	25540	140	259	259	51	77	79	18	100	100	0	365	362	71	114	119	29	100	98	0	0.725	0.734	0.750	0.743	1.454	0.707	0.783	156	434	433	430	-0.464	182	251	182	248	0
2	3	14	"PFM0408"	"M36520_1"	6060	25550	140	128	127	30	77	82	24	78	55	0	227	222	46	114	120	29	92	84	0	0.451	0.463	0.455	0.446	2.253	0.390	0.327	156	369	164	158	-1.148	51	113	50	108	0
2	4	14	"PFM0410"	"M36520_4"	6230	25560	110	118	117	24	80	85	25	75	25	0	163	162	32	116	121	28	77	33	0	0.809	0.804	0.920	0.858	2.165	0.602	0.097	80	385	85	83	-0.307	38	47	37	46	0
2	5	14	"PFM0413"	"M36754_16"	6440	25550	140	812	756	230	79	83	20	99	98	0	483	470	120	115	121	28	100	99	0	1.992	1.907	1.874	1.816	1.667	1.954	0.887	156	477	1101	1032	0.994	733	368	677	355	0
2	6	14	"PFM0417"	"M36754_20"	6610	25550	150	80	83	17	82	85	21	12	1	0	111	113	18	119	125	28	6	0	0	0.250	-0.167	0.652	0.768	3.127	0.340	0.027	156	444	-10	-5	-2.000	-2	-8	1	-6	-50
2	7	14	"PFM0419"	"M36754_23"	6810	25550	130	242	245	57	81	83	20	100	100	0	383	372	79	117	122	25	99	98	0	0.605	0.643	0.630	0.634	1.446	0.614	0.758	120	501	427	419	-0.724	161	266	164	255	0
2	8	14	"PFM0422"	"M3675_2"	7000	25540	130	347	341	60	77	79	17	100	100	0	385	381	78	113	116	22	100	100	0	0.993	0.985	0.978	1.011	1.449	0.944	0.844	120	510	542	532	-0.011	270	272	264	268	0
2	9	14	"PFM0440"	"M3766_1"	7190	25540	140	213	215	43	76	78	19	100	100	0	505	501	104	113	117	23	100	100	0	0.349	0.358	0.355	0.354	1.483	0.330	0.761	156	442	529	527	-1.517	137	392	139	388	0
2	10	14	"PFM0442"	"M37744_2"	7370	25540	150	79	81	18	74	76	17	26	6	0	118	119	19	110	113	20	28	4	0	0.625	0.778	1.000	1.078	3.823	0.069	0.000	156	479	13	16	-0.678	5	8	7	9	-50
2	11	14	"PFM0444"	"M37773_2"	7570	25540	150	78	79	15	74	75	16	22	3	0	112	112	17	109	112	21	13	3	0	1.333	1.667	0.934	1.029	3.503	0.133	0.003	156	658	7	8	0.415	4	3	5	3	-50
2	12	14	"PFM0446"	"M3777_1"	7760	25530	130	154	160	34	73	75	15	100	99	0	219	220	43	109	112	21	98	95	0	0.736	0.784	0.743	0.822	2.021	0.699	0.557	120	540	191	198	-0.442	81	110	87	111	0
2	13	14	"PFM0448"	"M37794_11"	7960	25540	130	197	198	43	75	78	18	100	98	0	232	231	35	109	112	18	100	100	0	0.992	1.008	0.973	0.978	1.543	1.078	0.627	120	553	245	245	-0.012	122	123	123	122	0
2	14	14	"PFM0450"	"M37794_14"	8150	25540	150	97	99	21	77	80	19	52	17	0	130	131	23	111	113	18	50	19	0	1.053	1.100	1.026	1.060	3.116	1.934	0.020	156	539	39	42	0.074	20	19	22	20	-50
2	15	14	"PFM0469"	"M38740_1"	8320	25540	150	89	89	19	82	84	19	23	5	0	122	123	20	119	121	23	14	3	0	2.333	1.750	1.231	1.286	3.573	0.480	0.003	156	534	10	11	1.222	7	3	7	4	-50
2	16	14	"PFM0472"	"M38757_4"	8520	25530	130	202	202	39	81	85	29	100	95	0	367	371	63	121	123	23	100	100	0	0.492	0.484	0.477	0.477	1.506	0.452	0.617	120	521	367	371	-1.024	121	246	121	250	0
2	17	14	"PFM0476"	"M38913_1"	8710	25540	140	402	388	114	77	80	28	98	96	0	408	401	91	114	115	19	99	99	0	1.105	1.084	1.119	1.060	1.827	1.110	0.813	156	545	619	598	0.145	325	294	311	287	0
2	18	14	"PFM0478"	"M38913_6"	8910	25530	130	197	190	43	80	82	19	96	94	0	321	312	74	116	118	20	98	95	0	0.571	0.561	0.569	0.572	1.729	0.507	0.700	120	510	322	306	-0.809	117	205	110	196	0
2	19	14	"PFM0481"	"M38941_1"	9090	25530	130	201	201	40	80	83	22	100	97	0	237	241	44	116	119	21	99	95	0	1.000	0.968	0.985	0.988	1.739	0.947	0.583	120	502	242	246	0.000	121	121	121	125	0
2	20	14	"PFM0484"	"M38941_6"	9290	25530	140	103	105	28	78	80	20	55	22	0	165	167	29	113	115	18	89	69	0	0.481	0.500	0.569	0.495	2.916	0.612	0.143	156	539	77	81	-1.057	25	52	27	54	0
2	21	14	"PFM0510"	"M41547_1"	9480	25540	140	153	155	34	78	80	19	93	88	0	523	500	125	114	115	19	100	98	0	0.183	0.199	0.191	0.191	1.661	0.189	0.719	156	487	484	463	-2.447	75	409	77	386	0
2	22	14	"PFM0512"	"M41763_12"	9670	25540	140	1116	1020	301	75	78	20	100	99	0	1218	1130	269	113	115	18	100	100	0	0.942	0.929	0.952	0.898	1.551	0.950	0.892	156	636	2146	1962	-0.086	1041	1105	945	1017	0
2	1	15	"PFM0514"	"M41763_4"	5660	25760	150	79	80	17	74	77	18	19	2	0	116	118	18	111	117	28	10	0	0	1.000	0.857	0.680	0.723	3.951	0.164	0.012	156	847	10	13	0.000	5	5	6	7	-50
2	2	15	"PFM0516"	"M41776_1"	5890	25740	150	93	94	20	77	80	18	43	16	0	130	131	23	115	120	24	32	7	0	1.067	1.063	0.816	0.831	3.339	0.183	0.008	156	508	31	33	0.093	16	15	17	16	-50
2	3	15	"PFM0524"	"M42658_1"	6070	25740	140	168	171	38	79	83	22	97	90	0	208	210	46	115	120	26	92	83	0	0.957	0.968	0.930	1.008	1.959	0.938	0.523	156	456	182	187	-0.063	89	93	92	95	0
2	4	15	"PFM0531"	"M42966_1"	6270	25740	140	214	205	52	78	82	22	97	93	0	371	361	98	112	119	29	97	96	0	0.525	0.510	0.497	0.513	1.688	0.481	0.718	156	471	395	376	-0.929	136	259	127	249	0
2	5	15	"PFN0076"	"N128_81"	6430	25740	150	89	98	44	76	80	21	37	15	0	129	153	68	111	117	27	41	26	0	0.722	0.524	0.738	0.767	3.359	0.508	0.373	156	468	31	64	-0.469	13	18	22	42	-50
2	6	15	"PFN0079"	"N128_86"	6640	25740	150	97	99	25	83	84	20	35	16	0	141	143	30	122	129	45	25	1	0	0.737	0.762	0.657	0.733	3.593	0.183	0.080	156	500	33	37	-0.441	14	19	16	21	-50
2	7	15	"PFN0082"	"N128_90"	6830	25740	130	118	121	27	82	84	19	77	46	0	226	233	47	120	126	45	94	71	0	0.340	0.345	0.355	0.324	2.191	0.240	0.295	120	476	142	152	-1.558	36	106	39	113	0
2	8	15	"PFN0084"	"N128_92"	7020	25740	130	124	128	30	77	80	25	83	44	0	255	258	51	112	114	22	99	99	0	0.329	0.349	0.340	0.329	2.045	0.300	0.380	120	490	190	197	-1.605	47	143	51	146	0
2	9	15	"PFN0086"	"N128_95"	7200	25740	130	118	121	24	73	77	25	85	41	0	226	227	40	108	112	22	100	97	0	0.381	0.403	0.412	0.385	1.948	0.336	0.364	120	428	163	167	-1.391	45	118	48	119	0
2	10	15	"PFN0090"	"N129_1"	7370	25730	150	79	79	15	73	75	16	21	5	0	109	112	18	108	111	19	16	5	0	6.000	1.500	0.893	0.956	4.119	129.601	0.000	156	603	7	10	2.585	6	1	6	4	-50
2	11	15	"PFN0105"	"N129_41"	7590	25740	90	125	148	61	73	75	16	90	71	0	184	221	110	108	110	18	84	73	0	0.684	0.664	0.681	0.832	2.593	0.570	0.652	52	351	128	188	-0.547	52	76	75	113	0
2	12	15	"PFN0107"	"N129_48"	7770	25730	150	81	84	19	74	76	16	32	12	0	111	112	20	110	112	19	19	1	0	7.000	5.000	0.862	0.927	3.896	1.965	0.002	156	528	8	12	2.807	7	1	10	2	-50
2	13	15	"PFN0109"	"N129_6"	7940	25760	150	83	85	20	76	79	18	29	8	0	120	120	21	110	113	18	32	10	0	0.700	0.900	0.899	0.988	3.207	0.195	0.019	156	438	17	19	-0.515	7	10	9	10	-50
2	14	15	"PFN0112"	"N130_1"	8130	25730	150	78	79	15	77	79	18	14	1	0	109	108	16	111	113	19	9	0	0	-0.500	-0.667	0.750	0.817	3.969	1.769	0.001	156	543	-1	-1	Error	1	-2	2	-3	-50
2	15	15	"PFN0114"	"N130_17"	8360	25730	150	94	93	21	82	85	28	22	1	0	147	148	27	121	123	24	51	21	0	0.462	0.407	0.649	0.645	3.207	0.285	0.054	156	606	38	38	-1.115	12	26	11	27	-50
2	16	15	"PFN0116"	"N130_19"	8540	25730	130	233	225	59	82	86	30	96	90	0	316	308	73	125	128	24	97	96	0	0.791	0.781	0.820	0.737	2.226	0.761	0.585	120	488	342	326	-0.339	151	191	143	183	0
2	17	15	"PFN0134"	"N130_43"	8720	25730	140	9517	8828	2047	80	83	28	100	100	0	9607	8851	2088	120	122	22	100	100	0	0.995	1.002	0.979	1.010	1.231	0.999	0.954	156	516	18924	17479	-0.008	9437	9487	8748	8731	0
2	18	15	"PFN0137"	"N130_46"	8920	25740	150	399	383	100	80	82	18	98	98	0	749	714	174	116	120	22	100	100	0	0.504	0.507	0.495	0.495	1.661	0.488	0.849	156	548	952	901	-0.989	319	633	303	598	0
2	19	15	"PFN0139"	"N130_5"	9100	25730	130	527	517	92	78	79	17	100	100	0	1251	1210	247	112	115	19	100	100	0	0.394	0.400	0.403	0.402	1.325	0.372	0.863	120	525	1588	1537	-1.343	449	1139	439	1098	0
2	20	15	"PFN0141"	"N130_52"	9290	25730	130	685	668	162	77	79	17	100	100	0	1249	1211	328	111	115	19	100	100	0	0.534	0.537	0.542	0.540	1.409	0.500	0.872	120	539	1746	1691	-0.904	608	1138	591	1100	0
2	21	15	"PFN0145"	"N130_61"	9480	25730	130	266	266	62	77	79	16	99	99	0	624	611	136	114	115	17	100	99	0	0.371	0.380	0.383	0.375	1.567	0.357	0.819	120	466	699	686	-1.432	189	510	189	497	0
2	22	15	"PFN0147"	"N131_12"	9660	25720	150	90	92	21	77	78	18	42	12	0	120	121	18	114	114	17	27	5	0	2.167	2.143	1.222	1.462	3.753	3.012	0.015	156	663	19	22	1.115	13	6	15	7	-50
2	1	16	"PFN0168"	"N132_106"	5710	25910	150	80	83	18	75	78	21	19	5	0	129	130	23	111	116	24	36	11	0	0.278	0.421	0.812	0.680	4.209	0.458	0.006	156	668	23	27	-1.848	5	18	8	19	-50
2	2	16	"PFN0170"	"N132_108"	5890	25940	140	100	101	21	78	82	20	52	20	0	182	179	35	115	119	26	83	70	0	0.328	0.359	0.410	0.387	2.694	0.271	0.125	156	476	89	87	-1.607	22	67	23	64	0
2	3	16	"PFN0172"	"N132_11"	6080	25940	140	348	530	449	80	84	23	98	97	0	448	521	240	114	119	27	99	99	0	0.802	1.106	0.868	0.832	1.880	1.467	0.797	156	505	602	857	-0.318	268	334	450	407	0
2	4	16	"PFN0175"	"N132_116"	6260	25930	130	263	264	50	78	83	24	100	100	0	434	427	93	112	118	29	99	99	0	0.575	0.590	0.587	0.611	1.632	0.549	0.796	120	466	507	501	-0.800	185	322	186	315	0
2	5	16	"PFN0177"	"N132_119"	6460	25930	150	103	105	25	74	78	20	63	36	0	208	212	46	111	116	25	94	87	0	0.299	0.307	0.370	0.307	2.261	0.238	0.198	156	499	126	132	-1.742	29	97	31	101	0
2	6	16	"PFN0180"	"N132_125"	6650	25930	150	455	443	104	81	88	71	99	97	0	325	327	77	118	126	49	98	91	0	1.807	1.732	1.761	1.741	1.534	1.806	0.687	156	504	581	571	0.853	374	207	362	209	0
2	7	16	"PFN0582"	"N145_33"	6840	25930	140	192	188	48	83	89	73	75	18	0	606	589	162	122	130	49	99	98	0	0.225	0.225	0.226	0.213	1.796	0.223	0.290	156	467	593	572	-2.151	109	484	105	467	0
2	8	16	"PFN0584"	"N145_38"	6990	25930	150	79	81	21	77	81	27	12	2	0	106	107	17	114	118	21	5	0	0	-0.250	-0.571	0.750	0.814	3.755	13.956	0.003	156	494	-6	-3	Error	2	-8	4	-7	-50
2	9	16	"PFN0589"	"N145_44"	7180	25930	150	80	81	17	75	79	27	8	1	0	110	110	17	109	113	21	12	0	0	5.000	6.000	0.895	0.898	3.647	20.543	0.001	156	478	6	7	2.322	5	1	6	1	-50
2	10	16	"PFN0592"	"N145_50"	7370	25930	150	75	73	15	76	77	17	8	0	0	103	105	15	110	112	19	7	0	0	0.143	0.600	1.025	0.966	3.436	0.139	0.001	156	588	-8	-8	-2.807	-1	-7	-3	-5	-50
2	11	16	"PFN0598"	"N145_61"	7620	25930	150	87	89	20	76	78	17	35	14	0	121	121	20	110	114	28	17	1	0	1.000	1.182	1.000	0.966	2.771	0.215	0.040	156	643	22	24	0.000	11	11	13	11	-50
2	12	16	"PFN0600"	"N145_9"	7780	25920	130	264	259	52	75	77	17	100	99	0	227	225	46	109	114	33	95	83	0	1.602	1.586	1.572	1.673	1.554	1.566	0.730	120	361	307	300	0.680	189	118	184	116	0
2	13	16	"PFN0620"	"N148_2"	7940	25920	150	82	84	18	75	77	16	30	10	0	117	118	19	111	113	18	26	8	0	1.167	1.286	0.855	0.909	3.364	21.321	0.000	156	439	13	16	0.222	7	6	9	7	-50
2	14	16	"PFN0622"	"N148_6"	8130	25920	150	73	75	15	76	78	16	13	3	0	106	106	17	111	113	18	7	1	0	0.600	0.200	0.850	0.767	3.384	0.084	0.000	156	592	-8	-6	-0.737	-3	-5	-1	-5	-50
2	15	16	"PFN0628"	"N149_12"	8350	25920	130	1738	1756	369	80	82	18	100	100	0	1271	1246	295	119	121	21	100	100	0	1.439	1.487	1.519	1.515	1.249	1.445	0.923	120	557	2810	2803	0.525	1658	1152	1676	1127	0
2	16	16	"PFN0632"	"N149_18"	8540	25930	130	148	152	34	81	82	17	97	87	0	410	417	97	121	122	21	100	100	0	0.232	0.240	0.234	0.223	1.839	0.218	0.587	120	528	356	367	-2.109	67	289	71	296	0
2	17	16	"PFN0634"	"N149_2"	8740	25920	150	107	108	24	79	81	17	67	36	0	149	153	31	118	120	21	65	34	0	0.903	0.829	0.870	0.922	2.916	0.613	0.153	156	554	59	64	-0.147	28	31	29	35	-50
2	18	16	"PFN0637"	"N149_30"	8920	25920	130	246	245	59	79	81	17	99	99	0	625	600	164	116	119	21	99	99	0	0.328	0.343	0.347	0.349	1.666	0.319	0.789	120	467	676	650	-1.608	167	509	166	484	0
2	19	16	"PFN0655"	"N150_39"	9110	25920	130	322	319	69	76	78	17	100	100	0	326	326	58	111	114	17	100	100	0	1.144	1.130	1.134	1.124	1.459	1.149	0.787	120	531	461	458	0.194	246	215	243	215	0
2	20	16	"PFN0658"	"N150_49"	9290	25920	130	98	99	22	76	79	17	58	23	0	158	161	28	111	114	16	89	72	0	0.468	0.460	0.485	0.486	3.687	0.356	0.066	120	531	69	73	-1.095	22	47	23	50	0
2	21	16	"PFN0660"	"N150_51"	9490	25920	140	133	134	31	77	79	16	89	76	0	223	223	41	114	114	16	100	97	0	0.514	0.523	0.516	0.474	2.066	0.476	0.480	156	530	165	166	-0.961	56	109	57	109	0
2	22	16	"PFN0662"	"N150_53"	9690	25920	140	183	184	48	77	79	21	96	90	0	476	450	108	115	116	17	98	98	0	0.294	0.319	0.311	0.303	1.968	0.293	0.671	156	651	467	442	-1.768	106	361	107	335	0
2	1	17	"PFN0664"	"N150_57"	5700	26130	150	154	158	36	75	78	22	96	83	0	309	303	63	115	117	23	98	98	0	0.407	0.441	0.430	0.434	1.808	0.396	0.581	156	753	273	271	-1.296	79	194	83	188	0
2	2	17	"PFN0666"	"N150_6"	5880	26130	130	179	184	32	78	81	20	100	97	0	224	223	37	115	119	25	98	92	0	0.927	0.981	1.000	0.998	1.587	0.915	0.596	120	475	210	214	-0.110	101	109	106	108	0
2	3	17	"PFN0680"	"N150_8"	6070	26130	130	224	226	45	78	81	21	100	100	0	337	339	72	111	116	26	100	100	0	0.646	0.649	0.647	0.652	1.534	0.649	0.616	120	507	372	376	-0.630	146	226	148	228	0
2	4	17	"PFN0682"	"N150_82"	6270	26130	140	171	175	46	77	81	23	95	85	0	420	413	123	112	117	27	98	96	0	0.305	0.326	0.318	0.313	1.830	0.304	0.712	156	536	402	399	-1.712	94	308	98	301	0
2	5	17	"PFN0685"	"N150_87"	6460	26120	140	163	164	39	76	79	20	97	88	0	334	327	85	111	116	24	98	96	0	0.390	0.407	0.393	0.405	1.767	0.357	0.637	156	476	310	304	-1.358	87	223	88	216	0
2	6	17	"PFN0688"	"N150_9"	6650	26130	130	173	174	37	79	86	74	70	8	0	173	176	33	112	117	31	88	48	0	1.541	1.484	1.523	1.556	2.023	1.702	0.449	120	452	155	159	0.624	94	61	95	64	0
2	7	17	"PFN0694"	"N151_11"	6830	26120	130	226	223	46	79	90	79	94	34	0	248	249	39	115	119	31	99	96	0	1.105	1.075	1.049	1.068	1.637	1.161	0.518	120	475	280	278	0.144	147	133	144	134	0
2	8	17	"PFN0696"	"N151_18"	7030	26130	130	144	146	35	77	82	37	83	40	0	299	295	66	112	114	20	99	98	0	0.358	0.377	0.367	0.368	2.017	0.355	0.552	120	489	254	252	-1.481	67	187	69	183	0
2	9	17	"PFN0876"	"N168_6"	7220	26120	140	224	223	52	74	78	20	100	98	0	559	540	124	111	114	20	100	100	0	0.335	0.347	0.331	0.341	1.465	0.330	0.797	156	434	598	578	-1.579	150	448	149	429	0
2	10	17	"PFN0874"	"N168_34"	7410	26120	140	524	501	106	77	79	18	100	99	0	527	514	109	113	115	19	100	99	0	1.080	1.057	1.068	1.062	1.441	1.051	0.877	156	502	861	825	0.111	447	414	424	401	0
2	11	17	"PFN0894"	"N173_1"	7600	26120	130	93	96	20	76	78	18	47	18	0	191	193	31	110	114	31	96	76	0	0.210	0.241	0.263	0.227	2.385	0.190	0.153	120	474	98	103	-2.252	17	81	20	83	0
2	12	17	"PFN0907"	"N175_2"	7780	26120	130	770	746	164	74	76	16	100	100	0	1273	1226	276	109	113	31	100	100	0	0.598	0.602	0.610	0.601	1.232	0.588	0.916	120	471	1860	1789	-0.742	696	1164	672	1117	0
2	13	17	"PFN0906"	"N175_16"	7970	26120	130	107	116	51	74	76	15	84	50	0	209	211	37	112	113	17	97	95	0	0.340	0.424	0.326	0.337	2.587	0.475	0.209	120	493	130	141	-1.556	33	97	42	99	0
2	14	17	"PFN0918"	"N177_6"	8160	26120	130	245	244	47	76	78	16	100	100	0	546	534	101	112	114	18	100	100	0	0.389	0.398	0.397	0.395	1.442	0.374	0.805	120	585	603	590	-1.361	169	434	168	422	0
2	15	17	"PFL0005"	"L1_103"	8360	26120	140	117	128	59	79	82	17	84	54	0	184	185	36	114	116	20	92	78	0	0.543	0.690	0.636	0.599	2.431	1.207	0.167	156	556	108	120	-0.881	38	70	49	71	0
2	16	17	"PFL0159"	"L2_30"	8540	26110	130	4650	4350	920	80	82	19	100	100	0	1759	1627	401	113	119	42	100	100	0	2.776	2.820	2.784	2.874	1.263	2.790	0.921	120	489	6216	5784	1.473	4570	1646	4270	1514	0
2	17	17	"PFL0171"	"L2_55"	8730	26120	130	405	404	86	78	80	18	100	100	0	1003	992	227	113	118	40	100	100	0	0.367	0.371	0.374	0.372	1.357	0.362	0.892	120	503	1217	1205	-1.445	327	890	326	879	0
2	18	17	"PFL0176"	"L2_62"	8930	26120	140	478	452	130	81	82	17	99	97	0	824	810	224	114	117	19	100	100	0	0.559	0.533	0.538	0.501	1.717	0.520	0.858	156	577	1107	1067	-0.839	397	710	371	696	0
2	19	17	"PFL0064"	"L2_109"	9110	26120	130	116	115	22	79	83	26	66	21	0	195	197	35	112	114	18	99	91	0	0.446	0.424	0.440	0.401	2.153	0.377	0.343	120	528	120	121	-1.166	37	83	36	85	0
2	20	17	"PFL0066"	"L2_114"	9300	26110	130	118	121	24	77	80	26	78	30	0	296	301	42	111	113	17	100	100	0	0.222	0.232	0.232	0.203	2.050	0.219	0.267	120	532	226	234	-2.174	41	185	44	190	0
2	21	17	"PFL0140"	"L2_247"	9490	26110	140	138	140	29	77	79	18	94	83	0	201	205	33	114	115	17	99	98	0	0.701	0.692	0.728	0.665	1.930	0.634	0.474	156	520	148	154	-0.512	61	87	63	91	0
2	22	17	"PFL0150"	"L2_270"	9690	26110	140	491	485	134	77	80	22	100	100	0	479	455	126	115	116	17	100	100	0	1.137	1.200	1.196	1.222	1.398	1.186	0.871	156	653	778	748	0.186	414	364	408	340	0
2	1	18	"PFN0982"	"N244_3"	5660	26320	150	81	82	18	75	78	19	21	5	0	117	120	24	111	114	21	26	9	0	1.000	0.778	0.703	0.668	5.059	0.350	0.008	156	880	12	16	0.000	6	6	7	9	-50
2	2	18	"PFJ0260"	"J246_2"	5890	26310	130	471	466	72	78	81	19	100	100	0	882	853	147	115	118	23	100	100	0	0.512	0.526	0.515	0.528	1.263	0.491	0.883	120	576	1160	1126	-0.965	393	767	388	738	0
2	3	18	"PFJ0281"	"J269_1"	6080	26320	130	110	111	22	77	79	19	72	35	0	187	188	32	111	115	22	97	85	0	0.434	0.442	0.480	0.419	2.336	0.351	0.153	120	511	109	111	-1.204	33	76	34	77	0
2	4	18	"PFJ0305"	"J27_3"	6280	26310	130	147	150	35	77	84	30	91	59	0	233	237	45	112	128	73	88	31	0	0.579	0.584	0.571	0.551	1.880	0.482	0.430	120	483	191	198	-0.790	70	121	73	125	0
2	5	18	"PFJ0475"	"J53_46"	6470	26320	150	215	213	41	78	84	28	99	96	0	532	522	100	114	129	72	99	98	0	0.328	0.331	0.335	0.333	1.494	0.314	0.791	156	514	555	543	-1.609	137	418	135	408	0
2	6	18	"PFJ0505"	"J583_7"	6640	26310	150	79	80	18	78	80	19	16	2	0	113	113	18	111	113	21	16	0	0	0.500	1.000	0.800	1.042	3.460	4.662	0.000	156	524	3	4	-1.000	1	2	2	2	-50
2	7	18	"PFJ0549"	"J697_3"	6840	26310	140	160	166	40	77	82	34	92	66	0	155	159	31	111	112	20	82	56	0	1.886	1.854	1.776	1.852	2.216	2.661	0.253	156	590	127	137	0.916	83	44	89	48	0
2	8	18	"PFJ0586"	"J753_2"	7030	26310	120	87	89	17	76	81	36	9	0	0	163	162	24	110	111	18	91	73	0	0.208	0.250	0.349	0.320	2.943	0.295	0.049	120	466	64	65	-2.268	11	53	13	52	0
2	9	18	"PFJ0594"	"J82_7"	7220	26300	130	1110	1058	230	76	77	17	100	100	0	716	678	150	111	115	33	100	99	0	1.709	1.732	1.735	1.754	1.307	1.713	0.906	120	420	1639	1549	0.773	1034	605	982	567	0
2	10	18	"PFK0025"	"Km2326_6"	7380	26310	150	83	85	19	78	80	20	20	5	0	120	122	22	114	118	32	11	1	0	0.833	0.875	0.833	0.900	3.065	0.204	0.034	156	484	11	15	-0.263	5	6	7	8	-50
2	11	18	"PFJ0390"	"J40_6"	7600	26310	140	181	182	47	75	78	18	98	92	0	192	194	37	111	114	18	96	90	0	1.309	1.289	1.308	1.293	2.003	1.366	0.554	156	550	187	190	0.388	106	81	107	83	0
2	12	18	"PFJ0410"	"J43_3"	7790	26310	130	629	603	108	73	74	15	100	100	0	905	897	135	110	112	18	100	100	0	0.699	0.673	0.670	0.669	1.268	0.661	0.898	120	457	1351	1317	-0.516	556	795	530	787	0
2	13	18	"PFJ0426"	"J461_4"	7950	26300	150	76	81	21	74	75	15	26	8	0	106	110	20	112	113	16	14	3	0	-0.333	-3.500	0.757	0.901	4.408	0.728	0.001	156	612	-4	5	Error	2	-6	7	-2	-50
2	14	18	"PFJ0465"	"J53_31"	8170	26320	100	80	84	21	77	78	15	25	13	0	119	121	22	110	111	16	42	15	0	0.333	0.636	0.929	0.798	3.293	0.744	0.034	80	424	12	18	-1.585	3	9	7	11	0
2	15	18	"PFJ0557"	"J6_2"	8360	26310	140	161	160	37	77	77	16	94	91	0	264	262	58	108	110	16	99	98	0	0.538	0.539	0.524	0.531	1.721	0.516	0.673	156	474	240	237	-0.893	84	156	83	154	0
2	16	18	"PFK0041"	"Km302_3"	8540	26310	150	94	98	41	77	80	24	42	12	0	123	122	38	110	115	42	19	3	0	1.308	1.750	0.864	0.820	3.693	0.368	0.061	156	451	30	33	0.387	17	13	21	12	-50
2	17	18	"PFK0298"	"Kn2549_3"	8740	26300	140	404	395	92	79	83	27	100	100	0	467	438	138	115	120	40	97	93	0	0.923	0.978	0.976	1.097	1.790	0.908	0.836	156	545	677	639	-0.115	325	352	316	323	0
2	18	18	"PFK0338"	"Kn3092_1"	8930	26290	90	126	125	27	84	88	40	51	3	0	171	169	35	117	120	22	82	53	0	0.778	0.788	0.765	0.838	2.477	0.657	0.086	52	329	96	93	-0.363	42	54	41	52	0
2	19	18	"PFK0404"	"Kn427_6"	9120	26310	130	197	195	47	82	85	26	97	85	0	338	336	71	113	115	19	99	99	0	0.511	0.507	0.519	0.479	1.696	0.490	0.688	120	524	340	336	-0.968	115	225	113	223	0
2	20	18	"PFK0425"	"Kn5026_1"	9300	26300	100	111	113	29	81	84	31	46	13	0	160	164	26	115	115	18	91	66	0	0.667	0.653	0.718	0.558	3.090	0.670	0.153	80	347	75	81	-0.585	30	45	32	49	0
2	21	18	"PFK0442"	"Kn5244_3"	9470	26300	150	76	80	24	79	82	21	8	1	0	108	110	17	114	115	18	7	0	0	0.500	-0.250	0.864	0.850	3.513	2.822	0.011	156	648	-9	-3	-1.000	-3	-6	1	-4	-50
2	22	18	"PFK0457"	"Kn5587_2"	9680	26300	130	2308	2223	364	77	79	18	100	100	0	1923	1848	381	113	115	18	100	100	0	1.233	1.237	1.241	1.257	1.294	1.226	0.919	120	627	4041	3881	0.302	2231	1810	2146	1735	0
2	1	19	"PFK0782"	"Ks2242_1"	5700	26510	130	684	676	109	74	76	17	100	100	0	646	639	113	111	116	25	100	100	0	1.140	1.140	1.146	1.151	1.272	1.153	0.909	120	631	1145	1130	0.189	610	535	602	528	0
2	2	19	"PFK0818"	"Ks2565_1"	5890	26510	130	402	396	82	75	77	17	100	100	0	531	525	94	113	117	24	100	100	0	0.782	0.779	0.797	0.772	1.365	0.767	0.847	120	569	745	733	-0.354	327	418	321	412	0
2	3	19	"PFK0876"	"Ks2_11"	6080	26510	140	272	261	67	76	78	18	98	96	0	496	485	120	114	119	25	100	100	0	0.513	0.499	0.499	0.488	1.604	0.475	0.797	156	459	578	556	-0.963	196	382	185	371	0
2	4	19	"PFK1002"	"Ks48_16"	6240	26500	150	77	81	28	77	83	29	5	1	0	113	117	20	115	130	72	0	0	0	0.000	2.000	0.984	1.030	3.670	0.754	0.027	156	507	-2	6	Error	0	-2	4	2	-50
2	5	19	"PFK1139"	"Ks667_1"	6460	26510	130	290	293	57	78	84	29	100	100	0	654	645	123	112	128	74	100	100	0	0.391	0.403	0.403	0.401	1.336	0.378	0.828	120	486	754	748	-1.354	212	542	215	533	0
2	6	19	"PFK1174"	"Ks75_10"	6650	26510	130	1540	1489	266	77	83	57	100	100	0	4904	4781	763	112	115	21	100	100	0	0.305	0.302	0.304	0.300	1.193	0.297	0.945	120	542	6255	6081	-1.712	1463	4792	1412	4669	0
2	7	19	"PFK0629"	"Ks1228_7"	6870	26490	90	93	101	25	77	83	53	17	0	0	142	141	29	114	117	22	55	30	0	0.571	0.889	0.626	0.640	3.108	0.866	0.076	52	346	44	51	-0.807	16	28	24	27	0
2	8	19	"PFK1093"	"Ks586_7"	7040	26500	130	432	425	105	75	77	18	100	100	0	534	511	133	111	112	18	99	99	0	0.844	0.875	0.902	0.887	1.469	0.835	0.855	120	496	780	750	-0.245	357	423	350	400	0
2	9	19	"pla_LSU"	"PLSU"	7220	26500	140	393	376	94	75	77	16	99	99	0	324	311	86	111	114	32	95	92	0	1.493	1.505	1.467	1.594	1.605	1.458	0.799	156	454	531	501	0.578	318	213	301	200	0
2	10	19	"pla_ORF129"	"PORF129"	7420	26500	140	390	380	100	75	77	17	100	99	0	623	577	144	112	116	31	100	100	0	0.616	0.656	0.643	0.653	1.510	0.643	0.874	156	462	826	770	-0.698	315	511	305	465	0
2	11	19	"pla_ORF79"	"PORF79"	7600	26500	130	191	191	36	73	76	17	100	99	0	285	289	55	112	114	16	100	99	0	0.682	0.667	0.679	0.665	1.651	0.611	0.704	120	474	291	295	-0.552	118	173	118	177	0
2	12	19	"pla_rpl14"	"Prpl14"	7790	26500	130	403	412	87	73	75	15	100	100	0	446	446	90	111	113	16	100	100	0	0.985	1.012	1.063	1.013	1.441	0.997	0.810	120	528	665	674	-0.022	330	335	339	335	0
2	13	19	"PFBL B0020"	"oPFBLOB0020"	7980	26500	130	668	666	136	75	76	16	100	100	0	494	484	89	112	114	16	100	100	0	1.552	1.589	1.609	1.598	1.279	1.593	0.893	120	517	975	963	0.634	593	382	591	372	0
2	14	19	"PFD66970"	"oPFD66970"	8170	26500	120	125	129	26	76	77	15	94	80	0	233	231	40	112	115	20	100	99	0	0.405	0.445	0.449	0.419	1.989	0.380	0.404	120	455	170	172	-1.304	49	121	53	119	0
2	15	19	"PFC0765"	"oPFC0765"	8360	26490	150	89	96	47	75	77	18	37	16	0	120	122	20	110	112	17	35	10	0	1.400	1.750	1.005	1.160	4.426	7.899	0.020	156	431	24	33	0.485	14	10	21	12	-50
2	16	19	"PFN0250"	"oPFN0250"	8550	26500	140	120	123	29	74	78	26	80	41	0	208	208	39	111	113	17	96	94	0	0.474	0.505	0.486	0.485	2.156	0.512	0.353	156	362	143	146	-1.076	46	97	49	97	0
2	17	19	"PFL0017"	"oPFL0017"	8740	26490	140	1035	1026	307	76	81	37	100	100	0	889	873	271	112	115	19	100	100	0	1.234	1.248	1.262	1.277	1.373	1.228	0.884	156	483	1736	1711	0.304	959	777	950	761	0
2	18	19	"PFI17637"	"oPFI17637"	8930	26490	130	194	195	44	79	83	35	97	83	0	361	358	65	115	117	20	100	100	0	0.467	0.477	0.472	0.456	1.585	0.455	0.545	120	477	361	359	-1.097	115	246	116	243	0
2	19	19	"PFM60472"	"oPFM60472"	9120	26490	150	88	89	19	79	82	35	8	0	0	133	134	20	116	117	18	46	17	0	0.529	0.556	0.875	0.842	3.872	0.232	0.003	156	458	26	28	-0.918	9	17	10	18	-50
2	20	19	"PFL0020"	"oPFL0020"	9280	26490	150	86	88	21	80	83	20	30	6	0	123	128	26	117	118	17	33	17	0	1.000	0.727	0.928	1.001	3.706	0.477	0.030	156	516	12	19	0.000	6	6	8	11	-50
2	21	19	"PFI17639"	"oPFI17639"	9510	26500	100	108	116	26	80	83	21	70	31	0	149	152	23	115	116	17	80	46	0	0.824	0.973	0.939	0.897	2.716	0.957	0.186	80	399	62	73	-0.280	28	34	36	37	0
2	22	19	"PFN0252"	"oPFN0252"	9690	26490	130	441	427	85	76	78	21	100	100	0	1561	1508	337	113	114	16	100	100	0	0.252	0.252	0.250	0.252	1.372	0.231	0.868	120	621	1813	1746	-1.988	365	1448	351	1395	0
2	1	20	"PFBL B0027"	"oPFBLOB0027"	5690	26710	150	81	83	18	73	75	19	27	9	0	136	139	25	111	116	26	49	16	0	0.320	0.357	0.591	0.506	4.558	0.208	0.010	156	731	33	38	-1.644	8	25	10	28	-50
2	2	20	"PFC0768"	"oPFC0768"	5900	26720	110	88	91	22	76	80	32	18	2	0	166	167	27	114	118	22	85	58	0	0.231	0.283	0.436	0.403	2.900	8.032	0.006	80	357	64	68	-2.115	12	52	15	53	0
2	3	20	"PFBL B0032"	"oPFBLOB0032"	6060	26690	150	76	79	16	77	79	27	5	0	0	124	126	19	115	120	25	20	3	0	-0.111	0.182	0.814	0.779	3.353	0.270	0.021	156	426	8	13	Error	-1	9	2	11	-50
2	4	20	"PFBL B0033"	"oPFBLOB0033"	6250	26700	150	83	84	18	78	83	24	16	1	0	125	125	23	114	119	30	18	3	0	0.455	0.545	0.733	0.690	2.992	0.209	0.005	156	408	16	17	-1.138	5	11	6	11	-50
2	5	20	"PFB0684"	"oPFB0684"	6430	26690	150	75	80	33	75	79	20	12	5	0	114	116	18	110	113	19	20	3	0	0.000	0.833	1.120	1.156	4.105	3.453	0.034	156	447	4	11	Error	0	4	5	6	-50
2	6	20	"PFF72417"	"oPFF72417"	6620	26690	150	73	77	31	73	81	63	1	1	0	114	117	18	112	114	18	19	6	0	0.000	0.800	1.336	1.245	4.500	4.337	0.012	156	442	2	9	Error	0	2	4	5	-50
2	7	20	"PFG0010"	"oPFG0010"	6810	26690	150	72	75	17	75	84	62	1	0	0	118	121	19	114	116	18	22	5	0	-0.750	0.000	0.812	0.885	3.833	27.332	0.013	156	599	1	7	Error	-3	4	0	7	-50
2	8	20	"PFBL B0035"	"oPFBLOB0035"	7040	26700	140	213	210	56	74	79	37	94	86	0	312	299	55	112	114	18	100	100	0	0.695	0.727	0.722	0.676	1.685	0.794	0.627	156	453	339	323	-0.525	139	200	136	187	0
2	9	20	"PFBL B0038"	"oPFBLOB0038"	7190	26690	150	71	73	14	72	74	15	11	3	0	113	115	17	110	112	17	23	4	0	-0.333	0.200	1.192	1.097	3.764	59.922	0.000	156	379	2	6	Error	-1	3	1	5	-50
2	10	20	"PFG0012"	"oPFG0012"	7380	26690	150	74	75	13	73	74	14	15	3	0	119	122	20	112	113	16	32	10	0	0.143	0.200	0.615	0.640	4.523	0.167	0.010	156	381	8	12	-2.807	1	7	2	10	-50
2	11	20	"PFD66974"	"oPFD66974"	7570	26690	150	89	92	21	76	79	18	37	19	0	138	139	25	118	123	22	46	14	0	0.650	0.762	0.723	0.765	2.955	0.756	0.163	156	445	33	37	-0.621	13	20	16	21	-50
2	12	20	"PFL0029"	"oPFL0029"	7790	26690	130	114	117	28	76	78	17	77	55	0	271	277	49	116	119	20	100	100	0	0.245	0.255	0.260	0.217	2.414	0.231	0.373	120	493	193	202	-2.028	38	155	41	161	0
2	13	20	"PFD66975"	"oPFD66975"	7990	26690	140	439	427	106	77	79	28	100	98	0	782	741	157	113	115	17	100	100	0	0.541	0.557	0.562	0.543	1.385	0.554	0.873	156	421	1031	978	-0.886	362	669	350	628	0
2	14	20	"PFM60473"	"oPFM60473"	8120	26710	150	80	89	39	78	83	38	12	5	0	133	165	89	116	121	26	36	20	0	0.118	0.224	0.484	0.529	3.936	0.352	0.093	156	442	19	60	-3.087	2	17	11	49	-50
2	15	20	"PFM60503"	"oPFM60503"	8290	26670	120	113	115	24	77	81	31	55	14	0	292	294	57	116	121	26	100	100	0	0.205	0.213	0.227	0.198	2.167	0.198	0.173	120	450	212	216	-2.290	36	176	38	178	0
2	16	20	"PFL0061"	"oPFL0061"	8490	26660	120	129	137	44	74	79	24	88	60	0	327	314	64	110	113	16	100	100	0	0.253	0.309	0.295	0.273	2.049	0.289	0.343	120	387	272	267	-1.980	55	217	63	204	0
2	17	20	"PFG0034"	"oPFG0034"	8670	26660	130	220	222	55	75	77	21	99	97	0	729	705	175	111	113	15	100	100	0	0.235	0.247	0.242	0.242	1.450	0.237	0.802	120	453	763	741	-2.092	145	618	147	594	0
2	18	20	"PFF72455"	"oPFF72455"	8900	26680	150	81	86	23	77	78	21	22	7	0	111	115	22	115	116	17	17	7	0	-1.000	100000.000	0.644	0.776	4.854	0.638	0.002	156	484	0	9	Error	4	-4	9	0	-50
2	19	20	"PFM60505"	"oPFM60505"	9050	26660	120	117	119	31	77	80	20	75	47	0	173	169	34	115	117	17	85	75	0	0.690	0.778	0.749	0.737	2.416	0.869	0.262	120	353	98	96	-0.536	40	58	42	54	0
2	20	20	"PFL0063"	"oPFL0063"	9250	26660	130	99	101	18	77	80	18	59	26	0	192	190	30	116	118	18	98	90	0	0.289	0.324	0.357	0.294	2.665	0.261	0.147	120	406	98	98	-1.788	22	76	24	74	0
2	21	20	"PFJ12800"	"oPFJ12800"	9430	26660	120	111	113	23	77	79	17	78	49	0	179	180	29	116	117	17	96	84	0	0.540	0.563	0.623	0.528	2.354	0.472	0.254	120	434	97	100	-0.890	34	63	36	64	0
2	22	20	"PFF72460"	"oPFF72460"	9630	26660	130	129	127	25	76	80	34	71	25	0	213	215	34	113	115	16	98	98	0	0.530	0.500	0.492	0.468	1.971	0.497	0.496	120	568	153	153	-0.916	53	100	51	102	0
2	1	21	"PFK12904"	"oPFK12904"	5650	26870	130	252	242	54	74	75	17	99	98	0	477	466	78	110	113	21	100	100	0	0.485	0.472	0.483	0.459	1.387	0.474	0.840	120	508	545	524	-1.044	178	367	168	356	0
2	2	21	"PFM60507"	"oPFM60507"	5820	26860	130	519	500	124	76	81	32	100	98	0	520	492	151	112	114	19	97	96	0	1.086	1.116	1.092	1.206	1.653	1.064	0.854	120	432	851	804	0.119	443	408	424	380	0
2	3	21	"PFK12905"	"oPFK12905"	6030	26870	120	2165	2185	650	77	81	30	100	100	0	317	316	83	111	114	19	100	99	0	10.136	10.283	10.725	10.641	1.491	10.650	0.840	120	413	2294	2313	3.341	2088	206	2108	205	0
2	4	21	"PFF72461"	"oPFF72461"	6210	26860	130	35520	32712	8458	82	85	24	100	100	0	9917	9149	3145	112	116	28	100	100	0	3.614	3.611	3.557	3.828	1.337	3.539	0.944	120	431	45243	41667	1.854	35438	9805	32630	9037	0
2	5	21	"PFN0268"	"oPFN0268"	6410	26860	130	332	328	79	78	84	28	98	97	0	359	355	90	112	116	27	99	99	0	1.028	1.029	1.016	1.036	1.520	0.990	0.780	120	467	501	493	0.040	254	247	250	243	0
2	6	21	"PFL0071"	"oPFL0071"	6600	26860	120	108	113	33	73	78	26	64	25	0	186	186	35	111	113	18	92	86	0	0.467	0.533	0.476	0.499	2.641	0.521	0.277	120	439	110	115	-1.100	35	75	40	75	0
2	7	21	"PFG0037"	"oPFG0037"	6790	26860	120	170	166	39	73	80	38	90	64	0	248	249	57	111	112	17	98	96	0	0.708	0.674	0.659	0.673	2.043	0.598	0.555	120	420	234	231	-0.498	97	137	93	138	0
2	8	21	"PFJ12801"	"oPFJ12801"	6980	26860	130	325	318	70	74	79	39	100	100	0	224	223	51	110	111	17	95	91	0	2.202	2.159	2.221	2.345	1.652	2.112	0.754	120	436	365	357	1.139	251	114	244	113	0
2	9	21	"PFBL B0124"	"oPFBLOB0124"	7170	26860	130	103	104	23	72	74	14	78	54	0	196	198	36	107	110	16	99	96	0	0.348	0.352	0.369	0.332	2.506	0.300	0.268	120	433	120	123	-1.522	31	89	32	91	0
2	10	21	"PFI17675"	"oPFI17675"	7370	26860	140	4232	4050	1034	73	75	15	100	100	0	3055	2761	945	110	112	16	99	99	0	1.412	1.500	1.480	1.629	1.604	1.459	0.910	156	422	7104	6628	0.498	4159	2945	3977	2651	0
2	11	21	"PFI17677"	"oPFI17677"	7550	26860	140	195	196	51	79	80	17	96	94	0	363	349	87	117	121	22	100	100	0	0.472	0.504	0.490	0.481	1.905	0.474	0.732	156	421	362	349	-1.085	116	246	117	232	0
2	12	21	"PFBL B0128"	"oPFBLOB0128"	7740	26860	150	90	93	19	76	78	17	44	19	0	129	132	21	115	118	21	38	11	0	1.000	1.000	0.902	0.870	3.399	0.475	0.054	156	545	28	34	0.000	14	14	17	17	-50
2	13	21	"PFG0038"	"oPFG0038"	7940	26860	130	111	111	24	74	76	29	61	18	0	183	180	34	110	111	14	94	90	0	0.507	0.529	0.475	0.493	2.444	0.685	0.153	120	366	110	107	-0.980	37	73	37	70	0
2	14	21	"PFF72465"	"oPFF72465"	8120	26860	150	365	353	95	78	82	37	99	97	0	759	715	210	114	118	25	98	98	0	0.445	0.458	0.470	0.456	1.534	0.433	0.804	156	457	932	876	-1.168	287	645	275	601	0
2	15	21	"PFI17678"	"oPFI17678"	8340	26880	100	95	97	22	76	79	18	51	20	0	142	147	34	112	115	18	66	43	0	0.633	0.600	0.602	0.599	3.786	0.453	0.151	80	402	49	56	-0.659	19	30	21	35	0
2	16	21	"PFD66997"	"oPFD66997"	8510	26860	140	123	126	25	75	78	23	86	50	0	167	169	32	109	112	17	89	78	0	0.828	0.850	0.887	0.855	2.236	0.846	0.387	156	546	106	111	-0.273	48	58	51	60	0
2	17	21	"PFM60539"	"oPFM60539"	8710	26870	150	76	78	17	76	78	20	12	2	0	113	116	23	112	113	16	23	8	0	0.000	0.500	1.000	0.905	3.956	3.134	0.001	156	504	1	6	Error	0	1	2	4	-50
2	18	21	"PFBL B0176"	"oPFBLOB0176"	8880	26860	140	364	354	93	77	80	23	99	98	0	472	450	106	113	113	16	99	98	0	0.799	0.822	0.835	0.808	1.493	0.817	0.877	156	477	646	614	-0.323	287	359	277	337	0
2	19	21	"PFI17723"	"oPFI17723"	9070	26860	140	300	291	79	77	82	24	97	96	0	611	598	140	114	116	19	100	100	0	0.449	0.442	0.440	0.415	1.587	0.423	0.804	156	519	720	698	-1.156	223	497	214	484	0
2	20	21	"PFG0055"	"oPFG0055"	9260	26850	140	422	420	107	77	79	18	99	99	0	682	656	191	116	119	19	99	98	0	0.610	0.635	0.626	0.667	1.547	0.605	0.882	156	514	911	883	-0.714	345	566	343	540	0
2	21	21	"PFF72499"	"oPFF72499"	9460	26860	160	121	126	41	75	77	16	89	68	0	160	162	27	112	115	18	88	69	0	0.958	1.020	0.966	0.991	2.511	1.443	0.214	208	572	94	101	-0.061	46	48	51	50	0
2	22	21	"PFF72501"	"oPFF72501"	9640	26850	130	119	120	25	75	80	39	54	10	0	208	209	29	113	114	17	100	99	0	0.463	0.469	0.436	0.456	1.862	0.733	0.161	120	591	139	141	-1.110	44	95	45	96	0
2	1	22	"PFI17727"	"oPFI17727"	5670	27060	140	107	109	23	72	75	23	71	30	0	201	204	42	108	112	22	97	90	0	0.376	0.385	0.379	0.367	2.146	0.354	0.175	156	835	128	133	-1.410	35	93	37	96	0
2	2	22	"PFF72502"	"oPFF72502"	5860	27060	130	89	91	19	73	78	27	27	2	0	174	179	35	110	113	21	95	77	0	0.250	0.261	0.323	0.289	2.425	0.123	0.027	120	619	80	87	-2.000	16	64	18	69	0
2	3	22	"PFA32037"	"oPFA32037"	6050	27060	140	105	109	29	73	77	20	67	32	0	183	183	36	110	113	20	91	81	0	0.438	0.493	0.404	0.447	2.780	0.424	0.203	156	707	105	109	-1.190	32	73	36	73	0
2	4	22	"PFM60541"	"oPFM60541"	6230	27060	130	110	112	22	77	79	20	74	39	0	236	234	38	108	111	25	100	96	0	0.258	0.278	0.280	0.267	2.085	0.252	0.329	120	626	161	161	-1.956	33	128	35	126	0
2	5	22	"PFL0145"	"oPFL0145"	6420	27060	130	132	132	27	75	78	22	88	69	0	278	277	43	107	109	17	100	100	0	0.333	0.335	0.326	0.294	1.942	0.323	0.557	120	663	228	227	-1.585	57	171	57	170	0
2	6	22	"PFL0147"	"oPFL0147"	6610	27060	130	162	157	33	73	75	22	99	89	0	336	345	58	108	119	175	88	3	0	0.390	0.354	0.372	0.342	1.589	0.082	0.144	120	648	317	321	-1.357	89	228	84	237	0
2	7	22	"PFF72508"	"oPFF72508"	6790	27050	130	319	318	60	73	77	26	100	100	0	188	191	34	107	120	183	0	0	0	3.037	2.917	2.954	3.119	1.624	0.095	0.014	120	593	327	329	1.603	246	81	245	84	0
2	8	22	"PFF72510"	"oPFF72510"	6970	27050	150	81	82	17	73	76	29	12	0	0	114	116	18	108	110	16	26	9	0	1.333	1.125	1.000	1.139	3.557	19.961	0.001	156	814	14	17	0.415	8	6	9	8	-50
2	9	22	"PFM60545"	"oPFM60545"	7190	27060	130	104	107	25	71	74	26	60	17	0	142	144	23	106	108	15	86	58	0	0.917	0.947	0.882	0.919	2.596	1.065	0.164	120	671	69	74	-0.126	33	36	36	38	0
2	10	22	"PFM60547"	"oPFM60547"	7380	27060	140	103	106	24	72	74	15	77	51	0	185	189	40	107	108	14	96	91	0	0.397	0.415	0.370	0.388	2.513	0.327	0.238	156	694	109	116	-1.331	31	78	34	82	0
2	11	22	"PFL0150"	"oPFL0150"	7560	27060	130	153	155	36	72	74	15	95	95	0	273	275	54	110	110	15	100	100	0	0.497	0.503	0.523	0.473	1.816	0.486	0.713	120	603	244	248	-1.009	81	163	83	165	0
2	12	22	"PFL0152"	"oPFL0152"	7750	27070	120	92	95	21	72	73	15	57	31	0	148	149	26	107	108	15	85	61	0	0.488	0.548	0.618	0.635	3.858	0.452	0.108	120	579	61	65	-1.036	20	41	23	42	0
2	13	22	"PFL0154"	"oPFL0154"	7940	27040	150	87	88	19	72	73	14	50	30	0	118	120	21	107	109	15	38	17	0	1.364	1.231	0.811	0.923	4.054	0.544	0.014	156	708	26	29	0.447	15	11	16	13	-50
2	14	22	"PFL0156"	"oPFL0156"	8120	27050	130	1551	1512	239	72	74	15	100	100	0	642	636	133	108	110	16	100	100	0	2.770	2.727	2.700	2.790	1.276	2.712	0.898	120	585	2013	1968	1.470	1479	534	1440	528	0
2	15	22	"PFBL B0186"	"oPFBLOB0186"	8310	27050	130	229	229	50	73	76	20	100	99	0	207	213	37	107	110	18	100	99	0	1.560	1.472	1.450	1.459	1.630	1.525	0.658	120	639	256	262	0.642	156	100	156	106	0
2	16	22	"PFH0037"	"oPFH0037"	8510	27050	140	983	1008	256	73	75	21	100	100	0	458	466	123	106	109	19	100	99	0	2.585	2.597	2.657	2.695	1.362	2.615	0.876	156	659	1262	1295	1.370	910	352	935	360	0
2	17	22	"PFF72513"	"oPFF72513"	8700	27050	140	119	122	26	72	75	16	91	72	0	190	188	33	108	110	16	97	92	0	0.573	0.625	0.589	0.577	2.352	0.577	0.311	156	640	129	130	-0.803	47	82	50	80	0
2	18	22	"PFM60550"	"oPFM60550"	8880	27050	100	110	110	22	75	76	16	83	51	0	132	135	24	110	111	16	57	32	0	1.591	1.400	1.233	1.340	3.113	1.262	0.099	80	432	57	60	0.670	35	22	35	25	0
2	19	22	"EMPTY"	"EMPTY"	9100	27060	150	70	72	15	75	77	21	7	0	0	110	110	15	110	111	17	10	1	0	100000.000	100000.000	0.883	0.854	3.204	20.194	0.000	156	823	-5	-3	16.610	-5	0	-3	0	-75
2	20	22	"EMPTY"	"EMPTY"	9290	27060	150	77	77	16	74	76	16	17	7	0	110	111	17	112	113	18	16	2	0	-1.500	-3.000	0.804	0.863	3.980	1.745	0.004	156	723	1	2	Error	3	-2	3	-1	-75
2	21	22	"EMPTY"	"EMPTY"	9480	27060	150	74	76	14	74	75	16	17	1	0	109	111	16	109	111	16	16	3	0	0.000	1.000	0.806	0.874	3.153	1.649	0.000	156	711	0	4	Error	0	0	2	2	-75
2	22	22	"EMPTY"	"EMPTY"	9670	27060	150	74	74	15	75	78	29	3	0	0	114	114	15	110	112	16	19	4	0	-0.250	-0.250	1.000	0.873	3.786	49.034	0.001	156	964	3	3	Error	-1	4	-1	4	-75
3	1	1	"PFE0652"	"E9164_1"	9940	22910	130	200	199	48	78	80	16	100	99	0	280	280	61	120	122	20	100	99	0	0.762	0.756	0.741	0.753	1.628	0.707	0.687	120	624	282	281	-0.391	122	160	121	160	0
3	2	1	"PFE0127"	"E15452_2"	10130	22910	130	211	211	65	79	82	23	97	94	0	863	825	271	118	120	20	100	100	0	0.177	0.187	0.184	0.177	1.786	0.166	0.677	120	648	877	839	-2.497	132	745	132	707	0
3	3	1	"PFE0630"	"E8314_1"	10320	22910	130	276	270	85	81	83	18	100	99	0	566	555	201	117	120	19	100	100	0	0.434	0.432	0.426	0.434	1.571	0.398	0.774	120	654	644	627	-1.203	195	449	189	438	0
3	4	1	"PFE0335"	"E23986_4"	10510	22920	130	4024	4004	1762	82	90	57	100	99	0	6011	6163	1949	117	123	35	100	100	0	0.669	0.649	0.671	0.572	1.835	0.686	0.857	120	637	9836	9968	-0.580	3942	5894	3922	6046	0
3	5	1	"PFE0497"	"E3038_1"	10690	22910	130	581	563	181	80	87	57	100	100	0	1139	1116	350	116	121	35	100	100	0	0.490	0.483	0.477	0.478	1.296	0.454	0.853	120	634	1524	1483	-1.030	501	1023	483	1000	0
3	6	1	"PFE0489"	"E29931_1"	10890	22910	130	262	259	74	76	79	16	100	100	0	642	612	179	114	116	18	99	99	0	0.352	0.367	0.363	0.366	1.763	0.337	0.778	120	669	714	681	-1.505	186	528	183	498	0
3	7	1	"PFE0152"	"E16122_8"	11080	22910	130	1054	1005	449	76	78	16	100	100	0	1402	1339	603	115	117	18	99	99	0	0.760	0.759	0.718	0.792	1.947	0.693	0.793	120	670	2265	2153	-0.396	978	1287	929	1224	0
3	8	1	"PFE0560"	"E5006_15"	11280	22920	130	177	177	45	76	76	14	98	95	0	326	322	77	114	116	17	99	99	0	0.476	0.486	0.498	0.481	1.746	0.469	0.672	120	654	313	309	-1.070	101	212	101	208	0
3	9	1	"PFE0506"	"E3215_1"	11460	22920	130	1598	1571	632	76	78	19	100	100	0	4003	4173	1470	113	115	18	100	100	0	0.391	0.368	0.371	0.342	1.694	0.361	0.857	120	652	5412	5555	-1.354	1522	3890	1495	4060	0
3	10	1	"PFF0276"	"F18248_2"	11660	22910	130	634	617	168	75	78	25	100	99	0	726	719	231	113	114	18	99	99	0	0.912	0.894	0.886	0.932	1.797	0.851	0.825	120	687	1172	1148	-0.133	559	613	542	606	0
3	11	1	"PFF1508"	"F59453_1"	11860	22920	130	237	239	79	74	82	83	86	45	0	396	401	93	111	121	144	95	49	0	0.572	0.569	0.576	0.510	1.802	0.591	0.764	120	622	448	455	-0.806	163	285	165	290	0
3	12	1	"PFF1029"	"F4425_1"	12030	22910	130	687	722	242	75	76	15	100	100	0	1258	1278	488	111	113	16	100	100	0	0.534	0.554	0.558	0.575	1.582	0.494	0.818	120	636	1759	1814	-0.906	612	1147	647	1167	0
3	13	1	"PFF0774"	"F35531_1"	12230	22910	130	366	355	107	76	78	24	99	98	0	774	741	212	113	114	17	100	100	0	0.439	0.444	0.462	0.434	1.720	0.419	0.788	120	668	951	907	-1.189	290	661	279	628	0
3	14	1	"PFF0382"	"F21003_1"	12420	22910	130	123	126	32	76	78	24	80	48	0	174	184	41	113	114	16	94	84	0	0.770	0.704	0.718	0.758	2.218	0.662	0.441	120	637	108	121	-0.376	47	61	50	71	0
3	15	1	"PFF0437"	"F22770_1"	12610	22910	130	3400	3571	1606	74	75	15	100	100	0	7207	7402	3332	109	111	19	100	100	0	0.469	0.480	0.471	0.489	1.764	0.436	0.848	120	621	10424	10790	-1.094	3326	7098	3497	7293	0
3	16	1	"PFF0027"	"F10724_1"	12790	22910	130	155	161	43	75	77	16	95	90	0	177	175	27	111	113	16	97	85	0	1.212	1.344	1.324	1.264	2.003	1.489	0.479	120	650	146	150	0.278	80	66	86	64	0
3	17	1	"PFF0760"	"F35197_2"	12990	22910	130	964	970	378	78	80	17	100	100	0	1801	1816	678	115	116	17	99	99	0	0.526	0.524	0.512	0.526	1.799	0.499	0.875	120	636	2572	2593	-0.928	886	1686	892	1701	0
3	18	1	"PFF0169"	"F15775_1"	13170	22910	120	168	165	43	77	79	16	96	87	0	227	230	51	115	116	17	97	95	0	0.813	0.765	0.795	0.751	2.032	0.739	0.576	120	536	203	203	-0.300	91	112	88	115	0
3	19	1	"PFF1930"	"F960_5"	13350	22910	120	507	517	177	75	77	18	100	100	0	1211	1222	405	111	112	16	100	100	0	0.393	0.398	0.381	0.394	1.547	0.379	0.858	120	571	1532	1553	-1.348	432	1100	442	1111	0
3	20	1	"PFF0151"	"F15196_1"	13560	22910	130	526	515	171	75	77	17	100	100	0	1160	1172	382	111	112	17	100	100	0	0.430	0.415	0.408	0.408	1.438	0.397	0.840	120	647	1500	1501	-1.218	451	1049	440	1061	0
3	21	1	"PFF1609"	"F63380_2"	13750	22910	140	99	103	27	74	77	19	58	31	0	150	156	38	111	112	16	77	55	0	0.641	0.644	0.627	0.666	2.542	0.535	0.226	156	667	64	74	-0.642	25	39	29	45	0
3	22	1	"PFF1869"	"F7374_2"	13940	22910	150	132	135	37	75	77	17	89	71	0	164	168	41	109	110	16	85	71	0	1.036	1.017	1.077	1.046	2.347	0.986	0.334	156	910	112	119	0.052	57	55	60	59	0
3	1	2	"PFF1444"	"F5729_1"	9950	23110	150	110	116	27	84	88	26	49	19	0	151	152	23	126	129	25	48	13	0	1.040	1.231	1.133	1.176	3.344	1.147	0.126	156	776	51	58	0.057	26	25	32	26	-50
3	2	2	"PFF0230"	"F17039_3"	10130	23120	120	300	321	121	80	83	24	99	99	0	318	323	86	118	121	20	100	100	0	1.100	1.176	1.147	1.143	1.641	1.288	0.648	120	539	420	446	0.138	220	200	241	205	0
3	3	2	"PFM0480"	"M38913_8"	10340	23120	120	306	298	76	79	82	17	100	100	0	618	614	147	117	121	20	100	100	0	0.453	0.441	0.433	0.433	1.475	0.415	0.804	120	573	728	716	-1.142	227	501	219	497	0
3	4	2	"PFM0579"	"M446_3"	10530	23120	130	305	309	101	77	80	17	99	98	0	580	585	151	116	120	20	100	100	0	0.491	0.495	0.482	0.466	1.662	0.491	0.770	120	503	692	701	-1.025	228	464	232	469	0
3	5	2	"PFM0717"	"M5299_3"	10710	23120	140	136	142	43	76	78	17	85	73	0	189	191	47	116	120	22	88	74	0	0.822	0.880	0.816	0.804	2.235	0.841	0.502	156	631	133	141	-0.283	60	73	66	75	0
3	6	2	"PFM0868"	"M724_5"	10910	23120	120	153	156	39	77	79	17	97	86	0	245	249	54	116	118	21	99	96	0	0.589	0.594	0.559	0.574	1.880	0.553	0.559	120	528	205	212	-0.763	76	129	79	133	0
3	7	2	"PFM0875"	"M783_4"	11100	23120	120	280	286	85	78	79	15	100	99	0	498	490	130	117	117	18	100	100	0	0.530	0.558	0.551	0.539	1.656	0.539	0.761	120	530	583	581	-0.915	202	381	208	373	0
3	8	2	"PFM0093"	"M16622_6"	11290	23120	120	574	560	201	76	77	14	100	99	0	765	759	180	114	115	18	100	100	0	0.765	0.750	0.722	0.681	1.724	0.781	0.837	120	515	1149	1129	-0.387	498	651	484	645	0
3	9	2	"PFM0612"	"M45542_7"	11480	23120	130	291	281	85	76	77	17	99	97	0	728	721	172	112	114	17	100	100	0	0.349	0.337	0.342	0.308	1.692	0.330	0.790	120	580	831	814	-1.519	215	616	205	609	0
3	10	2	"PFM0634"	"M46791_1"	11680	23120	130	478	459	153	75	83	85	95	89	0	986	980	236	113	124	149	100	99	0	0.462	0.443	0.470	0.404	1.707	0.456	0.827	120	583	1276	1251	-1.115	403	873	384	867	0
3	11	2	"PFM0704"	"M52103_1"	11860	23110	130	281	285	83	76	84	87	93	61	0	290	295	82	111	122	151	62	9	0	1.145	1.136	1.152	1.157	1.593	0.688	0.765	120	564	384	393	0.196	205	179	209	184	0
3	12	2	"PFM0190"	"M22662_1"	12060	23120	130	107	109	28	75	76	15	71	51	0	145	147	26	110	112	16	74	53	0	0.914	0.919	0.933	0.897	3.626	1.024	0.208	120	567	67	71	-0.129	32	35	34	37	0
3	13	2	"PFM0225"	"M24933_4"	12230	23120	130	450	437	128	73	76	25	99	99	0	788	809	239	111	111	17	100	100	0	0.557	0.521	0.524	0.517	1.477	0.485	0.814	120	560	1054	1062	-0.845	377	677	364	698	0
3	14	2	"PFM0412"	"M36754_1"	12430	23110	130	404	405	120	74	76	19	100	100	0	926	907	264	111	112	17	100	99	0	0.405	0.416	0.419	0.414	1.659	0.377	0.827	120	598	1145	1127	-1.304	330	815	331	796	0
3	15	2	"PFM0630"	"M46462_5"	12620	23110	130	276	275	74	75	77	15	100	100	0	707	686	197	111	113	16	100	100	0	0.337	0.348	0.342	0.346	1.589	0.315	0.788	120	574	797	775	-1.568	201	596	200	575	0
3	16	2	"PFM0465"	"M38247_1"	12810	23120	130	232	226	68	75	77	15	98	95	0	402	402	95	112	114	17	100	100	0	0.541	0.521	0.517	0.467	1.960	0.523	0.740	120	554	447	441	-0.885	157	290	151	290	0
3	17	2	"PFM0026"	"M11919_1"	12990	23110	130	11028	10550	3295	80	81	16	100	100	0	7707	7303	2081	114	117	19	100	100	0	1.442	1.456	1.497	1.450	1.440	1.478	0.883	120	533	18541	17659	0.528	10948	7593	10470	7189	0
3	18	2	"PFM0819"	"M5894_4"	13190	23120	130	223	220	59	82	83	19	98	94	0	382	388	88	118	120	19	100	100	0	0.534	0.511	0.511	0.483	1.741	0.502	0.718	120	542	405	408	-0.905	141	264	138	270	0
3	19	2	"PFM0473"	"M38757_6"	13390	23110	130	143	144	35	80	83	19	90	76	0	239	245	59	120	121	19	96	93	0	0.529	0.512	0.498	0.493	2.143	0.445	0.458	120	581	182	189	-0.918	63	119	64	125	0
3	20	2	"PFM0062"	"M14235_3"	13580	23110	130	649	663	177	79	80	16	100	100	0	2014	1922	477	116	119	19	100	100	0	0.300	0.323	0.330	0.321	1.364	0.309	0.858	120	557	2468	2390	-1.735	570	1898	584	1806	0
3	21	2	"PFM0821"	"M59170_2"	13770	23110	130	834	794	222	79	80	16	100	100	0	1744	1677	508	114	116	17	100	100	0	0.463	0.457	0.449	0.463	1.438	0.422	0.862	120	519	2385	2278	-1.110	755	1630	715	1563	0
3	22	2	"PFN0022"	"N127_5"	13940	23110	120	354	360	79	78	79	16	100	100	0	250	249	42	113	116	18	100	99	0	2.015	2.074	2.042	2.096	1.432	2.250	0.762	120	529	413	418	1.010	276	137	282	136	0
3	1	3	"PFN0013"	"N127_32"	9980	23320	130	248	246	49	95	99	24	99	98	0	277	282	58	139	142	29	99	93	0	1.109	1.056	1.097	1.088	1.618	0.965	0.652	120	673	291	294	0.149	153	138	151	143	0
3	2	3	"PFN0021"	"N127_48"	10180	23320	130	128	129	30	85	87	19	77	57	0	279	276	68	123	127	22	96	95	0	0.276	0.288	0.304	0.285	2.333	0.271	0.369	120	629	199	197	-1.859	43	156	44	153	0
3	3	3	"PFN0027"	"N128_1"	10410	23320	150	96	101	24	83	85	18	44	16	0	138	142	31	119	123	22	44	20	0	0.684	0.783	0.684	0.835	3.730	0.600	0.087	156	566	32	41	-0.547	13	19	18	23	-50
3	4	3	"PFN0057"	"N128_56"	10550	23320	120	160	164	39	77	80	16	99	93	0	309	319	75	113	116	18	99	99	0	0.423	0.422	0.408	0.409	1.760	0.401	0.616	120	356	279	293	-1.240	83	196	87	206	0
3	5	3	"PFB0078"	"B297"	10740	23320	130	160	157	33	76	78	17	99	90	0	249	248	39	116	118	21	100	100	0	0.632	0.614	0.615	0.577	1.808	0.597	0.563	120	498	217	213	-0.663	84	133	81	132	0
3	6	3	"PFB0080"	"B3"	10920	23310	130	958	889	246	78	80	17	100	100	0	691	648	165	117	118	21	100	100	0	1.533	1.527	1.503	1.541	1.546	1.560	0.864	120	557	1454	1342	0.616	880	574	811	531	0
3	7	3	"PFB0083"	"B306"	11110	23310	130	354	360	109	78	79	16	99	98	0	327	330	71	114	115	17	100	100	0	1.296	1.306	1.327	1.243	1.639	1.358	0.802	120	545	489	498	0.374	276	213	282	216	0
3	8	3	"PFB0085"	"B310"	11300	23310	130	502	492	123	74	75	14	100	100	0	490	476	100	113	113	16	100	100	0	1.135	1.152	1.162	1.147	1.490	1.148	0.826	120	553	805	781	0.183	428	377	418	363	0
3	9	3	"PFB0090"	"B32"	11490	23310	130	107	107	24	74	75	15	77	52	0	148	152	29	111	111	15	80	61	0	0.892	0.805	0.809	0.814	2.571	0.701	0.166	120	550	70	74	-0.165	33	37	33	41	0
3	10	3	"PFB0092"	"B322"	11670	23310	130	124	127	28	73	75	14	91	82	0	211	220	44	111	112	15	100	99	0	0.510	0.495	0.462	0.453	1.972	0.455	0.565	120	564	151	163	-0.971	51	100	54	109	0
3	11	3	"PFB0109"	"B366"	11870	23310	130	167	172	38	73	75	14	100	97	0	317	315	75	110	111	15	100	99	0	0.454	0.483	0.471	0.480	1.611	0.444	0.709	120	599	301	304	-1.139	94	207	99	205	0
3	12	3	"PFB0111"	"B370"	12060	23310	120	131	134	32	73	74	13	97	85	0	211	216	51	108	110	14	98	95	0	0.563	0.565	0.541	0.555	1.849	0.516	0.543	120	511	161	169	-0.829	58	103	61	108	0
3	13	3	"PFB0114"	"B374"	12260	23310	120	153	150	37	73	74	13	95	90	0	250	250	49	108	109	14	100	98	0	0.563	0.542	0.526	0.539	1.749	0.551	0.639	120	545	222	219	-0.828	80	142	77	142	0
3	14	3	"PFB0120"	"B388"	12460	23310	120	129	131	30	73	74	14	95	83	0	174	174	33	109	110	15	92	83	0	0.862	0.892	0.852	0.934	2.155	0.849	0.444	120	544	121	123	-0.215	56	65	58	65	0
3	15	3	"PFB0122"	"B391"	12650	23310	130	421	423	161	73	74	14	100	100	0	480	475	141	109	109	15	100	99	0	0.938	0.956	0.949	0.926	1.647	1.012	0.806	120	534	719	716	-0.092	348	371	350	366	0
3	16	3	"PFB0125"	"B397"	12830	23310	130	135	138	31	74	75	15	91	85	0	262	262	54	110	111	15	99	99	0	0.401	0.421	0.419	0.407	1.839	0.397	0.594	120	533	213	216	-1.317	61	152	64	152	0
3	17	3	"PFB0143"	"B440"	13040	23290	150	96	96	23	79	79	16	50	25	0	128	127	21	113	116	18	39	14	0	1.133	1.214	1.250	1.129	3.590	1.175	0.068	156	599	32	31	0.181	17	15	17	14	-50
3	18	3	"PFB0145"	"B444"	13210	23300	120	1002	984	247	80	82	17	100	100	0	334	336	77	113	116	18	100	98	0	4.172	4.054	4.010	4.209	1.507	4.302	0.806	120	431	1143	1127	2.061	922	221	904	223	0
3	19	3	"PFB0147"	"B449"	13390	23300	130	763	765	269	80	82	18	100	100	0	302	310	87	116	118	19	98	96	0	3.672	3.531	3.470	3.526	1.474	3.594	0.815	120	566	869	879	1.877	683	186	685	194	0
3	20	3	"PFB0149"	"B453"	13590	23300	130	799	780	219	79	80	16	100	100	0	460	457	126	114	116	18	100	100	0	2.081	2.044	2.150	2.113	1.457	2.046	0.832	120	580	1066	1044	1.057	720	346	701	343	0
3	21	3	"PFB0151"	"B456"	13780	23310	130	540	535	189	78	79	16	100	100	0	443	452	116	113	115	17	100	100	0	1.400	1.348	1.348	1.276	1.696	1.503	0.798	120	537	792	796	0.485	462	330	457	339	0
3	22	3	"PFB0153"	"B458"	13970	23300	140	120	124	31	76	77	15	87	70	0	183	184	41	113	115	18	89	78	0	0.629	0.676	0.641	0.706	2.511	0.595	0.391	156	741	114	119	-0.670	44	70	48	71	0
3	1	4	"PFB0170"	"B491"	9990	23520	130	1307	1292	443	83	86	21	100	100	0	894	906	244	124	127	23	100	100	0	1.590	1.546	1.571	1.483	1.538	1.661	0.873	120	648	1994	1991	0.669	1224	770	1209	782	0
3	2	4	"PFB0172"	"B496"	10170	23510	130	216	217	48	84	88	33	99	92	0	181	184	33	124	137	141	2	0	0	2.316	2.217	2.222	2.331	1.956	0.222	0.162	120	554	189	193	1.212	132	57	133	60	0
3	3	4	"PFB0174"	"B498"	10370	23510	130	139	140	30	83	87	32	80	38	0	175	176	34	121	135	140	0	0	0	1.037	1.036	0.980	1.053	2.433	0.167	0.304	120	564	110	112	0.052	56	54	57	55	0
3	4	4	"PFB0177"	"B50"	10560	23480	150	98	102	24	81	82	16	50	27	0	128	131	24	117	120	19	39	17	0	1.545	1.500	1.129	1.173	3.668	0.938	0.090	156	568	28	35	0.628	17	11	21	14	-50
3	5	4	"PFB0179"	"B504"	10750	23510	130	678	662	184	80	83	18	100	100	0	735	721	202	120	123	21	100	100	0	0.972	0.968	0.963	0.975	1.414	0.954	0.866	120	596	1213	1183	-0.040	598	615	582	601	0
3	6	4	"PFB0181"	"B506"	10940	23490	80	123	124	25	83	87	22	73	44	0	162	163	28	125	129	24	67	28	0	1.081	1.079	1.218	1.073	2.688	1.242	0.150	52	309	77	79	0.112	40	37	41	38	0
3	7	4	"PFD0024"	"D12635_25"	11130	23510	140	310	299	103	78	79	17	96	94	0	406	397	112	117	118	20	100	98	0	0.803	0.789	0.792	0.736	2.186	0.798	0.786	156	633	521	501	-0.317	232	289	221	280	0
3	8	4	"PFD0027"	"D12635_33"	11310	23510	120	152	155	39	75	75	13	94	91	0	187	190	35	112	112	15	96	90	0	1.027	1.026	1.033	0.969	2.108	1.061	0.482	120	480	152	158	0.038	77	75	80	78	0
3	9	4	"PFD0029"	"D12635_37"	11500	23510	120	431	434	108	75	76	15	100	100	0	307	310	61	109	109	15	100	100	0	1.798	1.786	1.808	1.778	1.486	1.859	0.812	120	515	554	560	0.846	356	198	359	201	0
3	10	4	"PFD0031"	"D12635_39"	11690	23510	120	332	319	83	74	76	16	99	99	0	565	561	139	109	113	62	100	99	0	0.566	0.542	0.527	0.541	1.500	0.519	0.808	120	523	714	697	-0.822	258	456	245	452	0
3	11	4	"PFD0034"	"D12635_48"	11890	23510	130	401	400	112	74	76	16	100	100	0	492	471	111	110	115	62	100	99	0	0.856	0.903	0.907	0.882	1.518	0.910	0.814	120	533	709	687	-0.224	327	382	326	361	0
3	12	4	"PFD0036"	"D12635_51"	12070	23500	120	5467	5127	1426	76	77	15	100	100	0	1893	1775	531	109	110	16	100	100	0	3.022	3.032	3.162	3.161	1.565	3.118	0.880	120	468	7175	6717	1.595	5391	1784	5051	1666	0
3	13	4	"PFD0064"	"D16785_11"	12260	23510	120	140	143	32	75	76	15	96	91	0	202	201	44	108	109	15	98	93	0	0.691	0.731	0.725	0.776	1.967	0.644	0.433	120	493	159	161	-0.532	65	94	68	93	0
3	14	4	"PFD0066"	"D16785_17"	12460	23510	130	227	229	64	73	75	16	100	98	0	269	265	53	108	110	15	100	99	0	0.957	0.994	0.950	0.963	1.612	1.034	0.745	120	588	315	313	-0.064	154	161	156	157	0
3	15	4	"PFD0069"	"D16785_21"	12660	23500	130	193	198	54	73	74	15	99	97	0	309	306	70	108	110	15	98	98	0	0.597	0.631	0.632	0.619	1.837	0.602	0.700	120	517	321	323	-0.744	120	201	125	198	0
3	16	4	"PFD0073"	"D16785_3"	12830	23500	120	3188	3028	820	75	76	15	100	100	0	2713	2580	769	109	111	17	100	99	0	1.195	1.195	1.202	1.252	1.627	1.184	0.921	120	466	5717	5424	0.258	3113	2604	2953	2471	0
3	17	4	"PFD0075"	"D16785_33"	13030	23500	120	303	309	97	77	78	15	98	98	0	306	314	77	113	115	17	100	100	0	1.171	1.154	1.184	1.084	2.077	1.200	0.750	120	496	419	433	0.228	226	193	232	201	0
3	18	4	"PFD0077"	"D16785_36"	13210	23500	120	264	260	67	76	76	15	100	99	0	663	624	162	109	111	16	100	100	0	0.339	0.357	0.346	0.349	1.460	0.342	0.842	120	458	742	699	-1.559	188	554	184	515	0
3	19	4	"PFD0096"	"D17715_112"	13410	23500	120	479	504	172	74	76	15	100	100	0	595	625	187	105	106	15	100	100	0	0.827	0.827	0.841	0.812	1.356	0.839	0.882	120	527	895	950	-0.275	405	490	430	520	0
3	20	4	"PFD0098"	"D17715_12"	13600	23500	120	157	156	39	75	77	15	95	88	0	243	242	49	107	109	17	99	98	0	0.603	0.600	0.616	0.569	1.994	0.586	0.567	120	529	218	216	-0.730	82	136	81	135	0
3	21	4	"PFD0102"	"D17715_13"	13800	23500	130	333	319	94	77	80	40	99	93	0	453	451	116	113	117	43	97	95	0	0.753	0.716	0.699	0.688	1.742	0.714	0.747	120	541	596	580	-0.409	256	340	242	338	0
3	22	4	"PFD0104"	"D17715_134"	13980	23500	120	217	216	59	77	80	39	93	84	0	258	257	47	113	116	42	98	88	0	0.966	0.965	0.935	0.870	1.936	1.006	0.448	120	562	285	283	-0.051	140	145	139	144	0
3	1	5	"PFD0106"	"D17715_138"	9990	23710	130	149	150	36	76	78	17	95	85	0	231	233	51	115	116	17	99	96	0	0.629	0.627	0.642	0.615	2.106	0.582	0.489	120	653	189	192	-0.668	73	116	74	118	0
3	2	5	"PFD0108"	"D17715_140"	10200	23700	120	211	210	53	78	82	33	95	88	0	386	369	88	120	133	143	86	37	0	0.500	0.530	0.541	0.524	1.916	0.492	0.703	120	539	399	381	-1.000	133	266	132	249	0
3	3	5	"PFD0130"	"D17715_44"	10370	23700	90	158	161	48	78	84	60	61	17	0	240	240	49	118	120	20	100	98	0	0.656	0.680	0.648	0.603	2.188	1.735	0.208	52	359	202	205	-0.609	80	122	83	122	0
3	4	5	"PFD0132"	"D17715_47"	10560	23700	110	165	168	42	78	83	50	85	35	0	267	264	48	117	121	23	100	97	0	0.580	0.612	0.602	0.553	1.982	0.536	0.603	80	534	237	237	-0.786	87	150	90	147	0
3	5	5	"PFD0134"	"D17715_5"	10770	23700	110	124	131	36	77	79	16	88	70	0	179	185	38	122	122	19	91	72	0	0.825	0.857	0.848	0.822	2.310	0.748	0.326	80	468	104	117	-0.278	47	57	54	63	0
3	6	5	"PFD0136"	"D17715_51"	10950	23700	120	115	119	29	78	81	18	83	50	0	200	199	40	120	122	20	91	80	0	0.463	0.519	0.474	0.498	2.662	0.444	0.312	120	524	117	120	-1.112	37	80	41	79	0
3	7	5	"PFD0138"	"D17715_56"	11130	23710	130	728	727	229	77	78	14	99	99	0	776	807	179	115	117	15	100	100	0	0.985	0.939	0.977	0.870	1.732	0.959	0.854	120	491	1312	1342	-0.022	651	661	650	692	0
3	8	5	"PFD0141"	"D17715_61"	11330	23700	120	149	151	34	75	76	14	97	90	0	208	218	55	111	113	16	98	95	0	0.763	0.710	0.755	0.719	1.801	0.618	0.557	120	511	171	183	-0.390	74	97	76	107	0
3	9	5	"PFE0196"	"E18169_1"	11530	23700	130	438	432	129	74	76	14	100	100	0	406	397	108	110	111	15	99	99	0	1.230	1.247	1.268	1.289	1.644	1.272	0.812	120	497	660	645	0.298	364	296	358	287	0
3	10	5	"PFE0199"	"E18440_1"	11700	23700	120	207	208	51	73	76	15	97	97	0	367	364	78	109	115	68	99	94	0	0.519	0.529	0.540	0.498	1.804	0.412	0.615	120	433	392	390	-0.945	134	258	135	255	0
3	11	5	"PFE0201"	"E18440_5"	11880	23690	130	109	111	22	74	77	16	80	56	0	167	171	29	110	116	63	40	2	0	0.614	0.607	0.547	0.567	2.505	0.128	0.114	120	509	92	98	-0.704	35	57	37	61	0
3	12	5	"PFE0203"	"E18445_1"	12070	23680	120	183	186	43	76	77	15	100	100	0	371	365	86	110	112	16	99	98	0	0.410	0.431	0.415	0.440	1.840	0.391	0.673	120	488	368	365	-1.286	107	261	110	255	0
3	13	5	"PFE0206"	"E18512_1"	12260	23680	120	118	122	31	77	79	21	76	44	0	221	225	54	109	111	17	96	93	0	0.366	0.388	0.386	0.349	2.268	0.370	0.337	120	540	153	161	-1.450	41	112	45	116	0
3	14	5	"PFE0208"	"E18512_4"	12480	23680	100	113	113	23	75	78	21	75	41	0	141	145	23	110	112	16	80	48	0	1.226	1.086	1.132	1.280	3.324	1.208	0.129	80	406	69	73	0.294	38	31	38	35	0
3	15	5	"PFE0230"	"E19008_1"	12650	23690	120	264	265	81	75	76	16	97	95	0	632	632	168	110	111	15	100	100	0	0.362	0.364	0.373	0.343	1.682	0.357	0.775	120	461	711	712	-1.466	189	522	190	522	0
3	16	5	"PFE0234"	"E19248_7"	12840	23680	120	928	901	366	76	78	17	100	100	0	498	486	183	114	116	18	95	95	0	2.219	2.218	2.167	2.269	1.696	2.272	0.830	120	429	1236	1197	1.150	852	384	825	372	0
3	17	5	"PFE0237"	"E19278_2"	13030	23690	120	143	146	38	82	83	17	90	76	0	248	256	58	122	124	19	97	96	0	0.484	0.478	0.508	0.455	2.404	0.456	0.467	120	448	187	198	-1.047	61	126	64	134	0
3	18	5	"PFE0239"	"E19278_6"	13210	23670	150	98	97	25	80	83	19	48	17	0	130	131	28	118	121	21	35	17	0	1.500	1.308	0.852	0.923	3.445	0.700	0.099	156	615	30	30	0.585	18	12	17	13	-50
3	19	5	"PFE0243"	"E19631_3"	13400	23690	120	273	267	66	74	76	15	100	99	0	608	599	147	107	109	17	100	100	0	0.397	0.392	0.404	0.385	1.589	0.365	0.778	120	468	700	685	-1.332	199	501	193	492	0
3	20	5	"PFE0246"	"E19695_2"	13600	23690	120	199	202	54	75	76	15	98	96	0	311	315	67	109	110	17	100	100	0	0.614	0.617	0.618	0.591	1.683	0.603	0.688	120	491	326	333	-0.704	124	202	127	206	0
3	21	5	"PFE0270"	"E20800_3"	13790	23690	130	245	232	69	77	80	39	95	81	0	244	243	60	113	117	42	89	80	0	1.282	1.192	1.171	1.189	2.140	1.201	0.643	120	566	299	285	0.359	168	131	155	130	0
3	22	5	"PFE0275"	"E21089_1"	14000	23700	150	89	90	23	74	78	34	14	1	0	124	123	25	111	115	36	14	1	0	1.154	1.333	0.760	0.792	3.150	0.816	0.069	156	823	28	28	0.206	15	13	16	12	-50
3	1	6	"PFE0277"	"E21208_2"	10000	23890	120	135	138	37	73	74	15	95	85	0	167	169	34	113	115	17	87	71	0	1.148	1.161	1.105	1.203	2.308	1.191	0.380	120	564	116	121	0.199	62	54	65	56	0
3	2	6	"PFE0279"	"E21208_4"	10190	23890	130	174	177	54	75	76	15	99	94	0	233	241	65	116	117	17	95	91	0	0.846	0.816	0.813	0.850	2.009	0.800	0.556	120	583	216	227	-0.241	99	117	102	125	0
3	3	6	"PFE0282"	"E21586_1"	10390	23900	120	175	179	59	75	79	22	90	83	0	357	350	94	116	118	25	99	98	0	0.415	0.444	0.440	0.399	1.961	0.447	0.692	120	547	341	338	-1.269	100	241	104	234	0
3	4	6	"PFE0285"	"E21786_1"	10580	23880	120	234	244	79	77	78	18	98	95	0	535	524	167	117	119	20	97	96	0	0.376	0.410	0.394	0.401	1.721	0.390	0.789	120	491	575	574	-1.413	157	418	167	407	0
3	5	6	"PFE0322"	"E23195_1"	10750	23880	120	216	207	50	76	78	18	98	95	0	286	290	48	118	119	18	100	100	0	0.833	0.762	0.762	0.715	1.639	0.776	0.742	120	508	308	303	-0.263	140	168	131	172	0
3	6	6	"PFE0330"	"E23784_1"	10950	23880	130	304	294	84	77	78	16	97	96	0	468	474	111	118	119	17	100	100	0	0.649	0.610	0.620	0.552	1.923	0.602	0.766	120	529	577	573	-0.625	227	350	217	356	0
3	7	6	"PFE0333"	"E23986_1"	11130	23880	120	190	188	63	78	79	16	95	87	0	251	266	77	117	118	16	99	97	0	0.836	0.738	0.741	0.675	2.318	0.724	0.609	120	449	246	259	-0.259	112	134	110	149	0
3	8	6	"PFE0342"	"E24470_2"	11320	23880	120	328	322	93	77	79	17	99	98	0	701	703	213	115	116	16	100	100	0	0.428	0.417	0.402	0.412	1.527	0.396	0.844	120	510	837	833	-1.223	251	586	245	588	0
3	9	6	"PFE0347"	"E24550_1"	11520	23880	120	123	125	27	77	78	15	89	75	0	157	156	27	113	114	16	85	69	0	1.045	1.116	1.194	1.116	2.550	1.138	0.300	120	510	90	91	0.064	46	44	48	43	0
3	10	6	"PFE0349"	"E24569_3"	11710	23880	120	203	213	64	75	76	13	97	96	0	292	293	73	110	111	15	99	99	0	0.703	0.754	0.762	0.689	2.082	0.748	0.754	120	494	310	321	-0.508	128	182	138	183	0
3	11	6	"PFF0266"	"F17836_2"	11900	23880	120	219	219	64	76	77	14	97	93	0	470	463	109	110	111	16	100	100	0	0.397	0.405	0.386	0.370	1.751	0.397	0.750	120	501	503	496	-1.332	143	360	143	353	0
3	12	6	"PFF0268"	"F17989_2"	12080	23880	120	179	180	46	75	77	15	98	95	0	378	373	92	112	113	17	100	100	0	0.391	0.402	0.386	0.380	1.640	0.374	0.707	120	527	370	366	-1.355	104	266	105	261	0
3	13	6	"PFF0274"	"F18154_3"	12280	23880	120	106	110	23	76	78	19	70	40	0	141	144	26	113	114	16	69	42	0	1.071	1.097	1.020	1.173	3.012	1.005	0.132	120	545	58	65	0.100	30	28	34	31	0
3	14	6	"PFF0278"	"F18417_1"	12470	23880	120	345	345	93	75	76	15	100	100	0	803	754	216	112	113	16	100	100	0	0.391	0.421	0.409	0.422	1.501	0.397	0.845	120	549	961	912	-1.356	270	691	270	642	0
3	15	6	"PFF0285"	"F18525_1"	12660	23880	120	140	140	33	74	76	17	94	82	0	314	307	65	111	112	16	100	99	0	0.325	0.337	0.365	0.322	1.798	0.297	0.552	120	451	269	262	-1.621	66	203	66	196	0
3	16	6	"PFF0289"	"F18567_3"	12820	23850	150	80	84	18	77	79	18	26	6	0	116	118	22	115	117	18	21	7	0	3.000	2.333	1.080	0.954	3.030	0.762	0.031	156	618	4	10	1.585	3	1	7	3	-50
3	17	6	"PFF0323"	"F19549_1"	13040	23870	120	1211	1169	347	83	85	20	100	100	0	1084	1050	260	122	124	20	100	100	0	1.173	1.170	1.181	1.148	1.397	1.199	0.887	120	615	2090	2014	0.230	1128	962	1086	928	0
3	18	6	"PFF0329"	"F19626_1"	13250	23890	90	108	110	21	81	84	20	63	23	0	156	156	28	119	122	22	65	40	0	0.730	0.784	0.810	0.770	2.985	0.711	0.123	52	383	64	66	-0.455	27	37	29	37	0
3	19	6	"PFF0332"	"F19746_5"	13440	23870	150	94	97	19	76	78	16	53	25	0	128	129	21	116	116	17	39	16	0	1.500	1.615	1.066	1.078	3.341	0.905	0.045	156	620	30	34	0.585	18	12	21	13	-50
3	20	6	"PFF0334"	"F19787_2"	13600	23880	120	1659	1626	544	77	78	15	100	100	0	5359	5056	1436	116	115	17	100	100	0	0.302	0.314	0.318	0.296	1.628	0.303	0.875	120	462	6825	6489	-1.729	1582	5243	1549	4940	0
3	21	6	"PFF0336"	"F19828_2"	13810	23880	130	131	132	33	78	80	15	90	73	0	187	190	42	115	116	17	94	85	0	0.736	0.720	0.698	0.747	2.543	0.660	0.431	120	552	125	129	-0.442	53	72	54	75	0
3	22	6	"PFF0338"	"F19846_4"	13990	23880	120	118	118	27	76	78	16	81	65	0	151	151	25	111	113	17	80	56	0	1.050	1.050	0.966	0.929	2.660	1.083	0.226	120	529	82	82	0.070	42	40	42	40	0
3	1	7	"PFF0364"	"F20448_4"	10000	24080	120	341	340	76	72	74	18	100	100	0	649	632	139	111	113	17	100	100	0	0.500	0.514	0.513	0.511	1.369	0.501	0.874	120	613	807	789	-1.000	269	538	268	521	0
3	2	7	"PFF0366"	"F20625_1"	10200	24090	120	284	273	78	77	80	24	96	95	0	512	529	139	113	117	25	100	100	0	0.519	0.471	0.482	0.445	1.656	0.460	0.807	120	528	606	612	-0.947	207	399	196	416	0
3	3	7	"PFF0369"	"F20760_1"	10390	24080	130	255	266	92	76	80	22	100	100	0	493	492	149	113	115	24	100	100	0	0.471	0.501	0.501	0.490	1.469	0.497	0.821	120	546	559	569	-1.086	179	380	190	379	0
3	4	7	"PFF0372"	"F20855_1"	10580	24080	120	155	158	39	77	79	19	95	85	0	209	201	42	115	116	16	92	87	0	0.830	0.942	0.913	0.901	2.053	0.903	0.505	120	543	172	167	-0.269	78	94	81	86	0
3	5	7	"PFF0375"	"F20870_2"	10780	24080	130	152	158	38	77	79	18	96	89	0	252	250	48	118	119	19	99	97	0	0.560	0.614	0.632	0.578	2.014	0.605	0.531	120	565	209	213	-0.837	75	134	81	132	0
3	6	7	"PFF0378"	"F20896_3"	10950	24080	130	142	145	31	78	78	15	97	87	0	183	184	31	118	120	18	97	84	0	0.985	1.015	0.922	1.021	2.056	0.996	0.438	120	524	129	133	-0.022	64	65	67	66	0
3	7	7	"PFF0409"	"F22107_2"	11150	24080	140	118	119	26	81	82	17	78	52	0	164	165	31	121	123	19	77	57	0	0.860	0.864	0.796	0.774	2.874	0.757	0.257	156	630	80	82	-0.217	37	43	38	44	0
3	8	7	"PFF0415"	"F22233_2"	11350	24080	120	226	224	53	86	88	20	99	96	0	438	437	105	127	128	21	100	100	0	0.450	0.445	0.432	0.433	1.577	0.410	0.735	120	500	451	448	-1.151	140	311	138	310	0
3	9	7	"PFF0417"	"F2227_1"	11530	24080	120	470	478	137	81	83	19	100	100	0	559	559	166	119	121	19	100	100	0	0.884	0.902	0.876	0.922	1.519	0.879	0.863	120	514	829	837	-0.178	389	440	397	440	0
3	10	7	"PFF0420"	"F22395_1"	11730	24080	120	111	114	24	79	82	48	24	1	0	144	144	25	113	114	17	67	44	0	1.032	1.129	1.087	1.111	3.309	4.987	0.158	120	530	63	66	0.046	32	31	35	31	0
3	11	7	"PFF0431"	"F22631_1"	11920	24080	130	111	113	24	78	82	49	30	0	0	153	154	23	112	114	17	87	60	0	0.805	0.833	0.906	0.822	2.734	4.298	0.144	120	506	74	77	-0.313	33	41	35	42	0
3	12	7	"PFF0435"	"F22741_2"	12100	24080	120	199	206	54	77	78	15	100	99	0	405	405	109	113	115	16	100	100	0	0.418	0.442	0.454	0.435	1.559	0.424	0.780	120	478	414	421	-1.259	122	292	129	292	0
3	13	7	"PFF1070"	"F45236_1"	12290	24080	120	1046	993	294	76	77	15	100	100	0	769	741	190	113	115	16	100	100	0	1.479	1.460	1.480	1.424	1.522	1.513	0.878	120	512	1626	1545	0.564	970	656	917	628	0
3	14	7	"PFF1072"	"F4524_3"	12480	24080	120	152	154	40	75	79	32	89	65	0	308	306	74	113	114	17	99	99	0	0.395	0.409	0.379	0.388	2.154	0.375	0.623	120	516	272	272	-1.341	77	195	79	193	0
3	15	7	"PFF1075"	"F45282_1"	12670	24080	120	245	240	76	76	80	33	93	87	0	464	463	128	112	114	18	100	100	0	0.480	0.467	0.478	0.445	1.754	0.449	0.741	120	527	521	515	-1.059	169	352	164	351	0
3	16	7	"PFF1077"	"F45296_2"	12870	24080	120	128	130	35	75	77	16	84	75	0	256	251	54	112	114	18	100	97	0	0.368	0.396	0.388	0.391	2.016	0.371	0.471	120	570	197	194	-1.442	53	144	55	139	0
3	17	7	"PFF1080"	"F45354_1"	13050	24080	110	300	293	83	77	78	16	98	96	0	403	389	96	113	114	17	97	97	0	0.769	0.783	0.799	0.718	1.809	0.782	0.776	80	470	513	492	-0.379	223	290	216	276	0
3	18	7	"PFF1082"	"F4541_1"	13240	24080	120	224	219	63	77	78	15	96	95	0	706	677	165	112	114	17	100	100	0	0.247	0.251	0.249	0.236	1.606	0.253	0.806	120	552	741	707	-2.015	147	594	142	565	0
3	19	7	"PFF1120"	"F46301_17"	13430	24070	120	376	367	102	77	79	17	100	100	0	593	559	150	114	115	17	100	99	0	0.624	0.652	0.661	0.657	1.465	0.634	0.872	120	527	778	735	-0.680	299	479	290	445	0
3	20	7	"PFF1128"	"F46381_1"	13630	24070	120	828	768	213	78	80	18	100	100	0	953	908	265	115	117	18	100	100	0	0.895	0.870	0.888	0.893	1.461	0.852	0.883	120	476	1588	1483	-0.160	750	838	690	793	0
3	21	7	"PFF1133"	"F46513_1"	13810	24070	120	417	412	113	78	80	16	100	100	0	1315	1265	383	116	118	18	100	100	0	0.283	0.291	0.282	0.293	1.441	0.271	0.866	120	466	1538	1483	-1.822	339	1199	334	1149	0
3	22	7	"PFF1136"	"F46584_1"	14000	24070	120	1260	1210	368	77	78	15	100	100	0	3129	3098	1019	116	117	19	100	100	0	0.393	0.380	0.377	0.386	1.408	0.361	0.890	120	554	4196	4115	-1.349	1183	3013	1133	2982	0
3	1	8	"PFF1138"	"F46705_1"	10030	24280	130	1232	1132	372	74	76	18	100	100	0	985	935	232	112	114	19	100	100	0	1.326	1.286	1.282	1.213	1.552	1.353	0.872	120	629	2031	1881	0.408	1158	873	1058	823	0
3	2	8	"PFF1140"	"F46816_1"	10220	24280	120	190	194	44	78	79	16	100	98	0	268	276	56	114	116	19	100	97	0	0.727	0.716	0.731	0.712	1.693	0.714	0.617	120	440	266	278	-0.459	112	154	116	162	0
3	3	8	"PFF1163"	"F47563_1"	10390	24280	130	159	162	38	77	78	15	97	92	0	231	233	40	113	115	17	99	99	0	0.695	0.708	0.770	0.667	1.780	0.695	0.568	120	519	200	205	-0.525	82	118	85	120	0
3	4	8	"PFF1165"	"F47822_1"	10590	24280	120	296	292	84	76	77	14	100	100	0	359	355	92	114	115	17	99	98	0	0.898	0.896	0.862	0.907	1.758	0.883	0.797	120	522	465	457	-0.155	220	245	216	241	0
3	5	8	"PFF1167"	"F47864_3"	10790	24280	130	147	144	34	76	77	14	94	85	0	238	233	51	117	118	19	95	90	0	0.587	0.586	0.597	0.577	2.022	0.548	0.570	120	548	192	184	-0.769	71	121	68	116	0
3	6	8	"PFF1175"	"F48138_1"	10970	24270	120	114	116	24	76	77	14	89	69	0	163	162	32	117	119	18	76	63	0	0.826	0.889	0.759	0.847	2.533	0.701	0.274	120	481	84	85	-0.276	38	46	40	45	0
3	7	8	"PFF1179"	"F48181_2"	11160	24280	120	341	323	100	80	81	18	98	96	0	681	647	157	120	122	20	100	100	0	0.465	0.461	0.452	0.437	1.664	0.452	0.792	120	450	822	770	-1.104	261	561	243	527	0
3	8	8	"PFF1182"	"F48253_3"	11350	24270	120	123	124	27	85	87	21	74	48	0	174	173	32	127	129	21	78	53	0	0.809	0.848	0.888	0.795	2.353	0.793	0.176	120	497	85	85	-0.307	38	47	39	46	0
3	9	8	"PFF1197"	"F48515_1"	11550	24270	120	246	235	61	82	84	18	98	95	0	396	381	97	122	123	19	99	96	0	0.599	0.591	0.589	0.594	1.883	0.546	0.721	120	499	438	412	-0.740	164	274	153	259	0
3	10	8	"PFF1204"	"F48839_1"	11730	24270	120	207	212	51	81	82	16	100	97	0	271	270	59	118	119	17	99	99	0	0.824	0.862	0.858	0.868	1.761	0.851	0.737	120	498	279	283	-0.280	126	153	131	152	0
3	11	8	"PFF1208"	"F49178_1"	11940	24260	150	102	103	24	79	81	33	33	5	0	136	137	21	115	117	18	53	19	0	1.095	1.091	1.233	1.267	2.942	0.960	0.113	156	580	44	46	0.131	23	21	24	22	-50
3	12	8	"PFF1210"	"F4934_1"	12120	24270	120	191	194	55	76	78	15	98	95	0	277	278	74	112	113	16	99	96	0	0.697	0.711	0.663	0.698	1.857	0.665	0.663	120	431	280	284	-0.521	115	165	118	166	0
3	13	8	"PFF1215"	"F49538_1"	12300	24270	120	730	710	210	76	77	14	100	100	0	1496	1374	471	112	115	17	100	100	0	0.473	0.502	0.480	0.519	1.660	0.464	0.857	120	495	2038	1896	-1.081	654	1384	634	1262	0
3	14	8	"PFF1218"	"F49644_4"	12500	24270	120	433	416	136	76	79	35	99	98	0	405	397	115	113	116	20	97	97	0	1.223	1.197	1.176	1.205	1.819	1.262	0.752	120	513	649	624	0.290	357	292	340	284	0
3	15	8	"PFF1901"	"F8433_1"	12690	24270	130	850	781	255	77	79	33	100	98	0	625	610	155	113	115	18	100	100	0	1.510	1.416	1.452	1.355	1.617	1.505	0.846	120	506	1285	1201	0.594	773	512	704	497	0
3	16	8	"PFF1905"	"F8612_1"	12870	24270	120	680	653	235	77	82	45	99	98	0	1266	1211	399	114	132	145	99	96	0	0.523	0.525	0.515	0.505	1.695	0.503	0.839	120	486	1755	1673	-0.934	603	1152	576	1097	0
3	17	8	"PFF1913"	"F8921_1"	13070	24270	120	415	410	118	76	81	46	100	98	0	1151	1061	295	113	130	146	100	96	0	0.327	0.352	0.346	0.347	1.460	0.335	0.855	120	480	1377	1282	-1.614	339	1038	334	948	0
3	18	8	"PFF1915"	"F8939_2"	13260	24270	120	149	149	37	76	77	15	95	83	0	294	278	68	111	113	17	97	95	0	0.399	0.437	0.403	0.395	2.143	0.395	0.538	120	457	256	240	-1.326	73	183	73	167	0
3	19	8	"PFF1919"	"F9091_1"	13460	24270	120	146	147	40	81	83	19	88	74	0	245	250	58	116	118	20	100	96	0	0.504	0.493	0.485	0.443	2.133	0.474	0.521	120	425	194	200	-0.989	65	129	66	134	0
3	20	8	"PFF1921"	"F9247_1"	13620	24250	120	155	156	37	80	83	20	95	81	0	236	242	54	118	120	19	97	94	0	0.636	0.613	0.600	0.623	2.097	0.525	0.415	120	401	193	200	-0.654	75	118	76	124	0
3	21	8	"PFI0014"	"I10798_1"	13800	24260	150	78	79	17	77	78	15	19	5	0	111	113	17	115	117	18	12	1	0	-0.250	-1.000	1.227	1.243	3.408	0.299	0.004	156	596	-3	0	Error	1	-4	2	-2	-50
3	22	8	"PFI0017"	"I10882_1"	14000	24250	120	219	215	51	76	77	19	100	96	0	503	494	93	112	114	17	100	100	0	0.366	0.364	0.352	0.346	1.455	0.351	0.814	120	582	534	521	-1.451	143	391	139	382	0
3	1	9	"PFI0023"	"I11056_2"	10050	24470	150	80	83	18	74	75	15	31	10	0	130	133	23	111	113	19	46	21	0	0.316	0.409	0.668	0.683	3.386	0.240	0.014	156	713	25	31	-1.663	6	19	9	22	-50
3	2	9	"PFI0029"	"I11211_1"	10210	24460	120	141	142	28	76	77	16	99	85	0	200	203	34	113	114	19	100	96	0	0.747	0.733	0.743	0.708	1.764	0.688	0.524	120	428	152	156	-0.421	65	87	66	90	0
3	3	9	"PFI0033"	"I11281_1"	10400	24470	150	79	81	16	78	78	15	18	5	0	114	114	20	113	115	18	17	7	0	1.000	3.000	0.783	0.699	3.587	0.223	0.007	156	506	2	4	0.000	1	1	3	1	-50
3	4	9	"PFI0035"	"I11342_1"	10590	24460	120	311	302	77	77	77	14	99	98	0	538	530	94	112	114	16	100	100	0	0.549	0.538	0.566	0.506	1.590	0.539	0.814	120	442	660	643	-0.864	234	426	225	418	0
3	5	9	"PFI0056"	"I12038_2"	10760	24450	110	214	219	53	75	76	15	100	98	0	171	176	30	115	116	17	96	81	0	2.482	2.361	2.346	2.453	1.909	2.747	0.483	80	444	195	205	1.312	139	56	144	61	0
3	6	9	"PFI0058"	"I12132_1"	10970	24460	120	265	257	72	75	77	15	99	98	0	659	632	154	115	117	19	100	100	0	0.349	0.352	0.369	0.337	1.535	0.339	0.796	120	543	734	699	-1.518	190	544	182	517	0
3	7	9	"PFI0060"	"I12159_3"	11160	24450	120	123	126	33	77	79	18	81	63	0	148	148	31	115	116	18	67	42	0	1.394	1.485	1.281	1.357	3.357	2.438	0.120	120	429	79	82	0.479	46	33	49	33	0
3	8	9	"PFI0063"	"I12192_2"	11330	24460	150	84	86	19	80	82	19	21	8	0	121	122	19	119	120	18	17	7	0	2.000	2.000	0.929	1.002	4.034	0.824	0.008	156	586	6	9	1.000	4	2	6	3	-50
3	9	9	"PFI0069"	"I12412_1"	11540	24460	130	326	315	97	81	85	32	96	92	0	442	424	99	119	122	25	99	99	0	0.759	0.767	0.756	0.699	1.866	0.788	0.769	120	577	568	539	-0.399	245	323	234	305	0
3	10	9	"PFI0072"	"I12552_2"	11740	24460	130	3650	3450	1118	83	86	32	100	100	0	3800	3536	920	122	123	25	100	100	0	0.970	0.986	0.998	0.935	1.529	1.012	0.898	120	565	7245	6781	-0.044	3567	3678	3367	3414	0
3	11	9	"PFI0105"	"I13369_2"	11930	24460	120	132	134	34	81	84	19	81	65	0	199	195	40	121	122	19	91	81	0	0.654	0.716	0.718	0.619	2.479	0.631	0.352	120	512	129	127	-0.613	51	78	53	74	0
3	12	9	"PFI0107"	"I13466_1"	12120	24450	120	199	202	53	78	80	19	97	94	0	302	298	65	117	119	17	99	97	0	0.654	0.685	0.683	0.684	1.778	0.689	0.681	120	471	306	305	-0.613	121	185	124	181	0
3	13	9	"PFI0111"	"I13569_2"	12300	24460	130	331	334	106	77	79	21	97	96	0	651	632	163	117	119	18	100	100	0	0.476	0.499	0.495	0.459	1.935	0.488	0.792	120	517	788	772	-1.072	254	534	257	515	0
3	14	9	"PFI0113"	"I13674_4"	12520	24460	120	105	109	29	78	80	21	55	30	0	156	153	30	116	118	19	70	51	0	0.675	0.838	0.744	0.704	3.351	1.009	0.247	120	516	67	68	-0.567	27	40	31	37	0
3	15	9	"PFI0118"	"I13901_1"	12690	24450	130	239	227	54	77	78	15	100	99	0	247	241	50	115	115	16	98	94	0	1.227	1.190	1.171	1.193	1.604	1.188	0.732	120	506	294	276	0.295	162	132	150	126	0
3	16	9	"PFI0122"	"I13918_1"	12880	24460	130	929	892	264	76	79	36	100	99	0	1625	1563	414	115	128	128	100	98	0	0.565	0.564	0.568	0.550	1.552	0.557	0.879	120	515	2363	2264	-0.824	853	1510	816	1448	0
3	17	9	"PFJ0094"	"J1546_3"	13060	24440	150	92	91	18	76	80	41	7	0	0	121	123	23	114	129	129	0	0	0	2.286	1.667	1.100	1.105	3.484	0.527	0.016	156	623	23	24	1.193	16	7	15	9	-50
3	18	9	"PFJ0104"	"J157_2"	13280	24440	150	84	85	17	73	75	15	38	14	0	123	123	22	111	113	17	36	12	0	0.917	1.000	0.882	0.939	3.030	0.361	0.015	156	527	23	24	-0.126	11	12	12	12	-50
3	19	9	"PFJ0107"	"J1588_1"	13440	24450	120	177	175	52	81	83	18	90	85	0	319	307	87	117	119	19	100	95	0	0.475	0.495	0.482	0.493	2.038	0.461	0.547	120	361	298	284	-1.073	96	202	94	190	0
3	20	9	"PFJ0110"	"J1616_1"	13610	24450	150	97	98	21	82	84	17	44	21	0	138	137	26	120	122	20	46	14	0	0.833	0.941	0.957	0.819	3.658	4.161	0.019	156	570	33	33	-0.263	15	18	16	17	-50
3	21	9	"PFJ0116"	"J163_7"	13840	24450	120	96	96	22	76	77	15	59	30	0	166	165	32	112	114	17	83	71	0	0.370	0.377	0.526	0.532	2.693	0.301	0.103	120	539	74	73	-1.433	20	54	20	53	0
3	22	9	"PFJ0119"	"J167_13"	14030	24460	130	136	139	38	76	79	36	75	40	0	251	246	62	110	111	16	95	95	0	0.426	0.463	0.466	0.447	1.914	0.537	0.290	120	603	201	199	-1.233	60	141	63	136	0
3	1	10	"PFJ0157"	"J183_4"	10040	24660	150	130	134	31	73	74	15	93	83	0	225	221	50	110	110	16	94	92	0	0.496	0.550	0.532	0.548	2.171	0.482	0.484	156	800	172	172	-1.013	57	115	61	111	0
3	2	10	"PFJ0159"	"J183_6"	10240	24660	100	89	91	19	74	76	14	52	22	0	144	144	31	112	112	18	67	48	0	0.469	0.531	0.476	0.465	3.371	0.249	0.070	80	403	47	49	-1.093	15	32	17	32	0
3	3	10	"PFJ0161"	"J183_8"	10400	24650	120	111	112	26	74	76	17	77	55	0	167	169	23	111	112	17	97	80	0	0.661	0.655	0.643	0.580	2.450	0.657	0.288	120	418	93	96	-0.598	37	56	38	58	0
3	4	10	"PFJ0165"	"J1901_2"	10570	24650	150	89	99	35	76	77	16	47	30	0	125	141	42	112	114	17	44	31	0	1.000	0.793	0.972	0.989	3.315	0.737	0.304	156	601	26	52	0.000	13	13	23	29	-50
3	5	10	"PFJ0168"	"J191_1"	10780	24650	130	130	128	31	75	78	16	90	70	0	201	205	36	113	115	18	99	93	0	0.625	0.576	0.594	0.544	2.189	0.561	0.386	120	649	143	145	-0.678	55	88	53	92	0
3	6	10	"PFJ0170"	"J191_6"	10980	24650	130	107	107	24	75	78	17	75	43	0	147	148	27	115	117	19	65	42	0	1.000	0.970	1.050	0.988	3.022	1.942	0.075	120	587	64	65	0.000	32	32	32	33	0
3	7	10	"PFJ0203"	"J21_13"	11160	24650	120	112	114	28	77	80	17	75	50	0	150	153	28	116	118	19	70	41	0	1.029	1.000	1.023	1.037	2.879	0.918	0.166	120	519	69	74	0.042	35	34	37	37	0
3	8	10	"PFJ0207"	"J21_24"	11360	24650	120	137	136	35	79	82	19	85	73	0	224	220	51	118	119	19	96	90	0	0.547	0.559	0.559	0.533	2.099	0.530	0.484	120	514	164	159	-0.870	58	106	57	102	0
3	9	10	"PFJ0209"	"J21_26"	11550	24650	120	162	163	48	79	85	42	76	49	0	299	288	85	119	121	18	96	93	0	0.461	0.497	0.472	0.471	1.949	0.506	0.435	120	515	263	253	-1.117	83	180	84	169	0
3	10	10	"PFJ0212"	"J21_31"	11740	24650	130	5573	4986	1758	81	86	42	100	100	0	6889	6493	1848	122	123	21	100	100	0	0.812	0.770	0.796	0.718	1.639	0.787	0.869	120	529	12259	11276	-0.301	5492	6767	4905	6371	0
3	11	10	"PFJ0216"	"J21_9"	11920	24670	150	95	97	23	83	84	19	32	10	0	137	137	22	124	125	19	35	8	0	0.923	1.077	1.158	0.970	3.356	1.186	0.019	156	666	25	27	-0.115	12	13	14	13	-50
3	12	10	"PFJ0218"	"J222_2"	12120	24650	120	141	143	37	81	81	18	87	75	0	252	245	58	120	122	18	95	91	0	0.455	0.496	0.443	0.493	2.103	0.468	0.461	120	512	192	187	-1.138	60	132	62	125	0
3	13	10	"PFJ0247"	"J242_2"	12310	24630	150	85	87	18	79	81	21	19	3	0	123	127	23	118	118	17	32	16	0	1.200	0.889	0.867	0.868	3.869	2.719	0.004	156	650	11	17	0.263	6	5	8	9	-50
3	14	10	"PFJ0250"	"J245_1"	12490	24640	110	112	115	27	78	80	18	73	48	0	165	162	38	116	117	17	73	61	0	0.694	0.804	0.714	0.765	2.696	0.567	0.284	80	458	83	83	-0.527	34	49	37	46	0
3	15	10	"PFJ0252"	"J245_13"	12690	24650	120	127	130	36	76	78	15	86	71	0	169	167	37	114	115	16	87	71	0	0.927	1.019	0.949	0.998	2.295	0.956	0.283	120	529	106	107	-0.109	51	55	54	53	0
3	16	10	"PFJ0254"	"J245_5"	12870	24650	120	115	116	28	77	79	15	76	60	0	193	191	40	114	116	18	94	85	0	0.481	0.506	0.555	0.486	2.530	0.460	0.328	120	539	117	116	-1.056	38	79	39	77	0
3	17	10	"PFJ0257"	"J245_9"	13080	24660	80	91	96	26	80	81	17	36	19	0	123	127	28	115	118	19	38	17	0	1.375	1.333	0.875	0.927	3.252	0.438	0.043	52	266	19	28	0.459	11	8	16	12	0
3	18	10	"PFJ0259"	"J2465_2"	13230	24640	150	92	92	21	76	78	16	48	18	0	130	130	23	113	115	19	46	20	0	0.941	0.941	0.788	0.912	3.726	0.417	0.038	156	656	33	33	-0.087	16	17	16	17	-50
3	19	10	"PFK0310"	"Kn2750_3"	13440	24650	150	91	94	26	79	81	17	41	14	0	134	140	36	115	117	20	48	26	0	0.632	0.600	0.636	0.724	3.553	0.493	0.116	156	553	31	40	-0.663	12	19	15	25	-50
3	20	10	"PFK0321"	"Kn2865_1"	13630	24650	150	94	98	25	80	82	20	40	19	0	137	142	32	116	118	19	53	29	0	0.667	0.692	0.650	0.722	3.698	0.792	0.128	156	593	35	44	-0.585	14	21	18	26	-50
3	21	10	"PFK0331"	"Kn3020_1"	13830	24650	130	457	432	122	77	80	19	99	99	0	769	726	166	112	113	17	100	100	0	0.578	0.578	0.584	0.566	1.396	0.588	0.857	120	541	1037	969	-0.790	380	657	355	614	0
3	22	10	"PFK0339"	"Kn3094_1"	14020	24640	150	88	91	21	75	77	16	42	18	0	126	126	23	111	112	16	46	20	0	0.867	1.067	0.939	0.835	3.422	0.559	0.013	156	766	28	31	-0.206	13	15	16	15	-50
3	1	11	"PFK0353"	"Kn3360_3"	10040	24850	130	101	106	32	73	75	14	77	49	0	162	160	30	109	110	17	85	70	0	0.528	0.647	0.610	0.561	2.928	0.508	0.137	120	653	81	84	-0.921	28	53	33	51	0
3	2	11	"PFK0355"	"Kn3360_5"	10220	24850	110	226	226	60	73	75	15	100	100	0	292	284	66	110	112	19	100	98	0	0.841	0.879	0.862	0.884	1.697	0.793	0.728	80	475	335	327	-0.250	153	182	153	174	0
3	3	11	"PFK0384"	"Kn386_1"	10410	24860	130	112	113	27	75	76	16	74	55	0	147	144	26	110	112	18	73	50	0	1.000	1.118	1.000	1.171	2.869	1.035	0.192	120	594	74	72	0.000	37	37	38	34	0
3	4	11	"PFK0387"	"Kn400_3"	10600	24850	120	1875	1956	605	75	78	18	100	100	0	868	841	282	113	115	18	100	100	0	2.384	2.584	2.478	2.766	1.585	2.595	0.881	120	518	2555	2609	1.253	1800	755	1881	728	0
3	5	11	"PFK0390"	"Kn4028_2"	10790	24860	130	720	658	234	78	81	19	98	95	0	1243	1098	351	116	117	17	100	100	0	0.570	0.591	0.603	0.557	1.967	0.577	0.853	120	581	1769	1562	-0.812	642	1127	580	982	0
3	6	11	"PFK0393"	"Kn4044_1"	10980	24850	110	186	192	59	78	81	19	93	91	0	180	187	55	117	120	21	83	68	0	1.714	1.629	1.576	1.574	2.073	1.429	0.532	80	499	171	184	0.778	108	63	114	70	0
3	7	11	"PFK0400"	"Kn4252_3"	11180	24850	120	2181	2100	460	80	82	19	100	100	0	2484	2340	561	119	121	22	100	100	0	0.888	0.910	0.896	0.924	1.288	0.899	0.934	120	550	4466	4241	-0.171	2101	2365	2020	2221	0
3	8	11	"PFK0406"	"Kn434_1"	11370	24850	130	735	718	255	80	83	18	100	99	0	330	329	75	120	122	18	100	99	0	3.119	3.053	3.118	2.901	1.718	3.340	0.786	120	578	865	847	1.641	655	210	638	209	0
3	9	11	"PFK0434"	"Kn5123_1"	11560	24850	120	138	140	33	81	85	32	80	42	0	278	270	61	119	121	18	97	97	0	0.358	0.391	0.400	0.368	2.107	0.344	0.484	120	529	216	210	-1.480	57	159	59	151	0
3	10	11	"PFK0438"	"Kn5186_3"	11750	24850	120	470	450	154	80	85	32	99	99	0	744	700	222	120	122	18	100	99	0	0.625	0.638	0.613	0.622	1.751	0.620	0.855	120	547	1014	950	-0.678	390	624	370	580	0
3	11	11	"PFK0449"	"Kn5414_1"	11950	24860	110	100	102	28	81	83	19	48	23	0	167	168	39	120	122	19	73	58	0	0.404	0.438	0.580	0.532	3.514	0.413	0.219	80	464	66	69	-1.307	19	47	21	48	0
3	12	11	"PFK0454"	"Kn5561_2"	12130	24850	120	216	219	53	79	80	20	100	98	0	373	372	88	118	119	19	100	100	0	0.537	0.551	0.563	0.542	1.575	0.523	0.726	120	506	392	394	-0.896	137	255	140	254	0
3	13	11	"PFK0456"	"Kn5587_1"	12310	24850	130	10794	10412	3439	79	81	21	100	100	0	8136	8030	2367	116	117	17	100	100	0	1.336	1.306	1.284	1.274	1.387	1.334	0.887	120	579	18735	18247	0.418	10715	8020	10333	7914	0
3	14	11	"PFK0460"	"Kn569_3"	12500	24840	110	705	686	207	77	81	29	100	100	0	262	265	66	115	118	24	98	97	0	4.272	4.060	4.315	4.137	1.558	4.202	0.750	80	514	775	759	2.095	628	147	609	150	0
3	15	11	"PFK0488"	"Kn67_1"	12700	24840	130	163	166	45	76	79	26	93	75	0	203	199	63	114	116	22	85	72	0	0.978	1.059	1.020	1.044	1.842	0.804	0.539	120	595	176	175	-0.033	87	89	90	85	0
3	16	11	"PFK0491"	"Kn6869_1"	12890	24840	130	1273	1169	398	77	80	17	100	100	0	439	420	124	114	116	17	98	98	0	3.680	3.569	3.682	3.643	1.528	3.677	0.839	120	566	1521	1398	1.880	1196	325	1092	306	0
3	17	11	"PFK0496"	"Kn707_1"	13080	24840	130	2164	1971	609	78	80	17	100	100	0	1689	1524	526	114	116	18	99	98	0	1.324	1.343	1.337	1.442	1.831	1.325	0.854	120	569	3661	3303	0.405	2086	1575	1893	1410	0
3	18	11	"PFK0507"	"Kn768_1"	13270	24850	130	213	208	57	78	80	17	100	95	0	297	296	67	114	116	18	97	96	0	0.738	0.714	0.727	0.695	1.913	0.715	0.674	120	560	318	312	-0.439	135	183	130	182	0
3	19	11	"PFK0510"	"Kn7854_1"	13460	24840	120	203	205	56	77	80	18	96	94	0	407	393	109	114	115	17	100	98	0	0.430	0.459	0.459	0.463	1.816	0.423	0.728	120	489	419	407	-1.217	126	293	128	279	0
3	20	11	"PFK0516"	"Kn8017_1"	13650	24840	120	9934	9500	3450	79	81	18	100	100	0	3192	3024	1204	115	116	17	100	100	0	3.203	3.239	3.168	3.365	1.721	3.343	0.878	120	498	12932	12330	1.679	9855	3077	9421	2909	0
3	21	11	"PFK1023"	"Ks506_1"	13840	24840	130	1149	1092	349	79	81	17	100	100	0	998	953	249	114	115	18	100	100	0	1.210	1.207	1.223	1.156	1.507	1.250	0.879	120	546	1954	1852	0.275	1070	884	1013	839	0
3	22	11	"PFK1025"	"Ks506_6"	14030	24840	120	212	220	62	75	77	16	100	99	0	483	475	117	112	113	17	100	100	0	0.369	0.399	0.404	0.386	1.561	0.378	0.752	120	536	508	508	-1.437	137	371	145	363	0
3	1	12	"PFK1027"	"Ks509_1"	10050	25050	120	118	118	26	73	81	80	10	0	0	197	197	37	107	109	18	98	91	0	0.500	0.500	0.554	0.464	2.530	0.446	0.394	120	579	135	135	-1.000	45	90	45	90	0
3	2	12	"PFK1030"	"Ks509_6"	10230	25050	130	535	528	197	74	83	80	97	93	0	389	404	105	109	111	19	100	100	0	1.646	1.539	1.558	1.453	1.527	1.782	0.766	120	582	741	749	0.719	461	280	454	295	0
3	3	12	"PFK1033"	"Ks510_10"	10420	25050	120	895	856	242	75	77	16	100	100	0	339	338	81	109	111	16	100	100	0	3.565	3.410	3.481	3.479	1.394	3.569	0.849	120	514	1050	1010	1.834	820	230	781	229	0
3	4	12	"PFK1036"	"Ks510_3"	10620	25050	120	350	349	98	76	78	16	100	99	0	304	304	58	111	112	16	100	100	0	1.420	1.415	1.420	1.360	1.532	1.505	0.802	120	491	467	466	0.506	274	193	273	193	0
3	5	12	"PFK1051"	"Ks539_1"	10800	25040	130	945	891	228	77	79	20	100	100	0	1257	1197	264	116	117	18	100	100	0	0.761	0.753	0.735	0.737	1.331	0.737	0.892	120	486	2009	1895	-0.395	868	1141	814	1081	0
3	6	12	"PFK1053"	"Ks545_4"	10990	25050	120	262	261	61	78	80	19	100	99	0	362	352	82	118	120	20	100	100	0	0.754	0.782	0.800	0.790	1.530	0.738	0.740	120	541	428	417	-0.407	184	244	183	234	0
3	7	12	"PFK1057"	"Ks54_4"	11190	25040	130	324	316	97	81	83	17	95	95	0	465	438	129	120	123	20	95	95	0	0.704	0.739	0.733	0.728	1.616	0.717	0.800	120	469	588	553	-0.506	243	345	235	318	0
3	8	12	"PFK1062"	"Ks5580_5"	11370	25050	120	431	405	129	85	86	18	98	96	0	530	498	116	128	129	21	100	100	0	0.861	0.865	0.848	0.784	1.739	0.880	0.826	120	448	748	690	-0.216	346	402	320	370	0
3	9	12	"PFK1065"	"Ks565_1"	11560	25050	130	720	708	179	84	86	18	100	100	0	411	415	78	123	125	18	100	100	0	2.208	2.137	2.131	2.111	1.358	2.263	0.851	120	543	924	916	1.143	636	288	624	292	0
3	10	12	"PFK1067"	"Ks565_2"	11750	25050	120	278	264	68	82	85	21	97	96	0	382	389	91	119	122	19	100	100	0	0.745	0.674	0.720	0.658	1.733	0.652	0.760	120	531	459	452	-0.424	196	263	182	270	0
3	11	12	"PFK1087"	"Ks56_4"	11950	25050	110	108	114	27	80	83	20	63	35	0	146	150	31	119	121	19	62	31	0	1.037	1.097	0.985	1.089	3.144	0.898	0.162	80	459	55	65	0.052	28	27	34	31	0
3	12	12	"PFK1089"	"Ks56_9"	12140	25040	130	178	169	38	78	80	16	98	90	0	228	226	51	116	118	19	95	93	0	0.893	0.827	0.809	0.812	1.856	0.750	0.548	120	548	212	201	-0.163	100	112	91	110	0
3	13	12	"PFK1091"	"Ks586_5"	12330	25040	120	174	173	40	78	80	16	97	92	0	250	247	63	117	118	17	95	95	0	0.722	0.731	0.711	0.722	1.947	0.634	0.570	120	470	229	225	-0.470	96	133	95	130	0
3	14	12	"PFK1096"	"Ks592_4"	12520	25040	120	566	548	128	77	81	29	100	100	0	541	503	127	119	121	24	99	98	0	1.159	1.227	1.181	1.286	1.568	1.159	0.775	120	503	911	855	0.213	489	422	471	384	0
3	15	12	"PFK1098"	"Ks595_2"	12710	25040	120	237	239	65	78	80	16	97	95	0	259	256	58	116	117	17	98	95	0	1.112	1.150	1.171	1.185	1.916	1.123	0.671	120	457	302	301	0.153	159	143	161	140	0
3	16	12	"PFK1103"	"Ks5_1"	12890	25040	130	1098	993	354	79	80	16	100	99	0	532	506	141	114	115	17	100	100	0	2.438	2.332	2.367	2.187	1.673	2.428	0.836	120	504	1437	1306	1.286	1019	418	914	392	0
3	17	12	"PFK1124"	"Ks646_6"	13080	25040	120	209	211	60	78	80	15	97	95	0	551	531	133	115	116	17	100	100	0	0.300	0.320	0.305	0.296	1.707	0.307	0.778	120	468	567	549	-1.735	131	436	133	416	0
3	18	12	"PFK1126"	"Ks64_1"	13270	25040	120	125	131	29	79	81	17	93	73	0	222	225	40	116	117	18	99	96	0	0.434	0.477	0.474	0.451	1.969	0.434	0.432	120	457	152	161	-1.204	46	106	52	109	0
3	19	12	"PFK1135"	"Ks664_1"	13470	25040	120	165	165	43	79	81	17	96	89	0	341	335	75	115	117	19	99	99	0	0.381	0.391	0.379	0.372	1.665	0.376	0.664	120	447	312	306	-1.394	86	226	86	220	0
3	20	12	"PFK1137"	"Ks664_35"	13660	25040	130	1007	971	357	81	83	16	100	99	0	1410	1398	377	114	116	18	100	100	0	0.715	0.693	0.721	0.625	1.838	0.729	0.859	120	473	2222	2174	-0.485	926	1296	890	1284	0
3	21	12	"PFK1140"	"Ks667_3"	13850	25030	120	117	118	26	81	83	17	75	50	0	158	158	37	115	117	18	72	56	0	0.837	0.860	0.750	0.786	3.111	0.681	0.139	120	487	79	80	-0.256	36	43	37	43	0
3	22	12	"PFK1142"	"Ks66_1"	14030	25030	120	3604	3286	822	78	79	16	100	100	0	3010	2709	809	114	115	16	100	100	0	1.218	1.236	1.215	1.282	1.427	1.210	0.895	120	529	6422	5803	0.284	3526	2896	3208	2595	0
3	1	13	"PFM0090"	"M16407_5"	10060	25240	120	273	297	159	74	83	82	93	69	0	620	621	229	110	111	16	100	100	0	0.390	0.436	0.426	0.418	1.640	0.406	0.515	120	557	709	734	-1.358	199	510	223	511	0
3	2	13	"PFM0095"	"M16853_1"	10240	25240	110	147	146	31	76	85	87	27	0	0	244	246	49	111	113	19	100	100	0	0.534	0.519	0.541	0.489	1.891	0.430	0.458	80	428	204	205	-0.906	71	133	70	135	0
3	3	13	"PFM0099"	"M17049_2"	10430	25240	120	524	517	154	75	77	15	100	100	0	576	565	147	112	113	17	100	100	0	0.968	0.976	1.004	0.949	1.524	0.978	0.855	120	477	913	895	-0.047	449	464	442	453	0
3	4	13	"PFM0101"	"M17181_1"	10610	25240	110	117	120	33	77	79	15	80	61	0	189	181	48	113	114	16	81	73	0	0.526	0.632	0.558	0.618	4.097	0.498	0.265	80	354	116	111	-0.926	40	76	43	68	0
3	5	13	"PFM0103"	"M17230_2"	10770	25220	150	78	80	16	77	83	34	5	0	0	110	113	18	115	117	17	14	3	0	-0.200	-1.500	1.000	0.832	3.244	2.719	0.000	156	597	-4	1	Error	1	-5	3	-2	-50
3	6	13	"PFM0105"	"M17327_1"	11000	25230	110	489	462	128	77	80	21	100	98	0	425	424	103	115	117	20	100	100	0	1.329	1.246	1.286	1.219	1.547	1.196	0.821	80	443	722	694	0.410	412	310	385	309	0
3	7	13	"PFM0123"	"M18924_1"	11180	25210	150	110	187	170	80	82	17	58	46	0	156	188	106	119	122	22	65	43	0	0.811	1.551	1.515	1.356	2.706	1.675	0.751	156	528	67	176	-0.303	30	37	107	69	-50
3	8	13	"PFM0125"	"M18924_16"	11350	25220	120	731	659	209	82	85	21	100	100	0	1271	1181	409	124	126	22	100	99	0	0.566	0.546	0.534	0.571	1.744	0.519	0.862	120	425	1796	1634	-0.822	649	1147	577	1057	0
3	9	13	"PFM0128"	"M18924_2"	11540	25220	110	727	750	247	82	85	21	100	100	0	1186	1225	469	121	123	20	100	100	0	0.606	0.605	0.618	0.627	1.761	0.536	0.799	80	421	1710	1772	-0.723	645	1065	668	1104	0
3	10	13	"PFM0134"	"M19188_5"	11720	25220	110	159	157	42	80	82	19	91	76	0	153	151	36	119	122	20	62	46	0	2.324	2.406	2.118	2.131	3.331	2.327	0.196	80	434	113	109	1.216	79	34	77	32	0
3	11	13	"PFM0138"	"M19559_4"	11920	25220	120	119	121	32	79	81	19	76	54	0	190	195	44	119	121	19	89	80	0	0.563	0.553	0.583	0.544	2.468	0.454	0.291	120	508	111	118	-0.828	40	71	42	76	0
3	12	13	"PFM0140"	"M196_2"	12100	25210	110	306	300	89	77	79	15	98	98	0	370	363	92	119	120	20	100	100	0	0.912	0.914	0.951	0.883	1.714	0.910	0.747	80	445	480	467	-0.132	229	251	223	244	0
3	13	13	"PFM0160"	"M21368_2"	12300	25210	100	252	255	68	78	80	16	100	100	0	152	158	33	118	119	18	71	43	0	5.118	4.425	4.495	4.682	2.097	4.306	0.343	80	401	208	217	2.355	174	34	177	40	0
3	14	13	"PFM0162"	"M21439_1"	12480	25210	120	483	467	138	79	81	17	100	100	0	318	296	83	119	121	17	95	93	0	2.030	2.192	2.228	2.420	1.929	2.253	0.734	120	481	603	565	1.022	404	199	388	177	0
3	15	13	"PFM0165"	"M21508_2"	12690	25220	130	824	761	223	80	83	18	100	100	0	1034	945	243	118	120	17	100	100	0	0.812	0.823	0.809	0.813	1.473	0.832	0.867	120	503	1660	1508	-0.300	744	916	681	827	0
3	16	13	"PFM0167"	"M2157_1"	12860	25210	120	405	406	139	77	79	18	98	97	0	221	221	61	114	117	18	90	87	0	3.065	3.075	2.977	3.065	1.964	3.286	0.671	120	445	435	436	1.616	328	107	329	107	0
3	17	13	"PFM0171"	"M21780_2"	13060	25220	120	318	308	97	77	77	15	98	98	0	568	556	185	114	115	17	99	98	0	0.531	0.523	0.500	0.522	1.954	0.492	0.777	120	414	695	673	-0.914	241	454	231	442	0
3	18	13	"PFM0173"	"M21780_4"	13240	25210	150	84	86	19	78	80	16	26	10	0	120	121	21	116	117	18	23	8	0	1.500	1.600	0.769	0.789	3.124	0.404	0.012	156	503	10	13	0.585	6	4	8	5	-50
3	19	13	"PFM0202"	"M23550_4"	13440	25220	130	681	616	196	80	82	16	98	98	0	850	825	223	114	116	18	100	100	0	0.817	0.754	0.771	0.688	1.997	0.761	0.852	120	454	1337	1247	-0.292	601	736	536	711	0
3	20	13	"PFM0204"	"M23550_7"	13610	25190	150	94	97	26	80	82	17	42	19	0	126	128	22	112	114	18	41	18	0	1.000	1.063	1.050	0.984	3.487	1.151	0.052	156	529	28	33	0.000	14	14	17	16	-50
3	21	13	"PFM0209"	"M24104_1"	13820	25220	120	157	157	47	78	81	18	89	77	0	322	323	103	114	116	18	97	95	0	0.380	0.378	0.377	0.357	1.975	0.339	0.620	120	512	287	288	-1.397	79	208	79	209	0
3	22	13	"PFM0211"	"M24315_1"	14020	25210	110	213	217	50	80	82	18	100	98	0	341	334	95	114	115	18	97	95	0	0.586	0.623	0.598	0.666	1.976	0.480	0.669	80	486	360	357	-0.771	133	227	137	220	0
3	1	14	"PFM0214"	"M24561_16"	10030	25420	120	117	119	29	76	78	23	70	43	0	228	229	52	111	112	15	98	95	0	0.350	0.364	0.374	0.327	2.527	0.323	0.394	120	566	158	161	-1.513	41	117	43	118	0
3	2	14	"PFM0216"	"M24561_22"	10220	25420	120	311	318	81	76	78	18	100	100	0	435	413	124	114	116	18	99	98	0	0.732	0.809	0.827	0.870	1.708	0.750	0.792	120	468	556	541	-0.450	235	321	242	299	0
3	3	14	"PFM0675"	"M49210_1"	10400	25410	130	113	117	25	76	79	20	77	44	0	188	189	35	114	116	18	94	85	0	0.500	0.547	0.486	0.505	2.360	0.436	0.303	120	467	111	116	-1.000	37	74	41	75	0
3	4	14	"PFM0678"	"M49439_1"	10590	25410	120	122	121	25	77	84	36	58	14	0	176	176	30	113	115	16	92	87	0	0.714	0.698	0.663	0.665	2.205	1.523	0.111	120	485	108	107	-0.485	45	63	44	63	0
3	5	14	"PFM0682"	"M49680_3"	10780	25410	120	128	127	26	79	83	34	69	18	0	257	257	56	112	114	16	99	98	0	0.338	0.331	0.328	0.307	2.228	0.299	0.143	120	496	194	193	-1.565	49	145	48	145	0
3	6	14	"PFM0685"	"M50030_1"	10960	25410	120	199	203	53	76	79	21	98	95	0	530	515	134	114	115	18	100	100	0	0.296	0.317	0.317	0.301	1.722	0.296	0.726	120	536	539	528	-1.758	123	416	127	401	0
3	7	14	"PFM0689"	"M50253_2"	11160	25410	120	194	195	42	77	79	17	100	98	0	317	301	73	116	118	20	98	97	0	0.582	0.638	0.623	0.661	1.631	0.591	0.739	120	531	318	303	-0.781	117	201	118	185	0
3	8	14	"PFM0691"	"M50721_1"	11350	25400	100	114	118	25	77	79	16	85	62	0	166	168	30	114	116	18	87	67	0	0.712	0.759	0.649	0.725	2.852	0.655	0.239	80	386	89	95	-0.491	37	52	41	54	0
3	9	14	"PFM0712"	"M52704_3"	11530	25410	150	82	85	22	79	80	18	26	8	0	115	117	23	115	118	19	21	8	0	100000.000	3.000	0.952	0.916	3.872	1.066	0.020	156	604	3	8	16.610	3	0	6	2	-50
3	10	14	"PFM0715"	"M5299_1"	11720	25400	120	425	420	95	79	80	16	100	100	0	425	410	131	117	119	17	99	96	0	1.123	1.164	1.138	1.305	1.778	1.064	0.780	120	486	654	634	0.168	346	308	341	293	0
3	11	14	"PFM0718"	"M53027_1"	11910	25400	130	112	118	29	77	81	19	80	45	0	201	204	48	118	120	17	92	85	0	0.422	0.477	0.450	0.497	2.792	0.339	0.238	120	547	118	127	-1.246	35	83	41	86	0
3	12	14	"PFM0720"	"M53181_3"	12110	25400	120	376	373	107	79	82	21	100	100	0	549	549	190	118	121	19	100	99	0	0.689	0.682	0.734	0.721	1.826	0.619	0.751	120	533	728	725	-0.537	297	431	294	431	0
3	13	14	"PFM0722"	"M53240_1"	12300	25400	120	233	235	61	80	81	19	98	97	0	469	462	114	117	120	18	100	100	0	0.435	0.449	0.464	0.434	1.555	0.445	0.806	120	485	505	500	-1.202	153	352	155	345	0
3	14	14	"PFM0726"	"M53565_1"	12480	25410	150	84	87	19	82	84	19	23	4	0	123	125	23	122	124	19	19	6	0	2.000	1.667	0.895	0.779	4.089	0.632	0.024	156	616	3	8	1.000	2	1	5	3	-50
3	15	14	"PFM0746"	"M54626_1"	12690	25400	130	503	493	120	81	84	19	100	100	0	1143	1112	328	121	123	20	100	100	0	0.413	0.416	0.415	0.426	1.482	0.382	0.832	120	564	1444	1403	-1.276	422	1022	412	991	0
3	16	14	"PFM0749"	"M5464_1"	12870	25400	110	166	165	43	78	80	19	97	88	0	315	314	82	116	118	19	98	98	0	0.442	0.439	0.425	0.427	1.950	0.383	0.513	80	428	287	285	-1.177	88	199	87	198	0
3	17	14	"PFM0753"	"M55240_4"	13050	25400	150	77	78	15	76	77	16	14	4	0	110	111	19	115	116	17	13	2	0	-0.200	-0.500	0.643	0.649	4.595	0.272	0.002	156	555	-4	-2	Error	1	-5	2	-4	-50
3	18	14	"PFM0758"	"M55479_1"	13240	25400	150	80	81	17	77	78	16	21	5	0	113	116	21	117	117	17	15	4	0	-0.750	-4.000	0.680	0.720	4.042	6.429	0.002	156	556	-1	3	Error	3	-4	4	-1	-50
3	19	14	"PFM0761"	"M55746_2"	13440	25410	130	99	102	22	78	80	17	58	29	0	157	158	29	116	117	18	79	59	0	0.512	0.571	0.558	0.495	3.241	0.477	0.134	120	577	62	66	-0.965	21	41	24	42	0
3	20	14	"PFM0763"	"M55888_10"	13630	25390	120	1576	1570	466	80	81	18	100	100	0	829	819	232	114	115	17	100	100	0	2.092	2.113	2.144	2.172	1.429	2.172	0.885	120	541	2211	2195	1.065	1496	715	1490	705	0
3	21	14	"PFM0787"	"M57062_3"	13820	25400	130	150	152	37	78	80	19	95	81	0	167	171	33	114	115	17	90	73	0	1.358	1.298	1.294	1.282	2.234	1.343	0.429	120	495	125	131	0.442	72	53	74	57	0
3	22	14	"PFM0790"	"M57295_1"	14000	25400	150	81	82	16	79	83	20	13	1	0	116	117	19	115	119	23	13	1	0	2.000	1.500	0.950	0.871	4.024	0.779	0.008	156	822	3	5	1.000	2	1	3	2	-50
3	1	15	"PFM0798"	"M57785_5"	10030	25620	150	87	89	17	77	80	28	15	1	0	122	126	23	113	114	18	35	14	0	1.111	0.923	0.775	0.854	3.774	4.754	0.028	156	781	19	25	0.152	10	9	12	13	-50
3	2	15	"PFM0800"	"M58024_1"	10220	25600	110	123	128	29	78	80	17	88	68	0	211	201	49	118	119	20	87	80	0	0.484	0.602	0.562	0.567	2.485	0.439	0.404	80	385	138	133	-1.047	45	93	50	83	0
3	3	15	"PFM0804"	"M58298_1"	10390	25600	150	82	81	17	77	80	20	15	1	0	114	115	20	116	118	19	17	3	0	-2.500	-4.000	0.846	0.898	2.962	0.821	0.015	156	657	3	3	Error	5	-2	4	-1	-50
3	4	15	"PFM0807"	"M58361_1"	10610	25610	120	665	635	222	78	81	23	99	96	0	1197	1169	372	113	115	16	100	100	0	0.542	0.527	0.517	0.501	1.633	0.518	0.874	120	565	1671	1613	-0.885	587	1084	557	1056	0
3	5	15	"PFN0316"	"N134_30"	10800	25610	110	158	160	33	78	80	21	97	91	0	228	226	48	115	116	18	93	92	0	0.708	0.739	0.712	0.794	2.206	0.680	0.515	80	490	193	193	-0.498	80	113	82	111	0
3	6	15	"PFN0318"	"N134_34"	10990	25600	110	146	144	31	78	80	22	93	72	0	296	295	77	115	116	18	97	95	0	0.376	0.367	0.364	0.365	1.883	0.284	0.450	80	477	249	246	-1.412	68	181	66	180	0
3	7	15	"PFN0320"	"N134_41"	11170	25600	120	177	177	36	76	78	19	100	97	0	265	261	54	115	116	19	100	98	0	0.673	0.692	0.685	0.699	1.642	0.633	0.682	120	512	251	247	-0.571	101	150	101	146	0
3	8	15	"PFN0324"	"N134_45"	11360	25600	120	2685	2568	506	75	76	16	100	100	0	1610	1525	384	109	111	18	100	100	0	1.739	1.761	1.797	1.798	1.326	1.771	0.877	120	492	4111	3909	0.798	2610	1501	2493	1416	0
3	9	15	"PFN0326"	"N134_5"	11540	25600	120	602	577	128	78	78	16	100	100	0	692	651	172	113	114	18	100	100	0	0.905	0.928	0.907	0.960	1.465	0.896	0.860	120	406	1103	1037	-0.144	524	579	499	538	0
3	10	15	"PFN0328"	"N134_57"	11720	25600	150	86	86	18	79	80	15	30	8	0	126	129	23	117	118	17	29	15	0	0.778	0.583	1.000	0.902	3.393	0.214	0.010	156	475	16	19	-0.363	7	9	7	12	-50
3	11	15	"PFN0346"	"N134_93"	11910	25600	150	81	84	17	79	81	19	14	4	0	119	118	20	118	120	18	16	3	0	2.000	100000.000	0.667	0.711	3.592	0.177	0.003	156	517	3	5	1.000	2	1	5	0	-50
3	12	15	"PFN0348"	"N134_96"	12100	25600	150	85	87	17	83	85	22	13	0	0	119	120	22	119	122	18	19	7	0	100000.000	4.000	0.600	0.600	4.448	2.242	0.017	156	583	2	5	16.610	2	0	4	1	-50
3	13	15	"PFN0350"	"N135_1"	12320	25600	150	87	87	18	83	85	20	16	5	0	149	150	29	119	122	18	62	39	0	0.133	0.129	0.536	0.520	3.875	0.204	0.019	156	581	34	35	-2.907	4	30	4	31	-50
3	14	15	"PFN0353"	"N135_14"	12500	25600	120	219	222	53	82	85	18	99	98	0	452	442	93	122	124	20	100	100	0	0.415	0.438	0.434	0.421	1.597	0.415	0.734	120	439	467	460	-1.268	137	330	140	320	0
3	15	15	"PFN0355"	"N135_17"	12690	25600	120	143	143	40	80	83	18	86	71	0	243	247	63	121	122	20	94	89	0	0.516	0.500	0.506	0.519	2.049	0.454	0.510	120	528	185	189	-0.953	63	122	63	126	0
3	16	15	"PFN0357"	"N135_2"	12890	25600	130	115	115	27	78	79	16	77	54	0	196	198	45	116	116	17	91	83	0	0.463	0.451	0.459	0.420	2.143	0.416	0.408	120	555	117	119	-1.112	37	80	37	82	0
3	17	15	"PFN0375"	"N136_7"	13070	25590	130	1022	968	242	79	79	15	100	100	0	658	613	184	116	117	17	95	95	0	1.740	1.789	1.803	1.957	1.813	1.767	0.865	120	513	1485	1386	0.799	943	542	889	497	0
3	18	15	"PFN0377"	"N137_11"	13270	25600	120	422	403	151	81	82	16	98	96	0	682	654	204	120	122	20	99	99	0	0.607	0.603	0.624	0.550	1.851	0.600	0.808	120	485	903	856	-0.721	341	562	322	534	0
3	19	15	"PFN0379"	"N137_15"	13430	25610	110	96	96	22	80	84	24	37	10	0	149	153	32	122	125	22	56	33	0	0.593	0.516	0.652	0.636	3.541	0.200	0.021	80	435	43	47	-0.755	16	27	16	31	0
3	20	15	"PFN0383"	"N137_20"	13640	25600	110	103	103	22	82	84	25	38	10	0	169	168	31	118	121	21	83	63	0	0.412	0.420	0.514	0.422	2.640	0.511	0.046	80	456	72	71	-1.280	21	51	21	50	0
3	21	15	"PFN0385"	"N137_22"	13820	25590	130	575	570	158	82	84	19	100	100	0	2314	2243	753	120	122	20	100	100	0	0.225	0.230	0.227	0.236	1.541	0.204	0.844	120	482	2687	2611	-2.154	493	2194	488	2123	0
3	22	15	"PFN0387"	"N137_25"	13990	25590	90	131	129	33	87	92	23	67	44	0	173	171	31	135	138	29	57	28	0	1.158	1.167	1.026	1.056	4.646	0.714	0.230	52	357	82	78	0.212	44	38	42	36	0
3	1	16	"PFN0405"	"N137_9"	10040	25800	120	135	141	31	77	82	55	51	6	0	223	229	53	114	114	17	96	93	0	0.532	0.557	0.533	0.528	1.874	0.493	0.521	120	499	167	179	-0.910	58	109	64	115	0
3	2	16	"PFN0407"	"N138_101"	10200	25800	150	88	88	18	79	81	19	27	7	0	124	126	20	117	118	19	23	8	0	1.286	1.000	1.111	1.135	3.706	0.586	0.017	156	647	16	18	0.363	9	7	9	9	-50
3	3	16	"PFN0410"	"N138_105"	10420	25800	120	406	406	92	78	80	17	100	100	0	1020	1006	255	117	119	18	100	100	0	0.363	0.369	0.373	0.371	1.367	0.352	0.892	120	530	1231	1217	-1.461	328	903	328	889	0
3	4	16	"PFN0413"	"N138_15"	10610	25800	120	98	102	24	78	82	24	41	16	0	167	170	31	115	117	17	89	75	0	0.385	0.436	0.465	0.459	3.066	0.490	0.019	120	505	72	79	-1.379	20	52	24	55	0
3	5	16	"PFN0416"	"N138_21"	10810	25800	130	151	151	31	79	80	20	96	85	0	181	183	37	116	116	17	89	83	0	1.108	1.075	1.106	1.154	2.078	1.019	0.450	120	513	137	139	0.148	72	65	72	67	0
3	6	16	"PFN0418"	"N138_26"	10990	25800	120	150	152	33	81	82	19	95	87	0	368	364	75	116	118	19	100	99	0	0.274	0.286	0.283	0.275	1.795	0.260	0.594	120	509	321	319	-1.869	69	252	71	248	0
3	7	16	"PFN0821"	"N159_40"	11180	25800	120	730	733	174	79	82	22	100	100	0	808	762	207	117	119	19	100	100	0	0.942	1.014	1.008	1.038	1.379	0.981	0.877	120	456	1342	1299	-0.086	651	691	654	645	0
3	8	16	"PFN0823"	"N159_45"	11340	25790	150	89	91	20	76	79	19	37	11	0	128	130	20	115	116	19	37	13	0	1.000	1.000	0.796	1.008	3.604	0.741	0.039	156	659	26	30	0.000	13	13	15	15	-50
3	9	16	"PFN0826"	"N159_51"	11590	25780	150	86	87	17	78	80	17	27	6	0	125	130	24	114	116	19	41	15	0	0.727	0.563	0.571	0.662	3.967	0.187	0.006	156	637	19	25	-0.459	8	11	9	16	-50
3	10	16	"PFN0828"	"N159_7"	11750	25800	120	291	386	316	76	79	17	95	93	0	373	452	291	115	116	16	100	100	0	0.833	0.920	0.806	0.753	2.192	1.015	0.865	120	383	473	647	-0.263	215	258	310	337	0
3	11	16	"PFN0830"	"N161_2"	11920	25780	140	153	152	38	78	79	17	95	85	0	326	317	94	116	118	18	98	92	0	0.357	0.368	0.384	0.392	1.990	0.323	0.581	156	504	285	275	-1.485	75	210	74	201	0
3	12	16	"PFN0833"	"N162_3"	12120	25780	130	147	150	31	82	83	17	97	88	0	240	240	47	119	121	18	99	95	0	0.537	0.562	0.598	0.561	1.848	0.511	0.516	120	489	186	189	-0.896	65	121	68	121	0
3	13	16	"PFN0859"	"N168_1"	12300	25790	120	124	124	28	81	82	17	84	59	0	222	225	50	116	118	16	96	94	0	0.406	0.394	0.376	0.394	2.270	0.333	0.363	120	524	149	152	-1.302	43	106	43	109	0
3	14	16	"PFN0861"	"N168_12"	12500	25770	110	3117	2886	737	81	84	28	100	100	0	1001	912	254	119	121	24	100	100	0	3.442	3.537	3.490	3.661	1.436	3.414	0.861	80	471	3918	3598	1.783	3036	882	2805	793	0
3	15	16	"PFN0863"	"N168_17"	12690	25790	120	97	100	21	79	82	27	31	5	0	203	207	48	116	119	24	91	83	0	0.207	0.231	0.263	0.260	2.569	0.190	0.152	120	579	105	112	-2.273	18	87	21	91	0
3	16	16	"PFN0866"	"N168_23"	12880	25780	110	263	259	64	77	79	16	100	100	0	192	187	44	117	118	19	83	71	0	2.480	2.600	2.562	2.948	2.132	2.476	0.539	80	385	261	252	1.310	186	75	182	70	0
3	17	16	"PFN0870"	"N168_29"	13050	25790	150	83	84	17	79	81	17	17	6	0	115	119	21	118	119	20	17	5	0	-1.333	5.000	0.679	0.754	3.146	0.248	0.010	156	609	1	6	Error	4	-3	5	1	-50
3	18	16	"PFN0873"	"N168_32"	13260	25790	120	107	110	24	81	83	17	64	38	0	185	188	41	120	122	20	85	74	0	0.400	0.426	0.432	0.403	2.873	0.344	0.228	120	505	91	97	-1.322	26	65	29	68	0
3	19	16	"PFN0901"	"N175_10"	13440	25780	130	1078	1018	262	80	83	22	100	100	0	1007	935	313	119	122	20	98	98	0	1.124	1.150	1.127	1.297	1.796	1.090	0.893	120	546	1886	1754	0.168	998	888	938	816	0
3	20	16	"PFN0903"	"N175_12"	13650	25770	150	92	94	21	83	85	30	15	2	0	127	127	22	120	123	20	23	7	0	1.286	1.571	1.175	1.046	4.336	0.673	0.017	156	611	16	18	0.363	9	7	11	7	-50
3	21	16	"PFN0908"	"N175_3"	13820	25760	150	89	90	18	88	91	29	7	0	0	126	124	24	132	132	22	8	2	0	-0.167	-0.250	0.773	0.866	3.982	0.557	0.048	156	540	-5	-6	Error	1	-6	2	-8	-50
3	22	16	"PFN0910"	"N175_8"	14030	25790	120	485	466	129	95	97	22	100	99	0	507	495	110	141	141	21	100	100	0	1.066	1.048	1.082	1.014	1.568	1.073	0.836	120	576	756	725	0.092	390	366	371	354	0
3	1	17	"PFN0912"	"N176_2"	10040	25990	110	158	162	36	77	79	19	98	90	0	319	336	96	111	112	17	100	98	0	0.389	0.378	0.422	0.372	1.971	0.300	0.518	80	542	289	310	-1.361	81	208	85	225	0
3	2	17	"PFN0914"	"N176_4"	10230	26000	110	144	147	30	78	83	37	81	46	0	235	236	53	112	114	18	96	95	0	0.537	0.556	0.546	0.576	2.234	0.474	0.446	80	471	189	193	-0.898	66	123	69	124	0
3	3	17	"PFN0936"	"N181_8"	10420	25990	120	150	151	32	78	83	35	87	51	0	305	305	76	115	116	18	100	100	0	0.379	0.384	0.393	0.374	1.939	0.327	0.532	120	518	262	263	-1.400	72	190	73	190	0
3	4	17	"PFN0938"	"N182_2"	10620	25990	120	119	128	41	80	83	22	70	42	0	204	204	42	116	116	17	93	87	0	0.443	0.545	0.497	0.479	2.452	0.593	0.264	120	472	127	136	-1.174	39	88	48	88	0
3	5	17	"PFN0940"	"N182_5"	10800	25970	150	91	95	23	80	82	21	35	14	0	121	123	20	115	115	16	27	12	0	1.833	1.875	1.333	1.207	4.359	3.454	0.007	156	517	17	23	0.874	11	6	15	8	-50
3	6	17	"PFN0947"	"N185_15"	10990	25990	120	150	153	36	80	81	17	94	87	0	252	255	62	115	115	16	100	97	0	0.511	0.521	0.541	0.485	2.189	0.466	0.575	120	465	207	213	-0.969	70	137	73	140	0
3	7	17	"PFN0951"	"N185_4"	11170	25980	110	355	345	89	78	82	23	100	100	0	300	306	67	115	117	17	100	100	0	1.497	1.398	1.405	1.410	1.426	1.258	0.743	80	445	462	458	0.582	277	185	267	191	0
3	8	17	"PFN0953"	"N185_6"	11370	25990	130	127	130	29	77	80	19	89	68	0	197	196	34	113	115	18	98	92	0	0.595	0.639	0.663	0.607	2.291	0.596	0.355	120	619	134	136	-0.748	50	84	53	83	0
3	9	17	"PFF1635"	"F64095_4"	11570	25980	90	143	160	72	76	79	19	80	71	0	185	256	141	111	114	17	96	90	0	0.905	0.579	0.674	0.648	2.012	0.502	0.650	52	345	141	229	-0.143	67	74	84	145	0
3	10	17	"PFF1651"	"F64732_1"	11740	25980	110	2912	2784	654	75	80	45	100	100	0	1059	1014	257	114	121	63	100	100	0	3.002	3.010	3.048	3.071	1.259	2.901	0.887	80	433	3782	3609	1.586	2837	945	2709	900	0
3	11	17	"PFF1691"	"F66430_1"	11940	25990	120	135	352	1056	75	79	44	65	24	0	186	342	958	114	121	63	58	14	0	0.833	1.215	0.912	0.800	2.593	1.155	0.494	120	437	132	505	-0.263	60	72	277	228	0
3	12	17	"PFF1706"	"F67045_1"	12110	25980	150	78	80	16	77	79	16	18	6	0	111	114	20	114	116	17	17	6	0	-0.333	100000.000	0.817	0.842	3.399	0.527	0.014	156	572	-2	3	Error	1	-3	3	0	-50
3	13	17	"PFF1770"	"F69174_1"	12320	25980	110	321	324	70	77	80	17	100	100	0	661	612	152	114	115	15	100	100	0	0.446	0.496	0.486	0.507	1.531	0.451	0.804	80	459	791	745	-1.165	244	547	247	498	0
3	14	17	"PFF1856"	"F72113_1"	12510	25980	120	1431	1379	485	77	81	27	100	100	0	1909	1824	580	114	116	22	100	100	0	0.754	0.761	0.780	0.744	1.685	0.759	0.883	120	586	3149	3012	-0.407	1354	1795	1302	1710	0
3	15	17	"PFC0253"	"C664"	12710	25980	80	139	147	47	78	79	16	92	80	0	186	213	83	114	114	17	84	78	0	0.847	0.697	0.707	0.834	2.553	0.556	0.513	52	309	133	168	-0.239	61	72	69	99	0
3	16	17	"PFC0263"	"C68"	12900	25970	150	86	87	18	78	80	17	29	8	0	132	133	23	116	117	20	38	14	0	0.500	0.529	0.824	0.865	3.246	0.316	0.016	156	644	24	26	-1.000	8	16	9	17	-50
3	17	17	"PFC0294"	"C735"	13080	25970	110	468	458	128	79	82	18	100	100	0	172	169	36	119	120	21	75	60	0	7.340	7.580	7.043	7.849	1.900	7.254	0.463	80	436	442	429	2.876	389	53	379	50	0
3	18	17	"PFC0298"	"C739"	13270	25970	110	492	476	160	80	83	19	98	98	0	151	149	34	120	121	20	56	40	0	13.290	13.655	9.766	12.428	2.311	12.054	0.295	80	462	443	425	3.732	412	31	396	29	0
3	19	17	"PFC0301"	"C741"	13460	25980	120	2683	2544	798	84	87	21	100	100	0	375	370	83	122	125	22	99	99	0	10.273	9.919	10.539	9.795	1.722	10.745	0.820	120	528	2852	2708	3.361	2599	253	2460	248	0
3	20	17	"PFL0015"	"L1_3"	13650	25990	120	205	199	50	86	90	30	95	85	0	159	160	33	128	131	24	60	27	0	3.839	3.531	3.150	3.367	2.347	3.981	0.137	120	496	150	145	1.941	119	31	113	32	0
3	21	17	"PFM0073"	"M15459_3"	13850	25960	150	90	91	21	90	93	29	7	0	0	136	137	25	132	133	22	22	8	0	0.000	0.200	0.885	0.993	3.670	0.459	0.109	156	569	4	6	Error	0	4	1	5	-50
3	22	17	"PFM0096"	"M16857_1"	14030	25960	120	1085	1054	291	93	96	22	100	100	0	964	928	285	140	141	22	99	99	0	1.204	1.220	1.198	1.292	1.595	1.185	0.879	120	499	1816	1749	0.268	992	824	961	788	0
3	1	18	"PFM0259"	"M26257_1"	10040	26170	90	269	272	61	78	83	30	100	98	0	585	586	157	111	117	29	100	100	0	0.403	0.408	0.375	0.410	1.488	0.352	0.642	52	386	665	669	-1.311	191	474	194	475	0
3	2	18	"PFM0321"	"M31208_3"	10220	26170	100	129	134	30	77	83	39	78	25	0	290	288	56	112	116	29	100	97	0	0.292	0.324	0.299	0.298	1.918	0.295	0.438	80	399	230	233	-1.775	52	178	57	176	0
3	3	18	"PFM0389"	"M3590_2"	10400	26180	150	83	85	17	77	81	33	9	0	0	121	120	22	112	114	17	31	11	0	0.667	1.000	0.840	0.718	3.312	173.057	0.000	156	614	15	16	-0.585	6	9	8	8	-50
3	4	18	"PFM0523"	"M42640_1"	10600	26170	110	296	296	61	79	81	26	100	100	0	272	274	57	113	116	17	100	98	0	1.365	1.348	1.378	1.376	1.645	1.334	0.693	80	475	376	378	0.449	217	159	217	161	0
3	5	18	"PFD0044"	"D13561_3"	10800	26160	150	86	90	21	80	85	49	2	0	0	124	128	27	114	116	17	37	18	0	0.600	0.714	1.000	0.943	3.363	5.071	0.006	156	653	16	24	-0.737	6	10	10	14	-50
3	6	18	"PFD0057"	"D15909_4"	11000	26170	120	687	640	172	80	86	53	99	98	0	282	275	60	115	116	17	99	98	0	3.635	3.500	3.435	3.592	1.592	3.790	0.788	120	487	774	720	1.862	607	167	560	160	0
3	7	18	"PFD0156"	"D17715_93"	11180	26170	120	333	315	110	79	80	20	95	91	0	340	324	75	115	116	18	100	98	0	1.129	1.129	1.137	1.033	1.748	1.205	0.816	120	484	479	445	0.175	254	225	236	209	0
3	8	18	"PFD0171"	"D21102_1"	11360	26170	100	353	350	92	77	80	22	100	97	0	702	669	167	112	113	17	100	100	0	0.468	0.490	0.486	0.485	1.700	0.470	0.837	80	363	866	830	-1.096	276	590	273	557	0
3	9	18	"PFD0194"	"D23657_11"	11550	26160	150	85	87	19	77	79	18	29	10	0	120	121	17	111	114	17	32	6	0	0.889	1.000	1.043	1.109	3.591	1.745	0.028	156	724	17	20	-0.170	8	9	10	10	-50
3	10	18	"PFD0273"	"D33539_50"	11750	26160	150	89	87	18	76	80	40	7	0	0	123	123	19	113	119	57	0	0	0	1.300	1.100	1.048	1.191	3.588	0.651	0.667	156	544	23	21	0.379	13	10	11	10	-50
3	11	18	"IAX099I"	"Y_IAX099I"	11920	26170	150	82	84	19	77	81	44	7	0	0	120	123	23	115	123	65	3	0	0	1.000	0.875	1.027	1.010	3.350	0.228	0.008	156	418	10	15	0.000	5	5	7	8	-50
3	12	18	"ICX188I"	"Y_ICX188I"	12110	26170	150	79	80	16	78	81	17	17	2	0	116	119	23	116	119	20	17	4	0	100000.000	0.667	0.583	0.567	3.645	0.035	0.000	156	486	1	5	16.610	1	0	2	3	-50
3	13	18	"IEX355I"	"Y_IEX355I"	12300	26170	150	79	80	15	78	82	19	9	1	0	115	116	20	117	120	20	10	3	0	-0.500	-2.000	0.800	0.790	3.254	0.345	0.013	156	585	-1	1	Error	1	-2	2	-1	-50
3	14	18	"IGX361I"	"Y_IGX361I"	12490	26170	150	79	81	17	76	78	17	20	6	0	113	114	21	115	117	17	17	5	0	-1.500	-5.000	0.791	0.815	4.634	0.295	0.005	156	527	1	4	Error	3	-2	5	-1	-50
3	15	18	"IIX063I"	"Y_IIX063I"	12680	26170	150	75	76	15	77	78	16	12	3	0	108	109	16	115	117	18	9	1	0	0.286	0.167	0.875	0.750	3.603	0.329	0.007	156	531	-9	-7	-1.807	-2	-7	-1	-6	-50
3	16	18	"IKX121I"	"Y_IKX121I"	12870	26170	150	74	76	17	78	79	15	13	3	0	109	112	30	115	117	18	17	5	0	0.667	0.667	0.667	0.691	3.302	0.184	0.016	156	590	-10	-5	-0.585	-4	-6	-2	-3	-50
3	17	18	"Z_1_50"	"Z_1_50"	13080	26160	110	121	124	26	77	79	17	87	66	0	188	188	44	116	117	18	86	78	0	0.611	0.653	0.609	0.657	3.244	0.428	0.250	80	458	116	119	-0.710	44	72	47	72	0
3	18	18	"Z_1_70"	"Z_1_70"	13270	26160	120	266	271	74	81	83	20	100	98	0	444	442	134	115	118	19	100	99	0	0.562	0.581	0.576	0.586	1.695	0.529	0.741	120	548	514	517	-0.831	185	329	190	327	0
3	19	18	"Z_1_90"	"Z_1_90"	13460	26170	130	945	840	309	85	87	20	95	95	0	1432	1359	462	120	123	23	100	100	0	0.655	0.609	0.631	0.535	2.153	0.598	0.855	120	469	2172	1994	-0.609	860	1312	755	1239	0
3	20	18	"Z_2_10"	"Z_2_10"	13630	26170	150	84	87	21	86	88	20	16	5	0	120	122	27	127	129	23	13	5	0	0.286	-0.200	0.691	0.705	3.980	0.635	0.203	156	590	-9	-4	-1.807	-2	-7	1	-5	-50
3	21	18	"Z_2_30"	"Z_2_30"	13860	26160	150	121	121	29	86	87	20	66	41	0	139	139	28	127	129	22	30	11	0	2.917	2.917	1.692	1.597	4.076	1.884	0.058	156	547	47	47	1.544	35	12	35	12	-50
3	22	18	"Z_2_50"	"Z_2_50"	14030	26160	120	19405	17162	5367	86	88	21	100	100	0	10190	9366	3277	127	129	23	100	100	0	1.920	1.848	1.774	1.959	1.748	1.878	0.892	120	499	29382	26315	0.941	19319	10063	17076	9239	0
3	1	19	"Z_3_90"	"Z_3_90"	10050	26370	120	11067	10161	3027	76	82	32	100	100	0	5547	5391	1631	113	116	24	100	100	0	2.023	1.911	1.911	1.935	1.530	1.960	0.901	120	605	16425	15363	1.016	10991	5434	10085	5278	0
3	2	19	"Z_4_10"	"Z_4_10"	10260	26370	150	88	92	22	78	81	21	31	10	0	117	120	20	113	115	19	19	7	0	2.500	2.000	1.150	1.291	4.072	5.881	0.004	156	527	14	21	1.322	10	4	14	7	-50
3	3	19	"Z_4_30"	"Z_4_30"	10400	26370	150	82	84	18	77	79	19	23	5	0	111	114	20	112	115	19	14	6	0	-5.000	3.500	0.889	0.967	3.959	0.424	0.002	156	560	4	9	Error	5	-1	7	2	-50
3	4	19	"Z_4_50"	"Z_4_50"	10620	26370	110	2361	2350	599	78	80	18	100	100	0	1301	1279	303	111	116	26	100	100	0	1.918	1.945	1.971	1.942	1.381	1.996	0.875	80	518	3473	3440	0.940	2283	1190	2272	1168	0
3	5	19	"Z_4_70"	"Z_4_70"	10810	26360	110	5803	5783	1312	81	88	56	100	100	0	3085	2875	680	114	119	33	100	100	0	1.926	2.065	2.075	2.079	1.251	2.032	0.918	80	484	8693	8463	0.946	5722	2971	5702	2761	0
3	6	19	"Z_4_90"	"Z_4_90"	10990	26360	110	13503	12705	3127	83	91	58	100	100	0	6782	6257	1597	118	129	103	100	100	0	2.014	2.056	2.086	2.068	1.277	2.007	0.929	80	478	20084	18761	1.010	13420	6664	12622	6139	0
3	7	19	"Z_6_30"	"Z_6_30"	11190	26360	150	91	93	19	82	85	27	16	3	0	121	123	19	118	127	94	0	0	0	3.000	2.200	1.071	1.046	3.554	0.168	0.017	156	567	12	16	1.585	9	3	11	5	-50
3	8	19	"Z_6_50"	"Z_6_50"	11350	26360	150	84	86	19	80	82	21	20	3	0	117	119	16	117	118	18	15	2	0	100000.000	3.000	1.200	1.155	3.384	8.520	0.005	156	657	4	8	16.610	4	0	6	2	-50
3	9	19	"Z_6_70"	"Z_6_70"	11580	26380	100	101	104	28	79	81	18	57	23	0	155	156	27	116	117	17	78	58	0	0.564	0.625	0.535	0.611	3.696	0.654	0.117	80	432	61	65	-0.826	22	39	25	40	0
3	10	19	"Z_6_90"	"Z_6_90"	11760	26360	120	131	129	27	77	79	16	89	77	0	235	238	50	110	113	17	99	99	0	0.432	0.406	0.431	0.395	1.903	0.380	0.530	120	440	179	180	-1.211	54	125	52	128	0
3	11	19	"Z_7_10"	"Z_7_10"	11920	26360	150	84	89	28	81	82	17	22	7	0	119	123	27	115	117	19	23	8	0	0.750	1.000	1.283	0.913	3.800	1.039	0.011	156	481	7	16	-0.415	3	4	8	8	-50
3	12	19	"Z_7_30"	"Z_7_30"	12110	26360	150	87	89	20	87	90	22	12	1	0	130	130	22	130	133	28	10	0	0	0.000	100000.000	0.941	1.013	3.502	0.611	0.090	156	571	0	2	Error	0	0	2	0	-50
3	13	19	"PFI17646"	"oPFI17646"	12330	26350	110	136	139	30	88	91	21	86	58	0	220	228	44	132	135	27	96	83	0	0.545	0.531	0.538	0.507	2.339	0.496	0.375	80	442	136	147	-0.874	48	88	51	96	0
3	14	19	"PFN0256"	"oPFN0256"	12510	26360	120	172	171	41	87	89	21	92	86	0	267	264	58	126	128	22	95	94	0	0.603	0.609	0.628	0.602	2.308	0.563	0.549	120	391	226	222	-0.730	85	141	84	138	0
3	15	19	"PFG0021"	"oPFG0021"	12680	26360	150	87	92	30	84	86	21	27	7	0	139	141	29	126	130	43	17	0	0	0.231	0.533	0.916	0.945	3.691	0.703	0.075	156	379	16	23	-2.115	3	13	8	15	-50
3	16	19	"PFF72433"	"oPFF72433"	12870	26360	150	83	85	18	79	81	18	23	5	0	129	133	23	117	119	19	41	16	0	0.333	0.375	0.800	0.740	4.011	0.102	0.004	156	469	16	22	-1.585	4	12	6	16	-50
3	17	19	"PFJ12787"	"oPFJ12787"	13080	26340	150	89	95	24	78	80	18	38	19	0	126	126	23	115	117	19	28	10	0	1.000	1.545	0.866	0.820	3.354	1.031	0.014	156	596	22	28	0.000	11	11	17	11	-50
3	18	19	"PFG0023"	"oPFG0023"	13280	26360	130	959	897	291	80	81	18	99	97	0	3074	3012	798	114	116	18	100	100	0	0.297	0.282	0.299	0.251	1.867	0.279	0.877	120	386	3839	3715	-1.752	879	2960	817	2898	0
3	19	19	"PFJ12789"	"oPFJ12789"	13440	26360	150	85	85	17	81	83	17	23	3	0	132	133	23	117	119	19	41	17	0	0.267	0.250	0.832	0.737	4.262	0.055	0.001	156	494	19	20	-1.907	4	15	4	16	-50
3	20	19	"PFBL B0077"	"oPFBLOB0077"	13660	26360	130	140	144	38	81	83	17	91	76	0	234	234	49	116	118	18	98	95	0	0.500	0.534	0.552	0.504	2.155	0.528	0.480	120	447	177	181	-1.000	59	118	63	118	0
3	21	19	"PFF72437"	"oPFF72437"	13840	26350	130	277	275	66	79	81	17	100	100	0	355	347	89	117	119	18	99	98	0	0.832	0.852	0.878	0.906	1.755	0.776	0.758	120	345	436	426	-0.265	198	238	196	230	0
3	22	19	"PFL0043"	"oPFL0043"	14010	26350	150	78	81	19	79	81	17	18	6	0	117	118	19	115	117	17	21	5	0	-0.500	0.667	1.116	0.991	3.924	1.994	0.002	156	639	1	5	Error	-1	2	2	3	-50
3	1	20	"PFBL B0079"	"oPFBLOB0079"	10060	26550	150	92	93	21	76	79	24	27	7	0	129	129	20	113	115	17	47	17	0	1.000	1.063	0.983	1.078	3.373	0.720	0.020	156	696	32	33	0.000	16	16	17	16	-50
3	2	20	"PFF72438"	"oPFF72438"	10240	26560	120	645	634	168	77	79	16	100	100	0	1255	1262	410	114	115	18	100	100	0	0.498	0.485	0.482	0.503	1.545	0.446	0.857	120	412	1709	1705	-1.006	568	1141	557	1148	0
3	3	20	"PFH0006"	"oPFH0006"	10430	26560	120	228	231	49	78	80	17	100	98	0	537	527	130	116	117	20	100	100	0	0.356	0.372	0.368	0.370	1.510	0.343	0.799	120	365	571	564	-1.489	150	421	153	411	0
3	4	20	"PFBL B0083"	"oPFBLOB0083"	10590	26560	150	84	86	20	79	80	17	24	7	0	126	129	23	114	116	19	39	14	0	0.417	0.467	0.809	0.811	4.558	157.608	0.000	156	515	17	22	-1.263	5	12	7	15	-50
3	5	20	"PFBL B0084"	"oPFBLOB0084"	10780	26560	150	82	83	18	79	81	21	13	4	0	121	123	21	116	119	31	13	1	0	0.600	0.571	0.636	0.728	4.449	0.452	0.078	156	633	8	11	-0.737	3	5	4	7	-50
3	6	20	"PFM60485"	"oPFM60485"	11010	26560	120	210	209	57	79	83	28	96	91	0	341	336	73	117	126	106	91	58	0	0.585	0.594	0.580	0.563	1.842	0.589	0.744	120	433	355	349	-0.774	131	224	130	219	0
3	7	20	"PFN0258"	"oPFN0258"	11160	26560	150	88	89	20	82	85	26	13	1	0	129	131	23	120	128	97	0	0	0	0.667	0.636	0.845	0.845	3.711	0.297	0.008	156	526	15	18	-0.585	6	9	7	11	-50
3	8	20	"PFM60486"	"oPFM60486"	11380	26560	120	179	179	45	81	82	19	96	90	0	263	262	60	118	119	17	97	96	0	0.676	0.681	0.698	0.673	2.088	0.633	0.574	120	476	243	242	-0.565	98	145	98	144	0
3	9	20	"PFK12896"	"oPFK12896"	11570	26550	120	285	293	78	79	81	20	100	99	0	224	230	57	116	116	17	93	91	0	1.907	1.877	1.896	2.072	2.068	1.868	0.687	120	498	314	328	0.932	206	108	214	114	0
3	10	20	"PFN0259"	"oPFN0259"	11770	26560	120	230	236	65	82	85	21	97	96	0	501	501	133	116	121	22	100	100	0	0.384	0.400	0.408	0.382	1.605	0.388	0.767	120	422	533	539	-1.379	148	385	154	385	0
3	11	20	"PFL0046"	"oPFL0046"	11950	26560	120	153	152	38	85	87	21	90	70	0	313	316	80	121	123	22	100	98	0	0.354	0.344	0.353	0.324	1.894	0.318	0.529	120	427	260	262	-1.497	68	192	67	195	0
3	12	20	"PFD66984"	"oPFD66984"	12140	26560	120	246	238	65	88	90	20	95	94	0	457	448	115	127	131	26	100	100	0	0.479	0.467	0.479	0.441	1.781	0.448	0.724	120	386	488	471	-1.063	158	330	150	321	0
3	13	20	"PFD66985"	"oPFD66985"	12300	26550	150	83	86	21	91	93	21	9	2	0	123	128	30	131	135	26	16	5	0	1.000	1.667	0.772	0.742	3.367	0.490	0.138	156	586	-16	-8	0.000	-8	-8	-5	-3	-50
3	14	20	"PFL0047"	"oPFL0047"	12530	26550	140	157	161	47	89	93	33	78	51	0	237	241	54	128	132	39	91	69	0	0.624	0.637	0.636	0.581	2.320	0.654	0.510	156	491	177	185	-0.681	68	109	72	113	0
3	15	20	"PFF72478"	"oPFF72478"	12660	26520	100	301	309	94	89	96	46	96	92	0	382	394	119	133	139	53	96	92	0	0.851	0.843	0.896	0.893	1.991	0.863	0.587	80	261	461	481	-0.232	212	249	220	261	0
3	16	20	"PFL0097"	"oPFL0097"	12840	26520	120	129	131	31	78	84	41	60	16	0	223	227	49	114	122	71	80	22	0	0.468	0.469	0.460	0.444	2.114	0.472	0.650	120	438	160	166	-1.096	51	109	53	113	0
3	17	20	"PFBL B0142"	"oPFBLOB0142"	13020	26510	110	607	600	132	78	80	28	100	100	0	353	353	79	111	117	62	98	92	0	2.186	2.157	2.162	2.219	1.402	2.138	0.844	80	434	771	764	1.128	529	242	522	242	0
3	18	20	"PFI17693"	"oPFI17693"	13220	26520	120	511	488	160	78	80	20	98	97	0	802	806	243	113	115	20	100	100	0	0.628	0.592	0.616	0.548	1.860	0.574	0.812	120	482	1122	1103	-0.670	433	689	410	693	0
3	19	20	"PFI17695"	"oPFI17695"	13400	26520	120	2322	2173	789	77	79	17	100	100	0	3088	2976	1014	114	116	18	100	100	0	0.755	0.732	0.739	0.682	1.820	0.723	0.874	120	425	5219	4958	-0.406	2245	2974	2096	2862	0
3	20	20	"PFH0024"	"oPFH0024"	13610	26520	120	147	145	35	79	80	16	90	81	0	228	232	52	116	118	19	96	92	0	0.607	0.569	0.593	0.525	2.269	0.516	0.485	120	506	180	182	-0.720	68	112	66	116	0
3	21	20	"PFBL B0147"	"oPFBLOB0147"	13820	26510	150	92	93	21	80	81	15	41	18	0	127	129	21	116	118	19	33	9	0	1.091	1.000	1.167	1.157	3.507	0.767	0.013	156	482	23	26	0.126	12	11	13	13	-50
3	22	20	"PFF72481"	"oPFF72481"	13980	26520	120	121	124	26	78	81	17	87	65	0	244	248	54	118	119	20	98	96	0	0.341	0.354	0.343	0.342	2.172	0.280	0.390	120	508	169	176	-1.551	43	126	46	130	0
3	1	21	"PFJ12809"	"oPFJ12809"	10050	26750	150	77	78	15	77	80	19	10	3	0	114	117	22	116	119	24	11	4	0	0.000	1.000	0.669	0.730	3.863	70.501	0.000	156	761	-2	2	Error	0	-2	1	1	-50
3	2	21	"PFH0027"	"oPFH0027"	10190	26730	110	716	734	169	75	79	20	100	100	0	898	875	195	112	115	28	100	100	0	0.816	0.864	0.847	0.867	1.342	0.795	0.857	80	348	1427	1422	-0.294	641	786	659	763	0
3	3	21	"PFF72482"	"oPFF72482"	10390	26730	120	260	258	84	77	80	20	98	95	0	561	549	205	115	118	26	99	97	0	0.410	0.417	0.423	0.416	1.885	0.373	0.745	120	461	629	615	-1.285	183	446	181	434	0
3	4	21	"PFG0045"	"oPFG0045"	10580	26720	110	128	126	30	79	81	17	85	63	0	203	203	41	115	117	18	96	90	0	0.557	0.534	0.562	0.528	2.371	0.495	0.425	80	398	137	135	-0.845	49	88	47	88	0
3	5	21	"PFF72484"	"oPFF72484"	10750	26720	100	229	227	60	78	80	19	97	96	0	228	225	52	116	118	19	92	87	0	1.348	1.367	1.346	1.422	2.012	1.291	0.639	80	383	263	258	0.431	151	112	149	109	0
3	6	21	"PFI17704"	"oPFI17704"	10950	26720	120	1425	1356	355	76	79	18	100	100	0	615	604	179	115	118	18	99	99	0	2.698	2.618	2.658	2.775	1.564	2.630	0.886	120	473	1849	1769	1.432	1349	500	1280	489	0
3	7	21	"PFH0030"	"oPFH0030"	11150	26730	120	153	154	40	77	81	27	88	71	0	249	249	50	117	119	17	100	98	0	0.576	0.583	0.624	0.544	2.100	0.562	0.452	120	423	208	209	-0.796	76	132	77	132	0
3	8	21	"PFM60518"	"oPFM60518"	11340	26730	120	161	158	38	79	81	26	91	80	0	287	286	73	116	116	16	99	98	0	0.480	0.465	0.472	0.457	1.920	0.432	0.626	120	482	253	249	-1.060	82	171	79	170	0
3	9	21	"PFL0104"	"oPFL0104"	11520	26720	110	178	184	40	80	81	17	100	98	0	214	213	45	115	115	17	95	93	0	0.990	1.061	1.131	1.178	2.222	0.958	0.545	80	457	197	202	-0.015	98	99	104	98	0
3	10	21	"PFI17705"	"oPFI17705"	11730	26730	120	328	317	92	82	84	19	98	96	0	547	562	145	118	121	21	100	100	0	0.573	0.529	0.531	0.506	1.710	0.521	0.807	120	499	675	679	-0.802	246	429	235	444	0
3	11	21	"PFBL B0155"	"oPFBLOB0155"	11900	26720	130	98	100	24	84	85	20	40	15	0	182	183	32	121	125	22	88	70	0	0.230	0.258	0.354	0.336	2.937	0.305	0.082	120	462	75	78	-2.123	14	61	16	62	0
3	12	21	"PFBL B0157"	"oPFBLOB0157"	12120	26740	150	80	83	19	79	81	19	18	6	0	113	115	18	117	118	18	11	3	0	-0.250	-2.000	0.917	0.976	3.655	0.369	0.010	156	513	-3	2	Error	1	-4	4	-2	-50
3	13	21	"PFD67005"	"oPFD67005"	12310	26740	150	78	80	16	78	79	16	19	3	0	110	112	18	114	115	17	10	3	0	0.000	-1.000	0.839	0.816	3.041	0.369	0.009	156	471	-4	0	Error	0	-4	2	-2	-50
3	14	21	"PFD67007"	"oPFD67007"	12500	26740	150	79	81	17	78	80	20	16	3	0	111	113	22	116	118	21	16	2	0	-0.200	-1.000	0.683	0.722	3.542	0.316	0.018	156	470	-4	0	Error	1	-5	3	-3	-50
3	15	21	"PFM60523"	"oPFM60523"	12670	26720	120	341	343	90	77	82	37	100	100	0	232	235	55	115	121	43	90	71	0	2.256	2.217	2.194	2.383	1.736	2.319	0.656	120	450	381	386	1.174	264	117	266	120	0
3	16	21	"PFL0108"	"oPFL0108"	12860	26730	130	127	128	30	76	81	36	68	25	0	194	192	34	110	115	55	79	15	0	0.607	0.634	0.576	0.565	2.233	0.624	0.397	120	586	135	134	-0.720	51	84	52	82	0
3	17	21	"A10325_30a"	"A10325_30a"	13070	26740	150	74	75	14	75	78	20	7	0	0	106	105	16	110	112	19	3	0	0	0.250	0.000	0.800	0.779	3.187	1.857	0.005	156	655	-5	-5	-2.000	-1	-4	0	-5	-50
3	18	21	"A10325_30c"	"A10325_30c"	13260	26740	150	76	77	15	75	78	20	10	1	0	104	106	18	108	111	16	14	3	0	-0.250	-1.000	0.714	0.714	3.427	0.034	0.000	156	550	-3	0	Error	1	-4	2	-2	-50
3	19	21	"A10325_30e"	"A10325_30e"	13450	26740	150	83	85	20	79	81	18	22	8	0	108	112	21	116	119	21	14	1	0	-0.500	-1.500	0.704	0.806	3.090	0.719	0.066	156	567	-4	2	Error	4	-8	6	-4	-50
3	20	21	"A10325_30g"	"A10325_30g"	13640	26740	150	85	87	18	81	82	18	24	5	0	119	122	22	118	120	19	19	7	0	4.000	1.500	0.889	1.002	3.421	0.353	0.028	156	572	5	10	2.000	4	1	6	4	-50
3	21	21	"A10325_30i"	"A10325_30i"	13810	26710	120	163	161	42	78	79	17	95	88	0	128	129	24	117	117	18	38	15	0	7.727	6.917	3.898	4.137	2.849	6.300	0.080	120	535	96	95	2.950	85	11	83	12	0
3	22	21	"E598_1a"	"E598_1a"	14040	26790	150	81	83	18	77	81	21	17	4	0	115	119	22	114	116	19	19	8	0	4.000	1.200	0.788	0.846	3.667	0.432	0.028	156	903	5	11	2.000	4	1	6	5	-50
3	1	22	"F48446_9e"	"F48446_9e"	10040	26920	80	91	91	18	75	77	16	46	21	0	139	139	24	113	115	19	59	21	0	0.615	0.615	0.692	0.747	3.529	0.293	0.042	52	281	42	42	-0.700	16	26	16	26	0
3	2	22	"F48446_9g"	"F48446_9g"	10220	26930	150	103	105	24	83	87	26	39	10	0	143	145	23	122	125	28	40	8	0	0.952	0.957	0.960	1.003	3.206	0.827	0.124	156	769	41	45	-0.070	20	21	22	23	-50
3	3	22	"F48446_9i"	"F48446_9i"	10390	26910	150	125	128	33	88	91	25	64	33	0	163	164	33	130	133	28	54	25	0	1.121	1.176	1.101	1.024	2.736	0.963	0.291	156	749	70	74	0.165	37	33	40	34	-50
3	4	22	"I12861_2a"	"I12861_2a"	10600	26940	150	74	75	16	79	82	18	7	1	0	109	109	20	117	121	23	7	1	0	0.625	0.500	0.745	0.810	4.234	0.362	0.035	156	876	-13	-12	-0.678	-5	-8	-4	-8	-50
3	5	22	"I12861_2c"	"I12861_2c"	10790	26940	150	73	75	16	76	78	15	12	3	0	105	107	20	113	114	16	12	3	0	0.375	0.167	0.619	0.765	3.929	0.291	0.013	156	859	-11	-7	-1.415	-3	-8	-1	-6	-50
3	6	22	"I12861_2e"	"I12861_2e"	10990	26910	150	81	90	58	76	78	15	31	14	0	110	114	22	115	117	16	19	5	0	-1.000	-14.000	0.891	0.889	3.751	5.683	0.047	156	733	0	13	Error	5	-5	14	-1	-50
3	7	22	"J512_2i"	"J512_2i"	11170	26940	150	75	80	21	76	78	22	12	2	0	108	110	23	114	116	17	10	4	0	0.167	-1.000	0.908	0.938	3.620	5.787	0.008	156	777	-7	0	-2.585	-1	-6	4	-4	-50
3	8	22	"Ks592_1a"	"Ks592_1a"	11360	26940	150	77	78	16	76	78	22	11	1	0	116	115	16	112	114	17	16	3	0	0.250	0.667	0.739	0.721	3.912	0.121	0.000	156	802	5	5	-2.000	1	4	2	3	-50
3	9	22	"Ks592_1c"	"Ks592_1c"	11550	26940	150	76	79	18	75	77	17	16	3	0	110	112	18	112	113	17	17	4	0	-0.500	100000.000	0.900	0.929	3.470	0.037	0.000	156	796	-1	4	Error	1	-2	4	0	-50
3	10	22	"Ks592_1e"	"Ks592_1e"	11680	26940	150	79	81	17	78	79	17	16	5	0	115	113	20	113	115	18	17	4	0	0.500	100000.000	0.845	0.828	3.568	0.689	0.010	156	879	3	3	-1.000	1	2	3	0	-50
3	11	22	"Ks592_1g"	"Ks592_1g"	11930	26930	150	77	78	17	77	79	16	18	3	0	108	112	22	114	116	19	15	7	0	0.000	-0.500	0.780	0.859	3.066	0.294	0.009	156	859	-6	-1	Error	0	-6	1	-2	-50
3	12	22	"Ks592_1i"	"Ks592_1i"	12090	26920	120	560	522	141	75	78	18	100	100	0	767	715	178	113	116	37	100	100	0	0.742	0.743	0.751	0.737	1.423	0.753	0.825	120	511	1139	1049	-0.431	485	654	447	602	0
3	13	22	"EMPTY"	"EMPTY"	12310	26930	150	111	119	52	74	76	17	55	51	0	154	177	73	111	113	32	55	44	0	0.860	0.682	0.781	0.820	2.465	0.661	0.561	156	753	80	111	-0.217	37	43	45	66	-75
3	14	22	"EMPTY"	"EMPTY"	12500	26930	150	100	116	47	77	80	17	61	42	0	164	175	70	115	117	20	58	53	0	0.469	0.650	0.635	0.687	3.129	0.597	0.527	156	692	72	99	-1.091	23	49	39	60	-75
3	15	22	"EMPTY"	"EMPTY"	12690	26930	150	104	115	53	77	80	19	53	40	0	150	175	79	112	115	21	57	48	0	0.711	0.603	0.698	0.755	2.956	0.599	0.578	156	743	65	101	-0.493	27	38	38	63	-75
3	16	22	"EMPTY"	"EMPTY"	12880	26930	150	88	99	41	73	75	16	48	32	0	134	147	52	107	109	17	53	44	0	0.556	0.650	0.789	0.820	3.186	0.675	0.385	156	758	42	66	-0.848	15	27	26	40	-75
3	17	22	"EMPTY"	"EMPTY"	13070	26930	150	91	103	40	73	76	21	44	32	0	145	160	68	107	109	16	63	53	0	0.474	0.566	0.621	0.607	3.081	0.515	0.352	156	711	56	83	-1.078	18	38	30	53	-75
3	18	22	"EMPTY"	"EMPTY"	13260	26930	150	95	107	41	73	76	21	50	34	0	144	162	60	106	107	16	67	56	0	0.579	0.607	0.588	0.579	2.783	0.605	0.412	156	678	60	90	-0.788	22	38	34	56	-75
3	19	22	"EMPTY"	"EMPTY"	13450	26930	150	73	74	14	81	83	22	3	0	0	110	112	16	114	118	22	5	0	0	2.000	3.500	0.906	0.953	3.626	3.004	0.009	156	678	-12	-9	1.000	-8	-4	-7	-2	-75
3	20	22	"EMPTY"	"EMPTY"	13640	26930	150	83	84	16	86	88	23	6	1	0	121	123	17	122	126	23	7	2	0	3.000	-2.000	1.000	1.070	4.320	1.365	0.015	156	700	-4	-1	1.585	-3	-1	-2	1	-75
3	21	22	"EMPTY"	"EMPTY"	13830	26930	150	77	77	17	76	78	17	12	3	0	113	115	17	113	115	18	15	4	0	100000.000	0.500	0.845	0.925	3.834	1.254	0.000	156	748	1	3	16.610	1	0	1	2	-75
3	22	22	"EMPTY"	"EMPTY"	14020	26930	150	75	75	15	75	77	19	8	0	0	111	111	17	110	110	15	21	5	0	0.000	0.000	0.833	0.725	3.450	7.740	0.003	156	882	1	1	Error	0	1	0	1	-75
4	1	1	"PFA0039"	"A1411_1"	14480	22880	130	2099	2118	668	79	81	17	100	100	0	6875	6875	1779	115	117	19	100	100	0	0.299	0.302	0.297	0.293	1.270	0.297	0.901	120	627	8780	8799	-1.743	2020	6760	2039	6760	0
4	2	1	"PFA0101"	"A21885_1"	14670	22880	140	5978	6368	3525	83	86	26	100	100	0	9275	9811	5039	116	118	19	100	99	0	0.644	0.648	0.632	0.631	2.632	0.644	0.867	156	667	15054	15980	-0.636	5895	9159	6285	9695	0
4	3	1	"PFA0019"	"A11546_1"	14850	22880	130	836	818	207	88	93	33	100	100	0	1225	1220	271	117	119	20	100	100	0	0.675	0.662	0.638	0.651	1.298	0.652	0.890	120	592	1856	1833	-0.567	748	1108	730	1103	0
4	4	1	"PFA0144"	"A31870_1"	15040	22880	130	2435	2212	609	91	100	40	100	100	0	7547	7011	1639	119	123	25	100	100	0	0.316	0.308	0.316	0.301	1.365	0.297	0.903	120	609	9772	9013	-1.664	2344	7428	2121	6892	0
4	5	1	"PFA0009"	"A10325_29"	15230	22870	140	62186	52756	16893	88	98	38	100	100	38	11683	11405	5213	117	121	24	98	96	0	5.369	4.666	4.647	5.019	1.724	4.619	0.883	156	688	73664	63956	2.425	62098	11566	52668	11288	0
4	6	1	"PFA0012"	"A10325_32"	15420	22870	140	65535	57592	14244	94	103	37	100	100	61	16014	14920	6631	117	120	22	97	96	0	4.117	3.884	3.772	4.221	1.709	3.798	0.857	156	677	81338	72301	2.041	65441	15897	57498	14803	0
4	7	1	"PFA0030"	"A12797_1"	15610	22880	130	1155	1201	419	91	98	33	100	100	0	1539	1514	370	116	119	20	100	100	0	0.748	0.794	0.747	0.760	1.413	0.824	0.886	120	574	2487	2508	-0.419	1064	1423	1110	1398	0
4	8	1	"PFB0005"	"B11"	15810	22870	140	425	438	159	80	82	18	100	100	0	267	270	68	113	114	18	98	96	0	2.240	2.280	2.249	2.221	1.656	2.507	0.757	156	758	499	515	1.164	345	154	358	157	0
4	9	1	"PFB0219"	"B57"	16010	22900	100	113	115	26	80	83	17	78	46	0	144	146	25	112	114	18	72	40	0	1.031	1.029	1.000	1.012	2.895	4.030	0.165	80	420	65	69	0.044	33	32	35	34	0
4	10	1	"PFB0285"	"B92"	16190	22880	120	658	664	275	75	76	16	100	100	0	396	393	134	106	107	16	98	97	0	2.010	2.052	2.016	2.150	1.797	2.180	0.825	120	546	873	876	1.007	583	290	589	287	0
4	11	1	"PFB0008"	"B114"	16380	22870	130	962	943	284	75	76	16	100	100	0	1160	1143	352	107	110	19	100	100	0	0.842	0.838	0.835	0.842	1.550	0.807	0.842	120	608	1940	1904	-0.247	887	1053	868	1036	0
4	12	1	"PFB0034"	"B165"	16570	22880	130	1239	1155	583	76	78	16	100	100	0	2218	1972	820	112	114	19	100	100	0	0.552	0.580	0.573	0.537	1.786	0.594	0.863	120	602	3269	2939	-0.857	1163	2106	1079	1860	0
4	13	1	"PFB0089"	"B319"	16750	22880	130	1723	1590	470	75	76	15	100	100	0	3672	3514	895	113	114	17	100	100	0	0.463	0.445	0.460	0.436	1.376	0.437	0.907	120	630	5207	4916	-1.111	1648	3559	1515	3401	0
4	14	1	"PFB0104"	"B351"	16960	22880	130	130	132	30	73	74	15	92	82	0	177	177	28	107	109	21	95	85	0	0.814	0.843	0.798	0.807	2.111	0.903	0.449	120	614	127	129	-0.296	57	70	59	70	0
4	15	1	"PFB0113"	"B372"	17140	22880	130	430	412	102	73	74	20	100	100	0	823	802	150	106	108	20	100	100	0	0.498	0.487	0.498	0.471	1.409	0.475	0.843	120	572	1074	1035	-1.006	357	717	339	696	0
4	16	1	"PFB0116"	"B380"	17330	22880	130	118	121	27	74	74	19	83	54	0	173	173	25	108	110	15	98	91	0	0.677	0.723	0.707	0.659	2.302	0.822	0.379	120	610	109	112	-0.563	44	65	47	65	0
4	17	1	"PFB0118"	"B383"	17530	22880	130	710	701	193	73	74	14	100	100	0	1635	1562	326	109	110	16	100	100	0	0.417	0.432	0.444	0.417	1.409	0.437	0.892	120	601	2163	2081	-1.260	637	1526	628	1453	0
4	18	1	"PFB0140"	"B432"	17710	22870	130	515	498	118	73	75	15	100	100	0	1085	1061	247	108	110	16	100	100	0	0.452	0.446	0.446	0.440	1.347	0.420	0.862	120	581	1419	1378	-1.144	442	977	425	953	0
4	19	1	"PFC0315"	"C9"	17890	22870	120	156	156	33	75	75	15	99	96	0	220	223	44	107	108	15	99	98	0	0.717	0.698	0.721	0.682	1.730	0.672	0.614	120	548	194	197	-0.480	81	113	81	116	0
4	20	1	"PFC0207"	"C56"	18100	22880	130	335	328	100	73	75	15	100	99	0	506	510	133	107	108	16	100	98	0	0.657	0.633	0.657	0.616	1.606	0.664	0.844	120	591	661	658	-0.607	262	399	255	403	0
4	21	1	"PFC0316"	"C96"	18270	22880	130	183	185	39	73	76	20	100	97	0	282	285	53	107	108	17	100	100	0	0.629	0.629	0.629	0.622	1.592	0.601	0.673	120	592	285	290	-0.670	110	175	112	178	0
4	22	1	"PFC0007"	"C114"	18480	22880	130	305	307	84	70	73	15	100	100	0	492	484	100	104	106	16	99	99	0	0.606	0.624	0.610	0.611	1.643	0.637	0.806	120	721	623	617	-0.723	235	388	237	380	0
4	1	2	"PFC0021"	"C134"	14490	23080	130	173	173	33	80	82	19	98	96	0	321	318	59	114	116	18	100	100	0	0.449	0.456	0.444	0.446	1.603	0.413	0.607	120	594	300	297	-1.154	93	207	93	204	0
4	2	2	"PFC0034"	"C161"	14670	23080	140	740	739	297	82	85	18	98	96	0	1101	1055	391	116	117	18	98	98	0	0.668	0.700	0.682	0.673	2.195	0.697	0.887	156	625	1643	1596	-0.582	658	985	657	939	0
4	3	2	"PFJ0545"	"J687_3"	14880	23090	130	290	287	100	81	83	18	100	99	0	509	504	190	114	115	19	100	100	0	0.529	0.528	0.538	0.535	1.533	0.509	0.799	120	570	604	596	-0.918	209	395	206	390	0
4	4	2	"PFK0100"	"Km695_2"	15050	23090	130	114	116	25	81	83	19	71	40	0	173	173	29	113	115	18	96	73	0	0.550	0.583	0.559	0.552	2.596	0.609	0.224	120	588	93	95	-0.862	33	60	35	60	0
4	5	2	"PFK0134"	"Km993_1"	15250	23080	130	255	259	62	85	90	26	99	98	0	372	382	77	114	116	18	100	100	0	0.659	0.649	0.652	0.634	1.522	0.629	0.733	120	590	428	442	-0.602	170	258	174	268	0
4	6	2	"PFK0052"	"Km3535_1"	15440	23080	130	227	228	51	98	102	29	98	92	0	354	353	76	117	119	20	100	100	0	0.544	0.551	0.562	0.527	1.620	0.533	0.690	120	444	366	366	-0.878	129	237	130	236	0
4	7	2	"PFK0059"	"Km3703_4"	15630	23080	140	360	346	112	92	98	28	95	94	0	296	291	70	116	119	19	96	94	0	1.489	1.451	1.486	1.432	1.956	1.579	0.727	156	545	448	429	0.574	268	180	254	175	0
4	8	2	"PFK0303"	"Kn267_1"	15820	23080	130	254	265	77	83	85	17	100	99	0	317	323	79	112	112	17	100	99	0	0.834	0.863	0.888	0.844	1.683	0.822	0.719	120	556	376	393	-0.262	171	205	182	211	0
4	9	2	"PFK0297"	"Kn2497_2"	16010	23080	130	221	218	47	79	81	19	98	98	0	502	501	97	108	109	16	100	100	0	0.360	0.354	0.342	0.334	1.597	0.329	0.767	120	570	536	532	-1.472	142	394	139	393	0
4	10	2	"PFK0436"	"Kn5150_1"	16210	23080	140	6767	6548	2776	78	82	24	100	100	0	6162	5986	2493	110	112	17	99	98	0	1.105	1.101	1.118	1.129	2.443	1.110	0.861	156	637	12741	12346	0.144	6689	6052	6470	5876	0
4	11	2	"PFK0536"	"Kn8928_1"	16390	23080	130	360	360	120	82	85	25	98	98	0	507	510	169	115	118	20	100	100	0	0.709	0.704	0.681	0.696	1.487	0.661	0.803	120	575	670	673	-0.496	278	392	278	395	0
4	12	2	"PFK0544"	"Kn9335_1"	16580	23080	130	173	170	37	83	84	18	95	91	0	302	307	47	118	120	18	100	100	0	0.489	0.460	0.445	0.414	1.817	0.446	0.646	120	564	274	276	-1.032	90	184	87	189	0
4	13	2	"PFK0875"	"Ks2_1"	16760	23080	130	221	215	53	80	80	17	99	97	0	273	268	51	115	117	22	99	97	0	0.892	0.882	0.844	0.876	1.681	0.901	0.681	120	592	299	288	-0.164	141	158	135	153	0
4	14	2	"PFK0879"	"Ks2_14"	16970	23080	140	1464	1343	516	75	76	15	100	99	0	2589	2371	844	110	111	16	100	99	0	0.560	0.561	0.564	0.557	2.333	0.546	0.855	156	595	3868	3529	-0.836	1389	2479	1268	2261	0
4	15	2	"PFK1056"	"Ks54_1"	17150	23080	140	425	403	141	73	74	14	97	94	0	496	468	143	107	108	16	97	96	0	0.905	0.914	0.911	0.889	2.372	0.919	0.836	156	532	741	691	-0.144	352	389	330	361	0
4	16	2	"PFK1101"	"Ks59_1"	17340	23080	140	394	377	131	73	74	15	96	96	0	535	521	150	106	108	17	99	99	0	0.748	0.733	0.748	0.674	2.027	0.748	0.864	156	577	750	719	-0.418	321	429	304	415	0
4	17	2	"PFK1165"	"Ks72_6"	17530	23070	130	1121	1086	266	73	74	15	100	100	0	504	490	134	105	108	18	100	99	0	2.627	2.631	2.676	2.771	1.473	2.550	0.861	120	557	1447	1398	1.393	1048	399	1013	385	0
4	18	2	"PFK1183"	"Ks75_9"	17740	23080	130	139	141	31	73	75	15	96	89	0	283	276	58	105	108	17	98	98	0	0.371	0.398	0.409	0.385	1.792	0.382	0.614	120	635	244	239	-1.431	66	178	68	171	0
4	19	2	"PFK1209"	"Ks82_1"	17930	23080	140	498	493	190	74	75	16	98	96	0	1018	987	343	111	112	18	100	100	0	0.467	0.478	0.464	0.457	1.899	0.471	0.868	156	600	1331	1295	-1.097	424	907	419	876	0
4	20	2	"PFK1228"	"Ks83_8"	18110	23070	130	745	720	220	77	80	17	100	99	0	1719	1780	576	115	117	19	100	100	0	0.416	0.386	0.393	0.381	1.484	0.363	0.896	120	530	2272	2308	-1.264	668	1604	643	1665	0
4	21	2	"PFK0643"	"Ks127_5"	18310	23070	130	421	410	111	74	76	16	98	98	0	435	421	102	110	112	17	97	97	0	1.068	1.080	1.017	1.041	1.599	1.070	0.802	120	562	672	647	0.094	347	325	336	311	0
4	22	2	"PFK0638"	"Ks127_16"	18480	23070	130	364	348	91	71	73	18	100	99	0	473	472	109	105	108	17	100	100	0	0.796	0.755	0.726	0.741	1.523	0.726	0.819	120	630	661	644	-0.329	293	368	277	367	0
4	1	3	"PFK0659"	"Ks133_2"	14520	23280	130	636	605	172	78	80	18	99	99	0	391	376	94	112	114	17	97	97	0	2.000	1.996	1.953	1.936	1.565	2.042	0.821	120	710	837	791	1.000	558	279	527	264	0
4	2	3	"PFK0667"	"Ks139_1"	14730	23280	100	109	108	29	78	80	18	66	41	0	126	127	27	112	114	18	47	25	0	2.214	2.000	1.150	1.233	3.168	1.470	0.100	80	434	45	45	1.147	31	14	30	15	0
4	3	3	"PFK0682"	"Ks152_11"	14900	23290	130	121	124	28	77	79	17	85	65	0	159	161	29	110	112	18	89	70	0	0.898	0.922	0.876	0.952	2.856	0.909	0.307	120	478	93	98	-0.155	44	49	47	51	0
4	4	3	"PFK0686"	"Ks155_1"	15090	23300	130	346	330	98	79	80	17	98	97	0	681	658	158	111	113	17	100	99	0	0.468	0.459	0.455	0.428	1.869	0.464	0.822	120	529	837	798	-1.094	267	570	251	547	0
4	5	3	"PFA0001"	"A10325_1"	15310	23280	150	95	96	21	79	81	17	44	19	0	119	123	19	112	113	17	35	12	0	2.286	1.545	1.417	1.447	3.587	1.861	0.045	156	630	23	28	1.193	16	7	17	11	-50
4	6	3	"PFA0004"	"A10325_16"	15490	23240	150	88	90	20	80	83	21	22	5	0	115	117	17	111	113	17	23	7	0	2.000	1.667	1.111	1.236	3.312	8.557	0.002	156	543	12	16	1.000	8	4	10	6	-50
4	7	3	"PFA0008"	"A10325_26"	15660	23290	130	113	118	25	80	83	21	76	36	0	155	155	25	112	113	18	81	60	0	0.767	0.884	0.868	0.861	2.700	1.005	0.168	120	507	76	81	-0.382	33	43	38	43	0
4	8	3	"PFA0016"	"A10935_1"	15840	23290	140	3320	3006	1154	79	80	16	100	100	0	2657	2465	820	110	111	16	100	100	0	1.272	1.243	1.242	1.146	2.089	1.283	0.912	156	562	5788	5282	0.348	3241	2547	2927	2355	0
4	9	3	"PFA0020"	"A11962_1"	16030	23280	130	163	187	98	77	79	19	100	95	0	180	230	117	107	110	23	94	76	0	1.178	0.894	1.095	1.084	2.268	0.743	0.271	120	557	159	233	0.236	86	73	110	123	0
4	10	3	"PFA0023"	"A12312_15"	16220	23290	130	223	228	52	78	81	25	99	96	0	344	349	62	108	111	24	100	100	0	0.614	0.622	0.622	0.596	1.626	0.615	0.736	120	541	381	391	-0.703	145	236	150	241	0
4	11	3	"PFA0047"	"A14801_11"	16410	23290	130	792	761	186	81	84	24	100	100	0	763	777	181	112	114	18	100	100	0	1.092	1.023	1.010	1.010	1.335	1.028	0.874	120	552	1362	1345	0.127	711	651	680	665	0
4	12	3	"PFA0051"	"A14801_2"	16600	23280	130	148	149	32	81	83	17	95	85	0	254	251	49	115	117	22	98	94	0	0.482	0.500	0.505	0.492	1.947	0.428	0.498	120	553	206	204	-1.053	67	139	68	136	0
4	13	3	"PFA0053"	"A14801_24"	16800	23290	130	459	447	118	76	78	16	100	100	0	481	469	99	111	114	22	100	100	0	1.035	1.036	1.046	1.016	1.452	1.096	0.857	120	512	753	729	0.050	383	370	371	358	0
4	14	3	"PFA0056"	"A14801_31"	16970	23300	150	79	85	24	73	75	15	31	17	0	116	124	31	107	108	19	32	21	0	0.667	0.706	0.835	0.805	3.111	0.591	0.163	156	521	15	29	-0.585	6	9	12	17	-50
4	15	3	"PFA0058"	"A14801_37"	17150	23280	150	86	88	19	72	74	15	45	21	0	121	120	22	105	108	20	41	10	0	0.875	1.067	0.954	0.862	3.280	0.807	0.054	156	600	30	31	-0.193	14	16	16	15	-50
4	16	3	"PFA0060"	"A14801_6"	17400	23270	150	96	98	24	75	76	18	51	28	0	126	124	20	109	111	20	38	9	0	1.235	1.533	1.105	1.164	3.351	1.273	0.107	156	697	38	38	0.305	21	17	23	15	-50
4	17	3	"PFA0083"	"A18792_11"	17580	23250	90	104	105	26	78	81	20	59	26	0	143	143	25	110	113	20	69	34	0	0.788	0.818	0.810	0.913	3.685	0.837	0.038	52	369	59	60	-0.344	26	33	27	33	0
4	18	3	"PFA0087"	"A18792_19"	17780	23280	90	101	102	25	75	79	21	59	21	0	133	130	22	106	109	22	59	19	0	0.963	1.125	1.294	1.109	3.200	1.248	0.047	52	319	53	51	-0.054	26	27	27	24	0
4	19	3	"PFA0098"	"A20643_1"	17930	23270	120	208	204	42	74	76	17	100	99	0	171	174	27	110	112	21	95	76	0	2.197	2.031	1.913	2.173	1.949	2.159	0.571	120	461	195	194	1.135	134	61	130	64	0
4	20	3	"PFA0103"	"A21885_19"	18130	23270	130	453	434	106	79	81	17	100	100	0	1012	947	221	115	118	18	100	100	0	0.417	0.427	0.418	0.422	1.527	0.405	0.854	120	649	1271	1187	-1.262	374	897	355	832	0
4	21	3	"PFA0105"	"A21885_20"	18320	23280	130	327	328	110	73	74	16	98	95	0	787	754	182	108	110	16	100	100	0	0.374	0.395	0.396	0.357	1.873	0.416	0.829	120	581	933	901	-1.419	254	679	255	646	0
4	22	3	"PFA0107"	"A21885_9"	18510	23270	130	181	186	47	71	72	15	99	99	0	217	222	39	105	106	16	100	100	0	0.982	0.983	0.964	0.969	1.614	1.016	0.626	120	664	222	232	-0.026	110	112	115	117	0
4	1	4	"PFA0130"	"A2546_1"	14530	23480	120	1557	1489	431	74	75	15	100	100	0	4781	4565	1021	110	111	16	100	100	0	0.317	0.318	0.318	0.308	1.288	0.315	0.896	120	579	6154	5870	-1.655	1483	4671	1415	4455	0
4	2	4	"PFA0132"	"A26463_1"	14710	23480	130	115	116	22	76	77	16	84	62	0	199	199	38	112	113	17	95	90	0	0.448	0.460	0.508	0.446	2.197	0.425	0.417	120	605	126	127	-1.158	39	87	40	87	0
4	3	4	"PFA0137"	"A29544_1"	14920	23450	150	98	101	25	77	78	15	58	36	0	124	124	21	110	111	16	44	13	0	1.500	1.714	1.478	1.296	3.423	1.611	0.086	156	581	35	38	0.585	21	14	24	14	-50
4	4	4	"PFA0145"	"A31914_2"	15090	23470	130	13333	12932	3869	79	81	18	100	100	0	3278	3149	961	111	114	30	100	100	0	4.185	4.231	4.208	4.316	1.501	4.335	0.908	120	490	16421	15891	2.065	13254	3167	12853	3038	0
4	5	4	"PFA0147"	"A31914_5"	15290	23470	130	627	609	151	80	82	18	100	100	0	320	312	65	112	114	28	98	98	0	2.630	2.645	2.625	2.645	1.488	2.693	0.784	120	572	755	729	1.395	547	208	529	200	0
4	6	4	"PFA0149"	"A31914_8"	15480	23480	130	203	204	55	78	81	18	98	94	0	314	310	65	111	114	19	100	98	0	0.616	0.633	0.630	0.618	1.742	0.662	0.695	120	661	328	325	-0.700	125	203	126	199	0
4	7	4	"PFC0052"	"C198"	15700	23480	110	105	107	30	76	80	20	65	33	0	130	136	28	110	113	21	47	25	0	1.450	1.192	1.412	1.262	3.148	1.105	0.132	80	458	49	57	0.536	29	20	31	26	0
4	8	4	"PFC0057"	"C216"	15850	23470	130	121	125	30	74	75	15	93	74	0	181	187	34	108	109	16	98	93	0	0.644	0.646	0.615	0.646	2.016	0.607	0.359	120	490	120	130	-0.635	47	73	51	79	0
4	9	4	"PFC0059"	"C222"	16040	23480	130	117	118	28	75	76	15	83	65	0	172	178	38	108	111	23	90	70	0	0.656	0.614	0.671	0.646	2.334	0.582	0.399	120	542	106	113	-0.608	42	64	43	70	0
4	10	4	"PFC0062"	"C228"	16230	23480	140	100	102	24	74	76	16	66	40	0	162	163	28	106	109	23	88	64	0	0.464	0.491	0.530	0.467	2.683	0.473	0.214	156	596	82	85	-1.107	26	56	28	57	0
4	11	4	"PFC0068"	"C237"	16420	23470	130	1766	1713	462	74	76	16	100	100	0	597	565	143	105	106	16	100	100	0	3.439	3.563	3.501	3.602	1.440	3.593	0.877	120	567	2184	2099	1.782	1692	492	1639	460	0
4	12	4	"PFC0072"	"C244"	16610	23470	140	265	254	85	75	77	16	96	95	0	424	405	114	106	108	16	98	98	0	0.597	0.599	0.610	0.581	1.915	0.592	0.775	156	549	508	478	-0.743	190	318	179	299	0
4	13	4	"PFC0092"	"C291"	16800	23470	130	324	318	94	75	76	15	99	98	0	428	416	98	107	109	16	99	99	0	0.776	0.786	0.758	0.764	1.601	0.795	0.798	120	452	570	552	-0.366	249	321	243	309	0
4	14	4	"PFC0094"	"C296"	16990	23470	130	182	183	44	74	75	15	98	95	0	327	320	77	105	107	19	98	97	0	0.486	0.507	0.517	0.497	1.916	0.452	0.670	120	497	330	324	-1.040	108	222	109	215	0
4	15	4	"PFC0096"	"C299"	17200	23470	120	119	123	36	75	76	16	84	65	0	151	157	40	105	106	19	90	63	0	0.957	0.923	1.000	0.904	2.524	0.911	0.442	120	504	90	100	-0.064	44	46	48	52	0
4	16	4	"PFC0099"	"C302"	17370	23470	120	219	219	48	76	77	17	100	98	0	223	224	34	108	109	17	100	99	0	1.243	1.233	1.229	1.201	1.610	1.344	0.682	120	485	258	259	0.314	143	115	143	116	0
4	17	4	"PFC0101"	"C307"	17570	23460	130	243	241	57	77	79	19	98	97	0	277	275	62	110	111	19	97	97	0	0.994	0.994	0.979	1.007	1.868	0.978	0.776	120	642	333	329	-0.009	166	167	164	165	0
4	18	4	"PFC0103"	"C311"	17780	23460	150	94	95	26	76	80	20	44	15	0	126	128	24	108	111	20	45	15	0	1.000	0.950	1.063	1.005	2.935	0.988	0.168	156	625	36	39	0.000	18	18	19	20	-50
4	19	4	"PFC0123"	"C370"	17940	23460	130	186	191	41	76	79	19	100	98	0	419	424	81	112	114	20	100	100	0	0.358	0.369	0.358	0.356	1.530	0.346	0.719	120	570	417	427	-1.481	110	307	115	312	0
4	20	4	"PFC0125"	"C374"	18160	23480	90	108	108	23	77	80	19	71	34	0	148	152	19	112	113	17	88	59	0	0.861	0.775	0.780	0.792	2.800	0.933	0.109	52	375	67	71	-0.216	31	36	31	40	0
4	21	4	"PFC0127"	"C38"	18340	23470	130	298	297	89	73	74	15	100	99	0	233	231	50	106	107	15	98	96	0	1.772	1.792	1.844	1.769	1.731	2.024	0.691	120	558	352	349	0.825	225	127	224	125	0
4	22	4	"PFC0129"	"C382"	18520	23460	130	125	124	26	71	73	14	93	86	0	201	200	39	107	107	15	95	94	0	0.574	0.570	0.532	0.589	2.255	0.495	0.407	120	648	148	146	-0.800	54	94	53	93	0
4	1	5	"PFC0131"	"C385"	14530	23670	130	122	126	28	74	76	18	90	65	0	203	203	34	109	110	16	100	95	0	0.511	0.553	0.576	0.510	2.265	0.529	0.343	120	691	142	146	-0.970	48	94	52	94	0
4	2	5	"PFC0133"	"C387"	14740	23680	130	153	148	36	75	77	19	92	80	0	299	303	74	110	110	15	99	96	0	0.413	0.378	0.393	0.366	1.731	0.385	0.649	120	567	267	266	-1.277	78	189	73	193	0
4	3	5	"PFC0149"	"C427"	14920	23670	130	170	173	41	76	77	19	97	91	0	222	221	43	109	110	15	98	95	0	0.832	0.866	0.836	0.835	1.851	0.884	0.591	120	576	207	209	-0.266	94	113	97	112	0
4	4	5	"PFC0151"	"C43"	15110	23670	130	183	182	39	77	79	22	98	95	0	277	269	55	111	113	28	97	95	0	0.639	0.665	0.671	0.676	1.603	0.659	0.627	120	575	272	263	-0.647	106	166	105	158	0
4	5	5	"PFC0153"	"C436"	15280	23650	80	106	108	23	82	85	20	53	25	0	149	147	24	117	120	22	63	28	0	0.750	0.867	0.772	0.750	3.480	0.838	0.091	52	303	56	56	-0.415	24	32	26	30	0
4	6	5	"PFC0155"	"C441"	15490	23670	130	286	270	74	79	82	20	96	96	0	604	583	158	113	116	20	98	98	0	0.422	0.406	0.409	0.410	1.651	0.396	0.816	120	652	698	661	-1.246	207	491	191	470	0
4	7	5	"PFC0157"	"C445"	15690	23680	110	106	110	29	76	80	19	70	36	0	149	153	31	113	114	18	71	48	0	0.833	0.850	0.815	0.970	3.173	0.823	0.170	80	472	66	74	-0.263	30	36	34	40	0
4	8	5	"PFC0159"	"C447"	15860	23670	130	252	247	67	73	75	14	99	97	0	355	356	89	112	114	17	99	98	0	0.737	0.713	0.712	0.701	1.529	0.666	0.743	120	569	422	418	-0.441	179	243	174	244	0
4	9	5	"PFD0373"	"D42243_45"	16060	23670	130	1894	1867	520	76	78	17	100	100	0	16369	16111	4357	114	116	18	100	100	0	0.112	0.112	0.112	0.111	1.299	0.109	0.898	120	584	18073	17788	-3.160	1818	16255	1791	15997	0
4	10	5	"PFD0380"	"D42715_1"	16260	23670	100	103	104	24	76	78	17	67	36	0	150	152	29	109	111	18	81	56	0	0.659	0.651	0.690	0.686	2.531	0.533	0.119	80	443	68	71	-0.603	27	41	28	43	0
4	11	5	"PFD0387"	"D42954_2"	16450	23690	80	102	97	21	75	78	17	55	30	0	133	136	23	107	110	18	65	28	0	1.038	0.759	0.917	0.959	2.497	0.706	0.088	52	304	53	51	0.054	27	26	22	29	0
4	12	5	"PFD0397"	"D45582_1"	16640	23660	150	95	96	20	72	75	16	59	30	0	120	121	18	105	108	16	48	17	0	1.533	1.500	1.333	1.315	3.736	1.366	0.107	156	596	38	40	0.617	23	15	24	16	-50
4	13	5	"PFD0405"	"D4722_1"	16800	23660	130	176	178	37	74	75	14	100	99	0	269	269	46	106	108	15	100	100	0	0.626	0.638	0.629	0.627	1.540	0.603	0.687	120	493	265	267	-0.676	102	163	104	163	0
4	14	5	"PFD0416"	"D49176_11"	16990	23660	130	1286	1234	266	76	77	15	100	100	0	1046	1006	222	106	107	15	100	100	0	1.287	1.287	1.333	1.322	1.444	1.271	0.903	120	550	2150	2058	0.364	1210	940	1158	900	0
4	15	5	"PFD0438"	"D49176_65"	17180	23670	130	140	144	38	77	79	16	92	84	0	203	206	46	106	107	16	99	93	0	0.649	0.670	0.711	0.638	2.227	0.631	0.484	120	560	160	167	-0.623	63	97	67	100	0
4	16	5	"PFD0441"	"D49176_7"	17380	23660	130	2126	1944	475	79	81	17	100	100	0	1455	1380	292	108	109	16	100	100	0	1.520	1.466	1.497	1.456	1.297	1.508	0.914	120	548	3394	3137	0.604	2047	1347	1865	1272	0
4	17	5	"PFD0444"	"D49942_10"	17560	23660	130	55982	51696	11902	83	86	21	100	100	0	11088	10501	2030	110	112	16	100	100	0	5.092	4.967	5.079	4.906	1.272	5.187	0.914	120	557	66877	62004	2.348	55899	10978	51613	10391	0
4	18	5	"PFD0446"	"D49942_3"	17760	23660	130	6712	6146	1909	83	85	21	100	100	0	1925	1804	482	109	111	17	100	100	0	3.650	3.577	3.630	3.460	1.434	3.754	0.884	120	548	8445	7758	1.868	6629	1816	6063	1695	0
4	19	5	"PFD0448"	"D49942_6"	17930	23660	130	9474	9097	1624	80	82	18	100	100	0	2862	2770	524	109	111	17	100	100	0	3.412	3.389	3.432	3.410	1.251	3.444	0.919	120	525	12147	11678	1.771	9394	2753	9017	2661	0
4	20	5	"PFD0450"	"D49942_9"	18130	23660	130	43419	45851	13992	79	80	16	100	100	9	8612	9179	2902	108	110	15	100	100	0	5.096	5.046	5.052	5.062	1.296	5.229	0.891	120	597	51844	54843	2.349	43340	8504	45772	9071	0
4	21	5	"PFD0482"	"D56400_4"	18330	23660	120	197	208	50	75	77	15	100	100	0	181	187	27	107	107	14	100	99	0	1.649	1.663	1.628	1.627	1.575	1.762	0.638	120	514	196	213	0.721	122	74	133	80	0
4	22	5	"PFD0484"	"D56470_2"	18520	23660	130	637	614	147	75	77	16	100	100	0	288	284	48	108	108	16	100	100	0	3.122	3.063	3.042	3.055	1.364	3.152	0.841	120	657	742	715	1.643	562	180	539	176	0
4	1	6	"PFD0487"	"D56950_2"	14530	23870	120	502	487	122	74	77	18	100	100	0	1394	1354	228	109	110	16	100	100	0	0.333	0.332	0.326	0.318	1.423	0.330	0.865	120	568	1713	1658	-1.586	428	1285	413	1245	0
4	2	6	"PFD0490"	"D5782_1"	14720	23860	130	272	278	62	75	77	19	100	99	0	595	572	108	109	110	15	100	100	0	0.405	0.438	0.422	0.431	1.438	0.410	0.818	120	550	683	666	-1.303	197	486	203	463	0
4	3	6	"PFD0508"	"D6287_1"	14920	23870	130	179	178	47	73	76	22	97	87	0	201	202	37	109	110	14	99	96	0	1.152	1.129	1.147	1.072	2.060	1.199	0.592	120	578	198	198	0.204	106	92	105	93	0
4	4	6	"PFD0510"	"D6287_13"	15120	23860	130	118	122	25	75	77	22	82	47	0	143	146	25	112	113	16	74	47	0	1.387	1.382	1.258	1.269	2.452	1.823	0.164	120	532	74	81	0.472	43	31	47	34	0
4	5	6	"PFD0529"	"D6287_55"	15290	23850	130	822	764	209	78	79	18	100	100	0	429	397	115	113	116	19	97	95	0	2.354	2.415	2.376	2.613	1.687	2.361	0.844	120	607	1060	970	1.235	744	316	686	284	0
4	6	6	"PFD0532"	"D6287_61"	15490	23860	120	113	115	25	77	78	17	83	51	0	145	146	23	111	114	16	85	52	0	1.059	1.086	1.225	1.168	2.730	1.092	0.144	120	499	70	73	0.082	36	34	38	35	0
4	7	6	"PFD0536"	"D6287_69"	15670	23870	130	124	127	30	76	78	17	85	70	0	169	173	34	114	116	17	94	76	0	0.873	0.864	0.953	0.830	2.481	0.774	0.381	120	535	103	110	-0.196	48	55	51	59	0
4	8	6	"PFD0538"	"D6287_70"	15860	23860	130	133	139	29	77	78	15	98	86	0	195	200	37	116	118	19	98	90	0	0.709	0.738	0.662	0.731	2.097	0.628	0.439	120	545	135	146	-0.496	56	79	62	84	0
4	9	6	"PFD0549"	"D64289_1"	16050	23860	130	41812	38422	9496	81	83	19	100	100	0	41303	38807	7344	120	123	23	100	100	0	1.013	0.991	1.019	0.966	1.288	1.016	0.930	120	536	82914	77028	0.019	41731	41183	38341	38687	0
4	10	6	"PFD0558"	"D65681_2"	16240	23860	130	817	787	275	80	81	18	99	98	0	900	867	258	116	119	22	98	98	0	0.940	0.941	0.944	0.933	1.624	0.974	0.837	120	578	1521	1458	-0.089	737	784	707	751	0
4	11	6	"PFE0558"	"E49_1"	16440	23860	120	184	188	45	74	76	15	99	97	0	225	229	42	109	110	16	100	98	0	0.948	0.950	0.969	0.936	1.688	0.940	0.606	120	508	226	234	-0.077	110	116	114	120	0
4	12	6	"PFE0562"	"E5006_5"	16620	23860	130	692	647	196	72	75	16	100	99	0	890	815	201	108	110	16	100	100	0	0.793	0.813	0.808	0.779	1.478	0.810	0.871	120	519	1402	1282	-0.335	620	782	575	707	0
4	13	6	"PFE0565"	"E5141_1"	16810	23860	130	354	348	91	73	75	16	100	100	0	496	490	97	107	109	16	100	100	0	0.722	0.718	0.705	0.694	1.347	0.719	0.833	120	571	670	658	-0.469	281	389	275	383	0
4	14	6	"PFE0569"	"E517_1"	17000	23850	130	516	485	151	75	77	17	97	97	0	635	603	160	108	109	16	99	99	0	0.837	0.828	0.815	0.785	1.784	0.819	0.823	120	573	968	905	-0.257	441	527	410	495	0
4	15	6	"PFE0579"	"E5479_3"	17190	23850	130	598	625	216	74	76	16	100	100	0	971	1003	321	108	109	17	100	100	0	0.607	0.616	0.617	0.608	1.343	0.576	0.863	120	566	1387	1446	-0.720	524	863	551	895	0
4	16	6	"PFE0585"	"E598_1"	17390	23850	130	17355	16407	6017	75	76	15	100	100	0	16718	16204	5352	108	110	24	100	100	0	1.040	1.015	1.003	0.994	1.388	1.012	0.880	120	557	33890	32428	0.057	17280	16610	16332	16096	0
4	17	6	"PFE0608"	"E714_7"	17570	23850	130	141	142	30	78	80	18	93	82	0	178	178	33	109	111	25	90	71	0	0.913	0.928	0.920	0.883	2.031	0.759	0.411	120	564	132	133	-0.131	63	69	64	69	0
4	18	6	"PFE0610"	"E7279_2"	17770	23860	130	257	255	67	77	79	18	97	97	0	451	456	79	106	107	15	100	100	0	0.522	0.509	0.516	0.473	1.665	0.524	0.757	120	575	525	528	-0.939	180	345	178	350	0
4	19	6	"PFE0613"	"E7418_1"	17970	23850	120	130	132	24	76	78	18	95	79	0	205	211	39	107	108	15	100	96	0	0.551	0.538	0.545	0.517	2.061	0.464	0.408	120	497	152	160	-0.860	54	98	56	104	0
4	20	6	"PFE0616"	"E7745_1"	18140	23850	120	119	122	26	77	78	16	88	63	0	163	166	25	107	109	16	96	89	0	0.750	0.763	0.844	0.721	2.548	0.786	0.262	120	482	98	104	-0.415	42	56	45	59	0
4	21	6	"PFE0619"	"E7861_3"	18340	23850	130	196	201	45	77	77	15	100	100	0	315	314	54	105	105	15	100	100	0	0.567	0.593	0.598	0.573	1.578	0.585	0.715	120	579	329	333	-0.819	119	210	124	209	0
4	22	6	"PFE0623"	"E8100_2"	18530	23850	130	1547	1476	409	75	76	15	100	100	0	1452	1374	354	104	105	15	100	100	0	1.092	1.103	1.083	1.099	1.459	1.100	0.877	120	664	2820	2671	0.127	1472	1348	1401	1270	0
4	1	7	"PFE0649"	"E8914_2"	14540	24050	130	212	213	48	75	77	20	100	98	0	423	429	70	112	114	17	100	100	0	0.441	0.435	0.443	0.415	1.523	0.420	0.774	120	627	448	455	-1.183	137	311	138	317	0
4	2	7	"PFE0654"	"E9225_1"	14730	24050	130	751	744	183	76	77	15	100	100	0	582	566	126	112	114	17	100	100	0	1.436	1.471	1.522	1.501	1.450	1.448	0.895	120	586	1145	1122	0.522	675	470	668	454	0
4	3	7	"PFE0657"	"E9299_3"	14940	24050	130	120	121	27	75	76	15	87	69	0	161	160	26	111	112	16	86	68	0	0.900	0.939	0.912	0.901	2.856	1.018	0.240	120	564	95	95	-0.152	45	50	46	49	0
4	4	7	"PFE0659"	"E9299_6"	15120	24050	130	1280	1198	332	76	77	16	100	100	0	1629	1520	378	113	114	16	100	100	0	0.794	0.797	0.793	0.793	1.391	0.791	0.904	120	547	2720	2529	-0.332	1204	1516	1122	1407	0
4	5	7	"PFE0663"	"E9475_1"	15310	24060	130	640	612	174	76	78	18	100	99	0	1112	1078	233	112	114	17	100	100	0	0.564	0.555	0.556	0.531	1.486	0.557	0.869	120	566	1564	1502	-0.826	564	1000	536	966	0
4	6	7	"PFE0668"	"E9987_1"	15490	24050	130	423	406	95	75	78	20	100	99	0	392	385	76	114	115	17	100	100	0	1.252	1.221	1.260	1.211	1.509	1.228	0.825	120	534	626	602	0.324	348	278	331	271	0
4	7	7	"PFF0025"	"F10660_2"	15680	24050	130	179	182	44	76	77	17	98	95	0	348	340	65	112	114	17	100	100	0	0.436	0.465	0.460	0.443	1.776	0.449	0.702	120	577	339	334	-1.196	103	236	106	228	0
4	8	7	"PFF0029"	"F10730_3"	15890	24050	130	362	361	91	75	76	15	100	100	0	576	560	107	110	114	19	100	100	0	0.616	0.636	0.640	0.620	1.501	0.633	0.825	120	554	753	736	-0.699	287	466	286	450	0
4	9	7	"PFF0032"	"F10872_1"	16070	24050	130	307	300	82	77	79	17	98	98	0	498	470	106	113	117	22	100	100	0	0.597	0.625	0.641	0.616	1.683	0.606	0.761	120	527	615	580	-0.743	230	385	223	357	0
4	10	7	"PFF0035"	"F10935_2"	16250	24050	130	1480	1409	371	78	79	16	100	100	0	2752	2618	615	113	116	20	100	100	0	0.531	0.531	0.525	0.519	1.370	0.512	0.882	120	559	4041	3836	-0.913	1402	2639	1331	2505	0
4	11	7	"PFF0038"	"F10949_3"	16450	24050	130	310	312	67	75	76	15	100	100	0	634	625	131	111	113	17	99	99	0	0.449	0.461	0.463	0.456	1.406	0.442	0.843	120	541	758	751	-1.154	235	523	237	514	0
4	12	7	"PFF0040"	"F10953_1"	16630	24050	130	25961	24640	6309	73	76	17	100	100	0	9452	9457	2552	112	113	17	100	100	0	2.772	2.629	2.600	2.639	1.292	2.662	0.901	120	540	35228	33912	1.471	25888	9340	24567	9345	0
4	13	7	"PFF0668"	"F310_1"	16830	24060	130	116	118	27	72	75	16	87	65	0	166	166	27	109	111	17	94	80	0	0.772	0.807	0.773	0.795	2.736	0.737	0.256	120	542	101	103	-0.373	44	57	46	57	0
4	14	7	"PFF0671"	"F31319_2"	17010	24060	130	221	218	65	72	74	15	97	95	0	1214	1184	234	106	108	16	100	100	0	0.134	0.135	0.137	0.124	1.651	0.134	0.773	120	542	1257	1224	-2.895	149	1108	146	1078	0
4	15	7	"PFF0680"	"F31855_1"	17200	24050	120	145	149	34	72	74	15	97	93	0	199	203	37	107	109	17	99	95	0	0.793	0.802	0.785	0.780	1.714	0.796	0.572	120	527	165	173	-0.334	73	92	77	96	0
4	16	7	"PFF0682"	"F32050_1"	17400	24050	120	147	151	33	75	78	17	97	88	0	315	311	60	110	113	26	100	99	0	0.351	0.378	0.368	0.348	1.801	0.363	0.629	120	562	277	277	-1.510	72	205	76	201	0
4	17	7	"PFF0686"	"F32122_1"	17580	24050	130	797	750	221	73	75	15	100	100	0	1181	1147	252	108	110	17	100	100	0	0.675	0.652	0.670	0.620	1.498	0.658	0.880	120	552	1797	1716	-0.568	724	1073	677	1039	0
4	18	7	"PFF0693"	"F32325_1"	17770	24040	130	1094	1065	253	72	73	14	100	100	0	757	715	166	107	109	15	100	100	0	1.572	1.633	1.643	1.681	1.448	1.621	0.875	120	533	1672	1601	0.653	1022	650	993	608	0
4	19	7	"PFF0715"	"F33346_1"	17960	24050	120	435	432	119	74	75	16	100	100	0	563	563	127	108	109	15	100	100	0	0.793	0.787	0.781	0.766	1.443	0.786	0.838	120	508	816	813	-0.334	361	455	358	455	0
4	20	7	"PFF0719"	"F33441_1"	18150	24040	130	1946	1817	417	74	76	16	100	100	0	1898	1799	441	109	110	15	100	100	0	1.046	1.031	1.050	1.060	1.402	0.999	0.909	120	562	3661	3433	0.065	1872	1789	1743	1690	0
4	21	7	"PFF0722"	"F33612_1"	18350	24050	120	169	173	47	73	75	15	98	95	0	312	315	57	105	106	15	100	100	0	0.464	0.476	0.440	0.444	1.631	0.478	0.666	120	498	303	310	-1.109	96	207	100	210	0
4	22	7	"PFF0725"	"F33675_1"	18540	24050	120	144	162	121	74	75	15	95	89	0	210	221	56	105	107	15	99	97	0	0.667	0.759	0.638	0.631	2.108	1.468	0.336	120	530	175	204	-0.585	70	105	88	116	0
4	1	8	"PFF0728"	"F33814_1"	14560	24250	140	114	115	28	74	76	21	74	46	0	160	163	31	112	114	17	89	71	0	0.833	0.804	0.803	0.746	3.035	1.163	0.149	156	744	88	92	-0.263	40	48	41	51	0
4	2	8	"PFF0734"	"F34109_1"	14750	24250	130	153	152	31	74	76	18	99	94	0	192	195	34	111	113	17	99	95	0	0.975	0.929	0.955	0.949	1.852	0.931	0.490	120	544	160	162	-0.036	79	81	78	84	0
4	3	8	"PFF0764"	"F35293_1"	14930	24250	120	278	279	63	74	76	18	100	99	0	320	321	56	112	114	18	100	100	0	0.981	0.981	0.957	0.968	1.523	0.990	0.775	120	520	412	414	-0.028	204	208	205	209	0
4	4	8	"PFF0773"	"F35453_1"	15130	24250	130	117	148	219	76	77	15	85	69	0	167	174	35	113	115	17	93	82	0	0.759	1.180	0.754	0.826	2.413	7.908	0.150	120	578	95	133	-0.397	41	54	72	61	0
4	5	8	"PFF0777"	"F35590_1"	15330	24250	130	107	112	41	74	76	17	77	49	0	154	156	23	113	114	16	89	67	0	0.805	0.884	0.745	0.790	2.863	1.454	0.118	120	543	74	81	-0.313	33	41	38	43	0
4	6	8	"PFF0781"	"F35756_2"	15510	24250	120	551	528	119	72	75	19	100	100	0	1129	1086	202	114	115	16	100	100	0	0.472	0.469	0.464	0.460	1.332	0.461	0.887	120	500	1494	1428	-1.083	479	1015	456	972	0
4	7	8	"PFF0784"	"F35756_5"	15700	24250	120	329	318	77	73	75	17	100	99	0	896	841	182	110	112	15	100	100	0	0.326	0.335	0.334	0.324	1.418	0.331	0.869	120	501	1042	976	-1.618	256	786	245	731	0
4	8	8	"PFF0788"	"F35774_1"	15880	24240	130	3383	3182	702	73	75	15	100	100	0	3004	2834	768	110	111	16	100	100	0	1.144	1.141	1.137	1.195	1.543	1.107	0.899	120	610	6204	5833	0.194	3310	2894	3109	2724	0
4	9	8	"PFF0818"	"F36648_1"	16090	24250	130	310	305	78	75	76	16	100	100	0	572	552	109	111	112	16	100	100	0	0.510	0.522	0.514	0.504	1.432	0.522	0.849	120	575	696	671	-0.972	235	461	230	441	0
4	10	8	"PFF0821"	"F3666_3"	16270	24250	120	101	102	22	73	76	19	61	35	0	183	187	31	111	112	17	99	95	0	0.389	0.382	0.418	0.342	2.746	0.394	0.172	120	521	100	105	-1.363	28	72	29	76	0
4	11	8	"PFF0823"	"F36721_3"	16460	24240	120	131	131	32	72	74	19	90	71	0	173	173	26	109	110	16	98	88	0	0.922	0.922	0.992	0.901	2.218	1.097	0.369	120	513	123	123	-0.117	59	64	59	64	0
4	12	8	"PFF0825"	"F36734_1"	16650	24240	130	117	120	27	72	74	15	90	73	0	193	197	33	109	111	18	99	95	0	0.536	0.545	0.586	0.517	2.065	0.501	0.385	120	523	129	136	-0.900	45	84	48	88	0
4	13	8	"PFF0827"	"F36803_1"	16830	24240	120	171	171	39	74	76	16	97	95	0	289	286	59	106	109	16	100	98	0	0.530	0.539	0.518	0.521	1.674	0.512	0.699	120	527	280	277	-0.916	97	183	97	180	0
4	14	8	"PFF0831"	"F37098_2"	17030	24240	130	771	755	195	74	76	15	100	100	0	1071	1023	217	107	108	16	100	100	0	0.723	0.743	0.759	0.725	1.370	0.746	0.887	120	543	1661	1597	-0.468	697	964	681	916	0
4	15	8	"PFF1472"	"F58335_1"	17220	24240	130	232	230	51	75	77	18	98	97	0	347	351	89	109	111	19	100	100	0	0.660	0.640	0.668	0.640	1.700	0.583	0.734	120	591	395	397	-0.600	157	238	155	242	0
4	16	8	"PFF1476"	"F58487_1"	17430	24260	110	96	99	22	76	80	20	48	25	0	138	138	27	109	112	19	65	32	0	0.690	0.793	0.729	0.708	2.974	0.773	0.171	80	455	49	52	-0.536	20	29	23	29	0
4	17	8	"PFF1492"	"F58910_1"	17600	24240	120	171	177	39	74	76	15	100	99	0	277	278	46	109	111	17	100	100	0	0.577	0.609	0.606	0.585	1.640	0.604	0.665	120	492	265	272	-0.792	97	168	103	169	0
4	18	8	"PFF1495"	"F59075_2"	17790	24230	120	159	159	35	74	75	15	99	92	0	207	207	41	108	110	15	96	94	0	0.859	0.859	0.866	0.890	2.153	0.817	0.590	120	511	184	184	-0.220	85	99	85	99	0
4	19	8	"PFF1497"	"F5910_2"	17980	24240	130	8767	8174	2055	74	76	17	100	100	0	6643	6435	1393	110	112	16	100	100	0	1.331	1.281	1.290	1.262	1.265	1.281	0.909	120	520	15226	14425	0.412	8693	6533	8100	6325	0
4	20	8	"PFF1499"	"F59139_2"	18160	24230	130	3673	3358	1078	76	79	28	100	100	0	2580	2312	737	110	112	24	100	99	0	1.456	1.490	1.506	1.527	1.625	1.461	0.910	120	525	6067	5484	0.542	3597	2470	3282	2202	0
4	21	8	"PFF1536"	"F6061_1"	18350	24220	130	208	210	49	74	78	26	100	96	0	217	215	38	108	110	24	96	93	0	1.229	1.271	1.291	1.303	1.747	1.203	0.589	120	547	243	243	0.298	134	109	136	107	0
4	22	8	"PFF1543"	"F607_1"	18560	24220	150	86	89	19	73	75	15	44	19	0	124	126	20	106	107	15	53	30	0	0.722	0.800	0.813	0.863	3.093	0.704	0.078	156	760	31	36	-0.469	13	18	16	20	-50
4	1	9	"PFF1546"	"F61052_1"	14570	24440	130	112	112	23	76	78	33	55	8	0	161	163	27	112	113	16	93	74	0	0.735	0.706	0.688	0.713	2.507	3.027	0.072	120	595	85	87	-0.445	36	49	36	51	0
4	2	9	"PFF1550"	"F61158_1"	14760	24450	130	150	150	34	74	75	15	96	91	0	328	329	51	114	114	17	100	100	0	0.355	0.353	0.353	0.333	1.676	0.338	0.631	120	504	290	291	-1.494	76	214	76	215	0
4	3	9	"PFF1556"	"F61469_1"	14950	24450	120	164	165	45	74	76	16	95	90	0	217	215	40	112	113	17	95	94	0	0.857	0.883	0.888	0.840	1.925	0.921	0.623	120	399	195	194	-0.222	90	105	91	103	0
4	4	9	"PFF1560"	"F61859_2"	15100	24440	150	87	91	24	75	77	16	45	25	0	125	127	24	114	116	18	41	18	0	1.091	1.231	1.022	0.986	3.434	0.856	0.109	156	542	23	29	0.126	12	11	16	13	-50
4	5	9	"PFF1588"	"F6265_1"	15320	24440	130	840	775	240	74	76	17	100	100	0	1180	1112	305	112	114	17	100	100	0	0.717	0.701	0.706	0.677	1.438	0.694	0.891	120	545	1834	1701	-0.479	766	1068	701	1000	0
4	6	9	"PFF1595"	"F62846_1"	15520	24440	130	181	184	54	73	75	17	97	92	0	341	343	77	110	111	16	100	100	0	0.468	0.476	0.454	0.437	1.923	0.445	0.600	120	548	339	344	-1.097	108	231	111	233	0
4	7	9	"PFF1604"	"F63188_2"	15720	24440	130	525	506	135	73	76	17	100	100	0	1660	1574	341	110	112	16	100	100	0	0.292	0.296	0.293	0.286	1.376	0.289	0.869	120	557	2002	1897	-1.778	452	1550	433	1464	0
4	8	9	"PFF1607"	"F63326_1"	15890	24450	100	107	108	24	74	75	15	77	55	0	144	149	27	109	110	16	82	57	0	0.943	0.850	0.886	0.827	3.144	0.730	0.160	80	369	68	74	-0.085	33	35	34	40	0
4	9	9	"PFF1610"	"F63399_1"	16080	24440	130	1259	1158	336	75	76	16	100	98	0	1946	1786	487	111	111	17	100	100	0	0.645	0.647	0.639	0.627	1.420	0.631	0.894	120	561	3019	2758	-0.632	1184	1835	1083	1675	0
4	10	9	"PFF1614"	"F63448_3"	16280	24440	100	113	119	28	74	75	15	85	70	0	138	138	20	109	110	16	76	42	0	1.345	1.552	1.432	1.358	2.874	1.784	0.159	80	413	68	74	0.427	39	29	45	29	0
4	11	9	"PFF1654"	"F64738_1"	16480	24440	130	212	208	64	72	73	16	95	89	0	402	390	102	106	108	16	97	96	0	0.473	0.479	0.460	0.439	1.808	0.464	0.786	120	511	436	420	-1.080	140	296	136	284	0
4	12	9	"PFF1656"	"F64738_5"	16660	24430	130	165	164	35	73	75	16	98	95	0	291	288	49	105	107	17	100	100	0	0.495	0.497	0.503	0.468	1.651	0.468	0.700	120	573	278	274	-1.016	92	186	91	183	0
4	13	9	"PFF1659"	"F64888_1"	16870	24440	80	107	106	20	76	79	18	69	38	0	139	141	24	110	112	17	63	42	0	1.069	0.968	0.929	0.921	2.833	0.936	0.159	52	320	60	61	0.096	31	29	30	31	0
4	14	9	"PFF1666"	"F65043_1"	17050	24430	120	3409	3181	735	75	76	15	100	100	0	933	897	190	106	108	15	100	100	0	4.031	3.927	4.090	3.958	1.342	4.134	0.887	120	484	4161	3897	2.011	3334	827	3106	791	0
4	15	9	"PFF1668"	"F65043_4"	17230	24430	120	724	695	162	73	74	15	100	100	0	319	311	56	105	107	14	100	100	0	3.042	3.019	3.065	3.026	1.432	3.256	0.828	120	478	865	828	1.605	651	214	622	206	0
4	16	9	"PFF1673"	"F65467_1"	17430	24430	120	105	107	23	73	74	15	78	52	0	143	145	28	105	106	14	82	63	0	0.842	0.850	0.959	0.874	2.737	0.764	0.221	120	498	70	74	-0.248	32	38	34	40	0
4	17	9	"PFI0337"	"I3634_1"	17610	24430	130	348	336	120	75	76	15	95	91	0	734	710	198	107	108	16	100	100	0	0.435	0.433	0.431	0.382	2.067	0.430	0.809	120	545	900	864	-1.200	273	627	261	603	0
4	18	9	"PFI0339"	"I3665_1"	17820	24430	130	139	138	34	75	76	16	90	83	0	276	271	61	107	108	16	96	96	0	0.379	0.384	0.385	0.357	2.411	0.363	0.496	120	519	233	227	-1.401	64	169	63	164	0
4	19	9	"PFI0341"	"I3767_1"	18000	24430	130	195	198	58	76	77	18	94	92	0	412	387	87	108	109	17	98	98	0	0.391	0.437	0.435	0.404	1.859	0.446	0.715	120	455	423	401	-1.353	119	304	122	279	0
4	20	9	"PFI0347"	"I398_3"	18190	24430	150	87	89	21	77	79	27	18	3	0	121	123	21	108	110	24	30	5	0	0.769	0.800	0.984	1.102	3.886	7.823	0.008	156	572	23	27	-0.379	10	13	12	15	-50
4	21	9	"PFI0352"	"I4167_1"	18380	24430	120	397	391	94	74	77	29	100	99	0	537	530	109	106	107	15	100	100	0	0.749	0.748	0.762	0.736	1.474	0.749	0.821	120	435	754	741	-0.416	323	431	317	424	0
4	22	9	"PFI0354"	"I4179_1"	18550	24420	140	347	324	104	73	75	16	96	95	0	478	450	123	105	107	16	100	99	0	0.735	0.728	0.755	0.707	1.810	0.728	0.838	156	679	647	596	-0.445	274	373	251	345	0
4	1	10	"PFI0375"	"I4688_1"	14580	24630	150	132	130	32	77	80	31	71	39	0	187	190	39	110	112	17	94	91	0	0.714	0.663	0.694	0.615	2.219	1.018	0.207	156	722	132	133	-0.485	55	77	53	80	0
4	2	10	"PFI0378"	"I4719_5"	14750	24620	130	963	940	193	76	78	16	100	100	0	417	416	73	113	114	16	100	100	0	2.918	2.851	2.869	2.851	1.355	2.943	0.866	120	490	1191	1167	1.545	887	304	864	303	0
4	3	10	"PFI0380"	"I4730_1"	14950	24620	130	372	360	109	75	77	15	100	98	0	362	355	84	111	112	16	98	97	0	1.183	1.168	1.183	1.103	1.765	1.256	0.778	120	468	548	529	0.243	297	251	285	244	0
4	4	10	"PFI0383"	"I4780_1"	15130	24620	120	124	126	29	74	76	15	91	73	0	211	215	38	110	111	18	100	98	0	0.495	0.495	0.477	0.442	2.006	0.463	0.448	120	429	151	157	-1.014	50	101	52	105	0
4	5	10	"PFI0386"	"I4862_1"	15310	24610	130	851	825	177	73	76	17	100	100	0	813	772	175	110	111	17	100	99	0	1.107	1.136	1.144	1.189	1.476	1.105	0.908	120	511	1481	1414	0.146	778	703	752	662	0
4	6	10	"PFI0393"	"I4989_1"	15500	24610	130	1008	962	189	73	75	17	100	100	0	1041	995	194	107	109	15	100	100	0	1.001	1.001	1.004	1.010	1.317	0.976	0.911	120	543	1869	1777	0.002	935	934	889	888	0
4	7	10	"PFI0428"	"I601_1"	15690	24630	110	104	109	24	74	75	18	75	45	0	150	151	24	109	112	20	81	51	0	0.732	0.833	0.809	0.780	2.669	0.994	0.230	80	463	71	77	-0.451	30	41	35	42	0
4	8	10	"PFI0430"	"I6032_2"	15890	24610	130	670	677	139	72	74	16	100	100	0	972	991	212	107	110	20	100	100	0	0.691	0.684	0.705	0.688	1.281	0.659	0.883	120	554	1463	1489	-0.533	598	865	605	884	0
4	9	10	"PFI0434"	"I607_1"	16080	24610	130	288	288	52	74	74	16	100	100	0	389	387	74	106	107	15	100	100	0	0.756	0.762	0.783	0.770	1.405	0.741	0.815	120	517	497	495	-0.403	214	283	214	281	0
4	10	10	"PFI0439"	"I6174_2"	16270	24610	130	226	236	48	73	74	17	100	100	0	448	443	70	107	107	15	100	100	0	0.449	0.485	0.459	0.476	1.450	0.462	0.779	120	478	494	499	-1.156	153	341	163	336	0
4	11	10	"PFI0441"	"I6204_2"	16440	24620	150	71	72	13	72	75	17	7	1	0	105	106	14	105	107	15	12	4	0	100000.000	0.000	1.000	1.047	3.650	3.371	0.003	156	490	-1	1	16.610	-1	0	0	1	-50
4	12	10	"PFI0443"	"I6356_1"	16630	24620	150	69	71	13	73	76	17	7	0	0	105	105	14	106	108	17	9	1	0	4.000	2.000	1.000	1.062	3.501	0.258	0.006	156	587	-5	-3	2.000	-4	-1	-2	-1	-50
4	13	10	"PFI0469"	"I7030_1"	16870	24620	110	98	101	29	74	77	18	53	35	0	136	137	22	107	109	18	70	33	0	0.828	0.900	0.928	0.813	3.023	1.032	0.091	80	413	53	57	-0.273	24	29	27	30	0
4	14	10	"PFI0471"	"I7085_1"	17010	24620	150	81	297	623	73	76	16	36	21	0	110	470	998	106	107	16	31	21	0	2.000	0.615	0.813	0.816	3.709	0.599	0.841	156	579	12	588	1.000	8	4	224	364	-100
4	15	10	"PFI0473"	"I7097_2"	17220	24610	130	801	779	169	73	74	14	100	100	0	861	862	162	104	105	14	100	100	0	0.962	0.931	0.943	0.928	1.324	0.932	0.889	120	515	1485	1464	-0.056	728	757	706	758	0
4	16	10	"PFI0475"	"I7106_1"	17390	24610	110	111	113	24	73	74	14	83	66	0	131	134	20	104	105	14	78	46	0	1.407	1.333	1.181	1.353	2.708	1.393	0.176	80	453	65	70	0.493	38	27	40	30	0
4	17	10	"PFI0481"	"I7243_1"	17600	24620	120	106	109	30	73	74	15	77	50	0	145	146	22	104	106	14	92	75	0	0.805	0.857	0.924	0.822	2.155	1.030	0.237	120	494	74	78	-0.313	33	41	36	42	0
4	18	10	"PFI0484"	"I7365_3"	17780	24610	120	201	199	46	73	74	15	98	97	0	388	386	75	104	106	15	100	100	0	0.451	0.447	0.451	0.422	1.779	0.433	0.752	120	445	412	408	-1.150	128	284	126	282	0
4	19	10	"PFJ0441"	"J490_1"	17970	24600	120	3460	3416	673	75	77	17	100	100	0	700	682	178	107	108	16	98	97	0	5.708	5.810	5.792	6.099	1.457	5.767	0.897	120	442	3978	3916	2.513	3385	593	3341	575	0
4	20	10	"PFJ0443"	"J504_1"	18160	24610	120	422	409	97	75	77	17	100	100	0	340	338	59	105	106	15	100	100	0	1.477	1.433	1.510	1.403	1.503	1.530	0.780	120	432	582	567	0.562	347	235	334	233	0
4	21	10	"PFJ0445"	"J504_5"	18350	24610	130	173	174	44	73	74	16	98	95	0	287	285	44	104	106	15	100	100	0	0.546	0.558	0.557	0.518	1.704	0.564	0.669	120	470	283	282	-0.872	100	183	101	181	0
4	22	10	"PFJ0448"	"J50_1"	18540	24610	120	3566	3360	910	72	73	16	100	100	0	6232	6168	1089	104	106	16	100	100	0	0.570	0.542	0.557	0.503	1.634	0.547	0.921	120	534	9622	9352	-0.811	3494	6128	3288	6064	0
4	1	11	"PFJ0450"	"J512_2"	14560	24810	120	1912	1863	474	76	80	25	100	100	0	2010	1864	544	112	114	18	99	99	0	0.967	1.020	1.027	1.084	1.540	0.995	0.918	120	588	3734	3539	-0.048	1836	1898	1787	1752	0
4	2	11	"PFJ0452"	"J53_1"	14760	24800	90	101	109	24	76	80	18	65	44	0	136	138	24	115	116	18	53	17	0	1.190	1.435	0.934	1.194	3.340	1.453	0.032	52	352	46	56	0.252	25	21	33	23	0
4	3	11	"PFJ0477"	"J53_50"	14930	24810	130	645	653	89	75	77	16	100	100	0	298	300	46	112	114	16	100	100	0	3.065	3.074	3.054	3.146	1.306	3.037	0.864	120	577	756	766	1.616	570	186	578	188	0
4	4	11	"PFJ0479"	"J53_52"	15130	24810	120	412	408	86	75	76	15	100	100	0	416	409	69	108	110	16	100	100	0	1.094	1.106	1.118	1.096	1.423	1.133	0.844	120	512	645	634	0.130	337	308	333	301	0
4	5	11	"PFJ0483"	"J53_56"	15320	24810	120	565	547	133	73	74	14	100	100	0	1504	1459	300	108	109	15	100	100	0	0.352	0.351	0.350	0.343	1.470	0.342	0.891	120	450	1888	1825	-1.505	492	1396	474	1351	0
4	6	11	"PFJ0485"	"J53_60"	15480	24820	150	73	75	15	74	74	15	16	3	0	104	106	14	107	108	15	12	2	0	0.333	-1.000	1.000	1.027	3.532	2.138	0.001	156	626	-4	0	-1.585	-1	-3	1	-1	-50
4	7	11	"PFJ0488"	"J541_1"	15700	24810	130	233	236	46	73	75	16	100	100	0	352	347	57	108	109	19	100	100	0	0.656	0.682	0.665	0.672	1.389	0.676	0.806	120	502	404	402	-0.609	160	244	163	239	0
4	8	11	"PFJ0490"	"J541_4"	15860	24820	150	74	80	51	72	74	16	16	2	0	108	111	21	107	109	19	19	3	0	2.000	2.000	0.900	0.933	4.005	8.985	0.008	156	607	3	12	1.000	2	1	8	4	-50
4	9	11	"PFJ0511"	"J58_3"	16080	24810	130	769	745	183	73	75	17	100	100	0	850	843	141	105	107	16	100	100	0	0.934	0.911	0.930	0.873	1.454	0.936	0.901	120	549	1441	1410	-0.098	696	745	672	738	0
4	10	11	"PFJ0515"	"J6186_1"	16250	24810	150	70	71	12	72	74	17	5	0	0	106	106	14	106	107	15	12	2	0	100000.000	100000.000	0.967	0.835	3.060	0.106	0.000	156	592	-2	-1	16.610	-2	0	-1	0	-50
4	11	11	"PFJ0518"	"J634_1"	16460	24810	130	6007	5602	1340	72	74	17	100	100	0	7207	6877	1137	106	107	15	100	100	0	0.836	0.817	0.829	0.773	1.490	0.830	0.931	120	454	13036	12301	-0.259	5935	7101	5530	6771	0
4	12	11	"PFJ0520"	"J63_1"	16620	24810	150	73	73	14	73	78	25	4	0	0	105	107	15	107	111	28	3	0	0	0.000	0.000	1.000	0.906	3.540	0.064	0.002	156	530	-2	0	Error	0	-2	0	0	-50
4	13	11	"PFJ0522"	"J63_4"	16820	24810	150	72	73	14	73	80	30	2	0	0	104	106	14	107	116	40	0	0	0	0.333	0.000	1.053	0.895	3.698	0.267	0.031	156	586	-4	-1	-1.585	-1	-3	0	-1	-50
4	14	11	"PFJ0525"	"J647_1"	17000	24800	120	234	231	68	69	71	15	96	95	0	353	334	89	101	102	15	99	99	0	0.655	0.695	0.703	0.680	1.917	0.687	0.781	120	413	417	395	-0.611	165	252	162	233	0
4	15	11	"PFJ0544"	"J687_1"	17190	24800	130	173	176	45	71	73	14	98	96	0	227	223	51	104	104	15	95	93	0	0.829	0.882	0.846	0.903	1.918	0.862	0.625	120	544	225	224	-0.270	102	123	105	119	0
4	16	11	"PFJ0548"	"J697_2"	17370	24790	110	177	177	38	74	74	14	98	97	0	287	284	77	106	107	16	97	97	0	0.569	0.579	0.564	0.572	1.811	0.489	0.636	80	476	284	281	-0.813	103	181	103	178	0
4	17	11	"PFJ0552"	"J69_1"	17570	24800	120	228	227	69	76	76	15	95	95	0	484	463	131	110	113	22	97	97	0	0.406	0.428	0.414	0.420	1.988	0.410	0.746	120	522	526	504	-1.299	152	374	151	353	0
4	18	11	"PFJ0555"	"J6_12"	17760	24790	120	178	198	117	72	74	14	98	95	0	336	346	223	107	110	22	97	95	0	0.463	0.527	0.471	0.505	2.113	0.476	0.684	120	480	335	365	-1.111	106	229	126	239	0
4	19	11	"PFJ0559"	"J6_6"	17950	24790	120	970	895	276	75	77	17	100	99	0	797	748	243	110	111	18	100	100	0	1.303	1.285	1.281	1.312	1.825	1.281	0.864	120	508	1582	1458	0.382	895	687	820	638	0
4	20	11	"PFJ0565"	"J71_1"	18140	24790	120	181	180	44	76	78	17	97	92	0	199	200	38	111	113	19	94	88	0	1.193	1.169	1.125	1.181	1.897	1.213	0.544	120	483	193	193	0.255	105	88	104	89	0
4	21	11	"PFK0726"	"Ks17_16"	18330	24790	120	335	311	91	70	72	15	100	99	0	526	503	150	104	106	16	99	98	0	0.628	0.604	0.642	0.596	1.750	0.576	0.812	120	490	687	640	-0.671	265	422	241	399	0
4	22	11	"PFK0728"	"Ks1832_1"	18520	24790	130	96	98	21	70	71	14	75	46	0	161	160	33	102	103	16	86	81	0	0.441	0.483	0.517	0.494	2.517	0.405	0.254	120	633	85	86	-1.182	26	59	28	58	0
4	1	12	"PFK0730"	"Ks186_1"	14530	25000	120	823	775	282	78	82	25	98	98	0	612	584	204	114	116	18	99	98	0	1.496	1.483	1.496	1.487	1.821	1.500	0.837	120	560	1243	1167	0.581	745	498	697	470	0
4	2	12	"PFK0733"	"Ks186_9"	14720	25000	120	129	125	32	76	79	20	78	57	0	156	155	34	115	116	17	75	57	0	1.293	1.225	1.114	1.042	3.667	1.224	0.187	120	556	94	89	0.370	53	41	49	40	0
4	3	12	"PFK0735"	"Ks187_4"	14920	25000	120	134	135	31	76	78	19	85	73	0	270	258	61	114	115	16	100	95	0	0.372	0.410	0.410	0.370	2.383	0.368	0.462	120	512	214	203	-1.427	58	156	59	144	0
4	4	12	"PFK0737"	"Ks187_7"	15110	25000	130	130	131	40	74	76	15	89	78	0	177	177	34	111	113	17	92	78	0	0.848	0.864	0.838	0.845	2.322	0.952	0.302	120	544	122	123	-0.237	56	66	57	66	0
4	5	12	"PFK0762"	"Ks210_15"	15300	25000	120	96	99	23	73	76	26	42	16	0	141	141	26	108	109	16	75	50	0	0.697	0.788	0.784	0.765	3.033	0.656	0.129	120	510	56	59	-0.521	23	33	26	33	0
4	6	12	"PFK0765"	"Ks210_4"	15490	24990	110	101	102	22	74	77	29	46	10	0	148	144	34	108	110	22	62	41	0	0.675	0.778	0.725	0.768	3.197	2.124	0.065	80	411	67	64	-0.567	27	40	28	36	0
4	7	12	"PFK0768"	"Ks220_1"	15680	25000	150	88	90	20	74	75	15	44	24	0	117	121	21	109	111	22	22	7	0	1.750	1.333	1.283	1.259	3.314	0.217	0.022	156	615	22	28	0.807	14	8	16	12	-50
4	8	12	"PFK0770"	"Ks220_7"	15890	25000	120	114	119	28	74	75	15	89	66	0	192	194	31	107	110	17	100	96	0	0.471	0.517	0.463	0.467	2.202	0.470	0.370	120	482	125	132	-1.087	40	85	45	87	0
4	9	12	"PFK0781"	"Ks222_1"	16050	24990	110	474	458	119	74	76	16	100	100	0	788	764	247	108	113	34	100	100	0	0.588	0.585	0.575	0.599	1.433	0.532	0.823	80	458	1080	1040	-0.766	400	680	384	656	0
4	10	12	"PFK0784"	"Ks225_10"	16260	25000	120	156	158	31	72	75	16	100	96	0	283	279	43	108	112	32	100	99	0	0.480	0.503	0.508	0.486	1.575	0.470	0.645	120	493	259	257	-1.059	84	175	86	171	0
4	11	12	"PFK0806"	"Ks245_1"	16440	25010	150	82	84	18	72	74	15	39	12	0	120	122	21	106	107	15	47	21	0	0.714	0.750	0.737	0.818	3.634	0.624	0.027	156	556	24	28	-0.485	10	14	12	16	-50
4	12	12	"PFK0808"	"Ks245_4"	16640	25000	130	208	214	53	75	85	38	96	92	0	204	202	40	109	122	46	88	52	0	1.400	1.495	1.449	1.549	2.007	1.349	0.664	120	569	228	232	0.485	133	95	139	93	0
4	13	12	"PFK0810"	"Ks248_3"	16870	25000	120	161	163	37	75	88	45	90	44	0	235	229	48	109	124	50	93	66	0	0.683	0.733	0.722	0.702	1.851	0.659	0.555	120	445	212	208	-0.551	86	126	88	120	0
4	14	12	"PFK0813"	"Ks249_3"	17010	25000	120	164	156	54	68	71	21	86	78	0	275	274	97	101	102	15	90	88	0	0.552	0.509	0.500	0.505	1.937	0.479	0.711	120	403	270	261	-0.858	96	174	88	173	0
4	15	12	"PFK0819"	"Ks259_1"	17200	24990	120	972	891	314	69	72	17	100	100	0	1263	1121	424	102	103	15	98	98	0	0.778	0.807	0.808	0.861	1.940	0.784	0.891	120	463	2064	1841	-0.363	903	1161	822	1019	0
4	16	12	"PFK0823"	"Ks259_6"	17390	24990	120	440	426	132	75	76	18	99	98	0	804	729	231	110	113	19	100	99	0	0.526	0.567	0.567	0.566	1.796	0.550	0.871	120	533	1059	970	-0.927	365	694	351	619	0
4	17	12	"PFK0843"	"Ks26_1"	17580	24990	120	154	153	36	78	80	17	90	85	0	279	277	63	117	120	24	97	96	0	0.469	0.469	0.486	0.471	2.192	0.404	0.508	120	534	238	235	-1.092	76	162	75	160	0
4	18	12	"PFK0845"	"Ks26_11"	17770	24990	120	240	232	66	73	74	14	96	95	0	779	710	209	106	109	22	100	100	0	0.248	0.263	0.277	0.259	1.734	0.253	0.798	120	516	840	763	-2.011	167	673	159	604	0
4	19	12	"PFK0847"	"Ks26_15"	17960	24990	120	210	209	61	74	76	15	96	94	0	375	367	97	107	109	16	100	100	0	0.507	0.519	0.488	0.483	1.838	0.501	0.742	120	493	404	395	-0.979	136	268	135	260	0
4	20	12	"PFK0850"	"Ks26_2"	18160	24990	150	89	91	20	74	81	75	1	0	0	124	128	26	108	112	40	20	2	0	0.938	0.850	0.881	0.860	3.437	2.459	0.399	156	599	31	37	-0.093	15	16	17	20	-50
4	21	12	"PFK0853"	"Ks26_24"	18340	24990	120	230	224	79	69	71	14	92	91	0	435	426	134	102	104	16	100	98	0	0.483	0.478	0.514	0.442	2.057	0.472	0.771	120	477	494	479	-1.048	161	333	155	324	0
4	22	12	"PFK0856"	"Ks26_5"	18530	24990	120	228	220	65	70	71	15	95	92	0	474	441	131	103	104	15	96	96	0	0.426	0.444	0.429	0.432	1.841	0.417	0.772	120	595	529	488	-1.231	158	371	150	338	0
4	1	13	"PFL0017"	"L1_32"	14550	25190	120	198	195	56	76	78	16	97	92	0	290	278	70	113	114	18	96	93	0	0.689	0.721	0.656	0.720	1.907	0.710	0.696	120	594	299	284	-0.537	122	177	119	165	0
4	2	13	"PFL0021"	"L1_42"	14740	25190	120	2129	1972	702	77	79	20	100	100	0	774	699	260	113	114	18	97	96	0	3.104	3.234	3.275	3.286	1.820	3.324	0.859	120	499	2713	2481	1.634	2052	661	1895	586	0
4	3	13	"PFL0023"	"L1_45"	14930	25200	150	91	94	24	76	79	20	37	13	0	119	121	22	112	113	16	34	13	0	2.143	2.000	1.250	1.301	3.717	2.509	0.010	156	621	22	27	1.100	15	7	18	9	-50
4	4	13	"PFL0026"	"L1_48"	15120	25190	120	106	114	26	75	77	16	82	48	0	157	161	31	112	113	16	87	70	0	0.689	0.796	0.765	0.721	2.809	0.664	0.205	120	498	76	88	-0.538	31	45	39	49	0
4	5	13	"PFL0028"	"L1_52"	15310	25190	120	110	112	28	74	76	22	70	35	0	214	210	49	110	111	16	96	92	0	0.346	0.380	0.359	0.358	2.437	0.307	0.296	120	516	140	138	-1.531	36	104	38	100	0
4	6	13	"PFL0030"	"L1_56"	15500	25190	120	135	137	34	74	77	26	85	57	0	306	300	78	109	112	23	98	98	0	0.310	0.330	0.318	0.313	1.828	0.303	0.584	120	551	258	254	-1.691	61	197	63	191	0
4	7	13	"PFL0048"	"L1_89"	15690	25190	130	167	167	41	74	76	16	97	93	0	241	240	51	108	111	22	97	96	0	0.699	0.705	0.693	0.672	1.689	0.661	0.590	120	577	226	225	-0.516	93	133	93	132	0
4	8	13	"PFL0052"	"L1_94"	15880	25190	110	394	387	73	73	75	14	100	100	0	615	576	132	107	110	16	100	100	0	0.632	0.670	0.680	0.681	1.323	0.613	0.844	80	503	829	783	-0.662	321	508	314	469	0
4	9	13	"PFL0055"	"L1_97"	16080	25190	110	346	342	74	75	77	16	100	100	0	641	599	135	112	116	31	100	100	0	0.512	0.548	0.538	0.551	1.357	0.517	0.833	80	514	800	754	-0.965	271	529	267	487	0
4	10	13	"PFL0057"	"L1_99"	16270	25190	120	148	154	44	76	79	26	89	68	0	240	236	57	109	112	16	95	93	0	0.550	0.614	0.602	0.577	2.293	0.602	0.578	120	504	203	205	-0.863	72	131	78	127	0
4	11	13	"PFL0059"	"L2_10"	16460	25190	120	165	164	49	74	77	25	90	80	0	376	367	101	105	106	15	99	99	0	0.336	0.344	0.322	0.321	2.029	0.327	0.611	120	466	362	352	-1.574	91	271	90	262	0
4	12	13	"PFL0061"	"L2_104"	16650	25190	120	409	378	142	73	77	28	92	90	0	554	542	182	106	110	27	98	95	0	0.750	0.700	0.702	0.643	2.064	0.696	0.828	120	484	784	741	-0.415	336	448	305	436	0
4	13	13	"PFL0082"	"L2_146"	16830	25180	120	1220	1125	391	74	79	30	100	100	0	929	816	312	105	111	30	97	94	0	1.391	1.478	1.459	1.690	2.064	1.456	0.890	120	530	1970	1762	0.476	1146	824	1051	711	0
4	14	13	"PFL0084"	"L2_148"	17060	25170	150	76	77	15	73	74	20	14	1	0	107	108	17	102	103	15	27	8	0	0.600	0.667	0.750	0.848	3.809	3.039	0.022	156	572	8	10	-0.737	3	5	4	6	-50
4	15	13	"PFL0086"	"L2_15"	17220	25180	130	681	665	138	71	73	15	100	100	0	1168	1086	279	102	103	16	100	100	0	0.572	0.604	0.585	0.624	1.395	0.566	0.882	120	490	1676	1578	-0.805	610	1066	594	984	0
4	16	13	"PFL0089"	"L2_154"	17410	25180	120	144	148	40	73	75	18	92	84	0	169	163	34	106	109	19	85	69	0	1.127	1.316	1.144	1.396	2.946	1.415	0.400	120	566	134	132	0.172	71	63	75	57	0
4	17	13	"PFL0091"	"L2_158"	17610	25190	110	104	103	20	73	75	17	75	35	0	150	151	36	107	110	20	76	50	0	0.721	0.682	0.609	0.716	2.507	0.564	0.206	80	479	74	74	-0.472	31	43	30	44	0
4	18	13	"PFL0098"	"L2_172"	17790	25180	120	483	462	154	71	72	14	100	99	0	476	435	159	103	104	15	95	92	0	1.105	1.178	1.167	1.406	2.351	1.137	0.850	120	488	785	723	0.143	412	373	391	332	0
4	19	13	"PFL0119"	"L2_203"	17980	25180	140	3671	3129	1286	74	81	77	98	97	0	1908	1670	679	104	108	40	96	95	0	1.994	1.951	1.956	1.866	2.223	2.008	0.890	156	572	5401	4621	0.996	3597	1804	3055	1566	0
4	20	13	"PFL0123"	"L2_210"	18170	25180	120	174	179	46	72	80	85	65	8	0	194	194	48	103	108	44	82	54	0	1.121	1.176	1.161	1.291	2.144	1.875	0.514	120	461	193	198	0.165	102	91	107	91	0
4	21	13	"PFL0127"	"L2_216"	18360	25180	120	2053	1891	714	70	72	14	100	100	0	1484	1449	506	104	105	15	100	100	0	1.437	1.354	1.408	1.324	2.041	1.397	0.852	120	513	3363	3166	0.523	1983	1380	1821	1345	0
4	22	13	"PFL0129"	"L2_220"	18560	25180	120	588	544	186	72	74	15	100	99	0	978	869	260	106	107	16	100	98	0	0.592	0.619	0.603	0.601	1.903	0.613	0.875	120	573	1388	1235	-0.757	516	872	472	763	0
4	1	14	"PFL0131"	"L2_226"	14570	25390	120	104	106	25	74	77	19	69	38	0	169	173	37	109	112	18	90	75	0	0.500	0.500	0.506	0.542	2.788	0.409	0.189	120	618	90	96	-1.000	30	60	32	64	0
4	2	14	"PFL0133"	"L2_23"	14760	25390	120	122	122	32	77	79	18	79	56	0	189	190	41	110	113	21	92	80	0	0.570	0.563	0.537	0.498	2.300	0.595	0.486	120	541	124	125	-0.812	45	79	45	80	0
4	3	14	"PFM0391"	"M35930_11"	14950	25390	120	171	172	38	76	78	19	98	93	0	362	355	78	109	111	16	100	100	0	0.375	0.390	0.388	0.378	1.745	0.363	0.658	120	497	348	342	-1.413	95	253	96	246	0
4	4	14	"PFM0393"	"M35930_13"	15140	25390	120	123	123	32	75	77	17	78	65	0	228	232	50	110	112	16	97	95	0	0.407	0.393	0.388	0.317	2.390	0.396	0.463	120	508	166	170	-1.298	48	118	48	122	0
4	5	14	"PFM0395"	"M35930_4"	15330	25390	120	243	237	73	73	76	21	94	91	0	562	540	159	110	110	16	99	98	0	0.376	0.381	0.384	0.352	1.878	0.359	0.790	120	503	622	594	-1.411	170	452	164	430	0
4	6	14	"PFM0398"	"M35930_8"	15510	25380	110	492	500	110	74	77	19	100	100	0	374	374	89	108	110	16	100	100	0	1.571	1.602	1.574	1.645	1.381	1.532	0.812	80	459	684	692	0.652	418	266	426	266	0
4	7	14	"PFM0400"	"M35935_1"	15710	25380	110	104	104	25	75	76	16	76	43	0	148	150	28	109	110	17	78	57	0	0.744	0.707	0.645	0.834	3.622	0.638	0.191	80	533	68	70	-0.427	29	39	29	41	0
4	8	14	"PFM0406"	"M364_1"	15900	25380	110	99	101	21	78	79	16	63	31	0	190	192	47	114	116	19	90	82	0	0.276	0.295	0.260	0.297	2.868	0.280	0.249	80	496	97	101	-1.856	21	76	23	78	0
4	9	14	"PFM0424"	"M36950_1"	16080	25380	120	157	159	36	86	88	19	95	85	0	316	313	68	124	125	19	100	99	0	0.370	0.386	0.384	0.367	1.925	0.340	0.528	120	492	263	262	-1.435	71	192	73	189	0
4	10	14	"PFM0426"	"M3696_3"	16270	25380	120	239	237	86	82	86	27	92	87	0	353	342	91	115	118	20	98	98	0	0.660	0.683	0.706	0.607	1.963	0.697	0.665	120	485	395	382	-0.600	157	238	155	227	0
4	11	14	"PFM0431"	"M37116_3"	16460	25380	120	6424	5915	2233	73	77	24	100	100	0	8149	7206	2665	106	108	16	100	100	0	0.790	0.823	0.824	0.804	2.047	0.817	0.901	120	540	14394	12942	-0.341	6351	8043	5842	7100	0
4	12	14	"PFM0433"	"M37145_2"	16660	25380	120	697	663	259	73	75	15	99	96	0	654	629	185	107	108	15	100	100	0	1.141	1.130	1.187	1.030	1.888	1.188	0.854	120	515	1171	1112	0.190	624	547	590	522	0
4	13	14	"PFM0435"	"M37197_1"	16850	25380	120	94	97	22	73	75	16	50	35	0	219	217	52	104	106	15	95	94	0	0.183	0.212	0.234	0.196	2.862	0.175	0.210	120	480	136	137	-2.453	21	115	24	113	0
4	14	14	"PFM0438"	"M37465_1"	17020	25380	150	79	79	18	73	75	17	23	6	0	101	104	18	103	104	15	20	4	0	-3.000	6.000	1.083	1.035	4.248	0.149	0.000	156	683	4	7	Error	6	-2	6	1	-50
4	15	14	"PFM0452"	"M37794_2"	17240	25380	120	299	282	98	72	75	19	91	90	0	591	560	172	102	104	16	99	99	0	0.464	0.459	0.453	0.404	2.047	0.451	0.808	120	550	716	668	-1.107	227	489	210	458	0
4	16	14	"PFM0454"	"M37794_6"	17420	25380	110	88	88	18	69	71	17	55	18	0	146	146	30	102	104	15	85	66	0	0.432	0.432	0.513	0.449	2.659	0.359	0.069	80	480	63	63	-1.212	19	44	19	44	0
4	17	14	"PFM0457"	"M37914_2"	17600	25370	110	193	197	52	72	73	14	100	98	0	401	389	113	104	105	15	98	98	0	0.407	0.439	0.441	0.445	1.763	0.398	0.715	80	509	418	410	-1.295	121	297	125	285	0
4	18	14	"PFM0459"	"M38113_2"	17810	25370	120	1542	1398	427	74	76	17	100	100	0	524	480	152	106	107	17	97	96	0	3.512	3.540	3.591	3.855	1.875	3.645	0.855	120	578	1886	1698	1.812	1468	418	1324	374	0
4	19	14	"PFM0461"	"M38127_1"	17990	25370	110	148	148	34	75	76	16	95	90	0	275	269	54	106	108	17	100	100	0	0.432	0.448	0.440	0.411	2.002	0.382	0.516	80	442	242	236	-1.211	73	169	73	163	0
4	20	14	"PFM0464"	"M38218_2"	18180	25370	120	4879	4211	1599	73	74	15	100	100	0	3268	2944	971	107	108	16	100	100	0	1.520	1.459	1.489	1.366	1.981	1.518	0.898	120	568	7967	6975	0.604	4806	3161	4138	2837	0
4	21	14	"PFM0486"	"M38941_8"	18380	25370	130	288	289	72	74	75	15	99	99	0	308	302	63	108	109	16	99	99	0	1.070	1.108	1.071	1.104	1.759	1.114	0.787	120	579	414	409	0.098	214	200	215	194	0
4	22	14	"PFM0489"	"M39036_2"	18570	25370	130	141	140	34	73	75	16	95	86	0	167	169	34	106	108	16	92	84	0	1.115	1.063	1.057	1.036	2.278	1.089	0.415	120	637	129	130	0.157	68	61	67	63	0
4	1	15	"PFM0494"	"M39668_5"	14590	25580	110	155	157	40	74	76	17	97	90	0	236	233	52	111	112	18	95	92	0	0.648	0.680	0.667	0.672	1.901	0.579	0.550	80	503	206	205	-0.626	81	125	83	122	0
4	2	15	"PFM0503"	"M40983_1"	14750	25580	90	96	95	20	78	80	17	50	23	0	150	150	36	114	118	25	59	36	0	0.500	0.472	0.541	0.448	2.769	0.288	0.098	52	357	54	53	-1.000	18	36	17	36	0
4	3	15	"PFM0505"	"M40983_3"	14950	25600	150	92	100	32	77	79	18	45	27	0	119	122	24	112	115	21	26	9	0	2.143	2.300	1.152	1.130	3.934	1.237	0.051	156	645	22	33	1.100	15	7	23	10	-50
4	4	15	"PFM0508"	"M41041_1"	15160	25580	120	283	270	74	74	77	16	98	97	0	446	441	122	109	112	17	100	100	0	0.620	0.590	0.592	0.584	1.683	0.563	0.821	120	417	546	528	-0.689	209	337	196	332	0
4	5	15	"PFN0062"	"N128_62"	15310	25580	150	79	80	21	74	76	20	17	7	0	120	130	34	108	110	15	43	24	0	0.417	0.273	0.657	0.731	4.718	0.543	0.023	156	567	17	28	-1.263	5	12	6	22	-50
4	6	15	"PFN0064"	"N128_64"	15530	25570	150	78	79	16	75	77	19	13	3	0	113	113	20	110	110	15	22	8	0	1.000	1.333	0.875	0.815	3.202	4.249	0.008	156	713	6	7	0.000	3	3	4	3	-50
4	7	15	"PFN0066"	"N128_68"	15730	25580	110	159	161	44	76	77	16	95	88	0	262	257	67	109	110	17	95	93	0	0.542	0.574	0.628	0.575	2.166	0.621	0.630	80	465	236	233	-0.882	83	153	85	148	0
4	8	15	"PFN0069"	"N128_71"	15900	25570	110	212	217	51	77	79	17	100	98	0	228	236	62	114	115	19	96	91	0	1.184	1.148	1.155	1.212	1.668	0.989	0.643	80	482	249	262	0.244	135	114	140	122	0
4	9	15	"PFN0071"	"N128_73"	16100	25560	150	98	100	20	81	83	18	46	18	0	147	148	27	116	118	20	65	33	0	0.548	0.594	0.606	0.584	3.026	0.531	0.101	156	691	48	51	-0.867	17	31	19	32	-50
4	10	15	"PFN0074"	"N128_76"	16290	25570	120	171	171	38	78	80	17	96	95	0	196	192	43	110	113	19	90	83	0	1.081	1.134	1.192	1.232	2.235	1.071	0.540	120	463	179	175	0.113	93	86	93	82	0
4	11	15	"PFN0092"	"N129_12"	16470	25600	150	82	93	37	77	78	17	31	18	0	120	133	49	108	109	16	41	22	0	0.417	0.640	0.681	0.777	3.385	0.772	0.359	156	617	17	41	-1.263	5	12	16	25	-50
4	12	15	"PFN0094"	"N129_14"	16680	25570	120	261	258	70	75	76	16	97	95	0	335	326	104	107	108	15	95	95	0	0.816	0.836	0.804	0.876	2.166	0.774	0.770	120	521	414	402	-0.294	186	228	183	219	0
4	13	15	"PFN0096"	"N129_17"	16860	25570	100	121	125	33	73	75	16	82	70	0	125	126	29	106	107	15	55	35	0	2.526	2.600	1.706	1.828	3.791	2.481	0.081	80	430	67	72	1.337	48	19	52	20	0
4	14	15	"PFN0098"	"N129_22"	17050	25570	110	2506	2345	689	71	75	19	100	100	0	868	823	254	105	107	16	100	100	0	3.191	3.167	3.251	3.226	1.751	3.339	0.822	80	481	3198	2992	1.674	2435	763	2274	718	0
4	15	15	"PFN0100"	"N129_33"	17240	25570	120	580	519	176	70	73	17	99	98	0	536	500	159	103	104	15	99	99	0	1.178	1.131	1.118	1.097	2.079	1.133	0.861	120	560	943	846	0.236	510	433	449	397	0
4	16	15	"PFN0102"	"N129_38"	17430	25570	110	98	97	17	69	70	13	80	60	0	127	126	22	102	104	14	67	41	0	1.160	1.167	1.310	1.198	3.336	0.987	0.112	80	475	54	52	0.214	29	25	28	24	0
4	17	15	"PFN0119"	"N130_21"	17620	25570	120	99	102	23	71	73	15	75	46	0	156	157	34	105	106	15	85	70	0	0.549	0.596	0.629	0.594	2.797	0.483	0.244	120	589	79	83	-0.865	28	51	31	52	0
4	18	15	"PFN0121"	"N130_25"	17820	25570	110	134	132	31	76	79	17	87	73	0	209	207	44	111	112	17	95	92	0	0.592	0.583	0.557	0.538	2.253	0.537	0.395	80	471	156	152	-0.757	58	98	56	96	0
4	19	15	"PFN0124"	"N130_29"	18000	25570	120	281	275	95	75	78	25	95	91	0	359	368	100	108	115	78	95	87	0	0.821	0.769	0.805	0.680	1.949	0.789	0.802	120	594	457	460	-0.285	206	251	200	260	0
4	20	15	"PFN0127"	"N130_35"	18190	25570	110	108	108	21	73	76	26	67	20	0	222	222	46	106	113	87	75	8	0	0.302	0.302	0.307	0.294	2.121	0.111	0.121	80	470	151	151	-1.729	35	116	35	116	0
4	21	15	"PFN0130"	"N130_4"	18380	25570	120	591	554	266	72	74	16	95	90	0	1164	1100	448	105	107	17	98	98	0	0.490	0.484	0.474	0.405	2.131	0.486	0.847	120	534	1578	1477	-1.029	519	1059	482	995	0
4	22	15	"PFN0132"	"N130_41"	18570	25570	120	110	116	31	70	71	14	84	71	0	189	192	41	102	103	14	98	93	0	0.460	0.511	0.459	0.451	2.434	0.489	0.435	120	590	127	136	-1.121	40	87	46	90	0
4	1	16	"PFN0149"	"N131_17"	14580	25770	120	593	573	143	76	77	15	100	100	0	308	297	78	113	115	18	96	94	0	2.651	2.701	2.571	2.802	1.557	2.741	0.795	120	655	712	681	1.407	517	195	497	184	0
4	2	16	"PFN0153"	"N131_27"	14780	25770	110	269	271	66	77	77	15	98	97	0	640	603	172	113	116	19	100	98	0	0.364	0.396	0.405	0.402	1.700	0.337	0.749	80	484	719	684	-1.457	192	527	194	490	0
4	3	16	"PFN0155"	"N131_4"	14960	25770	150	79	81	17	76	78	17	21	6	0	114	115	18	112	114	19	16	3	0	1.500	1.667	1.000	0.918	3.215	4.870	0.001	156	596	5	8	0.585	3	2	5	3	-50
4	4	16	"PFN0157"	"N131_5"	15150	25770	150	80	80	15	76	77	16	19	3	0	114	115	19	110	111	16	25	7	0	1.000	0.800	0.833	0.995	3.855	0.021	0.000	156	541	8	9	0.000	4	4	4	5	-50
4	5	16	"PFN0159"	"N131_52"	15360	25770	120	2898	2576	779	75	76	15	100	100	0	1616	1452	462	108	110	16	100	100	0	1.872	1.861	1.806	1.932	1.694	1.889	0.904	120	508	4331	3845	0.905	2823	1508	2501	1344	0
4	6	16	"PFN0164"	"N132_101"	15540	25770	120	524	495	117	76	77	16	100	99	0	1037	939	254	110	111	16	100	100	0	0.483	0.505	0.500	0.505	1.563	0.478	0.874	120	500	1375	1248	-1.049	448	927	419	829	0
4	7	16	"PFN0559"	"N143_59"	15740	25770	150	76	77	16	77	78	16	16	4	0	111	112	19	110	112	16	19	7	0	-1.000	0.000	1.000	0.919	3.949	0.463	0.000	156	635	0	2	Error	-1	1	0	2	-50
4	8	16	"PFN0564"	"N143_71"	15910	25770	120	197	191	49	76	78	19	96	94	0	424	408	97	110	113	25	100	99	0	0.385	0.386	0.378	0.377	1.698	0.367	0.743	120	507	435	413	-1.376	121	314	115	298	0
4	9	16	"PFN0566"	"N143_9"	16090	25770	110	101	101	23	77	78	19	55	25	0	123	126	24	108	112	25	36	11	0	1.600	1.333	0.972	1.034	3.738	1.120	0.047	80	484	39	42	0.678	24	15	24	18	0
4	10	16	"PFN0576"	"N145_12"	16300	25770	120	593	562	208	76	78	17	98	96	0	851	817	247	109	111	16	100	100	0	0.697	0.686	0.702	0.619	1.865	0.693	0.864	120	505	1259	1194	-0.521	517	742	486	708	0
4	11	16	"PFN0578"	"N145_20"	16470	25770	130	1090	967	342	79	81	18	99	96	0	1051	940	335	111	112	15	99	98	0	1.076	1.071	1.052	1.042	1.908	1.063	0.867	120	470	1951	1717	0.105	1011	940	888	829	0
4	12	16	"PFN0580"	"N145_23"	16670	25760	120	65535	59349	11644	84	89	26	100	100	67	30273	26654	11939	113	115	20	99	99	0	2.170	2.233	1.927	2.626	2.083	2.156	0.812	120	533	95611	85806	1.118	65451	30160	59265	26541	0
4	13	16	"PFN0603"	"N147_10"	16850	25760	110	431	421	88	86	91	28	100	100	0	252	244	55	115	118	21	95	95	0	2.518	2.597	2.512	2.625	1.484	2.513	0.713	80	503	482	464	1.332	345	137	335	129	0
4	14	16	"PFN0605"	"N147_13"	17050	25760	110	939	941	196	79	82	21	100	100	0	746	715	157	110	111	19	100	100	0	1.352	1.425	1.384	1.451	1.416	1.400	0.891	80	534	1496	1467	0.435	860	636	862	605	0
4	15	16	"PFN0610"	"N147_2"	17240	25760	110	818	782	172	73	75	18	100	100	0	466	446	117	104	106	14	98	97	0	2.058	2.073	1.998	2.166	1.530	2.036	0.851	80	490	1107	1051	1.041	745	362	709	342	0
4	16	16	"PFN0612"	"N147_24"	17440	25760	120	97	100	21	71	72	14	74	44	0	142	142	27	104	104	14	80	61	0	0.684	0.763	0.730	0.681	2.887	0.662	0.250	120	560	64	67	-0.547	26	38	29	38	0
4	17	16	"PFN0615"	"N147_4"	17620	25760	120	158	158	35	72	72	14	98	97	0	196	198	48	105	105	14	95	93	0	0.945	0.925	0.940	1.013	2.116	0.849	0.632	120	484	177	179	-0.082	86	91	86	93	0
4	18	16	"PFN0617"	"N148_1"	17810	25760	130	171	169	34	72	74	15	99	97	0	191	192	32	107	108	15	95	93	0	1.179	1.141	1.122	1.151	1.786	1.108	0.602	120	595	183	182	0.237	99	84	97	85	0
4	19	16	"PFN0640"	"N149_7"	18000	25770	110	109	109	30	72	74	16	72	56	0	155	151	27	104	105	15	88	72	0	0.725	0.787	0.741	0.602	3.562	0.820	0.278	80	478	88	84	-0.463	37	51	37	47	0
4	20	16	"PFN0642"	"N150_10"	18190	25760	120	430	404	133	72	74	25	97	95	0	407	405	121	102	107	79	98	87	0	1.174	1.096	1.089	1.051	1.701	1.104	0.845	120	576	663	635	0.231	358	305	332	303	0
4	21	16	"PFN0645"	"N150_15"	18390	25760	120	218	214	65	70	71	14	97	94	0	335	322	82	102	103	15	99	99	0	0.635	0.655	0.643	0.622	1.887	0.649	0.746	120	520	381	364	-0.655	148	233	144	220	0
4	22	16	"PFN0647"	"N150_19"	18570	25760	110	115	122	33	71	72	14	92	71	0	237	240	57	104	104	15	100	100	0	0.331	0.375	0.372	0.351	1.882	0.325	0.514	80	470	177	187	-1.596	44	133	51	136	0
4	1	17	"PFN0649"	"N150_27"	14580	25960	110	2050	1969	409	84	85	24	100	100	0	1350	1262	336	121	127	58	100	100	0	1.600	1.652	1.628	1.714	1.352	1.583	0.902	80	536	3195	3026	0.678	1966	1229	1885	1141	0
4	2	17	"PFN0652"	"N150_32"	14780	25960	110	251	250	54	80	82	24	100	100	0	268	267	68	116	122	49	92	80	0	1.125	1.126	1.190	1.201	1.787	0.962	0.667	80	534	323	321	0.170	171	152	170	151	0
4	3	17	"PFN0668"	"N150_62"	14970	25970	110	97	99	22	75	77	17	60	32	0	169	169	41	114	118	59	41	6	0	0.400	0.436	0.396	0.443	3.148	0.039	0.014	80	467	77	79	-1.322	22	55	24	55	0
4	4	17	"PFN0670"	"N150_65"	15160	25960	150	90	92	20	77	79	17	38	15	0	118	120	21	112	115	51	1	0	0	2.167	1.875	1.115	1.017	3.703	1.227	0.019	156	650	19	23	1.115	13	6	15	8	-50
4	5	17	"PFN0672"	"N150_68"	15350	25960	110	1469	1499	319	77	79	18	100	100	0	1016	973	251	110	112	17	100	100	0	1.536	1.648	1.604	1.695	1.305	1.554	0.880	80	462	2298	2285	0.620	1392	906	1422	863	0
4	6	17	"PFN0674"	"N150_71"	15540	25960	110	397	401	88	76	82	49	100	100	0	505	479	126	111	114	24	100	100	0	0.815	0.883	0.844	0.921	1.448	0.845	0.799	80	492	715	693	-0.296	321	394	325	368	0
4	7	17	"PFN0676"	"N150_75"	15730	25960	130	207	208	44	76	81	44	97	85	0	329	322	66	110	112	22	100	100	0	0.598	0.623	0.603	0.606	1.660	0.701	0.607	120	598	350	344	-0.741	131	219	132	212	0
4	8	17	"PFN0678"	"N150_78"	15920	25960	110	151	153	41	75	78	19	96	81	0	309	297	74	109	112	25	98	93	0	0.380	0.415	0.465	0.404	2.000	0.354	0.586	80	475	276	266	-1.396	76	200	78	188	0
4	9	17	"PFN0783"	"N157_18"	16110	25960	120	147	149	37	75	78	19	91	80	0	207	209	42	111	113	25	95	85	0	0.750	0.755	0.743	0.728	2.093	0.692	0.515	120	542	168	172	-0.415	72	96	74	98	0
4	10	17	"PFN0789"	"N157_41"	16300	25960	120	180	196	85	79	80	19	99	93	0	432	417	108	115	117	19	98	98	0	0.319	0.387	0.355	0.370	1.938	0.406	0.615	120	476	418	419	-1.650	101	317	117	302	0
4	11	17	"PFN0807"	"N159_20"	16490	25960	120	470	451	150	80	81	20	99	98	0	1166	1113	335	115	118	19	100	100	0	0.371	0.372	0.378	0.347	1.695	0.363	0.869	120	496	1441	1369	-1.430	390	1051	371	998	0
4	12	17	"PFN0836"	"N163_1"	16670	25950	110	1101	1052	227	81	93	131	100	98	0	868	834	233	114	124	103	98	97	0	1.353	1.349	1.339	1.398	1.432	1.305	0.860	80	471	1774	1691	0.436	1020	754	971	720	0
4	13	17	"PFN0840"	"N164_1"	16870	25960	120	791	755	272	87	98	120	93	89	0	2709	2427	763	119	128	95	100	100	0	0.272	0.289	0.286	0.259	1.885	0.287	0.784	120	560	3294	2976	-1.879	704	2590	668	2308	0
4	14	17	"PFN0849"	"N165_2"	17050	25960	120	294	279	87	83	87	23	93	90	0	1032	934	305	117	118	19	99	99	0	0.231	0.240	0.236	0.231	1.859	0.222	0.810	120	538	1126	1013	-2.117	211	915	196	817	0
4	15	17	"PFN0935"	"N181_4"	17260	25960	150	87	88	19	76	79	19	31	9	0	126	128	22	110	111	21	37	12	0	0.688	0.667	0.867	0.866	3.526	1.217	0.021	156	702	27	30	-0.541	11	16	12	18	-50
4	16	17	"PFN0929"	"N181_18"	17430	25950	110	281	279	65	72	73	14	100	100	0	858	819	242	106	108	29	100	100	0	0.278	0.290	0.290	0.296	1.511	0.260	0.832	80	439	961	920	-1.847	209	752	207	713	0
4	17	17	"PFN0946"	"N185_14"	17630	25950	120	668	631	197	73	74	14	100	100	0	756	730	210	105	108	28	100	99	0	0.914	0.893	0.896	0.886	1.615	0.894	0.880	120	514	1246	1183	-0.130	595	651	558	625	0
4	18	17	"PFN0382"	"N137_2"	17830	25950	120	1032	958	319	73	74	15	100	100	0	1426	1339	465	107	108	16	99	99	0	0.727	0.718	0.723	0.761	2.080	0.700	0.849	120	499	2278	2117	-0.460	959	1319	885	1232	0
4	19	17	"PFL0032"	"L1_63"	18000	25950	110	198	201	51	72	73	17	98	97	0	362	358	99	105	107	18	98	97	0	0.490	0.510	0.501	0.524	1.867	0.481	0.747	80	499	383	382	-1.028	126	257	129	253	0
4	20	17	"PFL0051"	"L1_92"	18200	25950	110	380	377	105	73	75	20	97	97	0	604	583	162	104	109	32	100	100	0	0.614	0.635	0.609	0.651	1.514	0.610	0.809	80	474	807	783	-0.704	307	500	304	479	0
4	21	17	"PFL0093"	"L2_163"	18390	25950	120	106	107	25	72	75	18	70	45	0	155	155	27	104	108	30	75	42	0	0.667	0.686	0.704	0.615	3.298	0.560	0.324	120	510	85	86	-0.585	34	51	35	51	0
4	22	17	"PFL0100"	"L2_176"	18570	25950	120	874	806	293	71	72	14	100	100	0	1542	1392	486	104	105	15	100	100	0	0.558	0.571	0.573	0.549	1.936	0.554	0.869	120	543	2241	2023	-0.841	803	1438	735	1288	0
4	1	18	"PFL0105"	"L2_187"	14600	26150	120	23085	19794	6727	84	87	23	100	100	0	21390	17749	8015	121	128	55	97	96	0	1.081	1.118	1.047	1.445	2.666	1.057	0.912	120	604	44270	37338	0.113	23001	21269	19710	17628	0
4	2	18	"PFL0107"	"L2_190"	14790	26160	120	229	222	63	80	83	18	95	92	0	395	381	89	121	124	21	100	100	0	0.544	0.546	0.554	0.505	1.878	0.529	0.719	120	543	423	402	-0.879	149	274	142	260	0
4	3	18	"PFL0118"	"L2_202"	14980	26150	110	248	241	50	77	78	15	100	100	0	350	351	83	115	121	59	97	90	0	0.728	0.695	0.695	0.710	1.543	0.527	0.584	80	478	406	400	-0.459	171	235	164	236	0
4	4	18	"PFL0126"	"L2_215"	15170	26160	120	352	346	108	78	79	16	99	98	0	746	698	181	115	116	17	100	100	0	0.434	0.460	0.486	0.440	1.622	0.454	0.859	120	464	905	851	-1.203	274	631	268	583	0
4	5	18	"PFJ0334"	"J326_1"	15360	26150	130	6227	5685	1410	79	82	18	100	100	0	5820	5091	1631	116	117	18	100	100	0	1.078	1.127	1.095	1.219	1.748	1.092	0.894	120	539	11852	10581	0.108	6148	5704	5606	4975	0
4	6	18	"PFJ0360"	"J352_5"	15530	26150	110	669	644	165	78	84	31	100	100	0	879	802	224	115	125	61	100	98	0	0.774	0.824	0.840	0.842	1.521	0.785	0.863	80	477	1355	1253	-0.370	591	764	566	687	0
4	7	18	"PFJ0381"	"J38_18"	15750	26150	100	108	108	21	77	81	26	61	16	0	146	144	27	110	116	48	22	1	0	0.861	0.912	0.927	0.777	2.489	0.750	0.155	80	440	67	65	-0.216	31	36	31	34	0
4	8	18	"PFJ0399"	"J43_10"	15920	26150	110	135	134	29	74	76	16	92	87	0	219	217	36	109	110	16	98	97	0	0.555	0.556	0.584	0.549	2.001	0.535	0.448	80	452	171	168	-0.851	61	110	60	108	0
4	9	18	"PFJ0409"	"J43_23"	16110	26150	120	230	229	61	77	80	22	99	94	0	621	593	154	114	116	18	100	100	0	0.302	0.317	0.310	0.306	1.606	0.301	0.793	120	525	660	631	-1.728	153	507	152	479	0
4	10	18	"PFJ0430"	"J478_10"	16300	26150	120	2246	2038	672	84	93	69	99	99	0	2639	2441	649	123	125	20	100	100	0	0.859	0.843	0.860	0.788	1.638	0.856	0.894	120	383	4678	4272	-0.219	2162	2516	1954	2318	0
4	11	18	"PFJ0226"	"J227_1"	16450	26150	150	103	103	20	84	90	59	3	0	0	139	140	25	122	125	21	41	15	0	1.118	1.056	0.917	0.878	2.984	0.789	0.028	156	534	36	37	0.160	19	17	19	18	-50
4	12	18	"PFJ0237"	"J232_2"	16680	26150	120	91	95	21	78	80	19	39	16	0	188	185	40	114	118	35	82	55	0	0.176	0.239	0.261	0.261	2.864	0.183	0.101	120	579	87	88	-2.509	13	74	17	71	0
4	13	18	"PFJ0256"	"J245_7"	16860	26140	100	124	124	27	77	79	18	82	66	0	172	166	43	112	113	18	76	66	0	0.783	0.870	0.746	0.811	2.977	0.732	0.236	80	404	107	101	-0.352	47	60	47	54	0
4	14	18	"PFJ0284"	"J269_5"	17050	26140	110	1950	1882	382	79	82	19	100	100	0	1762	1582	420	117	119	32	100	100	0	1.137	1.231	1.187	1.282	1.446	1.159	0.879	80	475	3516	3268	0.186	1871	1645	1803	1465	0
4	15	18	"PFJ0315"	"J2975_2"	17250	26150	120	442	412	146	76	80	22	95	94	0	611	571	169	113	115	31	98	98	0	0.735	0.734	0.764	0.693	2.135	0.736	0.839	120	500	864	794	-0.444	366	498	336	458	0
4	16	18	"PFJ0365"	"J378_1"	17440	26150	120	494	458	159	74	76	21	92	92	0	1441	1284	393	107	110	28	100	99	0	0.315	0.326	0.328	0.287	1.939	0.321	0.860	120	528	1754	1561	-1.667	420	1334	384	1177	0
4	17	18	"PFK0117"	"Km799_7"	17650	26130	150	84	84	18	74	75	14	39	12	0	120	122	23	107	109	27	23	7	0	0.769	0.667	0.667	0.695	3.486	0.269	0.011	156	570	23	25	-0.379	10	13	10	15	-50
4	18	18	"PFK0142"	"Kn10286_1"	17810	26140	120	817	762	244	74	74	14	100	100	0	710	654	252	105	108	16	96	95	0	1.228	1.253	1.211	1.422	2.052	1.205	0.846	120	457	1348	1237	0.296	743	605	688	549	0
4	19	18	"PFK0175"	"Kn1239_1"	17990	26150	90	86	90	26	73	74	15	38	19	0	137	139	24	105	108	20	71	38	0	0.406	0.500	0.620	0.637	4.189	0.202	0.013	52	337	45	51	-1.300	13	32	17	34	0
4	20	18	"PFK0203"	"Kn1453_6"	18170	26140	150	73	75	15	73	75	18	14	0	0	110	112	18	106	110	27	11	1	0	0.000	0.333	0.690	0.755	3.239	0.475	0.004	156	740	4	8	Error	0	4	2	6	-50
4	21	18	"PFK0250"	"Kn2004_3"	18380	26140	110	191	194	47	73	75	15	96	95	0	298	292	74	105	108	18	100	98	0	0.611	0.647	0.615	0.643	1.650	0.608	0.746	80	426	311	308	-0.710	118	193	121	187	0
4	22	18	"PFK0277"	"Kn2223_1"	18550	26140	150	80	81	17	73	74	16	30	8	0	107	108	17	108	109	18	16	2	0	-7.000	100000.000	0.972	0.951	3.694	0.171	0.004	156	738	6	8	Error	7	-1	8	0	-50
4	1	19	"PFK0478"	"Kn610_1"	14590	26350	120	743	699	260	78	79	17	98	97	0	547	512	162	114	115	17	99	97	0	1.536	1.560	1.555	1.498	1.918	1.620	0.865	120	529	1098	1019	0.619	665	433	621	398	0
4	2	19	"PFK0517"	"Kn8027_1"	14750	26350	150	82	83	19	77	79	17	21	9	0	115	122	29	118	121	20	19	9	0	-1.667	1.500	0.840	0.755	3.850	0.084	0.001	156	628	2	10	Error	5	-3	6	4	-50
4	3	19	"PFK0524"	"Kn836_1"	14970	26350	120	112	113	27	76	77	14	78	60	0	191	192	44	117	120	19	90	78	0	0.486	0.493	0.474	0.495	2.943	0.404	0.313	120	544	110	112	-1.040	36	74	37	75	0
4	4	19	"PFK0554"	"Kn962_1"	15160	26340	150	88	90	19	77	78	14	42	21	0	145	147	35	121	122	19	55	28	0	0.458	0.500	0.500	0.600	3.401	0.211	0.045	156	543	35	39	-1.126	11	24	13	26	-50
4	5	19	"PFK0701"	"Ks15_2"	15320	26350	150	84	85	19	79	81	18	24	5	0	116	118	18	123	124	18	8	0	0	-0.714	-1.200	0.882	0.879	3.481	0.352	0.002	156	502	-2	1	Error	5	-7	6	-5	-50
4	6	19	"PFK0743"	"Ks196_1"	15510	26340	150	89	87	19	79	83	27	14	1	0	126	133	26	123	130	54	6	0	0	3.333	0.800	0.715	0.848	3.676	0.264	0.036	156	603	13	18	1.737	10	3	8	10	-50
4	7	19	"PFK1214"	"Ks82_7"	15700	26340	150	81	82	16	80	83	26	5	0	0	118	122	19	124	132	54	0	0	0	-0.167	-1.000	0.594	0.678	3.706	0.099	0.001	156	645	-5	0	Error	1	-6	2	-2	-50
4	8	19	"PFK1273"	"Ks97_17"	15910	26340	150	84	85	21	81	84	23	18	3	0	128	131	28	125	136	50	8	0	0	1.000	0.667	0.705	0.719	3.295	0.473	0.113	156	621	6	10	0.000	3	3	4	6	-50
4	9	19	"PFK0237"	"Kn1802_2"	16110	26360	150	93	114	74	83	88	28	21	12	0	132	213	289	127	146	63	12	9	0	2.000	0.360	0.500	0.609	4.420	0.238	0.726	156	565	15	117	1.000	10	5	31	86	-50
4	10	19	"PFK0352"	"Kn3360_1"	16290	26330	150	108	128	64	91	110	80	16	5	0	137	141	28	137	142	31	17	4	0	100000.000	9.250	1.526	1.545	4.159	11.150	0.075	156	518	17	41	16.610	17	0	37	4	-50
4	11	19	"PFK0401"	"Kn4252_4"	16490	26330	150	132	143	58	92	110	77	23	6	0	148	151	25	134	138	30	26	6	0	2.857	3.000	1.736	1.975	2.930	6.030	0.181	156	554	54	68	1.515	40	14	51	17	-50
4	12	19	"PFK0571"	"Ks101_8"	16680	26340	120	267	253	81	80	83	23	95	90	0	311	293	71	118	120	18	96	95	0	0.969	0.989	1.004	0.938	1.908	1.019	0.738	120	467	380	348	-0.046	187	193	173	175	0
4	13	19	"PFBL B0018"	"oPFBLOB0018"	16870	26330	120	1866	1703	501	78	79	17	100	100	0	697	634	209	117	117	17	97	95	0	3.083	3.143	3.101	3.426	1.916	3.184	0.859	120	535	2368	2142	1.624	1788	580	1625	517	0
4	14	19	"PFM60469"	"oPFM60469"	17060	26330	120	27627	23302	7948	77	80	18	100	100	0	26152	22734	8813	117	121	32	99	99	0	1.058	1.027	0.985	1.084	1.938	1.007	0.898	120	479	53585	45842	0.082	27550	26035	23225	22617	0
4	15	19	"PFB0683"	"oPFB0683"	17250	26330	120	295	312	115	76	80	24	100	99	0	308	323	122	113	114	17	93	90	0	1.123	1.124	1.121	1.237	1.959	1.066	0.764	120	397	414	446	0.167	219	195	236	210	0
4	16	19	"PFG0004"	"oPFG0004"	17430	26330	110	341	338	78	74	77	24	100	100	0	408	378	100	109	112	18	97	97	0	0.893	0.981	0.983	0.984	1.493	0.935	0.769	80	384	566	533	-0.163	267	299	264	269	0
4	17	19	"PFC0763"	"oPFC0763"	17610	26320	150	88	88	20	73	75	17	41	12	0	116	116	18	108	109	16	28	8	0	1.875	1.875	1.344	1.177	3.569	4.901	0.001	156	552	23	23	0.907	15	8	15	8	-50
4	18	19	"PFL0014"	"oPFL0014"	17820	26330	120	407	393	145	74	76	15	99	97	0	751	714	220	107	108	16	99	99	0	0.517	0.526	0.533	0.496	1.925	0.519	0.834	120	449	977	926	-0.952	333	644	319	607	0
4	19	19	"PFM60471"	"oPFM60471"	18000	26330	130	4620	4391	1180	74	75	16	100	100	0	8974	8173	2162	108	111	19	100	100	0	0.513	0.535	0.539	0.535	1.334	0.510	0.902	120	497	13412	12382	-0.964	4546	8866	4317	8065	0
4	20	19	"PFL0019"	"oPFL0019"	18200	26330	120	488	451	167	73	74	16	99	97	0	968	912	297	107	110	17	100	100	0	0.482	0.470	0.486	0.443	1.721	0.467	0.871	120	437	1276	1183	-1.053	415	861	378	805	0
4	21	19	"PFG0007"	"oPFG0007"	18390	26330	120	537	498	192	75	76	16	96	95	0	485	497	160	111	113	19	100	100	0	1.235	1.096	1.149	1.017	2.024	1.132	0.842	120	444	836	809	0.305	462	374	423	386	0
4	22	19	"PFI17638"	"oPFI17638"	18580	26330	120	2484	2253	852	73	75	17	100	99	0	4060	3684	1163	112	112	19	100	100	0	0.611	0.610	0.644	0.567	1.926	0.612	0.903	120	532	6359	5752	-0.711	2411	3948	2180	3572	0
4	1	20	"PFBL B0024"	"oPFBLOB0024"	14590	26540	120	360	347	113	73	76	19	99	97	0	612	577	169	111	113	17	99	99	0	0.573	0.588	0.578	0.564	1.560	0.581	0.854	120	518	788	740	-0.804	287	501	274	466	0
4	2	20	"PFBL B0025"	"oPFBLOB0025"	14780	26540	100	115	114	24	74	77	18	78	57	0	250	240	50	117	118	17	95	93	0	0.308	0.325	0.323	0.309	2.161	0.290	0.385	80	392	174	163	-1.698	41	133	40	123	0
4	3	20	"PFN0253"	"oPFN0253"	14970	26540	120	237	236	77	75	77	17	93	90	0	288	281	78	118	120	18	95	90	0	0.953	0.988	0.944	0.974	1.973	0.987	0.727	120	514	332	324	-0.070	162	170	161	163	0
4	4	20	"PFL0021"	"oPFL0021"	15160	26530	110	603	588	153	77	79	16	100	100	0	794	719	211	124	126	20	98	98	0	0.785	0.859	0.835	0.880	1.504	0.794	0.834	80	385	1196	1106	-0.349	526	670	511	595	0
4	5	20	"PFF72416"	"oPFF72416"	15330	26550	150	79	81	17	77	79	17	18	7	0	136	136	24	123	125	20	39	12	0	0.154	0.308	0.543	0.590	3.945	45.012	0.000	156	580	15	17	-2.700	2	13	4	13	-50
4	6	20	"PFI17640"	"oPFI17640"	15540	26530	110	158	159	33	77	79	16	97	91	0	228	224	50	125	127	19	93	88	0	0.786	0.828	0.834	0.849	2.022	0.638	0.526	80	456	184	181	-0.347	81	103	82	99	0
4	7	20	"PFK12891"	"oPFK12891"	15730	26530	120	381	367	107	82	84	17	100	99	0	385	384	97	133	137	28	98	97	0	1.187	1.135	1.210	1.148	1.621	1.170	0.826	120	480	551	536	0.247	299	252	285	251	0
4	8	20	"PFJ12782"	"oPFJ12782"	15920	26530	120	17109	16250	5936	92	95	24	100	100	0	64026	53618	15511	163	211	526	99	99	46	0.266	0.302	0.299	0.301	1.849	0.291	0.849	120	466	80880	69613	-1.908	17017	63863	16158	53455	0
4	9	20	"PFL0025"	"oPFL0025"	16120	26530	120	278	300	126	93	97	27	93	88	0	908	1044	519	184	225	528	61	35	0	0.256	0.241	0.251	0.242	1.801	0.226	0.795	120	462	909	1067	-1.968	185	724	207	860	0
4	10	20	"PFF72418"	"oPFF72418"	16310	26530	110	932	877	192	92	105	58	100	100	0	2642	2496	629	160	163	33	100	100	0	0.338	0.336	0.322	0.339	1.494	0.309	0.867	80	466	3322	3121	-1.563	840	2482	785	2336	0
4	11	20	"PFC0772"	"oPFC0772"	16490	26530	110	203	205	54	98	110	62	81	32	0	618	594	113	151	154	31	100	100	0	0.225	0.242	0.245	0.216	1.946	0.229	0.494	80	367	572	550	-2.153	105	467	107	443	0
4	12	20	"PFA32028"	"oPFA32028"	16650	26530	150	86	90	31	83	89	28	15	6	0	156	158	29	129	133	24	51	21	0	0.111	0.241	0.799	0.787	4.269	8.935	0.001	156	549	30	36	-3.170	3	27	7	29	-50
4	13	20	"PFI17641"	"oPFI17641"	16870	26530	120	723	659	237	77	79	18	98	96	0	2059	1865	628	126	127	18	100	100	0	0.334	0.335	0.338	0.319	1.796	0.324	0.867	120	478	2579	2321	-1.581	646	1933	582	1739	0
4	14	20	"PFL0027"	"oPFL0027"	17060	26530	120	380	352	113	75	78	22	98	95	0	427	408	101	124	125	18	100	99	0	1.007	0.975	1.016	0.931	1.615	1.021	0.829	120	388	608	561	0.009	305	303	277	284	0
4	15	20	"PFK12903"	"oPFK12903"	17200	26490	150	90	93	27	75	78	21	39	10	0	138	139	26	115	116	19	55	28	0	0.652	0.750	0.600	0.708	3.185	2.509	0.023	156	546	38	42	-0.617	15	23	18	24	-50
4	16	20	"PFI17664"	"oPFI17664"	17370	26500	110	203	203	51	72	73	14	98	97	0	397	390	95	110	111	16	100	100	0	0.456	0.468	0.456	0.450	1.684	0.427	0.704	80	404	418	411	-1.131	131	287	131	280	0
4	17	20	"PFH0013"	"oPFH0013"	17560	26500	120	389	374	113	72	74	16	99	99	0	437	424	125	108	109	17	98	98	0	0.964	0.956	0.945	0.941	1.839	0.936	0.821	120	509	646	618	-0.054	317	329	302	316	0
4	18	20	"PFD66991"	"oPFD66991"	17750	26490	110	222	218	53	73	75	16	100	97	0	371	343	88	107	107	16	98	97	0	0.564	0.614	0.645	0.611	1.701	0.547	0.745	80	467	413	381	-0.825	149	264	145	236	0
4	19	20	"PFM60502"	"oPFM60502"	17940	26490	110	351	351	90	74	75	16	100	100	0	731	705	212	108	110	16	98	98	0	0.445	0.464	0.459	0.488	1.802	0.421	0.798	80	438	900	874	-1.169	277	623	277	597	0
4	20	20	"PFI17667"	"oPFI17667"	18130	26500	120	245	238	71	75	75	14	97	93	0	445	419	125	109	112	18	98	98	0	0.506	0.526	0.519	0.511	1.906	0.502	0.780	120	502	506	473	-0.983	170	336	163	310	0
4	21	20	"PFF72456"	"oPFF72456"	18320	26500	120	222	214	67	72	73	16	95	90	0	382	372	113	108	109	17	96	96	0	0.547	0.538	0.556	0.490	1.959	0.515	0.751	120	449	424	406	-0.869	150	274	142	264	0
4	22	20	"PFI17668"	"oPFI17668"	18510	26500	120	166	161	52	71	73	17	90	83	0	333	317	104	110	111	17	96	95	0	0.426	0.435	0.413	0.408	2.039	0.394	0.658	120	514	318	297	-1.231	95	223	90	207	0
4	1	21	"PFJ12799"	"oPFJ12799"	14520	26710	150	82	89	33	75	78	21	26	9	0	116	115	20	110	112	18	22	5	0	1.167	2.800	0.929	1.003	4.164	6.678	0.008	156	791	13	19	0.222	7	6	14	5	-50
4	2	21	"PFF72457"	"oPFF72457"	14720	26700	110	532	521	117	75	76	16	100	100	0	2223	2003	604	113	114	18	100	100	0	0.217	0.236	0.222	0.245	1.566	0.210	0.870	80	453	2567	2336	-2.207	457	2110	446	1890	0
4	3	21	"PFF72459"	"oPFF72459"	14900	26700	90	105	109	27	76	77	16	67	44	0	179	180	34	116	116	18	86	76	0	0.460	0.516	0.471	0.495	3.051	0.311	0.239	52	366	92	97	-1.119	29	63	33	64	0
4	4	21	"PFM60506"	"oPFM60506"	15100	26710	120	272	259	87	76	79	21	94	90	0	482	466	162	116	118	20	97	96	0	0.536	0.523	0.511	0.500	2.080	0.490	0.800	120	541	562	533	-0.901	196	366	183	350	0
4	5	21	"PFL0067"	"oPFL0067"	15290	26700	110	121	121	30	76	77	16	87	68	0	273	268	72	115	118	21	97	93	0	0.285	0.294	0.289	0.301	2.443	0.241	0.395	80	411	203	198	-1.812	45	158	45	153	0
4	6	21	"PFI17670"	"oPFI17670"	15480	26700	110	334	319	88	75	76	15	98	96	0	546	522	147	116	118	19	100	100	0	0.602	0.601	0.598	0.576	1.811	0.573	0.801	80	478	689	650	-0.731	259	430	244	406	0
4	7	21	"PFI17672"	"oPFI17672"	15670	26700	110	131	133	31	76	81	55	47	3	0	351	340	68	119	121	19	100	100	0	0.237	0.258	0.260	0.245	1.798	0.243	0.507	80	442	287	278	-2.077	55	232	57	221	0
4	8	21	"PFL0068"	"oPFL0068"	15860	26700	110	321	311	87	84	89	53	95	90	0	350	346	78	130	139	38	98	95	0	1.077	1.051	1.072	1.003	1.615	1.051	0.802	80	489	457	443	0.107	237	220	227	216	0
4	9	21	"PFL0070"	"oPFL0070"	16050	26700	110	246	245	70	86	89	22	97	92	0	518	513	142	148	196	514	13	0	0	0.432	0.436	0.435	0.414	1.732	0.403	0.711	80	489	530	524	-1.209	160	370	159	365	0
4	10	21	"PFF72463"	"oPFF72463"	16250	26700	110	353	342	95	83	84	18	98	96	0	493	458	127	151	156	38	98	96	0	0.789	0.844	0.822	0.890	1.834	0.768	0.778	80	498	612	566	-0.341	270	342	259	307	0
4	11	21	"PFD66995"	"oPFD66995"	16460	26720	150	81	84	24	84	87	23	8	1	0	133	136	26	142	145	29	7	0	0	0.333	0.000	0.667	0.588	3.453	0.516	0.023	156	557	-12	-6	-1.585	-3	-9	0	-6	-50
4	12	21	"PFL0074"	"oPFL0074"	16620	26700	120	949	869	304	80	84	25	100	100	0	1162	1062	371	131	134	22	100	100	0	0.843	0.847	0.847	0.850	1.806	0.834	0.884	120	388	1900	1720	-0.247	869	1031	789	931	0
4	13	21	"PFJ12802"	"oPFJ12802"	16820	26700	120	622	574	209	77	79	19	98	98	0	482	445	156	127	128	20	96	95	0	1.535	1.563	1.618	1.661	2.060	1.565	0.833	120	488	900	815	0.618	545	355	497	318	0
4	14	21	"PFBL B0125"	"oPFBLOB0125"	17000	26700	120	138	140	35	75	76	16	93	82	0	307	298	77	122	123	20	98	95	0	0.341	0.369	0.342	0.348	2.143	0.323	0.564	120	465	248	241	-1.554	63	185	65	176	0
4	15	21	"PFN0269"	"oPFN0269"	17190	26700	110	793	744	198	75	78	22	100	100	0	2346	2166	665	114	116	20	100	98	0	0.322	0.326	0.317	0.343	1.585	0.301	0.864	80	478	2950	2721	-1.636	718	2232	669	2052	0
4	16	21	"PFD66996"	"oPFD66996"	17390	26700	120	231	227	67	73	75	15	98	97	0	421	414	130	110	111	17	99	99	0	0.508	0.507	0.531	0.499	2.071	0.461	0.732	120	561	469	458	-0.977	158	311	154	304	0
4	17	21	"PFF72496"	"oPFF72496"	17570	26690	110	182	181	40	74	74	15	100	98	0	262	252	63	108	109	19	95	93	0	0.701	0.743	0.691	0.761	1.631	0.645	0.708	80	490	262	251	-0.512	108	154	107	144	0
4	18	21	"PFH0035"	"oPFH0035"	17760	26700	110	115	117	31	72	75	31	70	23	0	271	282	98	109	110	21	96	95	0	0.265	0.260	0.250	0.227	2.159	0.262	0.216	80	512	205	218	-1.914	43	162	45	173	0
4	19	21	"PFL0139"	"oPFL0139"	17950	26700	120	208	208	62	72	74	15	97	90	0	453	445	124	107	109	16	99	98	0	0.393	0.402	0.427	0.375	1.982	0.390	0.791	120	574	482	474	-1.347	136	346	136	338	0
4	20	21	"PFBL B0173"	"oPFBLOB0173"	18130	26700	100	107	109	25	74	75	15	72	56	0	203	198	41	108	111	17	93	87	0	0.347	0.389	0.368	0.376	2.503	0.337	0.314	80	455	128	125	-1.525	33	95	35	90	0
4	21	21	"PFI17720"	"oPFI17720"	18350	26680	110	91	89	20	72	74	16	51	20	0	128	128	26	108	109	15	60	32	0	0.950	0.850	0.950	0.826	3.097	1.039	0.047	80	489	39	37	-0.074	19	20	17	20	0
4	22	21	"PFG0054"	"oPFG0054"	18520	26690	120	1032	923	335	72	73	17	100	99	0	959	906	320	107	108	16	99	99	0	1.127	1.065	1.057	1.058	2.077	1.067	0.870	120	588	1812	1650	0.172	960	852	851	799	0
4	1	22	"PFN0287"	"oPFN0287"	14550	26900	120	121	123	30	75	77	16	83	66	0	178	179	43	108	110	16	90	81	0	0.657	0.676	0.646	0.668	2.629	0.618	0.351	120	605	116	119	-0.606	46	70	48	71	0
4	2	22	"PFL0140"	"oPFL0140"	14730	26900	120	572	526	178	75	76	15	98	98	0	382	372	121	110	111	17	96	95	0	1.827	1.721	1.747	1.646	2.257	1.759	0.781	120	612	769	713	0.870	497	272	451	262	0
4	3	22	"PFL0142"	"oPFL0142"	14930	26900	120	147	147	41	74	76	17	91	82	0	286	281	75	111	113	19	96	95	0	0.417	0.429	0.434	0.395	2.351	0.383	0.551	120	624	248	243	-1.261	73	175	73	170	0
4	4	22	"PFL0144"	"oPFL0144"	15110	26900	120	154	154	43	75	76	20	90	80	0	230	225	58	109	111	19	95	91	0	0.653	0.681	0.698	0.662	2.104	0.665	0.520	120	578	200	195	-0.615	79	121	79	116	0
4	5	22	"PFJ12815"	"oPFJ12815"	15310	26900	120	386	369	123	75	78	20	96	95	0	420	421	122	112	114	19	99	98	0	1.010	0.951	0.942	0.897	2.114	0.961	0.819	120	629	619	603	0.014	311	308	294	309	0
4	6	22	"PFI17725"	"oPFI17725"	15500	26900	120	3747	3560	1222	74	75	16	100	100	0	1994	1861	573	112	114	21	100	99	0	1.952	1.993	1.921	1.867	2.111	2.123	0.842	120	598	5555	5235	0.965	3673	1882	3486	1749	0
4	7	22	"PFL0149"	"oPFL0149"	15690	26880	150	95	98	25	79	84	42	10	2	0	138	141	33	121	122	18	48	27	0	0.941	0.950	0.700	0.782	3.730	11.701	0.017	156	854	33	39	-0.087	16	17	19	20	-50
4	8	22	"PFG0057"	"oPFG0057"	15890	26900	110	113	119	29	84	85	18	72	41	0	197	193	49	124	126	19	86	75	0	0.397	0.507	0.580	0.516	2.767	0.339	0.159	80	524	102	104	-1.332	29	73	35	69	0
4	9	22	"PFF72505"	"oPFF72505"	16070	26900	120	168	171	46	80	81	17	92	87	0	220	218	53	118	121	20	90	85	0	0.863	0.910	0.914	0.935	2.238	0.858	0.549	120	621	190	191	-0.213	88	102	91	100	0
4	10	22	"PFM60543"	"oPFM60543"	16260	26900	120	197	191	53	77	78	16	92	91	0	358	343	104	117	119	20	97	95	0	0.498	0.504	0.496	0.484	1.885	0.455	0.704	120	614	361	340	-1.006	120	241	114	226	0
4	11	22	"PFBL B0178"	"oPFBLOB0178"	16450	26890	120	5823	5269	1735	77	80	17	100	100	0	1963	1696	708	119	121	21	97	95	0	3.116	3.292	3.226	3.831	1.927	3.278	0.886	120	530	7590	6769	1.640	5746	1844	5192	1577	0
4	12	22	"PFG0058"	"oPFG0058"	16630	26890	110	221	221	71	77	79	18	98	93	0	181	182	39	122	124	20	85	68	0	2.441	2.400	2.190	2.211	2.192	2.513	0.435	80	517	203	204	1.287	144	59	144	60	0
4	13	22	"PFBL B0180"	"oPFBLOB0180"	16830	26900	110	139	138	31	78	79	16	90	78	0	158	161	37	123	123	20	68	45	0	1.743	1.579	1.294	1.527	3.129	1.241	0.240	80	541	96	98	0.801	61	35	60	38	0
4	14	22	"PFBL B0182"	"oPFBLOB0182"	17000	26890	110	304	297	86	78	80	16	97	97	0	372	368	106	121	124	23	96	96	0	0.900	0.887	0.875	0.857	1.604	0.807	0.739	80	513	477	466	-0.151	226	251	219	247	0
4	15	22	"PFBL B0184"	"oPFBLOB0184"	17200	26900	120	170	173	56	73	75	17	91	86	0	274	271	72	116	118	21	95	94	0	0.614	0.645	0.616	0.597	2.343	0.614	0.629	120	677	255	255	-0.704	97	158	100	155	0
4	16	22	"PFI17729"	"oPFI17729"	17420	26890	150	82	84	19	75	76	16	33	11	0	118	120	23	113	115	20	27	8	0	1.400	1.286	0.839	0.858	3.239	0.358	0.015	156	849	12	16	0.485	7	5	9	7	-50
4	17	22	"PFH0036"	"oPFH0036"	17580	26890	110	617	595	159	77	79	17	100	100	0	1101	1031	283	113	116	21	100	100	0	0.547	0.564	0.553	0.555	1.481	0.523	0.840	80	470	1528	1436	-0.872	540	988	518	918	0
4	18	22	"PFA32038"	"oPFA32038"	17770	26890	120	5648	5250	1871	74	76	28	100	100	0	2418	2284	800	110	112	20	100	99	0	2.415	2.381	2.361	2.427	1.867	2.464	0.900	120	635	7882	7350	1.272	5574	2308	5176	2174	0
4	19	22	"EMPTY"	"EMPTY"	17980	26900	150	71	72	13	71	72	14	16	2	0	107	108	16	106	108	16	17	3	0	0.000	0.500	0.938	0.932	4.207	23.978	0.000	156	827	1	3	Error	0	1	1	2	-50
4	20	22	"EMPTY"	"EMPTY"	18170	26900	150	72	72	15	71	73	15	12	4	0	108	110	16	107	109	16	19	3	0	1.000	0.333	0.929	0.866	3.248	0.611	0.009	156	828	2	4	0.000	1	1	1	3	-50
4	21	22	"EMPTY"	"EMPTY"	18360	26900	150	73	74	15	71	73	15	21	4	0	110	109	15	106	107	16	17	3	0	0.500	1.000	0.750	0.770	3.355	0.324	0.002	156	822	6	6	-1.000	2	4	3	3	-50
4	22	22	"EMPTY"	"EMPTY"	18550	26900	150	68	70	14	69	71	16	14	2	0	103	103	13	104	106	16	7	0	0	1.000	-1.000	1.000	1.022	3.024	4.092	0.001	156	990	-2	0	0.000	-1	-1	1	-1	-50
5	1	1	"PFI0414"	"I5572_1"	940	27460	130	302	303	86	70	75	23	100	100	0	232	229	40	101	108	29	100	95	0	1.771	1.820	1.799	1.764	1.517	1.934	0.716	120	646	363	361	0.825	232	131	233	128	0
5	2	1	"PFI0486"	"I7438_2"	1120	27470	140	1779	1827	905	69	75	23	99	98	0	1109	1170	506	103	110	31	99	98	0	1.700	1.648	1.660	1.535	1.715	1.741	0.907	156	689	2716	2825	0.765	1710	1006	1758	1067	0
5	3	1	"PFI0416"	"I5607_1"	1300	27470	130	145	148	32	70	75	24	96	82	0	168	170	24	104	111	33	90	45	0	1.172	1.182	1.219	1.181	1.870	1.117	0.355	120	610	139	144	0.229	75	64	78	66	0
5	4	1	"PFI0237"	"I16933_1"	1500	27460	130	182	182	52	71	76	25	95	85	0	359	359	107	104	112	33	98	97	0	0.435	0.435	0.455	0.405	1.916	0.418	0.715	120	648	366	366	-1.200	111	255	111	255	0
5	5	1	"PFI0401"	"I5180_2"	1700	27460	130	279	275	74	72	77	26	99	98	0	523	530	131	102	110	32	100	100	0	0.492	0.474	0.467	0.449	1.524	0.464	0.831	120	610	628	631	-1.024	207	421	203	428	0
5	6	1	"PFI0236"	"I1689_2"	1880	27470	140	836	787	335	70	75	22	96	95	0	3297	3203	1225	103	112	32	100	99	0	0.240	0.231	0.234	0.204	1.863	0.230	0.914	156	703	3960	3817	-2.060	766	3194	717	3100	0
5	7	1	"PFJ0542"	"J667_1"	2080	27470	130	535	536	161	72	76	24	99	99	0	560	586	131	104	110	29	100	100	0	1.015	0.963	0.983	0.925	1.414	0.995	0.899	120	647	919	946	0.022	463	456	464	482	0
5	8	1	"PFJ0005"	"J1011_3"	2280	27460	130	282	287	72	71	75	24	100	100	0	469	464	105	104	111	30	100	100	0	0.578	0.600	0.580	0.592	1.437	0.603	0.764	120	617	576	576	-0.791	211	365	216	360	0
5	9	1	"PFJ0310"	"J2896_1"	2450	27460	130	763	742	151	71	74	21	100	100	0	2260	2212	385	104	111	27	100	100	0	0.321	0.318	0.322	0.315	1.232	0.305	0.917	120	617	2848	2779	-1.640	692	2156	671	2108	0
5	10	1	"PFJ0140"	"J17_1"	2650	27460	130	2612	2572	679	71	75	22	100	100	0	2277	2278	458	106	111	24	100	100	0	1.170	1.151	1.144	1.137	1.241	1.142	0.941	120	646	4712	4673	0.227	2541	2171	2501	2172	0
5	11	1	"PFJ0200"	"J21_1"	2850	27460	140	498	478	131	72	77	22	98	98	0	747	715	190	108	112	26	98	98	0	0.667	0.669	0.665	0.675	1.705	0.651	0.877	156	746	1065	1013	-0.585	426	639	406	607	0
5	12	1	"PFJ0215"	"J21_7"	3040	27460	130	424	420	87	75	78	18	100	100	0	979	965	145	112	115	22	100	100	0	0.403	0.404	0.407	0.396	1.303	0.387	0.897	120	592	1216	1198	-1.313	349	867	345	853	0
5	13	1	"PFJ0476"	"J53_48"	3220	27470	140	1180	1120	433	75	78	19	98	97	0	5414	5254	1734	112	116	24	99	99	0	0.208	0.203	0.205	0.188	1.538	0.205	0.951	156	677	6407	6187	-2.262	1105	5302	1045	5142	0
5	14	1	"PFJ0510"	"J58_2"	3410	27470	140	412	410	128	73	78	33	98	96	0	1167	1171	295	109	115	29	100	100	0	0.320	0.317	0.319	0.301	1.514	0.314	0.887	156	672	1397	1399	-1.642	339	1058	337	1062	0
5	15	1	"PFJ0563"	"J70_2"	3600	27470	140	184	186	52	73	78	24	96	91	0	368	367	81	106	113	27	99	99	0	0.424	0.433	0.424	0.412	1.542	0.673	0.224	156	640	373	374	-1.239	111	262	113	261	0
5	16	1	"PFJ0575"	"J73_12"	3780	27470	140	833	762	240	73	77	24	98	96	0	1545	1493	400	108	114	27	100	99	0	0.529	0.497	0.504	0.462	1.682	0.497	0.922	156	698	2197	2074	-0.919	760	1437	689	1385	0
5	17	1	"PFJ0599"	"J85_3"	3990	27470	130	274	271	68	74	78	24	99	97	0	556	545	97	113	118	28	100	100	0	0.451	0.456	0.450	0.441	1.432	0.455	0.815	120	620	643	629	-1.147	200	443	197	432	0
5	18	1	"PFJ0018"	"J109_5"	4160	27460	130	142	153	66	75	79	20	94	76	0	196	214	76	114	120	29	96	78	0	0.817	0.780	0.779	0.753	1.968	0.747	0.564	120	584	149	178	-0.291	67	82	78	100	0
5	19	1	"PFJ0181"	"J198_5"	4350	27460	130	1263	1244	436	75	79	21	100	100	0	3168	3183	917	110	118	33	100	100	0	0.388	0.380	0.380	0.367	1.303	0.374	0.919	120	673	4246	4242	-1.364	1188	3058	1169	3073	0
5	20	1	"PFJ0227"	"J227_2"	4540	27470	130	133	136	29	72	76	21	93	77	0	233	235	46	107	114	28	100	96	0	0.484	0.500	0.452	0.469	1.798	0.447	0.493	120	615	187	192	-1.047	61	126	64	128	0
5	21	1	"PFJ0246"	"J242_1"	4720	27490	150	101	102	26	74	78	20	60	27	0	141	142	25	110	116	27	54	16	0	0.871	0.875	1.076	1.048	2.992	0.658	0.122	156	697	58	60	-0.199	27	31	28	32	-50
5	22	1	"PFJ0280"	"J268_1"	4920	27470	140	766	770	229	74	77	18	99	99	0	931	912	241	110	114	24	100	100	0	0.843	0.868	0.900	0.839	1.566	0.874	0.918	156	809	1513	1498	-0.247	692	821	696	802	0
5	1	2	"PFJ0322"	"J309_17"	950	27670	130	186	191	39	71	77	25	100	96	0	283	288	48	102	110	31	100	99	0	0.635	0.645	0.643	0.632	1.515	0.629	0.669	120	660	296	306	-0.654	115	181	120	186	0
5	2	2	"PFJ0363"	"J373_1"	1140	27670	130	227	225	54	71	77	24	98	98	0	355	358	65	100	108	30	100	100	0	0.612	0.597	0.565	0.571	1.529	0.604	0.768	120	568	411	412	-0.709	156	255	154	258	0
5	3	2	"PFN0173"	"N132_113"	1330	27670	130	471	450	128	71	76	23	100	100	0	821	815	173	102	110	32	100	100	0	0.556	0.532	0.535	0.510	1.380	0.529	0.884	120	547	1119	1092	-0.846	400	719	379	713	0
5	4	2	"PFN0184"	"N132_132"	1510	27670	140	372	361	110	72	77	24	98	96	0	393	384	106	105	114	37	98	95	0	1.042	1.036	1.051	1.046	1.621	1.041	0.813	156	601	588	568	0.059	300	288	289	279	0
5	5	2	"PFN0186"	"N132_136"	1700	27670	130	313	310	70	72	77	24	100	99	0	1253	1247	327	105	113	34	100	100	0	0.210	0.208	0.211	0.207	1.414	0.190	0.842	120	562	1389	1380	-2.252	241	1148	238	1142	0
5	6	2	"PFN0203"	"N132_171"	1900	27670	140	173	175	54	71	76	22	94	86	0	349	346	85	105	111	29	98	98	0	0.418	0.432	0.416	0.402	1.712	0.423	0.661	156	569	346	345	-1.258	102	244	104	241	0
5	7	2	"PFN0208"	"N132_178"	2080	27670	130	251	257	52	73	78	24	100	100	0	662	657	114	106	111	25	100	100	0	0.320	0.334	0.328	0.327	1.356	0.301	0.785	120	531	734	735	-1.643	178	556	184	551	0
5	8	2	"PFN0211"	"N132_181"	2280	27670	130	159	161	34	72	76	25	97	88	0	265	270	46	105	110	25	100	100	0	0.544	0.539	0.538	0.513	1.563	0.511	0.577	120	572	247	254	-0.879	87	160	89	165	0
5	9	2	"PFN0362"	"N135_24"	2470	27670	130	458	472	91	72	74	22	100	100	0	990	971	178	104	108	22	100	100	0	0.436	0.461	0.458	0.460	1.300	0.446	0.886	120	568	1272	1267	-1.199	386	886	400	867	0
5	10	2	"PFN0373"	"N136_4"	2660	27670	130	398	402	108	71	75	19	100	100	0	623	623	143	107	109	20	100	100	0	0.634	0.641	0.626	0.632	1.352	0.625	0.852	120	498	843	847	-0.658	327	516	331	516	0
5	11	2	"PFN0401"	"N137_50"	2850	27670	130	315	317	74	71	75	19	100	100	0	593	588	109	105	109	23	100	100	0	0.500	0.509	0.512	0.499	1.355	0.488	0.834	120	415	732	729	-1.000	244	488	246	483	0
5	12	2	"PFN0423"	"N138_31"	3040	27670	120	101	106	31	71	73	18	69	42	0	165	167	27	105	110	23	94	74	0	0.500	0.565	0.573	0.487	2.589	0.574	0.266	120	442	90	97	-1.000	30	60	35	62	0
5	13	2	"PFN0433"	"N138_45"	3220	27670	130	143	148	39	72	74	19	98	89	0	233	234	38	107	112	25	100	98	0	0.563	0.598	0.585	0.553	1.914	0.588	0.506	120	501	197	203	-0.828	71	126	76	127	0
5	14	2	"PFN0409"	"N138_104"	3410	27670	130	257	263	56	72	76	19	100	100	0	318	319	53	109	115	27	100	100	0	0.885	0.910	0.908	0.894	1.371	0.929	0.793	120	493	394	401	-0.176	185	209	191	210	0
5	15	2	"PFN0534"	"N143_18"	3610	27670	140	288	273	90	73	78	23	92	91	0	270	270	57	108	112	25	98	95	0	1.327	1.235	1.279	1.185	1.619	1.333	0.748	156	513	377	362	0.408	215	162	200	162	0
5	16	2	"PFN0540"	"N143_29"	3800	27670	130	220	220	50	76	80	25	99	97	0	397	401	71	111	114	28	100	100	0	0.503	0.497	0.508	0.473	1.574	0.460	0.690	120	534	430	434	-0.990	144	286	144	290	0
5	17	2	"PFN0556"	"N143_56"	4020	27670	150	92	94	24	76	80	23	38	12	0	126	130	25	115	120	28	26	7	0	1.455	1.200	1.053	0.923	3.671	0.478	0.072	156	538	27	33	0.541	16	11	18	15	-50
5	18	2	"PFN0562"	"N143_66"	4180	27670	140	253	260	79	77	82	22	96	95	0	549	547	150	118	123	27	99	98	0	0.408	0.427	0.419	0.414	1.658	0.414	0.797	156	544	607	612	-1.292	176	431	183	429	0
5	19	2	"PFN0608"	"N147_16"	4390	27670	110	110	112	26	77	81	23	61	28	0	154	155	25	114	120	29	66	26	0	0.825	0.854	0.857	0.858	3.149	0.759	0.161	80	458	73	76	-0.278	33	40	35	41	0
5	20	2	"PFN0623"	"N148_7"	4560	27670	130	103	102	20	74	76	18	68	31	0	183	181	34	110	114	24	89	78	0	0.397	0.394	0.449	0.403	2.254	0.340	0.196	120	477	102	99	-1.332	29	73	28	71	0
5	21	2	"PFN0714"	"N151_50"	4760	27670	140	2172	2047	719	76	80	19	100	99	0	5570	5283	1556	113	118	24	100	99	0	0.384	0.381	0.382	0.367	1.896	0.380	0.923	156	429	7553	7141	-1.380	2096	5457	1971	5170	0
5	22	2	"PFN0723"	"N152_1"	4940	27660	130	377	382	75	76	78	17	100	100	0	618	622	98	118	122	26	100	100	0	0.602	0.607	0.608	0.600	1.313	0.581	0.851	120	558	801	810	-0.732	301	500	306	504	0
5	1	3	"PFN0727"	"N152_17"	970	27870	130	173	174	38	71	77	25	100	92	0	273	273	46	102	112	37	100	98	0	0.596	0.602	0.617	0.584	1.491	0.585	0.681	120	662	273	274	-0.745	102	171	103	171	0
5	2	3	"PFN0735"	"N153_15"	1150	27880	130	157	161	37	72	77	25	97	87	0	372	372	66	101	111	34	100	100	0	0.314	0.328	0.312	0.311	1.585	0.318	0.644	120	580	356	360	-1.673	85	271	89	271	0
5	3	3	"PFN0750"	"N155_14"	1350	27870	130	406	410	73	71	77	25	100	100	0	1249	1198	219	102	110	31	100	100	0	0.292	0.309	0.315	0.309	1.268	0.293	0.900	120	528	1482	1435	-1.776	335	1147	339	1096	0
5	4	3	"PFN0757"	"N155_25"	1530	27870	140	318	314	95	72	78	25	96	94	0	521	503	136	105	113	32	98	98	0	0.591	0.608	0.617	0.577	1.680	0.599	0.831	156	559	662	640	-0.758	246	416	242	398	0
5	5	3	"PFB0217"	"B567"	1720	27870	130	395	387	96	72	77	22	100	99	0	280	282	50	106	115	35	100	99	0	1.856	1.790	1.771	1.759	1.548	1.943	0.715	120	504	497	491	0.892	323	174	315	176	0
5	6	3	"PFB0221"	"B573"	1910	27870	140	563	547	189	71	77	23	97	96	0	631	633	164	106	113	31	98	98	0	0.937	0.903	0.884	0.835	1.566	0.936	0.898	156	508	1017	1003	-0.094	492	525	476	527	0
5	7	3	"PFB0223"	"B577"	2100	27870	140	147	153	39	72	78	24	92	80	0	362	359	87	107	112	25	98	97	0	0.294	0.321	0.310	0.306	1.637	0.309	0.689	156	507	330	333	-1.766	75	255	81	252	0
5	8	3	"PFB0225"	"B583"	2290	27860	140	1108	1094	367	72	76	25	100	100	0	872	883	272	107	113	26	99	97	0	1.354	1.317	1.331	1.327	1.432	1.334	0.925	156	551	1801	1798	0.437	1036	765	1022	776	0
5	9	3	"PFB0227"	"B587"	2480	27860	130	135	138	32	73	75	21	92	75	0	257	258	62	107	111	23	98	97	0	0.413	0.430	0.431	0.419	1.940	0.397	0.577	120	530	212	216	-1.275	62	150	65	151	0
5	10	3	"PFB0229"	"B590"	2690	27830	150	85	87	23	71	74	17	41	22	0	116	119	21	107	110	20	30	10	0	1.556	1.333	0.932	1.142	3.682	1.239	0.032	156	467	23	28	0.637	14	9	16	12	-50
5	11	3	"PFB0246"	"B618"	2870	27820	150	84	83	19	71	74	19	33	10	0	116	118	22	106	109	23	29	8	0	1.300	1.000	1.000	0.938	3.948	0.552	0.016	156	377	23	24	0.379	13	10	12	12	-50
5	12	3	"PFB0256"	"B634"	3030	27850	150	85	104	125	70	73	19	46	15	0	116	125	47	105	108	22	31	7	0	1.364	1.700	1.111	1.071	3.536	2.832	0.487	156	404	26	54	0.447	15	11	34	20	-50
5	13	3	"PFB0259"	"B64"	3240	27860	140	1589	1505	446	70	73	18	100	99	0	800	791	206	106	111	25	100	99	0	2.189	2.095	2.169	2.071	1.497	2.157	0.926	156	503	2213	2120	1.130	1519	694	1435	685	0
5	14	3	"PFB0262"	"B645"	3440	27850	150	103	104	25	72	74	18	69	39	0	127	128	21	108	114	26	41	9	0	1.632	1.600	1.214	1.316	3.817	0.793	0.045	156	565	50	52	0.706	31	19	32	20	-50
5	15	3	"PFB0270"	"B664"	3620	27860	130	364	367	105	71	74	18	100	100	0	172	174	30	106	112	26	96	69	0	4.439	4.353	4.532	4.417	1.752	5.325	0.452	120	475	359	364	2.150	293	66	296	68	0
5	16	3	"PFB0273"	"B667"	3810	27860	140	643	620	160	73	77	22	100	100	0	485	476	94	108	113	27	100	99	0	1.512	1.486	1.492	1.460	1.378	1.530	0.906	156	561	947	915	0.596	570	377	547	368	0
5	17	3	"PFC0002"	"C101"	4000	27860	140	311	308	86	73	77	22	98	97	0	342	339	72	110	115	27	100	97	0	1.026	1.026	1.004	0.973	1.773	1.059	0.799	156	499	470	464	0.037	238	232	235	229	0
5	18	3	"PFC0006"	"C113"	4190	27860	140	128	132	29	74	77	19	91	72	0	179	177	30	111	118	28	88	62	0	0.794	0.879	0.861	0.850	2.480	0.809	0.335	156	457	122	124	-0.333	54	68	58	66	0
5	19	3	"PFC0009"	"C116"	4380	27860	140	142	144	36	75	79	22	87	76	0	259	256	58	110	116	27	98	94	0	0.450	0.473	0.464	0.439	1.939	0.448	0.533	156	498	216	215	-1.153	67	149	69	146	0
5	20	3	"PFC0011"	"C118"	4580	27850	150	93	97	22	76	79	20	44	13	0	125	127	21	111	115	22	35	10	0	1.214	1.313	0.918	0.974	3.892	0.941	0.031	156	512	31	37	0.280	17	14	21	16	-50
5	21	3	"PFC0013"	"C122"	4780	27840	150	84	88	20	76	79	18	32	12	0	115	118	23	115	119	23	16	3	0	100000.000	4.000	1.000	0.895	3.594	0.133	0.003	156	491	8	15	16.610	8	0	12	3	-50
5	22	3	"PFC0015"	"C125"	4960	27850	130	481	477	110	75	78	35	100	100	0	398	406	70	115	121	62	100	99	0	1.435	1.381	1.395	1.373	1.362	1.410	0.860	120	618	689	693	0.521	406	283	402	291	0
5	1	4	"PFC0035"	"C162"	970	28070	130	733	691	163	70	76	26	100	100	0	874	851	160	101	112	39	100	100	0	0.858	0.828	0.834	0.813	1.269	0.843	0.915	120	644	1436	1371	-0.221	663	773	621	750	0
5	2	4	"PFC0037"	"C164"	1160	28070	130	178	181	38	71	78	27	98	93	0	270	269	42	104	113	34	100	97	0	0.645	0.667	0.683	0.642	1.560	0.655	0.652	120	511	273	275	-0.634	107	166	110	165	0
5	3	4	"PFC0039"	"C171"	1350	28060	130	132	133	26	69	78	30	89	54	0	292	294	63	106	115	34	100	100	0	0.339	0.340	0.341	0.328	1.729	0.292	0.400	120	507	249	252	-1.562	63	186	64	188	0
5	4	4	"PFC0042"	"C179"	1540	28070	130	176	174	36	70	77	27	98	95	0	309	309	59	106	114	31	100	100	0	0.522	0.512	0.494	0.499	1.606	0.480	0.612	120	471	309	307	-0.937	106	203	104	203	0
5	5	4	"PFC0044"	"C180"	1740	28060	140	148	151	35	72	76	23	96	83	0	228	225	46	105	112	32	96	91	0	0.618	0.658	0.664	0.662	1.725	0.643	0.594	156	422	199	199	-0.695	76	123	79	120	0
5	6	4	"PFC0046"	"C184"	1920	28070	140	100	103	22	71	76	22	64	25	0	186	186	36	104	112	32	90	66	0	0.354	0.390	0.375	0.362	2.306	0.324	0.257	156	452	111	114	-1.500	29	82	32	82	0
5	7	4	"PFD0183"	"D23156_27"	2120	28060	140	161	165	45	70	74	21	94	87	0	377	370	95	104	110	28	98	97	0	0.333	0.357	0.354	0.345	1.866	0.344	0.713	156	519	364	361	-1.585	91	273	95	266	0
5	8	4	"PFD0186"	"D23156_40"	2300	28060	130	197	199	41	70	74	21	100	100	0	417	429	73	105	111	26	100	100	0	0.407	0.398	0.406	0.390	1.446	0.372	0.734	120	522	439	453	-1.297	127	312	129	324	0
5	9	4	"PFD0190"	"D2337_1"	2490	28060	130	405	404	118	72	75	20	100	100	0	181	184	34	105	109	22	98	84	0	4.382	4.203	4.205	4.278	1.679	4.951	0.594	120	562	409	411	2.131	333	76	332	79	0
5	10	4	"PFD0198"	"D23657_2"	2680	28000	150	75	77	19	73	77	22	15	3	0	111	114	19	108	112	21	17	4	0	0.667	0.667	0.876	0.913	4.001	1.833	0.012	156	648	5	10	-0.585	2	3	4	6	-50
5	11	4	"PFD0208"	"D25498_1"	2890	28030	150	80	83	22	73	77	22	19	5	0	110	113	21	108	112	24	11	1	0	3.500	2.000	0.950	0.900	3.568	1.119	0.016	156	622	9	15	1.807	7	2	10	5	-50
5	12	4	"PFD0213"	"D2660_1"	3090	28020	150	80	79	17	69	73	19	24	5	0	112	114	20	104	109	24	21	3	0	1.375	1.000	0.907	1.081	3.503	0.309	0.025	156	516	19	20	0.459	11	8	10	10	-50
5	13	4	"PFD0248"	"D33539_109"	3250	28060	130	216	216	46	70	73	17	100	100	0	313	318	56	106	111	25	100	100	0	0.705	0.689	0.711	0.677	1.440	0.674	0.775	120	446	353	358	-0.504	146	207	146	212	0
5	14	4	"PFD0250"	"D33539_15"	3450	28050	130	342	349	98	72	74	16	100	100	0	322	340	77	106	112	26	100	100	0	1.250	1.184	1.179	1.169	1.357	1.204	0.854	120	536	486	511	0.322	270	216	277	234	0
5	15	4	"PFD0252"	"D33539_17"	3630	28060	130	600	580	138	72	74	18	100	100	0	282	279	52	105	111	25	100	100	0	2.983	2.920	2.967	2.932	1.488	3.242	0.778	120	527	705	682	1.577	528	177	508	174	0
5	16	4	"PFD0256"	"D33539_23"	3810	28060	130	160	162	41	72	75	19	97	90	0	284	284	42	107	113	26	100	100	0	0.497	0.508	0.459	0.472	1.657	0.483	0.610	120	545	265	267	-1.008	88	177	90	177	0
5	17	4	"PFD0259"	"D33539_28"	4010	28050	130	804	828	198	74	77	20	100	100	0	822	829	164	109	115	26	100	100	0	1.024	1.047	1.050	1.039	1.211	1.041	0.923	120	564	1443	1474	0.034	730	713	754	720	0
5	18	4	"PFD0261"	"D33539_3"	4220	28050	150	90	91	18	75	78	19	37	13	0	122	124	23	110	116	27	25	4	0	1.250	1.143	0.905	0.840	4.453	0.289	0.029	156	486	27	30	0.322	15	12	16	14	-50
5	19	4	"PFD0277"	"D33539_63"	4400	28050	140	182	184	53	74	78	21	94	88	0	350	350	90	107	113	25	98	96	0	0.444	0.453	0.462	0.432	1.944	0.448	0.739	156	499	351	353	-1.170	108	243	110	243	0
5	20	4	"PFD0281"	"D33539_69"	4610	28040	150	89	90	20	76	79	22	30	5	0	130	130	20	110	114	23	41	8	0	0.650	0.700	0.821	0.764	3.105	0.754	0.031	156	627	33	34	-0.621	13	20	14	20	-50
5	21	4	"PFD0283"	"D33539_74"	4790	28060	150	92	95	22	76	80	21	43	13	0	125	126	20	112	115	22	30	8	0	1.231	1.357	1.156	1.126	3.667	1.125	0.036	156	631	29	33	0.300	16	13	19	14	-50
5	22	4	"PFD0286"	"D33539_85"	4960	28050	130	292	286	68	72	76	18	100	100	0	495	483	81	108	111	20	100	100	0	0.568	0.571	0.552	0.551	1.413	0.566	0.843	120	606	607	589	-0.815	220	387	214	375	0
5	1	5	"PFD0288"	"D33539_87"	980	28250	130	152	152	29	69	74	22	97	91	0	236	235	42	100	109	32	100	93	0	0.610	0.615	0.605	0.602	1.527	0.546	0.558	120	668	219	218	-0.712	83	136	83	135	0
5	2	5	"PFD0292"	"D33539_97"	1200	28250	150	85	87	20	69	75	25	33	5	0	123	122	20	101	109	30	28	3	0	0.727	0.857	0.902	0.877	3.424	0.823	0.076	156	607	38	39	-0.459	16	22	18	21	-50
5	3	5	"PFD0343"	"D40381_1"	1370	28250	130	177	179	36	68	74	28	100	96	0	164	164	26	103	112	32	86	38	0	1.787	1.820	1.836	1.943	1.938	1.931	0.301	120	479	170	172	0.837	109	61	111	61	0
5	4	5	"PFD0345"	"D4043_2"	1550	28250	130	212	212	55	69	76	27	100	96	0	292	293	63	104	113	34	100	98	0	0.761	0.757	0.806	0.742	1.526	0.714	0.675	120	462	331	332	-0.395	143	188	143	189	0
5	5	5	"PFD0355"	"D42243_17"	1710	28230	150	82	86	25	72	78	24	30	8	0	114	119	23	105	112	33	17	3	0	1.111	1.000	0.926	0.951	3.752	0.461	0.084	156	457	19	28	0.152	10	9	14	14	-50
5	6	5	"PFD0362"	"D42243_29"	1900	28250	150	80	81	17	71	75	20	28	5	0	118	124	28	105	113	33	22	5	0	0.692	0.526	0.920	0.990	3.234	0.134	0.019	156	521	22	29	-0.531	9	13	10	19	-50
5	7	5	"PFD0367"	"D42243_37"	2120	28250	130	717	715	194	69	72	19	100	100	0	1236	1225	280	103	111	32	100	100	0	0.572	0.576	0.579	0.571	1.297	0.566	0.927	120	553	1781	1768	-0.806	648	1133	646	1122	0
5	8	5	"PFD0369"	"D42243_39"	2310	28260	130	138	141	37	70	74	21	93	77	0	355	349	67	103	107	25	100	100	0	0.270	0.289	0.271	0.258	1.840	0.273	0.584	120	523	320	317	-1.890	68	252	71	246	0
5	9	5	"PFE0400"	"E2667_1"	2490	28250	130	150	153	34	70	74	21	98	90	0	194	195	33	103	105	17	99	96	0	0.879	0.902	0.953	0.886	1.743	0.911	0.536	120	531	171	175	-0.186	80	91	83	92	0
5	10	5	"PFE0403"	"E26771_1"	2680	28250	130	365	360	85	71	74	20	99	99	0	740	743	163	105	109	21	100	100	0	0.463	0.453	0.448	0.440	1.461	0.430	0.897	120	618	929	927	-1.111	294	635	289	638	0
5	11	5	"PFE0405"	"E26771_4"	2870	28250	130	139	140	33	72	74	19	91	82	0	277	281	54	105	110	21	100	100	0	0.390	0.386	0.372	0.350	1.764	0.369	0.614	120	581	239	244	-1.360	67	172	68	176	0
5	12	5	"PFE0408"	"E26934_1"	3060	28250	120	205	201	46	72	74	16	100	99	0	419	418	82	107	111	22	100	100	0	0.426	0.415	0.380	0.396	1.482	0.401	0.775	120	547	445	440	-1.230	133	312	129	311	0
5	13	5	"PFE0411"	"E27042_1"	3270	28230	150	81	84	17	72	74	15	35	14	0	118	119	20	109	112	22	22	5	0	1.000	1.200	0.844	0.761	3.447	0.400	0.044	156	576	18	22	0.000	9	9	12	10	-50
5	14	5	"PFE0415"	"E27173_1"	3450	28250	130	124	127	33	71	74	16	90	76	0	199	201	45	106	111	24	99	91	0	0.570	0.589	0.581	0.552	2.097	0.542	0.420	120	494	146	151	-0.811	53	93	56	95	0
5	15	5	"PFE0439"	"E27723_18"	3630	28250	130	338	338	92	71	74	18	100	99	0	683	676	141	105	111	24	100	100	0	0.462	0.468	0.455	0.450	1.374	0.463	0.853	120	490	845	838	-1.114	267	578	267	571	0
5	16	5	"PFE0443"	"E27723_9"	3820	28250	120	99	102	20	72	74	18	66	35	0	168	170	28	105	110	25	93	70	0	0.429	0.462	0.444	0.413	2.441	0.389	0.217	120	470	90	95	-1.222	27	63	30	65	0
5	17	5	"PFE0446"	"E27742_6"	4010	28250	130	123	126	23	73	77	21	90	65	0	172	176	27	107	113	27	90	70	0	0.769	0.768	0.759	0.747	2.165	0.685	0.311	120	547	115	122	-0.379	50	65	53	69	0
5	18	5	"PFE0452"	"E28056_1"	4210	28240	150	95	96	21	75	79	21	46	12	0	130	134	23	109	115	27	42	10	0	0.952	0.840	0.810	0.831	3.337	0.270	0.034	156	569	41	46	-0.070	20	21	21	25	-50
5	19	5	"PFE0454"	"E28350_1"	4380	28240	130	130	133	30	72	76	18	94	75	0	180	182	34	107	113	25	94	78	0	0.795	0.813	0.789	0.761	2.189	0.668	0.371	120	501	131	136	-0.332	58	73	61	75	0
5	20	5	"PFE0458"	"E28462_2"	4580	28230	90	94	92	20	73	76	19	50	11	0	132	136	23	106	110	21	57	25	0	0.808	0.633	0.692	0.619	2.826	0.721	0.051	52	384	47	49	-0.308	21	26	19	30	0
5	21	5	"PFE0487"	"E29895_1"	4760	28270	80	106	110	25	77	82	21	63	30	0	139	141	22	115	116	22	55	21	0	1.208	1.269	1.093	1.077	3.651	0.948	0.109	52	308	53	59	0.273	29	24	33	26	0
5	22	5	"PFE0491"	"E29931_3"	4960	28240	120	404	398	97	74	77	19	100	100	0	272	276	48	108	111	19	100	100	0	2.012	1.929	1.902	1.930	1.400	2.006	0.800	120	610	494	492	1.009	330	164	324	168	0
5	1	6	"PFE0494"	"E30210_1"	980	28450	120	170	169	36	70	73	20	100	95	0	311	307	53	98	106	29	100	100	0	0.469	0.474	0.471	0.454	1.576	0.456	0.656	120	568	313	308	-1.091	100	213	99	209	0
5	2	6	"PFE0498"	"E3038_3"	1170	28450	130	170	174	38	69	74	37	96	80	0	201	202	32	99	105	28	99	95	0	0.990	1.019	1.034	1.005	1.542	1.293	0.424	120	520	203	208	-0.014	101	102	105	103	0
5	3	6	"PFE0502"	"E3185_4"	1360	28450	130	243	233	57	68	73	37	97	91	0	433	423	83	99	106	30	100	100	0	0.524	0.509	0.487	0.491	1.421	0.500	0.814	120	554	509	489	-0.932	175	334	165	324	0
5	4	6	"PFE0504"	"E3185_6"	1560	28450	130	1193	1134	272	68	73	21	100	100	0	896	921	175	102	110	33	100	100	0	1.417	1.302	1.315	1.278	1.279	1.336	0.909	120	575	1919	1885	0.503	1125	794	1066	819	0
5	5	6	"PFE0525"	"E3552_1"	1750	28440	130	456	439	108	70	76	22	100	100	0	355	352	73	103	113	35	100	100	0	1.532	1.482	1.494	1.472	1.286	1.522	0.841	120	477	638	618	0.615	386	252	369	249	0
5	6	6	"PFE0531"	"E3831_2"	1920	28450	150	85	87	19	70	74	20	39	12	0	122	124	24	103	111	32	25	5	0	0.789	0.810	0.900	0.845	3.034	0.410	0.070	156	590	34	38	-0.341	15	19	17	21	-50
5	7	6	"PFE0534"	"E390_1"	2130	28440	130	334	329	79	69	72	18	100	100	0	224	225	37	102	109	28	100	95	0	2.172	2.114	2.103	2.127	1.450	2.353	0.694	120	555	387	383	1.119	265	122	260	123	0
5	8	6	"PFE0539"	"E4159_1"	2310	28440	130	292	296	66	71	74	20	100	100	0	250	255	48	104	110	26	100	100	0	1.514	1.490	1.504	1.506	1.525	1.568	0.722	120	531	367	376	0.598	221	146	225	151	0
5	9	6	"PFE0542"	"E4247_1"	2500	28440	130	332	335	74	70	73	19	100	100	0	617	603	107	104	108	22	100	100	0	0.511	0.531	0.525	0.525	1.353	0.514	0.862	120	542	775	764	-0.969	262	513	265	499	0
5	10	6	"PFE0547"	"E4295_1"	2690	28440	130	143	146	31	72	74	18	96	91	0	239	241	39	107	111	23	100	98	0	0.538	0.552	0.533	0.527	1.809	0.504	0.504	120	585	203	208	-0.895	71	132	74	134	0
5	11	6	"PFF0499"	"F2457_1"	2910	28450	150	89	92	27	72	74	17	48	21	0	118	120	22	108	112	22	29	9	0	1.700	1.667	1.353	1.389	3.656	1.517	0.032	156	616	27	32	0.766	17	10	20	12	-50
5	12	6	"PFF0505"	"F24631_2"	3070	28440	130	1078	1066	217	74	75	17	100	100	0	677	677	126	111	113	17	100	100	0	1.774	1.753	1.736	1.756	1.244	1.782	0.899	120	462	1570	1558	0.827	1004	566	992	566	0
5	13	6	"PFF0507"	"F246_1"	3260	28430	150	97	99	24	75	77	15	65	34	0	130	131	23	115	116	17	42	18	0	1.467	1.500	1.077	1.329	3.489	1.126	0.050	156	593	37	40	0.553	22	15	24	16	-50
5	14	6	"PFF0509"	"F24843_2"	3450	28440	120	228	230	51	73	76	18	100	100	0	420	427	76	109	113	23	100	100	0	0.498	0.494	0.494	0.480	1.488	0.483	0.746	120	477	466	475	-1.005	155	311	157	318	0
5	15	6	"PFF0513"	"F25069_1"	3650	28430	150	83	84	18	71	75	20	30	6	0	116	119	23	107	112	26	23	6	0	1.333	1.083	0.983	1.084	3.443	0.200	0.023	156	590	21	25	0.415	12	9	13	12	-50
5	16	6	"PFF0515"	"F25114_1"	3840	28430	130	253	250	66	73	77	20	100	99	0	403	401	74	107	112	24	100	100	0	0.608	0.602	0.599	0.571	1.523	0.593	0.756	120	499	476	471	-0.718	180	296	177	294	0
5	17	6	"PFF0554"	"F26408_1"	4020	28440	130	496	491	108	74	77	21	100	100	0	882	870	153	108	115	27	100	100	0	0.545	0.547	0.552	0.537	1.270	0.542	0.918	120	532	1196	1179	-0.875	422	774	417	762	0
5	18	6	"PFF0556"	"F26422_2"	4210	28440	130	397	401	101	74	77	19	100	100	0	635	619	113	109	113	26	100	100	0	0.614	0.641	0.643	0.621	1.362	0.647	0.859	120	558	849	837	-0.704	323	526	327	510	0
5	19	6	"PFF0558"	"F26666_3"	4410	28430	130	3766	3805	1071	73	76	17	100	100	0	1631	1644	403	108	111	21	100	100	0	2.425	2.430	2.426	2.415	1.176	2.461	0.945	120	569	5216	5268	1.278	3693	1523	3732	1536	0
5	20	6	"PFF0560"	"F26774_1"	4590	28430	130	213	212	52	73	76	18	99	99	0	366	366	70	108	111	20	100	100	0	0.543	0.539	0.533	0.516	1.559	0.520	0.749	120	608	398	397	-0.882	140	258	139	258	0
5	21	6	"PFF0563"	"F27064_1"	4790	28430	130	272	274	66	74	76	16	100	99	0	471	470	104	110	113	20	100	100	0	0.548	0.556	0.538	0.542	1.539	0.533	0.795	120	547	559	560	-0.866	198	361	200	360	0
5	22	6	"PFF0568"	"F27351_1"	4970	28430	130	553	546	113	75	76	15	100	100	0	320	319	58	113	115	18	100	100	0	2.309	2.286	2.382	2.314	1.329	2.290	0.834	120	639	685	677	1.207	478	207	471	206	0
5	1	7	"PFF0597"	"F28584_1"	990	28630	120	87	90	23	69	73	20	40	17	0	131	132	19	100	105	24	62	19	0	0.581	0.656	0.684	0.660	3.301	0.543	0.087	120	543	49	53	-0.784	18	31	21	32	0
5	2	7	"PFF0599"	"F28782_1"	1180	28640	140	180	176	53	69	74	36	89	74	0	401	403	119	99	104	25	97	96	0	0.368	0.352	0.357	0.349	1.836	0.353	0.593	156	545	413	411	-1.444	111	302	107	304	0
5	3	7	"PFF0601"	"F28897_1"	1370	28640	130	258	253	67	68	73	30	98	95	0	603	601	136	101	107	32	100	100	0	0.378	0.370	0.370	0.353	1.535	0.345	0.817	120	538	692	685	-1.402	190	502	185	500	0
5	4	7	"PFF0611"	"F29309_1"	1570	28640	130	120	129	47	68	73	20	88	65	0	215	213	45	103	109	31	97	80	0	0.464	0.555	0.516	0.484	2.225	0.526	0.349	120	543	164	171	-1.107	52	112	61	110	0
5	5	7	"PFF0617"	"F29473_1"	1760	28640	150	87	89	28	69	74	20	41	12	0	124	129	23	104	110	27	39	12	0	0.900	0.800	0.864	0.895	3.256	0.581	0.085	156	547	38	45	-0.152	18	20	20	25	-50
5	6	7	"PFF0622"	"F29632_5"	1940	28640	130	202	203	53	69	73	19	99	97	0	372	383	84	105	110	27	100	100	0	0.498	0.482	0.477	0.458	1.587	0.462	0.714	120	500	400	412	-1.005	133	267	134	278	0
5	7	7	"PFF0646"	"F30537_4"	2130	28640	130	830	790	149	70	74	20	100	100	0	906	878	127	106	111	24	100	100	0	0.950	0.933	0.957	0.924	1.209	0.927	0.940	120	581	1560	1492	-0.074	760	800	720	772	0
5	8	7	"PFF0652"	"F30663_2"	2330	28640	130	464	451	110	72	75	21	100	100	0	623	607	104	108	112	25	100	100	0	0.761	0.760	0.780	0.738	1.358	0.761	0.886	120	580	907	878	-0.394	392	515	379	499	0
5	9	7	"PFF0656"	"F30728_1"	2520	28630	130	154	160	36	70	73	21	100	90	0	195	198	37	106	110	25	96	87	0	0.944	0.978	0.992	0.988	1.707	0.922	0.493	120	544	173	182	-0.083	84	89	90	92	0
5	10	7	"PFF0659"	"F30796_1"	2700	28640	130	133	134	28	71	73	19	95	80	0	293	292	53	106	111	24	100	98	0	0.332	0.339	0.341	0.323	1.714	0.314	0.578	120	542	249	249	-1.593	62	187	63	186	0
5	11	7	"PFF0661"	"F3084_1"	2890	28640	130	474	469	80	71	73	17	100	100	0	884	872	133	107	111	22	100	100	0	0.519	0.520	0.520	0.516	1.248	0.512	0.919	120	546	1180	1163	-0.947	403	777	398	765	0
5	12	7	"PFF0665"	"F31008_1"	3090	28630	130	1195	1139	326	73	75	17	100	100	0	1483	1413	309	113	115	19	100	100	0	0.819	0.820	0.831	0.801	1.260	0.826	0.935	120	540	2492	2366	-0.288	1122	1370	1066	1300	0
5	13	7	"PFF1271"	"F51945_3"	3280	28630	130	670	673	156	76	78	16	100	100	0	1255	1232	218	117	118	16	100	100	0	0.522	0.535	0.555	0.526	1.268	0.534	0.923	120	535	1732	1712	-0.938	594	1138	597	1115	0
5	14	7	"PFF1274"	"F5206_2"	3460	28630	130	204	208	45	73	75	17	100	98	0	408	396	77	111	113	20	100	99	0	0.441	0.474	0.466	0.463	1.598	0.437	0.763	120	550	428	420	-1.181	131	297	135	285	0
5	15	7	"PFF1276"	"F5206_7"	3660	28630	130	133	138	30	71	74	18	95	88	0	238	234	41	107	111	24	100	94	0	0.473	0.528	0.533	0.497	1.860	0.494	0.549	120	547	193	194	-1.079	62	131	67	127	0
5	16	7	"PFF1278"	"F52084_1"	3840	28630	130	123	125	28	72	74	18	89	65	0	239	243	49	107	112	24	98	96	0	0.386	0.390	0.400	0.364	2.128	0.334	0.440	120	537	183	189	-1.372	51	132	53	136	0
5	17	7	"PFF1290"	"F52397_2"	4030	28630	130	7854	7423	1609	72	73	16	100	100	0	12325	11962	1940	110	114	25	100	100	0	0.637	0.620	0.631	0.612	1.172	0.616	0.952	120	545	19997	19203	-0.650	7782	12215	7351	11852	0
5	18	7	"PFF1292"	"F52444_1"	4220	28630	130	238	237	52	73	74	16	100	100	0	291	293	53	109	112	23	100	100	0	0.907	0.891	0.863	0.881	1.556	0.862	0.701	120	541	347	348	-0.141	165	182	164	184	0
5	19	7	"PFF1323"	"F53383_7"	4410	28630	130	810	777	154	73	75	16	100	100	0	1088	1084	190	108	110	18	100	100	0	0.752	0.721	0.730	0.714	1.246	0.726	0.929	120	563	1717	1680	-0.411	737	980	704	976	0
5	20	7	"PFF1327"	"F53446_1"	4600	28630	130	158	155	34	73	74	16	97	90	0	284	287	43	108	110	17	100	100	0	0.483	0.458	0.478	0.422	1.772	0.467	0.672	120	574	261	261	-1.050	85	176	82	179	0
5	21	7	"PFF1329"	"F53449_1"	4800	28620	130	203	203	39	74	75	17	100	100	0	407	398	67	110	112	18	100	100	0	0.434	0.448	0.451	0.440	1.417	0.429	0.785	120	581	426	417	-1.203	129	297	129	288	0
5	22	7	"PFF1335"	"F53749_1"	4980	28630	130	329	320	72	74	75	15	100	100	0	317	318	57	112	113	17	100	100	0	1.244	1.194	1.188	1.178	1.439	1.183	0.833	120	666	460	452	0.315	255	205	246	206	0
5	1	8	"PFF1338"	"F53871_1"	1010	28830	140	112	114	31	68	73	21	78	52	0	155	153	33	100	104	22	82	62	0	0.800	0.868	0.872	0.849	2.165	0.901	0.335	156	738	99	99	-0.322	44	55	46	53	0
5	2	8	"PFF1343"	"F53897_2"	1200	28830	130	2954	2923	677	68	73	20	100	100	0	2156	2082	407	103	107	26	100	100	0	1.406	1.443	1.478	1.435	1.210	1.469	0.950	120	518	4939	4834	0.491	2886	2053	2855	1979	0
5	3	8	"PFF1370"	"F54899_1"	1390	28830	120	772	761	186	71	74	19	100	100	0	419	415	72	107	109	22	100	100	0	2.247	2.240	2.215	2.204	1.299	2.333	0.910	120	501	1013	998	1.168	701	312	690	308	0
5	4	8	"PFF1379"	"F55001_1"	1580	28830	130	730	708	171	71	73	18	100	100	0	980	957	183	109	110	17	100	100	0	0.757	0.751	0.746	0.738	1.282	0.760	0.929	120	562	1530	1485	-0.402	659	871	637	848	0
5	5	8	"PFF1381"	"F55001_6"	1770	28830	130	307	308	65	73	77	24	100	100	0	352	361	65	109	112	20	100	100	0	0.963	0.933	0.935	0.924	1.375	0.928	0.821	120	520	477	487	-0.054	234	243	235	252	0
5	6	8	"PFF1388"	"F5510_1"	1950	28840	120	101	106	30	70	77	26	55	24	0	162	166	32	106	111	22	90	65	0	0.554	0.600	0.574	0.571	2.678	0.543	0.165	120	499	87	96	-0.853	31	56	36	60	0
5	7	8	"PFF1391"	"F55150_2"	2140	28830	120	111	117	34	69	74	20	77	50	0	159	164	33	107	110	21	90	64	0	0.808	0.842	0.960	0.773	2.684	0.779	0.374	120	501	94	105	-0.308	42	52	48	57	0
5	8	8	"PFF1406"	"F55492_1"	2330	28830	130	6706	6466	1855	72	76	21	100	100	0	19576	19375	5245	111	115	25	100	100	0	0.341	0.332	0.333	0.330	1.185	0.319	0.935	120	556	26099	25658	-1.553	6634	19465	6394	19264	0
5	9	8	"PFF1434"	"F57034_1"	2530	28830	120	231	237	48	72	76	22	100	100	0	344	347	61	110	115	26	100	100	0	0.679	0.696	0.681	0.689	1.440	0.675	0.761	120	510	393	402	-0.557	159	234	165	237	0
5	10	8	"PFF1437"	"F57064_2"	2710	28830	130	227	224	45	71	73	20	100	99	0	506	499	82	106	110	24	100	100	0	0.390	0.389	0.384	0.379	1.361	0.384	0.831	120	523	556	546	-1.358	156	400	153	393	0
5	11	8	"PFF1447"	"F57388_2"	2910	28830	130	203	207	46	70	72	17	100	98	0	409	406	76	107	110	20	100	100	0	0.440	0.458	0.444	0.444	1.501	0.430	0.752	120	540	435	436	-1.183	133	302	137	299	0
5	12	8	"PFF1456"	"F5774_1"	3100	28820	130	447	433	100	72	74	16	100	100	0	319	317	61	109	112	20	99	99	0	1.786	1.736	1.752	1.733	1.375	1.780	0.843	120	532	585	569	0.837	375	210	361	208	0
5	13	8	"PFF1458"	"F57777_2"	3280	28830	130	141	141	33	74	75	16	95	81	0	288	290	56	112	113	18	100	99	0	0.381	0.376	0.355	0.346	1.885	0.346	0.561	120	542	243	245	-1.393	67	176	67	178	0
5	14	8	"PFF1464"	"F57982_1"	3470	28820	130	168	171	40	72	74	17	98	98	0	280	280	57	109	111	19	100	100	0	0.561	0.579	0.589	0.559	1.662	0.544	0.661	120	568	267	270	-0.833	96	171	99	171	0
5	15	8	"PFI0170"	"I15363_1"	3670	28820	130	194	193	50	70	73	16	100	97	0	417	419	97	106	109	19	100	100	0	0.399	0.393	0.382	0.374	1.523	0.374	0.759	120	561	435	436	-1.327	124	311	123	313	0
5	16	8	"PFI0172"	"I15423_1"	3850	28820	130	174	167	38	69	72	17	97	91	0	318	317	59	107	109	19	100	100	0	0.498	0.467	0.468	0.436	1.818	0.418	0.661	120	563	316	308	-1.007	105	211	98	210	0
5	17	8	"PFI0174"	"I15461_2"	4050	28820	130	130	136	33	71	73	16	98	83	0	233	235	48	107	109	18	100	98	0	0.468	0.508	0.519	0.479	1.907	0.460	0.512	120	579	185	193	-1.095	59	126	65	128	0
5	18	8	"PFI0180"	"I15544_1"	4230	28820	120	346	337	88	71	72	15	100	100	0	488	480	91	105	107	18	100	100	0	0.718	0.709	0.699	0.685	1.471	0.703	0.817	120	481	658	641	-0.478	275	383	266	375	0
5	19	8	"PFI0185"	"I1568_2"	4430	28820	120	162	170	41	72	74	18	99	95	0	261	265	56	105	107	17	100	100	0	0.577	0.613	0.606	0.594	1.647	0.593	0.658	120	492	246	258	-0.794	90	156	98	160	0
5	20	8	"PFI0189"	"I15719_2"	4610	28820	120	129	128	28	73	74	17	89	77	0	265	265	59	108	109	16	100	99	0	0.357	0.350	0.339	0.314	1.954	0.346	0.532	120	477	213	212	-1.487	56	157	55	157	0
5	21	8	"PFI0204"	"I16009_1"	4780	28820	110	95	99	24	73	75	17	56	30	0	149	150	30	107	111	19	76	58	0	0.524	0.605	0.565	0.572	2.782	0.653	0.241	80	453	64	69	-0.933	22	42	26	43	0
5	22	8	"PFI0212"	"I16172_1"	5000	28830	120	95	99	23	74	76	16	61	29	0	153	155	28	111	113	19	78	53	0	0.500	0.568	0.618	0.558	3.711	0.395	0.098	120	604	63	69	-1.000	21	42	25	44	0
5	1	9	"PFI0215"	"I16356_1"	1020	29030	120	243	236	58	70	73	18	99	99	0	322	317	63	102	105	21	100	100	0	0.786	0.772	0.794	0.752	1.427	0.780	0.814	120	578	393	381	-0.347	173	220	166	215	0
5	2	9	"PFI0220"	"I16487_2"	1210	29030	130	388	380	92	71	74	18	100	99	0	499	484	91	104	107	21	100	100	0	0.803	0.813	0.827	0.790	1.369	0.818	0.880	120	551	712	689	-0.317	317	395	309	380	0
5	3	9	"PFI0224"	"I16629_1"	1390	29020	130	290	293	75	74	76	18	100	100	0	556	552	137	109	111	18	100	100	0	0.483	0.494	0.486	0.490	1.403	0.465	0.846	120	572	663	662	-1.049	216	447	219	443	0
5	4	9	"PFI0228"	"I16684_1"	1590	29020	100	111	120	35	77	84	35	48	22	0	153	160	43	114	114	16	73	57	0	0.872	0.935	0.825	0.830	3.082	1.137	0.213	80	427	73	89	-0.198	34	39	43	46	0
5	5	9	"PFI0262"	"I17505_1"	1770	29030	130	143	142	32	81	97	61	50	4	0	189	194	37	117	118	18	95	86	0	0.861	0.792	0.801	0.807	2.220	3.525	0.095	120	553	134	138	-0.216	62	72	61	77	0
5	6	9	"PFI0266"	"I17587_1"	1960	29030	120	131	141	51	84	105	74	25	6	0	185	188	35	112	115	20	96	84	0	0.644	0.750	0.732	0.642	2.604	3.167	0.103	120	512	120	133	-0.635	47	73	57	76	0
5	7	9	"PFI0268"	"I1781_2"	2160	29020	130	194	197	45	74	85	47	96	73	0	369	365	73	107	111	20	100	100	0	0.458	0.477	0.452	0.460	1.477	0.457	0.616	120	558	382	381	-1.127	120	262	123	258	0
5	8	9	"PFI0273"	"I1897_2"	2340	29020	130	333	327	85	72	75	23	100	99	0	665	666	150	110	114	22	100	100	0	0.470	0.459	0.451	0.447	1.293	0.446	0.878	120	539	816	811	-1.088	261	555	255	556	0
5	9	9	"PFI0275"	"I1904_2"	2530	29020	130	198	201	47	73	75	19	100	97	0	412	406	81	110	113	25	100	100	0	0.414	0.432	0.416	0.419	1.489	0.417	0.733	120	487	427	424	-1.273	125	302	128	296	0
5	10	9	"PFI0286"	"I2458_1"	2720	29020	150	85	94	65	73	121	649	0	0	0	119	122	23	108	142	439	0	0	0	1.091	1.500	0.905	1.083	3.868	1.499	0.963	156	542	23	35	0.126	12	11	21	14	-50
5	11	9	"PFI0317"	"I3248_1"	2910	29020	140	199	207	66	73	120	645	0	0	0	429	405	118	108	141	436	9	0	0	0.393	0.451	0.436	0.444	1.953	1.455	0.901	156	548	447	431	-1.349	126	321	134	297	0
5	12	9	"PFI0323"	"I3340_2"	3100	29010	130	253	258	59	72	73	15	100	100	0	247	249	41	106	109	19	100	98	0	1.284	1.301	1.336	1.287	1.587	1.367	0.742	120	534	322	329	0.360	181	141	186	143	0
5	13	9	"PFI0325"	"I3340_6"	3290	29020	120	133	136	32	71	73	17	95	85	0	241	241	43	106	109	19	100	100	0	0.459	0.481	0.483	0.443	1.868	0.450	0.545	120	515	197	200	-1.123	62	135	65	135	0
5	14	9	"PFI0329"	"I3489_1"	3490	29010	130	131	134	30	72	74	18	95	76	0	281	285	50	105	109	20	100	100	0	0.335	0.344	0.351	0.306	2.037	0.312	0.527	120	640	235	242	-1.577	59	176	62	180	0
5	15	9	"PFI0332"	"I3519_2"	3680	29010	110	105	106	20	72	74	20	75	33	0	146	149	29	106	109	24	77	32	0	0.825	0.791	0.935	0.868	2.821	5.813	0.944	80	458	73	77	-0.278	33	40	34	43	0
5	16	9	"PFI0334"	"I3555_1"	3860	29020	130	1240	1175	257	71	74	21	100	100	0	564	559	99	106	109	22	100	100	0	2.552	2.437	2.477	2.423	1.216	2.495	0.935	120	610	1627	1557	1.352	1169	458	1104	453	0
5	17	9	"PFJ0294"	"J26_9"	4060	29020	100	111	113	23	72	74	18	87	51	0	146	149	28	106	109	17	83	58	0	0.975	0.953	0.893	0.949	2.631	1.009	0.250	80	427	79	84	-0.037	39	40	41	43	0
5	18	9	"PFJ0296"	"J2708_2"	4250	29010	140	299	297	94	71	72	15	98	97	0	293	290	77	104	107	17	96	95	0	1.206	1.215	1.234	1.224	1.704	1.247	0.802	156	594	417	412	0.271	228	189	226	186	0
5	19	9	"PFJ0298"	"J276_1"	4430	29010	130	173	175	38	74	75	17	99	96	0	173	170	31	108	109	17	90	80	0	1.523	1.629	1.571	1.723	1.946	1.674	0.523	120	524	164	163	0.607	99	65	101	62	0
5	20	9	"PFJ0300"	"J276_4"	4630	29010	120	122	124	31	75	77	16	86	70	0	133	136	27	110	112	18	56	29	0	2.043	1.885	1.800	1.986	3.404	1.913	0.151	120	512	70	75	1.031	47	23	49	26	0
5	21	9	"PFJ0307"	"J2870_1"	4810	29000	150	96	101	47	76	78	17	53	27	0	134	134	22	109	112	19	57	29	0	0.800	1.000	0.846	0.809	3.095	5.122	0.088	156	645	45	50	-0.322	20	25	25	25	-50
5	22	9	"PFJ0312"	"J293_4"	5000	29010	130	280	280	62	79	81	17	100	100	0	405	400	74	114	117	20	100	100	0	0.691	0.703	0.714	0.692	1.430	0.686	0.816	120	604	492	487	-0.534	201	291	201	286	0
5	1	10	"PFJ0332"	"J322_6"	1020	29220	120	101	102	22	72	74	16	71	41	0	138	141	22	107	109	17	72	46	0	0.935	0.882	1.113	1.002	3.196	0.886	0.171	120	606	60	64	-0.096	29	31	30	34	0
5	2	10	"PFJ0335"	"J33_1"	1200	29190	90	91	92	20	74	76	17	44	21	0	136	137	22	111	115	21	59	28	0	0.680	0.692	0.708	0.840	2.929	0.632	0.132	52	346	42	44	-0.556	17	25	18	26	0
5	3	10	"PFJ0337"	"J33_11"	1400	29210	130	1021	1007	211	74	77	26	100	100	0	792	779	161	112	114	18	100	100	0	1.393	1.399	1.416	1.407	1.208	1.413	0.938	120	612	1627	1600	0.478	947	680	933	667	0
5	4	10	"PFJ0339"	"J33_15"	1590	29220	130	1130	1037	264	78	83	31	100	100	0	1941	1871	438	114	115	16	100	100	0	0.576	0.546	0.559	0.540	1.275	0.544	0.931	120	547	2879	2716	-0.796	1052	1827	959	1757	0
5	5	10	"PFJ0342"	"J33_2"	1780	29210	130	496	513	122	80	95	60	100	100	0	675	679	145	117	118	16	100	100	0	0.746	0.770	0.742	0.776	1.361	0.756	0.812	120	538	974	995	-0.424	416	558	433	562	0
5	6	10	"PFJ0346"	"J33_27"	1970	29220	130	193	187	40	78	97	68	80	27	0	1049	1018	180	113	115	21	100	100	0	0.123	0.120	0.124	0.113	1.474	0.114	0.496	120	583	1051	1014	-3.025	115	936	109	905	0
5	7	10	"PFJ0372"	"J382_13"	2160	29220	120	108	109	25	72	80	42	41	4	0	222	229	40	106	110	21	100	99	0	0.310	0.301	0.304	0.253	2.417	0.302	0.280	120	493	152	160	-1.688	36	116	37	123	0
5	8	10	"PFJ0374"	"J383_1"	2350	29220	130	139	140	35	71	71	15	95	89	0	246	248	45	108	112	22	100	98	0	0.493	0.493	0.471	0.457	1.900	0.457	0.537	120	503	206	209	-1.021	68	138	69	140	0
5	9	10	"PFJ0385"	"J38_7"	2530	29200	150	86	88	20	72	73	17	41	23	0	127	125	23	110	111	20	41	16	0	0.824	1.067	0.923	0.801	3.855	0.472	0.050	156	578	31	31	-0.280	14	17	16	15	-50
5	10	10	"PFJ0389"	"J40_2"	2730	29210	120	185	180	35	74	76	21	100	99	0	197	200	38	110	113	28	95	81	0	1.276	1.178	1.197	1.240	1.977	1.123	0.531	120	472	198	196	0.351	111	87	106	90	0
5	11	10	"PFJ0394"	"J425_3"	2920	29210	130	573	563	136	75	76	17	100	100	0	946	894	184	112	113	22	100	100	0	0.597	0.624	0.615	0.618	1.278	0.606	0.894	120	490	1332	1270	-0.744	498	834	488	782	0
5	12	10	"PFJ0402"	"J43_15"	3110	29210	130	164	165	31	75	77	17	100	96	0	335	341	56	114	115	19	100	100	0	0.403	0.396	0.395	0.385	1.502	0.371	0.705	120	552	310	317	-1.312	89	221	90	227	0
5	13	10	"PFJ0422"	"J45_11"	3300	29210	120	113	117	28	73	75	18	82	53	0	169	172	28	109	111	18	95	82	0	0.667	0.698	0.753	0.676	2.399	0.678	0.248	120	507	100	107	-0.585	40	60	44	63	0
5	14	10	"PFJ0424"	"J45_5"	3480	29220	110	100	108	44	71	73	16	71	41	0	144	148	29	103	107	18	78	53	0	0.707	0.822	0.774	0.787	2.881	1.075	0.182	80	471	70	82	-0.500	29	41	37	45	0
5	15	10	"PFJ0429"	"J4689_1"	3680	29210	130	195	195	39	70	72	17	100	100	0	375	371	66	104	108	19	100	100	0	0.461	0.468	0.470	0.457	1.453	0.445	0.769	120	564	396	392	-1.116	125	271	125	267	0
5	16	10	"PFJ0432"	"J478_5"	3860	29210	130	207	209	42	71	72	16	100	100	0	420	416	72	105	107	16	100	100	0	0.432	0.444	0.424	0.433	1.426	0.420	0.769	120	531	451	449	-1.212	136	315	138	311	0
5	17	10	"PFJ0434"	"J478_7"	4060	29210	130	119	122	27	70	71	14	95	78	0	182	185	32	104	107	16	100	97	0	0.628	0.642	0.617	0.594	2.063	0.612	0.423	120	570	127	133	-0.671	49	78	52	81	0
5	18	10	"PFJ0438"	"J4848_1"	4240	29210	130	310	312	73	70	72	16	100	100	0	341	343	60	105	108	17	100	100	0	1.017	1.017	1.041	0.999	1.414	1.061	0.841	120	539	476	480	0.024	240	236	242	238	0
5	19	10	"PFK0575"	"Ks1030_1"	4440	29200	130	774	743	164	77	77	16	100	100	0	653	644	136	111	113	17	100	100	0	1.286	1.250	1.257	1.257	1.236	1.253	0.920	120	574	1239	1199	0.363	697	542	666	533	0
5	20	10	"PFK0577"	"Ks1030_4"	4610	29210	110	119	121	25	81	82	18	82	50	0	178	181	25	115	117	21	97	85	0	0.603	0.606	0.569	0.532	2.423	0.658	0.307	80	434	101	106	-0.729	38	63	40	66	0
5	21	10	"PFK0580"	"Ks1032_5"	4820	29210	130	3130	2996	704	85	95	43	100	100	0	7667	7555	1505	114	118	24	100	100	0	0.403	0.391	0.394	0.383	1.315	0.390	0.949	120	518	10598	10352	-1.311	3045	7553	2911	7441	0
5	22	10	"PFK0584"	"Ks103_2"	5000	29210	120	116	118	27	85	93	38	41	5	0	215	219	47	117	120	22	97	88	0	0.316	0.324	0.331	0.298	2.845	0.302	0.304	120	543	129	135	-1.661	31	98	33	102	0
5	1	11	"PFK0587"	"Ks106_13"	1030	29410	130	115	117	25	70	72	15	90	74	0	147	150	24	108	109	15	83	61	0	1.154	1.119	1.209	1.149	2.922	1.040	0.289	120	631	84	89	0.206	45	39	47	42	0
5	2	11	"PFK0589"	"Ks1071_3"	1210	29410	130	374	371	86	71	73	16	100	100	0	699	681	144	108	111	18	100	100	0	0.513	0.524	0.519	0.520	1.352	0.502	0.871	120	617	894	873	-0.964	303	591	300	573	0
5	3	11	"PFK0614"	"Ks115_6"	1400	29410	120	146	152	49	71	72	15	97	91	0	279	274	54	108	110	18	100	99	0	0.439	0.488	0.471	0.451	1.932	0.479	0.587	120	461	246	247	-1.189	75	171	81	166	0
5	4	11	"PFK0616"	"Ks117_2"	1590	29400	140	245	244	63	73	75	17	98	97	0	377	366	108	111	114	20	97	94	0	0.647	0.671	0.682	0.708	1.712	0.626	0.779	156	553	438	426	-0.629	172	266	171	255	0
5	5	11	"PFK0620"	"Ks117_7"	1780	29410	130	196	197	43	73	77	20	100	97	0	292	297	51	113	115	22	100	100	0	0.687	0.674	0.685	0.654	1.532	0.647	0.719	120	626	302	308	-0.541	123	179	124	184	0
5	6	11	"PFK0622"	"Ks1196_1"	2010	29400	90	87	90	20	73	77	19	40	17	0	133	135	24	108	114	26	46	15	0	0.560	0.630	0.583	0.630	3.455	0.411	0.106	52	339	39	44	-0.837	14	25	17	27	-100
5	7	11	"PFK0632"	"Ks125_1"	2170	29410	140	164	164	46	71	73	17	92	88	0	268	266	63	105	110	24	98	96	0	0.571	0.578	0.546	0.533	1.984	0.562	0.663	156	642	256	254	-0.810	93	163	93	161	0
5	8	11	"PFK0634"	"Ks125_6"	2360	29400	120	141	144	38	72	73	18	94	82	0	199	202	37	106	109	21	100	92	0	0.742	0.750	0.770	0.704	2.135	0.774	0.458	120	481	162	168	-0.431	69	93	72	96	0
5	9	11	"PFK0652"	"Ks12_6"	2540	29410	130	246	249	58	74	76	18	100	99	0	322	325	58	110	113	20	100	100	0	0.811	0.814	0.786	0.791	1.486	0.790	0.741	120	550	384	390	-0.302	172	212	175	215	0
5	10	11	"PFK0661"	"Ks135_4"	2730	29400	130	179	179	38	76	77	17	100	98	0	330	323	60	113	115	19	100	100	0	0.475	0.490	0.486	0.479	1.609	0.467	0.630	120	546	320	313	-1.075	103	217	103	210	0
5	11	11	"PFK0663"	"Ks1361_1"	2920	29390	150	90	91	21	76	77	17	41	16	0	137	138	26	112	114	19	57	31	0	0.560	0.577	0.614	0.636	2.988	0.536	0.089	156	634	39	41	-0.837	14	25	15	26	-50
[truncated: 1,026,531 more chars]
