# Supplementary material for: The Transcriptome of the Intraerythrocytic Developmental Cycle of Plasmodium falciparum
Source: PLoS Biol. 2003 Aug 18;1(1):e5. doi: 10.1371/journal.pbio.0000005 (PMC176545; doi:10.1371/journal.pbio.0000005)
Supplement: Dataset S1 — (29.5 MB ZIP). [file pbio.0000005.sd001.zip › TP_44.gpr]

ATF	1.0
27	43    
"Type=GenePix Results 1.4"
"DateTime=2002/09/05 15:45:21"
"Settings=C:\Documents and Settings\Manuel\My Documents\Malaria Hybes\HB3 Timecourse\MOS12_110.gps"
"GalFile=C:\Documents and Settings\Manuel\My Documents\Malaria Hybes\mos11galv2"
"Scanner=GenePix 4000B [88593]"
"Comment="
"PixelSize=10"
"ImageName=635	532"
"FileName=C:\Documents and Settings\Manuel\My Documents\Malaria Hybes\HB3 Timecourse\MOS12_110_635.tif	C:\Documents and Settings\Manuel\My Documents\Malaria Hybes\HB3 Timecourse\MOS12_110_532.tif"
"PMTVolts=610	530"
"ScanPower=100	100"
"FocusPosition=0"
"NormalizationFactor:RatioOfMedians=1.43799"
"NormalizationFactor:RatioOfMeans=1.41058"
"NormalizationFactor:MedianOfRatios=1.41613"
"NormalizationFactor:MeanOfRatios=1.43903"
"NormalizationFactor:RegressionRatio=1.37791"
"JpegImage=C:\Documents and Settings\Manuel\My Documents\Malaria Hybes\HB3 Timecourse\MOS12_110.jpg"
"RatioFormulation=W1/W2 (635/532)"
"Barcode="
"ImageOrigin=430, 22290"
"JpegOrigin=480, 22330"
"Creator=GenePix Pro 3.0.6.89"
"Temperature=27.67"
"LaserPower=3.49	3.45"
"LaserOnTime=8198	8198"
"Supplier="
"Block"	"Column"	"Row"	"Name"	"ID"	"X"	"Y"	"Dia."	"F635 Median"	"F635 Mean"	"F635 SD"	"B635 Median"	"B635 Mean"	"B635 SD"	"% > B635+1SD"	"% > B635+2SD"	"F635 % Sat."	"F532 Median"	"F532 Mean"	"F532 SD"	"B532 Median"	"B532 Mean"	"B532 SD"	"% > B532+1SD"	"% > B532+2SD"	"F532 % Sat."	"Ratio of Medians"	"Ratio of Means"	"Median of Ratios"	"Mean of Ratios"	"Ratios SD"	"Rgn Ratio"	"Rgn R�"	"F Pixels"	"B Pixels"	"Sum of Medians"	"Sum of Means"	"Log Ratio"	"F635 Median - B635"	"F532 Median - B532"	"F635 Mean - B635"	"F532 Mean - B532"	"Flags"
1	1	1	"PFE0192"	"E18031_6"	760	22680	120	932	901	263	75	80	23	100	99	0	2528	2424	732	103	105	19	100	100	0	0.353	0.356	0.362	0.352	1.383	0.346	0.940	120	576	3282	3147	-1.501	857	2425	826	2321	0
1	2	1	"PFE0272"	"E20827_3"	950	22680	120	266	268	66	75	79	23	100	99	0	455	457	118	106	109	19	100	100	0	0.547	0.550	0.544	0.551	1.384	0.531	0.844	120	569	540	544	-0.870	191	349	193	351	0
1	3	1	"PFE0225"	"E18877_1"	1130	22680	120	234	238	63	75	80	26	99	96	0	477	479	108	104	106	18	100	100	0	0.426	0.435	0.415	0.418	1.515	0.421	0.755	120	570	532	538	-1.230	159	373	163	375	0
1	4	1	"PFE0214"	"E18651_4"	1320	22680	130	322	318	88	74	79	28	97	97	0	800	772	200	99	100	15	100	100	0	0.354	0.363	0.366	0.350	1.525	0.348	0.830	120	635	949	917	-1.499	248	701	244	673	0
1	5	1	"PFE0258"	"E20360_1"	1500	22670	130	925	911	251	76	79	20	100	100	0	5266	4951	1706	99	99	14	100	100	0	0.164	0.172	0.169	0.181	1.508	0.161	0.934	120	623	6016	5687	-2.605	849	5167	835	4852	0
1	6	1	"PFE0606"	"E714_15"	1690	22670	130	245	243	52	77	80	26	100	97	0	253	252	48	100	101	15	100	99	0	1.098	1.092	1.107	1.091	1.428	1.113	0.748	120	653	321	318	0.135	168	153	166	152	0
1	7	1	"PFF1886"	"F7915_1"	1890	22680	130	699	688	282	79	83	30	99	98	0	684	694	200	99	101	15	100	100	0	1.060	1.024	1.028	0.940	1.458	1.105	0.913	120	654	1205	1204	0.084	620	585	609	595	0
1	8	1	"PFF0067"	"F11738_1"	2080	22680	120	711	707	229	79	83	26	100	100	0	743	731	195	100	101	14	100	100	0	0.983	0.995	0.996	0.968	1.408	1.001	0.868	120	570	1275	1259	-0.025	632	643	628	631	0
1	9	1	"PFF0367"	"F20673_1"	2270	22670	120	577	552	168	78	87	48	100	99	0	1138	1088	334	102	102	15	100	100	0	0.482	0.481	0.468	0.481	1.350	0.466	0.908	120	555	1535	1460	-1.054	499	1036	474	986	0
1	10	1	"PFF1686"	"F66030_3"	2450	22670	120	8106	7259	2370	80	86	43	100	100	0	3291	2847	1006	104	105	16	100	100	0	2.518	2.617	2.629	2.814	1.517	2.607	0.948	120	572	11213	9922	1.332	8026	3187	7179	2743	0
1	11	1	"PFF1346"	"F54003_1"	2650	22670	120	724	676	188	83	86	22	100	100	0	2196	1956	620	106	108	17	100	100	0	0.307	0.321	0.326	0.329	1.364	0.306	0.929	120	616	2731	2443	-1.705	641	2090	593	1850	0
1	12	1	"PFF0819"	"F36648_2"	2850	22670	130	282	276	67	83	86	24	99	97	0	510	514	134	108	111	17	100	100	0	0.495	0.475	0.478	0.468	1.433	0.461	0.858	120	620	601	599	-1.014	199	402	193	406	0
1	13	1	"PFF0467"	"F23644_4"	3020	22670	120	19567	18864	6038	86	90	25	100	100	0	23909	22497	6759	115	121	28	100	100	0	0.819	0.839	0.846	0.835	1.275	0.841	0.959	120	556	43275	41160	-0.289	19481	23794	18778	22382	0
1	14	1	"PFF1450"	"F57655_2"	3220	22670	120	242	243	52	87	93	30	100	99	0	263	266	55	123	131	34	99	92	0	1.107	1.091	1.091	1.116	1.518	1.087	0.654	120	568	295	299	0.147	155	140	156	143	0
1	15	1	"PFF0809"	"F36380_1"	3410	22670	140	161	163	34	83	86	20	99	87	0	197	196	35	115	120	22	94	85	0	0.951	0.988	0.949	1.014	1.914	0.992	0.480	156	736	160	161	-0.072	78	82	80	81	0
1	16	1	"PFF0511"	"F25016_1"	3610	22670	130	545	528	126	83	88	25	100	100	0	346	342	84	114	118	21	99	98	0	1.991	1.952	2.062	2.014	1.454	2.013	0.798	120	635	694	673	0.994	462	232	445	228	0
1	17	1	"PFF1712"	"F67192_1"	3800	22670	130	260	259	55	82	85	23	99	98	0	428	425	97	109	112	20	100	100	0	0.558	0.560	0.551	0.557	1.418	0.546	0.805	120	653	497	493	-0.842	178	319	177	316	0
1	18	1	"PFF0870"	"F39343_3"	4000	22670	130	172	176	44	80	82	17	98	93	0	448	438	120	107	109	18	99	98	0	0.270	0.290	0.293	0.282	1.665	0.282	0.694	120	621	433	427	-1.890	92	341	96	331	0
1	19	1	"PFF1637"	"F64125_2"	4170	22670	130	391	379	85	81	82	16	100	100	0	624	588	153	106	108	17	100	100	0	0.598	0.618	0.612	0.627	1.426	0.589	0.881	120	614	828	780	-0.741	310	518	298	482	0
1	20	1	"PFF0483"	"F23940_2"	4370	22670	120	375	380	100	81	84	24	100	99	0	567	563	167	105	109	17	100	100	0	0.636	0.653	0.640	0.663	1.445	0.609	0.834	120	586	756	757	-0.652	294	462	299	458	0
1	21	1	"PFF0101"	"F13309_2"	4560	22670	120	317	314	76	82	86	24	100	100	0	541	543	124	106	109	18	100	100	0	0.540	0.531	0.545	0.525	1.327	0.522	0.853	120	571	670	669	-0.888	235	435	232	437	0
1	22	1	"PFF1826"	"F71130_4"	4750	22670	120	430	425	93	81	84	22	100	100	0	773	737	166	106	108	16	100	100	0	0.523	0.545	0.542	0.546	1.299	0.532	0.908	120	652	1016	975	-0.934	349	667	344	631	0
1	1	2	"PFF0961"	"F42117_4"	760	22880	120	152	157	45	76	80	23	93	79	0	222	228	52	100	104	21	100	99	0	0.623	0.633	0.625	0.587	1.714	0.673	0.591	120	535	198	209	-0.683	76	122	81	128	0
1	2	2	"PFF1620"	"F63632_3"	960	22880	130	314	306	93	77	81	25	98	96	0	384	408	117	102	106	20	100	100	0	0.840	0.748	0.751	0.702	1.690	0.749	0.804	120	595	519	535	-0.251	237	282	229	306	0
1	3	2	"PFM0802"	"M5804_3"	1150	22880	120	243	247	66	74	78	25	100	98	0	428	439	104	99	101	16	100	100	0	0.514	0.509	0.477	0.492	1.432	0.491	0.771	120	515	498	513	-0.961	169	329	173	340	0
1	4	2	"PFM0091"	"M1661_1"	1330	22880	130	664	645	223	73	77	26	100	99	0	818	802	212	98	99	14	100	100	0	0.821	0.813	0.809	0.764	1.387	0.840	0.922	120	566	1311	1276	-0.285	591	720	572	704	0
1	5	2	"PFM0462"	"M3816_2"	1520	22870	130	2433	2422	1008	75	78	21	100	100	0	5632	5292	1862	101	102	14	100	100	0	0.426	0.452	0.457	0.427	1.409	0.458	0.944	120	595	7889	7538	-1.230	2358	5531	2347	5191	0
1	6	2	"PFM0294"	"M29681_1"	1720	22870	120	790	761	221	75	79	21	100	100	0	815	778	243	102	102	14	99	99	0	1.003	1.015	1.020	1.073	1.565	0.989	0.907	120	536	1428	1362	0.004	715	713	686	676	0
1	7	2	"PFM0525"	"M42687_2"	1890	22860	110	938	917	186	78	80	22	100	100	0	971	957	160	101	104	30	100	100	0	0.989	0.980	0.967	0.970	1.209	0.941	0.916	80	454	1730	1695	-0.017	860	870	839	856	0
1	8	2	"PFM0582"	"M45177_10"	2090	22870	120	520	519	156	79	83	26	99	99	0	802	759	241	101	103	28	99	98	0	0.629	0.669	0.668	0.686	1.403	0.646	0.897	120	550	1142	1098	-0.669	441	701	440	658	0
1	9	2	"PFM0415"	"M36754_19"	2280	22870	120	690	656	192	80	87	45	99	99	0	410	400	104	104	104	15	100	100	0	1.993	1.946	1.978	1.972	1.374	1.959	0.898	120	545	916	872	0.995	610	306	576	296	0
1	10	2	"PFM0252"	"M26245_1"	2480	22870	120	312	310	81	81	87	43	99	95	0	370	365	89	104	105	15	100	100	0	0.868	0.877	0.874	0.881	1.583	0.870	0.798	120	562	497	490	-0.204	231	266	229	261	0
1	11	2	"PFM0169"	"M21665_1"	2680	22880	120	412	399	118	82	84	21	99	99	0	878	866	238	104	106	15	100	100	0	0.426	0.416	0.417	0.397	1.492	0.417	0.899	120	515	1104	1079	-1.230	330	774	317	762	0
1	12	2	"PFM0497"	"M40872_1"	2850	22870	120	881	877	225	85	89	28	100	100	0	508	497	117	107	108	18	100	100	0	1.985	2.031	2.078	2.054	1.287	2.078	0.901	120	512	1197	1182	0.989	796	401	792	390	0
1	13	2	"PFM0499"	"M40872_5"	3050	22870	120	137	142	29	83	89	26	89	52	0	197	200	34	108	112	21	100	93	0	0.607	0.641	0.641	0.595	2.023	0.593	0.353	120	530	143	151	-0.721	54	89	59	92	0
1	14	2	"PFM0670"	"M49091_1"	3240	22870	120	247	258	68	81	84	23	100	98	0	469	474	105	109	114	38	100	100	0	0.461	0.485	0.475	0.466	1.448	0.477	0.837	120	528	526	542	-1.117	166	360	177	365	0
1	15	2	"PFM0324"	"M31208_9"	3430	22870	120	320	310	91	79	82	23	99	97	0	578	575	140	107	111	38	100	100	0	0.512	0.494	0.483	0.456	1.620	0.492	0.870	120	498	712	699	-0.967	241	471	231	468	0
1	16	2	"PFM0024"	"M11377_3"	3620	22870	130	605	624	218	83	85	20	100	99	0	1319	1355	460	108	110	17	99	99	0	0.431	0.434	0.431	0.441	1.565	0.427	0.913	120	578	1733	1788	-1.214	522	1211	541	1247	0
1	17	2	"PFM0019"	"M11356_1"	3810	22870	120	162	165	35	84	88	24	96	84	0	318	327	67	109	111	17	100	100	0	0.373	0.372	0.343	0.351	1.607	0.366	0.646	120	529	287	299	-1.422	78	209	81	218	0
1	18	2	"PFM0187"	"M22455_1"	4010	22870	120	10834	10591	3101	83	85	19	100	100	0	54772	49327	14482	110	111	18	100	100	10	0.197	0.214	0.213	0.217	1.336	0.207	0.946	120	483	65413	59725	-2.346	10751	54662	10508	49217	0
1	19	2	"PFM0042"	"M12812_3"	4190	22870	130	115	118	25	84	86	19	66	42	0	208	204	44	112	113	18	95	90	0	0.323	0.370	0.380	0.354	2.549	0.363	0.308	120	477	127	126	-1.631	31	96	34	92	0
1	20	2	"PFM0044"	"M12812_6"	4390	22870	120	364	348	86	85	89	26	100	99	0	768	732	183	112	114	19	100	100	0	0.425	0.424	0.416	0.421	1.417	0.415	0.875	120	521	935	883	-1.233	279	656	263	620	0
1	21	2	"PFN0072"	"N128_74"	4570	22870	120	224	222	45	84	86	23	100	100	0	399	396	73	110	111	17	100	100	0	0.484	0.483	0.477	0.475	1.483	0.465	0.764	120	503	429	424	-1.046	140	289	138	286	0
1	22	2	"PFN0081"	"N128_88"	4770	22870	120	135	142	40	80	84	28	84	49	0	220	222	47	106	107	16	100	99	0	0.482	0.534	0.522	0.474	2.083	0.533	0.508	120	610	169	178	-1.052	55	114	62	116	0
1	1	3	"PFN0030"	"N128_103"	770	23080	120	2087	1996	509	72	76	22	100	100	0	4795	4446	1108	95	97	15	100	100	0	0.429	0.442	0.450	0.440	1.308	0.434	0.946	120	561	6715	6275	-1.222	2015	4700	1924	4351	0
1	2	3	"PFN0126"	"N130_31"	970	23080	130	161	173	80	74	79	24	97	89	0	230	237	40	98	99	14	100	100	0	0.659	0.712	0.640	0.639	1.631	0.997	0.426	120	605	219	238	-0.601	87	132	99	139	0
1	3	3	"PFN0135"	"N130_44"	1160	23080	120	230	245	76	73	77	23	100	100	0	270	276	56	96	98	14	100	100	0	0.902	0.956	0.962	0.924	1.495	1.027	0.756	120	535	331	352	-0.148	157	174	172	180	0
1	4	3	"PFN0150"	"N131_2"	1360	23080	120	238	240	56	73	76	20	100	98	0	420	417	93	96	98	14	100	100	0	0.509	0.520	0.524	0.511	1.436	0.501	0.794	120	516	489	488	-0.974	165	324	167	321	0
1	5	3	"PFB0094"	"B325"	1540	23070	120	114	149	230	75	78	22	76	39	0	205	204	36	99	100	14	100	99	0	0.368	0.705	0.406	0.403	2.360	7.372	0.087	120	500	145	179	-1.443	39	106	74	105	0
1	6	3	"PFB0096"	"B327"	1720	23070	120	2681	2448	806	73	78	19	100	100	0	998	967	292	100	101	18	99	99	0	2.904	2.739	2.817	2.744	1.479	2.840	0.910	120	496	3506	3242	1.538	2608	898	2375	867	0
1	7	3	"PFB0098"	"B34"	1900	23070	120	110	123	44	79	84	27	53	27	0	138	139	23	101	104	29	59	19	0	0.838	1.158	1.026	1.049	3.132	2.080	0.103	120	621	68	82	-0.255	31	37	44	38	0
1	8	3	"PFB0100"	"B343"	2110	23070	120	2194	2074	614	81	85	26	100	100	0	3009	2887	706	101	102	14	100	100	0	0.727	0.715	0.718	0.695	1.299	0.722	0.939	120	559	5021	4779	-0.461	2113	2908	1993	2786	0
1	9	3	"PFB0103"	"B347"	2300	23070	120	146	153	46	79	84	23	90	72	0	224	225	46	101	103	14	100	99	0	0.545	0.597	0.529	0.522	2.159	0.613	0.468	120	516	190	198	-0.876	67	123	74	124	0
1	10	3	"PFB0106"	"B362"	2490	23070	130	128	130	26	78	81	20	89	66	0	184	184	27	102	104	16	99	95	0	0.610	0.634	0.662	0.589	2.092	0.729	0.321	120	581	132	134	-0.714	50	82	52	82	0
1	11	3	"PFB0128"	"B405"	2680	23070	120	139	138	26	79	83	20	93	75	0	248	247	45	100	101	14	100	100	0	0.405	0.401	0.408	0.374	1.864	0.379	0.477	120	511	208	206	-1.303	60	148	59	147	0
1	12	3	"PFB0131"	"B415"	2870	23070	120	730	731	208	79	85	29	100	100	0	550	558	134	101	102	15	100	100	0	1.450	1.427	1.438	1.415	1.297	1.469	0.899	120	462	1100	1109	0.536	651	449	652	457	0
1	13	3	"PFB0133"	"B418"	3060	23070	140	134	132	31	78	82	24	79	54	0	166	169	36	101	103	14	94	85	0	0.862	0.794	0.849	0.799	2.197	0.784	0.392	156	585	121	122	-0.215	56	65	54	68	0
1	14	3	"PFB0135"	"B424"	3250	23070	120	263	263	64	78	79	15	100	100	0	754	725	163	102	103	14	100	100	0	0.284	0.297	0.284	0.288	1.461	0.284	0.825	120	480	837	808	-1.817	185	652	185	623	0
1	15	3	"PFB0137"	"B427"	3440	23070	140	106	107	22	77	80	22	60	22	0	143	146	24	103	106	35	58	14	0	0.725	0.698	0.745	0.698	2.423	0.685	0.213	156	596	69	73	-0.464	29	40	30	43	0
1	16	3	"PFB0139"	"B431"	3630	23070	130	2050	1992	596	79	83	18	100	100	0	1548	1543	436	104	105	15	100	100	0	1.365	1.329	1.357	1.329	1.276	1.337	0.948	120	547	3415	3352	0.449	1971	1444	1913	1439	0
1	17	3	"PFB0155"	"B464"	3820	23060	130	139	140	27	82	85	20	95	68	0	162	163	27	105	105	14	94	84	0	1.000	1.000	0.966	1.058	2.350	1.100	0.347	120	583	114	116	0.000	57	57	58	58	0
1	18	3	"PFB0158"	"B467"	4020	23060	120	311	314	86	81	84	22	100	100	0	361	362	81	106	107	15	99	99	0	0.902	0.910	0.897	0.909	1.512	0.908	0.816	120	479	485	489	-0.149	230	255	233	256	0
1	19	3	"PFB0160"	"B47"	4190	23020	150	89	92	23	84	88	23	18	6	0	119	123	27	112	114	20	31	12	0	0.714	0.727	0.889	0.778	3.300	1.087	0.040	156	634	12	19	-0.485	5	7	8	11	-50
1	20	3	"PFB0163"	"B476"	4430	23080	150	105	110	25	86	90	24	42	16	0	134	139	28	111	114	20	56	25	0	0.826	0.857	0.966	0.868	3.656	0.995	0.131	156	604	42	52	-0.276	19	23	24	28	-50
1	21	3	"PFB0166"	"B484"	4590	23060	130	270	273	67	84	86	21	100	98	0	448	450	94	109	110	16	100	100	0	0.549	0.554	0.563	0.538	1.383	0.551	0.838	120	493	525	530	-0.866	186	339	189	341	0
1	22	3	"PFB0168"	"B489"	4780	23060	120	227	225	46	81	84	19	100	100	0	407	407	82	105	105	15	100	100	0	0.483	0.477	0.497	0.471	1.436	0.442	0.766	120	580	448	446	-1.049	146	302	144	302	0
1	1	4	"PFB0186"	"B513"	790	23280	120	291	283	84	72	77	27	96	91	0	524	511	118	95	100	52	99	98	0	0.510	0.507	0.497	0.468	1.502	0.509	0.842	120	594	648	627	-0.970	219	429	211	416	0
1	2	4	"PFB0188"	"B516"	980	23270	110	169	168	32	74	78	20	98	92	0	187	189	33	97	98	14	100	98	0	1.056	1.022	1.046	1.014	1.747	1.045	0.578	80	465	185	186	0.078	95	90	94	92	0
1	3	4	"PFB0191"	"B521"	1160	23260	110	3364	3185	841	76	88	80	100	100	0	1917	1848	393	99	111	112	100	100	0	1.809	1.778	1.812	1.757	1.191	1.758	0.942	80	490	5106	4858	0.855	3288	1818	3109	1749	0
1	4	4	"PFB0193"	"B527"	1370	23270	120	195	192	51	76	86	76	80	18	0	351	345	71	96	105	95	97	78	0	0.467	0.466	0.472	0.440	1.667	0.460	0.634	120	546	374	365	-1.100	119	255	116	249	0
1	5	4	"PFB0195"	"B530"	1560	23270	130	126	129	29	75	78	25	85	50	0	166	169	31	96	98	13	98	93	0	0.729	0.740	0.724	0.718	1.978	2.413	0.148	120	543	121	127	-0.457	51	70	54	73	0
1	6	4	"PFB0198"	"B536"	1740	23270	120	297	295	90	74	79	26	96	94	0	589	575	150	100	102	19	100	99	0	0.456	0.465	0.449	0.435	1.611	0.464	0.852	120	565	712	696	-1.133	223	489	221	475	0
1	7	4	"PFD0038"	"D12635_8"	1960	23280	90	98	104	28	80	86	32	25	7	0	129	131	21	101	105	19	67	30	0	0.643	0.800	0.826	0.858	3.532	3.920	0.022	52	349	46	54	-0.637	18	28	24	30	0
1	8	4	"PFD0046"	"D13568_2"	2120	23270	120	428	413	121	80	85	28	100	98	0	551	549	135	99	100	14	100	100	0	0.770	0.740	0.726	0.711	1.500	0.742	0.856	120	497	800	783	-0.377	348	452	333	450	0
1	9	4	"PFD0050"	"D14936_1"	2300	23260	130	136	139	35	78	82	22	91	67	0	154	154	23	100	101	15	95	87	0	1.074	1.130	1.071	1.103	2.308	1.396	0.309	120	548	112	115	0.103	58	54	61	54	0
1	10	4	"PFD0055"	"D15909_10"	2490	23270	120	7104	6570	1957	80	84	23	100	100	0	1925	1835	535	100	101	15	100	100	0	3.849	3.741	3.804	3.779	1.363	3.825	0.942	120	528	8849	8225	1.944	7024	1825	6490	1735	0
1	11	4	"PFD0058"	"D15909_5"	2690	23270	120	1229	1158	306	81	84	23	100	100	0	414	407	82	98	99	14	100	100	0	3.633	3.485	3.412	3.429	1.380	3.655	0.909	120	495	1464	1386	1.861	1148	316	1077	309	0
1	12	4	"PFD0060"	"D16430_1"	2870	23250	150	90	93	26	79	82	22	28	11	0	115	118	21	99	100	14	53	30	0	0.688	0.737	0.850	0.926	3.678	4.063	0.027	156	584	27	33	-0.541	11	16	14	19	-50
1	13	4	"PFD0079"	"D16785_4"	3070	23260	120	2310	2125	567	77	78	17	100	100	0	2868	2749	549	99	99	13	100	100	0	0.806	0.773	0.793	0.749	1.321	0.784	0.941	120	494	5002	4698	-0.310	2233	2769	2048	2650	0
1	14	4	"PFD0082"	"D16785_6"	3270	23260	120	311	300	84	74	76	17	99	98	0	370	358	76	96	97	14	100	100	0	0.865	0.863	0.854	0.838	1.384	0.882	0.849	120	490	511	488	-0.209	237	274	226	262	0
1	15	4	"PFD0085"	"D16785_9"	3450	23270	120	281	284	80	74	76	18	97	96	0	490	482	98	98	99	15	100	100	0	0.528	0.547	0.548	0.514	1.506	0.556	0.853	120	466	599	594	-0.921	207	392	210	384	0
1	16	4	"PFD0087"	"D17715_10"	3640	23260	120	180	180	38	77	82	23	100	93	0	277	279	61	100	101	14	100	99	0	0.582	0.575	0.537	0.574	1.579	0.572	0.579	120	500	280	282	-0.781	103	177	103	179	0
1	17	4	"PFD0092"	"D17715_109"	3830	23260	120	175	176	47	79	82	23	95	85	0	410	400	90	101	102	14	100	100	0	0.311	0.324	0.314	0.296	1.675	0.316	0.648	120	515	405	396	-1.687	96	309	97	299	0
1	18	4	"PFD0094"	"D17715_110"	4020	23260	120	665	619	184	79	82	21	100	100	0	773	734	167	102	103	14	100	100	0	0.873	0.854	0.849	0.811	1.469	0.878	0.894	120	526	1257	1172	-0.195	586	671	540	632	0
1	19	4	"PFD0112"	"D17715_16"	4220	23260	140	115	119	26	81	84	21	71	33	0	139	143	28	105	107	17	75	50	0	1.000	1.000	0.962	0.968	2.796	1.122	0.228	156	661	68	76	0.000	34	34	38	38	0
1	20	4	"PFD0115"	"D17715_20"	4410	23250	130	123	127	28	82	83	19	82	51	0	212	221	43	104	105	16	100	100	0	0.380	0.385	0.373	0.334	2.122	0.387	0.405	120	496	149	162	-1.397	41	108	45	117	0
1	21	4	"PFD0118"	"D17715_25"	4600	23260	120	133	137	31	80	83	20	89	67	0	184	185	35	106	106	17	97	92	0	0.679	0.722	0.703	0.694	1.813	0.660	0.405	120	483	131	136	-0.557	53	78	57	79	0
1	22	4	"PFD0121"	"D17715_28"	4780	23250	120	385	398	120	80	86	29	100	100	0	416	428	107	105	106	15	100	100	0	0.981	0.985	0.957	0.971	1.446	1.002	0.848	120	579	616	641	-0.028	305	311	318	323	0
1	1	5	"PFD0124"	"D17715_32"	810	23470	120	463	440	143	73	81	62	98	93	0	555	538	148	96	101	54	100	98	0	0.850	0.830	0.839	0.779	1.572	0.851	0.871	120	586	849	809	-0.235	390	459	367	442	0
1	2	5	"PFD0126"	"D17715_37"	990	23460	120	505	507	149	76	83	46	100	100	0	523	505	149	97	99	18	100	99	0	1.007	1.056	1.011	1.094	1.436	1.044	0.881	120	519	855	839	0.010	429	426	431	408	0
1	3	5	"PFD0143"	"D17715_67"	1190	23460	120	204	202	47	77	87	77	85	24	0	379	384	97	97	108	106	95	79	0	0.450	0.436	0.411	0.432	1.509	0.409	0.735	120	550	409	412	-1.151	127	282	125	287	0
1	4	5	"PFD0145"	"D17715_7"	1370	23460	120	160	159	38	76	79	22	91	81	0	189	190	34	97	98	13	100	96	0	0.913	0.892	0.915	0.815	2.041	1.008	0.552	120	468	176	176	-0.131	84	92	83	93	0
1	5	5	"PFD0147"	"D17715_76"	1550	23460	120	105	108	23	75	78	20	69	30	0	128	129	20	98	100	14	79	52	0	1.000	1.065	1.143	1.125	3.220	3.081	0.088	120	512	60	64	0.000	30	30	33	31	0
1	6	5	"PFD0149"	"D17715_8"	1760	23460	120	162	162	40	74	77	22	91	87	0	261	259	53	98	99	13	100	99	0	0.540	0.547	0.541	0.509	1.787	0.537	0.622	120	513	251	249	-0.889	88	163	88	161	0
1	7	5	"PFD0151"	"D17715_81"	1940	23460	120	220	225	55	77	82	27	99	95	0	371	369	87	98	100	15	100	99	0	0.524	0.546	0.539	0.537	1.546	0.527	0.751	120	508	416	419	-0.933	143	273	148	271	0
1	8	5	"PFD0153"	"D17715_89"	2130	23460	120	954	917	270	78	83	26	100	100	0	1713	1647	452	97	99	14	100	100	0	0.542	0.541	0.532	0.534	1.298	0.534	0.938	120	484	2492	2389	-0.883	876	1616	839	1550	0
1	9	5	"PFE0210"	"E18550_2"	2310	23460	120	2216	2050	682	77	81	23	100	100	0	766	714	200	97	98	13	100	99	0	3.197	3.198	3.261	3.168	1.411	3.327	0.932	120	500	2808	2590	1.677	2139	669	1973	617	0
1	10	5	"PFE0213"	"E18651_3"	2500	23460	120	139	143	35	78	82	23	86	71	0	177	180	36	97	99	13	97	95	0	0.762	0.783	0.788	0.736	1.830	0.885	0.468	120	498	141	148	-0.391	61	80	65	83	0
1	11	5	"PFE0218"	"E18737_1"	2690	23460	130	953	947	392	79	83	24	99	98	0	958	925	379	97	98	13	98	98	0	1.015	1.048	1.084	1.063	1.662	1.043	0.899	120	525	1735	1696	0.022	874	861	868	828	0
1	12	5	"PFE0223"	"E1884_3"	2880	23450	120	2966	2778	683	78	82	21	100	100	0	3463	3262	900	99	99	13	100	100	0	0.859	0.854	0.864	0.874	1.395	0.832	0.923	120	459	6252	5863	-0.220	2888	3364	2700	3163	0
1	13	5	"PFE0226"	"E18877_2"	3080	23450	120	137	140	37	74	77	17	96	84	0	244	240	47	95	95	13	99	99	0	0.423	0.455	0.430	0.417	1.850	0.438	0.529	120	504	212	211	-1.242	63	149	66	145	0
1	14	5	"PFE0228"	"E18957_1"	3260	23450	120	184	186	43	68	70	15	100	98	0	380	371	92	89	90	12	98	97	0	0.399	0.418	0.404	0.411	1.615	0.399	0.777	120	499	407	400	-1.327	116	291	118	282	0
1	15	5	"PFE0249"	"E19870_1"	3460	23450	120	132	134	35	72	73	16	94	80	0	179	179	31	94	95	14	100	96	0	0.706	0.729	0.696	0.659	1.876	0.797	0.599	120	482	145	147	-0.503	60	85	62	85	0
1	16	5	"PFE0251"	"E20152_1"	3640	23450	120	110	114	30	76	79	24	66	30	0	149	151	28	98	100	14	91	79	0	0.667	0.717	0.718	0.685	2.852	0.839	0.192	120	496	85	91	-0.585	34	51	38	53	0
1	17	5	"PFE0257"	"E20313_1"	3840	23450	120	122	124	27	77	80	25	75	42	0	196	198	37	100	100	14	97	97	0	0.469	0.480	0.480	0.458	2.005	0.465	0.422	120	498	141	145	-1.093	45	96	47	98	0
1	18	5	"PFE0260"	"E20360_12"	4020	23460	120	109	112	29	79	83	24	61	22	0	137	138	25	100	101	14	84	62	0	0.811	0.868	0.919	0.873	2.993	1.240	0.198	120	493	67	71	-0.303	30	37	33	38	0
1	19	5	"PFE0265"	"E20424_1"	4220	23450	120	1219	1150	434	81	84	20	100	100	0	1110	1087	317	102	103	15	100	100	0	1.129	1.085	1.084	1.010	1.490	1.129	0.928	120	501	2146	2054	0.175	1138	1008	1069	985	0
1	20	5	"PFE0267"	"E20514_1"	4400	23440	110	1384	1282	288	84	87	39	100	100	0	1284	1203	254	107	115	69	100	100	0	1.105	1.093	1.099	1.092	1.260	1.069	0.935	80	461	2477	2294	0.143	1300	1177	1198	1096	0
1	21	5	"PFE0293"	"E22156_1"	4600	23450	120	800	764	204	84	90	70	100	99	0	1304	1282	308	108	114	65	100	100	0	0.599	0.579	0.587	0.567	1.333	0.575	0.925	120	527	1912	1854	-0.740	716	1196	680	1174	0
1	22	5	"PFE0299"	"E22468_1"	4790	23450	120	273	266	73	82	92	100	87	41	0	441	432	130	104	106	15	99	98	0	0.567	0.561	0.548	0.554	1.563	0.769	0.294	120	576	528	512	-0.819	191	337	184	328	0
1	1	6	"PFE0302"	"E22504_2"	800	23660	110	109	109	23	75	84	51	21	1	0	145	147	24	99	101	18	93	68	0	0.739	0.708	0.671	0.629	2.899	0.943	0.155	80	515	80	82	-0.436	34	46	34	48	0
1	2	6	"PFE0309"	"E2283_4"	1000	23650	120	128	131	40	77	81	28	75	39	0	185	187	38	99	100	17	95	92	0	0.593	0.614	0.560	0.602	2.332	0.665	0.363	120	532	137	142	-0.754	51	86	54	88	0
1	3	6	"PFE0314"	"E22930_2"	1180	23660	120	144	147	52	77	82	28	83	56	0	299	291	77	98	99	14	98	97	0	0.333	0.363	0.343	0.341	1.984	0.349	0.368	120	485	268	263	-1.585	67	201	70	193	0
1	4	6	"PFE0318"	"E23098_1"	1370	23650	120	242	242	62	78	84	28	98	95	0	448	432	109	98	100	14	99	99	0	0.469	0.491	0.503	0.481	1.527	0.469	0.790	120	498	514	498	-1.094	164	350	164	334	0
1	5	6	"PFE0353"	"E24637_1"	1560	23650	120	2578	2423	665	77	82	27	100	100	0	2343	2205	578	99	101	14	100	100	0	1.115	1.114	1.141	1.099	1.298	1.116	0.947	120	527	4745	4452	0.156	2501	2244	2346	2106	0
1	6	6	"PFE0361"	"E248_3"	1760	23650	120	911	816	277	76	80	25	99	99	0	1616	1494	440	99	100	14	100	100	0	0.550	0.530	0.523	0.506	1.362	0.535	0.941	120	514	2352	2135	-0.861	835	1517	740	1395	0
1	7	6	"PFE0363"	"E24971_1"	1950	23650	120	162	171	67	77	84	32	93	65	0	262	255	54	101	101	14	100	98	0	0.528	0.610	0.561	0.555	1.777	0.674	0.433	120	484	246	248	-0.922	85	161	94	154	0
1	8	6	"PFE0367"	"E25193_1"	2130	23650	130	112	116	26	77	86	41	37	9	0	172	174	34	99	100	14	97	94	0	0.479	0.520	0.462	0.493	2.381	2.757	0.065	120	540	108	114	-1.061	35	73	39	75	0
1	9	6	"PFE0373"	"E25749_1"	2330	23650	130	466	442	113	74	80	29	100	100	0	805	792	211	96	98	13	100	100	0	0.553	0.529	0.531	0.532	1.350	0.515	0.888	120	530	1101	1064	-0.855	392	709	368	696	0
1	10	6	"PFE0375"	"E25972_1"	2520	23650	120	414	414	117	76	80	23	99	99	0	1187	1126	280	98	100	14	100	100	0	0.310	0.329	0.320	0.324	1.337	0.322	0.884	120	489	1427	1366	-1.688	338	1089	338	1028	0
1	11	6	"PFF0292"	"F18577_5"	2710	23650	120	282	275	70	79	84	32	98	95	0	315	309	63	100	101	14	100	100	0	0.944	0.938	0.946	0.920	1.483	0.947	0.807	120	469	418	405	-0.083	203	215	196	209	0
1	12	6	"PFF0300"	"F18770_1"	2890	23620	150	90	92	20	81	86	30	13	2	0	114	114	17	99	101	14	50	21	0	0.600	0.733	0.810	0.860	3.790	4.783	0.021	156	614	24	26	-0.737	9	15	11	15	-50
1	13	6	"PFF0307"	"F19110_2"	3090	23650	120	364	354	94	78	81	22	100	100	0	422	404	84	97	98	14	100	100	0	0.880	0.899	0.894	0.871	1.398	0.922	0.891	120	517	611	583	-0.184	286	325	276	307	0
1	14	6	"PFF0309"	"F19190_1"	3280	23640	120	254	246	63	74	75	15	99	98	0	449	432	107	95	96	14	100	100	0	0.508	0.510	0.502	0.498	1.459	0.499	0.847	120	516	534	509	-0.976	180	354	172	337	0
1	15	6	"PFF0313"	"F19243_2"	3470	23640	120	540	520	158	75	76	15	100	99	0	1017	970	242	97	98	14	100	100	0	0.505	0.510	0.509	0.492	1.364	0.511	0.919	120	511	1385	1318	-0.984	465	920	445	873	0
1	16	6	"PFF0316"	"F19409_1"	3660	23640	120	248	246	51	77	79	18	100	100	0	355	344	71	99	101	14	100	100	0	0.668	0.690	0.702	0.685	1.429	0.668	0.821	120	501	427	414	-0.582	171	256	169	245	0
1	17	6	"PFF0345"	"F20077_1"	3850	23640	130	111	113	23	79	82	22	67	25	0	139	141	22	101	102	14	90	65	0	0.842	0.850	0.903	0.825	2.892	1.547	0.113	120	547	70	74	-0.248	32	38	34	40	0
1	18	6	"PFF0351"	"F20166_1"	4050	23640	130	185	184	38	82	85	23	97	92	0	244	242	42	101	103	15	99	99	0	0.720	0.723	0.722	0.698	1.586	0.739	0.641	120	527	246	243	-0.473	103	143	102	141	0
1	19	6	"PFF0355"	"F20234_1"	4230	23640	130	163	164	44	84	86	20	95	85	0	205	204	39	103	105	15	100	97	0	0.775	0.792	0.719	0.742	1.874	0.855	0.516	120	548	181	181	-0.369	79	102	80	101	0
1	20	6	"PFF0357"	"F20284_1"	4430	23630	130	252	252	51	85	89	36	99	96	0	347	348	75	107	113	61	98	92	0	0.696	0.693	0.683	0.698	1.464	0.656	0.776	120	609	407	408	-0.523	167	240	167	241	0
1	21	6	"PFF0360"	"F20385_1"	4620	23640	130	282	281	74	85	93	103	88	46	0	502	506	129	106	107	14	100	100	0	0.497	0.490	0.496	0.475	1.584	0.479	0.822	120	527	593	596	-1.007	197	396	196	400	0
1	22	6	"PFF0362"	"F20385_3"	4800	23630	120	367	366	81	85	94	100	100	84	0	685	668	159	104	105	15	100	100	0	0.485	0.498	0.498	0.502	1.434	0.529	0.482	120	563	863	845	-1.043	282	581	281	564	0
1	1	7	"PFF0380"	"F20989_1"	820	23850	120	279	289	106	77	80	22	99	95	0	822	778	238	102	104	15	100	100	0	0.281	0.314	0.292	0.297	1.544	0.308	0.797	120	586	922	888	-1.834	202	720	212	676	0
1	2	7	"PFF0388"	"F21429_3"	1000	23850	120	3560	3288	1162	77	82	24	100	100	0	3430	3107	1020	101	103	15	100	100	0	1.046	1.068	1.101	1.046	1.577	1.079	0.931	120	526	6812	6217	0.065	3483	3329	3211	3006	0
1	3	7	"PFF0396"	"F21560_1"	1200	23840	120	4803	4582	1415	79	84	23	100	100	0	1541	1411	434	101	102	15	100	100	0	3.281	3.437	3.489	3.525	1.455	3.489	0.944	120	532	6164	5813	1.714	4724	1440	4503	1310	0
1	4	7	"PFF0401"	"F21821_1"	1390	23840	120	452	444	132	79	84	28	99	97	0	535	532	142	100	102	15	100	99	0	0.857	0.845	0.868	0.818	1.381	0.845	0.887	120	512	808	797	-0.222	373	435	365	432	0
1	5	7	"PFF0404"	"F21902_1"	1580	23850	130	998	951	353	77	82	31	99	98	0	1769	1673	501	99	100	14	100	100	0	0.551	0.555	0.589	0.512	1.582	0.566	0.913	120	552	2591	2448	-0.859	921	1670	874	1574	0
1	6	7	"PFF0407"	"F21981_2"	1760	23840	120	2851	2723	830	77	81	25	100	100	0	7174	6530	2050	101	103	15	100	100	0	0.392	0.412	0.420	0.421	1.404	0.401	0.947	120	513	9847	9075	-1.350	2774	7073	2646	6429	0
1	7	7	"PFF0440"	"F22946_1"	1960	23840	120	207	213	53	78	82	29	97	95	0	244	241	50	102	103	15	99	98	0	0.908	0.971	0.943	0.933	1.788	0.988	0.752	120	539	271	274	-0.139	129	142	135	139	0
1	8	7	"PFF0446"	"F23145_4"	2160	23840	130	132	133	28	79	85	38	69	21	0	153	154	24	101	102	14	95	86	0	1.019	1.019	0.910	0.935	2.141	2.752	0.135	120	555	105	107	0.027	53	52	54	53	0
1	9	7	"PFF0452"	"F23274_1"	2350	23840	150	131	245	1006	82	110	347	1	1	0	168	175	57	107	167	766	0	0	0	0.803	2.397	0.916	0.918	2.559	1.341	0.757	156	594	110	231	-0.316	49	61	163	68	-50
1	10	7	"PFF0458"	"F23526_2"	2530	23840	130	384	373	91	89	117	368	17	0	0	1176	1121	347	115	181	827	70	0	0	0.278	0.282	0.280	0.290	1.475	0.263	0.882	120	509	1356	1290	-1.847	295	1061	284	1006	0
1	11	7	"PFF0461"	"F23551_1"	2720	23840	120	604	589	145	88	92	32	100	100	0	570	549	131	107	109	17	100	99	0	1.114	1.133	1.139	1.151	1.413	1.134	0.894	120	515	979	943	0.156	516	463	501	442	0
1	12	7	"PFF0463"	"F23564_1"	2910	23840	120	1145	1059	310	86	92	41	100	99	0	1543	1434	413	103	104	15	100	100	0	0.735	0.731	0.711	0.724	1.369	0.718	0.911	120	530	2499	2304	-0.443	1059	1440	973	1331	0
1	13	7	"PFF1088"	"F45524_1"	3100	23840	120	1074	1029	275	80	85	35	100	100	0	485	458	109	100	101	14	100	100	0	2.582	2.651	2.691	2.676	1.396	2.735	0.901	120	501	1379	1307	1.368	994	385	949	358	0
1	14	7	"PFF1100"	"F45683_2"	3290	23840	120	817	795	247	76	78	19	100	100	0	1492	1474	392	100	100	13	100	100	0	0.532	0.523	0.520	0.501	1.379	0.525	0.927	120	496	2133	2093	-0.910	741	1392	719	1374	0
1	15	7	"PFF1105"	"F45820_1"	3470	23840	120	109	111	23	76	77	22	68	28	0	137	138	25	99	100	13	86	65	0	0.868	0.897	0.947	0.941	2.496	1.536	0.148	120	510	71	74	-0.204	33	38	35	39	0
1	16	7	"PFF1110"	"F46067_3"	3670	23830	120	307	309	83	78	81	25	100	98	0	614	611	145	100	101	14	100	100	0	0.446	0.452	0.443	0.438	1.463	0.441	0.837	120	530	743	742	-1.166	229	514	231	511	0
1	17	7	"PFF1112"	"F46181_1"	3860	23830	120	418	404	106	80	84	23	100	99	0	360	365	75	101	102	13	100	100	0	1.305	1.227	1.197	1.198	1.390	1.262	0.863	120	515	597	588	0.384	338	259	324	264	0
1	18	7	"PFF1114"	"F46183_2"	4050	23830	120	166	179	127	80	83	23	92	85	0	234	235	48	102	103	14	99	98	0	0.652	0.744	0.633	0.635	1.848	3.993	0.105	120	500	218	232	-0.618	86	132	99	133	0
1	19	7	"PFF1142"	"F4688_1"	4240	23830	120	2384	2208	667	81	83	19	100	100	0	1348	1260	379	103	104	14	100	100	0	1.850	1.838	1.813	1.849	1.420	1.853	0.923	120	515	3548	3284	0.887	2303	1245	2127	1157	0
1	20	7	"PFF1151"	"F47145_2"	4430	23840	120	240	245	57	85	87	20	100	99	0	373	369	87	105	107	14	100	100	0	0.578	0.606	0.600	0.600	1.521	0.585	0.777	120	528	423	424	-0.790	155	268	160	264	0
1	21	7	"PFF1154"	"F47255_1"	4620	23830	120	152	158	42	85	87	19	95	83	0	196	196	39	105	106	14	98	95	0	0.736	0.802	0.793	0.763	1.900	0.843	0.469	120	500	158	164	-0.442	67	91	73	91	0
1	22	7	"PFF1156"	"F47255_3"	4810	23830	130	154	157	38	86	92	43	80	29	0	184	184	30	105	106	16	99	94	0	0.861	0.899	0.868	0.866	1.797	1.122	0.413	120	661	147	150	-0.216	68	79	71	79	0
1	1	8	"PFF1158"	"F47327_1"	830	24040	120	522	492	131	81	87	37	100	99	0	416	400	104	106	108	17	99	99	0	1.423	1.398	1.376	1.448	1.496	1.416	0.861	120	592	751	705	0.509	441	310	411	294	0
1	2	8	"PFF1160"	"F47350_1"	1020	24050	130	109	116	35	80	87	41	35	10	0	151	163	49	103	105	15	84	71	0	0.604	0.600	0.605	0.659	2.751	1.482	0.182	120	544	77	96	-0.727	29	48	36	60	0
1	3	8	"PFF1184"	"F48253_6"	1190	24040	110	118	124	32	81	86	28	63	28	0	159	161	30	102	103	15	95	78	0	0.649	0.729	0.792	0.682	2.955	1.065	0.146	80	471	94	102	-0.623	37	57	43	59	0
1	4	8	"PFF1186"	"F48363_2"	1390	24040	120	107	111	25	76	79	19	75	32	0	148	149	26	100	101	14	92	77	0	0.646	0.714	0.723	0.711	2.336	0.862	0.232	120	564	79	84	-0.631	31	48	35	49	0
1	5	8	"PFF1188"	"F48395_1"	1580	24040	120	2173	2039	723	75	78	19	100	100	0	1273	1154	402	98	99	13	100	100	0	1.786	1.860	1.835	1.909	1.374	1.859	0.949	120	500	3273	3020	0.836	2098	1175	1964	1056	0
1	6	8	"PFF1190"	"F48424_2"	1770	24040	120	390	379	115	75	78	20	99	98	0	637	624	158	100	101	14	100	100	0	0.587	0.580	0.575	0.553	1.481	0.581	0.875	120	530	852	828	-0.770	315	537	304	524	0
1	7	8	"PFF1193"	"F48446_1"	1960	24040	120	176	180	45	74	79	22	98	94	0	341	337	79	100	101	14	100	100	0	0.423	0.447	0.449	0.423	1.734	0.419	0.653	120	528	343	343	-1.240	102	241	106	237	0
1	8	8	"PFF1195"	"F48446_5"	2160	24040	120	257	258	75	79	82	21	97	96	0	363	354	86	101	101	14	100	100	0	0.679	0.708	0.729	0.678	1.595	0.704	0.793	120	528	440	432	-0.558	178	262	179	253	0
1	9	8	"PFF1220"	"F49665_1"	2350	24040	120	256	255	63	81	111	378	0	0	0	504	492	110	109	179	837	0	0	0	0.443	0.454	0.445	0.436	1.585	0.413	0.762	120	498	570	557	-1.174	175	395	174	383	0
1	10	8	"PFF1222"	"F49677_3"	2540	24030	120	1184	1177	412	88	91	25	100	100	0	1795	1671	564	116	124	30	100	100	0	0.653	0.700	0.721	0.702	1.462	0.672	0.902	120	500	2775	2644	-0.615	1096	1679	1089	1555	0
1	11	8	"PFF1225"	"F49959_1"	2730	24040	120	149	154	38	87	91	27	87	57	0	303	303	56	107	109	16	100	100	0	0.316	0.342	0.333	0.305	1.862	0.341	0.512	120	499	258	263	-1.661	62	196	67	196	0
1	12	8	"PFF1234"	"F50107_1"	2910	24030	120	123	126	29	83	86	24	72	38	0	148	149	22	104	105	14	91	79	0	0.909	0.956	0.907	0.896	2.551	1.748	0.190	120	513	84	88	-0.138	40	44	43	45	0
1	13	8	"PFF1237"	"F50551_1"	3120	24030	120	153	158	37	78	81	22	95	85	0	238	241	56	102	103	14	100	99	0	0.551	0.576	0.556	0.555	1.691	0.558	0.671	120	524	211	219	-0.859	75	136	80	139	0
1	14	8	"PFF1239"	"F50598_1"	3300	24030	120	213	208	57	76	80	21	96	93	0	369	362	92	102	102	13	100	97	0	0.513	0.508	0.488	0.484	1.715	0.492	0.784	120	465	404	392	-0.963	137	267	132	260	0
1	15	8	"PFF1927"	"F960_2"	3480	24030	120	397	378	96	76	79	20	100	99	0	863	880	218	101	102	13	100	100	0	0.421	0.388	0.387	0.380	1.358	0.377	0.902	120	499	1083	1081	-1.247	321	762	302	779	0
1	16	8	"PFF1931"	"F960_7"	3680	24030	120	143	149	37	78	80	20	94	79	0	260	265	57	102	103	13	99	99	0	0.411	0.436	0.431	0.411	1.978	0.419	0.553	120	529	223	234	-1.281	65	158	71	163	0
1	17	8	"PFF1933"	"F9676_1"	3870	24030	120	272	275	74	81	86	29	100	97	0	524	504	124	101	103	16	100	100	0	0.452	0.481	0.461	0.468	1.536	0.514	0.504	120	520	614	597	-1.147	191	423	194	403	0
1	18	8	"PFI0003"	"I10209_1"	4050	24020	120	483	472	126	81	86	31	100	100	0	927	872	235	100	101	14	100	100	0	0.486	0.506	0.503	0.507	1.351	0.494	0.897	120	515	1229	1163	-1.041	402	827	391	772	0
1	19	8	"PFI0005"	"I1033_3"	4250	24030	120	1448	1330	465	80	83	22	100	99	0	2165	2075	557	102	103	14	100	100	0	0.663	0.634	0.661	0.584	1.570	0.646	0.931	120	514	3431	3223	-0.593	1368	2063	1250	1973	0
1	20	8	"PFI0009"	"I10565_1"	4440	24030	130	146	151	38	84	84	16	94	85	0	284	287	71	105	106	15	100	100	0	0.346	0.368	0.348	0.334	1.865	0.361	0.577	120	514	241	249	-1.530	62	179	67	182	0
1	21	8	"PFI0038"	"I1136_2"	4630	24020	120	184	183	41	86	87	19	96	90	0	200	199	35	106	106	14	100	99	0	1.043	1.043	1.025	0.992	1.688	1.086	0.668	120	500	192	190	0.060	98	94	97	93	0
1	22	8	"PFI0041"	"I11448_2"	4820	24020	130	9774	9207	3196	88	93	34	100	100	0	9568	8786	2823	108	112	19	100	100	0	1.024	1.051	1.058	1.034	1.303	1.038	0.936	120	634	19146	17797	0.034	9686	9460	9119	8678	0
1	1	9	"PFI0043"	"I11495_1"	840	24240	130	7283	7137	2465	80	85	25	100	100	0	3719	3779	1229	102	104	16	100	100	0	1.991	1.919	1.932	1.889	1.387	1.992	0.925	120	626	10820	10734	0.994	7203	3617	7057	3677	0
1	2	9	"PFI0045"	"I11523_4"	1020	24230	130	614	582	177	84	91	37	99	98	0	1042	978	250	105	107	15	100	100	0	0.566	0.570	0.588	0.557	1.447	0.574	0.880	120	516	1467	1371	-0.822	530	937	498	873	0
1	3	9	"PFI0048"	"I1175_1"	1210	24240	120	154	154	32	82	89	37	86	47	0	242	249	53	103	105	16	99	98	0	0.518	0.493	0.487	0.462	1.765	0.509	0.492	120	553	211	218	-0.949	72	139	72	146	0
1	4	9	"PFI0053"	"I11857_2"	1410	24240	130	179	179	49	76	82	31	92	75	0	296	290	75	99	100	14	98	97	0	0.523	0.539	0.551	0.519	1.732	0.535	0.662	120	533	300	294	-0.936	103	197	103	191	0
1	5	9	"PFI0079"	"I12708_1"	1580	24230	120	164	164	53	76	83	32	87	68	0	311	310	75	97	99	14	100	100	0	0.411	0.413	0.411	0.380	1.836	0.408	0.505	120	505	302	301	-1.282	88	214	88	213	0
1	6	9	"PFI0085"	"I12812_3"	1780	24240	120	256	255	72	75	82	33	95	92	0	424	420	93	98	99	13	100	99	0	0.555	0.559	0.546	0.518	1.495	0.562	0.788	120	516	507	502	-0.849	181	326	180	322	0
1	7	9	"PFI0087"	"I12861_2"	1970	24230	120	6921	6701	2983	75	81	27	100	100	0	19626	18798	7669	98	98	13	100	100	0	0.351	0.354	0.357	0.335	1.565	0.351	0.932	120	511	26374	25326	-1.512	6846	19528	6626	18700	0
1	8	9	"PFI0089"	"I12932_1"	2170	24230	120	161	163	44	81	84	24	89	75	0	360	353	93	100	100	13	100	99	0	0.308	0.324	0.339	0.292	2.125	0.300	0.541	120	498	340	335	-1.700	80	260	82	253	0
1	9	9	"PFI0099"	"I13128_2"	2350	24230	120	1965	1845	588	79	81	19	100	100	0	3913	3709	1061	101	103	14	100	100	0	0.495	0.489	0.496	0.469	1.427	0.489	0.949	120	484	5698	5374	-1.015	1886	3812	1766	3608	0
1	10	9	"PFI0102"	"I13218_1"	2540	24220	120	168	168	50	79	82	25	95	78	0	239	233	49	102	103	14	99	98	0	0.650	0.679	0.650	0.624	1.883	0.738	0.460	120	498	226	220	-0.622	89	137	89	131	0
1	11	9	"PFI0124"	"I13978_1"	2730	24230	120	414	403	121	81	86	35	99	96	0	439	421	94	102	103	14	100	100	0	0.988	1.009	1.017	0.944	1.649	1.057	0.851	120	511	670	641	-0.017	333	337	322	319	0
1	12	9	"PFI0126"	"I14041_1"	2930	24220	130	176	177	43	80	83	26	92	83	0	291	288	68	102	103	14	99	98	0	0.508	0.522	0.531	0.497	1.693	0.499	0.710	120	568	285	283	-0.977	96	189	97	186	0
1	13	9	"PFI0128"	"I14195_1"	3120	24230	120	1786	1688	556	78	81	19	99	99	0	2935	2813	754	104	104	13	100	100	0	0.603	0.594	0.610	0.559	1.462	0.603	0.954	120	482	4539	4319	-0.729	1708	2831	1610	2709	0
1	14	9	"PFI0131"	"I1431_1"	3300	24220	120	281	273	72	79	82	19	100	98	0	246	245	53	105	105	14	98	96	0	1.433	1.386	1.393	1.442	1.829	1.378	0.798	120	518	343	334	0.519	202	141	194	140	0
1	15	9	"PFI0137"	"I14413_3"	3500	24220	130	580	546	143	80	82	18	100	100	0	1242	1173	338	104	105	14	100	100	0	0.439	0.436	0.431	0.439	1.321	0.418	0.907	120	582	1638	1535	-1.187	500	1138	466	1069	0
1	16	9	"PFI0141"	"I14670_1"	3680	24220	130	209	210	44	81	84	23	100	100	0	380	377	82	105	107	15	100	100	0	0.465	0.474	0.473	0.472	1.433	0.432	0.726	120	570	403	401	-1.103	128	275	129	272	0
1	17	9	"PFJ0122"	"J167_5"	3880	24220	110	106	104	21	82	87	28	35	7	0	144	144	20	104	105	16	87	58	0	0.600	0.550	0.590	0.608	2.788	1.144	0.095	80	485	64	62	-0.737	24	40	22	40	0
1	18	9	"PFJ0124"	"J167_7"	4070	24220	120	106	107	23	81	84	29	45	5	0	132	134	23	101	103	14	80	55	0	0.806	0.788	0.880	0.751	3.233	3.313	0.042	120	520	56	59	-0.310	25	31	26	33	0
1	19	9	"PFJ0128"	"J170_18"	4250	24220	120	173	177	50	81	84	24	96	83	0	265	263	56	103	105	15	99	97	0	0.568	0.600	0.533	0.574	2.084	0.589	0.546	120	467	254	256	-0.816	92	162	96	160	0
1	20	9	"PFJ0137"	"J171_6"	4420	24210	150	80	82	20	83	85	21	10	2	0	106	107	14	105	106	15	14	3	0	-3.000	-0.500	1.500	1.423	4.029	5.853	0.005	156	623	-2	1	Error	-3	1	-1	2	-50
1	21	9	"PFJ0150"	"J181_2"	4640	24210	130	285	293	88	84	87	22	99	97	0	443	446	127	104	105	14	100	100	0	0.593	0.611	0.606	0.581	1.637	0.589	0.809	120	577	540	551	-0.754	201	339	209	342	0
1	22	9	"PFJ0153"	"J181_9"	4820	24210	120	1043	1032	301	85	89	23	100	100	0	838	783	228	106	109	17	100	100	0	1.309	1.399	1.431	1.428	1.352	1.390	0.922	120	588	1690	1624	0.388	958	732	947	677	0
1	1	10	"PFJ0179"	"J198_2"	840	24420	120	122	124	29	76	82	28	71	28	0	151	154	29	102	103	15	91	79	0	0.939	0.923	0.905	0.921	2.413	0.971	0.238	120	579	95	100	-0.091	46	49	48	52	0
1	2	10	"PFJ0184"	"J206_1"	1030	24420	120	370	374	100	81	88	37	100	97	0	465	446	128	104	106	15	100	98	0	0.801	0.857	0.838	0.879	1.488	0.824	0.804	120	551	650	635	-0.321	289	361	293	342	0
1	3	10	"PFJ0186"	"J206_6"	1220	24420	110	221	223	64	81	88	37	96	85	0	228	225	53	102	104	16	100	96	0	1.111	1.154	1.191	1.127	1.614	1.189	0.725	80	447	266	265	0.152	140	126	142	123	0
1	4	10	"PFJ0188"	"J212_1"	1400	24420	130	244	243	67	79	87	42	98	91	0	416	409	122	100	102	14	100	100	0	0.522	0.531	0.521	0.534	1.708	0.488	0.559	120	576	481	473	-0.937	165	316	164	309	0
1	5	10	"PFJ0190"	"J212_4"	1600	24420	100	104	106	25	76	88	48	21	0	0	138	138	24	98	100	14	86	67	0	0.700	0.750	0.755	0.775	2.445	3.783	0.069	80	441	68	70	-0.515	28	40	30	40	0
1	6	10	"PFJ0197"	"J218_1"	1800	24420	120	99	105	27	75	82	31	39	12	0	156	157	35	100	101	13	90	75	0	0.429	0.526	0.550	0.511	3.183	1.013	0.099	120	521	80	87	-1.222	24	56	30	57	0
1	7	10	"PFJ0220"	"J222_7"	1980	24420	120	173	183	54	76	81	27	99	85	0	281	287	67	99	99	13	100	99	0	0.533	0.569	0.551	0.548	1.781	0.555	0.624	120	484	279	295	-0.908	97	182	107	188	0
1	8	10	"PFJ0228"	"J227_3"	2170	24420	120	763	741	239	80	84	27	100	100	0	669	651	194	100	100	13	100	100	0	1.200	1.200	1.230	1.195	1.372	1.207	0.907	120	500	1252	1212	0.263	683	569	661	551	0
1	9	10	"PFJ0231"	"J22_1"	2360	24420	120	142	147	36	80	82	20	91	74	0	224	225	53	101	102	14	98	97	0	0.504	0.540	0.553	0.510	1.794	0.546	0.506	120	482	185	191	-0.988	62	123	67	124	0
1	10	10	"PFJ0233"	"J22_3"	2550	24420	150	90	94	25	78	82	24	26	8	0	108	111	18	100	102	14	38	17	0	1.500	1.455	1.083	1.038	3.151	5.380	0.035	156	589	20	27	0.585	12	8	16	11	-50
1	11	10	"PFJ0238"	"J232_6"	2740	24420	120	112	113	27	78	84	34	49	5	0	197	196	46	100	101	13	97	92	0	0.351	0.365	0.400	0.374	2.452	0.814	0.058	120	482	131	131	-1.512	34	97	35	96	0
1	12	10	"PFJ0242"	"J236_1"	2930	24410	120	279	283	75	81	85	32	99	97	0	497	482	118	100	102	13	100	100	0	0.499	0.529	0.523	0.519	1.413	0.523	0.849	120	515	595	584	-1.004	198	397	202	382	0
1	13	10	"PFJ0262"	"J248_1"	3120	24410	120	135	138	31	79	82	22	90	67	0	219	215	40	101	102	14	100	98	0	0.475	0.518	0.512	0.485	2.011	0.508	0.483	120	490	174	173	-1.075	56	118	59	114	0
1	14	10	"PFJ0264"	"J248_11"	3300	24410	110	87	94	39	77	81	20	27	6	0	125	128	25	102	103	14	58	38	0	0.435	0.654	0.513	0.592	4.196	1.865	0.178	80	471	33	43	-1.202	10	23	17	26	0
1	15	10	"PFJ0267"	"J248_5"	3500	24420	110	88	91	23	78	80	17	37	15	0	151	147	26	103	103	14	85	76	0	0.208	0.295	0.364	0.351	3.621	0.396	0.073	80	471	58	57	-2.263	10	48	13	44	0
1	16	10	"PFJ0271"	"J252_2"	3680	24410	120	225	229	54	81	84	21	100	98	0	381	371	91	105	106	14	99	99	0	0.522	0.556	0.541	0.574	1.641	0.537	0.795	120	522	420	414	-0.939	144	276	148	266	0
1	17	10	"PFJ0273"	"J252_4"	3880	24420	120	754	702	208	81	86	24	100	99	0	711	664	172	105	107	15	100	99	0	1.111	1.111	1.114	1.092	1.292	1.125	0.937	120	533	1279	1180	0.151	673	606	621	559	0
1	18	10	"PFJ0275"	"J2541_2"	4070	24410	120	262	262	62	81	83	19	100	100	0	350	345	78	104	106	15	100	100	0	0.736	0.751	0.718	0.751	1.452	0.744	0.834	120	546	427	422	-0.443	181	246	181	241	0
1	19	10	"PFK0357"	"Kn3479_1"	4270	24410	90	188	216	79	85	86	19	98	92	0	256	285	117	106	108	15	100	96	0	0.687	0.732	0.752	0.755	1.697	0.685	0.781	52	363	253	310	-0.542	103	150	131	179	0
1	20	10	"PFK0369"	"Kn3690_1"	4450	24410	120	861	808	215	85	87	22	100	100	0	978	937	288	105	107	15	100	100	0	0.889	0.869	0.861	0.892	1.387	0.844	0.914	120	538	1649	1555	-0.170	776	873	723	832	0
1	21	10	"PFK0371"	"Kn3698_1"	4650	24410	120	398	394	121	83	85	20	100	100	0	509	485	131	104	106	14	100	100	0	0.778	0.816	0.827	0.814	1.411	0.825	0.877	120	502	720	692	-0.363	315	405	311	381	0
1	22	10	"PFK0373"	"Kn3698_4"	4820	24410	110	391	399	106	82	87	29	100	100	0	1075	1056	252	105	107	15	100	100	0	0.319	0.333	0.321	0.325	1.331	0.326	0.903	80	471	1279	1268	-1.650	309	970	317	951	0
1	1	11	"PFK0375"	"Kn3744_1"	850	24620	120	544	540	215	75	80	25	98	96	0	1064	1023	409	100	101	15	100	99	0	0.487	0.504	0.521	0.502	1.624	0.489	0.881	120	587	1433	1388	-1.039	469	964	465	923	0
1	2	11	"PFK0378"	"Kn3773_1"	1020	24620	110	169	176	40	77	84	28	97	88	0	349	374	92	101	102	16	100	100	0	0.371	0.363	0.351	0.350	1.501	0.340	0.674	80	461	340	372	-1.431	92	248	99	273	0
1	3	11	"PFK0408"	"Kn4447_1"	1210	24610	110	166	171	42	77	84	30	96	78	0	195	202	41	100	102	17	98	96	0	0.937	0.922	0.930	0.915	1.788	1.041	0.548	80	520	184	196	-0.094	89	95	94	102	0
1	4	11	"PFK0410"	"Kn4524_1"	1410	24610	120	237	242	75	76	83	40	95	87	0	408	394	91	101	103	16	99	99	0	0.524	0.567	0.550	0.527	1.628	0.568	0.776	120	549	468	459	-0.931	161	307	166	293	0
1	5	11	"PFK0412"	"Kn459_3"	1600	24610	120	928	889	242	79	86	39	100	100	0	1409	1256	380	102	103	14	100	100	0	0.650	0.702	0.679	0.728	1.438	0.678	0.920	120	552	2156	1964	-0.622	849	1307	810	1154	0
1	6	11	"PFK0415"	"Kn4670_1"	1800	24610	110	132	136	33	77	81	22	88	63	0	195	194	38	102	102	14	98	93	0	0.591	0.641	0.660	0.641	2.337	0.646	0.356	80	488	148	151	-0.758	55	93	59	92	0
1	7	11	"PFK0423"	"Kn4895_2"	1990	24610	130	135	136	30	77	81	24	89	62	0	186	182	39	101	101	14	95	90	0	0.682	0.728	0.741	0.730	2.526	0.711	0.342	120	570	143	140	-0.551	58	85	59	81	0
1	8	11	"PFK0431"	"Kn5081_1"	2180	24610	130	193	189	50	79	84	29	94	82	0	710	661	187	100	101	14	100	100	0	0.187	0.196	0.192	0.180	1.593	0.179	0.583	120	546	724	671	-2.420	114	610	110	561	0
1	9	11	"PFK0462"	"Kn585_3"	2370	24610	120	241	242	62	81	86	27	100	95	0	531	509	148	100	101	14	99	99	0	0.371	0.394	0.379	0.401	1.612	0.362	0.786	120	494	591	570	-1.430	160	431	161	409	0
1	10	11	"PFK0466"	"Kn588_2"	2550	24610	120	270	273	62	80	88	32	100	98	0	624	595	129	100	101	13	100	100	0	0.363	0.390	0.395	0.382	1.370	0.378	0.838	120	466	714	688	-1.464	190	524	193	495	0
1	11	11	"PFK0469"	"Kn5905_4"	2740	24610	120	151	157	38	80	86	33	87	57	0	343	342	92	101	102	13	100	100	0	0.293	0.320	0.334	0.306	1.755	0.287	0.464	120	514	313	318	-1.769	71	242	77	241	0
1	12	11	"PFK0476"	"Kn603_2"	2940	24610	130	4882	4527	1623	85	89	28	100	100	0	2810	2684	856	103	104	14	100	100	0	1.772	1.721	1.814	1.626	1.644	1.811	0.899	120	579	7504	7023	0.825	4797	2707	4442	2581	0
1	13	11	"PFK0484"	"Kn656_1"	3130	24600	120	251	243	63	81	83	20	100	97	0	286	285	64	102	104	15	100	100	0	0.924	0.885	0.890	0.867	1.456	0.887	0.813	120	499	354	345	-0.114	170	184	162	183	0
1	14	11	"PFK0486"	"Kn657_2"	3310	24600	120	402	398	122	78	81	19	100	100	0	568	551	167	100	101	14	100	100	0	0.692	0.710	0.707	0.707	1.449	0.675	0.873	120	520	792	771	-0.531	324	468	320	451	0
1	15	11	"PFK0519"	"Kn819_1"	3500	24600	120	4192	4171	1237	79	82	18	100	100	0	4305	4186	1330	102	103	14	100	100	0	0.979	1.002	1.012	1.020	1.264	0.988	0.949	120	521	8316	8176	-0.031	4113	4203	4092	4084	0
1	16	11	"PFK0523"	"Kn8362_1"	3690	24600	130	376	366	93	83	86	21	100	98	0	480	466	127	106	107	16	99	99	0	0.783	0.786	0.769	0.809	1.516	0.756	0.883	120	563	667	643	-0.352	293	374	283	360	0
1	17	11	"PFK0526"	"Kn8409_1"	3880	24600	120	215	210	48	83	86	20	99	93	0	492	472	132	109	110	16	100	99	0	0.345	0.350	0.346	0.354	1.578	0.320	0.755	120	499	515	490	-1.537	132	383	127	363	0
1	18	11	"PFK0538"	"Kn906_1"	4070	24600	120	352	345	83	85	89	26	100	100	0	517	512	124	107	110	17	100	100	0	0.651	0.642	0.624	0.644	1.355	0.631	0.853	120	535	677	665	-0.619	267	410	260	405	0
1	19	11	"PFK0541"	"Kn918_1"	4260	24600	120	1243	1185	277	87	89	25	100	100	0	1802	1720	423	107	109	16	100	100	0	0.682	0.681	0.682	0.681	1.267	0.668	0.935	120	534	2851	2711	-0.552	1156	1695	1098	1613	0
1	20	11	"PFK0549"	"Kn945_1"	4450	24600	120	726	698	176	86	88	20	100	99	0	1611	1524	333	109	110	15	100	100	0	0.426	0.433	0.426	0.419	1.418	0.425	0.910	120	515	2142	2027	-1.231	640	1502	612	1415	0
1	21	11	"PFK1038"	"Ks510_8"	4640	24590	120	2945	2899	800	86	89	22	100	100	0	891	849	229	107	109	15	100	100	0	3.647	3.791	3.808	3.825	1.291	3.869	0.915	120	512	3643	3555	1.867	2859	784	2813	742	0
1	22	11	"PFK1040"	"Ks51_11"	4830	24590	120	768	723	192	86	91	31	100	100	0	956	895	263	106	108	15	100	100	0	0.802	0.807	0.816	0.821	1.356	0.776	0.901	120	560	1532	1426	-0.318	682	850	637	789	0
1	1	12	"PFK1042"	"Ks51_2"	850	24810	120	105	106	22	73	78	23	65	20	0	139	140	24	98	100	14	86	69	0	0.780	0.786	0.719	0.740	2.833	1.153	0.146	120	548	73	75	-0.358	32	41	33	42	0
1	2	12	"PFK1044"	"Ks51_4"	1030	24810	120	301	303	84	74	81	27	100	95	0	456	460	125	98	100	15	100	100	0	0.634	0.633	0.650	0.619	1.501	0.609	0.829	120	508	585	591	-0.657	227	358	229	362	0
1	3	12	"PFK1046"	"Ks51_6"	1220	24810	120	117	122	32	74	81	29	72	24	0	188	185	38	99	100	15	96	91	0	0.483	0.558	0.495	0.499	2.201	0.613	0.217	120	511	132	134	-1.049	43	89	48	86	0
1	4	12	"PFK1048"	"Ks532_3"	1420	24810	120	129	132	33	73	79	25	88	55	0	153	152	28	100	101	14	93	74	0	1.057	1.135	1.093	1.111	2.334	1.605	0.259	120	464	109	111	0.079	56	53	59	52	0
1	5	12	"PFK1074"	"Ks56_11"	1600	24810	140	168	173	50	79	83	26	92	82	0	205	207	38	103	104	15	99	97	0	0.873	0.904	0.862	0.846	2.008	0.994	0.546	156	622	191	198	-0.197	89	102	94	104	0
1	6	12	"PFK1076"	"Ks56_16"	1790	24800	110	148	150	28	79	82	21	98	85	0	174	177	28	103	105	16	98	93	0	0.972	0.959	0.881	0.960	1.790	0.933	0.472	80	480	140	145	-0.041	69	71	71	74	0
1	7	12	"PFK1078"	"Ks56_18"	1990	24800	130	126	132	37	77	79	19	87	62	0	261	255	64	101	103	15	98	96	0	0.306	0.357	0.325	0.330	2.027	0.362	0.360	120	517	209	209	-1.707	49	160	55	154	0
1	8	12	"PFK1080"	"Ks56_23"	2180	24800	120	154	156	42	78	84	29	91	65	0	273	274	60	101	102	14	100	99	0	0.442	0.451	0.434	0.408	1.910	0.419	0.408	120	464	248	251	-1.178	76	172	78	173	0
1	9	12	"PFK1082"	"Ks56_26"	2370	24810	120	117	118	30	81	87	30	55	18	0	142	144	22	101	102	14	90	70	0	0.878	0.860	0.911	0.763	3.203	2.249	0.097	120	470	77	80	-0.188	36	41	37	43	0
1	10	12	"PFK1085"	"Ks56_32"	2560	24800	120	385	379	96	82	88	32	100	100	0	638	612	184	102	103	14	100	99	0	0.565	0.582	0.594	0.606	1.467	0.536	0.847	120	466	839	807	-0.823	303	536	297	510	0
1	11	12	"PFK1110"	"Ks624_12"	2740	24800	120	205	208	43	81	86	25	100	97	0	413	407	76	104	106	15	100	100	0	0.401	0.419	0.410	0.409	1.478	0.401	0.742	120	488	433	430	-1.317	124	309	127	303	0
1	12	12	"PFK1113"	"Ks624_4"	2940	24800	120	280	282	71	83	87	22	100	98	0	485	478	103	105	106	15	100	100	0	0.518	0.534	0.533	0.519	1.448	0.517	0.803	120	462	577	572	-0.948	197	380	199	373	0
1	13	12	"PFK1115"	"Ks625_10"	3120	24800	120	129	133	29	82	85	19	90	63	0	168	169	30	105	105	14	95	90	0	0.746	0.797	0.806	0.751	2.374	0.823	0.350	120	461	110	115	-0.423	47	63	51	64	0
1	14	12	"PFK1117"	"Ks625_14"	3320	24800	120	512	489	129	80	82	17	100	100	0	1037	1001	262	102	103	13	100	100	0	0.462	0.455	0.464	0.443	1.462	0.442	0.893	120	481	1367	1308	-1.114	432	935	409	899	0
1	15	12	"PFK1119"	"Ks625_7"	3510	24800	130	157	158	39	81	83	16	97	87	0	367	357	82	105	106	15	98	98	0	0.290	0.306	0.291	0.287	1.954	0.292	0.617	120	497	338	329	-1.785	76	262	77	252	0
1	16	12	"PFK1122"	"Ks646_2"	3700	24800	120	229	229	60	83	86	18	95	93	0	390	388	88	109	110	16	100	100	0	0.520	0.523	0.507	0.483	1.804	0.507	0.746	120	421	427	425	-0.945	146	281	146	279	0
1	17	12	"PFK1144"	"Ks66_16"	3890	24800	130	313	302	78	86	90	29	99	96	0	541	537	151	111	113	18	100	100	0	0.528	0.507	0.506	0.504	1.493	0.483	0.807	120	519	657	642	-0.922	227	430	216	426	0
1	18	12	"PFK1146"	"Ks66_3"	4090	24800	110	111	118	28	87	92	28	47	17	0	147	148	29	109	112	19	78	48	0	0.632	0.795	0.714	0.688	3.024	1.025	0.115	80	420	62	70	-0.663	24	38	31	39	0
1	19	12	"PFK1149"	"Ks66_7"	4270	24790	130	508	492	129	86	90	25	100	100	0	325	323	86	108	109	17	97	97	0	1.945	1.888	1.887	1.934	1.445	1.861	0.858	120	536	639	621	0.960	422	217	406	215	0
1	20	12	"PFK1151"	"Ks68_13"	4460	24800	120	4161	3990	1079	86	88	18	100	100	0	4162	4034	884	108	110	16	100	100	0	1.005	0.994	1.025	0.966	1.346	1.013	0.941	120	462	8129	7830	0.007	4075	4054	3904	3926	0
1	21	12	"PFK1153"	"Ks692_12"	4640	24800	130	110	108	23	87	92	45	11	0	0	142	145	28	108	110	16	78	53	0	0.676	0.568	0.692	0.602	3.552	14.571	0.010	120	481	57	58	-0.564	23	34	21	37	0
1	22	12	"PFK1155"	"Ks692_6"	4830	24780	130	136	139	29	88	93	42	59	13	0	180	183	29	107	108	14	100	95	0	0.658	0.671	0.704	0.647	2.178	2.473	0.093	120	626	121	127	-0.605	48	73	51	76	0
1	1	13	"PFM0107"	"M17691_2"	850	24990	120	206	207	53	76	80	25	100	93	0	286	282	71	100	101	14	99	97	0	0.699	0.720	0.737	0.728	1.628	0.712	0.709	120	553	316	313	-0.517	130	186	131	182	0
1	2	13	"PFM0110"	"M18079_3"	1030	24990	110	384	373	89	74	80	32	100	97	0	504	477	108	99	102	23	100	98	0	0.765	0.791	0.789	0.788	1.306	0.767	0.874	80	432	715	677	-0.386	310	405	299	378	0
1	3	13	"PFM0112"	"M18079_5"	1230	24990	120	407	380	136	72	79	29	99	94	0	905	852	337	100	102	22	99	98	0	0.416	0.410	0.404	0.428	1.807	0.381	0.868	120	438	1140	1060	-1.265	335	805	308	752	0
1	4	13	"PFM0116"	"M18377_2"	1380	24990	150	79	94	95	73	78	25	16	6	0	109	110	17	100	100	13	39	19	0	0.667	2.100	0.924	1.061	3.096	28.849	0.014	156	563	15	31	-0.585	6	9	21	10	-50
1	5	13	"PFM0118"	"M1840_2"	1610	25000	120	157	160	41	76	81	32	90	60	0	261	260	66	102	103	15	98	95	0	0.509	0.532	0.556	0.531	1.867	0.531	0.422	120	499	240	242	-0.973	81	159	84	158	0
1	6	13	"PFM0121"	"M18869_1"	1800	25000	120	344	336	102	77	81	29	98	95	0	498	486	147	103	104	15	99	99	0	0.676	0.676	0.662	0.669	1.577	0.656	0.830	120	468	662	642	-0.565	267	395	259	383	0
1	7	13	"PFM0142"	"M196_6"	1940	24970	120	176	176	46	74	77	19	97	92	0	239	233	60	102	103	15	97	97	0	0.745	0.779	0.768	0.777	1.732	0.728	0.674	120	433	239	233	-0.426	102	137	102	131	0
1	8	13	"PFM0144"	"M196_8"	2130	24970	120	430	429	135	77	82	24	99	99	0	793	743	256	103	104	14	100	98	0	0.512	0.550	0.556	0.574	1.556	0.524	0.889	120	512	1043	992	-0.967	353	690	352	640	0
1	9	13	"PFM0148"	"M19895_2"	2330	24970	110	206	205	63	81	87	30	98	87	0	271	272	56	103	104	13	100	100	0	0.744	0.734	0.704	0.694	1.596	1.130	0.489	80	445	293	293	-0.427	125	168	124	169	0
1	10	13	"PFM0152"	"M20060_1"	2510	24970	110	195	194	39	80	85	25	100	95	0	268	271	50	102	103	13	100	100	0	0.693	0.675	0.716	0.660	1.515	0.714	0.500	80	454	281	283	-0.530	115	166	114	169	0
1	11	13	"PFM0154"	"M20186_2"	2700	24970	100	166	170	57	81	88	33	80	65	0	320	319	146	104	105	14	90	88	0	0.394	0.414	0.419	0.472	2.562	0.351	0.436	80	448	301	304	-1.345	85	216	89	215	0
1	12	13	"PFM0156"	"M20989_1"	2900	24970	110	297	294	77	83	91	39	98	96	0	686	674	165	106	107	16	100	100	0	0.369	0.371	0.365	0.364	1.365	0.366	0.844	80	483	794	779	-1.438	214	580	211	568	0
1	13	13	"PFM0179"	"M22143_2"	3080	24970	120	141	142	35	82	87	23	84	64	0	269	270	54	105	106	14	100	100	0	0.360	0.364	0.343	0.333	1.813	0.374	0.543	120	461	223	225	-1.475	59	164	60	165	0
1	14	13	"PFM0182"	"M22193_2"	3270	24970	130	536	511	138	80	82	19	100	100	0	518	506	123	104	106	13	100	99	0	1.101	1.072	1.078	1.071	1.454	1.095	0.908	120	521	870	833	0.139	456	414	431	402	0
1	15	13	"PFM0184"	"M22193_8"	3470	24970	120	175	175	47	80	83	18	94	89	0	366	368	103	105	107	15	100	100	0	0.364	0.361	0.344	0.328	1.877	0.339	0.713	120	490	356	358	-1.458	95	261	95	263	0
1	16	13	"PFM0186"	"M22451_2"	3680	24960	150	99	104	41	82	86	19	46	24	0	120	123	26	107	108	16	41	17	0	1.308	1.375	1.084	0.982	3.811	4.844	0.029	156	530	30	38	0.387	17	13	22	16	-50
1	17	13	"PFM0193"	"M22678_3"	3850	24970	120	251	242	80	83	86	32	94	85	0	581	596	204	104	106	16	100	100	0	0.352	0.323	0.335	0.308	1.639	0.311	0.733	120	410	645	651	-1.506	168	477	159	492	0
1	18	13	"PFM0196"	"M2305_1"	4040	24960	120	167	170	45	83	87	32	89	71	0	200	202	45	104	106	16	99	93	0	0.875	0.888	0.888	0.886	1.866	0.946	0.500	120	466	180	185	-0.193	84	96	87	98	0
1	19	13	"PFM0218"	"M24561_3"	4220	24970	120	324	320	78	82	87	32	100	100	0	714	701	191	106	107	16	100	100	0	0.398	0.400	0.407	0.398	1.384	0.377	0.851	120	469	850	833	-1.329	242	608	238	595	0
1	20	13	"PFM0224"	"M24933_22"	4420	24970	110	111	116	25	83	88	31	46	11	0	135	137	24	105	107	16	71	45	0	0.933	1.031	0.900	0.923	2.969	2.635	0.060	80	447	58	65	-0.100	28	30	33	32	0
1	21	13	"PFM0227"	"M24933_9"	4610	24960	120	181	183	39	85	87	21	99	92	0	211	209	41	104	106	15	100	96	0	0.897	0.933	0.923	0.929	1.568	0.954	0.670	120	438	203	203	-0.157	96	107	98	105	0
1	22	13	"PFM0229"	"M25032_3"	4800	24960	120	674	646	168	85	89	23	100	100	0	1159	1103	311	105	106	15	100	100	0	0.559	0.562	0.568	0.572	1.353	0.542	0.899	120	507	1643	1559	-0.840	589	1054	561	998	0
1	1	14	"PFM0231"	"M2511_3"	810	25180	130	142	141	32	76	79	22	88	73	0	168	171	32	102	105	17	96	86	0	1.000	0.942	0.949	0.924	2.245	1.049	0.341	120	645	132	134	0.000	66	66	65	69	0
1	2	14	"PFM0234"	"M25344_2"	1000	25170	120	218	220	60	76	82	31	95	92	0	292	295	71	101	105	25	99	99	0	0.743	0.742	0.691	0.718	1.669	0.747	0.712	120	490	333	338	-0.428	142	191	144	194	0
1	3	14	"PFM0693"	"M50721_5"	1180	25180	120	222	230	52	76	84	36	98	95	0	373	368	94	101	103	21	100	98	0	0.537	0.577	0.579	0.583	1.639	0.534	0.743	120	524	418	421	-0.898	146	272	154	267	0
1	4	14	"PFM0695"	"M51089_1"	1380	25180	120	124	133	46	74	77	19	90	67	0	214	213	47	101	102	13	98	96	0	0.442	0.527	0.475	0.457	2.485	0.531	0.390	120	468	163	171	-1.176	50	113	59	112	0
1	5	14	"PFM0698"	"M51323_1"	1560	25180	120	974	937	322	76	79	22	100	100	0	1156	1087	358	101	102	14	100	99	0	0.851	0.873	0.869	0.875	1.543	0.871	0.921	120	479	1953	1847	-0.232	898	1055	861	986	0
1	6	14	"PFM0702"	"M5172_2"	1740	25180	110	115	118	23	76	82	24	76	31	0	247	245	44	101	102	15	100	100	0	0.267	0.292	0.261	0.257	2.041	0.237	0.256	80	461	185	186	-1.904	39	146	42	144	0
1	7	14	"PFM0705"	"M52114_1"	1940	25170	110	378	382	70	72	76	20	100	100	0	1105	1073	211	98	101	24	100	100	0	0.304	0.318	0.314	0.319	1.266	0.282	0.859	80	526	1313	1285	-1.718	306	1007	310	975	0
1	8	14	"PFM0710"	"M52423_1"	2140	25170	110	365	370	72	77	80	21	100	100	0	760	731	171	102	104	21	100	100	0	0.438	0.466	0.454	0.471	1.323	0.412	0.851	80	513	946	922	-1.192	288	658	293	629	0
1	9	14	"PFM0728"	"M53642_4"	2330	25170	120	363	351	111	81	97	166	84	22	0	558	537	150	104	105	18	99	99	0	0.621	0.624	0.597	0.608	1.701	1.160	0.257	120	558	736	703	-0.687	282	454	270	433	0
1	10	14	"PFM0732"	"M53850_1"	2510	25170	120	2355	2287	647	84	101	165	100	100	0	3614	3603	1064	104	105	15	100	100	0	0.647	0.630	0.643	0.630	1.334	0.617	0.906	120	568	5781	5702	-0.628	2271	3510	2203	3499	0
1	11	14	"PFM0734"	"M53930_1"	2710	25170	110	919	864	175	84	89	27	100	100	0	1268	1252	225	105	107	15	100	100	0	0.718	0.680	0.680	0.672	1.237	0.663	0.933	80	504	1998	1927	-0.478	835	1163	780	1147	0
1	12	14	"PFM0738"	"M54370_2"	2880	25170	90	96	96	19	86	90	34	11	0	0	129	131	17	109	111	18	55	21	0	0.500	0.455	0.816	0.897	3.666	10.331	0.017	52	393	30	32	-1.000	10	20	10	22	0
1	13	14	"PFM0742"	"M5455_1"	3090	25170	120	448	441	121	82	88	33	99	99	0	707	687	159	105	107	16	100	100	0	0.608	0.617	0.622	0.595	1.448	0.618	0.862	120	571	968	941	-0.718	366	602	359	582	0
1	14	14	"PFM0744"	"M5455_6"	3280	25170	120	98	101	22	80	83	21	43	15	0	208	209	40	104	105	14	100	100	0	0.173	0.200	0.242	0.208	2.419	0.202	0.191	120	515	122	126	-2.531	18	104	21	105	0
1	15	14	"PFM0765"	"M55888_4"	3470	25170	120	147	158	40	79	82	19	97	87	0	282	282	60	106	107	15	100	100	0	0.386	0.449	0.440	0.424	1.631	0.437	0.628	120	496	244	255	-1.372	68	176	79	176	0
1	16	14	"PFM0770"	"M55941_1"	3660	25170	150	83	85	18	82	85	19	17	5	0	110	111	18	107	108	16	24	5	0	0.333	0.750	0.903	0.761	3.693	2.456	0.015	156	618	4	7	-1.585	1	3	3	4	-50
1	17	14	"PFM0772"	"M56059_1"	3850	25170	120	109	111	23	80	82	19	65	34	0	333	322	78	104	105	15	100	99	0	0.127	0.142	0.129	0.137	2.254	0.107	0.211	120	510	258	249	-2.981	29	229	31	218	0
1	18	14	"PFM0780"	"M56462_2"	4050	25170	120	2200	1958	681	82	86	26	100	99	0	1453	1365	361	105	105	15	100	100	0	1.571	1.489	1.557	1.371	1.548	1.563	0.920	120	607	3466	3136	0.652	2118	1348	1876	1260	0
1	19	14	"PFM0782"	"M56512_15"	4250	25160	150	93	94	20	82	86	30	19	1	0	124	126	20	105	106	16	52	27	0	0.579	0.571	0.750	0.839	3.200	9.839	0.008	156	650	30	33	-0.788	11	19	12	21	-50
1	20	14	"PFM0785"	"M56710_1"	4430	25160	120	350	356	85	82	85	31	100	100	0	527	535	124	104	105	16	100	100	0	0.634	0.636	0.660	0.631	1.368	0.622	0.843	120	463	691	705	-0.658	268	423	274	431	0
1	21	14	"PFM0809"	"M58416_1"	4610	25160	150	85	89	20	84	87	20	17	3	0	113	114	19	102	104	15	35	14	0	0.091	0.417	1.000	0.877	4.553	13.278	0.002	156	676	12	17	-3.459	1	11	5	12	-50
1	22	14	"PFM0815"	"M58784_1"	4830	25140	150	87	89	21	83	87	27	13	2	0	113	115	21	103	105	15	39	17	0	0.400	0.500	1.133	1.029	3.498	2.618	0.028	156	904	14	18	-1.322	4	10	6	12	-50
1	1	15	"PFM0817"	"M58847_5"	820	25370	120	215	221	57	72	76	23	100	98	0	487	465	135	99	102	17	99	99	0	0.369	0.407	0.403	0.418	1.633	0.363	0.683	120	599	531	515	-1.440	143	388	149	366	0
1	2	15	"PFM0820"	"M5894_7"	1010	25370	130	144	147	36	74	80	32	90	55	0	243	250	63	100	102	17	100	98	0	0.490	0.487	0.489	0.452	1.964	0.493	0.339	120	597	213	223	-1.031	70	143	73	150	0
1	3	15	"PFM0824"	"M59170_6"	1200	25370	110	97	104	32	78	84	37	27	5	0	141	142	28	102	103	15	77	62	0	0.487	0.650	0.558	0.709	4.206	3.679	0.031	80	494	58	66	-1.037	19	39	26	40	0
1	4	15	"PFM0828"	"M59497_4"	1390	25370	120	522	491	132	77	82	38	100	99	0	834	814	209	102	103	16	100	100	0	0.608	0.581	0.581	0.573	1.359	0.572	0.893	120	537	1177	1126	-0.718	445	732	414	712	0
1	5	15	"PFN0330"	"N134_61"	1580	25370	130	156	161	45	77	82	31	92	65	0	192	192	37	101	103	14	98	97	0	0.868	0.923	0.926	0.884	1.931	1.037	0.451	120	542	170	175	-0.204	79	91	84	91	0
1	6	15	"PFN0332"	"N134_67"	1770	25370	120	432	422	118	80	85	33	99	97	0	516	499	144	101	102	14	100	100	0	0.848	0.859	0.855	0.858	1.470	0.847	0.848	120	473	767	740	-0.238	352	415	342	398	0
1	7	15	"PFN0334"	"N134_74"	1950	25370	120	142	149	43	77	83	28	90	60	0	246	235	53	100	102	23	97	93	0	0.445	0.533	0.478	0.502	2.016	0.525	0.453	120	577	211	207	-1.167	65	146	72	135	0
1	8	15	"PFN0336"	"N134_76"	2160	25370	120	387	369	118	78	83	31	98	96	0	402	393	106	102	103	17	100	99	0	1.030	1.000	1.020	0.940	1.811	1.016	0.827	120	556	609	582	0.043	309	300	291	291	0
1	9	15	"PFN0338"	"N134_78"	2330	25360	110	140	144	28	82	99	136	0	0	0	286	296	70	103	105	15	100	100	0	0.317	0.321	0.311	0.307	1.875	0.266	0.359	80	470	241	255	-1.658	58	183	62	193	0
1	10	15	"PFN0342"	"N134_83"	2530	25370	120	517	477	159	88	110	175	90	65	0	903	866	277	103	105	16	100	98	0	0.536	0.510	0.525	0.494	1.763	0.496	0.851	120	540	1229	1152	-0.899	429	800	389	763	0
1	11	15	"PFN0360"	"N135_22"	2710	25360	130	213	221	102	87	95	46	94	70	0	228	224	54	104	106	16	97	94	0	1.016	1.117	1.068	1.103	1.932	2.188	0.251	120	594	250	254	0.023	126	124	134	120	0
1	12	15	"PFN0363"	"N135_27"	2900	25360	110	131	139	42	85	90	30	70	32	0	206	202	38	106	108	17	97	95	0	0.460	0.563	0.529	0.478	2.379	0.550	0.277	80	440	146	150	-1.120	46	100	54	96	0
1	13	15	"PFN0365"	"N135_7"	3100	25360	120	138	134	28	81	86	33	74	27	0	289	281	82	104	106	16	97	95	0	0.308	0.299	0.285	0.294	2.234	0.261	0.466	120	484	242	230	-1.698	57	185	53	177	0
1	14	15	"PFN0367"	"N135_9"	3290	25360	120	136	139	31	81	83	20	92	70	0	243	245	54	104	105	14	97	97	0	0.396	0.411	0.389	0.407	1.758	0.393	0.551	120	482	194	199	-1.338	55	139	58	141	0
1	15	15	"PFN0369"	"N136_13"	3480	25360	120	228	225	63	82	84	20	96	95	0	510	495	127	107	107	15	100	100	0	0.362	0.369	0.372	0.341	1.757	0.350	0.744	120	493	549	531	-1.465	146	403	143	388	0
1	16	15	"PFN0371"	"N136_16"	3680	25370	120	102	103	21	79	84	29	35	7	0	170	174	39	106	107	15	94	84	0	0.359	0.353	0.377	0.353	2.804	0.413	0.152	120	475	87	92	-1.476	23	64	24	68	0
1	17	15	"PFN0390"	"N137_31"	3850	25360	120	247	248	61	80	90	97	83	34	0	373	366	87	105	106	15	100	100	0	0.623	0.644	0.638	0.633	1.459	1.089	0.288	120	543	435	429	-0.682	167	268	168	261	0
1	18	15	"PFN0393"	"N137_38"	4060	25390	90	101	107	29	82	87	25	42	11	0	127	125	19	106	106	16	57	23	0	0.905	1.316	1.069	0.936	3.007	1.902	0.064	52	364	40	44	-0.144	19	21	25	19	0
1	19	15	"PFN0395"	"N137_4"	4240	25360	120	195	196	47	82	84	18	99	95	0	477	468	115	103	104	15	100	100	0	0.302	0.312	0.298	0.296	1.568	0.299	0.710	120	524	487	479	-1.727	113	374	114	365	0
1	20	15	"PFN0398"	"N137_44"	4430	25360	120	145	149	41	81	83	20	91	75	0	366	362	86	103	104	14	100	100	0	0.243	0.263	0.245	0.250	1.791	0.246	0.545	120	511	327	327	-2.039	64	263	68	259	0
1	21	15	"PFN0400"	"N137_5"	4620	25360	120	146	147	34	82	84	22	88	69	0	328	341	93	102	103	13	100	100	0	0.283	0.272	0.261	0.253	2.046	0.245	0.541	120	552	290	304	-1.820	64	226	65	239	0
1	22	15	"PFN0403"	"N137_53"	4820	25360	110	98	105	27	81	83	21	40	20	0	130	134	25	101	102	13	77	55	0	0.586	0.727	0.681	0.726	3.779	1.235	0.038	80	547	46	57	-0.771	17	29	24	33	0
1	1	16	"PFN0420"	"N138_29"	830	25580	130	98	105	36	73	77	26	46	16	0	128	134	26	102	104	16	74	43	0	0.962	1.000	0.800	0.890	3.115	1.703	0.074	120	663	51	64	-0.057	25	26	32	32	0
1	2	16	"PFN0422"	"N138_30"	1020	25570	120	117	124	43	74	79	29	74	26	0	197	206	42	100	102	15	99	98	0	0.443	0.472	0.424	0.414	2.218	0.491	0.247	120	542	140	156	-1.174	43	97	50	106	0
1	3	16	"PFN0427"	"N138_36"	1200	25580	100	111	110	22	79	83	24	62	17	0	133	135	27	100	101	14	78	58	0	0.970	0.886	0.835	0.930	2.415	1.188	0.097	80	462	65	66	-0.044	32	33	31	35	0
1	4	16	"PFN0429"	"N138_39"	1390	25560	110	361	354	90	77	82	33	100	98	0	610	583	157	100	103	22	100	100	0	0.557	0.573	0.599	0.576	1.384	0.542	0.837	80	516	794	760	-0.845	284	510	277	483	0
1	5	16	"PFN0431"	"N138_43"	1590	25560	120	355	346	92	77	83	39	99	97	0	687	657	195	102	105	22	100	99	0	0.475	0.485	0.494	0.492	1.437	0.450	0.820	120	500	863	824	-1.073	278	585	269	555	0
1	6	16	"PFN0435"	"N138_51"	1780	25550	150	90	91	24	79	86	34	14	3	0	118	123	25	102	104	14	53	30	0	0.688	0.571	0.814	0.774	4.283	13.571	0.006	156	626	27	33	-0.541	11	16	12	21	-50
1	7	16	"PFN0839"	"N163_7"	1970	25570	80	168	171	45	81	85	29	98	73	0	182	190	45	102	103	13	100	100	0	1.087	1.023	0.949	1.025	1.761	1.247	0.451	52	299	167	178	0.121	87	80	90	88	0
1	8	16	"PFN0843"	"N164_7"	2150	25560	120	272	273	67	80	85	32	99	98	0	485	461	125	102	102	13	100	100	0	0.501	0.538	0.544	0.540	1.398	0.513	0.846	120	543	575	552	-0.996	192	383	193	359	0
1	9	16	"PFN0846"	"N165_14"	2330	25560	110	662	671	116	85	95	56	100	100	0	621	607	106	102	103	15	100	100	0	1.112	1.160	1.171	1.167	1.216	1.161	0.887	80	512	1096	1091	0.153	577	519	586	505	0
1	10	16	"PFN0848"	"N165_16"	2530	25550	110	11802	11343	2806	90	117	220	100	100	0	6546	6069	1481	103	127	270	100	100	0	1.818	1.886	1.889	1.894	1.236	1.877	0.953	80	485	18155	17219	0.862	11712	6443	11253	5966	0
1	11	16	"PFN0852"	"N165_8"	2710	25560	120	178	177	43	87	111	209	0	0	0	215	216	39	105	126	257	0	0	0	0.827	0.811	0.805	0.776	1.697	1.198	0.296	120	537	201	201	-0.274	91	110	90	111	0
1	12	16	"PFN0854"	"N166_2"	2930	25520	150	89	95	33	84	91	42	8	3	0	116	116	21	105	106	16	37	13	0	0.455	1.000	1.163	1.098	4.078	12.460	0.015	156	630	16	22	-1.138	5	11	11	11	-50
1	13	16	"PFN0877"	"N168_9"	3100	25550	150	84	89	22	79	83	22	20	7	0	114	116	19	102	103	16	42	17	0	0.417	0.714	1.014	0.994	4.188	8.278	0.006	156	513	17	24	-1.263	5	12	10	14	-50
1	14	16	"PFN0881"	"N169_15"	3290	25550	150	78	80	17	79	82	22	8	2	0	101	104	18	101	102	14	21	7	0	100000.000	0.333	0.783	1.063	3.810	102.596	0.000	156	593	-1	4	16.610	-1	0	1	3	-50
1	15	16	"PFN0884"	"N169_20"	3480	25550	150	83	93	52	77	80	19	22	6	0	112	114	21	103	105	15	31	16	0	0.667	1.455	0.892	0.943	3.942	22.422	0.006	156	696	15	27	-0.585	6	9	16	11	-50
1	16	16	"PFN0889"	"N170_4"	3680	25540	110	129	127	28	76	79	24	81	53	0	160	158	22	103	105	14	97	87	0	0.930	0.927	0.949	0.820	2.253	1.060	0.422	80	446	110	106	-0.105	53	57	51	55	0
1	17	16	"PFN0891"	"N171_3"	3870	25560	120	191	196	66	77	87	101	59	11	0	250	249	62	104	106	15	98	98	0	0.781	0.821	0.805	0.733	2.029	2.711	0.208	120	500	260	264	-0.357	114	146	119	145	0
1	18	16	"PFN0895"	"N173_3"	4050	25570	150	81	84	20	80	88	91	1	0	0	115	116	18	104	105	16	32	12	0	0.091	0.333	1.000	0.873	3.856	0.016	0.000	156	589	12	16	-3.459	1	11	4	12	-50
1	19	16	"PFN0917"	"N177_5"	4260	25560	150	83	82	16	82	84	18	8	1	0	114	114	20	102	103	15	35	17	0	0.083	0.000	0.861	0.830	4.901	3.057	0.001	156	600	13	12	-3.585	1	12	0	12	-50
1	20	16	"PFN0923"	"N181_1"	4430	25550	120	293	288	74	81	83	21	99	96	0	534	505	138	102	102	14	100	100	0	0.491	0.514	0.503	0.514	1.397	0.496	0.875	120	487	644	610	-1.027	212	432	207	403	0
1	21	16	"PFN0925"	"N181_11"	4620	25550	110	412	413	92	79	83	23	100	100	0	924	909	201	100	101	17	100	100	0	0.404	0.413	0.410	0.408	1.282	0.384	0.893	80	462	1157	1143	-1.307	333	824	334	809	0
1	22	16	"PFN0928"	"N181_17"	4810	25550	120	863	824	225	79	83	24	100	100	0	2373	2175	688	97	99	16	100	100	0	0.344	0.359	0.367	0.373	1.407	0.343	0.931	120	656	3060	2823	-1.538	784	2276	745	2078	0
1	1	17	"PFN0931"	"N181_21"	830	25760	120	128	132	39	75	79	25	78	54	0	207	212	52	103	104	16	100	95	0	0.510	0.523	0.484	0.475	2.293	0.534	0.307	120	580	157	166	-0.973	53	104	57	109	0
1	2	17	"PFN0933"	"N181_25"	1020	25760	100	98	103	30	78	86	30	26	6	0	139	140	24	99	101	16	81	60	0	0.500	0.610	0.645	0.706	3.104	2.036	0.042	80	425	60	66	-1.000	20	40	25	41	0
1	3	17	"PFN0958"	"N187_1"	1210	25760	80	86	94	33	79	85	29	25	9	0	113	116	20	100	103	15	34	23	0	0.538	0.938	1.370	1.541	3.609	9.939	0.014	52	328	20	31	-0.893	7	13	15	16	0
1	4	17	"PFN0960"	"N187_5"	1400	25760	110	196	197	51	78	83	27	98	91	0	428	414	82	100	102	17	100	100	0	0.360	0.379	0.380	0.363	1.525	0.345	0.666	80	501	446	433	-1.475	118	328	119	314	0
1	5	17	"PFN0964"	"N189_3"	1580	25740	120	85	95	41	76	80	21	30	15	0	114	116	19	100	101	14	47	24	0	0.643	1.188	1.038	1.150	4.317	5.287	0.051	120	522	23	35	-0.637	9	14	19	16	0
1	6	17	"PFN0966"	"N189_6"	1770	25750	120	1280	1211	359	79	84	33	100	100	0	880	789	281	102	103	14	97	96	0	1.544	1.648	1.657	1.851	1.672	1.585	0.928	120	534	1979	1819	0.626	1201	778	1132	687	0
1	7	17	"PFN0969"	"N197_2"	1970	25750	120	1005	941	281	81	90	45	100	100	0	1161	1063	376	104	105	14	98	98	0	0.874	0.897	0.900	0.986	1.603	0.853	0.924	120	519	1981	1819	-0.194	924	1057	860	959	0
1	8	17	"PFN0979"	"N243_1"	2160	25760	120	158	160	44	83	92	44	77	35	0	226	223	52	102	103	14	100	95	0	0.605	0.636	0.634	0.637	1.932	0.790	0.297	120	490	199	198	-0.725	75	124	77	121	0
1	9	17	"PFF1893"	"F8058_1"	2340	25760	120	127	154	83	83	92	39	54	33	0	149	171	71	102	102	14	76	66	0	0.936	1.029	0.894	0.935	3.486	1.766	0.206	120	521	91	140	-0.095	44	47	71	69	0
1	10	17	"PFB0086"	"B312"	2530	25750	110	1144	1151	243	83	103	173	100	100	0	2752	2698	656	103	123	231	100	100	0	0.401	0.412	0.415	0.416	1.200	0.377	0.924	80	457	3710	3663	-1.320	1061	2649	1068	2595	0
1	11	17	"PFB0247"	"B619"	2720	25750	150	89	95	28	84	104	184	0	0	0	115	118	23	104	124	232	0	0	0	0.455	0.786	0.885	0.985	3.848	175.429	0.000	156	679	16	25	-1.138	5	11	11	14	-50
1	12	17	"PFB0263"	"B648"	2960	25750	150	95	106	60	85	92	32	22	8	0	116	120	28	102	105	15	47	23	0	0.714	1.167	1.026	1.072	3.790	6.688	0.048	156	548	24	39	-0.485	10	14	21	18	-50
1	13	17	"PFB0272"	"B666"	3100	25750	120	190	194	54	81	85	25	95	88	0	138	141	27	101	102	13	82	64	0	2.946	2.825	2.650	2.853	2.228	3.231	0.447	120	393	146	153	1.559	109	37	113	40	0
1	14	17	"PFC0108"	"C322"	3290	25740	110	230	242	63	78	79	18	100	98	0	336	337	62	101	102	14	100	100	0	0.647	0.695	0.648	0.673	1.435	0.706	0.837	80	466	387	400	-0.629	152	235	164	236	0
1	15	17	"PFA0055"	"A14801_28"	3490	25750	90	157	165	54	80	82	21	88	76	0	188	214	73	109	111	20	96	86	0	0.975	0.810	0.808	0.831	2.138	0.807	0.534	52	365	156	190	-0.037	77	79	85	105	0
1	16	17	"PFA0082"	"A18792_10"	3700	25750	150	83	86	17	80	81	17	19	4	0	113	115	20	109	111	18	27	7	0	0.750	1.000	0.800	0.809	3.527	0.787	0.051	156	646	7	12	-0.415	3	4	6	6	-50
1	17	17	"PFA0091"	"A18792_4"	3870	25740	100	3579	3375	1113	78	80	17	100	100	0	438	416	128	107	109	16	98	98	0	10.577	10.670	10.808	11.096	1.417	10.733	0.893	80	345	3832	3606	3.403	3501	331	3297	309	0
1	18	17	"PFA0097"	"A19747_2"	4070	25740	150	85	87	18	84	85	19	19	4	0	116	119	24	107	108	16	40	20	0	0.111	0.250	0.681	0.656	3.768	0.404	0.014	156	563	10	15	-3.170	1	9	3	12	-50
1	19	17	"PFA0173"	"A4732_13"	4230	25740	90	96	110	57	84	84	16	44	17	0	135	134	22	103	106	16	73	48	0	0.375	0.839	0.605	0.573	4.412	7.777	0.009	52	312	44	57	-1.415	12	32	26	31	0
1	20	17	"PFA0219"	"A8784_10"	4430	25740	110	301	300	93	81	83	20	98	96	0	312	318	90	101	103	14	100	98	0	1.043	1.009	0.954	0.985	1.676	0.957	0.755	80	547	431	436	0.060	220	211	219	217	0
1	21	17	"PFM0561"	"M44175_1"	4620	25730	110	684	659	179	77	81	22	100	100	0	1233	1150	300	99	101	29	100	100	0	0.535	0.554	0.564	0.545	1.300	0.508	0.902	80	533	1741	1633	-0.902	607	1134	582	1051	0
1	22	17	"PFM0639"	"M46861_1"	4830	25750	110	90	97	34	77	79	19	40	15	0	119	122	21	97	98	13	75	45	0	0.591	0.800	0.838	0.673	3.378	1.984	0.053	80	558	35	45	-0.759	13	22	20	25	0
1	1	18	"PFM0668"	"M48963_5"	840	25950	120	182	188	48	75	79	23	99	92	0	429	417	122	99	101	14	99	99	0	0.324	0.355	0.340	0.364	1.706	0.330	0.709	120	548	437	431	-1.625	107	330	113	318	0
1	2	18	"PFM0751"	"M55156_1"	1010	25950	150	86	90	26	77	84	31	18	5	0	112	116	25	99	100	13	48	29	0	0.692	0.765	0.947	0.989	3.917	8.380	0.019	156	717	22	30	-0.531	9	13	13	17	-50
1	3	18	"PFM0789"	"M57163_1"	1220	25940	100	152	156	34	76	82	30	95	65	0	186	191	40	100	101	14	100	95	0	0.884	0.879	0.866	0.865	1.967	0.903	0.528	80	454	162	171	-0.178	76	86	80	91	0
1	4	18	"PFM0887"	"M8047_1"	1410	25950	120	283	283	75	77	80	27	98	95	0	569	544	161	100	101	14	100	99	0	0.439	0.464	0.473	0.464	1.592	0.437	0.805	120	542	675	650	-1.187	206	469	206	444	0
1	5	18	"PFD0324"	"D37405_1"	1600	25950	120	116	120	33	76	80	29	71	28	0	142	143	30	100	101	13	87	65	0	0.952	1.023	0.984	1.094	2.563	4.488	0.118	120	535	82	87	-0.070	40	42	44	43	0
1	6	18	"PFD0374"	"D42243_5"	1790	25940	110	205	211	54	78	82	28	96	92	0	123	126	20	102	102	13	67	37	0	6.048	5.542	5.250	6.041	2.390	8.615	0.326	80	485	148	157	2.596	127	21	133	24	0
1	7	18	"PFD0381"	"D42873_1"	1990	25940	150	88	96	33	79	87	42	12	6	0	115	116	21	102	103	14	44	23	0	0.692	1.214	1.075	1.113	4.223	115.042	0.000	156	681	22	31	-0.531	9	13	17	14	-50
1	8	18	"PFD0391"	"D42954_8"	2170	25940	110	178	179	49	82	91	44	85	57	0	216	218	48	101	102	14	100	97	0	0.835	0.829	0.764	0.771	1.963	0.878	0.465	80	427	211	214	-0.261	96	115	97	117	0
1	9	18	"PFD0408"	"D47995_1"	2360	25940	120	477	468	136	85	91	32	100	99	0	1164	1092	296	105	105	15	100	100	0	0.370	0.388	0.380	0.379	1.352	0.377	0.893	120	459	1451	1370	-1.434	392	1059	383	987	0
1	10	18	"PFD0468"	"D53677_9"	2530	25940	150	85	91	27	84	91	35	12	3	0	115	116	17	105	109	49	1	0	0	0.100	0.636	1.101	1.089	3.736	0.210	0.057	156	550	11	18	-3.322	1	10	7	11	-50
1	11	18	"IMX067I"	"Y_IMX067I"	2750	25940	150	87	93	34	85	93	39	11	5	0	112	112	18	108	110	23	14	1	0	0.500	2.000	1.048	1.155	3.698	14.403	0.013	156	562	6	12	-1.000	2	4	8	4	-50
1	12	18	"IOX204I"	"Y_IOX204I"	2910	25940	150	92	102	37	88	97	43	15	5	0	107	112	25	108	110	16	23	8	0	-4.000	3.500	0.938	0.932	3.952	15.771	0.012	156	494	3	18	Error	4	-1	14	4	-50
1	13	18	"IDX437I"	"Y_IDX437I"	3100	25930	150	79	84	31	83	88	27	8	3	0	106	111	25	105	107	15	23	10	0	-4.000	0.167	1.200	1.164	4.755	5.421	0.016	156	561	-3	7	Error	-4	1	1	6	-50
1	14	18	"ILX005I"	"Y_ILX005I"	3290	25930	150	73	76	18	78	80	20	7	3	0	101	103	15	104	104	14	17	3	0	1.667	2.000	1.000	1.044	3.125	3.098	0.007	156	590	-8	-3	0.737	-5	-3	-2	-1	-50
1	15	18	"Z_1_10"	"Z_1_10"	3480	25930	150	73	76	18	78	82	23	6	1	0	102	105	21	108	110	18	17	3	0	0.833	0.667	0.821	0.827	3.001	0.786	0.051	156	575	-11	-5	-0.263	-5	-6	-2	-3	-50
1	16	18	"Z_1_30"	"Z_1_30"	3670	25930	150	72	79	35	79	82	17	14	4	0	103	106	19	108	110	18	14	4	0	1.400	0.000	0.939	1.094	2.971	3.067	0.036	156	591	-12	-2	0.485	-7	-5	0	-2	-50
1	17	18	"Z_2_70"	"Z_2_70"	3870	25930	140	15740	14903	4523	82	85	20	100	100	0	10628	9491	3216	106	108	16	100	100	0	1.488	1.579	1.562	1.667	1.482	1.564	0.967	156	598	26180	24206	0.573	15658	10522	14821	9385	0
1	18	18	"Z_2_90"	"Z_2_90"	4070	25930	120	24843	22487	6914	89	92	21	100	100	0	15682	14146	4615	110	112	18	100	100	0	1.590	1.596	1.624	1.636	1.426	1.595	0.955	120	476	40326	36434	0.669	24754	15572	22398	14036	0
1	19	18	"Z_3_10"	"Z_3_10"	4250	25930	120	218	222	62	88	90	19	98	92	0	213	215	61	107	110	18	95	86	0	1.226	1.241	1.245	1.332	1.892	1.203	0.665	120	502	236	242	0.294	130	106	134	108	0
1	20	18	"Z_3_30"	"Z_3_30"	4450	25970	150	86	90	21	80	82	21	24	8	0	114	115	22	101	102	15	45	23	0	0.462	0.714	0.696	0.660	4.241	1.294	0.018	156	658	19	24	-1.115	6	13	10	14	-50
1	21	18	"Z_3_50"	"Z_3_50"	4640	25930	120	452	430	151	75	80	23	99	97	0	341	330	100	98	100	28	99	96	0	1.551	1.530	1.541	1.521	1.565	1.558	0.861	120	529	620	587	0.634	377	243	355	232	0
1	22	18	"Z_3_70"	"Z_3_70"	4810	25930	110	2942	2760	725	78	84	48	100	100	0	2084	1866	561	98	105	66	100	100	0	1.442	1.517	1.503	1.562	1.234	1.482	0.946	80	513	4850	4450	0.528	2864	1986	2682	1768	0
1	1	19	"Z_5_10"	"Z_5_10"	830	26130	80	101	103	23	76	83	33	32	7	0	126	129	23	101	103	14	61	48	0	1.000	0.964	1.122	1.098	3.942	34.862	0.001	52	318	50	55	0.000	25	25	27	28	0
1	2	19	"Z_5_30"	"Z_5_30"	1040	26140	100	102	115	52	76	83	35	36	11	0	141	143	22	102	102	14	87	72	0	0.667	0.951	0.807	0.752	3.288	2.983	0.104	80	454	65	80	-0.585	26	39	39	41	0
1	3	19	"Z_5_50"	"Z_5_50"	1230	26140	120	320	311	120	76	82	33	97	94	0	1129	1064	322	101	101	13	100	100	0	0.237	0.244	0.230	0.229	1.516	0.238	0.777	120	522	1272	1198	-2.075	244	1028	235	963	0
1	4	19	"Z_5_70"	"Z_5_70"	1420	26140	120	1094	1041	390	76	80	27	98	98	0	5194	4731	1646	101	101	14	100	100	0	0.200	0.208	0.214	0.200	1.416	0.206	0.944	120	435	6111	5595	-2.323	1018	5093	965	4630	0
1	5	19	"Z_5_90"	"Z_5_90"	1600	26130	120	1940	1858	603	77	82	32	100	100	0	9593	8564	3011	102	103	14	100	100	0	0.196	0.210	0.214	0.215	1.336	0.202	0.944	120	503	11354	10243	-2.349	1863	9491	1781	8462	0
1	6	19	"Z_6_10"	"Z_6_10"	1790	26150	120	98	105	33	79	83	26	40	16	0	122	125	23	103	104	14	59	35	0	1.000	1.182	1.167	1.247	4.112	5.237	0.039	120	546	38	48	0.000	19	19	26	22	0
1	7	19	"Z_7_50"	"Z_7_50"	1990	26140	120	145	152	45	83	89	35	79	39	0	267	266	66	105	106	16	100	99	0	0.383	0.429	0.406	0.387	2.007	0.430	0.432	120	570	224	230	-1.386	62	162	69	161	0
1	8	19	"Z_7_70"	"Z_7_70"	2180	26140	120	290	280	79	86	92	34	97	94	0	583	576	169	105	105	15	100	99	0	0.427	0.412	0.426	0.402	1.487	0.404	0.823	120	541	682	665	-1.228	204	478	194	471	0
1	9	19	"Z_7_90"	"Z_7_90"	2360	26130	110	605	572	130	87	94	34	100	100	0	1331	1287	288	107	110	38	100	100	0	0.423	0.411	0.416	0.406	1.229	0.390	0.921	80	434	1742	1665	-1.241	518	1224	485	1180	0
1	10	19	"Z_8_10"	"Z_8_10"	2550	26100	150	86	94	44	86	92	30	10	5	0	113	112	18	106	109	33	6	0	0	0.000	1.333	1.095	1.151	3.932	9.908	0.025	156	659	7	14	Error	0	7	8	6	-50
1	11	19	"Z_8_30"	"Z_8_30"	2760	26130	80	126	129	30	85	90	28	65	34	0	136	145	32	109	109	16	63	46	0	1.519	1.222	1.538	1.491	3.097	1.310	0.135	52	280	68	80	0.603	41	27	44	36	0
1	12	19	"Z_8_50"	"Z_8_50"	2920	26130	120	17616	16039	5473	89	96	41	100	100	0	15612	13795	5213	110	112	16	100	100	0	1.131	1.166	1.153	1.263	1.531	1.147	0.965	120	542	33029	29635	0.177	17527	15502	15950	13685	0
1	13	19	"PFA32032"	"oPFA32032"	3130	26130	80	100	103	20	82	86	20	42	21	0	136	145	36	108	109	16	75	44	0	0.643	0.568	0.626	0.771	4.137	0.274	0.112	52	324	46	58	-0.637	18	28	21	37	0
1	14	19	"PFC0775"	"oPFC0775"	3320	26130	120	526	501	150	78	80	21	99	98	0	1158	1108	316	104	104	13	100	100	0	0.425	0.421	0.429	0.402	1.535	0.412	0.915	120	410	1502	1427	-1.234	448	1054	423	1004	0
1	15	19	"PFI17647"	"oPFI17647"	3480	26120	150	78	82	21	76	80	23	16	2	0	110	112	19	102	103	13	40	20	0	0.250	0.600	0.867	0.953	4.258	4.579	0.030	156	461	10	16	-2.000	2	8	6	10	-50
1	16	19	"PFF72435"	"oPFF72435"	3680	26130	110	157	160	28	76	78	16	100	97	0	215	219	41	99	101	13	100	98	0	0.698	0.700	0.720	0.704	1.619	0.653	0.632	80	441	197	204	-0.518	81	116	84	120	0
1	17	19	"PFL0040"	"oPFL0040"	3890	26130	120	364	356	102	80	83	20	99	98	0	1079	1043	316	101	102	15	100	100	0	0.290	0.293	0.285	0.283	1.478	0.280	0.867	120	453	1262	1218	-1.784	284	978	276	942	0
1	18	19	"PFL0041"	"oPFL0041"	4060	26120	110	1063	1042	212	82	87	25	100	100	0	1392	1340	294	104	112	68	100	100	0	0.762	0.777	0.770	0.780	1.172	0.705	0.917	80	371	2269	2196	-0.393	981	1288	960	1236	0
1	19	19	"PFI17649"	"oPFI17649"	4240	26120	150	80	81	17	84	87	22	7	1	0	112	113	17	104	111	57	1	0	0	-0.500	-0.333	1.500	1.365	4.178	0.204	0.215	156	538	4	6	Error	-4	8	-3	9	-50
1	20	19	"PFJ12790"	"oPFJ12790"	4460	26130	120	195	195	40	81	83	20	98	95	0	287	281	63	101	102	15	98	96	0	0.613	0.633	0.635	0.643	1.807	0.609	0.768	120	352	300	294	-0.706	114	186	114	180	0
1	21	19	"PFJ12792"	"oPFJ12792"	4640	26130	120	191	190	50	79	83	21	97	90	0	371	369	93	100	101	15	100	100	0	0.413	0.413	0.400	0.393	1.519	0.393	0.756	120	412	383	380	-1.275	112	271	111	269	0
1	22	19	"PFK12895"	"oPFK12895"	4820	26130	110	91	97	22	81	86	35	17	3	0	142	145	27	102	106	47	40	3	0	0.250	0.372	0.438	0.398	2.984	0.363	0.038	80	500	50	59	-2.000	10	40	16	43	0
1	1	20	"PFF72440"	"oPFF72440"	850	26330	120	980	923	283	80	86	35	99	99	0	2274	2153	733	101	102	14	100	100	0	0.414	0.411	0.410	0.419	1.391	0.390	0.915	120	551	3073	2895	-1.272	900	2173	843	2052	0
1	2	20	"PFH0004"	"oPFH0004"	1030	26340	120	364	357	121	79	86	38	95	91	0	591	558	175	102	105	21	100	97	0	0.583	0.610	0.599	0.580	1.790	0.608	0.845	120	449	774	734	-0.779	285	489	278	456	0
1	3	20	"PFD66983"	"oPFD66983"	1220	26330	120	139	138	33	76	83	37	75	31	0	154	163	42	101	103	21	85	65	0	1.189	1.000	1.048	1.071	2.493	1.391	0.279	120	410	116	124	0.249	63	53	62	62	0
1	4	20	"PFBL B0087"	"oPFBLOB0087"	1390	26310	150	88	102	62	76	80	25	31	14	0	114	118	22	100	101	14	48	27	0	0.857	1.444	1.183	1.285	4.446	9.565	0.035	156	575	26	44	-0.222	12	14	26	18	-50
1	5	20	"PFBL B0089"	"oPFBLOB0089"	1600	26330	110	128	132	31	76	78	20	87	68	0	174	175	27	100	101	13	98	98	0	0.703	0.747	0.720	0.683	2.043	0.824	0.358	80	471	126	131	-0.509	52	74	56	75	0
1	6	20	"PFL0045"	"oPFL0045"	1800	26330	120	8075	7630	2301	81	86	28	100	100	0	1962	1894	557	102	103	14	100	100	0	4.298	4.213	4.312	4.203	1.301	4.288	0.951	120	513	9854	9341	2.104	7994	1860	7549	1792	0
1	7	20	"PFF72441"	"oPFF72441"	2000	26350	80	133	141	50	90	97	33	57	28	0	127	134	26	109	110	17	50	26	0	2.389	2.040	1.753	1.830	2.947	6.972	0.059	52	280	61	76	1.256	43	18	51	25	0
1	8	20	"PFBL B0090"	"oPFBLOB0090"	2170	26330	120	229	232	68	87	93	33	96	85	0	610	592	150	105	107	16	100	100	0	0.281	0.298	0.286	0.275	1.677	0.289	0.719	120	475	647	632	-1.830	142	505	145	487	0
1	9	20	"PFD66986"	"oPFD66986"	2380	26330	150	82	93	39	87	95	37	13	4	0	127	128	26	105	108	35	26	5	0	-0.227	0.261	1.317	1.123	4.479	12.133	0.005	156	558	17	29	Error	-5	22	6	23	-50
1	10	20	"PFL0049"	"oPFL0049"	2560	26350	150	86	89	25	87	92	29	6	2	0	113	114	16	104	105	15	32	12	0	-0.111	0.200	0.786	0.866	5.028	8.762	0.008	156	493	8	12	Error	-1	9	2	10	-50
1	11	20	"PFK12897"	"oPFK12897"	2720	26320	150	82	92	41	85	90	29	14	9	0	112	115	21	104	105	14	33	16	0	-0.375	0.636	1.667	1.363	3.940	8.890	0.026	156	605	5	18	Error	-3	8	7	11	-50
1	12	20	"PFF72442"	"oPFF72442"	2930	26330	120	318	311	91	85	90	31	97	91	0	785	741	204	107	107	14	100	100	0	0.344	0.356	0.351	0.340	1.478	0.348	0.787	120	478	911	860	-1.541	233	678	226	634	0
1	13	20	"PFF72443"	"oPFF72443"	3120	26320	120	735	705	193	82	86	28	100	100	0	779	722	194	107	109	15	100	100	0	0.972	1.013	1.012	1.029	1.346	1.005	0.917	120	508	1325	1238	-0.041	653	672	623	615	0
1	14	20	"PFBL B0094"	"oPFBLOB0094"	3310	26320	130	1684	1594	469	79	81	15	100	100	0	2770	2588	837	106	106	14	100	100	0	0.602	0.610	0.614	0.629	1.341	0.588	0.944	120	408	4269	3997	-0.731	1605	2664	1515	2482	0
1	15	20	"PFH0026"	"oPFH0026"	3450	26300	150	99	100	20	80	84	23	42	8	0	176	175	38	103	104	14	92	83	0	0.260	0.278	0.357	0.325	2.540	0.260	0.125	156	487	92	92	-1.942	19	73	20	72	0
1	16	20	"PFD67003"	"oPFD67003"	3650	26290	120	255	250	62	80	85	26	99	97	0	660	627	165	101	102	14	99	99	0	0.313	0.323	0.314	0.327	1.446	0.308	0.831	120	501	734	696	-1.675	175	559	170	526	0
1	17	20	"PFM60515"	"oPFM60515"	3850	26290	120	101	108	36	80	85	38	25	5	0	141	143	25	101	102	14	87	69	0	0.525	0.667	0.652	0.637	2.834	1.170	0.167	120	476	61	70	-0.930	21	40	28	42	0
1	18	20	"PFL0099"	"oPFL0099"	4030	26290	120	704	658	207	80	84	38	98	98	0	2820	2670	790	103	108	61	100	100	0	0.230	0.225	0.231	0.213	1.450	0.223	0.935	120	465	3341	3145	-2.122	624	2717	578	2567	0
1	19	20	"PFJ12808"	"oPFJ12808"	4220	26290	120	233	228	47	77	80	19	100	99	0	322	317	78	104	109	61	96	86	0	0.716	0.709	0.707	0.733	1.520	0.657	0.829	120	453	374	364	-0.483	156	218	151	213	0
1	20	20	"PFBL B0145"	"oPFBLOB0145"	4410	26290	120	396	395	108	79	81	16	100	100	0	413	393	96	103	103	14	100	99	0	1.023	1.090	1.089	1.093	1.489	1.087	0.882	120	438	627	606	0.032	317	310	316	290	0
1	21	20	"PFBL B0149"	"oPFBLOB0149"	4600	26290	140	110	117	35	84	87	31	46	8	0	218	220	38	103	104	14	99	98	0	0.226	0.282	0.269	0.250	2.389	0.304	0.178	156	529	141	150	-2.145	26	115	33	117	0
1	22	20	"PFI17700"	"oPFI17700"	4800	26290	110	260	268	79	84	87	20	100	100	0	604	602	117	102	103	14	100	100	0	0.351	0.368	0.347	0.353	1.415	0.628	0.714	80	491	678	684	-1.512	176	502	184	500	0
1	1	21	"PFI17702"	"oPFI17702"	810	26500	120	800	755	247	79	87	34	99	99	0	1149	1080	342	98	99	13	100	100	0	0.686	0.688	0.687	0.670	1.418	0.677	0.927	120	532	1772	1658	-0.544	721	1051	676	982	0
1	2	21	"PFG0046"	"oPFG0046"	990	26500	120	203	203	52	81	95	77	82	27	0	319	315	105	101	109	59	91	81	0	0.560	0.570	0.568	0.625	1.797	0.728	0.581	120	457	340	336	-0.837	122	218	122	214	0
1	3	21	"PFBL B0151"	"oPFBLOB0151"	1190	26500	120	243	243	63	75	86	70	93	64	0	608	581	182	100	107	55	97	97	0	0.331	0.349	0.357	0.360	1.579	0.324	0.821	120	532	676	649	-1.596	168	508	168	481	0
1	4	21	"PFG0047"	"oPFG0047"	1380	26500	110	111	117	32	75	80	30	62	21	0	212	215	45	96	98	13	100	100	0	0.310	0.353	0.351	0.354	2.060	0.271	0.206	80	444	152	161	-1.688	36	116	42	119	0
1	5	21	"PFD67004"	"oPFD67004"	1570	26500	120	222	218	58	74	80	36	96	87	0	404	387	114	99	100	14	100	98	0	0.485	0.500	0.498	0.504	1.686	0.458	0.722	120	515	453	432	-1.043	148	305	144	288	0
1	6	21	"PFL0107"	"oPFL0107"	1760	26500	120	126	130	36	76	82	32	70	38	0	281	278	67	100	101	12	99	99	0	0.276	0.303	0.294	0.268	2.325	0.266	0.364	120	447	231	232	-1.856	50	181	54	178	0
1	7	21	"PFM60519"	"oPFM60519"	1950	26500	120	819	763	267	84	90	28	100	99	0	971	912	313	102	103	14	100	100	0	0.846	0.838	0.850	0.838	1.506	0.834	0.928	120	454	1604	1489	-0.242	735	869	679	810	0
1	8	21	"PFI17707"	"oPFI17707"	2150	26500	120	335	342	128	84	88	25	99	98	0	440	430	125	101	102	16	100	100	0	0.740	0.784	0.728	0.748	1.548	0.807	0.806	120	460	590	587	-0.434	251	339	258	329	0
1	9	21	"PFBL B0154"	"oPFBLOB0154"	2330	26500	120	23982	21327	6978	87	95	36	100	100	0	6263	6121	1764	103	104	15	100	100	0	3.879	3.529	3.608	3.436	1.328	3.641	0.955	120	440	30055	27258	1.956	23895	6160	21240	6018	0
1	10	21	"PFM60520"	"oPFM60520"	2510	26500	120	323	321	82	91	98	34	100	95	0	347	347	87	104	105	15	100	100	0	0.955	0.947	0.884	0.947	1.521	0.926	0.728	120	371	475	473	-0.067	232	243	230	243	0
1	11	21	"PFBL B0158"	"oPFBLOB0158"	2710	26500	120	2241	2078	713	86	92	30	100	100	0	863	802	282	103	103	13	100	99	0	2.836	2.850	2.912	2.926	1.380	2.806	0.944	120	433	2915	2691	1.504	2155	760	1992	699	0
1	12	21	"PFI17709"	"oPFI17709"	2910	26500	120	764	721	226	84	87	22	100	100	0	1491	1488	433	103	104	13	100	100	0	0.490	0.460	0.463	0.446	1.370	0.453	0.917	120	462	2068	2022	-1.029	680	1388	637	1385	0
1	13	21	"PFG0048"	"oPFG0048"	3090	26500	120	905	852	279	83	86	24	100	99	0	3837	3619	1068	105	106	14	100	100	0	0.220	0.219	0.219	0.208	1.469	0.215	0.921	120	448	4554	4283	-2.183	822	3732	769	3514	0
1	14	21	"PFM60526"	"oPFM60526"	3280	26500	120	480	444	144	81	83	17	99	97	0	1093	1031	313	105	106	14	100	99	0	0.404	0.392	0.394	0.368	1.550	0.388	0.897	120	468	1387	1289	-1.308	399	988	363	926	0
1	15	21	"PFM60528"	"oPFM60528"	3470	26490	120	887	809	258	81	83	21	100	99	0	628	581	176	104	105	14	99	99	0	1.538	1.526	1.518	1.556	1.447	1.545	0.931	120	495	1330	1205	0.621	806	524	728	477	0
1	16	21	"PFL0111"	"oPFL0111"	3670	26500	120	188	186	52	81	86	26	92	80	0	254	246	63	102	103	14	98	96	0	0.704	0.729	0.707	0.695	1.768	0.744	0.652	120	508	259	249	-0.506	107	152	105	144	0
1	17	21	"E598_1c"	"E598_1c"	3850	26510	150	85	89	25	81	86	37	8	0	0	110	112	18	104	104	14	32	13	0	0.667	1.000	0.872	0.956	3.570	29.763	0.004	156	570	10	16	-0.585	4	6	8	8	-50
1	18	21	"E598_1e"	"E598_1e"	4050	26510	150	84	86	22	79	84	35	6	1	0	108	110	17	103	104	14	32	10	0	1.000	1.000	0.843	0.902	4.503	0.001	0.000	156	542	10	14	0.000	5	5	7	7	-50
1	19	21	"E598_1g"	"E598_1g"	4240	26500	150	78	79	15	79	81	16	14	1	0	102	103	15	104	105	15	14	5	0	0.500	0.000	0.850	1.070	3.565	1.842	0.005	156	539	-3	-1	-1.000	-1	-2	0	-1	-50
1	20	21	"E598_1i"	"E598_1i"	4420	26490	120	504	487	140	81	85	32	99	98	0	606	586	169	104	105	14	100	98	0	0.843	0.842	0.860	0.861	1.519	0.833	0.922	120	473	925	888	-0.247	423	502	406	482	0
1	21	21	"F48446_9a"	"F48446_9a"	4620	26500	150	83	89	32	82	86	32	13	5	0	103	108	24	101	103	13	28	11	0	0.500	1.000	1.600	1.572	3.823	80.289	0.001	156	576	3	14	-1.000	1	2	7	7	-50
1	22	21	"F48446_9c"	"F48446_9c"	4810	26500	150	77	79	18	83	86	23	4	1	0	103	104	16	102	103	14	19	5	0	-6.000	-2.000	1.244	1.125	3.037	8.788	0.010	156	794	-5	-2	Error	-6	1	-4	2	-50
1	1	22	"I12861_2g"	"I12861_2g"	820	26700	110	126	128	30	77	83	24	85	50	0	147	146	19	97	98	13	98	86	0	0.980	1.041	1.051	1.047	2.044	1.429	0.290	80	580	99	100	-0.029	49	50	51	49	0
1	2	22	"I12861_2i"	"I12861_2i"	1010	26700	110	130	133	26	79	91	73	17	0	0	182	186	30	97	104	56	86	20	0	0.600	0.607	0.607	0.563	1.820	0.615	0.384	80	484	136	143	-0.737	51	85	54	89	0
1	3	22	"J512_2a"	"J512_2a"	1170	26740	150	73	81	34	77	84	53	5	3	0	95	96	13	97	101	40	0	0	0	2.000	-4.000	1.583	1.548	3.690	19.186	0.007	156	973	-6	3	1.000	-4	-2	4	-1	-50
1	4	22	"J512_2c"	"J512_2c"	1420	26700	150	80	84	23	75	80	28	12	3	0	101	102	17	97	98	13	22	10	0	1.250	1.800	0.818	1.015	3.566	69.016	0.000	156	861	9	14	0.322	5	4	9	5	-50
1	5	22	"J512_2e"	"J512_2e"	1590	26710	150	79	85	27	75	82	35	10	1	0	103	105	15	98	99	13	27	11	0	0.800	1.429	1.417	1.275	4.177	15.598	0.008	156	836	9	17	-0.322	4	5	10	7	-50
1	6	22	"J512_2g"	"J512_2g"	1820	26680	150	82	85	23	77	84	30	14	3	0	100	101	12	98	99	12	20	5	0	2.500	2.667	2.000	1.769	3.754	0.014	0.000	156	737	7	11	1.322	5	2	8	3	-50
1	7	22	"M40872_8a"	"M40872_8a"	1990	26710	150	84	89	24	79	85	30	13	2	0	100	102	16	98	98	11	28	9	0	2.500	2.500	1.311	1.404	3.639	9.917	0.019	156	731	7	14	1.322	5	2	10	4	-50
1	8	22	"M40872_8c"	"M40872_8c"	2160	26710	150	80	83	23	80	92	53	3	0	0	96	98	15	99	100	14	13	3	0	0.000	-3.000	1.571	1.539	3.333	12.561	0.044	156	825	-3	2	Error	0	-3	3	-1	-50
1	9	22	"M40872_8e"	"M40872_8e"	2340	26690	80	123	131	56	80	88	35	55	25	0	118	131	53	98	99	13	55	36	0	2.150	1.545	1.667	1.848	3.205	0.918	0.286	52	305	63	84	1.104	43	20	51	33	0
1	10	22	"M40872_8g"	"M40872_8g"	2540	26700	150	89	104	55	82	93	61	10	5	0	99	102	16	99	101	14	24	7	0	100000.000	7.333	1.950	1.840	3.870	23.167	0.038	156	834	7	25	16.610	7	0	22	3	-50
1	11	22	"M40872_8i"	"M40872_8i"	2720	26700	150	89	97	33	84	96	64	5	2	0	108	109	16	99	101	14	39	11	0	0.556	1.300	1.184	1.266	4.431	20.578	0.018	156	774	14	23	-0.848	5	9	13	10	-50
1	12	22	"EMPTY"	"EMPTY"	2920	26700	150	109	124	49	81	87	27	53	37	0	135	151	65	99	100	13	63	55	0	0.778	0.827	0.804	0.926	2.967	0.934	0.328	156	777	64	95	-0.363	28	36	43	52	-75
1	13	22	"EMPTY"	"EMPTY"	3110	26700	150	131	169	98	80	86	30	62	46	0	172	215	118	101	102	14	72	62	0	0.718	0.781	0.875	0.905	2.329	0.820	0.742	156	754	122	203	-0.477	51	71	89	114	-75
1	14	22	"EMPTY"	"EMPTY"	3300	26700	150	121	164	93	79	83	26	63	47	0	160	192	93	103	104	15	66	59	0	0.737	0.955	0.942	0.982	2.438	0.986	0.758	156	769	99	174	-0.441	42	57	85	89	-75
1	15	22	"EMPTY"	"EMPTY"	3490	26700	150	123	136	58	78	80	15	68	55	0	154	179	78	102	102	14	71	61	0	0.865	0.753	0.767	0.866	2.447	0.729	0.650	156	784	97	135	-0.209	45	52	58	77	-75
1	16	22	"EMPTY"	"EMPTY"	3680	26700	150	220	425	490	79	81	18	75	62	0	270	438	433	101	102	13	74	68	0	0.834	1.027	0.959	0.954	2.101	1.108	0.892	156	737	310	683	-0.261	141	169	346	337	-75
1	17	22	"EMPTY"	"EMPTY"	3870	26690	150	109	129	56	79	82	19	57	47	0	130	161	68	101	102	14	64	51	0	1.034	0.833	0.840	0.889	2.724	0.830	0.584	156	661	59	110	0.049	30	29	50	60	-75
1	18	22	"EMPTY"	"EMPTY"	4060	26690	150	105	119	53	80	82	19	55	35	0	127	154	65	101	103	14	63	47	0	0.962	0.736	0.818	0.855	2.549	0.824	0.584	156	660	51	92	-0.057	25	26	39	53	-75
1	19	22	"EMPTY"	"EMPTY"	4250	26690	150	79	80	15	81	84	23	5	0	0	102	104	13	101	103	14	17	3	0	-2.000	-0.333	1.125	1.307	3.072	67.661	0.000	156	665	-1	2	Error	-2	1	-1	3	-75
1	20	22	"EMPTY"	"EMPTY"	4430	26690	150	82	83	16	83	86	23	7	1	0	102	103	14	102	103	14	17	3	0	100000.000	0.000	1.357	1.224	3.153	2.864	0.007	156	703	-1	1	16.610	-1	0	0	1	-75
1	21	22	"EMPTY"	"EMPTY"	4620	26690	150	83	94	52	83	89	36	10	3	0	103	104	14	102	102	14	17	3	0	0.000	5.500	1.583	1.358	4.217	34.291	0.008	156	705	1	13	Error	0	1	11	2	-75
1	22	22	"EMPTY"	"EMPTY"	4810	26690	150	81	84	18	86	91	33	3	0	0	103	103	13	103	105	15	10	1	0	100000.000	100000.000	1.757	1.634	3.620	5.236	0.064	156	889	-5	-2	16.610	-5	0	-2	0	-75
2	1	1	"PFA0116"	"A23157_2"	5410	22760	150	267	271	64	83	89	31	100	99	0	610	597	172	107	109	19	100	100	0	0.366	0.384	0.378	0.387	1.511	0.355	0.745	156	853	687	678	-1.451	184	503	188	490	0
2	2	1	"PFA0048"	"A14801_13"	5600	22760	140	370	370	125	83	86	19	98	97	0	1268	1265	441	108	109	18	100	99	0	0.247	0.248	0.245	0.244	1.464	0.241	0.896	156	605	1447	1444	-2.015	287	1160	287	1157	0
2	3	1	"PFA0211"	"A8109_3"	5770	22760	150	824	751	315	85	87	20	100	100	0	1421	1352	615	107	108	16	100	100	0	0.562	0.535	0.524	0.547	1.395	0.516	0.898	156	645	2053	1911	-0.830	739	1314	666	1245	0
2	4	1	"PFA0021"	"A11962_3"	5970	22760	160	190	192	51	86	88	21	97	89	0	216	214	45	107	108	16	97	94	0	0.954	0.991	1.025	0.963	1.814	1.044	0.670	208	722	213	213	-0.068	104	109	106	107	0
2	5	1	"PFA0164"	"A3310_6"	6140	22760	150	259	267	58	86	89	21	100	99	0	479	478	99	107	109	19	100	100	0	0.465	0.488	0.471	0.479	1.331	0.478	0.840	156	669	545	552	-1.105	173	372	181	371	0
2	6	1	"PFA0033"	"A13725_2"	6340	22760	140	1045	970	247	87	91	32	100	100	0	507	492	104	110	115	26	100	100	0	2.413	2.312	2.340	2.293	1.274	2.446	0.888	156	700	1355	1265	1.271	958	397	883	382	0
2	7	1	"PFB0041"	"B180"	6530	22760	140	695	667	211	87	92	38	99	98	0	661	662	182	107	112	26	100	100	0	1.097	1.045	1.031	1.000	1.447	1.072	0.887	156	658	1162	1135	0.134	608	554	580	555	0
2	8	1	"PFB0043"	"B186"	6730	22760	140	348	350	90	86	90	37	100	97	0	424	422	97	106	109	18	100	100	0	0.824	0.835	0.837	0.818	1.366	0.854	0.810	156	603	580	580	-0.279	262	318	264	316	0
2	9	1	"PFB0048"	"B197"	6910	22760	150	1982	1931	584	84	89	38	100	100	0	1067	1040	278	110	116	44	100	100	0	1.983	1.986	1.991	1.956	1.252	2.035	0.933	156	659	2855	2777	0.988	1898	957	1847	930	0
2	10	1	"PFB0056"	"B218"	7100	22760	150	6448	6334	2094	85	92	68	100	100	0	11639	11446	3627	115	118	22	100	100	0	0.552	0.551	0.548	0.545	1.231	0.535	0.927	156	702	17887	17580	-0.857	6363	11524	6249	11331	0
2	11	1	"PFB0059"	"B241"	7290	22760	150	166	168	38	91	98	64	59	9	0	235	238	42	118	130	42	98	82	0	0.641	0.642	0.628	0.600	1.753	1.757	0.204	156	803	192	197	-0.642	75	117	77	120	0
2	12	1	"PFB0069"	"B270"	7490	22760	150	231	229	43	88	92	21	99	97	0	372	371	78	114	121	32	98	98	0	0.554	0.549	0.555	0.547	1.315	0.523	0.813	156	707	401	398	-0.851	143	258	141	257	0
2	13	1	"PFB0161"	"B471"	7670	22760	140	362	360	78	84	86	18	100	100	0	659	678	142	108	111	19	100	100	0	0.505	0.484	0.487	0.472	1.443	0.463	0.844	156	608	829	846	-0.987	278	551	276	570	0
2	14	1	"PFB0183"	"B508"	7870	22760	150	177	176	42	81	85	22	96	90	0	317	323	72	106	114	110	95	41	0	0.455	0.438	0.439	0.420	1.603	0.417	0.656	156	719	307	312	-1.136	96	211	95	217	0
2	15	1	"PFB0185"	"B511"	8060	22760	150	456	443	128	83	86	22	100	100	0	489	479	117	107	115	107	97	89	0	0.976	0.968	0.990	0.952	1.359	1.002	0.895	156	775	755	732	-0.034	373	382	360	372	0
2	16	1	"PFB0199"	"B537"	8250	22760	140	313	301	86	85	89	21	98	96	0	711	687	225	111	114	20	98	98	0	0.380	0.375	0.375	0.376	1.463	0.350	0.832	156	645	828	792	-1.396	228	600	216	576	0
2	17	1	"PFB0205"	"B549"	8440	22760	140	662	655	129	93	95	23	100	100	0	664	671	155	119	122	22	100	100	0	1.044	1.018	1.030	1.031	1.295	0.996	0.902	156	656	1114	1114	0.062	569	545	562	552	0
2	18	1	"PFB0211"	"B556"	8640	22750	150	3719	3486	1203	91	93	21	100	100	0	6938	6645	2585	114	117	22	100	100	0	0.532	0.520	0.518	0.533	1.406	0.488	0.926	156	689	10452	9926	-0.911	3628	6824	3395	6531	0
2	19	1	"PFC0047"	"C187"	8810	22760	150	499	500	116	90	92	22	100	100	0	1400	1424	416	116	118	22	100	100	0	0.319	0.313	0.306	0.320	1.395	0.291	0.872	156	693	1693	1718	-1.650	409	1284	410	1308	0
2	20	1	"PFC0049"	"C191"	9020	22750	140	497	498	167	92	95	22	98	97	0	943	916	301	117	119	21	100	99	0	0.490	0.508	0.506	0.503	1.322	0.491	0.893	156	681	1231	1205	-1.028	405	826	406	799	0
2	21	1	"PFC0053"	"C199"	9210	22750	140	214	221	51	93	97	25	97	92	0	393	396	87	118	121	24	100	99	0	0.440	0.460	0.461	0.449	1.478	0.450	0.759	156	611	396	406	-1.184	121	275	128	278	0
2	22	1	"PFC0064"	"C230"	9410	22770	150	113	119	34	89	95	27	44	16	0	167	170	29	112	120	30	83	42	0	0.436	0.517	0.469	0.518	2.451	0.557	0.123	156	843	79	88	-1.196	24	55	30	58	-50
2	1	2	"PFC0067"	"C234"	5400	22970	150	853	826	185	86	90	26	100	98	0	1513	1472	320	106	109	17	100	100	0	0.545	0.542	0.540	0.530	1.393	0.532	0.929	156	689	2174	2106	-0.875	767	1407	740	1366	0
2	2	2	"PFC0074"	"C249"	5590	22960	150	187	190	49	87	90	22	99	90	0	263	273	62	110	112	18	99	98	0	0.654	0.632	0.595	0.599	1.543	0.604	0.662	156	521	253	266	-0.614	100	153	103	163	0
2	3	2	"PFK0421"	"Kn479_3"	5800	22960	150	229	232	55	86	89	21	99	98	0	410	417	88	108	110	18	100	100	0	0.474	0.472	0.450	0.454	1.447	0.463	0.791	156	482	445	455	-1.079	143	302	146	309	0
2	4	2	"PFK0499"	"Kn722_1"	5960	22960	150	1115	1143	336	89	91	19	100	100	0	328	334	74	108	110	18	100	100	0	4.664	4.664	4.705	4.668	1.329	4.960	0.850	156	434	1246	1280	2.221	1026	220	1054	226	0
2	5	2	"PFK0529"	"Kn862_1"	6160	22960	150	1303	1216	482	93	191	1139	53	0	0	1345	1311	451	112	118	28	100	100	0	0.981	0.937	0.920	0.902	1.298	0.967	0.912	156	478	2443	2322	-0.027	1210	1233	1123	1199	0
2	6	2	"PFK0159"	"Kn1106_2"	6350	23000	150	109	114	26	95	525	3241	0	0	0	150	153	34	113	135	231	0	0	0	0.378	0.475	0.493	0.461	3.082	182.538	0.009	156	492	51	59	-1.402	14	37	19	40	-50
2	7	2	"PFK0179"	"Kn1255_4"	6540	22960	140	1829	1787	647	93	98	43	100	100	0	1618	1657	543	112	117	28	100	100	0	1.153	1.096	1.098	1.076	1.294	1.116	0.915	156	524	3242	3239	0.205	1736	1506	1694	1545	0
2	8	2	"PFK0266"	"Kn2144_2"	6740	22950	150	2017	1974	702	91	96	35	100	100	0	692	690	203	111	116	48	100	98	0	3.315	3.252	3.211	3.215	1.353	3.388	0.888	156	519	2507	2462	1.729	1926	581	1883	579	0
2	9	2	"PFK1250"	"Ks8_1"	6930	22960	150	227	225	51	93	98	34	98	87	0	380	389	90	113	119	48	99	96	0	0.502	0.478	0.493	0.466	1.601	0.480	0.717	156	561	401	408	-0.995	134	267	132	276	0
2	10	2	"PFK0668"	"Ks13_2"	7120	22960	150	785	789	258	94	103	72	99	98	0	507	519	140	119	131	45	99	98	0	1.781	1.737	1.713	1.723	1.316	1.770	0.893	156	660	1079	1095	0.833	691	388	695	400	0
2	11	2	"PFK0833"	"Ks25_5"	7350	22980	80	139	138	31	112	113	30	44	13	0	248	245	46	136	163	64	80	32	0	0.241	0.239	0.319	0.288	2.451	0.323	0.251	52	256	139	135	-2.052	27	112	26	109	0
2	12	2	"PFK0849"	"Ks26_17"	7490	22960	140	241	253	62	92	97	24	98	98	0	316	319	65	117	130	44	100	96	0	0.749	0.797	0.829	0.761	1.736	0.807	0.742	156	521	348	363	-0.417	149	199	161	202	0
2	13	2	"PFK0898"	"Ks31_1"	7690	22950	150	607	617	220	86	113	351	82	17	0	511	525	237	110	118	86	95	91	0	1.299	1.280	1.314	1.323	1.419	2.176	0.403	156	454	922	946	0.378	521	401	531	415	0
2	14	2	"PFK0968"	"Ks42_6"	7890	22960	150	162	167	41	86	108	321	0	0	0	328	335	73	111	118	79	99	78	0	0.350	0.362	0.363	0.330	1.714	8.000	0.067	156	545	293	305	-1.514	76	217	81	224	0
2	15	2	"PFK1224"	"Ks83_19"	8100	22970	90	114	119	26	86	89	21	55	36	0	156	156	20	113	115	20	88	53	0	0.651	0.767	0.744	0.680	2.329	1.076	0.122	52	353	71	76	-0.619	28	43	33	43	0
2	16	2	"PFK1246"	"Ks89_2"	8270	22960	140	232	231	50	87	88	19	100	98	0	266	274	55	110	112	19	100	98	0	0.929	0.878	0.893	0.872	1.591	0.866	0.734	156	555	301	308	-0.105	145	156	144	164	0
2	17	2	"PFK1245"	"Ks89_10"	8470	22970	150	100	103	25	89	91	20	33	13	0	129	134	22	111	114	20	45	22	0	0.611	0.609	0.864	0.789	3.539	0.781	0.096	156	506	29	37	-0.710	11	18	14	23	-50
2	18	2	"PFK1268"	"Ks97_1"	8660	22960	140	313	321	72	91	93	21	100	100	0	389	395	80	112	115	21	100	100	0	0.801	0.813	0.813	0.804	1.389	0.811	0.834	156	438	499	513	-0.319	222	277	230	283	0
2	19	2	"PFK0567"	"Ks101_10"	8830	22960	150	455	454	115	96	98	22	100	100	0	643	634	153	120	121	22	100	99	0	0.686	0.696	0.684	0.695	1.319	0.688	0.906	156	524	882	872	-0.543	359	523	358	514	0
2	20	2	"PFK0617"	"Ks117_4"	9040	22960	120	126	126	27	96	99	23	60	28	0	222	220	48	120	121	21	94	88	0	0.294	0.300	0.343	0.317	2.512	0.258	0.207	120	487	132	130	-1.766	30	102	30	100	0
2	21	2	"PFK0689"	"Ks157_11"	9220	22950	150	19576	19422	4663	101	107	30	100	100	0	4048	4055	924	125	128	24	100	100	0	4.964	4.916	4.893	4.910	1.190	5.003	0.942	156	456	23398	23251	2.312	19475	3923	19321	3930	0
2	22	2	"PFK0731"	"Ks186_10"	9410	22950	160	65535	56682	15995	111	115	33	100	100	69	65535	55028	18490	136	142	37	100	99	67	1.000	1.031	1.000	1.129	1.972	1.006	0.954	208	730	130823	111463	0.001	65424	65399	56571	54892	0
2	1	3	"PFK0746"	"Ks202_1"	5420	23160	140	1606	1571	342	88	96	46	100	100	0	2167	2066	432	106	108	17	100	100	0	0.737	0.757	0.763	0.755	1.224	0.747	0.950	156	614	3579	3443	-0.441	1518	2061	1483	1960	0
2	2	3	"PFK0750"	"Ks202_4"	5610	23160	140	241	248	55	89	94	27	100	99	0	310	323	67	107	110	19	100	100	0	0.749	0.736	0.718	0.725	1.389	0.733	0.778	156	514	355	375	-0.417	152	203	159	216	0
2	3	3	"PFK0747"	"Ks202_10"	5800	23160	140	1013	1049	283	85	88	20	100	100	0	810	846	234	104	106	16	100	100	0	1.314	1.299	1.323	1.310	1.256	1.283	0.913	156	502	1634	1706	0.394	928	706	964	742	0
2	4	3	"PFK0766"	"Ks212_4"	6000	23160	140	2235	2264	488	86	88	19	100	100	0	972	975	204	105	106	16	100	100	0	2.479	2.503	2.487	2.513	1.184	2.531	0.934	156	474	3016	3048	1.310	2149	867	2178	870	0
2	5	3	"PFA0029"	"A12706_1"	6170	23150	150	58222	55100	11768	99	838	4214	100	100	34	11694	13474	7124	112	162	462	92	92	0	5.018	4.116	4.366	4.540	1.678	3.651	0.829	156	433	69705	68363	2.327	58123	11582	55001	13362	0
2	6	3	"PFA0034"	"A13725_4"	6360	23160	150	5015	5388	1846	109	840	4203	75	8	0	2279	2306	656	113	164	460	98	96	0	2.265	2.407	2.371	2.405	1.281	5.840	0.429	156	435	7072	7472	1.180	4906	2166	5279	2193	0
2	7	3	"PFA0036"	"A13725_6"	6550	23160	140	1175	1122	274	94	96	21	100	100	0	888	875	176	108	111	18	100	100	0	1.386	1.340	1.350	1.313	1.304	1.382	0.927	156	464	1861	1795	0.471	1081	780	1028	767	0
2	8	3	"PFA0038"	"A13725_9"	6750	23150	140	433	428	96	92	96	31	100	100	0	521	522	114	111	116	48	100	99	0	0.832	0.818	0.812	0.813	1.285	0.785	0.882	156	526	751	747	-0.266	341	410	336	411	0
2	9	3	"PFA0041"	"A14195_3"	6950	23210	150	102	108	29	92	97	34	25	5	0	125	127	21	109	114	49	8	0	0	0.625	0.889	1.050	1.095	3.840	1.616	0.131	156	510	26	34	-0.678	10	16	16	18	-50
2	10	3	"PFA0043"	"A14263_1"	7130	23150	150	869	917	263	91	96	26	100	100	0	617	635	147	109	116	32	100	100	0	1.531	1.570	1.575	1.552	1.265	1.608	0.923	156	585	1286	1352	0.615	778	508	826	526	0
2	11	3	"PFA0063"	"A14801_9"	7330	23160	130	172	174	35	90	94	25	96	81	0	160	164	27	107	115	33	80	35	0	1.547	1.474	1.469	1.551	2.129	1.713	0.389	120	504	135	141	0.630	82	53	84	57	0
2	12	3	"PFA0065"	"A15774_2"	7510	23150	150	197	200	41	87	89	18	100	100	0	228	231	39	105	107	17	100	99	0	0.894	0.897	0.925	0.885	1.560	0.890	0.689	156	475	233	239	-0.161	110	123	113	126	0
2	13	3	"PFA0067"	"A16096_5"	7710	23150	160	154	153	34	86	109	338	0	0	0	178	183	29	105	113	83	39	0	0	0.932	0.859	0.905	0.793	2.056	0.936	0.553	208	489	141	145	-0.102	68	73	67	78	0
2	14	3	"PFA0071"	"A16972_1"	7880	23130	150	88	89	20	84	110	350	0	0	0	116	117	20	108	116	87	0	0	0	0.500	0.556	0.809	0.821	3.351	0.877	0.037	156	457	12	14	-1.000	4	8	5	9	-50
2	15	3	"PFA0073"	"A1700_2"	8060	23170	150	95	97	20	85	88	19	32	7	0	114	116	19	109	112	21	19	5	0	2.000	1.714	1.000	0.986	3.248	0.923	0.037	156	621	15	19	1.000	10	5	12	7	-50
2	16	3	"PFA0076"	"A1700_6"	8280	23150	140	212	216	43	86	87	17	100	99	0	328	335	54	106	109	18	100	100	0	0.568	0.568	0.563	0.550	1.443	0.559	0.766	156	543	348	359	-0.817	126	222	130	229	0
2	17	3	"PFA0109"	"A22053_4"	8470	23150	150	211	215	48	87	89	19	100	98	0	208	209	34	106	107	16	100	99	0	1.216	1.243	1.213	1.222	1.568	1.284	0.677	156	450	226	231	0.282	124	102	128	103	0
2	18	3	"PFA0112"	"A23157_12"	8670	23150	150	976	965	229	88	90	19	100	100	0	646	661	136	105	107	16	100	100	0	1.641	1.577	1.613	1.560	1.285	1.624	0.934	156	449	1429	1433	0.715	888	541	877	556	0
2	19	3	"PFA0114"	"A23157_18"	8860	23150	140	346	353	91	92	94	21	100	99	0	1164	1234	307	108	112	20	100	100	0	0.241	0.232	0.232	0.225	1.295	0.229	0.903	156	520	1310	1387	-2.056	254	1056	261	1126	0
2	20	3	"PFA0117"	"A23157_8"	9060	23150	130	155	157	37	91	94	22	90	73	0	201	204	36	109	112	21	100	92	0	0.696	0.695	0.632	0.641	1.900	0.731	0.525	120	504	156	161	-0.524	64	92	66	95	0
2	21	3	"PFA0123"	"A24704_11"	9230	23140	150	164	166	32	96	100	26	94	64	0	321	328	57	113	117	23	100	100	0	0.327	0.326	0.325	0.296	1.725	0.297	0.515	156	593	276	285	-1.613	68	208	70	215	0
2	22	3	"PFA0126"	"A24704_6"	9450	23120	150	115	126	41	99	105	32	34	16	0	144	146	30	118	128	37	39	8	0	0.615	0.964	1.132	1.044	3.511	1.331	0.230	156	786	42	55	-0.700	16	26	27	28	-50
2	1	4	"PFA0154"	"A3310_10"	5410	23360	140	133	139	42	86	94	46	51	13	0	162	166	38	104	106	19	86	70	0	0.810	0.855	0.815	0.863	2.789	1.005	0.277	156	674	105	115	-0.303	47	58	53	62	0
2	2	4	"PFA0156"	"A3310_15"	5630	23360	150	229	229	43	88	93	29	100	98	0	384	394	65	105	109	20	100	100	0	0.505	0.488	0.487	0.478	1.396	0.488	0.723	156	529	420	430	-0.985	141	279	141	289	0
2	3	4	"PFA0159"	"A3310_22"	5810	23360	150	315	314	90	84	88	22	98	97	0	414	414	83	104	106	17	100	100	0	0.745	0.742	0.750	0.708	1.448	0.770	0.846	156	557	541	540	-0.424	231	310	230	310	0
2	4	4	"PFA0162"	"A3310_32"	6020	23360	140	306	306	71	82	86	23	99	98	0	678	703	155	102	104	18	100	100	0	0.389	0.373	0.379	0.367	1.317	0.368	0.887	156	471	800	825	-1.363	224	576	224	601	0
2	5	4	"PFA0165"	"A3310_7"	6200	23360	150	184	188	43	90	691	3953	0	0	0	258	271	60	106	150	450	0	0	0	0.618	0.594	0.580	0.567	1.638	6.042	0.854	156	457	246	263	-0.693	94	152	98	165	0
2	6	4	"PFA0168"	"A3920_1"	6390	23360	150	95	97	22	92	431	2845	0	0	0	118	123	24	106	139	384	0	0	0	0.250	0.294	0.758	0.836	3.809	1.655	0.051	156	462	15	22	-2.000	3	12	5	17	-50
2	7	4	"PFC0075"	"C25"	6580	23350	150	101	102	21	90	92	20	33	8	0	123	125	20	105	108	17	51	18	0	0.611	0.600	1.154	1.030	3.837	1.031	0.141	156	464	29	32	-0.710	11	18	12	20	-50
2	8	4	"PFC0079"	"C258"	6760	23350	140	216	226	57	92	94	26	100	97	0	227	235	42	108	111	19	100	99	0	1.042	1.055	1.025	1.026	1.607	1.144	0.684	156	492	243	261	0.059	124	119	134	127	0
2	9	4	"PFC0082"	"C269"	6950	23350	150	170	170	39	92	95	26	89	71	0	303	311	71	108	110	19	98	98	0	0.400	0.384	0.367	0.355	1.885	0.376	0.588	156	480	273	281	-1.322	78	195	78	203	0
2	10	4	"PFC0085"	"C273"	7150	23350	150	116	118	25	89	92	24	53	21	0	136	139	31	105	107	18	73	41	0	0.871	0.853	0.836	0.804	3.500	1.085	0.182	156	508	58	63	-0.199	27	31	29	34	-50
2	11	4	"PFC0087"	"C277"	7340	23360	150	279	289	80	85	89	22	98	98	0	509	507	113	103	105	16	100	100	0	0.478	0.505	0.496	0.483	1.504	0.509	0.795	156	469	600	608	-1.065	194	406	204	404	0
2	12	4	"PFC0090"	"C285"	7520	23350	140	388	403	94	85	87	18	100	100	0	511	516	112	101	102	14	100	100	0	0.739	0.766	0.778	0.758	1.306	0.759	0.886	156	450	713	733	-0.436	303	410	318	415	0
2	13	4	"PFC0107"	"C321"	7720	23350	150	176	178	41	84	85	19	98	93	0	201	208	36	98	100	15	100	100	0	0.893	0.855	0.850	0.820	1.584	0.911	0.685	156	459	195	204	-0.163	92	103	94	110	0
2	14	4	"PFC0110"	"C332"	7910	23350	140	171	172	36	81	81	17	99	96	0	277	283	49	98	101	18	100	100	0	0.503	0.492	0.481	0.471	1.581	0.492	0.699	156	408	269	276	-0.992	90	179	91	185	0
2	15	4	"PFC0112"	"C337"	8070	23350	110	101	105	22	81	83	17	52	22	0	153	153	24	103	108	25	86	47	0	0.400	0.480	0.402	0.417	3.201	0.407	0.177	80	358	70	74	-1.322	20	50	24	50	0
2	16	4	"PFC0114"	"C344"	8290	23350	150	112	116	26	86	87	18	62	33	0	157	158	28	104	109	29	78	40	0	0.491	0.556	0.540	0.529	2.865	0.456	0.205	156	606	79	84	-1.027	26	53	30	54	0
2	17	4	"PFC0116"	"C35"	8490	23340	150	105	105	22	87	89	19	46	18	0	126	129	26	103	106	26	41	14	0	0.783	0.692	0.974	1.005	3.422	0.228	0.034	156	478	41	44	-0.354	18	23	18	26	-50
2	18	4	"PFC0119"	"C354"	8660	23350	140	135	136	30	86	88	20	83	62	0	260	264	48	102	104	15	100	100	0	0.310	0.309	0.325	0.270	2.126	0.298	0.439	156	463	207	212	-1.689	49	158	50	162	0
2	19	4	"PFC0135"	"C394"	8880	23340	150	157	158	36	88	92	25	89	73	0	296	298	59	106	109	18	100	99	0	0.363	0.365	0.355	0.334	1.851	0.356	0.518	156	581	259	262	-1.461	69	190	70	192	0
2	20	4	"PFC0138"	"C41"	9060	23340	80	138	138	31	93	97	29	71	30	0	148	153	22	110	114	20	90	48	0	1.184	1.047	1.188	1.042	2.308	1.579	0.187	52	296	83	88	0.244	45	38	45	43	0
2	21	4	"PFC0140"	"C413"	9240	23340	90	141	141	27	92	97	29	75	28	0	179	184	35	109	113	20	96	84	0	0.700	0.653	0.660	0.627	2.195	0.680	0.224	52	352	119	124	-0.515	49	70	49	75	0
2	22	4	"PFC0142"	"C417"	9430	23340	140	289	290	75	86	91	27	99	99	0	371	373	75	107	111	20	100	100	0	0.769	0.767	0.765	0.736	1.440	0.782	0.819	156	759	467	470	-0.379	203	264	204	266	0
2	1	5	"PFC0144"	"C419"	5450	23550	140	215	224	37	85	91	31	100	100	0	395	392	69	104	107	19	100	100	0	0.447	0.483	0.459	0.484	1.439	0.449	0.757	156	647	421	427	-1.163	130	291	139	288	0
2	2	5	"PFC0147"	"C423"	5640	23550	140	405	418	90	87	93	29	100	100	0	574	568	112	106	109	17	100	100	0	0.679	0.716	0.708	0.709	1.267	0.719	0.887	156	492	786	793	-0.557	318	468	331	462	0
2	3	5	"PFC0161"	"C449"	5840	23570	100	126	131	42	85	90	24	68	40	0	147	146	21	106	107	17	82	58	0	1.000	1.150	1.072	1.007	3.214	2.668	0.124	80	351	82	86	0.000	41	41	46	40	0
2	4	5	"PFC0163"	"C453"	6010	23540	140	377	390	117	80	85	21	100	100	0	246	247	54	101	104	17	99	98	0	2.048	2.123	2.025	2.127	1.512	2.237	0.815	156	455	442	456	1.034	297	145	310	146	0
2	5	5	"PFC0165"	"C46"	6200	23550	140	696	687	219	81	84	19	100	100	0	929	981	281	99	102	16	100	100	0	0.741	0.687	0.693	0.667	1.350	0.689	0.906	156	416	1445	1488	-0.433	615	830	606	882	0
2	6	5	"PFC0168"	"C472"	6410	23550	140	333	319	87	82	86	22	99	98	0	469	472	106	102	105	20	100	100	0	0.684	0.641	0.645	0.603	1.642	0.656	0.849	156	374	618	607	-0.548	251	367	237	370	0
2	7	5	"PFC0171"	"C489"	6580	23540	140	209	207	37	84	87	20	100	100	0	266	267	43	104	106	17	100	98	0	0.772	0.755	0.743	0.753	1.542	0.744	0.741	156	414	287	286	-0.374	125	162	123	163	0
2	8	5	"PFC0174"	"C492"	6780	23550	90	151	151	31	89	92	22	88	69	0	181	186	31	106	109	19	98	90	0	0.827	0.775	0.756	0.694	2.330	0.826	0.289	52	322	137	142	-0.275	62	75	62	80	0
2	9	5	"PFD0418"	"D49176_20"	6960	23540	140	334	336	76	90	93	26	100	99	0	592	585	115	105	108	18	100	100	0	0.501	0.512	0.515	0.502	1.374	0.499	0.839	156	563	731	726	-0.997	244	487	246	480	0
2	10	5	"PFD0422"	"D49176_29"	7160	23540	110	147	149	34	87	91	22	92	65	0	173	176	31	103	105	16	97	92	0	0.857	0.849	0.862	0.806	2.317	1.083	0.254	80	398	130	135	-0.222	60	70	62	73	0
2	11	5	"PFD0425"	"D49176_32"	7340	23540	140	209	209	37	84	88	23	100	99	0	321	320	48	102	103	15	100	100	0	0.571	0.573	0.578	0.563	1.416	0.553	0.782	156	430	344	343	-0.809	125	219	125	218	0
2	12	5	"PFD0428"	"D49176_37"	7530	23540	140	136	140	31	86	88	19	87	67	0	166	168	34	100	102	14	95	87	0	0.758	0.794	0.825	0.778	2.238	0.849	0.454	156	432	116	122	-0.401	50	66	54	68	0
2	13	5	"PFD0431"	"D49176_44"	7730	23540	140	367	361	104	83	87	27	99	96	0	517	517	122	96	98	16	100	100	0	0.675	0.660	0.670	0.614	1.624	0.671	0.863	156	427	705	699	-0.568	284	421	278	421	0
2	14	5	"PFD0436"	"D49176_6"	7910	23530	140	3454	3386	652	76	79	26	100	100	0	2254	2246	448	94	95	16	100	100	0	1.564	1.538	1.533	1.543	1.194	1.533	0.943	156	378	5538	5462	0.645	3378	2160	3310	2152	0
2	15	5	"PFD0454"	"D51731_2"	8100	23530	140	328	323	61	79	81	16	100	100	0	342	350	65	98	102	21	100	100	0	1.020	0.968	0.974	0.967	1.406	0.957	0.831	156	459	493	496	0.029	249	244	244	252	0
2	16	5	"PFD0463"	"D53677_1"	8300	23540	140	119	121	24	82	85	19	78	47	0	155	156	32	100	103	26	83	52	0	0.673	0.696	0.712	0.698	2.377	0.691	0.289	156	501	92	95	-0.572	37	55	39	56	0
2	17	5	"PFD0467"	"D53677_8"	8500	23540	130	144	146	42	84	87	19	85	70	0	176	171	43	100	104	28	80	64	0	0.789	0.873	0.837	0.817	2.448	0.888	0.440	120	440	136	133	-0.341	60	76	62	71	0
2	18	5	"PFD0471"	"D54177_1"	8680	23530	150	151	156	33	86	89	26	93	67	0	185	185	33	102	104	15	98	95	0	0.783	0.843	0.860	0.813	1.913	0.936	0.471	156	460	148	153	-0.353	65	83	70	83	0
2	19	5	"PFD0474"	"D54346_3"	8860	23540	150	198	200	43	87	93	28	97	91	0	311	313	60	106	108	17	100	100	0	0.541	0.546	0.542	0.534	1.549	0.537	0.645	156	557	316	320	-0.885	111	205	113	207	0
2	20	5	"PFD0478"	"D56259_1"	9050	23530	140	288	289	55	87	91	24	100	100	0	483	473	95	109	111	18	100	99	0	0.537	0.555	0.562	0.555	1.396	0.524	0.832	156	570	575	566	-0.896	201	374	202	364	0
2	21	5	"PFD0512"	"D6287_18"	9250	23530	150	157	159	33	88	93	29	90	64	0	189	192	34	108	110	17	100	94	0	0.852	0.845	0.872	0.823	1.773	0.940	0.484	156	540	150	155	-0.231	69	81	71	84	0
2	22	5	"PFD0515"	"D6287_22"	9440	23530	150	652	663	192	85	88	27	100	100	0	908	900	252	106	107	15	100	100	0	0.707	0.728	0.743	0.720	1.278	0.704	0.885	156	720	1369	1372	-0.500	567	802	578	794	0
2	1	6	"PFD0519"	"D6287_3"	5460	23740	130	133	132	31	87	91	28	67	35	0	155	160	31	104	107	18	91	70	0	0.902	0.804	0.800	0.763	2.679	1.297	0.177	120	575	97	101	-0.149	46	51	45	56	0
2	2	6	"PFD0521"	"D6287_31"	5650	23740	140	219	222	56	86	91	28	96	92	0	466	459	108	105	106	16	100	98	0	0.368	0.384	0.379	0.368	1.591	0.368	0.747	156	454	494	490	-1.441	133	361	136	354	0
2	3	6	"PFD0525"	"D6287_49"	5820	23740	140	4715	4543	1282	85	87	22	100	100	0	1306	1308	291	102	103	14	100	100	0	3.846	3.697	3.754	3.617	1.301	3.872	0.939	156	448	5834	5664	1.943	4630	1204	4458	1206	0
2	4	6	"PFD0527"	"D6287_53"	6020	23740	140	277	274	56	84	86	20	99	98	0	259	265	53	100	103	14	98	98	0	1.214	1.152	1.165	1.162	1.403	1.170	0.834	156	446	352	355	0.280	193	159	190	165	0
2	5	6	"PFD0563"	"D65980_2"	6210	23730	150	165	171	37	88	95	29	94	73	0	198	200	32	103	111	28	97	89	0	0.811	0.856	0.851	0.807	1.827	0.936	0.603	156	516	172	180	-0.303	77	95	83	97	0
2	6	6	"PFD0569"	"D6681_10"	6420	23680	150	133	135	41	89	99	34	60	32	0	168	171	58	105	116	33	68	48	0	0.698	0.697	0.784	0.788	2.292	0.888	0.490	156	505	107	112	-0.518	44	63	46	66	-50
2	7	6	"PFD0572"	"D6681_3"	6600	23730	140	324	328	74	85	91	30	100	100	0	352	349	60	104	110	27	100	100	0	0.964	0.992	0.983	0.982	1.339	1.008	0.841	156	466	487	488	-0.053	239	248	243	245	0
2	8	6	"PFD0575"	"D66953_1"	6780	23730	150	152	151	30	85	88	23	91	71	0	178	179	30	102	104	15	99	96	0	0.882	0.857	0.835	0.837	1.861	0.946	0.473	156	529	143	143	-0.182	67	76	66	77	0
2	9	6	"PFD0579"	"D7726_1"	6980	23730	150	252	245	53	84	87	20	99	98	0	317	322	59	100	102	15	100	100	0	0.774	0.725	0.743	0.711	1.494	0.725	0.781	156	533	385	383	-0.369	168	217	161	222	0
2	10	6	"PFD0583"	"D8137_1"	7170	23730	140	543	525	133	84	87	21	100	99	0	871	850	194	101	103	15	100	100	0	0.596	0.589	0.578	0.575	1.329	0.577	0.897	156	512	1229	1190	-0.746	459	770	441	749	0
2	11	6	"PFE0587"	"E6125_5"	7350	23720	130	255	259	54	86	88	19	100	100	0	247	246	37	102	103	16	100	100	0	1.166	1.201	1.161	1.180	1.503	1.193	0.736	120	445	314	317	0.221	169	145	173	144	0
2	12	6	"PFE0589"	"E6662_1"	7540	23730	140	179	181	36	88	89	20	99	94	0	331	334	65	102	104	20	100	100	0	0.397	0.401	0.390	0.386	1.602	0.372	0.683	156	472	320	325	-1.331	91	229	93	232	0
2	13	6	"PFE0591"	"E679_1"	7730	23730	140	3769	3735	1086	85	89	27	100	100	0	2045	2018	534	100	102	22	100	100	0	1.894	1.903	1.938	1.899	1.290	1.956	0.936	156	409	5629	5568	0.922	3684	1945	3650	1918	0
2	14	6	"PFE0593"	"E679_4"	7930	23720	150	106	108	23	79	83	26	50	14	0	129	131	21	97	99	17	76	46	0	0.844	0.853	0.937	0.850	3.162	2.033	0.089	156	415	59	63	-0.245	27	32	29	34	-50
2	15	6	"PFE0596"	"E6820_1"	8110	23720	140	327	317	64	78	80	15	99	99	0	513	517	118	97	98	14	100	100	0	0.599	0.569	0.572	0.568	1.413	0.538	0.859	156	482	665	659	-0.740	249	416	239	420	0
2	16	6	"PFE0601"	"E70_3"	8310	23720	140	149	147	29	79	81	19	96	83	0	209	208	42	96	98	14	99	97	0	0.619	0.607	0.594	0.604	1.808	0.588	0.580	156	500	183	180	-0.691	70	113	68	112	0
2	17	6	"PFE0626"	"E8167_12"	8510	23730	150	94	98	22	80	83	20	35	14	0	125	130	28	98	100	15	70	41	0	0.519	0.563	0.707	0.660	3.504	0.682	0.088	156	461	41	50	-0.948	14	27	18	32	-50
2	18	6	"PFE0628"	"E8167_2"	8680	23730	150	87	88	20	84	87	26	9	1	0	111	114	22	102	104	16	31	14	0	0.333	0.333	0.852	0.815	4.161	11.408	0.003	156	456	12	16	-1.585	3	9	4	12	-50
2	19	6	"PFE0632"	"E8314_4"	8860	23740	110	117	116	23	88	92	27	51	11	0	135	139	28	107	109	18	66	41	0	1.036	0.875	0.681	0.783	2.563	0.865	0.112	80	401	57	60	0.051	29	28	28	32	0
2	20	6	"PFE0634"	"E832_1"	9080	23720	140	190	191	46	88	91	19	96	92	0	248	250	46	109	111	19	99	98	0	0.734	0.730	0.721	0.675	1.696	0.736	0.678	156	598	241	244	-0.447	102	139	103	141	0
2	21	6	"PFE0638"	"E84_1"	9270	23720	140	655	604	181	86	88	17	98	98	0	1032	997	232	106	107	15	100	100	0	0.614	0.581	0.591	0.544	1.592	0.582	0.887	156	452	1495	1409	-0.703	569	926	518	891	0
2	22	6	"PFE0645"	"E886_1"	9440	23720	130	131	132	23	86	88	19	90	58	0	164	166	27	105	105	14	97	90	0	0.763	0.754	0.746	0.784	2.071	0.731	0.293	120	547	104	107	-0.391	45	59	46	61	0
2	1	7	"PFF0003"	"F10044_2"	5470	23930	140	369	373	90	86	91	29	100	100	0	528	526	126	101	103	16	100	100	0	0.663	0.675	0.672	0.674	1.352	0.651	0.834	156	676	710	712	-0.593	283	427	287	425	0
2	2	7	"PFF0005"	"F10154_1"	5650	23930	130	156	160	34	85	89	24	95	78	0	218	219	38	103	103	15	100	100	0	0.617	0.647	0.645	0.607	1.806	0.625	0.549	120	455	186	191	-0.696	71	115	75	116	0
2	3	7	"PFF0010"	"F1021_1"	5850	23930	140	594	566	154	85	86	22	100	98	0	929	886	178	102	103	13	100	100	0	0.615	0.614	0.608	0.584	1.392	0.626	0.897	156	446	1336	1265	-0.700	509	827	481	784	0
2	4	7	"PFF0012"	"F1021_3"	6030	23930	140	841	798	230	86	87	21	100	100	0	1338	1262	366	103	104	14	100	100	0	0.611	0.614	0.623	0.622	1.386	0.607	0.934	156	470	1990	1871	-0.710	755	1235	712	1159	0
2	5	7	"PFF0016"	"F10318_1"	6230	23930	150	188	188	39	88	93	27	98	87	0	360	363	64	104	110	26	100	100	0	0.391	0.386	0.391	0.365	1.529	0.388	0.715	156	516	356	359	-1.356	100	256	100	259	0
2	6	7	"PFF0020"	"F10626_1"	6410	23930	140	245	246	55	88	97	34	98	95	0	337	343	70	104	114	32	100	99	0	0.674	0.661	0.660	0.639	1.574	0.669	0.765	156	530	390	397	-0.570	157	233	158	239	0
2	7	7	"PFF0043"	"F11007_3"	6610	23930	140	141	148	57	83	86	23	89	66	0	172	173	26	101	103	18	99	92	0	0.817	0.903	0.821	0.789	2.110	1.416	0.294	156	482	129	137	-0.292	58	71	65	72	0
2	8	7	"PFF0046"	"F11089_1"	6800	23930	140	234	238	63	84	87	22	98	96	0	371	374	78	101	102	13	100	100	0	0.556	0.564	0.540	0.537	1.480	0.563	0.762	156	471	420	427	-0.848	150	270	154	273	0
2	9	7	"PFF0054"	"F11484_1"	6990	23930	140	186	189	40	82	84	17	100	97	0	369	380	69	100	101	13	100	100	0	0.387	0.382	0.384	0.364	1.449	0.382	0.795	156	468	373	387	-1.371	104	269	107	280	0
2	10	7	"PFF0057"	"F1150_5"	7180	23930	140	187	469	997	84	87	24	94	89	0	212	699	1805	101	102	13	99	99	0	0.928	0.644	0.969	0.889	1.836	0.537	0.861	156	464	214	983	-0.108	103	111	385	598	0
2	11	7	"PFF0059"	"F11570_1"	7370	23930	140	251	250	57	87	90	26	99	94	0	465	470	93	102	103	15	100	100	0	0.452	0.443	0.458	0.428	1.469	0.434	0.812	156	479	527	531	-1.146	164	363	163	368	0
2	12	7	"PFF0063"	"F11624_1"	7560	23930	140	321	306	78	88	90	20	98	96	0	360	353	75	103	105	20	99	99	0	0.907	0.872	0.907	0.817	1.751	0.894	0.824	156	493	490	468	-0.141	233	257	218	250	0
2	13	7	"PFF0697"	"F3247_2"	7760	23890	150	92	96	24	85	87	19	28	12	0	123	130	31	104	106	21	47	26	0	0.368	0.423	0.681	0.723	3.086	0.626	0.121	156	476	26	37	-1.441	7	19	11	26	-50
2	14	7	"PFF0700"	"F32494_1"	7930	23920	140	2501	2319	588	80	82	16	100	100	0	2357	2205	495	98	101	15	100	100	0	1.072	1.063	1.065	1.045	1.294	1.074	0.955	156	447	4680	4346	0.100	2421	2259	2239	2107	0
2	15	7	"PFF0702"	"F3277_1"	8120	23920	130	339	350	76	77	79	15	100	100	0	746	759	136	95	96	14	100	100	0	0.402	0.411	0.399	0.405	1.293	0.387	0.873	120	496	913	937	-1.313	262	651	273	664	0
2	16	7	"PFF0706"	"F32922_1"	8320	23920	140	224	224	69	75	77	17	96	95	0	275	280	71	91	93	12	99	99	0	0.810	0.788	0.796	0.750	1.568	0.822	0.787	156	417	333	338	-0.304	149	184	149	189	0
2	17	7	"PFF0708"	"F33056_1"	8500	23920	140	262	259	67	76	79	18	99	99	0	590	573	125	95	96	13	100	99	0	0.376	0.383	0.388	0.369	1.456	0.376	0.840	156	407	681	661	-1.412	186	495	183	478	0
2	18	7	"PFF0711"	"F33107_1"	8710	23920	150	94	97	24	82	85	19	35	15	0	117	120	23	101	103	16	47	20	0	0.750	0.789	1.265	0.997	3.539	1.455	0.034	156	511	28	34	-0.415	12	16	15	19	-50
2	19	7	"PFF0740"	"F34425_1"	8890	23910	140	286	296	62	90	93	21	99	99	0	421	422	91	105	108	17	100	99	0	0.620	0.650	0.642	0.641	1.421	0.630	0.824	156	538	512	523	-0.689	196	316	206	317	0
2	20	7	"PFF0742"	"F34449_1"	9070	23930	110	107	109	25	91	94	22	36	10	0	146	147	27	109	111	20	71	40	0	0.432	0.474	0.564	0.618	3.751	0.749	0.096	80	443	53	56	-1.209	16	37	18	38	0
2	21	7	"PFF0744"	"F34605_1"	9270	23910	140	542	530	135	88	91	22	100	99	0	260	263	49	107	109	17	100	100	0	2.967	2.833	2.831	2.803	1.526	2.999	0.829	156	548	607	598	1.569	454	153	442	156	0
2	22	7	"PFF0749"	"F34859_1"	9460	23920	150	102	103	21	86	89	20	38	14	0	126	128	22	104	105	14	63	37	0	0.727	0.708	0.826	0.806	4.197	1.170	0.034	156	723	38	41	-0.459	16	22	17	24	-50
2	1	8	"PFF0757"	"F35105_1"	5480	24130	150	141	144	33	85	89	28	82	49	0	248	246	45	102	103	15	100	99	0	0.384	0.410	0.378	0.364	1.998	0.436	0.285	156	735	202	203	-1.382	56	146	59	144	0
2	2	8	"PFF0759"	"F35197_1"	5660	24130	150	708	665	167	85	89	27	100	100	0	1280	1272	271	102	103	15	100	100	0	0.529	0.496	0.491	0.481	1.294	0.484	0.907	156	469	1801	1750	-0.919	623	1178	580	1170	0
2	3	8	"PFF0791"	"F35823_1"	5840	24120	140	123	127	34	83	85	20	76	47	0	198	197	36	102	103	14	99	99	0	0.417	0.463	0.430	0.403	2.462	0.461	0.301	156	441	136	139	-1.263	40	96	44	95	0
2	4	8	"PFF0796"	"F36083_1"	6030	24130	140	204	201	46	82	83	17	98	94	0	382	389	74	100	102	13	100	100	0	0.433	0.412	0.422	0.391	1.569	0.404	0.760	156	466	404	408	-1.209	122	282	119	289	0
2	5	8	"PFF0798"	"F36120_1"	6240	24120	140	178	180	38	84	85	18	99	96	0	283	278	43	102	103	14	100	100	0	0.519	0.545	0.529	0.518	1.538	0.545	0.671	156	426	275	272	-0.945	94	181	96	176	0
2	6	8	"PFF0804"	"F36356_4"	6410	24120	140	257	261	54	83	86	40	98	96	0	675	673	173	102	105	22	100	98	0	0.304	0.312	0.298	0.319	1.458	0.292	0.855	156	383	747	749	-1.719	174	573	178	571	0
2	7	8	"PFF0808"	"F36374_1"	6600	24120	140	469	486	117	85	90	40	100	100	0	618	620	138	103	105	21	100	100	0	0.746	0.776	0.768	0.772	1.346	0.768	0.866	156	431	899	918	-0.423	384	515	401	517	0
2	8	8	"PFF0813"	"F36383_1"	6800	24120	140	206	205	44	85	88	22	99	96	0	305	309	55	104	105	15	100	100	0	0.602	0.585	0.568	0.564	1.554	0.577	0.734	156	498	322	325	-0.732	121	201	120	205	0
2	9	8	"PFF0836"	"F37362_1"	7000	24120	140	1457	1390	420	82	83	15	100	100	0	650	640	148	101	102	14	100	100	0	2.505	2.427	2.442	2.334	1.350	2.548	0.923	156	477	1924	1847	1.325	1375	549	1308	539	0
2	10	8	"PFF0842"	"F37536_1"	7190	24120	140	130	129	30	85	87	23	75	46	0	164	168	25	102	103	13	98	94	0	0.726	0.667	0.712	0.624	2.260	0.907	0.283	156	447	107	110	-0.462	45	62	44	66	0
2	11	8	"PFF0844"	"F37871_2"	7380	24120	140	273	270	61	86	89	26	99	98	0	367	373	70	101	102	14	100	100	0	0.703	0.676	0.679	0.656	1.498	0.680	0.791	156	434	453	456	-0.508	187	266	184	272	0
2	12	8	"PFF0850"	"F38025_1"	7560	24110	130	263	261	53	85	88	21	100	100	0	465	453	73	101	103	17	100	100	0	0.489	0.500	0.494	0.485	1.419	0.474	0.810	120	453	542	528	-1.032	178	364	176	352	0
2	13	8	"PFF0854"	"F38531_3"	7760	24120	140	121	124	24	82	85	18	83	52	0	174	175	26	102	104	17	98	94	0	0.542	0.575	0.586	0.564	2.000	0.584	0.383	156	513	111	115	-0.885	39	72	42	73	0
2	14	8	"PFF0857"	"F38658_1"	7940	24110	140	412	417	112	79	81	15	100	100	0	453	447	103	99	100	13	100	100	0	0.941	0.971	0.955	0.963	1.456	0.967	0.832	156	471	687	686	-0.088	333	354	338	348	0
2	15	8	"PFF1501"	"F59165_1"	8120	24110	130	192	198	48	77	78	15	99	98	0	247	248	43	94	95	13	100	100	0	0.752	0.786	0.821	0.746	1.696	0.775	0.694	120	488	268	275	-0.412	115	153	121	154	0
2	16	8	"PFF1503"	"F59212_1"	8350	24090	210	181	178	91	76	77	16	70	66	0	236	222	99	93	94	13	78	75	0	0.734	0.791	0.853	0.808	2.128	0.841	0.810	316	959	248	231	-0.446	105	143	102	129	0
2	17	8	"PFF1507"	"F59325_1"	8520	24120	130	193	304	693	77	79	16	99	99	0	297	324	171	95	95	13	100	100	0	0.574	0.991	0.553	0.602	1.724	3.547	0.550	120	404	318	456	-0.800	116	202	227	229	0
2	18	8	"PFF1515"	"F59681_5"	8710	24120	150	89	89	18	82	85	19	18	8	0	112	115	21	99	101	16	44	15	0	0.538	0.438	0.813	0.831	2.829	1.036	0.052	156	576	20	23	-0.893	7	13	7	16	-50
2	19	8	"PFF1523"	"F60089_1"	8930	24110	150	97	100	25	88	93	24	23	6	0	116	123	25	104	107	18	42	21	0	0.750	0.632	0.868	0.961	3.486	1.178	0.082	156	501	21	31	-0.415	9	12	12	19	-50
2	20	8	"PFF1525"	"F60196_1"	9080	24130	130	118	120	24	89	95	35	37	5	0	147	148	24	106	108	17	85	60	0	0.707	0.738	0.744	0.694	3.151	0.900	0.245	120	405	70	73	-0.500	29	41	31	42	0
2	21	8	"PFF1565"	"F62141_1"	9270	24110	140	2112	2067	600	90	96	37	100	100	0	1063	1044	272	107	108	16	99	99	0	2.115	2.110	2.113	2.122	1.447	2.167	0.922	156	537	2978	2914	1.081	2022	956	1977	937	0
2	22	8	"PFF1569"	"F62233_2"	9480	24110	140	142	146	36	88	91	26	83	51	0	162	161	26	105	106	15	92	82	0	0.947	1.036	1.070	0.982	2.356	1.248	0.355	156	684	111	114	-0.078	54	57	58	56	0
2	1	9	"PFF1573"	"F62329_1"	5490	24330	120	97	101	24	84	88	33	14	3	0	122	124	18	101	102	14	68	36	0	0.619	0.739	0.968	0.890	3.703	23.585	0.002	120	510	34	40	-0.692	13	21	17	23	0
2	2	9	"PFF1576"	"F62396_2"	5680	24320	140	108	107	22	84	91	35	24	3	0	154	154	27	100	102	15	93	80	0	0.444	0.426	0.492	0.381	3.073	0.945	0.047	156	414	78	77	-1.170	24	54	23	54	0
2	3	9	"PFF1579"	"F62610_1"	5860	24320	140	129	133	35	82	85	22	80	53	0	253	253	51	100	102	15	100	100	0	0.307	0.333	0.321	0.298	2.116	0.313	0.387	156	460	200	204	-1.703	47	153	51	153	0
2	4	9	"PFF1581"	"F62610_13"	6060	24320	140	198	193	51	80	82	17	96	91	0	310	307	73	100	101	13	99	98	0	0.562	0.546	0.566	0.513	1.742	0.540	0.750	156	474	328	320	-0.832	118	210	113	207	0
2	5	9	"PFF1628"	"F63860_1"	6210	24310	150	80	83	21	83	86	24	11	1	0	116	118	21	101	103	14	51	25	0	-0.200	0.000	0.969	0.806	4.082	5.755	0.010	156	529	12	17	Error	-3	15	0	17	-50
2	6	9	"PFF1634"	"F64095_1"	6430	24300	150	91	93	27	85	90	40	6	1	0	122	126	25	103	105	21	44	17	0	0.316	0.348	0.737	0.645	3.564	2.247	0.274	156	477	25	31	-1.663	6	19	8	23	-50
2	7	9	"PFF1641"	"F64252_1"	6600	24310	140	304	301	72	85	90	39	99	95	0	263	267	60	103	105	21	99	98	0	1.369	1.317	1.362	1.314	1.669	1.389	0.764	156	431	379	380	0.453	219	160	216	164	0
2	8	9	"PFF1644"	"F64347_2"	6780	24320	130	152	157	43	86	89	21	91	71	0	308	312	50	104	105	15	100	100	0	0.324	0.341	0.304	0.300	1.830	0.323	0.474	120	449	270	279	-1.628	66	204	71	208	0
2	9	9	"PFF1647"	"F6440_2"	6970	24320	140	455	449	120	83	85	16	100	99	0	1079	1077	250	101	103	14	100	100	0	0.380	0.375	0.376	0.364	1.411	0.368	0.877	156	508	1350	1342	-1.395	372	978	366	976	0
2	10	9	"PFF1652"	"F64735_1"	7170	24320	140	765	729	208	84	85	16	100	99	0	1272	1246	288	102	103	14	100	100	0	0.582	0.564	0.579	0.535	1.455	0.568	0.910	156	481	1851	1789	-0.781	681	1170	645	1144	0
2	11	9	"PFF1680"	"F65658_4"	7360	24310	140	501	491	112	86	87	19	100	100	0	328	320	60	102	103	15	100	99	0	1.836	1.858	1.900	1.858	1.402	1.945	0.856	156	455	641	623	0.877	415	226	405	218	0
2	12	9	"PFF1682"	"F65704_1"	7550	24310	140	203	203	54	84	86	21	95	93	0	255	253	59	99	102	17	97	96	0	0.763	0.773	0.771	0.744	1.748	0.775	0.683	156	475	275	273	-0.391	119	156	119	154	0
2	13	9	"PFF1687"	"F66126_1"	7740	24310	140	195	194	35	80	83	17	99	99	0	232	233	38	99	101	16	100	100	0	0.865	0.851	0.859	0.846	1.523	0.833	0.733	156	456	248	248	-0.210	115	133	114	134	0
2	14	9	"PFF1693"	"F66450_1"	7930	24310	140	383	375	85	81	81	15	100	100	0	372	367	77	99	100	13	100	99	0	1.106	1.097	1.132	1.115	1.415	1.094	0.860	156	453	575	562	0.146	302	273	294	268	0
2	15	9	"PFF1696"	"F66665_1"	8130	24310	140	2023	1932	473	79	80	15	100	100	0	1755	1699	414	97	99	14	100	100	0	1.172	1.157	1.156	1.161	1.249	1.156	0.943	156	491	3602	3455	0.230	1944	1658	1853	1602	0
2	16	9	"PFF1698"	"F66828_1"	8310	24310	130	154	158	33	78	79	15	99	96	0	199	198	35	95	96	13	100	100	0	0.731	0.777	0.765	0.741	1.729	0.773	0.642	120	419	180	183	-0.453	76	104	80	103	0
2	17	9	"PFI0357"	"I4256_1"	8500	24320	130	109	110	21	81	82	16	73	40	0	216	217	36	97	98	14	100	100	0	0.235	0.242	0.250	0.216	2.456	0.235	0.308	120	446	147	149	-2.087	28	119	29	120	0
2	18	9	"PFI0360"	"I4355_3"	8690	24310	140	188	191	48	83	85	18	98	94	0	305	301	55	100	101	14	100	99	0	0.512	0.537	0.504	0.510	1.555	0.539	0.714	156	461	310	309	-0.965	105	205	108	201	0
2	19	9	"PFI0362"	"I4394_2"	8880	24310	140	294	285	59	84	88	22	99	99	0	289	294	59	103	104	14	100	100	0	1.129	1.052	1.060	1.063	1.398	1.043	0.799	156	401	396	392	0.175	210	186	201	191	0
2	20	9	"PFI0367"	"I4500_1"	9060	24300	140	122	123	28	85	91	34	53	13	0	214	215	42	105	105	14	98	98	0	0.339	0.345	0.360	0.344	2.409	0.360	0.124	156	364	146	148	-1.559	37	109	38	110	0
2	21	9	"PFI0369"	"I4547_2"	9260	24300	140	255	256	49	89	94	37	99	95	0	397	399	68	105	107	16	100	100	0	0.568	0.568	0.561	0.555	1.351	0.569	0.685	156	441	458	461	-0.815	166	292	167	294	0
2	22	9	"PFI0371"	"I4582_1"	9450	24310	140	156	159	37	88	92	29	88	59	0	289	292	61	105	106	15	99	99	0	0.370	0.380	0.363	0.337	1.828	0.370	0.565	156	623	252	258	-1.436	68	184	71	187	0
2	1	10	"PFI0397"	"I5035_1"	5510	24510	150	88	99	59	84	89	37	8	3	0	109	110	18	103	104	15	31	10	0	0.667	2.143	0.890	1.128	3.992	52.226	0.002	156	606	10	22	-0.585	4	6	15	7	-50
2	2	10	"PFI0404"	"I5222_1"	5660	24510	140	197	202	54	85	90	31	96	83	0	349	340	78	100	101	14	98	98	0	0.450	0.488	0.467	0.476	1.756	0.464	0.706	156	376	361	357	-1.153	112	249	117	240	0
2	3	10	"PFI0407"	"I5252_1"	5860	24520	140	130	128	32	84	87	21	78	55	0	199	194	39	100	101	14	97	95	0	0.465	0.468	0.497	0.458	2.405	0.512	0.387	156	418	145	138	-1.106	46	99	44	94	0
2	4	10	"PFI0409"	"I5362_4"	6030	24520	130	190	190	41	82	84	18	98	97	0	242	247	42	100	102	13	100	100	0	0.761	0.735	0.728	0.697	1.721	0.750	0.671	120	413	250	255	-0.395	108	142	108	147	0
2	5	10	"PFI0418"	"I5700_1"	6230	24510	130	130	132	27	83	87	24	84	46	0	197	193	32	101	103	13	100	100	0	0.490	0.533	0.519	0.468	2.270	0.511	0.402	120	522	143	141	-1.030	47	96	49	92	0
2	6	10	"PFI0423"	"I5893_2"	6430	24510	140	258	249	60	86	90	25	98	96	0	280	274	47	101	103	14	100	100	0	0.961	0.942	0.921	0.912	1.488	0.986	0.789	156	484	351	336	-0.058	172	179	163	173	0
2	7	10	"PFI0448"	"I6567_2"	6610	24510	140	510	507	124	85	88	19	100	100	0	792	775	204	100	103	13	99	99	0	0.614	0.625	0.632	0.632	1.354	0.606	0.908	156	373	1117	1097	-0.703	425	692	422	675	0
2	8	10	"PFI0451"	"I6639_1"	6800	24510	140	140	141	30	84	86	19	89	74	0	218	220	45	102	104	14	99	96	0	0.483	0.483	0.509	0.468	1.811	0.476	0.525	156	442	172	175	-1.051	56	116	57	118	0
2	9	10	"PFI0457"	"I6658_1"	6990	24510	140	221	221	56	83	85	17	98	98	0	340	335	84	102	103	14	100	98	0	0.580	0.592	0.584	0.589	1.674	0.557	0.734	156	449	376	371	-0.786	138	238	138	233	0
2	10	10	"PFI0459"	"I6658_3"	7190	24510	140	199	199	58	84	86	18	94	89	0	271	273	64	102	103	13	98	98	0	0.680	0.673	0.682	0.621	1.746	0.697	0.748	156	418	284	286	-0.555	115	169	115	171	0
2	11	10	"PFI0461"	"I6724_2"	7380	24510	140	233	236	63	85	87	21	96	96	0	430	425	113	102	103	14	99	99	0	0.451	0.467	0.466	0.450	1.583	0.447	0.785	156	447	476	474	-1.148	148	328	151	323	0
2	12	10	"PFI0465"	"I6851_2"	7570	24500	140	170	171	39	83	85	20	98	89	0	191	191	34	101	102	14	99	98	0	0.967	0.978	0.986	0.963	1.690	1.026	0.619	156	469	177	178	-0.049	87	90	88	90	0
2	13	10	"PFI0492"	"I7697_2"	7770	24500	140	228	227	52	82	83	17	98	97	0	285	293	66	102	104	16	99	99	0	0.798	0.759	0.754	0.750	1.621	0.758	0.758	156	531	329	336	-0.326	146	183	145	191	0
2	14	10	"PFI0498"	"I7884_1"	7960	24500	140	144	148	28	82	86	46	79	17	0	215	215	37	101	102	15	100	98	0	0.544	0.579	0.590	0.550	1.886	0.549	0.573	156	454	176	180	-0.879	62	114	66	114	0
2	15	10	"PFI0501"	"I8013_1"	8150	24500	140	127	133	34	83	88	50	43	6	0	206	209	49	101	103	14	99	94	0	0.419	0.463	0.429	0.433	2.063	0.433	0.402	156	383	149	158	-1.255	44	105	50	108	0
2	16	10	"PFI0504"	"I8083_1"	8330	24490	140	745	747	184	84	86	19	100	100	0	1311	1337	381	101	103	15	100	100	0	0.546	0.536	0.542	0.549	1.355	0.510	0.917	156	453	1871	1899	-0.872	661	1210	663	1236	0
2	17	10	"PFI0510"	"I8305_1"	8530	24500	140	493	477	137	85	87	19	100	99	0	577	574	168	102	103	14	100	100	0	0.859	0.831	0.833	0.830	1.489	0.812	0.880	156	436	883	864	-0.219	408	475	392	472	0
2	18	10	"PFI0513"	"I8332_1"	8720	24500	140	297	292	79	87	88	17	98	94	0	393	386	85	105	106	14	100	100	0	0.729	0.730	0.709	0.684	1.644	0.744	0.817	156	361	498	486	-0.456	210	288	205	281	0
2	19	10	"PFJ0455"	"J53_17"	8910	24490	140	433	434	86	85	87	17	100	100	0	472	468	76	107	108	15	100	100	0	0.953	0.967	0.953	0.957	1.349	0.963	0.846	156	420	713	710	-0.069	348	365	349	361	0
2	20	10	"PFJ0457"	"J53_21"	9100	24490	140	2240	2106	590	86	88	16	100	100	0	887	825	256	107	109	15	99	98	0	2.762	2.813	2.877	3.008	1.469	2.812	0.913	156	377	2934	2738	1.465	2154	780	2020	718	0
2	21	10	"PFJ0459"	"J53_23"	9260	24490	150	91	93	22	89	91	17	20	8	0	111	112	18	107	110	16	24	6	0	0.500	0.800	0.880	1.012	3.750	2.058	0.032	156	439	6	9	-1.000	2	4	4	5	-50
2	22	10	"PFJ0463"	"J53_29"	9470	24490	140	606	628	156	87	90	23	100	100	0	1026	1010	278	104	106	15	100	99	0	0.563	0.597	0.591	0.612	1.339	0.575	0.921	156	668	1441	1447	-0.829	519	922	541	906	0
2	1	11	"PFJ0468"	"J53_37"	5500	24700	140	143	175	205	81	86	26	89	59	0	192	192	37	101	102	14	96	94	0	0.681	1.033	0.707	0.752	2.753	6.979	0.107	156	583	153	185	-0.554	62	91	94	91	0
2	2	11	"PFJ0472"	"J53_41"	5680	24700	140	310	303	71	84	87	21	100	100	0	473	463	97	100	101	13	100	100	0	0.606	0.603	0.584	0.590	1.430	0.594	0.831	156	347	599	582	-0.723	226	373	219	363	0
2	3	11	"PFJ0495"	"J564_1"	5870	24700	150	967	921	205	85	86	16	100	100	0	992	964	151	99	101	13	100	100	0	0.988	0.966	0.959	0.944	1.244	0.991	0.944	156	440	1775	1701	-0.018	882	893	836	865	0
2	4	11	"PFJ0497"	"J564_3"	6060	24690	140	1228	1187	343	85	87	17	100	100	0	602	582	145	101	102	13	100	100	0	2.281	2.291	2.311	2.294	1.338	2.329	0.920	156	511	1644	1583	1.190	1143	501	1102	481	0
2	5	11	"PFJ0500"	"J56_7"	6250	24700	120	111	112	24	87	88	19	57	28	0	152	156	27	103	105	15	93	83	0	0.490	0.472	0.653	0.520	2.953	0.498	0.152	120	459	73	78	-1.030	24	49	25	53	0
2	6	11	"PFJ0503"	"J583_1"	6450	24700	150	99	100	19	86	88	19	39	9	0	133	135	23	103	104	15	74	46	0	0.433	0.438	0.683	0.575	3.372	0.639	0.025	156	481	43	46	-1.206	13	30	14	32	-50
2	7	11	"PFJ0506"	"J587_3"	6600	24690	150	92	97	22	85	88	20	33	10	0	118	118	18	103	104	15	48	20	0	0.467	0.800	1.040	1.041	3.127	1.235	0.042	156	402	22	27	-1.100	7	15	12	15	-50
2	8	11	"PFJ0508"	"J587_5"	6790	24690	150	85	89	23	86	88	19	16	3	0	110	114	21	105	107	15	33	17	0	-0.200	0.333	0.968	1.070	3.457	4.472	0.004	156	490	4	12	Error	-1	5	3	9	-50
2	9	11	"PFJ0527"	"J647_6"	7020	24690	140	774	737	198	85	87	18	100	100	0	688	658	178	104	106	14	100	100	0	1.180	1.177	1.181	1.187	1.355	1.168	0.928	156	498	1273	1206	0.239	689	584	652	554	0
2	10	11	"PFJ0531"	"J64_1"	7200	24690	140	224	227	51	84	86	19	100	98	0	405	410	93	104	105	16	100	100	0	0.465	0.467	0.473	0.456	1.475	0.447	0.788	156	518	441	449	-1.104	140	301	143	306	0
2	11	11	"PFJ0533"	"J64_3"	7390	24690	130	248	249	61	82	86	21	97	95	0	328	315	79	102	103	13	95	95	0	0.735	0.784	0.775	0.779	1.383	0.750	0.811	120	489	392	380	-0.445	166	226	167	213	0
2	12	11	"PFJ0536"	"J65_10"	7590	24690	150	251	249	62	83	85	19	98	96	0	453	445	123	104	105	15	100	99	0	0.481	0.487	0.492	0.487	1.572	0.451	0.813	156	596	517	507	-1.055	168	349	166	341	0
2	13	11	"PFJ0538"	"J65_12"	7780	24710	90	102	103	22	85	86	18	46	21	0	140	144	26	105	107	19	76	46	0	0.486	0.462	0.607	0.622	3.344	0.336	0.052	52	320	52	57	-1.042	17	35	18	39	0
2	14	11	"PFJ0540"	"J65_2"	7970	24690	140	264	277	94	84	88	44	98	92	0	448	504	461	104	108	23	99	99	0	0.523	0.482	0.555	0.530	1.516	0.257	0.477	156	511	524	593	-0.934	180	344	193	400	0
2	15	11	"PFJ0567"	"J71_12"	8150	24690	140	148	150	32	86	91	52	62	10	0	257	257	48	103	104	14	100	98	0	0.403	0.416	0.389	0.386	1.789	0.594	0.182	156	344	216	218	-1.313	62	154	64	154	0
2	16	11	"PFJ0569"	"J71_2"	8310	24690	150	85	87	18	87	88	19	13	3	0	111	113	19	104	105	14	35	16	0	-0.286	0.000	1.000	0.817	4.427	0.236	0.001	156	529	5	9	Error	-2	7	0	9	-50
2	17	11	"PFJ0571"	"J71_6"	8570	24660	150	89	93	21	86	87	19	22	8	0	120	124	27	105	106	14	50	28	0	0.200	0.368	0.790	0.753	4.332	0.920	0.031	156	489	18	26	-2.322	3	15	7	19	-50
2	18	11	"PFJ0573"	"J71_9"	8720	24680	140	14510	14168	2757	88	91	24	100	100	0	18968	18265	3695	108	109	15	100	100	0	0.765	0.775	0.782	0.780	1.194	0.763	0.949	156	372	33282	32237	-0.387	14422	18860	14080	18157	0
2	19	11	"PFJ0576"	"J73_13"	8920	24680	130	112	117	24	88	91	24	49	20	0	169	171	30	109	110	15	95	86	0	0.400	0.468	0.492	0.469	2.400	0.562	0.168	120	448	84	91	-1.322	24	60	29	62	0
2	20	11	"PFJ0578"	"J73_15"	9100	24680	130	872	874	208	88	89	19	100	100	0	1238	1228	241	109	110	16	100	100	0	0.694	0.702	0.699	0.693	1.244	0.679	0.924	120	375	1913	1905	-0.526	784	1129	786	1119	0
2	21	11	"PFK0742"	"Ks1964_2"	9260	24680	150	94	99	27	91	92	19	24	8	0	124	128	26	109	112	17	47	20	0	0.200	0.421	0.921	0.778	4.018	2.373	0.030	156	498	18	27	-2.322	3	15	8	19	-50
2	22	11	"PFK0745"	"Ks1_2"	9480	24680	140	217	215	47	87	91	38	98	83	0	363	349	78	106	108	17	100	98	0	0.506	0.527	0.522	0.513	1.579	0.506	0.779	156	698	387	371	-0.983	130	257	128	243	0
2	1	12	"PFK0752"	"Ks202_6"	5500	24890	140	565	564	161	83	88	24	99	98	0	991	1003	275	103	105	15	100	100	0	0.543	0.534	0.541	0.518	1.381	0.523	0.916	156	637	1370	1381	-0.882	482	888	481	900	0
2	2	12	"PFK0755"	"Ks202_9"	5680	24890	140	167	173	38	85	89	23	96	87	0	339	349	70	102	103	15	100	100	0	0.346	0.356	0.349	0.333	1.585	0.343	0.697	156	349	319	335	-1.531	82	237	88	247	0
2	3	12	"PFK0757"	"Ks206_2"	5840	24890	150	87	102	83	87	88	18	24	10	0	125	125	26	101	103	14	62	44	0	0.000	0.625	1.011	0.910	4.396	5.190	0.122	156	507	24	39	Error	0	24	15	24	-50
2	4	12	"PFK0760"	"Ks210_1"	6070	24900	120	113	114	23	89	91	23	50	16	0	150	151	23	101	103	13	96	85	0	0.490	0.500	0.576	0.559	2.570	0.701	0.072	120	482	73	75	-1.030	24	49	25	50	0
2	5	12	"PFK0786"	"Ks225_7"	6250	24890	140	135	139	32	89	91	23	80	49	0	200	206	53	104	105	14	98	94	0	0.479	0.490	0.506	0.474	2.351	0.472	0.360	156	506	142	152	-1.061	46	96	50	102	0
2	6	12	"PFK0793"	"Ks2300_1"	6440	24900	120	113	113	24	86	88	18	63	36	0	150	152	26	104	106	15	89	69	0	0.587	0.563	0.584	0.625	3.211	0.574	0.111	120	414	73	75	-0.769	27	46	27	48	0
2	7	12	"PFK0795"	"Ks2345_1"	6640	24890	140	584	572	165	87	89	18	98	98	0	650	636	161	104	105	15	100	100	0	0.910	0.912	0.922	0.886	1.484	0.918	0.909	156	403	1043	1017	-0.136	497	546	485	532	0
2	8	12	"PFK0799"	"Ks244_1"	6830	24890	140	283	283	68	88	89	18	100	98	0	371	374	65	104	105	15	100	100	0	0.730	0.722	0.672	0.689	1.517	0.728	0.799	156	415	462	465	-0.453	195	267	195	270	0
2	9	12	"PFK0802"	"Ks244_3"	7010	24890	140	318	316	74	86	87	17	100	99	0	418	413	95	104	106	15	99	99	0	0.739	0.744	0.768	0.760	1.600	0.729	0.847	156	502	546	539	-0.437	232	314	230	309	0
2	10	12	"PFK0804"	"Ks244_8"	7220	24910	110	90	93	19	83	84	16	28	15	0	145	149	31	104	106	17	80	61	0	0.171	0.222	0.435	0.398	2.471	0.079	0.006	80	389	48	55	-2.550	7	41	10	45	0
2	11	12	"PFK0825"	"Ks25_1"	7390	24890	130	143	144	29	83	85	17	93	80	0	220	223	37	102	104	16	100	100	0	0.508	0.504	0.509	0.449	2.012	0.461	0.516	120	462	178	182	-0.976	60	118	61	121	0
2	12	12	"PFK0827"	"Ks25_12"	7590	24890	140	103	106	29	84	87	19	47	17	0	191	193	42	100	102	13	97	94	0	0.209	0.237	0.238	0.219	2.749	0.211	0.040	156	443	110	115	-2.260	19	91	22	93	0
2	13	12	"PFK0830"	"Ks25_19"	7780	24880	140	297	299	74	85	88	19	100	99	0	404	399	84	102	108	27	100	100	0	0.702	0.721	0.706	0.703	1.427	0.715	0.820	156	520	514	511	-0.510	212	302	214	297	0
2	14	12	"PFK0834"	"Ks25_8"	8020	24890	150	93	95	19	86	87	16	27	12	0	150	153	48	104	110	29	58	42	0	0.152	0.184	0.302	0.344	3.588	0.165	0.118	156	432	53	58	-2.716	7	46	9	49	-50
2	15	12	"PFK0839"	"Ks266_15"	8160	24880	140	502	502	136	85	86	16	99	99	0	657	648	156	103	104	14	100	100	0	0.753	0.765	0.774	0.747	1.453	0.767	0.895	156	283	971	962	-0.410	417	554	417	545	0
2	16	12	"PFK0841"	"Ks266_6"	8350	24880	140	467	468	117	87	88	16	99	98	0	763	758	152	104	105	14	100	100	0	0.577	0.583	0.575	0.555	1.436	0.585	0.912	156	466	1039	1035	-0.794	380	659	381	654	0
2	17	12	"PFK0858"	"Ks271_1"	8550	24880	140	321	312	81	87	89	17	98	98	0	520	509	105	105	106	14	100	100	0	0.564	0.557	0.539	0.534	1.441	0.557	0.841	156	421	649	629	-0.827	234	415	225	404	0
2	18	12	"PFK0868"	"Ks2886_1"	8690	24870	150	87	90	21	88	91	24	13	3	0	109	110	19	108	108	15	18	8	0	-1.000	1.000	1.125	1.134	3.840	3.184	0.005	156	369	0	4	Error	-1	1	2	2	-50
2	19	12	"PFK0871"	"Ks291_5"	8880	24870	150	84	86	17	89	92	24	8	0	0	104	106	18	109	109	15	13	6	0	1.000	1.000	1.133	1.057	3.521	0.951	0.140	156	436	-10	-6	0.000	-5	-5	-3	-3	-50
2	20	12	"PFK0873"	"Ks291_8"	9070	24870	150	95	98	27	89	90	18	24	7	0	109	116	27	107	108	15	28	16	0	3.000	1.000	1.000	1.043	3.846	2.276	0.023	156	432	8	18	1.585	6	2	9	9	-50
2	21	12	"PFK0878"	"Ks2_13"	9260	24870	150	93	95	20	90	96	56	1	0	0	113	117	21	110	112	16	27	10	0	1.000	0.714	1.000	0.928	3.739	27.221	0.010	156	526	6	12	0.000	3	3	5	7	-50
2	22	12	"PFK0881"	"Ks2_9"	9490	24870	140	171	173	32	87	93	51	89	30	0	213	216	39	108	110	16	100	100	0	0.800	0.796	0.789	0.789	1.688	1.540	0.247	156	685	189	194	-0.322	84	105	86	108	0
2	1	13	"PFL0033"	"L1_66"	5550	25080	150	87	91	22	88	92	23	10	3	0	115	118	23	107	109	17	35	16	0	-0.125	0.273	0.679	0.784	4.378	12.228	0.001	156	526	7	14	Error	-1	8	3	11	-50
2	2	13	"PFL0035"	"L1_7"	5730	25090	150	84	87	19	88	90	20	11	3	0	108	111	18	106	107	16	27	7	0	-2.000	-0.200	1.000	1.020	3.339	5.314	0.003	156	310	-2	4	Error	-4	2	-1	5	-50
2	3	13	"PFL0037"	"L1_72"	5900	25100	150	86	87	20	87	90	18	12	1	0	122	120	21	103	105	15	57	21	0	-0.053	0.000	0.643	0.590	3.979	0.207	0.000	156	364	18	17	Error	-1	19	0	17	-50
2	4	13	"PFL0041"	"L1_79"	6070	25080	150	86	89	19	88	92	28	8	1	0	118	121	22	101	103	14	56	26	0	-0.118	0.050	0.777	0.804	3.772	4.843	0.011	156	441	15	21	Error	-2	17	1	20	-50
2	5	13	"PFL0043"	"L1_81"	6280	25080	150	96	98	19	86	92	35	11	0	0	124	124	20	103	103	14	60	33	0	0.476	0.571	0.658	0.698	3.268	2.706	0.044	156	426	31	33	-1.070	10	21	12	21	-50
2	6	13	"PFL0045"	"L1_83"	6450	25080	130	126	128	26	85	88	28	75	31	0	226	226	43	103	105	14	98	97	0	0.333	0.350	0.349	0.317	2.254	0.332	0.205	120	367	164	166	-1.585	41	123	43	123	0
2	7	13	"PFL0068"	"L2_117"	6620	25060	140	386	386	95	88	93	31	98	97	0	522	511	121	102	104	16	100	100	0	0.710	0.729	0.735	0.707	1.481	0.724	0.887	156	430	718	707	-0.495	298	420	298	409	0
2	8	13	"PFL0070"	"L2_12"	6800	25050	130	644	622	110	90	95	32	100	100	0	978	945	176	104	106	21	100	100	0	0.634	0.633	0.646	0.635	1.256	0.595	0.911	120	414	1428	1373	-0.658	554	874	532	841	0
2	9	13	"PFL0072"	"L2_123"	6990	25060	120	110	113	22	85	88	20	59	26	0	157	158	30	104	106	20	85	65	0	0.472	0.519	0.489	0.507	3.087	0.439	0.138	120	382	78	82	-1.084	25	53	28	54	0
2	10	13	"PFL0074"	"L2_127"	7170	25060	130	155	158	31	82	85	17	99	95	0	206	211	32	101	103	14	100	100	0	0.695	0.691	0.676	0.660	1.654	0.692	0.609	120	443	178	186	-0.524	73	105	76	110	0
2	11	13	"PFL0077"	"L2_135"	7370	25060	140	451	440	135	84	86	19	99	98	0	317	309	75	100	101	13	98	98	0	1.691	1.703	1.769	1.638	1.605	1.793	0.848	156	464	584	565	0.758	367	217	356	209	0
2	12	13	"PFL0079"	"L2_139"	7560	25050	140	149	150	33	84	86	21	90	74	0	258	255	51	100	100	12	100	100	0	0.411	0.426	0.407	0.387	1.947	0.413	0.608	156	410	223	221	-1.281	65	158	66	155	0
2	13	13	"PFL0101"	"L2_180"	7750	25060	140	181	182	47	84	86	19	95	89	0	284	284	59	99	100	13	100	99	0	0.524	0.530	0.513	0.493	1.723	0.535	0.669	156	446	282	283	-0.931	97	185	98	185	0
2	14	13	"PFL0104"	"L2_185"	7940	25050	130	121	123	24	85	87	17	80	50	0	154	156	27	102	107	25	90	53	0	0.692	0.704	0.723	0.666	2.610	0.594	0.221	120	518	88	92	-0.531	36	52	38	54	0
2	15	13	"PFL0109"	"L2_193"	8140	25050	140	251	247	52	85	86	16	99	99	0	364	358	66	103	105	14	100	100	0	0.636	0.635	0.647	0.625	1.429	0.617	0.784	156	415	427	417	-0.653	166	261	162	255	0
2	16	13	"PFL0111"	"L2_195"	8310	25050	120	111	111	23	88	91	21	55	16	0	181	182	30	105	106	16	98	96	0	0.303	0.299	0.382	0.314	2.820	0.282	0.120	120	390	99	100	-1.724	23	76	23	77	0
2	17	13	"PFL0113"	"L2_198"	8530	25060	150	93	98	25	90	92	20	25	10	0	141	143	28	106	107	15	75	53	0	0.086	0.216	0.452	0.476	3.919	0.280	0.009	156	448	38	45	-3.544	3	35	8	37	-50
2	18	13	"PFL0115"	"L2_20"	8710	25050	140	488	480	118	89	91	19	100	100	0	453	434	87	107	107	14	100	100	0	1.153	1.196	1.191	1.183	1.351	1.224	0.883	156	363	745	718	0.206	399	346	391	327	0
2	19	13	"PFL0135"	"L2_233"	8900	25060	150	87	88	17	91	92	20	8	1	0	132	132	22	106	106	14	69	42	0	-0.154	-0.115	0.625	0.503	3.738	7.143	0.001	156	407	22	23	Error	-4	26	-3	26	-50
2	20	13	"PFL0138"	"L2_238"	9070	25060	150	80	83	18	89	90	16	9	4	0	119	121	21	106	106	14	45	20	0	-0.692	-0.400	0.786	0.711	5.060	0.252	0.000	156	449	4	9	Error	-9	13	-6	15	-50
2	21	13	"PFL0141"	"L2_248"	9280	25050	140	147	150	30	90	97	57	48	5	0	296	292	59	108	109	15	100	100	0	0.303	0.326	0.316	0.303	1.809	0.310	0.546	156	509	245	244	-1.722	57	188	60	184	0
2	22	13	"PFL0145"	"L2_259"	9480	25060	150	97	100	24	89	98	62	3	0	0	116	119	19	109	110	15	36	14	0	1.143	1.100	0.923	0.987	3.264	13.948	0.018	156	712	15	21	0.193	8	7	11	10	-50
2	1	14	"PFL0149"	"L2_268"	5490	25260	150	118	121	24	86	88	21	66	32	0	160	162	25	105	106	16	95	84	0	0.582	0.614	0.545	0.593	2.385	0.725	0.239	156	772	87	92	-0.781	32	55	35	57	0
2	2	14	"PFL0152"	"L2_277"	5670	25260	140	290	292	73	87	89	19	100	99	0	442	439	91	106	107	15	100	99	0	0.604	0.616	0.608	0.598	1.425	0.613	0.834	156	384	539	538	-0.727	203	336	205	333	0
2	3	14	"PFM0408"	"M36520_1"	5850	25260	140	164	171	40	86	87	17	98	92	0	280	279	63	104	105	14	99	98	0	0.443	0.486	0.476	0.467	1.729	0.449	0.609	156	353	254	260	-1.174	78	176	85	175	0
2	4	14	"PFM0410"	"M36520_4"	6050	25260	140	127	131	33	86	89	25	67	37	0	195	193	46	102	104	14	94	91	0	0.441	0.495	0.461	0.440	2.704	0.459	0.349	156	423	134	136	-1.182	41	93	45	91	0
2	5	14	"PFM0413"	"M36754_16"	6240	25260	140	930	900	266	85	90	32	99	99	0	611	594	154	103	104	14	100	100	0	1.663	1.660	1.677	1.625	1.446	1.690	0.915	156	469	1353	1306	0.734	845	508	815	491	0
2	6	14	"PFM0417"	"M36754_20"	6420	25270	150	83	87	24	83	86	27	8	2	0	105	105	15	101	102	13	25	7	0	0.000	1.000	1.083	1.260	4.672	10.551	0.019	156	466	4	8	Error	0	4	4	4	-50
2	7	14	"PFM0419"	"M36754_23"	6610	25260	140	443	435	122	86	91	30	98	97	0	560	548	152	101	103	16	99	99	0	0.778	0.781	0.784	0.779	1.564	0.775	0.889	156	529	816	796	-0.363	357	459	349	447	0
2	8	14	"PFM0422"	"M3675_2"	6810	25260	130	397	395	78	88	94	31	100	100	0	491	484	114	104	107	19	99	99	0	0.798	0.808	0.802	0.837	1.474	0.768	0.831	120	540	696	687	-0.325	309	387	307	380	0
2	9	14	"PFM0440"	"M3766_1"	7000	25250	140	233	232	55	88	93	46	95	83	0	634	614	143	105	106	18	100	100	0	0.274	0.283	0.279	0.270	1.550	0.271	0.605	156	502	674	653	-1.867	145	529	144	509	0
2	10	14	"PFM0442"	"M37744_2"	7180	25260	150	81	81	17	86	91	46	0	0	0	114	115	20	102	103	13	45	23	0	-0.417	-0.385	0.817	0.792	3.949	25.530	0.009	156	531	7	8	Error	-5	12	-5	13	-50
2	11	14	"PFM0444"	"M37773_2"	7380	25260	150	83	88	23	85	87	23	12	4	0	109	111	18	101	101	13	34	14	0	-0.250	0.300	1.000	1.105	3.528	6.507	0.012	156	570	6	13	Error	-2	8	3	10	-50
2	12	14	"PFM0446"	"M3777_1"	7580	25250	140	213	210	50	85	87	20	98	94	0	274	273	59	101	102	12	99	99	0	0.740	0.727	0.731	0.705	1.714	0.728	0.772	156	517	301	297	-0.435	128	173	125	172	0
2	13	14	"PFM0448"	"M37794_11"	7760	25250	120	175	177	27	84	87	20	100	97	0	192	191	32	102	103	14	99	97	0	1.011	1.045	1.076	1.082	1.723	1.058	0.555	120	535	181	182	0.016	91	90	93	89	0
2	14	14	"PFM0450"	"M37794_14"	7960	25270	80	84	90	21	83	86	20	21	5	0	123	128	22	104	106	16	55	32	0	0.053	0.292	0.717	0.708	5.009	0.673	0.041	52	282	20	31	-4.248	1	19	7	24	0
2	15	14	"PFM0469"	"M38740_1"	8130	25260	150	92	94	22	85	85	16	32	12	0	107	109	19	103	105	15	25	8	0	1.750	1.500	1.091	1.246	3.244	2.235	0.020	156	649	11	15	0.807	7	4	9	6	-50
2	16	14	"PFM0472"	"M38757_4"	8330	25250	140	310	304	73	87	89	20	98	97	0	579	560	111	106	107	15	100	100	0	0.471	0.478	0.478	0.465	1.365	0.475	0.878	156	549	696	671	-1.085	223	473	217	454	0
2	17	14	"PFM0476"	"M38913_1"	8520	25250	140	721	687	195	89	93	22	100	98	0	673	672	162	107	108	15	100	100	0	1.117	1.058	1.070	1.002	1.481	1.076	0.909	156	498	1198	1163	0.159	632	566	598	565	0
2	18	14	"PFM0478"	"M38913_6"	8720	25250	140	295	291	77	90	94	23	98	96	0	511	499	121	106	107	14	100	100	0	0.506	0.511	0.511	0.487	1.500	0.501	0.847	156	492	610	594	-0.982	205	405	201	393	0
2	19	14	"PFM0481"	"M38941_1"	8900	25240	130	280	275	39	90	93	20	100	100	0	327	321	44	105	106	13	100	100	0	0.856	0.856	0.842	0.857	1.364	0.819	0.805	120	454	412	401	-0.225	190	222	185	216	0
2	20	14	"PFM0484"	"M38941_6"	9100	25250	150	115	115	26	88	90	19	57	30	0	202	201	40	105	106	14	100	97	0	0.278	0.281	0.307	0.302	2.477	0.239	0.158	156	511	124	123	-1.845	27	97	27	96	0
2	21	14	"PFM0510"	"M41547_1"	9290	25250	140	233	232	48	91	96	48	97	80	0	914	878	199	107	108	14	100	100	0	0.176	0.183	0.178	0.178	1.501	0.167	0.567	156	475	949	912	-2.507	142	807	141	771	0
2	22	14	"PFM0512"	"M41763_12"	9480	25250	140	888	842	224	89	95	43	99	98	0	907	852	199	110	111	16	100	100	0	1.003	1.015	1.016	0.981	1.590	1.021	0.909	156	635	1596	1495	0.004	799	797	753	742	0
2	1	15	"PFM0514"	"M41763_4"	5470	25480	150	90	98	48	83	86	20	22	8	0	111	111	18	101	103	14	40	16	0	0.700	1.500	0.958	1.037	4.039	24.140	0.003	156	894	17	25	-0.515	7	10	15	10	-50
2	2	15	"PFM0516"	"M41776_1"	5690	25460	120	111	116	26	87	89	19	64	25	0	138	140	21	105	105	14	84	60	0	0.727	0.829	0.750	0.801	2.638	1.117	0.138	120	480	57	64	-0.459	24	33	29	35	0
2	3	15	"PFM0524"	"M42658_1"	5870	25460	140	235	236	49	86	91	42	98	91	0	261	263	52	103	104	14	99	98	0	0.943	0.938	0.918	0.955	1.664	0.995	0.635	156	473	307	310	-0.085	149	158	150	160	0
2	4	15	"PFM0531"	"M42966_1"	6060	25460	140	428	424	111	86	90	40	100	100	0	566	567	142	102	104	14	100	100	0	0.737	0.727	0.727	0.725	1.409	0.724	0.829	156	544	806	803	-0.440	342	464	338	465	0
2	5	15	"PFN0076"	"N128_81"	6250	25460	100	131	142	54	85	87	19	75	55	0	169	195	83	103	104	14	90	75	0	0.697	0.620	0.589	0.657	2.597	0.624	0.590	80	389	112	149	-0.521	46	66	57	92	0
2	6	15	"PFN0079"	"N128_86"	6440	25460	120	127	129	29	83	86	19	80	60	0	160	160	30	101	102	13	94	85	0	0.746	0.780	0.720	0.743	2.614	0.835	0.376	120	444	103	105	-0.423	44	59	46	59	0
2	7	15	"PFN0082"	"N128_90"	6620	25450	130	152	156	37	85	87	19	96	85	0	291	299	51	101	103	14	100	100	0	0.353	0.359	0.318	0.338	1.663	0.337	0.557	120	525	257	269	-1.504	67	190	71	198	0
2	8	15	"PFN0084"	"N128_92"	6830	25450	140	188	187	43	87	89	18	98	92	0	358	348	91	102	104	14	100	98	0	0.395	0.407	0.394	0.405	1.643	0.378	0.729	156	536	357	346	-1.342	101	256	100	246	0
2	9	15	"PFN0086"	"N128_95"	7000	25450	130	154	157	33	87	92	47	70	25	0	314	322	58	102	104	14	100	100	0	0.316	0.318	0.322	0.300	1.707	0.318	0.330	120	435	279	290	-1.662	67	212	70	220	0
2	10	15	"PFN0090"	"N129_1"	7180	25450	150	81	83	18	86	91	44	3	0	0	106	106	16	101	104	15	22	7	0	-1.000	-0.600	1.129	1.024	3.252	22.123	0.013	156	571	0	2	Error	-5	5	-3	5	-50
2	11	15	"PFN0105"	"N129_41"	7390	25450	120	141	169	82	85	87	22	80	55	0	155	201	103	103	104	16	87	75	0	1.077	0.857	0.816	0.854	2.380	0.816	0.776	120	482	108	182	0.107	56	52	84	98	0
2	12	15	"PFN0107"	"N129_48"	7580	25450	150	94	101	34	86	88	18	30	14	0	113	115	17	102	103	13	44	23	0	0.727	1.154	1.287	1.098	3.944	7.842	0.017	156	446	19	28	-0.459	8	11	15	13	-50
2	13	15	"PFN0109"	"N129_6"	7750	25480	150	91	99	57	85	87	21	23	5	0	112	118	56	102	104	14	38	10	0	0.600	0.875	1.138	1.004	3.507	1.377	0.370	156	435	16	30	-0.737	6	10	14	16	-50
2	14	15	"PFN0112"	"N130_1"	7940	25450	150	77	79	16	83	85	20	7	0	0	101	103	14	102	104	14	14	6	0	6.000	-4.000	1.429	1.380	3.606	17.568	0.009	156	605	-7	-3	2.585	-6	-1	-4	1	-50
2	15	15	"PFN0114"	"N130_17"	8150	25450	120	84	86	17	83	84	15	24	5	0	154	158	32	102	102	13	95	85	0	0.019	0.054	0.284	0.271	3.400	0.010	0.000	120	495	53	59	-5.700	1	52	3	56	0
2	16	15	"PFN0116"	"N130_19"	8350	25450	130	335	326	74	86	89	20	100	99	0	435	433	84	104	105	14	100	100	0	0.752	0.729	0.705	0.712	1.381	0.732	0.858	120	474	580	569	-0.411	249	331	240	329	0
2	17	15	"PFN0134"	"N130_43"	8520	25440	140	12397	11438	2685	88	92	23	100	100	0	11540	10445	2901	106	108	16	100	100	0	1.077	1.098	1.093	1.162	1.506	1.078	0.950	156	521	23743	21689	0.106	12309	11434	11350	10339	0
2	18	15	"PFN0137"	"N130_46"	8730	25450	150	614	608	147	91	93	21	99	99	0	1069	1063	232	107	109	15	100	100	0	0.544	0.541	0.547	0.527	1.343	0.533	0.921	156	579	1485	1473	-0.879	523	962	517	956	0
2	19	15	"PFN0139"	"N130_5"	8910	25440	130	864	857	142	91	94	19	100	100	0	1892	1898	392	106	107	14	100	100	0	0.433	0.427	0.428	0.431	1.200	0.407	0.932	120	516	2559	2558	-1.208	773	1786	766	1792	0
2	20	15	"PFN0141"	"N130_52"	9100	25440	140	877	846	243	89	92	20	100	99	0	1940	1855	567	105	107	15	100	100	0	0.429	0.433	0.429	0.435	1.447	0.422	0.944	156	557	2623	2507	-1.220	788	1835	757	1750	0
2	21	15	"PFN0145"	"N130_61"	9290	25440	130	392	393	78	91	96	27	100	100	0	1014	1003	208	108	109	15	100	100	0	0.332	0.337	0.330	0.336	1.325	0.311	0.850	120	460	1207	1197	-1.590	301	906	302	895	0
2	22	15	"PFN0147"	"N131_12"	9470	25440	150	101	104	25	95	99	26	19	5	0	126	128	23	113	115	17	41	21	0	0.462	0.600	0.840	0.874	4.045	3.419	0.031	156	689	19	24	-1.115	6	13	9	15	-50
2	1	16	"PFN0168"	"N132_106"	5510	25670	130	91	104	83	82	86	20	39	11	0	144	142	28	100	102	13	83	70	0	0.205	0.524	0.587	0.491	4.934	102.754	0.000	120	533	53	64	-2.290	9	44	22	42	0
2	2	16	"PFN0170"	"N132_108"	5690	25660	140	120	123	31	87	89	21	66	32	0	224	226	40	102	104	14	100	99	0	0.270	0.290	0.297	0.271	2.135	0.297	0.315	156	477	155	160	-1.886	33	122	36	124	0
2	3	16	"PFN0172"	"N132_11"	5870	25650	140	369	480	325	84	90	43	99	98	0	501	526	170	101	102	14	100	100	0	0.712	0.932	0.765	0.766	1.614	1.209	0.770	156	474	685	821	-0.489	285	400	396	425	0
2	4	16	"PFN0175"	"N132_116"	6060	25650	130	399	410	79	84	90	42	100	100	0	632	628	122	100	102	14	100	100	0	0.592	0.617	0.634	0.615	1.330	0.580	0.858	120	499	847	854	-0.756	315	532	326	528	0
2	5	16	"PFN0177"	"N132_119"	6260	25650	150	126	132	34	85	89	23	80	44	0	269	275	63	101	102	14	98	98	0	0.244	0.270	0.267	0.241	2.075	0.250	0.363	156	545	209	221	-2.035	41	168	47	174	0
2	6	16	"PFN0180"	"N132_125"	6440	25640	150	531	529	112	85	89	32	100	99	0	431	429	112	101	103	16	99	99	0	1.352	1.354	1.372	1.408	1.338	1.277	0.873	156	537	776	772	0.435	446	330	444	328	0
2	7	16	"PFN0582"	"N145_33"	6630	25650	130	241	246	48	85	89	32	100	98	0	815	823	180	101	103	17	100	100	0	0.218	0.223	0.224	0.221	1.370	0.207	0.818	120	468	870	883	-2.194	156	714	161	722	0
2	8	16	"PFN0584"	"N145_38"	6800	25650	150	90	93	24	86	88	18	22	10	0	106	107	16	102	103	14	26	7	0	1.000	1.400	0.989	0.922	3.070	3.883	0.016	156	493	8	12	0.000	4	4	7	5	-50
2	9	16	"PFN0589"	"N145_44"	6990	25650	150	82	83	16	84	85	16	13	3	0	111	113	18	102	103	13	42	21	0	-0.222	-0.091	0.906	0.935	3.609	0.062	0.000	156	468	7	10	Error	-2	9	-1	11	-50
2	10	16	"PFN0592"	"N145_50"	7180	25650	150	75	78	19	84	87	19	7	4	0	101	102	14	103	105	16	10	1	0	4.500	6.000	1.212	1.156	4.280	5.812	0.012	156	581	-11	-7	2.170	-9	-2	-6	-1	-50
2	11	16	"PFN0598"	"N145_61"	7430	25650	150	96	100	27	87	90	22	27	10	0	115	117	21	104	106	17	39	14	0	0.818	1.000	0.877	0.952	3.622	1.771	0.056	156	517	20	26	-0.290	9	11	13	13	-50
2	12	16	"PFN0600"	"N145_9"	7580	25640	140	450	439	107	86	89	22	100	100	0	283	273	63	102	104	14	98	98	0	2.011	2.064	2.067	2.173	1.511	2.076	0.846	156	339	545	524	1.008	364	181	353	171	0
2	13	16	"PFN0620"	"N148_2"	7750	25640	150	88	91	19	84	86	23	17	5	0	108	109	19	101	102	14	33	14	0	0.571	0.875	0.846	0.953	4.144	1.994	0.009	156	391	11	15	-0.807	4	7	7	8	-50
2	14	16	"PFN0622"	"N148_6"	7940	25640	150	75	79	17	84	84	20	8	1	0	101	100	15	103	104	16	10	0	0	4.500	1.667	1.250	1.318	2.929	3.534	0.005	156	557	-11	-8	2.170	-9	-2	-5	-3	-50
2	15	16	"PFN0628"	"N149_12"	8160	25630	130	3782	3754	769	84	87	20	100	100	0	2136	2099	491	104	104	15	100	100	0	1.820	1.840	1.826	1.860	1.137	1.782	0.943	120	521	5730	5665	0.864	3698	2032	3670	1995	0
2	16	16	"PFN0632"	"N149_18"	8340	25640	140	195	189	43	87	91	24	95	87	0	451	444	120	105	105	14	99	98	0	0.312	0.301	0.320	0.307	1.786	0.275	0.668	156	490	454	441	-1.680	108	346	102	339	0
2	17	16	"PFN0634"	"N149_2"	8540	25650	150	124	128	36	88	91	22	69	41	0	177	175	41	106	107	15	89	83	0	0.507	0.580	0.564	0.543	2.893	0.666	0.292	156	530	107	109	-0.980	36	71	40	69	0
2	18	16	"PFN0637"	"N149_30"	8730	25640	130	391	381	88	89	91	19	100	99	0	1094	1088	208	106	107	15	100	100	0	0.306	0.297	0.303	0.285	1.458	0.295	0.880	120	485	1290	1274	-1.710	302	988	292	982	0
2	19	16	"PFN0655"	"N150_39"	8920	25640	130	476	471	73	91	93	21	100	100	0	491	489	76	106	107	15	100	100	0	1.000	0.992	1.013	0.994	1.301	0.985	0.873	120	534	770	763	0.000	385	385	380	383	0
2	20	16	"PFN0658"	"N150_49"	9100	25640	130	114	118	27	90	94	21	50	21	0	184	187	32	106	108	15	100	96	0	0.308	0.346	0.351	0.310	2.537	0.337	0.170	120	497	102	109	-1.700	24	78	28	81	0
2	21	16	"PFN0660"	"N150_51"	9300	25640	140	176	177	43	92	96	24	91	78	0	304	300	68	110	111	16	99	98	0	0.433	0.447	0.442	0.410	1.749	0.445	0.629	156	481	278	275	-1.208	84	194	85	190	0
2	22	16	"PFN0662"	"N150_53"	9490	25640	140	339	330	79	93	96	25	99	98	0	719	689	160	113	116	16	100	100	0	0.406	0.411	0.408	0.406	1.429	0.401	0.842	156	625	852	813	-1.301	246	606	237	576	0
2	1	17	"PFN0664"	"N150_57"	5500	25850	150	236	237	54	82	87	30	98	94	0	389	382	80	101	101	13	100	100	0	0.535	0.552	0.545	0.537	1.543	0.527	0.693	156	695	442	436	-0.903	154	288	155	281	0
2	2	17	"PFN0666"	"N150_6"	5680	25840	130	242	240	43	88	95	37	100	95	0	258	256	43	102	104	14	100	100	0	0.987	0.987	1.009	0.993	1.483	1.042	0.612	120	406	310	306	-0.019	154	156	152	154	0
2	3	17	"PFN0680"	"N150_8"	5880	25850	140	306	305	79	85	90	27	96	96	0	516	497	124	101	103	15	99	99	0	0.533	0.556	0.562	0.535	1.631	0.541	0.839	156	515	636	616	-0.909	221	415	220	396	0
2	4	17	"PFN0682"	"N150_82"	6070	25840	130	262	264	50	84	89	28	100	99	0	627	627	138	100	101	14	100	100	0	0.338	0.342	0.328	0.341	1.420	0.304	0.788	120	482	705	707	-1.566	178	527	180	527	0
2	5	17	"PFN0685"	"N150_87"	6260	25840	140	211	214	58	86	90	27	97	87	0	479	469	125	100	101	13	100	100	0	0.330	0.347	0.330	0.324	1.721	0.326	0.703	156	476	504	497	-1.600	125	379	128	369	0
2	6	17	"PFN0688"	"N150_9"	6450	25840	130	224	229	39	84	89	34	100	100	0	209	209	35	99	101	16	100	100	0	1.273	1.318	1.302	1.343	1.486	1.492	0.655	120	475	250	255	0.348	140	110	145	110	0
2	7	17	"PFN0694"	"N151_11"	6650	25840	140	281	282	75	84	89	34	96	93	0	344	335	77	100	102	16	100	99	0	0.807	0.843	0.840	0.802	1.732	0.841	0.791	156	468	441	433	-0.309	197	244	198	235	0
2	8	17	"PFN0696"	"N151_18"	6830	25840	130	187	187	37	86	90	22	100	93	0	447	451	90	102	103	14	100	100	0	0.293	0.289	0.287	0.280	1.519	0.262	0.659	120	395	446	450	-1.772	101	345	101	349	0
2	9	17	"PFN0876"	"N168_6"	7010	25840	140	316	311	74	85	87	19	98	97	0	700	676	169	102	104	14	100	99	0	0.386	0.394	0.389	0.390	1.508	0.378	0.870	156	409	829	800	-1.372	231	598	226	574	0
2	10	17	"PFN0874"	"N168_34"	7210	25830	150	799	791	159	85	87	21	100	100	0	784	773	154	104	105	15	100	100	0	1.050	1.055	1.076	1.060	1.259	1.050	0.921	156	486	1394	1375	0.070	714	680	706	669	0
2	11	17	"PFN0894"	"N173_1"	7400	25830	140	102	109	33	87	91	25	32	10	0	220	216	43	104	105	15	98	92	0	0.129	0.196	0.178	0.189	2.755	0.183	0.091	156	471	131	134	-2.951	15	116	22	112	0
2	12	17	"PFN0907"	"N175_2"	7580	25830	130	1079	1065	199	86	92	28	100	100	0	1809	1818	345	103	104	13	100	100	0	0.582	0.571	0.573	0.570	1.160	0.549	0.946	120	417	2699	2694	-0.781	993	1706	979	1715	0
2	13	17	"PFN0906"	"N175_16"	7770	25830	130	142	153	62	85	88	23	93	68	0	263	263	40	102	103	14	100	100	0	0.354	0.422	0.367	0.358	1.913	0.447	0.329	120	480	218	229	-1.498	57	161	68	161	0
2	14	17	"PFN0918"	"N177_6"	7960	25830	130	499	500	71	84	86	17	100	100	0	871	873	136	104	105	15	100	100	0	0.541	0.541	0.551	0.541	1.233	0.523	0.917	120	544	1182	1185	-0.886	415	767	416	769	0
2	15	17	"PFL0005"	"L1_103"	8160	25830	140	144	144	27	87	89	21	89	71	0	220	225	46	105	106	16	100	99	0	0.496	0.475	0.496	0.444	2.010	0.462	0.496	156	525	172	177	-1.013	57	115	57	120	0
2	16	17	"PFL0159"	"L2_30"	8350	25830	140	8249	7706	1988	89	92	22	100	100	0	2839	2764	646	106	106	14	100	100	0	2.986	2.866	2.924	2.801	1.315	2.924	0.959	156	477	10893	10275	1.578	8160	2733	7617	2658	0
2	17	17	"PFL0171"	"L2_55"	8540	25830	130	718	737	126	91	94	23	100	100	0	1609	1623	282	107	108	16	100	100	0	0.417	0.426	0.430	0.425	1.218	0.405	0.920	120	445	2129	2162	-1.260	627	1502	646	1516	0
2	18	17	"PFL0176"	"L2_62"	8730	25830	140	894	859	217	91	94	22	100	99	0	1423	1403	325	107	109	16	100	100	0	0.610	0.593	0.599	0.574	1.396	0.587	0.925	156	511	2119	2064	-0.713	803	1316	768	1296	0
2	19	17	"PFL0064"	"L2_109"	8910	25830	130	160	168	47	91	93	20	97	85	0	253	259	53	108	108	14	100	100	0	0.476	0.510	0.470	0.467	1.907	0.483	0.494	120	507	214	228	-1.071	69	145	77	151	0
2	20	17	"PFL0066"	"L2_114"	9110	25830	140	116	118	26	93	95	22	51	21	0	384	378	72	110	110	15	99	98	0	0.084	0.093	0.109	0.100	1.985	0.105	0.266	156	493	297	293	-3.574	23	274	25	268	0
2	21	17	"PFL0140"	"L2_247"	9290	25820	140	196	205	50	95	98	24	99	96	0	271	266	50	114	115	16	99	99	0	0.643	0.724	0.693	0.705	1.677	0.723	0.601	156	442	258	262	-0.636	101	157	110	152	0
2	22	17	"PFL0150"	"L2_270"	9490	25820	140	801	805	212	93	97	29	100	100	0	701	692	202	112	114	15	100	100	0	1.202	1.228	1.233	1.259	1.280	1.192	0.917	156	613	1297	1292	0.265	708	589	712	580	0
2	1	18	"PFN0982"	"N244_3"	5520	26040	150	88	91	24	83	87	30	12	1	0	122	122	19	100	101	13	69	38	0	0.227	0.364	0.921	0.857	3.480	839.762	0.000	156	642	27	30	-2.138	5	22	8	22	-50
2	2	18	"PFJ0260"	"J246_2"	5690	26030	140	1163	1084	251	88	93	34	100	100	0	1718	1607	368	103	104	13	100	100	0	0.666	0.662	0.666	0.664	1.260	0.654	0.952	156	478	2690	2500	-0.587	1075	1615	996	1504	0
2	3	18	"PFJ0281"	"J269_1"	5890	26030	130	142	146	35	86	91	31	80	40	0	221	223	38	102	103	14	99	99	0	0.471	0.496	0.450	0.451	2.043	0.536	0.302	120	461	175	181	-1.087	56	119	60	121	0
2	4	18	"PFJ0305"	"J27_3"	6080	26030	140	177	179	38	86	101	55	85	31	0	278	278	50	102	130	133	81	5	0	0.517	0.528	0.529	0.501	1.678	0.487	0.541	156	476	267	269	-0.952	91	176	93	176	0
2	5	18	"PFJ0475"	"J53_46"	6270	26030	150	271	266	60	88	101	52	98	88	0	718	691	143	102	130	133	99	97	0	0.297	0.302	0.306	0.287	1.527	0.294	0.807	156	472	799	767	-1.751	183	616	178	589	0
2	6	18	"PFJ0505"	"J583_7"	6450	26030	150	88	90	19	85	88	25	13	3	0	110	110	16	100	102	14	37	12	0	0.300	0.500	0.931	0.875	3.090	0.001	0.000	156	498	13	15	-1.737	3	10	5	10	-50
2	7	18	"PFJ0549"	"J697_3"	6640	26020	140	180	181	38	82	85	19	98	95	0	147	147	27	102	103	14	87	70	0	2.178	2.200	2.133	2.336	2.129	2.318	0.477	156	532	143	144	1.123	98	45	99	45	0
2	8	18	"PFJ0586"	"J753_2"	6840	26030	140	127	129	29	84	86	20	78	55	0	193	189	41	103	104	14	94	91	0	0.478	0.523	0.518	0.509	2.610	0.481	0.295	156	471	133	131	-1.066	43	90	45	86	0
2	9	18	"PFJ0594"	"J82_7"	7030	26020	140	1610	1512	392	84	86	19	100	100	0	1065	1006	241	103	104	14	100	100	0	1.586	1.581	1.594	1.560	1.330	1.607	0.935	156	399	2488	2331	0.666	1526	962	1428	903	0
2	10	18	"PFK0025"	"Km2326_6"	7190	26030	150	87	94	29	84	87	21	26	12	0	118	119	22	102	104	14	53	26	0	0.188	0.588	1.081	0.896	4.264	7.847	0.004	156	471	19	27	-2.415	3	16	10	17	-50
2	11	18	"PFJ0390"	"J40_6"	7400	26020	140	231	227	49	84	88	24	100	97	0	245	242	43	102	103	13	100	100	0	1.028	1.021	0.997	1.000	1.578	1.037	0.725	156	541	290	283	0.040	147	143	143	140	0
2	12	18	"PFJ0410"	"J43_3"	7600	26020	130	856	833	168	84	90	28	100	100	0	1225	1159	252	101	103	13	100	100	0	0.687	0.708	0.695	0.713	1.283	0.679	0.907	120	447	1896	1807	-0.542	772	1124	749	1058	0
2	13	18	"PFJ0426"	"J461_4"	7760	26020	150	77	81	18	85	89	26	5	1	0	100	103	16	102	104	14	19	7	0	4.000	-4.000	1.500	1.281	3.785	9.889	0.006	156	540	-10	-3	2.000	-8	-2	-4	1	-50
2	14	18	"PFJ0465"	"J53_31"	7980	26040	150	95	98	27	84	86	17	35	16	0	122	125	19	104	105	15	58	31	0	0.611	0.667	0.792	0.819	3.636	1.771	0.035	156	530	29	35	-0.710	11	18	14	21	-50
2	15	18	"PFJ0557"	"J6_2"	8160	26020	140	208	211	43	85	88	18	99	98	0	305	303	57	105	106	15	100	100	0	0.615	0.636	0.639	0.618	1.506	0.611	0.745	156	432	323	324	-0.701	123	200	126	198	0
2	16	18	"PFK0041"	"Km302_3"	8340	26020	120	127	132	46	87	90	19	75	50	0	157	161	32	104	106	15	94	80	0	0.755	0.789	0.696	0.703	2.892	1.230	0.237	120	413	93	102	-0.406	40	53	45	57	0
2	17	18	"PFK0298"	"Kn2549_3"	8540	26020	140	793	767	188	93	95	23	100	99	0	811	790	188	107	108	18	100	99	0	0.994	0.987	0.997	0.970	1.406	0.988	0.917	156	533	1404	1357	-0.008	700	704	674	683	0
2	18	18	"PFK0338"	"Kn3092_1"	8720	26000	110	142	143	28	93	95	23	82	51	0	174	177	32	109	110	18	97	86	0	0.754	0.735	0.731	0.709	2.246	0.768	0.276	80	412	114	118	-0.408	49	65	50	68	0
2	19	18	"PFK0404"	"Kn427_6"	8920	26020	130	261	259	50	91	93	19	100	98	0	445	446	72	108	110	16	100	100	0	0.504	0.497	0.501	0.479	1.475	0.472	0.804	120	533	507	506	-0.987	170	337	168	338	0
2	20	18	"PFK0425"	"Kn5026_1"	9110	26020	130	117	123	38	93	95	21	52	22	0	174	176	31	111	112	15	94	85	0	0.381	0.462	0.409	0.437	3.020	0.567	0.163	120	440	87	95	-1.392	24	63	30	65	0
2	21	18	"PFK0442"	"Kn5244_3"	9280	26020	150	82	90	51	97	101	35	4	1	0	107	107	15	114	116	18	5	0	0	2.143	1.000	1.837	1.695	2.839	22.230	0.005	156	575	-22	-14	1.100	-15	-7	-7	-7	-50
2	22	18	"PFK0457"	"Kn5587_2"	9490	26010	140	3786	3705	872	96	101	35	100	100	0	2623	2542	656	113	114	16	100	100	0	1.470	1.486	1.522	1.524	1.333	1.476	0.946	156	670	6200	6038	0.556	3690	2510	3609	2429	0
2	1	19	"PFK0782"	"Ks2242_1"	5510	26230	140	989	960	271	85	88	20	100	99	0	810	810	191	101	102	14	100	100	0	1.275	1.234	1.261	1.179	1.421	1.263	0.936	156	688	1613	1584	0.351	904	709	875	709	0
2	2	19	"PFK0818"	"Ks2565_1"	5700	26220	130	554	553	95	87	91	20	100	100	0	548	525	86	103	104	14	100	100	0	1.049	1.104	1.086	1.109	1.282	1.098	0.893	120	488	912	888	0.070	467	445	466	422	0
2	3	19	"PFK0876"	"Ks2_11"	5890	26220	130	376	366	85	85	89	26	100	100	0	720	694	166	102	103	13	100	100	0	0.471	0.475	0.464	0.473	1.389	0.436	0.843	120	448	909	873	-1.087	291	618	281	592	0
2	4	19	"PFK1002"	"Ks48_16"	6050	26220	150	85	87	19	87	99	51	1	0	0	112	113	22	103	130	130	0	0	0	-0.222	0.000	0.800	0.752	3.582	8.973	0.019	156	494	7	10	Error	-2	9	0	10	-50
2	5	19	"PFK1139"	"Ks667_1"	6270	26220	140	395	380	90	88	104	65	97	93	0	913	875	201	103	131	131	99	98	0	0.379	0.378	0.373	0.370	1.315	0.366	0.898	156	487	1117	1064	-1.400	307	810	292	772	0
2	6	19	"PFK1174"	"Ks75_10"	6460	26220	130	2716	2720	445	85	92	50	100	100	0	7230	7265	1223	103	104	15	100	100	0	0.369	0.368	0.374	0.368	1.124	0.356	0.964	120	482	9758	9797	-1.438	2631	7127	2635	7162	0
2	7	19	"PFK0629"	"Ks1228_7"	6650	26230	100	113	114	22	85	86	17	66	35	0	167	165	27	103	105	15	93	88	0	0.438	0.468	0.467	0.440	2.827	0.464	0.158	80	391	92	91	-1.193	28	64	29	62	0
2	8	19	"PFK1093"	"Ks586_7"	6840	26220	140	551	532	150	84	85	17	100	99	0	742	691	180	104	105	14	100	100	0	0.732	0.763	0.770	0.745	1.436	0.760	0.918	156	496	1105	1035	-0.450	467	638	448	587	0
2	9	19	"pla_LSU"	"PLSU"	7030	26220	140	539	508	136	81	83	17	98	98	0	403	390	88	103	104	13	100	99	0	1.527	1.488	1.547	1.445	1.520	1.528	0.877	156	396	758	714	0.610	458	300	427	287	0
2	10	19	"pla_ORF129"	"PORF129"	7220	26220	140	469	449	121	84	87	21	99	98	0	785	741	163	104	105	13	100	100	0	0.565	0.573	0.573	0.550	1.358	0.578	0.920	156	504	1066	1002	-0.823	385	681	365	637	0
2	11	19	"pla_ORF79"	"PORF79"	7420	26220	130	204	208	46	83	87	21	99	93	0	312	314	52	104	106	14	100	99	0	0.582	0.595	0.567	0.566	1.548	0.591	0.718	120	482	329	335	-0.782	121	208	125	210	0
2	12	19	"pla_rpl14"	"Prpl14"	7590	26210	140	392	389	89	84	88	28	100	100	0	609	586	144	104	106	14	100	100	0	0.610	0.633	0.630	0.645	1.428	0.607	0.861	156	506	813	787	-0.713	308	505	305	482	0
2	13	19	"PFBL B0020"	"oPFBLOB0020"	7790	26210	140	1205	1134	294	83	87	27	100	100	0	732	700	187	104	105	14	100	98	0	1.787	1.763	1.766	1.835	1.360	1.757	0.946	156	484	1750	1647	0.837	1122	628	1051	596	0
2	14	19	"PFD66970"	"oPFD66970"	7980	26210	130	163	163	36	84	87	19	93	86	0	297	294	69	106	112	40	98	95	0	0.414	0.420	0.424	0.408	1.787	0.381	0.631	120	409	270	267	-1.274	79	191	79	188	0
2	15	19	"PFC0765"	"oPFC0765"	8170	26210	150	99	103	24	85	90	27	32	6	0	124	125	21	104	106	18	52	23	0	0.700	0.857	0.761	0.851	3.871	5.979	0.019	156	377	34	39	-0.515	14	20	18	21	-50
2	16	19	"PFN0250"	"oPFN0250"	8350	26210	140	157	156	28	84	89	29	94	68	0	276	274	52	104	105	14	100	98	0	0.424	0.424	0.411	0.414	1.662	0.386	0.546	156	417	245	242	-1.236	73	172	72	170	0
2	17	19	"PFL0017"	"oPFL0017"	8560	26210	140	1460	1432	473	89	91	22	100	100	0	1342	1351	408	107	108	17	100	100	0	1.110	1.080	1.086	1.053	1.358	1.095	0.938	156	471	2606	2587	0.151	1371	1235	1343	1244	0
2	18	19	"PFI17637"	"oPFI17637"	8740	26210	140	231	231	52	89	92	20	98	97	0	510	516	116	107	109	18	100	100	0	0.352	0.347	0.337	0.336	1.487	0.327	0.765	156	451	545	551	-1.505	142	403	142	409	0
2	19	19	"PFM60472"	"oPFM60472"	8930	26210	150	104	105	23	88	90	20	37	13	0	140	140	24	106	107	15	73	58	0	0.471	0.500	0.780	0.724	3.563	1.331	0.039	156	395	50	51	-1.087	16	34	17	34	-50
2	20	19	"PFL0020"	"oPFL0020"	9090	26210	150	91	93	20	92	95	22	14	3	0	123	124	18	109	111	18	37	12	0	-0.071	0.067	0.860	0.820	3.821	34.399	0.000	156	458	13	16	Error	-1	14	1	15	-50
2	21	19	"PFI17639"	"oPFI17639"	9310	26220	100	117	118	26	96	98	23	46	12	0	165	164	24	111	114	18	95	78	0	0.389	0.415	0.512	0.445	2.247	0.416	0.089	80	375	75	75	-1.363	21	54	22	53	0
2	22	19	"PFN0252"	"oPFN0252"	9500	26200	140	561	560	157	92	98	39	98	96	0	2291	2189	677	110	112	15	100	99	0	0.215	0.225	0.228	0.229	1.546	0.217	0.916	156	699	2650	2547	-2.217	469	2181	468	2079	0
2	1	20	"PFBL B0027"	"oPFBLOB0027"	5500	26420	130	102	102	23	88	92	27	23	5	0	166	164	30	104	105	14	92	84	0	0.226	0.233	0.311	0.329	3.052	0.176	0.010	120	527	76	74	-2.147	14	62	14	60	0
2	2	20	"PFC0768"	"oPFC0768"	5700	26420	130	105	108	25	91	96	27	26	8	0	194	196	27	105	106	14	100	99	0	0.157	0.187	0.229	0.226	2.354	0.198	0.042	120	443	103	108	-2.668	14	89	17	91	0
2	3	20	"PFBL B0032"	"oPFBLOB0032"	5870	26410	150	83	85	20	92	97	29	4	0	0	120	122	22	106	106	15	47	22	0	-0.643	-0.438	1.063	1.215	4.101	18.804	0.000	156	447	5	9	Error	-9	14	-7	16	-50
2	4	20	"PFBL B0033"	"oPFBLOB0033"	6060	26420	150	82	84	18	92	97	26	5	0	0	115	118	19	106	108	16	36	12	0	-1.111	-0.667	1.091	0.996	4.195	25.990	0.000	156	419	-1	4	Error	-10	9	-8	12	-50
2	5	20	"PFB0684"	"oPFB0684"	6240	26410	150	83	92	53	88	97	52	5	1	0	110	113	17	104	105	14	32	12	0	-0.833	0.444	1.462	1.571	4.669	19.824	0.029	156	424	1	13	Error	-5	6	4	9	-50
2	6	20	"PFF72417"	"oPFF72417"	6430	26410	150	85	91	40	84	91	51	6	3	0	118	119	24	104	106	16	37	15	0	0.071	0.467	1.021	0.918	4.349	5.940	0.122	156	442	15	22	-3.807	1	14	7	15	-50
2	7	20	"PFG0010"	"oPFG0010"	6620	26410	150	78	84	36	85	89	28	3	2	0	117	120	24	104	106	16	44	22	0	-0.538	-0.063	0.852	0.946	4.275	8.798	0.015	156	519	6	15	Error	-7	13	-1	16	-50
2	8	20	"PFBL B0035"	"oPFBLOB0035"	6840	26410	140	487	474	113	87	92	29	100	99	0	610	586	118	105	106	14	100	100	0	0.792	0.805	0.793	0.789	1.330	0.809	0.895	156	397	905	868	-0.336	400	505	387	481	0
2	9	20	"PFBL B0038"	"oPFBLOB0038"	7000	26410	150	76	77	21	85	89	26	4	1	0	107	110	16	105	106	13	28	10	0	-4.500	-1.600	1.714	1.540	3.948	0.029	0.000	156	335	-7	-3	Error	-9	2	-8	5	-50
2	10	20	"PFG0012"	"oPFG0012"	7190	26410	150	85	86	19	85	88	21	14	3	0	127	128	20	107	108	13	62	33	0	0.000	0.048	0.632	0.660	4.221	3.769	0.005	156	451	20	22	Error	0	20	1	21	-50
2	11	20	"PFD66974"	"oPFD66974"	7400	26410	120	123	125	28	86	89	21	71	44	0	156	159	26	109	111	14	94	80	0	0.787	0.780	0.785	0.779	2.832	1.065	0.229	120	421	84	89	-0.345	37	47	39	50	0
2	12	20	"PFL0029"	"oPFL0029"	7590	26410	130	127	130	27	85	90	27	77	39	0	360	358	56	110	111	14	100	100	0	0.168	0.181	0.183	0.169	1.926	0.164	0.398	120	447	292	293	-2.573	42	250	45	248	0
2	13	20	"PFD66975"	"oPFD66975"	7790	26400	140	636	637	148	83	87	26	100	100	0	1056	1022	223	108	109	16	100	100	0	0.583	0.606	0.601	0.604	1.308	0.602	0.916	156	434	1501	1468	-0.778	553	948	554	914	0
2	14	20	"PFM60473"	"oPFM60473"	7930	26430	150	86	93	32	83	86	19	21	11	0	119	143	83	108	116	46	13	8	0	0.273	0.286	0.633	0.793	4.780	0.250	0.503	156	421	14	45	-1.874	3	11	10	35	-50
2	15	20	"PFM60503"	"oPFM60503"	8100	26380	120	133	135	31	83	88	30	77	36	0	387	384	77	104	113	48	100	99	0	0.177	0.186	0.190	0.176	1.804	0.173	0.500	120	393	333	332	-2.501	50	283	52	280	0
2	16	20	"PFL0061"	"oPFL0061"	8290	26370	130	149	148	30	81	85	29	89	63	0	426	423	106	100	101	13	100	100	0	0.209	0.207	0.197	0.196	1.783	0.186	0.344	120	427	394	390	-2.261	68	326	67	323	0
2	17	20	"PFG0034"	"oPFG0034"	8490	26370	130	298	297	85	85	87	19	96	96	0	1086	1023	305	104	105	15	100	100	0	0.217	0.231	0.232	0.230	1.552	0.221	0.860	120	506	1195	1131	-2.205	213	982	212	919	0
2	18	20	"PFF72455"	"oPFF72455"	8710	26400	150	90	92	20	88	90	17	21	7	0	112	113	19	107	107	15	30	12	0	0.400	0.667	0.892	0.777	3.648	0.354	0.001	156	414	7	10	-1.322	2	5	4	6	-50
2	19	20	"PFM60505"	"oPFM60505"	8870	26370	120	129	130	33	87	90	18	75	56	0	189	191	33	107	107	13	98	96	0	0.512	0.512	0.557	0.479	2.559	0.499	0.288	120	294	124	127	-0.965	42	82	43	84	0
2	20	20	"PFL0063"	"oPFL0063"	9050	26370	130	112	117	27	92	94	23	44	23	0	211	220	42	108	110	15	100	100	0	0.194	0.223	0.250	0.217	2.649	0.239	0.134	120	370	123	137	-2.365	20	103	25	112	0
2	21	20	"PFJ12800"	"oPFJ12800"	9240	26370	130	142	144	27	95	99	24	80	48	0	226	230	36	111	113	16	100	100	0	0.409	0.412	0.428	0.400	1.754	0.393	0.438	120	472	162	168	-1.291	47	115	49	119	0
2	22	20	"PFF72460"	"oPFF72460"	9450	26370	130	149	152	46	92	98	31	77	42	0	273	269	53	109	110	16	99	98	0	0.348	0.375	0.338	0.311	2.490	0.374	0.402	120	567	221	220	-1.525	57	164	60	160	0
2	1	21	"PFK12904"	"oPFK12904"	5450	26580	130	500	474	115	86	92	33	100	99	0	741	699	183	103	104	14	100	100	0	0.649	0.651	0.646	0.657	1.405	0.623	0.871	120	532	1052	984	-0.624	414	638	388	596	0
2	2	21	"PFM60507"	"oPFM60507"	5620	26580	130	610	599	130	90	95	31	100	100	0	630	622	166	104	104	14	99	99	0	0.989	0.983	0.995	1.030	1.459	0.950	0.889	120	464	1046	1027	-0.017	520	526	509	518	0
2	3	21	"PFK12905"	"oPFK12905"	5840	26580	120	3374	3313	1112	93	98	28	100	100	0	339	340	82	106	107	15	100	100	0	14.082	13.761	14.297	13.756	1.413	14.532	0.883	120	462	3514	3454	3.816	3281	233	3220	234	0
2	4	21	"PFF72461"	"oPFF72461"	6030	26580	130	34413	32429	7171	98	103	29	100	100	0	12050	11538	2445	107	109	15	100	100	0	2.873	2.828	2.862	2.831	1.201	2.877	0.955	120	428	46258	43762	1.523	34315	11943	32331	11431	0
2	5	21	"PFN0268"	"oPFN0268"	6220	26580	130	339	352	88	97	105	34	99	98	0	458	448	113	105	106	13	99	99	0	0.686	0.743	0.718	0.759	1.590	0.686	0.733	120	399	595	598	-0.545	242	353	255	343	0
2	6	21	"PFL0071"	"oPFL0071"	6400	26580	120	132	139	58	91	95	30	64	25	0	226	222	37	104	105	14	100	99	0	0.336	0.407	0.353	0.341	2.406	0.624	0.108	120	399	163	166	-1.573	41	122	48	118	0
2	7	21	"PFG0037"	"oPFG0037"	6590	26580	130	295	298	63	87	92	29	100	100	0	415	405	83	102	103	15	100	100	0	0.665	0.696	0.680	0.694	1.469	0.670	0.759	120	436	521	514	-0.590	208	313	211	303	0
2	8	21	"PFJ12801"	"oPFJ12801"	6790	26580	140	398	380	114	90	97	34	96	95	0	283	274	79	103	103	14	96	94	0	1.711	1.696	1.661	1.761	1.805	1.702	0.806	156	465	488	461	0.775	308	180	290	171	0
2	9	21	"PFBL B0124"	"oPFBLOB0124"	6980	26580	130	139	140	28	88	91	25	84	50	0	243	245	41	105	106	14	100	100	0	0.370	0.371	0.357	0.331	2.005	0.351	0.351	120	413	189	192	-1.436	51	138	52	140	0
2	10	21	"PFI17675"	"oPFI17675"	7160	26580	140	7266	6915	1903	86	87	21	100	100	0	4591	4359	1292	106	107	14	100	100	0	1.601	1.606	1.600	1.666	1.365	1.597	0.960	156	472	11665	11082	0.679	7180	4485	6829	4253	0
2	11	21	"PFI17677"	"oPFI17677"	7370	26580	140	284	273	79	87	91	27	96	91	0	539	510	142	108	109	15	100	98	0	0.457	0.463	0.469	0.447	1.459	0.452	0.828	156	436	628	588	-1.129	197	431	186	402	0
2	12	21	"PFBL B0128"	"oPFBLOB0128"	7550	26580	150	99	105	33	88	93	28	22	3	0	128	131	24	108	109	15	60	35	0	0.550	0.739	0.822	0.746	3.034	9.027	0.015	156	444	31	40	-0.862	11	20	17	23	-50
2	13	21	"PFG0038"	"oPFG0038"	7740	26580	130	133	138	29	86	90	23	84	50	0	222	224	44	106	107	15	98	97	0	0.405	0.441	0.368	0.382	2.041	0.404	0.319	120	429	163	170	-1.303	47	116	52	118	0
2	14	21	"PFF72465"	"oPFF72465"	7930	26580	140	525	509	132	84	85	17	99	99	0	1169	1113	243	106	111	37	100	100	0	0.415	0.422	0.426	0.409	1.402	0.422	0.922	156	426	1504	1432	-1.269	441	1063	425	1007	0
2	15	21	"PFI17678"	"oPFI17678"	8130	26580	120	108	112	27	81	83	19	64	31	0	169	169	31	104	105	17	94	81	0	0.415	0.477	0.457	0.466	2.606	0.425	0.154	120	470	92	96	-1.267	27	65	31	65	0
2	16	21	"PFD66997"	"oPFD66997"	8310	26570	130	186	190	32	81	84	20	100	100	0	255	255	38	101	103	14	100	100	0	0.682	0.708	0.705	0.701	1.500	0.685	0.699	120	555	259	263	-0.553	105	154	109	154	0
2	17	21	"PFM60539"	"oPFM60539"	8520	26590	150	75	78	18	86	88	21	6	1	0	99	99	15	104	105	16	7	0	0	2.200	1.600	1.125	1.234	3.053	6.416	0.012	156	529	-16	-13	1.138	-11	-5	-8	-5	-50
2	18	21	"PFBL B0176"	"oPFBLOB0176"	8690	26570	140	631	619	163	87	90	21	100	100	0	793	755	199	106	107	15	100	100	0	0.792	0.820	0.824	0.823	1.305	0.808	0.926	156	439	1231	1181	-0.337	544	687	532	649	0
2	19	21	"PFI17723"	"oPFI17723"	8880	26570	140	385	380	86	87	91	23	100	99	0	957	937	246	107	107	14	100	100	0	0.351	0.353	0.349	0.354	1.376	0.333	0.883	156	504	1148	1123	-1.512	298	850	293	830	0
2	20	21	"PFG0055"	"oPFG0055"	9070	26570	140	682	657	204	91	92	21	100	99	0	996	984	309	107	109	15	100	99	0	0.665	0.645	0.654	0.642	1.530	0.627	0.896	156	539	1480	1443	-0.589	591	889	566	877	0
2	21	21	"PFF72499"	"oPFF72499"	9270	26570	160	146	149	32	94	97	22	84	58	0	194	192	33	110	112	16	96	92	0	0.619	0.671	0.674	0.630	2.220	0.698	0.394	208	600	136	137	-0.692	52	84	55	82	0
2	22	21	"PFF72501"	"oPFF72501"	9450	26570	140	142	145	32	93	97	23	80	54	0	240	244	52	111	112	15	97	96	0	0.380	0.391	0.405	0.353	2.303	0.365	0.414	156	682	178	185	-1.397	49	129	52	133	0
2	1	22	"PFI17727"	"oPFI17727"	5470	26780	140	128	133	34	86	92	36	58	19	0	245	241	48	102	103	14	98	98	0	0.294	0.338	0.336	0.291	2.402	0.361	0.150	156	835	185	186	-1.768	42	143	47	139	0
2	2	22	"PFF72502"	"oPFF72502"	5660	26780	130	107	107	23	85	90	35	24	3	0	199	199	35	103	104	14	99	96	0	0.229	0.229	0.263	0.244	2.394	0.231	0.061	120	648	118	118	-2.126	22	96	22	96	0
2	3	22	"PFA32037"	"oPFA32037"	5850	26780	130	122	133	55	89	93	25	59	29	0	229	232	37	105	106	14	100	100	0	0.266	0.346	0.300	0.288	2.360	0.385	0.219	120	648	157	171	-1.910	33	124	44	127	0
2	4	22	"PFM60541"	"oPFM60541"	6030	26770	130	143	143	26	92	97	27	80	42	0	297	299	48	105	106	14	100	100	0	0.266	0.263	0.255	0.229	2.019	0.240	0.364	120	611	243	245	-1.913	51	192	51	194	0
2	5	22	"PFL0145"	"oPFL0145"	6220	26770	140	190	193	49	95	100	30	93	76	0	355	342	87	106	107	14	98	96	0	0.382	0.415	0.392	0.404	1.902	0.387	0.569	156	705	344	334	-1.390	95	249	98	236	0
2	6	22	"PFL0147"	"oPFL0147"	6420	26780	140	196	193	50	90	93	27	91	82	0	406	397	94	104	105	14	100	98	0	0.351	0.352	0.351	0.330	1.834	0.335	0.660	156	722	408	396	-1.510	106	302	103	293	0
2	7	22	"PFF72508"	"oPFF72508"	6600	26770	130	485	495	104	88	93	26	100	100	0	243	249	47	102	105	15	100	99	0	2.816	2.769	2.803	2.852	1.412	2.890	0.816	120	567	538	554	1.493	397	141	407	147	0
2	8	22	"PFF72510"	"oPFF72510"	6780	26770	150	89	91	20	91	94	26	10	1	0	112	115	20	104	105	14	33	15	0	-0.250	0.000	1.142	1.211	4.033	42.130	0.000	156	790	6	11	Error	-2	8	0	11	-50
2	9	22	"PFM60545"	"oPFM60545"	6980	26780	100	115	116	28	85	88	28	51	8	0	138	142	23	103	105	13	88	66	0	0.857	0.795	0.844	0.856	2.628	2.623	0.101	80	476	65	70	-0.222	30	35	31	39	0
2	10	22	"PFM60547"	"oPFM60547"	7180	26770	130	140	142	33	85	88	28	80	45	0	246	249	50	103	104	14	99	99	0	0.385	0.390	0.402	0.372	1.948	0.380	0.436	120	642	198	203	-1.379	55	143	57	146	0
2	11	22	"PFL0150"	"oPFL0150"	7370	26770	140	227	228	51	88	94	35	98	90	0	351	347	80	102	104	13	100	100	0	0.558	0.571	0.562	0.568	1.420	0.572	0.760	156	657	388	385	-0.841	139	249	140	245	0
2	12	22	"PFL0152"	"oPFL0152"	7560	26770	150	104	111	31	90	95	30	24	8	0	158	159	31	102	104	14	92	79	0	0.250	0.368	0.400	0.377	2.974	2.555	0.046	156	749	70	78	-2.000	14	56	21	57	0
2	13	22	"PFL0154"	"oPFL0154"	7740	26760	90	91	99	34	90	92	22	26	11	0	115	117	20	104	105	15	44	15	0	0.091	0.692	1.262	1.435	3.021	2.725	0.072	52	337	12	22	-3.459	1	11	9	13	0
2	14	22	"PFL0156"	"oPFL0156"	7930	26760	140	1988	1931	511	84	86	22	100	100	0	916	897	285	104	106	15	100	99	0	2.345	2.329	2.401	2.489	1.368	2.298	0.932	156	730	2716	2640	1.229	1904	812	1847	793	0
2	15	22	"PFBL B0186"	"oPFBLOB0186"	8140	26770	140	285	278	75	84	86	22	99	97	0	267	263	58	103	104	14	100	98	0	1.226	1.212	1.227	1.172	1.709	1.256	0.811	156	689	365	354	0.293	201	164	194	160	0
2	16	22	"PFH0037"	"oPFH0037"	8320	26770	140	1347	1402	397	84	86	19	100	100	0	596	621	157	102	104	14	100	100	0	2.557	2.539	2.591	2.503	1.370	2.627	0.918	156	659	1757	1837	1.354	1263	494	1318	519	0
2	17	22	"PFF72513"	"oPFF72513"	8510	26770	140	153	156	34	85	88	22	94	75	0	221	221	43	103	104	15	99	98	0	0.576	0.602	0.574	0.565	1.921	0.585	0.495	156	615	186	189	-0.795	68	118	71	118	0
2	18	22	"PFM60550"	"oPFM60550"	8690	26770	150	98	102	32	86	91	31	23	7	0	114	116	19	103	104	15	42	14	0	1.091	1.231	1.621	1.470	3.890	12.130	0.004	156	712	23	29	0.126	12	11	16	13	-50
2	19	22	"EMPTY"	"EMPTY"	8910	26780	150	90	94	31	87	92	32	8	3	0	103	104	13	104	105	13	14	3	0	-3.000	100000.000	1.667	1.625	3.708	994.675	0.000	156	801	2	7	Error	3	-1	7	0	-75
2	20	22	"EMPTY"	"EMPTY"	9100	26780	150	88	92	22	92	94	24	14	2	0	107	120	104	107	108	15	14	4	0	100000.000	0.000	1.750	1.635	4.017	0.014	0.001	156	739	-4	13	16.610	-4	0	0	13	-75
2	21	22	"EMPTY"	"EMPTY"	9290	26780	150	97	99	21	93	94	21	19	5	0	112	115	16	110	111	15	23	7	0	2.000	1.200	1.373	1.609	3.395	5.201	0.022	156	720	6	11	1.000	4	2	6	5	-75
2	22	22	"EMPTY"	"EMPTY"	9480	26780	150	91	100	45	91	96	58	5	3	0	107	109	16	109	110	15	15	3	0	0.000	100000.000	1.000	1.126	4.211	13.699	0.009	156	951	-2	9	Error	0	-2	9	0	-75
3	1	1	"PFE0652"	"E9164_1"	9760	22630	130	225	231	65	86	91	37	97	86	0	336	341	97	111	114	22	100	100	0	0.618	0.630	0.612	0.620	1.600	0.639	0.602	120	648	364	375	-0.695	139	225	145	230	0
3	2	1	"PFE0127"	"E15452_2"	9950	22630	120	344	348	101	89	137	700	0	0	0	1425	1425	471	115	121	48	100	100	0	0.195	0.198	0.206	0.194	1.439	0.181	0.819	120	520	1565	1569	-2.361	255	1310	259	1310	0
3	3	1	"PFE0630"	"E8314_1"	10120	22630	120	395	399	123	90	135	688	0	0	0	903	905	291	116	121	45	100	100	0	0.388	0.392	0.400	0.385	1.363	0.375	0.868	120	538	1092	1098	-1.368	305	787	309	789	0
3	4	1	"PFE0335"	"E23986_4"	10320	22630	120	2950	3054	1127	89	92	20	100	100	0	5273	5343	1668	115	116	19	100	100	0	0.555	0.567	0.573	0.544	1.457	0.571	0.913	120	534	8019	8193	-0.850	2861	5158	2965	5228	0
3	5	1	"PFE0497"	"E3038_1"	10490	22630	130	668	709	233	88	91	18	100	100	0	1435	1434	460	112	114	20	100	100	0	0.438	0.470	0.478	0.466	1.281	0.445	0.893	120	619	1903	1943	-1.190	580	1323	621	1322	0
3	6	1	"PFE0489"	"E29931_1"	10690	22630	120	284	295	75	89	89	16	100	99	0	760	765	243	113	115	20	100	100	0	0.301	0.316	0.318	0.314	1.415	0.296	0.857	120	573	842	858	-1.730	195	647	206	652	0
3	7	1	"PFE0152"	"E16122_8"	10880	22630	120	1137	1096	397	87	89	17	100	100	0	1380	1403	545	116	118	20	100	100	0	0.831	0.784	0.792	0.789	1.450	0.753	0.879	120	562	2314	2296	-0.268	1050	1264	1009	1287	0
3	8	1	"PFE0560"	"E5006_15"	11080	22630	120	213	218	48	90	92	19	98	97	0	412	421	96	114	116	18	100	100	0	0.413	0.417	0.393	0.400	1.585	0.375	0.747	120	567	421	435	-1.277	123	298	128	307	0
3	9	1	"PFE0506"	"E3215_1"	11270	22630	120	2280	2309	904	89	91	19	100	100	0	5300	5484	1827	112	114	19	100	100	0	0.422	0.413	0.428	0.388	1.599	0.411	0.899	120	554	7379	7592	-1.244	2191	5188	2220	5372	0
3	10	1	"PFF0276"	"F18248_2"	11460	22630	130	918	887	230	87	89	17	100	100	0	896	878	178	109	112	18	100	100	0	1.056	1.040	1.055	1.002	1.440	1.084	0.886	120	635	1618	1569	0.078	831	787	800	769	0
3	11	1	"PFF1508"	"F59453_1"	11650	22630	130	368	363	103	86	88	17	100	98	0	657	647	153	110	112	17	100	100	0	0.516	0.516	0.516	0.488	1.616	0.515	0.811	120	652	829	814	-0.956	282	547	277	537	0
3	12	1	"PFF1029"	"F4425_1"	11850	22630	130	891	840	325	88	89	18	100	99	0	2092	2113	669	110	112	17	100	100	0	0.405	0.375	0.382	0.343	1.697	0.378	0.863	120	617	2785	2755	-1.303	803	1982	752	2003	0
3	13	1	"PFF0774"	"F35531_1"	12020	22630	120	517	504	145	91	95	25	98	97	0	1107	1099	280	114	117	19	100	100	0	0.429	0.419	0.420	0.394	1.621	0.408	0.867	120	532	1419	1398	-1.221	426	993	413	985	0
3	14	1	"PFF0382"	"F21003_1"	12220	22630	130	146	156	56	98	102	26	68	47	0	212	231	71	118	120	19	97	86	0	0.511	0.513	0.472	0.454	2.406	0.588	0.351	120	651	142	171	-0.970	48	94	58	113	0
3	15	1	"PFF0437"	"F22770_1"	12410	22630	120	2675	2585	1261	96	99	21	100	99	0	6553	6525	2867	119	121	20	100	100	0	0.401	0.389	0.403	0.345	2.044	0.382	0.847	120	569	9013	8895	-1.319	2579	6434	2489	6406	0
3	16	1	"PFF0027"	"F10724_1"	12610	22620	130	169	171	39	95	95	19	95	81	0	199	199	32	117	120	22	95	87	0	0.902	0.927	0.925	0.911	2.091	0.947	0.474	120	635	156	158	-0.148	74	82	76	82	0
3	17	1	"PFF0760"	"F35197_2"	12790	22630	120	1259	1247	473	90	93	20	100	100	0	2461	2584	851	113	116	21	100	100	0	0.498	0.468	0.481	0.435	1.740	0.462	0.879	120	535	3517	3628	-1.006	1169	2348	1157	2471	0
3	18	1	"PFF0169"	"F15775_1"	12990	22620	120	239	238	60	87	89	18	99	96	0	353	347	74	111	114	19	100	99	0	0.628	0.640	0.619	0.612	1.742	0.626	0.751	120	545	394	387	-0.671	152	242	151	236	0
3	19	1	"PFF1930"	"F960_5"	13170	22630	120	649	659	244	89	92	26	98	95	0	1692	1716	503	113	115	18	100	100	0	0.355	0.356	0.370	0.319	1.779	0.356	0.864	120	551	2139	2173	-1.496	560	1579	570	1603	0
3	20	1	"PFF0151"	"F15196_1"	13370	22620	130	912	937	289	87	89	24	100	100	0	2173	2217	727	110	113	18	100	99	0	0.400	0.403	0.383	0.416	1.651	0.378	0.887	120	615	2888	2957	-1.322	825	2063	850	2107	0
3	21	1	"PFF1609"	"F63380_2"	13560	22630	150	92	95	23	86	89	28	21	3	0	134	137	26	109	111	20	55	30	0	0.240	0.321	0.722	0.591	3.127	3.870	0.028	156	729	31	37	-2.059	6	25	9	28	-50
3	22	1	"PFF1869"	"F7374_2"	13750	22620	150	137	144	36	82	85	20	91	66	0	170	171	34	105	107	17	92	81	0	0.846	0.939	0.911	0.888	2.280	0.959	0.426	156	892	120	128	-0.241	55	65	62	66	0
3	1	2	"PFF1444"	"F5729_1"	9760	22830	150	102	102	23	94	99	34	14	0	0	142	146	29	120	124	26	45	19	0	0.364	0.308	0.591	0.616	3.460	0.414	0.072	156	772	30	34	-1.459	8	22	8	26	-50
3	2	2	"PFF0230"	"F17039_3"	9950	22830	120	326	332	92	92	138	695	0	0	0	329	336	80	115	121	46	99	98	0	1.093	1.086	1.072	1.075	1.493	12.167	0.169	120	526	448	461	0.129	234	214	240	221	0
3	3	2	"PFM0480"	"M38913_8"	10150	22830	120	388	411	102	92	138	692	0	0	0	891	893	241	115	120	45	100	100	0	0.381	0.410	0.416	0.412	1.391	0.389	0.876	120	531	1072	1097	-1.390	296	776	319	778	0
3	4	2	"PFM0579"	"M446_3"	10320	22830	120	405	409	117	90	94	19	100	100	0	817	827	240	117	118	18	100	100	0	0.450	0.449	0.442	0.445	1.359	0.425	0.869	120	472	1015	1029	-1.152	315	700	319	710	0
3	5	2	"PFM0717"	"M5299_3"	10510	22830	130	144	143	36	90	92	18	78	66	0	207	213	47	116	118	18	95	90	0	0.593	0.546	0.541	0.477	2.292	0.559	0.530	120	617	145	150	-0.753	54	91	53	97	0
3	6	2	"PFM0868"	"M724_5"	10730	22830	120	186	191	49	90	90	17	96	93	0	307	317	79	116	118	19	100	99	0	0.503	0.502	0.503	0.472	1.770	0.478	0.670	120	522	287	302	-0.992	96	191	101	201	0
3	7	2	"PFM0875"	"M783_4"	10900	22830	120	351	356	95	88	90	17	100	99	0	697	723	187	115	118	20	100	100	0	0.452	0.441	0.433	0.427	1.482	0.428	0.846	120	484	845	876	-1.146	263	582	268	608	0
3	8	2	"PFM0093"	"M16622_6"	11090	22830	120	801	766	238	88	95	56	99	96	0	925	920	222	113	125	136	100	100	0	0.878	0.840	0.853	0.786	1.552	0.854	0.900	120	520	1525	1485	-0.188	713	812	678	807	0
3	9	2	"PFM0612"	"M45542_7"	11290	22830	120	509	496	135	88	95	56	100	98	0	1216	1215	301	115	126	136	100	100	0	0.382	0.371	0.370	0.360	1.411	0.362	0.880	120	515	1522	1508	-1.387	421	1101	408	1100	0
3	10	2	"PFM0634"	"M46791_1"	11480	22830	120	681	671	211	89	90	18	100	100	0	1519	1552	383	113	115	17	100	100	0	0.421	0.404	0.425	0.380	1.536	0.401	0.866	120	544	1998	2021	-1.248	592	1406	582	1439	0
3	11	2	"PFM0704"	"M52103_1"	11680	22830	130	390	378	109	89	91	18	99	99	0	361	361	72	110	112	15	100	100	0	1.199	1.151	1.171	1.080	1.689	1.232	0.804	120	574	552	540	0.262	301	251	289	251	0
3	12	2	"PFM0190"	"M22662_1"	11870	22840	150	110	113	24	91	94	21	46	19	0	142	144	24	113	116	26	52	16	0	0.655	0.710	0.882	0.818	3.350	0.847	0.177	156	599	48	53	-0.610	19	29	22	31	-50
3	13	2	"PFM0225"	"M24933_4"	12050	22830	130	863	873	301	92	96	24	99	99	0	1344	1443	415	115	118	19	100	100	0	0.627	0.588	0.607	0.553	1.611	0.596	0.883	120	527	2000	2109	-0.673	771	1229	781	1328	0
3	14	2	"PFM0412"	"M36754_1"	12240	22830	120	636	648	205	92	95	20	100	99	0	1467	1562	422	117	119	18	100	100	0	0.403	0.385	0.387	0.364	1.508	0.376	0.875	120	516	1894	2001	-1.311	544	1350	556	1445	0
3	15	2	"PFM0630"	"M46462_5"	12430	22830	120	466	483	163	92	93	18	98	98	0	1148	1207	281	117	118	18	100	100	0	0.363	0.359	0.358	0.326	1.611	0.363	0.872	120	531	1405	1481	-1.463	374	1031	391	1090	0
3	16	2	"PFM0465"	"M38247_1"	12630	22830	130	344	358	111	94	95	19	96	96	0	749	759	196	117	120	19	100	100	0	0.396	0.411	0.434	0.379	1.725	0.408	0.800	120	555	882	906	-1.338	250	632	264	642	0
3	17	2	"PFM0026"	"M11919_1"	12800	22820	130	10505	10317	2776	93	95	19	100	100	0	8670	8444	2429	115	119	20	100	100	0	1.217	1.228	1.214	1.274	1.459	1.212	0.912	120	539	18967	18553	0.283	10412	8555	10224	8329	0
3	18	2	"PFM0819"	"M5894_4"	13010	22830	130	332	332	91	91	93	18	100	99	0	586	601	136	114	117	19	100	100	0	0.511	0.495	0.489	0.465	1.618	0.491	0.805	120	538	713	728	-0.970	241	472	241	487	0
3	19	2	"PFM0473"	"M38757_6"	13190	22830	130	189	192	55	90	91	18	95	87	0	289	301	70	114	116	18	100	100	0	0.566	0.545	0.515	0.487	1.982	0.541	0.622	120	537	274	289	-0.822	99	175	102	187	0
3	20	2	"PFM0062"	"M14235_3"	13390	22820	120	1889	1888	481	89	90	18	100	100	0	3460	3452	873	115	118	20	100	100	0	0.538	0.539	0.559	0.538	1.230	0.529	0.926	120	522	5145	5136	-0.894	1800	3345	1799	3337	0
3	21	2	"PFM0821"	"M59170_2"	13580	22820	120	1542	1513	410	89	91	19	100	100	0	2562	2531	641	114	118	20	100	100	0	0.594	0.589	0.604	0.583	1.286	0.586	0.923	120	480	3901	3841	-0.753	1453	2448	1424	2417	0
3	22	2	"PFN0022"	"N127_5"	13770	22820	130	518	519	134	85	87	19	100	99	0	332	340	69	109	112	18	100	99	0	1.942	1.879	1.865	1.854	1.531	2.094	0.822	120	646	656	665	0.957	433	223	434	231	0
3	1	3	"PFN0013"	"N127_32"	9770	23030	120	264	261	56	99	101	21	100	98	0	322	323	61	125	127	21	100	100	0	0.838	0.818	0.819	0.806	1.550	0.810	0.753	120	565	362	360	-0.256	165	197	162	198	0
3	2	3	"PFN0021"	"N127_48"	9970	23030	120	207	207	40	97	99	22	100	95	0	443	450	102	125	128	24	100	100	0	0.346	0.338	0.346	0.330	1.537	0.315	0.706	120	596	428	435	-1.532	110	318	110	325	0
3	3	3	"PFN0027"	"N128_1"	10220	23040	150	101	104	24	93	96	21	25	8	0	137	138	26	121	125	24	38	10	0	0.500	0.647	0.762	0.681	3.269	0.588	0.146	156	593	24	28	-1.000	8	16	11	17	-50
3	4	3	"PFN0057"	"N128_56"	10360	23030	120	216	217	57	91	94	18	99	95	0	469	485	121	115	118	19	100	100	0	0.353	0.341	0.346	0.323	1.526	0.324	0.770	120	360	479	496	-1.502	125	354	126	370	0
3	5	3	"PFB0078"	"B297"	10540	23030	130	189	191	41	91	93	18	99	94	0	326	335	65	115	117	19	100	100	0	0.464	0.455	0.465	0.433	1.659	0.442	0.674	120	501	309	320	-1.106	98	211	100	220	0
3	6	3	"PFB0080"	"B3"	10720	23020	120	623	613	145	90	91	18	100	100	0	462	440	100	113	115	19	100	97	0	1.527	1.599	1.540	1.664	1.469	1.625	0.882	120	502	882	850	0.611	533	349	523	327	0
3	7	3	"PFB0083"	"B306"	10900	23020	130	249	251	55	88	90	17	100	98	0	245	244	43	114	116	19	100	98	0	1.229	1.254	1.276	1.253	1.557	1.224	0.702	120	558	292	293	0.297	161	131	163	130	0
3	8	3	"PFB0085"	"B310"	11100	23020	130	1015	992	241	87	94	56	100	100	0	682	691	178	112	124	137	97	93	0	1.628	1.563	1.574	1.607	1.417	1.442	0.742	120	512	1498	1484	0.703	928	570	905	579	0
3	9	3	"PFB0090"	"B32"	11260	23020	150	114	117	28	90	96	52	16	1	0	146	148	30	115	126	125	0	0	0	0.774	0.818	0.838	0.847	2.721	0.308	0.419	156	617	55	60	-0.369	24	31	27	33	-50
3	10	3	"PFB0092"	"B322"	11480	23030	130	126	129	32	90	92	19	70	45	0	273	278	61	115	117	19	100	100	0	0.228	0.239	0.249	0.226	2.052	0.236	0.336	120	593	194	202	-2.134	36	158	39	163	0
3	11	3	"PFB0109"	"B366"	11670	23030	130	230	233	62	89	91	18	98	95	0	449	466	107	112	112	15	100	99	0	0.418	0.407	0.413	0.380	1.643	0.399	0.791	120	565	478	498	-1.257	141	337	144	354	0
3	12	3	"PFB0111"	"B370"	11860	23020	120	149	152	35	91	92	20	89	72	0	270	276	68	112	114	26	100	97	0	0.367	0.372	0.374	0.357	1.821	0.334	0.539	120	479	216	225	-1.446	58	158	61	164	0
3	13	3	"PFB0114"	"B374"	12060	23020	120	233	242	54	91	93	21	100	99	0	392	393	86	113	116	27	100	100	0	0.509	0.539	0.525	0.529	1.403	0.530	0.791	120	525	421	431	-0.974	142	279	151	280	0
3	14	3	"PFB0120"	"B388"	12250	23020	130	143	143	30	91	92	18	83	70	0	203	205	34	113	115	17	99	95	0	0.578	0.565	0.541	0.495	2.734	0.533	0.326	120	580	142	144	-0.791	52	90	52	92	0
3	15	3	"PFB0122"	"B391"	12450	23020	120	540	539	163	91	93	18	100	100	0	666	678	173	114	115	17	100	100	0	0.813	0.794	0.785	0.774	1.394	0.809	0.878	120	514	1001	1012	-0.298	449	552	448	564	0
3	16	3	"PFB0125"	"B397"	12630	23020	120	160	164	30	92	94	18	97	88	0	338	344	65	115	117	18	100	100	0	0.305	0.314	0.315	0.295	1.740	0.277	0.560	120	513	291	301	-1.713	68	223	72	229	0
3	17	3	"PFB0143"	"B440"	12850	23010	150	111	114	27	93	95	19	48	25	0	139	142	24	113	116	19	59	32	0	0.692	0.724	0.880	0.907	3.208	0.928	0.161	156	621	44	50	-0.531	18	26	21	29	-50
3	18	3	"PFB0145"	"B444"	13020	23010	120	1403	1449	434	89	91	20	100	100	0	494	492	122	110	112	17	100	100	0	3.422	3.560	3.561	3.611	1.354	3.735	0.875	120	436	1698	1742	1.775	1314	384	1360	382	0
3	19	3	"PFB0147"	"B449"	13210	23010	130	1089	1125	345	86	88	20	100	100	0	417	445	145	110	111	18	98	98	0	3.267	3.101	3.099	3.248	1.440	3.088	0.865	120	548	1310	1374	1.708	1003	307	1039	335	0
3	20	3	"PFB0149"	"B453"	13400	23010	130	1362	1380	427	85	87	19	100	100	0	790	818	250	111	113	19	100	99	0	1.881	1.832	1.864	1.888	1.437	1.837	0.899	120	546	1956	2002	0.911	1277	679	1295	707	0
3	21	3	"PFB0151"	"B456"	13580	23010	130	1070	1083	297	87	89	18	100	100	0	840	849	251	112	114	18	100	100	0	1.350	1.351	1.357	1.399	1.408	1.329	0.885	120	566	1711	1733	0.433	983	728	996	737	0
3	22	3	"PFB0153"	"B458"	13780	23010	130	155	157	35	85	88	26	88	68	0	243	252	49	106	108	17	100	100	0	0.511	0.493	0.480	0.439	1.899	0.487	0.601	120	664	207	218	-0.969	70	137	72	146	0
3	1	4	"PFB0170"	"B491"	9780	23230	120	1490	1491	435	88	90	19	100	100	0	1186	1206	304	112	114	19	100	100	0	1.305	1.282	1.320	1.250	1.444	1.322	0.882	120	603	2476	2497	0.384	1402	1074	1403	1094	0
3	2	4	"PFB0172"	"B496"	9990	23220	130	327	331	81	92	93	18	100	100	0	198	201	37	118	120	20	98	90	0	2.938	2.880	3.073	3.009	1.617	3.075	0.638	120	566	315	322	1.555	235	80	239	83	0
3	3	4	"PFB0174"	"B498"	10160	23220	130	173	174	45	91	92	21	93	80	0	218	216	46	115	119	23	97	86	0	0.796	0.822	0.813	0.809	2.362	0.825	0.514	120	537	185	184	-0.329	82	103	83	101	0
3	4	4	"PFB0177"	"B50"	10370	23200	150	99	102	21	87	90	18	42	14	0	126	129	25	114	116	19	38	17	0	1.000	1.000	0.881	0.797	3.209	0.823	0.080	156	540	24	30	0.000	12	12	15	15	-50
3	5	4	"PFB0179"	"B504"	10550	23220	130	517	497	118	88	90	18	100	100	0	550	521	139	112	114	18	99	98	0	0.979	1.000	1.024	1.054	1.521	0.964	0.871	120	531	867	818	-0.030	429	438	409	409	0
3	6	4	"PFB0181"	"B506"	10710	23220	100	116	116	21	91	92	19	62	23	0	155	151	29	113	115	19	73	56	0	0.595	0.658	0.576	0.659	3.362	0.544	0.077	80	436	67	63	-0.748	25	42	25	38	0
3	7	4	"PFD0024"	"D12635_25"	10930	23220	130	455	460	107	88	90	17	100	100	0	622	622	124	113	114	18	100	100	0	0.721	0.731	0.747	0.721	1.350	0.711	0.865	120	645	876	881	-0.472	367	509	372	509	0
3	8	4	"PFD0027"	"D12635_33"	11120	23220	120	194	199	44	86	87	15	100	99	0	244	240	44	111	111	16	100	98	0	0.812	0.876	0.860	0.866	1.727	0.898	0.629	120	481	241	242	-0.300	108	133	113	129	0
3	9	4	"PFD0029"	"D12635_37"	11300	23220	120	727	743	170	88	90	17	100	100	0	473	477	98	113	113	16	100	100	0	1.775	1.799	1.837	1.810	1.336	1.839	0.874	120	485	999	1019	0.828	639	360	655	364	0
3	10	4	"PFD0031"	"D12635_39"	11490	23220	120	558	544	125	91	92	18	100	100	0	937	948	224	114	114	15	100	100	0	0.567	0.543	0.550	0.540	1.347	0.526	0.903	120	514	1290	1287	-0.817	467	823	453	834	0
3	11	4	"PFD0034"	"D12635_48"	11690	23220	130	731	714	174	90	91	17	100	100	0	752	747	156	113	113	14	100	100	0	1.003	0.984	1.006	0.962	1.419	1.001	0.883	120	517	1280	1258	0.005	641	639	624	634	0
3	12	4	"PFD0036"	"D12635_51"	11870	23210	120	8460	8006	2145	92	94	20	100	100	0	2848	2595	919	115	115	15	99	98	0	3.062	3.191	3.189	3.512	1.750	3.167	0.878	120	483	11101	10394	1.614	8368	2733	7914	2480	0
3	13	4	"PFD0064"	"D16785_11"	12070	23220	130	187	190	41	92	94	20	98	95	0	270	271	53	113	114	17	99	99	0	0.605	0.620	0.618	0.593	1.881	0.613	0.598	120	564	252	256	-0.725	95	157	98	158	0
3	14	4	"PFD0066"	"D16785_17"	12270	23220	120	200	200	48	91	92	18	94	92	0	272	279	49	111	113	16	100	100	0	0.677	0.649	0.700	0.583	2.022	0.677	0.685	120	529	270	277	-0.563	109	161	109	168	0
3	15	4	"PFD0069"	"D16785_21"	12440	23220	120	254	252	57	91	92	18	98	97	0	418	411	80	112	113	15	100	100	0	0.533	0.538	0.534	0.530	1.450	0.522	0.777	120	482	469	460	-0.909	163	306	161	299	0
3	16	4	"PFD0073"	"D16785_3"	12640	23210	120	4217	4051	1037	91	93	18	100	100	0	4362	4209	1194	113	114	16	100	100	0	0.971	0.967	0.958	0.999	1.397	0.947	0.942	120	515	8375	8056	-0.042	4126	4249	3960	4096	0
3	17	4	"PFD0075"	"D16785_33"	12830	23210	120	285	301	86	90	91	18	100	100	0	336	354	94	112	114	17	100	100	0	0.871	0.872	0.885	0.869	1.497	0.867	0.812	120	497	419	453	-0.200	195	224	211	242	0
3	18	4	"PFD0077"	"D16785_36"	13020	23210	120	361	348	84	85	87	18	100	100	0	950	921	215	109	111	17	100	100	0	0.328	0.324	0.326	0.318	1.381	0.315	0.860	120	486	1117	1075	-1.607	276	841	263	812	0
3	19	4	"PFD0096"	"D17715_112"	13220	23210	120	601	606	181	84	86	19	100	100	0	732	766	225	106	108	17	100	100	0	0.826	0.791	0.796	0.785	1.444	0.764	0.875	120	513	1143	1182	-0.276	517	626	522	660	0
3	20	4	"PFD0098"	"D17715_12"	13400	23210	120	200	201	48	85	86	18	95	95	0	350	347	85	106	108	17	100	99	0	0.471	0.481	0.471	0.480	1.573	0.452	0.744	120	512	359	357	-1.085	115	244	116	241	0
3	21	4	"PFD0102"	"D17715_13"	13600	23210	120	319	319	86	86	87	17	99	98	0	539	541	131	110	111	17	100	100	0	0.543	0.541	0.524	0.516	1.709	0.512	0.772	120	530	662	664	-0.881	233	429	233	431	0
3	22	4	"PFD0104"	"D17715_134"	13790	23200	120	217	223	56	83	85	18	100	97	0	265	265	56	107	109	17	99	95	0	0.848	0.886	0.881	0.898	1.731	0.889	0.738	120	610	292	298	-0.238	134	158	140	158	0
3	1	5	"PFD0106"	"D17715_138"	9810	23420	120	164	171	43	84	85	16	97	95	0	266	268	56	106	107	15	100	100	0	0.500	0.537	0.512	0.502	1.954	0.521	0.597	120	567	240	249	-1.000	80	160	87	162	0
3	2	5	"PFD0108"	"D17715_140"	9990	23420	120	222	225	50	86	88	18	99	97	0	420	410	84	108	116	110	99	83	0	0.436	0.460	0.453	0.442	1.539	0.281	0.512	120	539	448	441	-1.198	136	312	139	302	0
3	3	5	"PFD0130"	"D17715_44"	10190	23410	100	182	173	44	86	88	20	92	82	0	219	219	55	106	116	125	37	1	0	0.850	0.770	0.757	0.794	2.068	0.759	0.581	80	414	209	200	-0.235	96	113	87	113	0
3	4	5	"PFD0132"	"D17715_47"	10360	23410	120	174	179	40	87	88	17	98	95	0	287	283	69	109	111	17	97	95	0	0.489	0.529	0.514	0.531	1.796	0.484	0.650	120	533	265	266	-1.033	87	178	92	174	0
3	5	5	"PFD0134"	"D17715_5"	10570	23420	110	139	141	30	85	87	15	95	80	0	190	195	36	109	110	16	98	93	0	0.667	0.651	0.679	0.640	2.124	0.641	0.437	80	490	135	142	-0.585	54	81	56	86	0
3	6	5	"PFD0136"	"D17715_51"	10760	23410	110	135	136	30	86	88	16	87	72	0	215	215	41	109	111	17	98	96	0	0.462	0.472	0.447	0.445	1.852	0.475	0.532	80	472	155	156	-1.113	49	106	50	106	0
3	7	5	"PFD0138"	"D17715_56"	10940	23420	130	983	952	301	87	88	16	100	100	0	1109	1145	273	110	111	16	100	100	0	0.897	0.836	0.886	0.781	1.544	0.871	0.899	120	519	1895	1900	-0.157	896	999	865	1035	0
3	8	5	"PFD0141"	"D17715_61"	11130	23410	120	181	182	43	86	87	16	100	95	0	253	252	43	110	110	15	100	100	0	0.664	0.676	0.638	0.635	1.684	0.671	0.655	120	442	238	238	-0.590	95	143	96	142	0
3	9	5	"PFE0196"	"E18169_1"	11310	23410	130	724	715	218	89	90	17	100	100	0	622	634	163	111	112	15	100	100	0	1.243	1.197	1.145	1.178	1.340	1.220	0.871	120	491	1146	1149	0.313	635	511	626	523	0
3	10	5	"PFE0199"	"E18440_1"	11500	23410	120	307	303	75	90	91	16	99	98	0	504	517	130	112	113	15	100	100	0	0.554	0.526	0.524	0.499	1.598	0.505	0.841	120	468	609	618	-0.853	217	392	213	405	0
3	11	5	"PFE0201"	"E18440_5"	11680	23400	130	154	153	35	90	91	17	91	75	0	201	205	43	113	114	15	99	94	0	0.727	0.685	0.675	0.646	2.177	0.672	0.515	120	509	152	155	-0.459	64	88	63	92	0
3	12	5	"PFE0203"	"E18445_1"	11870	23390	120	250	246	54	92	93	19	100	100	0	465	460	113	112	113	14	100	100	0	0.448	0.443	0.453	0.443	1.592	0.401	0.746	120	491	511	502	-1.160	158	353	154	348	0
3	13	5	"PFE0206"	"E18512_1"	12060	23390	120	173	178	48	90	92	20	94	84	0	326	330	79	112	112	16	100	99	0	0.388	0.404	0.420	0.356	2.140	0.384	0.606	120	541	297	306	-1.366	83	214	88	218	0
3	14	5	"PFE0208"	"E18512_4"	12270	23410	80	136	135	26	89	92	20	82	57	0	168	170	21	112	112	15	98	96	0	0.839	0.793	0.754	0.672	2.141	0.843	0.230	52	306	103	104	-0.253	47	56	46	58	0
3	15	5	"PFE0230"	"E19008_1"	12450	23400	120	376	371	102	92	92	18	98	97	0	981	968	230	110	112	16	100	100	0	0.326	0.325	0.320	0.309	1.593	0.317	0.838	120	487	1155	1137	-1.617	284	871	279	858	0
3	16	5	"PFE0234"	"E19248_7"	12640	23400	120	1093	1172	459	90	91	19	100	96	0	766	790	232	109	111	15	100	100	0	1.527	1.589	1.595	1.418	1.980	1.715	0.864	120	475	1660	1763	0.610	1003	657	1082	681	0
3	17	5	"PFE0237"	"E19278_2"	12850	23400	120	147	146	36	87	89	18	85	71	0	317	319	78	108	109	16	100	98	0	0.287	0.280	0.278	0.261	2.036	0.259	0.505	120	454	269	270	-1.800	60	209	59	211	0
3	18	5	"PFE0239"	"E19278_6"	13020	23390	150	101	103	19	86	87	16	44	19	0	134	134	22	109	111	17	60	30	0	0.600	0.680	0.758	0.749	3.191	0.535	0.079	156	525	40	42	-0.737	15	25	17	25	-50
3	19	5	"PFE0243"	"E19631_3"	13210	23400	120	409	407	116	85	87	17	98	96	0	1041	1056	284	109	110	16	100	100	0	0.348	0.340	0.341	0.331	1.605	0.323	0.828	120	500	1256	1269	-1.524	324	932	322	947	0
3	20	5	"PFE0246"	"E19695_2"	13400	23400	120	344	333	96	86	87	18	96	95	0	506	513	138	108	108	16	100	100	0	0.648	0.610	0.636	0.580	1.791	0.589	0.792	120	515	656	652	-0.625	258	398	247	405	0
3	21	5	"PFE0270"	"E20800_3"	13600	23400	130	312	304	92	86	88	18	97	97	0	331	340	88	107	108	16	100	100	0	1.009	0.936	0.949	0.874	1.873	0.977	0.760	120	579	450	451	0.013	226	224	218	233	0
3	22	5	"PFE0275"	"E21089_1"	13810	23420	150	83	85	19	83	85	19	20	4	0	114	114	17	107	108	16	26	5	0	0.000	0.286	1.000	1.089	3.101	5.892	0.002	156	832	7	9	Error	0	7	2	7	-50
3	1	6	"PFE0277"	"E21208_2"	9800	23610	120	141	147	37	85	89	27	79	51	0	162	163	31	105	107	20	91	69	0	0.982	1.069	1.037	0.986	2.007	1.296	0.434	120	588	113	120	-0.026	56	57	62	58	0
3	2	6	"PFE0279"	"E21208_4"	10000	23600	110	212	216	47	88	92	30	100	95	0	248	251	46	106	110	23	100	100	0	0.873	0.883	0.866	0.867	1.529	0.820	0.706	80	458	266	273	-0.196	124	142	128	145	0
3	3	6	"PFE0282"	"E21586_1"	10180	23610	120	311	309	88	85	90	32	96	95	0	677	670	169	106	111	38	100	99	0	0.396	0.397	0.390	0.382	1.512	0.381	0.816	120	526	797	788	-1.337	226	571	224	564	0
3	4	6	"PFE0285"	"E21786_1"	10370	23590	120	354	352	97	84	86	16	100	100	0	846	852	258	105	106	14	99	98	0	0.364	0.359	0.340	0.375	1.824	0.339	0.864	120	467	1011	1015	-1.457	270	741	268	747	0
3	5	6	"PFE0322"	"E23195_1"	10540	23590	120	278	277	54	86	87	15	100	100	0	367	366	70	106	107	14	100	100	0	0.736	0.735	0.717	0.736	1.387	0.726	0.867	120	508	453	451	-0.443	192	261	191	260	0
3	6	6	"PFE0330"	"E23784_1"	10750	23590	120	351	346	99	85	86	15	98	97	0	632	626	145	107	108	14	100	100	0	0.507	0.503	0.517	0.485	1.500	0.502	0.845	120	546	791	780	-0.981	266	525	261	519	0
3	7	6	"PFE0333"	"E23986_1"	10940	23590	120	299	314	107	86	89	22	100	98	0	502	517	156	108	110	16	100	100	0	0.541	0.557	0.556	0.529	1.538	0.556	0.812	120	498	607	637	-0.887	213	394	228	409	0
3	8	6	"PFE0342"	"E24470_2"	11120	23590	120	465	450	112	89	89	18	100	98	0	985	911	208	109	110	15	100	100	0	0.429	0.450	0.440	0.432	1.554	0.438	0.881	120	424	1252	1163	-1.220	376	876	361	802	0
3	9	6	"PFE0347"	"E24550_1"	11290	23590	150	113	113	24	89	90	16	62	30	0	131	132	21	111	112	16	57	26	0	1.200	1.143	1.000	1.053	3.073	1.462	0.135	156	574	44	45	0.263	24	20	24	21	-50
3	10	6	"PFE0349"	"E24569_3"	11510	23590	120	273	270	66	87	89	16	100	97	0	393	386	94	108	109	16	100	99	0	0.653	0.658	0.666	0.651	1.658	0.638	0.819	120	543	471	461	-0.616	186	285	183	278	0
3	11	6	"PFF0266"	"F17836_2"	11700	23590	120	295	292	77	87	89	18	100	96	0	661	646	139	108	110	16	100	100	0	0.376	0.381	0.374	0.358	1.595	0.364	0.785	120	485	761	743	-1.411	208	553	205	538	0
3	12	6	"PFF0268"	"F17989_2"	11880	23590	120	250	245	47	90	91	18	100	99	0	491	479	98	110	111	15	100	100	0	0.420	0.420	0.419	0.414	1.388	0.398	0.825	120	512	541	524	-1.252	160	381	155	369	0
3	13	6	"PFF0274"	"F18154_3"	12070	23590	130	110	114	26	89	91	19	55	28	0	137	142	23	109	111	16	75	46	0	0.750	0.758	0.835	0.810	3.745	0.869	0.070	120	585	49	58	-0.415	21	28	25	33	0
3	14	6	"PFF0278"	"F18417_1"	12270	23590	120	506	497	125	88	90	19	100	100	0	1260	1237	335	108	110	15	100	100	0	0.363	0.362	0.366	0.363	1.411	0.347	0.899	120	551	1570	1538	-1.463	418	1152	409	1129	0
3	15	6	"PFF0285"	"F18525_1"	12460	23590	120	181	182	39	88	90	19	99	90	0	446	456	100	108	110	15	100	100	0	0.275	0.270	0.270	0.257	1.696	0.240	0.625	120	464	431	442	-1.862	93	338	94	348	0
3	16	6	"PFF0289"	"F18567_3"	12630	23570	150	88	90	18	85	87	18	21	7	0	116	116	20	105	105	15	38	19	0	0.273	0.455	0.775	0.672	3.675	1.791	0.012	156	638	14	16	-1.874	3	11	5	11	-50
3	17	6	"PFF0323"	"F19549_1"	12850	23580	120	1578	1539	504	80	81	18	100	100	0	1537	1528	420	99	101	15	100	100	0	1.042	1.021	1.062	0.978	1.522	1.052	0.910	120	534	2936	2888	0.059	1498	1438	1459	1429	0
3	18	6	"PFF0329"	"F19626_1"	13030	23580	130	143	147	34	81	83	15	94	85	0	172	173	30	103	104	15	99	92	0	0.899	0.943	0.895	0.875	2.037	0.922	0.488	120	523	131	136	-0.154	62	69	66	70	0
3	19	6	"PFF0332"	"F19746_5"	13200	23590	110	101	105	24	86	90	20	45	15	0	141	142	25	110	113	18	71	41	0	0.484	0.594	0.795	0.741	3.018	0.646	0.177	80	468	46	51	-1.047	15	31	19	32	0
3	20	6	"PFF0334"	"F19787_2"	13420	23590	120	3036	2825	887	89	92	22	100	100	0	8057	7612	2065	112	114	18	100	100	0	0.371	0.365	0.369	0.341	1.685	0.356	0.899	120	571	10892	10236	-1.431	2947	7945	2736	7500	0
3	21	6	"PFF0336"	"F19828_2"	13620	23590	130	184	183	47	88	90	20	93	83	0	257	254	51	111	111	16	99	97	0	0.658	0.664	0.643	0.595	2.186	0.680	0.593	120	534	242	238	-0.605	96	146	95	143	0
3	22	6	"PFF0338"	"F19846_4"	13800	23580	130	140	144	31	84	87	23	88	65	0	173	172	31	108	108	15	96	82	0	0.862	0.938	0.844	0.897	2.185	0.924	0.462	120	580	121	124	-0.215	56	65	60	64	0
3	1	7	"PFF0364"	"F20448_4"	9810	23790	120	373	369	96	86	90	27	100	100	0	809	797	237	107	109	20	100	100	0	0.409	0.410	0.406	0.415	1.397	0.390	0.880	120	580	989	973	-1.290	287	702	283	690	0
3	2	7	"PFF0366"	"F20625_1"	10000	23800	120	455	451	124	90	94	34	98	98	0	727	731	166	108	113	39	100	100	0	0.590	0.579	0.598	0.553	1.541	0.582	0.874	120	532	984	984	-0.762	365	619	361	623	0
3	3	7	"PFF0369"	"F20760_1"	10190	23790	130	366	351	84	87	92	35	100	99	0	671	648	128	108	112	38	100	100	0	0.496	0.489	0.497	0.473	1.337	0.497	0.896	120	531	842	804	-1.013	279	563	264	540	0
3	4	7	"PFF0372"	"F20855_1"	10370	23790	120	165	167	34	83	86	16	100	95	0	204	199	41	107	108	15	95	90	0	0.845	0.913	0.889	0.983	2.019	0.868	0.581	120	527	179	176	-0.242	82	97	84	92	0
3	5	7	"PFF0375"	"F20870_2"	10570	23790	120	162	163	32	85	87	15	98	93	0	303	296	58	106	107	15	100	100	0	0.391	0.411	0.409	0.394	1.644	0.388	0.666	120	532	274	268	-1.355	77	197	78	190	0
3	6	7	"PFF0378"	"F20896_3"	10750	23790	120	120	123	25	85	87	16	80	53	0	160	161	25	108	109	15	96	84	0	0.673	0.717	0.698	0.631	2.182	0.708	0.261	120	546	87	91	-0.571	35	52	38	53	0
3	7	7	"PFF0409"	"F22107_2"	10950	23800	110	123	122	22	85	88	22	78	33	0	148	151	24	111	112	17	85	53	0	1.027	0.925	1.079	1.066	2.331	0.989	0.169	80	511	75	77	0.038	38	37	37	40	0
3	8	7	"PFF0415"	"F22233_2"	11150	23790	120	248	243	60	89	90	18	100	99	0	484	479	124	112	113	17	100	100	0	0.427	0.420	0.418	0.411	1.552	0.401	0.802	120	541	531	521	-1.226	159	372	154	367	0
3	9	7	"PFF0417"	"F2227_1"	11330	23790	130	885	837	198	88	89	16	100	100	0	989	936	255	110	111	15	99	99	0	0.907	0.907	0.904	0.937	1.407	0.882	0.917	120	557	1676	1575	-0.141	797	879	749	826	0
3	10	7	"PFF0420"	"F22395_1"	11520	23790	100	111	110	23	87	88	17	55	30	0	119	122	23	106	108	16	45	20	0	1.846	1.438	1.367	1.225	3.576	1.434	0.078	80	429	37	39	0.885	24	13	23	16	0
3	11	7	"PFF0431"	"F22631_1"	11720	23790	140	126	129	27	87	89	19	78	50	0	174	174	32	108	110	17	92	84	0	0.591	0.636	0.670	0.630	2.235	0.643	0.357	156	677	105	108	-0.759	39	66	42	66	0
3	12	7	"PFF0435"	"F22741_2"	11920	23790	120	297	289	70	89	92	21	99	97	0	572	548	138	112	113	16	100	100	0	0.452	0.459	0.477	0.454	1.517	0.432	0.816	120	481	668	636	-1.145	208	460	200	436	0
3	13	7	"PFF1070"	"F45236_1"	12090	23790	120	1870	1782	508	90	92	19	100	100	0	1073	1020	230	110	112	17	100	100	0	1.848	1.859	1.917	1.793	1.464	1.941	0.915	120	484	2743	2602	0.886	1780	963	1692	910	0
3	14	7	"PFF1072"	"F4524_3"	12280	23790	120	162	166	35	88	90	17	97	90	0	391	392	76	110	111	16	100	100	0	0.263	0.277	0.280	0.254	1.718	0.255	0.645	120	522	355	360	-1.925	74	281	78	282	0
3	15	7	"PFF1075"	"F45282_1"	12480	23790	130	356	345	95	84	86	16	97	96	0	495	495	100	108	109	15	100	100	0	0.703	0.674	0.668	0.613	1.750	0.686	0.824	120	584	659	648	-0.509	272	387	261	387	0
3	16	7	"PFF1077"	"F45296_2"	12660	23780	110	149	150	33	78	80	16	97	90	0	307	314	53	100	101	16	100	100	0	0.343	0.336	0.355	0.314	1.623	0.332	0.690	80	493	278	286	-1.544	71	207	72	214	0
3	17	7	"PFF1080"	"F45354_1"	12850	23790	110	621	1303	1824	74	75	14	100	100	0	777	1882	2879	92	94	14	100	100	0	0.799	0.687	0.851	0.777	1.626	0.627	0.847	80	516	1232	3019	-0.325	547	685	1229	1790	0
3	18	7	"PFF1082"	"F4541_1"	13050	23790	120	325	314	101	78	80	15	97	95	0	1266	1231	346	99	100	14	100	99	0	0.212	0.208	0.211	0.189	1.579	0.209	0.891	120	548	1414	1368	-2.240	247	1167	236	1132	0
3	19	7	"PFF1120"	"F46301_17"	13230	23780	120	674	656	147	85	89	24	100	100	0	815	778	225	109	112	18	99	98	0	0.834	0.854	0.821	0.891	1.436	0.816	0.913	120	523	1295	1240	-0.261	589	706	571	669	0
3	20	7	"PFF1128"	"F46381_1"	13430	23780	120	1214	1192	300	89	92	26	100	100	0	1527	1498	391	112	113	17	100	100	0	0.795	0.796	0.800	0.802	1.290	0.782	0.927	120	498	2540	2489	-0.331	1125	1415	1103	1386	0
3	21	7	"PFF1133"	"F46513_1"	13620	23780	120	747	765	225	87	95	54	100	100	0	2546	2602	685	111	118	120	100	100	0	0.271	0.272	0.279	0.265	1.384	0.263	0.886	120	509	3095	3169	-1.883	660	2435	678	2491	0
3	22	7	"PFF1136"	"F46584_1"	13820	23780	120	2263	2205	682	84	87	23	100	100	0	5502	5334	1370	108	110	19	100	100	0	0.404	0.406	0.413	0.391	1.471	0.400	0.913	120	572	7573	7347	-1.308	2179	5394	2121	5226	0
3	1	8	"PFF1138"	"F46705_1"	9830	23990	120	2136	2051	725	86	87	17	100	100	0	1947	1853	498	105	107	14	100	100	0	1.113	1.124	1.138	1.056	1.587	1.172	0.886	120	611	3892	3713	0.154	2050	1842	1965	1748	0
3	2	8	"PFF1140"	"F46816_1"	10020	23990	120	309	313	78	89	91	17	100	100	0	453	442	105	107	109	14	100	100	0	0.636	0.669	0.647	0.662	1.387	0.661	0.870	120	453	566	559	-0.653	220	346	224	335	0
3	3	8	"PFF1163"	"F47563_1"	10190	23990	120	167	173	33	88	91	30	99	74	0	232	236	38	110	110	14	100	100	0	0.648	0.675	0.694	0.658	1.572	0.729	0.447	120	479	201	211	-0.627	79	122	85	126	0
3	4	8	"PFF1165"	"F47822_1"	10380	23990	120	325	329	78	85	89	29	100	99	0	342	335	73	107	108	14	100	100	0	1.021	1.070	1.092	1.073	1.504	1.081	0.794	120	524	475	472	0.030	240	235	244	228	0
3	5	8	"PFF1167"	"F47864_3"	10590	23990	120	213	208	58	86	87	15	96	93	0	334	336	74	107	107	14	100	100	0	0.559	0.533	0.507	0.494	1.714	0.541	0.733	120	504	354	351	-0.838	127	227	122	229	0
3	6	8	"PFF1175"	"F48138_1"	10770	23990	120	115	117	24	85	87	17	70	43	0	193	190	31	108	108	15	100	96	0	0.353	0.390	0.427	0.358	2.408	0.318	0.213	120	484	115	114	-1.503	30	85	32	82	0
3	7	8	"PFF1179"	"F48181_2"	10960	23990	120	446	433	119	89	92	20	100	99	0	875	863	222	111	113	18	100	100	0	0.467	0.457	0.455	0.439	1.474	0.454	0.878	120	609	1121	1096	-1.098	357	764	344	752	0
3	8	8	"PFF1182"	"F48253_3"	11170	23970	80	115	123	35	91	94	19	53	34	0	151	155	28	115	116	19	80	46	0	0.667	0.800	0.737	0.741	3.189	1.128	0.167	52	303	60	72	-0.585	24	36	32	40	0
3	9	8	"PFF1197"	"F48515_1"	11340	23980	130	364	356	90	89	90	16	100	100	0	602	567	159	110	111	16	99	98	0	0.559	0.584	0.570	0.611	1.623	0.548	0.849	120	563	767	724	-0.839	275	492	267	457	0
3	10	8	"PFF1204"	"F48839_1"	11540	23980	120	292	296	77	90	91	17	100	100	0	381	380	102	109	111	16	100	100	0	0.743	0.760	0.763	0.763	1.551	0.735	0.787	120	523	474	477	-0.429	202	272	206	271	0
3	11	8	"PFF1208"	"F49178_1"	11720	23990	110	115	115	23	89	91	19	57	30	0	147	152	24	110	111	16	90	61	0	0.703	0.619	0.686	0.697	3.224	0.698	0.131	80	443	63	68	-0.509	26	37	26	42	0
3	12	8	"PFF1210"	"F4934_1"	11920	23980	120	319	321	91	88	91	20	100	100	0	426	428	92	112	113	16	100	100	0	0.736	0.737	0.692	0.720	1.448	0.755	0.836	120	529	545	549	-0.443	231	314	233	316	0
3	13	8	"PFF1215"	"F49538_1"	12120	23980	120	1125	1061	335	88	91	18	100	100	0	2170	2065	580	110	111	16	100	100	0	0.503	0.498	0.503	0.484	1.448	0.493	0.902	120	462	3097	2928	-0.990	1037	2060	973	1955	0
3	14	8	"PFF1218"	"F49644_4"	12290	23980	120	625	620	178	88	90	16	99	99	0	615	591	160	108	109	14	100	100	0	1.059	1.101	1.108	1.084	1.631	1.106	0.865	120	465	1044	1015	0.083	537	507	532	483	0
3	15	8	"PFF1901"	"F8433_1"	12480	23980	120	1256	1204	343	87	89	30	100	100	0	1030	1005	242	108	110	19	100	100	0	1.268	1.245	1.276	1.211	1.436	1.274	0.913	120	514	2091	2014	0.342	1169	922	1117	897	0
3	16	8	"PFF1905"	"F8612_1"	12690	23980	130	1158	1101	364	82	86	29	100	100	0	1535	1534	401	102	105	20	100	100	0	0.751	0.712	0.733	0.673	1.517	0.717	0.883	120	563	2509	2451	-0.413	1076	1433	1019	1432	0
3	17	8	"PFF1913"	"F8921_1"	12870	23980	120	704	675	194	78	81	17	100	100	0	2162	2070	592	98	100	15	100	100	0	0.303	0.303	0.301	0.297	1.423	0.291	0.903	120	470	2690	2569	-1.721	626	2064	597	1972	0
3	18	8	"PFF1915"	"F8939_2"	13060	23980	120	218	215	48	80	82	16	98	95	0	428	425	86	102	104	15	100	100	0	0.423	0.418	0.398	0.399	1.557	0.403	0.797	120	461	464	458	-1.240	138	326	135	323	0
3	19	8	"PFF1919"	"F9091_1"	13250	23970	120	205	210	54	84	87	23	99	96	0	345	354	96	106	109	15	99	99	0	0.506	0.508	0.503	0.508	1.741	0.457	0.683	120	467	360	374	-0.982	121	239	126	248	0
3	20	8	"PFF1921"	"F9247_1"	13430	23960	130	211	220	49	86	91	35	99	91	0	336	339	73	108	110	16	100	100	0	0.548	0.580	0.569	0.568	1.506	0.551	0.744	120	493	353	365	-0.867	125	228	134	231	0
3	21	8	"PFI0014"	"I10798_1"	13610	23980	150	82	83	17	84	90	53	0	0	0	110	111	17	108	114	111	0	0	0	-1.000	-0.333	0.964	0.967	3.628	0.158	0.103	156	600	0	2	Error	-2	2	-1	3	-50
3	22	8	"PFI0017"	"I10882_1"	13800	23960	120	259	263	56	82	87	49	99	95	0	674	669	127	106	112	114	100	100	0	0.312	0.321	0.307	0.312	1.422	0.308	0.842	120	562	745	744	-1.682	177	568	181	563	0
3	1	9	"PFI0023"	"I11056_2"	9820	24180	100	94	98	26	87	90	21	32	11	0	160	159	27	104	106	14	95	81	0	0.125	0.200	0.362	0.308	3.233	0.296	0.043	80	453	63	66	-3.000	7	56	11	55	0
3	2	9	"PFI0029"	"I11211_1"	10010	24170	130	144	148	27	89	90	19	94	74	0	198	196	32	107	109	16	99	97	0	0.604	0.663	0.617	0.636	1.837	0.641	0.408	120	572	146	148	-0.726	55	91	59	89	0
3	3	9	"PFI0033"	"I11281_1"	10210	24190	150	82	85	19	88	89	18	12	3	0	106	108	17	110	110	16	15	3	0	1.500	1.500	0.955	0.933	3.265	2.218	0.020	156	566	-10	-5	0.585	-6	-4	-3	-2	-50
3	4	9	"PFI0035"	"I11342_1"	10380	24170	120	371	366	80	85	86	16	100	99	0	697	702	146	108	108	14	100	100	0	0.486	0.473	0.481	0.463	1.435	0.451	0.869	120	466	875	875	-1.042	286	589	281	594	0
3	5	9	"PFI0056"	"I12038_2"	10570	24170	120	222	220	49	86	88	16	99	96	0	190	189	36	109	109	14	96	92	0	1.679	1.675	1.616	1.726	1.912	1.816	0.588	120	486	217	214	0.748	136	81	134	80	0
3	6	9	"PFI0058"	"I12132_1"	10760	24170	120	296	290	68	88	90	19	100	99	0	840	821	193	111	111	15	100	100	0	0.285	0.285	0.283	0.276	1.421	0.274	0.865	120	532	937	912	-1.809	208	729	202	710	0
3	7	9	"PFI0060"	"I12159_3"	10960	24190	100	112	114	24	92	95	21	43	20	0	142	144	23	112	115	18	67	35	0	0.667	0.688	1.034	0.925	3.273	0.842	0.076	80	430	50	54	-0.585	20	30	22	32	0
3	8	9	"PFI0063"	"I12192_2"	11140	24180	150	86	87	16	90	93	21	7	0	0	118	121	21	111	114	19	31	10	0	-0.571	-0.300	0.882	0.860	3.980	0.987	0.051	156	668	3	7	Error	-4	7	-3	10	-50
3	9	9	"PFI0069"	"I12412_1"	11330	24160	120	332	322	83	88	89	17	99	99	0	385	374	91	107	109	14	99	98	0	0.878	0.876	0.891	0.887	1.662	0.864	0.835	120	497	522	501	-0.188	244	278	234	267	0
3	10	9	"PFI0072"	"I12552_2"	11530	24160	130	5768	5500	1502	90	91	17	100	100	0	4981	4765	1474	111	112	15	100	100	0	1.166	1.162	1.185	1.210	1.445	1.116	0.909	120	547	10548	10064	0.221	5678	4870	5410	4654	0
3	11	9	"PFI0105"	"I13369_2"	11720	24170	120	177	177	40	91	92	18	94	85	0	250	246	46	113	114	16	98	97	0	0.628	0.647	0.641	0.606	2.044	0.617	0.566	120	550	223	219	-0.672	86	137	86	133	0
3	12	9	"PFI0107"	"I13466_1"	11920	24160	130	271	267	67	88	90	17	98	96	0	420	417	103	111	113	15	100	99	0	0.592	0.585	0.578	0.569	1.460	0.582	0.830	120	549	492	485	-0.756	183	309	179	306	0
3	13	9	"PFI0111"	"I13569_2"	12110	24160	130	461	448	108	87	89	17	100	100	0	752	736	170	110	111	15	100	100	0	0.583	0.577	0.580	0.576	1.347	0.556	0.893	120	502	1016	987	-0.780	374	642	361	626	0
3	14	9	"PFI0113"	"I13674_4"	12300	24170	120	108	108	21	89	117	268	0	0	0	147	144	23	109	117	97	0	0	0	0.500	0.543	0.588	0.554	2.773	3.778	0.726	120	490	57	54	-1.000	19	38	19	35	0
3	15	9	"PFI0118"	"I13901_1"	12500	24160	120	259	254	52	90	119	264	1	0	0	275	268	45	108	118	96	90	22	0	1.012	1.025	1.031	1.017	1.512	1.060	0.758	120	507	336	324	0.017	169	167	164	160	0
3	16	9	"PFI0122"	"I13918_1"	12680	24160	120	1560	1509	280	88	93	32	100	100	0	2272	2175	433	108	110	20	100	100	0	0.680	0.687	0.694	0.694	1.308	0.663	0.905	120	465	3636	3488	-0.556	1472	2164	1421	2067	0
3	17	9	"PFJ0094"	"J1546_3"	12870	24160	150	92	94	18	86	87	17	26	9	0	125	124	20	107	108	17	50	17	0	0.333	0.471	0.882	0.781	3.535	0.408	0.009	156	597	24	25	-1.585	6	18	8	17	-50
3	18	9	"PFJ0104"	"J157_2"	13090	24160	150	87	88	17	82	83	15	26	7	0	120	123	23	104	107	16	49	23	0	0.313	0.316	0.652	0.639	3.868	0.187	0.011	156	583	21	25	-1.678	5	16	6	19	-50
3	19	9	"PFJ0107"	"J1588_1"	13240	24160	120	271	276	83	83	84	16	97	95	0	491	486	136	106	107	15	100	100	0	0.488	0.508	0.511	0.486	1.749	0.487	0.800	120	431	573	573	-1.034	188	385	193	380	0
3	20	9	"PFJ0110"	"J1616_1"	13420	24170	150	86	95	51	84	87	28	15	7	0	114	113	17	107	108	14	32	8	0	0.286	1.833	1.125	1.209	3.554	30.380	0.007	156	641	9	17	-1.807	2	7	11	6	-50
3	21	9	"PFJ0116"	"J163_7"	13640	24160	120	110	112	24	82	86	30	47	9	0	203	200	38	106	106	14	99	95	0	0.289	0.319	0.323	0.299	2.701	0.263	0.226	120	495	125	124	-1.793	28	97	30	94	0
3	22	9	"PFJ0119"	"J167_13"	13830	24160	120	192	193	53	81	82	16	98	95	0	394	387	105	104	105	14	100	100	0	0.383	0.396	0.399	0.380	1.597	0.374	0.742	120	557	401	395	-1.385	111	290	112	283	0
3	1	10	"PFJ0157"	"J183_4"	9840	24380	140	173	175	44	87	90	21	94	84	0	318	325	83	106	107	15	100	100	0	0.406	0.402	0.401	0.381	1.732	0.372	0.630	156	770	298	307	-1.302	86	212	88	219	0
3	2	10	"PFJ0159"	"J183_6"	10020	24370	110	103	106	25	89	91	19	41	21	0	155	161	31	108	110	18	88	75	0	0.298	0.321	0.453	0.451	3.069	0.341	0.070	80	441	61	70	-1.747	14	47	17	53	0
3	3	10	"PFJ0161"	"J183_8"	10200	24360	120	150	151	30	87	90	33	83	45	0	254	257	44	108	109	17	100	100	0	0.432	0.430	0.464	0.390	1.835	0.495	0.324	120	517	209	213	-1.213	63	146	64	149	0
3	4	10	"PFJ0165"	"J1901_2"	10390	24360	80	132	131	30	86	87	16	78	59	0	182	183	39	107	108	16	96	84	0	0.613	0.592	0.555	0.556	2.159	0.612	0.430	52	322	121	121	-0.705	46	75	45	76	0
3	5	10	"PFJ0168"	"J191_1"	10580	24360	130	156	157	33	86	89	17	95	88	0	237	243	43	109	110	15	100	100	0	0.547	0.530	0.497	0.489	1.783	0.504	0.521	120	643	198	205	-0.871	70	128	71	134	0
3	6	10	"PFJ0170"	"J191_6"	10770	24360	110	107	108	26	92	94	19	40	20	0	133	135	28	112	114	17	56	38	0	0.714	0.696	0.952	0.960	3.573	0.944	0.051	80	522	36	39	-0.485	15	21	16	23	0
3	7	10	"PFJ0203"	"J21_13"	11000	24370	80	108	108	23	91	94	20	38	17	0	143	144	28	114	117	18	53	44	0	0.586	0.567	0.571	0.811	4.387	0.297	0.009	52	297	46	47	-0.771	17	29	17	30	0
3	8	10	"PFJ0207"	"J21_24"	11160	24360	120	176	173	47	87	89	18	90	81	0	312	312	71	108	110	14	99	97	0	0.436	0.422	0.415	0.381	1.916	0.424	0.675	120	464	293	290	-1.197	89	204	86	204	0
3	9	10	"PFJ0209"	"J21_26"	11350	24360	120	238	241	68	85	87	17	98	95	0	416	437	122	108	109	14	100	100	0	0.497	0.474	0.478	0.448	1.650	0.447	0.765	120	515	461	485	-1.009	153	308	156	329	0
3	10	10	"PFJ0212"	"J21_31"	11530	24350	130	6819	6313	1896	88	89	17	100	100	0	7324	6603	2150	111	113	19	100	100	0	0.933	0.959	0.968	1.007	1.572	0.912	0.901	120	567	13944	12717	-0.100	6731	7213	6225	6492	0
3	11	10	"PFJ0216"	"J21_9"	11730	24390	150	91	93	21	90	91	17	23	9	0	120	120	19	113	115	18	24	6	0	0.143	0.429	0.972	1.099	3.936	0.560	0.023	156	657	8	10	-2.807	1	7	3	7	-50
3	12	10	"PFJ0218"	"J222_2"	11920	24350	120	199	206	49	90	93	25	98	92	0	352	346	88	111	113	15	99	99	0	0.452	0.494	0.507	0.479	1.601	0.471	0.723	120	516	350	351	-1.145	109	241	116	235	0
3	13	10	"PFJ0247"	"J242_2"	12120	24350	150	100	101	19	88	92	25	28	3	0	132	133	23	110	111	15	62	33	0	0.545	0.565	0.800	0.872	2.958	2.237	0.047	156	605	34	36	-0.874	12	22	13	23	-50
3	14	10	"PFJ0250"	"J245_1"	12300	24350	120	139	141	30	89	118	274	0	0	0	214	216	41	109	118	99	58	2	0	0.476	0.486	0.495	0.461	2.285	3.029	0.624	120	469	155	159	-1.070	50	105	52	107	0
3	15	10	"PFJ0252"	"J245_13"	12480	24350	110	177	182	47	91	120	273	0	0	0	241	239	50	110	121	100	73	10	0	0.656	0.705	0.655	0.647	1.899	0.656	0.599	80	471	217	220	-0.607	86	131	91	129	0
3	16	10	"PFJ0254"	"J245_5"	12670	24360	120	124	127	27	91	93	19	74	40	0	240	239	46	110	113	21	100	96	0	0.254	0.279	0.283	0.253	2.218	0.258	0.333	120	567	163	165	-1.978	33	130	36	129	0
3	17	10	"PFJ0257"	"J245_9"	12890	24380	150	93	94	18	88	90	17	22	8	0	117	119	19	109	110	15	32	9	0	0.625	0.600	0.800	0.826	3.726	1.939	0.007	156	583	13	16	-0.678	5	8	6	10	-50
3	18	10	"PFJ0259"	"J2465_2"	13040	24360	150	91	93	20	85	87	21	22	5	0	126	128	20	107	109	16	58	25	0	0.316	0.381	0.667	0.688	4.382	1.681	0.033	156	612	25	29	-1.663	6	19	8	21	-50
3	19	10	"PFK0310"	"Kn2750_3"	13260	24360	80	165	174	56	84	84	15	96	90	0	214	216	74	109	110	15	92	80	0	0.771	0.841	0.903	0.987	2.515	0.799	0.661	52	310	186	197	-0.374	81	105	90	107	0
3	20	10	"PFK0321"	"Kn2865_1"	13440	24370	150	105	133	71	86	85	15	55	40	0	129	158	71	109	109	15	57	36	0	0.950	0.959	1.086	1.074	2.951	1.007	0.616	156	644	39	96	-0.074	19	20	47	49	-50
3	21	10	"PFK0331"	"Kn3020_1"	13640	24350	130	510	501	105	85	86	16	100	100	0	870	830	191	109	109	14	100	100	0	0.558	0.577	0.578	0.582	1.344	0.554	0.892	120	543	1186	1137	-0.840	425	761	416	721	0
3	22	10	"PFK0339"	"Kn3094_1"	13830	24360	150	89	92	22	83	85	16	35	10	0	114	119	21	105	107	15	39	18	0	0.667	0.643	1.000	1.034	4.118	2.310	0.010	156	795	15	23	-0.585	6	9	9	14	-50
3	1	11	"PFK0353"	"Kn3360_3"	9840	24570	120	99	100	24	89	90	19	30	15	0	170	169	39	107	107	15	89	83	0	0.159	0.177	0.303	0.284	3.255	0.248	0.060	120	546	73	73	-2.655	10	63	11	62	0
3	2	11	"PFK0355"	"Kn3360_5"	10020	24570	120	317	306	95	89	91	19	98	95	0	467	450	107	107	109	15	100	100	0	0.633	0.633	0.626	0.578	1.684	0.644	0.810	120	514	588	560	-0.659	228	360	217	343	0
3	3	11	"PFK0384"	"Kn386_1"	10210	24570	130	131	130	26	87	90	32	66	15	0	148	148	22	106	108	14	87	70	0	1.048	1.024	1.106	1.104	3.167	4.047	0.067	120	579	86	85	0.067	44	42	43	42	0
3	4	11	"PFK0387"	"Kn400_3"	10400	24560	120	2271	2237	640	87	89	18	100	100	0	1112	1058	311	107	108	14	99	99	0	2.173	2.261	2.304	2.372	1.551	2.275	0.918	120	577	3189	3101	1.120	2184	1005	2150	951	0
3	5	11	"PFK0390"	"Kn4028_2"	10600	24570	120	848	769	245	87	89	17	100	100	0	1457	1400	326	109	111	16	100	100	0	0.565	0.528	0.525	0.481	1.594	0.539	0.912	120	529	2109	1973	-0.825	761	1348	682	1291	0
3	6	11	"PFK0393"	"Kn4044_1"	10790	24560	120	302	298	96	89	90	17	100	99	0	246	242	61	110	112	15	96	95	0	1.566	1.583	1.554	1.600	1.679	1.646	0.779	120	549	349	341	0.647	213	136	209	132	0
3	7	11	"PFK0400"	"Kn4252_3"	10980	24560	120	2999	2796	839	90	92	18	100	100	0	3005	2783	759	109	110	15	100	100	0	1.004	1.012	1.040	0.992	1.364	0.991	0.906	120	536	5805	5380	0.006	2909	2896	2706	2674	0
3	8	11	"PFK0406"	"Kn434_1"	11170	24550	130	1494	1423	481	88	90	17	100	100	0	475	466	141	110	111	15	99	98	0	3.852	3.750	3.816	3.853	1.575	3.762	0.875	120	580	1771	1691	1.946	1406	365	1335	356	0
3	9	11	"PFK0434"	"Kn5123_1"	11360	24560	120	158	160	37	87	88	17	94	86	0	359	351	89	110	110	14	100	100	0	0.285	0.303	0.318	0.285	1.872	0.280	0.649	120	515	320	314	-1.810	71	249	73	241	0
3	10	11	"PFK0438"	"Kn5186_3"	11550	24560	120	683	668	222	87	88	16	100	100	0	1188	1202	341	110	111	14	100	100	0	0.553	0.532	0.539	0.505	1.522	0.530	0.890	120	529	1674	1673	-0.855	596	1078	581	1092	0
3	11	11	"PFK0449"	"Kn5414_1"	11740	24560	120	111	116	33	88	90	17	59	33	0	231	235	56	111	113	22	97	93	0	0.192	0.226	0.210	0.221	2.650	0.215	0.222	120	476	143	152	-2.383	23	120	28	124	0
3	12	11	"PFK0454"	"Kn5561_2"	11940	24560	120	281	277	78	89	92	25	97	92	0	537	531	135	110	112	22	100	100	0	0.450	0.447	0.444	0.414	1.669	0.440	0.807	120	528	619	609	-1.153	192	427	188	421	0
3	13	11	"PFK0456"	"Kn5587_1"	12120	24550	130	11993	11504	4121	90	93	25	100	100	0	7449	7181	2776	112	112	18	100	100	0	1.622	1.615	1.624	1.679	1.520	1.563	0.905	120	548	19240	18483	0.698	11903	7337	11414	7069	0
3	14	11	"PFK0460"	"Kn569_3"	12310	24550	120	1591	1505	533	91	114	271	99	95	0	430	411	139	111	115	61	92	88	0	4.702	4.713	4.806	5.147	1.631	4.629	0.882	120	530	1819	1714	2.233	1500	319	1414	300	0
3	15	11	"PFK0488"	"Kn67_1"	12500	24560	130	257	253	75	90	93	21	97	94	0	320	324	79	110	112	20	100	100	0	0.795	0.762	0.762	0.735	1.687	0.791	0.752	120	594	377	377	-0.331	167	210	163	214	0
3	16	11	"PFK0491"	"Kn6869_1"	12690	24550	120	3458	3403	914	91	94	21	100	100	0	871	842	248	111	112	15	100	99	0	4.430	4.531	4.428	4.747	1.477	4.578	0.895	120	498	4127	4043	2.147	3367	760	3312	731	0
3	17	11	"PFK0496"	"Kn707_1"	12880	24550	120	3154	2887	697	92	94	18	100	100	0	2505	2278	567	111	113	15	100	100	0	1.279	1.290	1.273	1.303	1.334	1.295	0.925	120	450	5456	4962	0.355	3062	2394	2795	2167	0
3	18	11	"PFK0507"	"Kn768_1"	13070	24560	130	278	269	57	90	100	117	85	14	0	394	385	75	107	109	15	100	100	0	0.655	0.644	0.642	0.624	1.368	0.651	0.833	120	532	475	457	-0.610	188	287	179	278	0
3	19	11	"PFK0510"	"Kn7854_1"	13260	24550	120	268	253	71	87	94	88	83	53	0	560	526	135	107	109	15	100	100	0	0.400	0.396	0.410	0.373	1.558	0.391	0.852	120	525	634	585	-1.324	181	453	166	419	0
3	20	11	"PFK0516"	"Kn8017_1"	13450	24550	120	12245	11384	3661	88	89	19	100	100	0	4203	3987	1268	109	110	15	100	100	0	2.969	2.913	2.963	2.907	1.381	2.968	0.947	120	465	16251	15174	1.570	12157	4094	11296	3878	0
3	21	11	"PFK1023"	"Ks506_1"	13640	24550	130	2154	2069	533	88	89	19	100	100	0	1641	1708	376	110	110	15	100	100	0	1.349	1.240	1.253	1.216	1.348	1.275	0.912	120	558	3597	3579	0.432	2066	1531	1981	1598	0
3	22	11	"PFK1025"	"Ks506_6"	13830	24550	120	345	341	85	86	89	27	100	100	0	766	787	196	108	109	15	100	100	0	0.394	0.376	0.364	0.369	1.424	0.355	0.834	120	535	917	934	-1.345	259	658	255	679	0
3	1	12	"PFK1027"	"Ks509_1"	9840	24760	120	145	147	28	88	92	35	75	33	0	263	259	48	107	108	14	99	99	0	0.365	0.388	0.375	0.363	1.890	0.366	0.438	120	580	213	211	-1.453	57	156	59	152	0
3	2	12	"PFK1030"	"Ks509_6"	10030	24760	130	838	846	243	90	92	19	100	100	0	651	659	150	107	108	14	100	100	0	1.375	1.370	1.421	1.340	1.391	1.433	0.888	120	544	1292	1308	0.459	748	544	756	552	0
3	3	12	"PFK1033"	"Ks510_10"	10220	24760	120	1322	1324	292	87	89	17	100	100	0	505	509	115	106	108	14	100	100	0	3.095	3.069	3.221	3.116	1.298	3.107	0.907	120	514	1634	1640	1.630	1235	399	1237	403	0
3	4	12	"PFK1036"	"Ks510_3"	10420	24760	130	536	538	120	87	89	17	100	100	0	442	449	84	106	108	15	100	100	0	1.336	1.315	1.322	1.301	1.323	1.351	0.890	120	529	785	794	0.418	449	336	451	343	0
3	5	12	"PFK1051"	"Ks539_1"	10600	24750	130	1747	1688	447	87	88	17	100	100	0	2050	1932	402	109	112	32	100	100	0	0.855	0.878	0.860	0.870	1.327	0.873	0.883	120	500	3601	3424	-0.226	1660	1941	1601	1823	0
3	6	12	"PFK1053"	"Ks545_4"	10790	24760	120	411	406	83	88	89	16	100	100	0	500	504	99	111	114	31	100	100	0	0.830	0.809	0.811	0.808	1.321	0.790	0.868	120	521	712	711	-0.268	323	389	318	393	0
3	7	12	"PFK1057"	"Ks54_4"	10980	24750	130	435	425	106	89	90	17	100	100	0	672	652	195	111	111	15	100	100	0	0.617	0.621	0.623	0.658	1.555	0.575	0.858	120	563	907	877	-0.697	346	561	336	541	0
3	8	12	"PFK1062"	"Ks5580_5"	11170	24760	130	660	612	179	89	91	17	100	99	0	783	754	165	111	112	16	100	100	0	0.850	0.813	0.868	0.763	1.501	0.833	0.898	120	536	1243	1166	-0.235	571	672	523	643	0
3	9	12	"PFK1065"	"Ks565_1"	11360	24750	130	1014	1005	250	91	92	16	100	100	0	494	482	101	110	111	16	100	100	0	2.404	2.457	2.428	2.455	1.292	2.485	0.897	120	533	1307	1286	1.265	923	384	914	372	0
3	10	12	"PFK1067"	"Ks565_2"	11560	24760	120	463	450	125	91	92	17	100	99	0	570	573	139	109	110	14	100	100	0	0.807	0.774	0.820	0.742	1.496	0.781	0.879	120	504	833	823	-0.309	372	461	359	464	0
3	11	12	"PFK1087"	"Ks56_4"	11760	24770	150	98	100	23	90	91	17	37	12	0	132	130	21	110	112	21	50	13	0	0.364	0.500	0.967	0.884	3.178	0.889	0.047	156	587	30	30	-1.459	8	22	10	20	-50
3	12	12	"PFK1089"	"Ks56_9"	11940	24750	120	189	191	32	86	88	16	100	100	0	314	306	63	109	111	23	100	100	0	0.502	0.533	0.520	0.537	1.542	0.475	0.721	120	415	308	302	-0.993	103	205	105	197	0
3	13	12	"PFK1091"	"Ks586_5"	12130	24750	120	204	206	49	89	113	287	0	0	0	358	352	73	110	114	64	100	91	0	0.464	0.483	0.475	0.448	1.741	0.468	0.723	120	472	363	359	-1.109	115	248	117	242	0
3	14	12	"PFK1096"	"Ks592_4"	12320	24750	120	1549	1422	368	91	117	291	99	95	0	1446	1334	279	111	115	64	100	100	0	1.092	1.088	1.116	1.062	1.306	1.264	0.781	120	457	2793	2554	0.127	1458	1335	1331	1223	0
3	15	12	"PFK1098"	"Ks595_2"	12510	24750	120	450	441	105	89	93	26	100	100	0	377	373	73	109	110	15	100	100	0	1.347	1.333	1.295	1.310	1.436	1.387	0.818	120	425	629	616	0.430	361	268	352	264	0
3	16	12	"PFK1103"	"Ks5_1"	12690	24740	120	1416	1396	360	90	94	26	100	100	0	819	799	218	109	110	15	100	100	0	1.868	1.893	1.867	1.950	1.406	1.891	0.879	120	461	2036	1996	0.901	1326	710	1306	690	0
3	17	12	"PFK1124"	"Ks646_6"	12890	24750	120	305	289	65	92	94	17	99	99	0	714	692	145	110	112	16	100	100	0	0.353	0.338	0.348	0.322	1.531	0.325	0.829	120	463	817	779	-1.504	213	604	197	582	0
3	18	12	"PFK1126"	"Ks64_1"	13070	24750	130	159	162	34	91	102	121	6	0	0	266	265	49	108	110	16	99	99	0	0.430	0.452	0.413	0.441	1.875	6.087	0.038	120	489	226	228	-1.216	68	158	71	157	0
3	19	12	"PFK1135"	"Ks664_1"	13270	24740	120	264	282	126	89	102	126	80	15	0	511	502	141	108	110	16	100	99	0	0.434	0.490	0.458	0.483	1.611	0.531	0.576	120	446	578	587	-1.203	175	403	193	394	0
3	20	12	"PFK1137"	"Ks664_35"	13450	24740	120	1783	1809	438	89	93	22	100	100	0	2487	2508	684	107	110	16	100	100	0	0.712	0.716	0.716	0.723	1.228	0.695	0.928	120	463	4074	4121	-0.491	1694	2380	1720	2401	0
3	21	12	"PFK1140"	"Ks667_3"	13660	24740	120	107	111	29	88	90	20	46	19	0	157	159	32	108	109	16	87	77	0	0.388	0.451	0.410	0.407	2.856	0.451	0.051	120	472	68	74	-1.367	19	49	23	51	0
3	22	12	"PFK1142"	"Ks66_1"	13830	24740	120	3597	3390	779	87	90	25	100	100	0	2626	2387	579	108	109	15	100	100	0	1.394	1.449	1.445	1.463	1.281	1.449	0.932	120	508	6028	5582	0.479	3510	2518	3303	2279	0
3	1	13	"PFM0090"	"M16407_5"	9850	24950	120	409	399	94	86	89	21	100	100	0	1115	1081	303	107	108	15	100	100	0	0.320	0.321	0.325	0.322	1.384	0.303	0.896	120	572	1331	1287	-1.642	323	1008	313	974	0
3	2	13	"PFM0095"	"M16853_1"	10040	24950	120	191	196	48	91	92	19	99	95	0	328	326	69	107	108	14	100	100	0	0.452	0.479	0.468	0.447	1.721	0.470	0.706	120	458	321	324	-1.144	100	221	105	219	0
3	3	13	"PFM0099"	"M17049_2"	10230	24950	120	786	774	194	89	90	19	100	100	0	1016	1015	245	105	108	14	100	100	0	0.765	0.753	0.765	0.746	1.289	0.744	0.918	120	450	1608	1595	-0.386	697	911	685	910	0
3	4	13	"PFM0101"	"M17181_1"	10410	24950	120	137	141	32	87	89	19	88	64	0	248	255	59	107	109	15	100	100	0	0.355	0.365	0.325	0.324	2.220	0.307	0.384	120	411	191	202	-1.496	50	141	54	148	0
3	5	13	"PFM0103"	"M17230_2"	10580	24940	150	85	85	17	88	90	18	7	1	0	108	109	15	110	112	31	3	0	0	1.500	3.000	1.000	1.085	3.180	2.578	0.008	156	559	-5	-4	0.585	-3	-2	-3	-1	-50
3	6	13	"PFM0105"	"M17327_1"	10800	24940	110	528	518	122	89	90	16	100	100	0	476	484	90	111	113	19	100	100	0	1.203	1.150	1.163	1.133	1.356	1.135	0.849	80	459	804	802	0.266	439	365	429	373	0
3	7	13	"PFM0123"	"M18924_1"	10960	24930	80	338	368	165	89	89	17	100	98	0	269	296	105	108	111	18	98	98	0	1.547	1.484	1.484	1.481	1.915	1.585	0.748	52	293	410	467	0.629	249	161	279	188	0
3	8	13	"PFM0125"	"M18924_16"	11150	24930	120	761	726	210	87	89	19	99	99	0	1521	1397	383	109	111	18	100	100	0	0.477	0.496	0.513	0.479	1.541	0.481	0.893	120	510	2086	1927	-1.067	674	1412	639	1288	0
3	9	13	"PFM0128"	"M18924_2"	11350	24930	120	1489	1459	611	90	91	17	100	100	0	2217	2146	872	109	111	17	99	99	0	0.664	0.672	0.723	0.675	2.039	0.662	0.889	120	473	3507	3406	-0.591	1399	2108	1369	2037	0
3	10	13	"PFM0134"	"M19188_5"	11520	24920	100	249	253	48	91	91	16	100	100	0	191	195	42	109	110	15	97	95	0	1.927	1.884	2.016	2.096	1.887	1.917	0.603	80	384	240	248	0.946	158	82	162	86	0
3	11	13	"PFM0138"	"M19559_4"	11730	24920	110	141	150	34	89	90	18	92	80	0	262	264	66	109	110	14	100	100	0	0.340	0.394	0.375	0.378	2.131	0.335	0.498	80	416	205	216	-1.557	52	153	61	155	0
3	12	13	"PFM0140"	"M196_2"	11910	24920	120	452	428	141	86	87	18	100	98	0	531	536	159	108	109	14	100	100	0	0.865	0.799	0.801	0.765	1.579	0.801	0.866	120	425	789	770	-0.209	366	423	342	428	0
3	13	13	"PFM0160"	"M21368_2"	12090	24910	110	406	393	92	89	89	17	100	100	0	193	192	37	108	109	16	95	91	0	3.729	3.619	3.679	3.853	1.618	3.687	0.677	80	419	402	388	1.899	317	85	304	84	0
3	14	13	"PFM0162"	"M21439_1"	12290	24910	130	479	469	151	90	94	34	100	99	0	325	318	78	108	111	17	100	98	0	1.793	1.805	1.832	1.829	1.441	1.946	0.815	120	548	606	589	0.842	389	217	379	210	0
3	15	13	"PFM0165"	"M21508_2"	12490	24920	120	727	709	155	87	89	17	100	100	0	769	729	161	108	109	16	100	100	0	0.968	1.002	0.987	1.011	1.333	0.988	0.896	120	455	1301	1243	-0.047	640	661	622	621	0
3	16	13	"PFM0167"	"M2157_1"	12670	24910	120	717	719	213	86	89	22	100	100	0	281	281	78	107	108	15	98	95	0	3.626	3.638	3.808	3.857	1.532	3.725	0.800	120	439	805	807	1.859	631	174	633	174	0
3	17	13	"PFM0171"	"M21780_2"	12860	24920	130	451	440	139	87	90	20	99	98	0	948	887	299	109	110	15	99	99	0	0.434	0.454	0.450	0.459	2.103	0.423	0.823	120	483	1203	1131	-1.205	364	839	353	778	0
3	18	13	"PFM0173"	"M21780_4"	13050	24930	150	87	90	18	89	91	21	15	1	0	117	117	19	110	111	16	26	10	0	-0.286	0.143	1.111	1.066	3.384	60.870	0.000	156	506	5	8	Error	-2	7	1	7	-50
3	19	13	"PFM0202"	"M23550_4"	13240	24920	130	1102	1084	336	87	90	20	100	100	0	1319	1325	313	108	109	15	100	100	0	0.838	0.819	0.840	0.774	1.602	0.837	0.880	120	454	2226	2214	-0.255	1015	1211	997	1217	0
3	20	13	"PFM0204"	"M23550_7"	13420	24910	150	101	102	20	88	90	20	33	8	0	120	121	19	107	110	15	42	18	0	1.000	1.000	1.194	1.110	3.573	4.061	0.017	156	578	26	28	0.000	13	13	14	14	-50
3	21	13	"PFM0209"	"M24104_1"	13640	24920	120	275	286	83	87	90	20	100	100	0	578	591	187	107	109	15	100	100	0	0.399	0.411	0.395	0.408	1.532	0.384	0.789	120	512	659	683	-1.325	188	471	199	484	0
3	22	13	"PFM0211"	"M24315_1"	13830	24920	120	376	363	112	85	87	18	97	97	0	588	595	206	106	108	14	100	99	0	0.604	0.569	0.589	0.567	1.843	0.540	0.831	120	532	773	767	-0.728	291	482	278	489	0
3	1	14	"PFM0214"	"M24561_16"	9840	25140	120	155	168	67	86	87	18	92	85	0	319	328	82	109	110	16	99	99	0	0.329	0.374	0.324	0.324	2.069	0.345	0.378	120	584	279	301	-1.606	69	210	82	219	0
3	2	14	"PFM0216"	"M24561_22"	10020	25130	120	507	522	125	88	90	17	100	100	0	666	669	163	108	109	14	100	100	0	0.751	0.774	0.759	0.776	1.357	0.753	0.872	120	432	977	995	-0.413	419	558	434	561	0
3	3	14	"PFM0675"	"M49210_1"	10190	25120	120	132	132	25	88	90	18	83	60	0	226	227	54	108	109	13	100	100	0	0.373	0.370	0.367	0.337	2.231	0.304	0.380	120	448	162	163	-1.423	44	118	44	119	0
3	4	14	"PFM0678"	"M49439_1"	10390	25120	110	155	158	29	86	88	18	98	91	0	223	223	33	108	110	17	100	100	0	0.600	0.626	0.642	0.618	1.637	0.605	0.587	80	455	184	187	-0.737	69	115	72	115	0
3	5	14	"PFM0682"	"M49680_3"	10580	25120	120	184	188	34	87	89	17	100	99	0	376	381	69	110	112	18	100	100	0	0.365	0.373	0.376	0.362	1.503	0.347	0.731	120	459	363	372	-1.455	97	266	101	271	0
3	6	14	"PFM0685"	"M50030_1"	10750	25120	120	395	384	109	89	90	17	98	97	0	897	880	223	110	112	20	100	100	0	0.389	0.383	0.380	0.356	1.690	0.373	0.860	120	521	1093	1065	-1.363	306	787	295	770	0
3	7	14	"PFM0689"	"M50253_2"	10960	25120	120	242	237	54	87	88	16	100	99	0	457	447	98	109	112	19	100	100	0	0.445	0.444	0.432	0.428	1.448	0.440	0.843	120	572	503	488	-1.167	155	348	150	338	0
3	8	14	"PFM0691"	"M50721_1"	11160	25120	130	148	150	28	84	85	17	98	85	0	194	198	30	106	109	17	100	99	0	0.727	0.717	0.687	0.662	1.844	0.719	0.521	120	525	152	158	-0.459	64	88	66	92	0
3	9	14	"PFM0712"	"M52704_3"	11340	25130	150	81	83	17	87	88	18	10	1	0	111	112	15	107	108	15	22	6	0	-1.500	-0.800	1.314	1.249	3.721	8.048	0.002	156	540	-2	1	Error	-6	4	-4	5	-50
3	10	14	"PFM0715"	"M5299_1"	11520	25110	120	730	702	168	87	89	18	100	100	0	747	717	181	108	109	15	100	100	0	1.006	1.010	1.017	1.025	1.377	0.991	0.895	120	521	1282	1224	0.009	643	639	615	609	0
3	11	14	"PFM0718"	"M53027_1"	11730	25120	120	132	139	32	86	88	18	89	67	0	338	333	74	108	109	14	99	98	0	0.200	0.236	0.218	0.221	1.783	0.227	0.538	120	561	276	278	-2.322	46	230	53	225	0
3	12	14	"PFM0720"	"M53181_3"	11920	25110	120	645	625	158	85	87	17	100	100	0	971	939	291	109	109	13	99	99	0	0.650	0.651	0.648	0.675	1.449	0.614	0.898	120	498	1422	1370	-0.622	560	862	540	830	0
3	13	14	"PFM0722"	"M53240_1"	12100	25110	120	416	404	110	86	89	17	99	96	0	673	669	155	110	111	16	100	100	0	0.586	0.569	0.586	0.530	1.612	0.562	0.874	120	535	893	877	-0.771	330	563	318	559	0
3	14	14	"PFM0726"	"M53565_1"	12290	25130	150	85	90	25	87	91	31	8	3	0	114	120	49	110	112	17	26	9	0	-0.500	0.300	1.316	1.269	3.799	0.647	0.328	156	664	2	13	Error	-2	4	3	10	-50
3	15	14	"PFM0746"	"M54626_1"	12480	25110	130	835	827	241	87	89	29	100	100	0	2044	2016	620	110	111	16	100	100	0	0.387	0.388	0.393	0.388	1.365	0.368	0.896	120	548	2682	2646	-1.370	748	1934	740	1906	0
3	16	14	"PFM0749"	"M5464_1"	12670	25110	120	227	228	62	87	90	18	95	93	0	481	479	123	108	109	15	100	100	0	0.375	0.380	0.386	0.347	1.910	0.351	0.730	120	512	513	512	-1.414	140	373	141	371	0
3	17	14	"PFM0753"	"M55240_4"	12860	25120	150	81	84	24	86	88	18	15	5	0	102	104	17	107	108	14	18	4	0	1.000	0.667	1.059	1.014	3.373	8.305	0.007	156	555	-10	-5	0.000	-5	-5	-2	-3	-50
3	18	14	"PFM0758"	"M55479_1"	13050	25120	150	85	87	21	85	87	18	16	5	0	110	113	16	109	109	15	24	6	0	0.000	0.500	1.342	1.295	4.294	6.756	0.008	156	559	1	6	Error	0	1	2	4	-50
3	19	14	"PFM0761"	"M55746_2"	13240	25110	130	129	129	26	87	88	18	85	54	0	193	193	34	108	108	14	99	96	0	0.494	0.494	0.506	0.500	2.091	0.473	0.332	120	548	127	127	-1.017	42	85	42	85	0
3	20	14	"PFM0763"	"M55888_10"	13440	25100	130	2914	2931	820	90	92	22	100	100	0	1525	1500	476	109	110	16	100	99	0	1.994	2.042	2.056	2.157	1.463	2.018	0.913	120	564	4240	4232	0.996	2824	1416	2841	1391	0
3	21	14	"PFM0787"	"M57062_3"	13630	25110	130	227	228	56	89	91	23	97	95	0	207	208	35	109	111	17	100	100	0	1.408	1.404	1.409	1.341	1.748	1.574	0.626	120	513	236	238	0.494	138	98	139	99	0
3	22	14	"PFM0790"	"M57295_1"	13810	25120	150	84	86	20	85	87	20	14	2	0	108	110	17	106	108	15	23	7	0	-0.500	0.250	1.138	1.176	3.725	10.767	0.003	156	735	1	5	Error	-1	2	1	4	-50
3	1	15	"PFM0798"	"M57785_5"	9840	25330	100	97	99	22	88	90	18	33	10	0	137	140	32	109	110	16	63	41	0	0.321	0.355	0.931	0.759	2.770	0.271	0.026	80	456	37	42	-1.637	9	28	11	31	0
3	2	15	"PFM0800"	"M58024_1"	10020	25310	110	169	175	48	88	90	17	98	92	0	308	309	60	107	108	15	100	100	0	0.403	0.431	0.407	0.399	1.752	0.388	0.591	80	469	282	289	-1.311	81	201	87	202	0
3	3	15	"PFM0804"	"M58298_1"	10200	25320	150	81	83	18	88	90	18	10	2	0	115	117	19	109	110	16	29	11	0	-1.167	-0.625	1.087	1.083	3.928	0.105	0.001	156	694	-1	3	Error	-7	6	-5	8	-50
3	4	15	"PFM0807"	"M58361_1"	10410	25320	120	980	925	311	87	89	17	100	98	0	2021	1959	578	109	110	16	100	100	0	0.467	0.453	0.471	0.418	1.673	0.452	0.906	120	556	2805	2688	-1.098	893	1912	838	1850	0
3	5	15	"PFN0316"	"N134_30"	10590	25310	110	228	233	38	90	92	17	100	100	0	317	323	65	111	114	22	100	100	0	0.670	0.675	0.710	0.683	1.464	0.578	0.748	80	477	344	355	-0.578	138	206	143	212	0
3	6	15	"PFN0318"	"N134_34"	10780	25310	110	240	240	53	90	92	19	100	100	0	467	460	113	110	116	38	100	98	0	0.420	0.429	0.438	0.425	1.510	0.386	0.798	80	491	507	500	-1.251	150	357	150	350	0
3	7	15	"PFN0320"	"N134_41"	10970	25310	120	242	243	49	87	89	19	100	100	0	377	377	82	110	114	34	100	100	0	0.581	0.584	0.588	0.583	1.504	1.316	0.266	120	549	422	423	-0.785	155	267	156	267	0
3	8	15	"PFN0324"	"N134_45"	11170	25310	120	4477	4442	909	85	86	18	100	100	0	2677	2635	575	103	104	15	100	100	0	1.706	1.721	1.710	1.731	1.227	1.731	0.923	120	466	6966	6889	0.771	4392	2574	4357	2532	0
3	9	15	"PFN0326"	"N134_5"	11340	25310	120	426	412	107	87	88	18	100	100	0	495	474	108	106	108	16	100	100	0	0.871	0.883	0.893	0.874	1.346	0.887	0.898	120	411	728	693	-0.198	339	389	325	368	0
3	10	15	"PFN0328"	"N134_57"	11530	25320	150	88	90	18	87	89	19	17	4	0	121	124	23	109	110	15	43	23	0	0.083	0.200	0.667	0.658	4.162	0.390	0.002	156	485	13	18	-3.585	1	12	3	15	-50
3	11	15	"PFN0346"	"N134_93"	11720	25320	150	84	85	18	87	89	18	14	1	0	109	111	19	109	110	15	21	8	0	100000.000	-1.000	1.250	1.248	3.615	1.887	0.017	156	518	-3	0	16.610	-3	0	-2	2	-50
3	12	15	"PFN0348"	"N134_96"	11910	25320	150	93	97	21	87	89	19	28	7	0	106	108	16	110	111	15	15	3	0	-1.500	-5.000	1.109	1.030	4.434	19.325	0.001	156	595	2	8	Error	6	-4	10	-2	-50
3	13	15	"PFN0350"	"N135_1"	12110	25310	110	101	106	30	88	89	20	38	15	0	189	195	33	111	112	15	100	97	0	0.167	0.214	0.215	0.199	2.852	0.336	0.088	80	472	91	102	-2.585	13	78	18	84	0
3	14	15	"PFN0353"	"N135_14"	12300	25310	120	396	395	96	88	89	17	100	99	0	699	682	160	111	113	16	100	100	0	0.524	0.538	0.551	0.525	1.449	0.528	0.873	120	477	896	878	-0.933	308	588	307	571	0
3	15	15	"PFN0355"	"N135_17"	12490	25310	120	220	217	62	88	89	17	96	92	0	388	380	98	110	111	15	100	99	0	0.475	0.478	0.474	0.443	1.714	0.470	0.750	120	551	410	399	-1.075	132	278	129	270	0
3	16	15	"PFN0357"	"N135_2"	12690	25310	120	165	224	401	88	91	30	90	69	0	290	297	71	108	109	14	100	100	0	0.423	0.720	0.437	0.415	2.278	5.649	0.130	120	510	259	325	-1.241	77	182	136	189	0
3	17	15	"PFN0375"	"N136_7"	12870	25300	120	1429	1384	297	88	91	31	100	100	0	948	933	247	108	109	14	100	100	0	1.596	1.571	1.595	1.624	1.333	1.556	0.901	120	474	2181	2121	0.675	1341	840	1296	825	0
3	18	15	"PFN0377"	"N137_11"	13060	25300	110	906	891	162	86	89	18	100	100	0	1219	1183	279	110	113	35	100	100	0	0.739	0.750	0.746	0.764	1.260	0.690	0.892	80	454	1929	1878	-0.436	820	1109	805	1073	0
3	19	15	"PFN0379"	"N137_15"	13260	25310	120	109	113	24	87	90	19	55	25	0	174	170	31	109	112	33	77	46	0	0.338	0.426	0.466	0.433	3.180	0.421	0.196	120	518	87	87	-1.563	22	65	26	61	0
3	20	15	"PFN0383"	"N137_20"	13440	25300	120	110	111	21	90	94	25	39	10	0	206	207	36	110	112	16	99	95	0	0.208	0.216	0.247	0.210	2.934	0.192	0.141	120	529	116	118	-2.263	20	96	21	97	0
3	21	15	"PFN0385"	"N137_22"	13640	25300	120	589	574	147	88	91	25	100	100	0	2371	2369	613	108	109	17	100	100	0	0.221	0.215	0.216	0.211	1.339	0.207	0.899	120	463	2764	2747	-2.175	501	2263	486	2261	0
3	22	15	"PFN0387"	"N137_25"	13830	25300	120	151	154	39	85	87	23	90	72	0	203	203	33	105	106	15	100	99	0	0.673	0.704	0.692	0.658	2.012	0.773	0.423	120	536	164	167	-0.570	66	98	69	98	0
3	1	16	"PFN0405"	"N137_9"	9850	25520	120	171	174	39	91	93	18	97	87	0	289	299	81	111	113	16	99	98	0	0.449	0.441	0.453	0.439	1.874	0.406	0.627	120	615	258	271	-1.154	80	178	83	188	0
3	2	16	"PFN0407"	"N138_101"	10030	25540	100	95	94	19	89	90	17	21	8	0	137	154	119	110	112	16	60	35	0	0.222	0.114	0.442	0.363	3.880	0.052	0.024	80	414	33	49	-2.170	6	27	5	44	0
3	3	16	"PFN0410"	"N138_105"	10220	25510	120	694	671	188	89	90	19	100	100	0	1959	1912	481	110	112	17	100	100	0	0.327	0.323	0.332	0.314	1.344	0.318	0.915	120	507	2454	2384	-1.612	605	1849	582	1802	0
3	4	16	"PFN0413"	"N138_15"	10410	25510	130	109	112	25	88	89	16	63	29	0	186	189	36	110	111	16	97	90	0	0.276	0.304	0.351	0.332	2.336	0.302	0.200	120	543	97	103	-1.856	21	76	24	79	0
3	5	16	"PFN0416"	"N138_21"	10610	25510	120	185	183	40	90	92	18	96	90	0	227	228	38	111	113	21	99	98	0	0.819	0.795	0.764	0.749	1.708	0.829	0.661	120	541	211	210	-0.288	95	116	93	117	0
3	6	16	"PFN0418"	"N138_26"	10790	25510	120	207	211	43	91	93	19	99	99	0	517	513	97	111	113	27	100	100	0	0.286	0.299	0.289	0.284	1.488	0.285	0.750	120	518	522	522	-1.807	116	406	120	402	0
3	7	16	"PFN0821"	"N159_40"	10980	25510	120	1198	1178	296	90	91	17	100	100	0	1495	1492	324	111	111	15	100	100	0	0.801	0.788	0.792	0.775	1.317	0.793	0.921	120	461	2492	2469	-0.321	1108	1384	1088	1381	0
3	8	16	"PFN0823"	"N159_45"	11150	25510	150	92	95	27	89	90	18	18	7	0	118	121	22	108	109	16	36	19	0	0.300	0.462	0.850	0.985	3.837	1.856	0.028	156	661	13	19	-1.737	3	10	6	13	-50
3	9	16	"PFN0826"	"N159_51"	11400	25500	150	94	97	20	89	92	18	27	6	0	122	123	20	109	110	16	44	17	0	0.385	0.571	0.778	0.823	3.384	1.921	0.011	156	637	18	22	-1.379	5	13	8	14	-50
3	10	16	"PFN0828"	"N159_7"	11550	25500	120	430	509	297	88	90	17	100	100	0	562	607	257	109	110	16	100	100	0	0.755	0.845	0.765	0.800	1.484	0.940	0.794	120	361	795	919	-0.406	342	453	421	498	0
3	11	16	"PFN0830"	"N161_2"	11720	25490	130	220	227	52	90	91	18	100	100	0	475	467	100	110	111	16	100	100	0	0.356	0.384	0.366	0.375	1.473	0.355	0.739	120	461	495	494	-1.489	130	365	137	357	0
3	12	16	"PFN0833"	"N162_3"	11920	25500	140	193	196	45	89	91	20	97	92	0	320	321	74	113	113	15	100	99	0	0.502	0.514	0.513	0.504	1.634	0.490	0.726	156	569	311	315	-0.993	104	207	107	208	0
3	13	16	"PFN0859"	"N168_1"	12120	25500	120	232	230	64	88	91	29	97	91	0	348	356	84	113	114	23	100	100	0	0.613	0.584	0.581	0.557	1.631	0.572	0.707	120	547	379	385	-0.707	144	235	142	243	0
3	14	16	"PFN0861"	"N168_12"	12300	25480	110	5347	5156	1279	91	94	31	100	100	0	1648	1637	403	110	115	44	100	100	0	3.417	3.317	3.249	3.324	1.250	3.303	0.901	80	480	6794	6592	1.773	5256	1538	5065	1527	0
3	15	16	"PFN0863"	"N168_17"	12510	25500	110	116	120	25	87	88	18	75	40	0	321	319	63	107	109	28	100	98	0	0.136	0.156	0.169	0.141	2.022	0.156	0.420	80	503	243	245	-2.883	29	214	33	212	0
3	16	16	"PFN0866"	"N168_23"	12670	25490	110	319	317	59	87	89	21	100	100	0	193	196	39	106	107	18	97	93	0	2.667	2.556	2.684	2.732	1.694	2.511	0.641	80	425	319	320	1.415	232	87	230	90	0
3	17	16	"PFN0870"	"N168_29"	12860	25510	150	89	89	19	88	92	28	6	1	0	112	112	18	107	108	16	21	7	0	0.200	0.200	1.042	1.150	3.836	2.085	0.022	156	692	6	6	-2.322	1	5	1	5	-50
3	18	16	"PFN0873"	"N168_32"	13070	25500	130	149	154	36	89	92	24	91	63	0	250	250	52	109	112	32	99	95	0	0.426	0.461	0.413	0.420	2.062	0.454	0.372	120	609	201	206	-1.233	60	141	65	141	0
3	19	16	"PFN0901"	"N175_10"	13260	25490	120	1449	1457	342	88	90	21	100	100	0	1616	1587	505	109	111	16	100	98	0	0.903	0.926	0.950	1.022	1.750	0.875	0.898	120	504	2868	2847	-0.147	1361	1507	1369	1478	0
3	20	16	"PFN0903"	"N175_12"	13450	25490	100	108	112	26	88	89	17	56	26	0	145	143	26	109	111	15	77	66	0	0.556	0.706	0.643	0.572	3.112	1.131	0.101	80	410	56	58	-0.848	20	36	24	34	0
3	21	16	"PFN0908"	"N175_3"	13630	25480	150	91	94	18	86	89	21	19	3	0	119	121	21	108	108	15	36	18	0	0.455	0.615	0.760	0.683	3.717	4.069	0.010	156	684	16	21	-1.138	5	11	8	13	-50
3	22	16	"PFN0910"	"N175_8"	13830	25490	120	563	550	126	83	85	18	100	100	0	719	690	180	105	106	14	100	100	0	0.782	0.798	0.824	0.814	1.358	0.764	0.876	120	552	1094	1052	-0.355	480	614	467	585	0
3	1	17	"PFN0912"	"N176_2"	9850	25700	110	242	242	46	91	93	19	100	100	0	497	492	116	113	115	16	100	100	0	0.393	0.398	0.400	0.398	1.438	0.363	0.798	80	497	535	530	-1.347	151	384	151	379	0
3	2	17	"PFN0914"	"N176_4"	10030	25710	120	205	209	49	90	93	21	98	93	0	350	348	69	111	112	15	100	100	0	0.481	0.502	0.491	0.479	1.531	0.499	0.749	120	503	354	356	-1.055	115	239	119	237	0
3	3	17	"PFN0936"	"N181_8"	10230	25700	130	232	231	48	89	91	20	100	96	0	480	461	111	111	112	16	100	99	0	0.388	0.406	0.402	0.406	1.626	0.378	0.692	120	562	512	492	-1.368	143	369	142	350	0
3	4	17	"PFN0938"	"N182_2"	10420	25700	120	193	192	46	87	88	17	100	95	0	277	277	53	109	111	15	100	100	0	0.631	0.625	0.582	0.592	1.646	0.639	0.693	120	410	274	273	-0.664	106	168	105	168	0
3	5	17	"PFN0940"	"N182_5"	10560	25710	150	101	101	20	89	90	18	33	10	0	118	119	20	111	112	15	37	12	0	1.714	1.500	1.250	1.303	3.985	1.887	0.020	156	554	19	20	0.778	12	7	12	8	-50
3	6	17	"PFN0947"	"N185_15"	10790	25700	120	214	218	53	90	92	18	99	96	0	345	353	77	110	111	15	100	100	0	0.528	0.527	0.535	0.501	1.589	0.511	0.750	120	531	359	371	-0.922	124	235	128	243	0
3	7	17	"PFN0951"	"N185_4"	10990	25700	120	494	477	139	88	89	16	98	97	0	474	468	108	109	110	15	100	100	0	1.112	1.084	1.137	1.003	1.768	1.117	0.859	120	493	771	748	0.154	406	365	389	359	0
3	8	17	"PFN0953"	"N185_6"	11180	25700	120	190	192	46	89	91	18	96	94	0	302	304	57	107	109	15	100	100	0	0.518	0.523	0.504	0.484	1.722	0.523	0.700	120	517	296	300	-0.949	101	195	103	197	0
3	9	17	"PFF1635"	"F64095_4"	11370	25700	90	160	160	46	88	91	21	82	67	0	220	219	60	108	108	14	96	94	0	0.643	0.649	0.656	0.628	2.348	0.643	0.579	52	337	184	183	-0.637	72	112	72	111	0
3	10	17	"PFF1651"	"F64732_1"	11540	25690	110	4404	4280	986	90	94	51	100	100	0	1720	1731	333	110	116	75	100	100	0	2.680	2.585	2.580	2.568	1.206	2.594	0.908	80	460	5924	5811	1.422	4314	1610	4190	1621	0
3	11	17	"PFF1691"	"F66430_1"	11730	25690	110	139	144	38	90	94	49	50	10	0	189	192	27	111	117	73	60	0	0	0.628	0.667	0.656	0.575	2.178	0.628	0.346	80	474	127	135	-0.671	49	78	54	81	0
3	12	17	"PFF1706"	"F67045_1"	11920	25700	150	84	84	17	88	89	16	10	3	0	112	113	16	110	112	16	19	5	0	-2.000	-1.333	1.372	1.277	3.156	6.566	0.002	156	632	-2	-1	Error	-4	2	-4	3	-50
3	13	17	"PFF1770"	"F69174_1"	12120	25690	110	401	399	80	87	89	16	100	100	0	716	701	134	109	110	16	100	100	0	0.517	0.527	0.522	0.523	1.329	0.505	0.880	80	458	921	904	-0.951	314	607	312	592	0
3	14	17	"PFF1856"	"F72113_1"	12310	25690	120	2091	1967	615	88	92	30	100	100	0	3249	3242	848	107	112	40	100	100	0	0.637	0.599	0.616	0.569	1.517	0.600	0.925	120	610	5145	5014	-0.650	2003	3142	1879	3135	0
3	15	17	"PFC0253"	"C664"	12510	25690	80	168	177	60	85	86	16	94	84	0	226	227	71	106	108	16	96	88	0	0.692	0.760	0.698	0.758	1.966	0.751	0.568	52	321	203	213	-0.532	83	120	92	121	0
3	16	17	"PFC0263"	"C68"	12690	25690	120	105	106	20	87	90	22	39	6	0	166	165	27	106	107	17	94	79	0	0.300	0.322	0.405	0.345	2.862	0.365	0.062	120	573	78	78	-1.737	18	60	19	59	0
3	17	17	"PFC0294"	"C735"	12890	25680	110	839	821	188	88	90	17	100	100	0	202	205	43	106	107	14	100	98	0	7.823	7.404	8.120	7.938	1.551	7.438	0.738	80	434	847	832	2.968	751	96	733	99	0
3	18	17	"PFC0298"	"C739"	13070	25680	110	882	904	216	88	94	31	100	100	0	177	179	34	109	111	23	92	72	0	11.676	11.657	11.518	12.842	1.670	11.759	0.573	80	448	862	886	3.546	794	68	816	70	0
3	19	17	"PFC0301"	"C741"	13260	25680	120	3396	3213	942	90	93	24	100	100	0	346	333	87	109	112	16	96	93	0	13.949	13.942	14.091	14.877	1.541	14.150	0.867	120	541	3543	3347	3.802	3306	237	3123	224	0
3	20	17	"PFL0015"	"L1_3"	13450	25690	110	301	301	53	90	93	20	100	100	0	160	162	31	112	114	16	95	75	0	4.396	4.220	4.862	4.483	1.667	4.488	0.444	80	514	259	261	2.136	211	48	211	50	0
3	21	17	"PFM0073"	"M15459_3"	13650	25690	100	97	101	23	86	89	18	41	15	0	161	163	27	110	111	16	91	78	0	0.216	0.283	0.361	0.373	3.313	0.254	0.043	80	439	62	68	-2.213	11	51	15	53	0
3	22	17	"PFM0096"	"M16857_1"	13840	25670	120	1393	1364	343	84	86	18	100	100	0	1207	1222	347	108	109	14	100	100	0	1.191	1.149	1.154	1.170	1.351	1.135	0.914	120	577	2408	2394	0.252	1309	1099	1280	1114	0
3	1	18	"PFM0259"	"M26257_1"	9850	25890	100	331	320	110	94	97	20	96	93	0	689	661	178	113	115	16	100	100	0	0.411	0.412	0.399	0.372	1.557	0.419	0.844	80	458	813	774	-1.281	237	576	226	548	0
3	2	18	"PFM0321"	"M31208_3"	10020	25880	100	166	166	33	95	99	25	91	77	0	368	376	80	112	114	16	100	100	0	0.277	0.269	0.272	0.258	1.634	0.257	0.600	80	387	327	335	-1.850	71	256	71	264	0
3	3	18	"PFM0389"	"M3590_2"	10210	25900	150	93	95	21	89	92	22	19	4	0	114	115	17	110	112	15	24	7	0	1.000	1.200	0.919	1.050	3.397	0.019	0.000	156	618	8	11	0.000	4	4	6	5	-50
3	4	18	"PFM0523"	"M42640_1"	10420	25890	120	329	314	97	88	90	18	95	94	0	342	344	93	109	111	15	99	98	0	1.034	0.962	1.019	0.928	1.608	0.974	0.815	120	462	474	461	0.049	241	233	226	235	0
3	5	18	"PFD0044"	"D13561_3"	10610	25880	150	96	96	17	91	94	27	9	0	0	126	129	26	112	115	22	36	11	0	0.357	0.294	0.752	0.723	4.283	0.610	0.023	156	572	19	22	-1.485	5	14	5	17	-50
3	6	18	"PFD0057"	"D15909_4"	10800	25880	120	1125	1094	247	91	93	20	100	100	0	391	378	73	112	113	18	100	100	0	3.706	3.771	3.833	3.794	1.314	3.894	0.897	120	479	1313	1269	1.890	1034	279	1003	266	0
3	7	18	"PFD0156"	"D17715_93"	10970	25870	110	294	301	50	89	90	17	100	100	0	278	275	44	109	111	16	100	100	0	1.213	1.277	1.310	1.294	1.353	1.273	0.832	80	445	374	378	0.279	205	169	212	166	0
3	8	18	"PFD0171"	"D21102_1"	11170	25880	100	666	615	174	89	90	17	100	97	0	1025	988	209	106	108	15	100	100	0	0.628	0.596	0.614	0.555	1.610	0.606	0.886	80	412	1496	1408	-0.671	577	919	526	882	0
3	9	18	"PFD0194"	"D23657_11"	11360	25880	150	96	98	18	90	92	20	25	3	0	123	125	18	108	109	15	48	26	0	0.400	0.471	0.760	0.760	3.744	2.134	0.012	156	704	21	25	-1.322	6	15	8	17	-50
3	10	18	"PFD0273"	"D33539_50"	11560	25880	150	96	101	22	90	94	47	5	0	0	122	123	19	110	116	68	0	0	0	0.500	0.846	1.029	1.001	3.845	0.656	0.635	156	559	18	24	-1.000	6	12	11	13	-50
3	11	18	"IAX099I"	"Y_IAX099I"	11730	25890	150	76	79	19	89	93	49	0	0	0	103	106	19	110	117	73	0	0	0	1.857	2.500	1.463	1.350	2.940	2.046	0.035	156	484	-20	-14	0.893	-13	-7	-10	-4	-50
3	12	18	"ICX188I"	"Y_ICX188I"	11920	25890	150	82	82	17	87	89	17	11	1	0	105	106	17	109	110	15	12	4	0	1.250	1.667	1.125	1.170	3.742	2.043	0.012	156	509	-9	-8	0.322	-5	-4	-5	-3	-50
3	13	18	"IEX355I"	"Y_IEX355I"	12110	25890	150	83	84	17	86	88	16	13	3	0	104	108	17	109	110	15	16	5	0	0.600	2.000	0.818	0.984	3.650	1.771	0.011	156	550	-8	-3	-0.737	-3	-5	-2	-1	-50
3	14	18	"IGX361I"	"Y_IGX361I"	12300	25890	150	79	83	23	89	90	17	12	6	0	104	106	17	108	109	16	10	4	0	2.500	3.000	1.250	1.187	3.899	3.523	0.008	156	527	-14	-8	1.322	-10	-4	-6	-2	-50
3	15	18	"IIX063I"	"Y_IIX063I"	12490	25890	150	77	81	20	88	89	19	10	2	0	102	102	15	107	108	15	7	2	0	2.200	1.400	1.380	1.403	2.895	4.257	0.014	156	538	-16	-12	1.138	-11	-5	-7	-5	-50
3	16	18	"IKX121I"	"Y_IKX121I"	12680	25890	150	78	83	30	87	90	22	8	3	0	98	101	17	107	109	15	9	3	0	1.000	0.667	1.344	1.250	3.254	6.028	0.028	156	599	-18	-10	0.000	-9	-9	-4	-6	-50
3	17	18	"Z_1_50"	"Z_1_50"	12890	25870	120	107	109	23	87	90	20	46	20	0	153	154	33	108	108	15	80	65	0	0.444	0.478	0.583	0.548	3.489	0.294	0.047	120	501	65	68	-1.170	20	45	22	46	0
3	18	18	"Z_1_70"	"Z_1_70"	13070	25870	120	264	268	63	87	92	27	99	98	0	469	466	112	109	111	22	100	100	0	0.492	0.507	0.516	0.498	1.553	0.471	0.755	120	514	537	538	-1.024	177	360	181	357	0
3	19	18	"Z_1_90"	"Z_1_90"	13270	25870	120	872	856	209	89	93	25	100	100	0	1485	1439	403	112	113	16	100	100	0	0.570	0.578	0.568	0.592	1.407	0.552	0.902	120	477	2156	2094	-0.810	783	1373	767	1327	0
3	20	18	"Z_2_10"	"Z_2_10"	13440	25890	150	82	88	43	91	94	24	7	2	0	109	110	18	114	114	17	10	1	0	1.800	0.750	1.043	1.028	3.288	7.791	0.015	156	638	-14	-7	0.848	-9	-5	-3	-4	-50
3	21	18	"Z_2_30"	"Z_2_30"	13670	25880	150	116	119	34	89	91	20	55	32	0	127	130	23	110	111	16	50	25	0	1.588	1.500	1.314	1.301	3.251	2.229	0.149	156	589	44	50	0.667	27	17	30	20	-50
3	22	18	"Z_2_50"	"Z_2_50"	13830	25870	120	20801	18686	6103	87	89	21	100	100	0	12463	11608	2851	112	112	16	100	100	0	1.677	1.618	1.685	1.522	1.517	1.693	0.929	120	517	33065	30095	0.746	20714	12351	18599	11496	0
3	1	19	"Z_3_90"	"Z_3_90"	9850	26080	120	13392	12721	2916	94	96	18	100	100	0	8158	7738	1874	112	114	17	100	100	0	1.653	1.656	1.659	1.673	1.283	1.664	0.949	120	630	21344	20253	0.725	13298	8046	12627	7626	0
3	2	19	"Z_4_10"	"Z_4_10"	10070	26090	150	95	97	21	93	96	23	16	1	0	116	119	19	112	115	18	22	8	0	0.500	0.571	0.778	0.869	4.554	31.042	0.000	156	541	6	11	-1.000	2	4	4	7	-50
3	3	19	"Z_4_30"	"Z_4_30"	10210	26090	150	86	94	30	89	94	30	15	5	0	109	127	87	111	113	16	23	16	0	1.500	0.313	0.917	0.923	2.963	0.234	0.054	156	507	-5	21	0.585	-3	-2	5	16	-50
3	4	19	"Z_4_50"	"Z_4_50"	10420	26080	120	2173	2148	711	90	94	26	100	100	0	1561	1514	454	110	111	15	100	100	0	1.436	1.466	1.473	1.449	1.453	1.501	0.911	120	518	3534	3462	0.522	2083	1451	2058	1404	0
3	5	19	"Z_4_70"	"Z_4_70"	10600	26070	110	5710	5406	1144	93	106	117	100	100	0	3659	3438	903	113	135	199	100	100	0	1.584	1.598	1.591	1.637	1.207	1.516	0.936	80	471	9163	8638	0.664	5617	3546	5313	3325	0
3	6	19	"Z_4_90"	"Z_4_90"	10800	26070	110	12558	12175	2423	96	114	162	100	100	0	7768	7426	1529	114	151	313	100	100	0	1.628	1.652	1.639	1.661	1.225	1.603	0.939	80	499	20116	19391	0.703	12462	7654	12079	7312	0
3	7	19	"Z_6_30"	"Z_6_30"	11000	26080	150	94	97	19	93	102	114	0	0	0	113	114	15	114	132	241	0	0	0	-1.000	100000.000	1.138	1.182	3.036	0.453	0.783	156	631	0	4	Error	1	-1	4	0	-50
3	8	19	"Z_6_50"	"Z_6_50"	11160	26080	150	84	86	19	91	92	18	13	2	0	108	110	18	111	112	15	17	5	0	2.333	5.000	1.366	1.209	3.152	2.234	0.017	156	673	-10	-6	1.222	-7	-3	-5	-1	-50
3	9	19	"Z_6_70"	"Z_6_70"	11380	26090	110	99	99	18	91	95	24	20	1	0	153	158	33	109	111	16	90	68	0	0.182	0.163	0.415	0.447	3.290	0.042	0.001	80	472	52	57	-2.459	8	44	8	49	0
3	10	19	"Z_6_90"	"Z_6_90"	11560	26070	120	127	130	31	89	91	21	72	45	0	250	248	44	108	109	16	100	100	0	0.268	0.293	0.308	0.254	2.324	0.273	0.351	120	421	180	181	-1.902	38	142	41	140	0
3	11	19	"Z_7_10"	"Z_7_10"	11730	26080	150	85	87	19	87	89	17	14	4	0	113	114	19	107	108	14	29	11	0	-0.333	0.000	1.000	1.129	3.857	2.941	0.005	156	452	4	7	Error	-2	6	0	7	-50
3	12	19	"Z_7_30"	"Z_7_30"	11920	26080	150	86	91	25	88	90	19	16	8	0	110	112	18	107	108	15	23	9	0	-0.667	0.600	1.455	1.331	4.029	4.726	0.007	156	495	1	8	Error	-2	3	3	5	-50
3	13	19	"PFI17646"	"oPFI17646"	12130	26060	120	170	172	36	88	89	18	97	91	0	276	274	50	108	110	15	100	100	0	0.488	0.506	0.502	0.470	1.709	0.486	0.601	120	469	250	250	-1.035	82	168	84	166	0
3	14	19	"PFN0256"	"oPFN0256"	12330	26070	120	230	223	52	89	90	16	98	96	0	363	363	82	109	111	15	100	100	0	0.555	0.528	0.546	0.499	1.674	0.519	0.776	120	381	395	388	-0.849	141	254	134	254	0
3	15	19	"PFG0021"	"oPFG0021"	12490	26080	150	85	87	18	86	88	19	14	2	0	116	117	17	107	108	14	35	12	0	-0.111	0.100	0.667	0.835	3.973	7.995	0.002	156	381	8	11	Error	-1	9	1	10	-50
3	16	19	"PFF72433"	"oPFF72433"	12680	26080	150	88	90	16	85	87	19	20	2	0	126	127	23	106	107	14	60	35	0	0.150	0.238	0.557	0.712	3.259	0.677	0.022	156	456	23	26	-2.737	3	20	5	21	-50
3	17	19	"PFJ12787"	"oPFJ12787"	12890	26060	150	100	101	21	85	87	19	39	14	0	122	124	22	108	108	14	49	22	0	1.071	1.000	0.974	0.981	3.248	1.887	0.030	156	506	29	32	0.100	15	14	16	16	-50
3	18	19	"PFG0023"	"oPFG0023"	13080	26060	120	2083	2065	467	85	88	19	100	100	0	4914	4977	1351	111	111	16	100	100	0	0.416	0.407	0.411	0.413	1.253	0.387	0.925	120	378	6801	6846	-1.265	1998	4803	1980	4866	0
3	19	19	"PFJ12789"	"oPFJ12789"	13250	26080	150	90	93	17	89	93	24	12	1	0	153	151	30	113	113	16	71	55	0	0.025	0.105	0.283	0.295	4.224	0.224	0.008	156	513	41	42	-5.322	1	40	4	38	-50
3	20	19	"PFBL B0077"	"oPFBLOB0077"	13460	26060	120	196	202	46	88	90	19	100	97	0	312	315	63	112	112	16	100	100	0	0.540	0.562	0.563	0.543	1.505	0.541	0.708	120	415	308	317	-0.889	108	200	114	203	0
3	21	19	"PFF72437"	"oPFF72437"	13650	26060	120	448	436	101	87	90	22	100	99	0	644	642	132	108	109	16	100	100	0	0.674	0.654	0.672	0.638	1.403	0.646	0.853	120	341	897	883	-0.570	361	536	349	534	0
3	22	19	"PFL0043"	"oPFL0043"	13820	26070	150	83	86	24	86	89	25	10	2	0	121	123	22	109	110	16	41	19	0	-0.250	0.000	1.144	1.102	3.945	16.540	0.001	156	636	9	14	Error	-3	12	0	14	-50
3	1	20	"PFBL B0079"	"oPFBLOB0079"	9870	26270	120	108	109	21	91	93	18	47	19	0	157	156	24	109	110	15	87	75	0	0.354	0.383	0.451	0.407	3.534	0.369	0.063	120	517	65	65	-1.497	17	48	18	47	0
3	2	20	"PFF72438"	"oPFF72438"	10040	26270	120	866	883	216	92	95	21	100	100	0	2342	2342	644	113	113	16	100	100	0	0.347	0.355	0.347	0.359	1.285	0.339	0.926	120	400	3003	3020	-1.526	774	2229	791	2229	0
3	3	20	"PFH0006"	"oPFH0006"	10230	26270	120	421	419	99	93	99	31	100	100	0	897	893	215	113	114	16	100	100	0	0.418	0.418	0.413	0.416	1.303	0.402	0.896	120	376	1112	1106	-1.257	328	784	326	780	0
3	4	20	"PFBL B0083"	"oPFBLOB0083"	10400	26280	150	91	91	19	92	96	27	7	0	0	118	121	25	111	112	15	30	14	0	-0.143	-0.100	0.815	0.853	3.520	0.678	0.004	156	481	6	9	Error	-1	7	-1	10	-50
3	5	20	"PFBL B0084"	"oPFBLOB0084"	10590	26280	150	86	88	20	95	104	103	0	0	0	119	120	21	115	131	176	0	0	0	-2.250	-1.400	1.000	1.204	3.721	11.613	0.004	156	605	-5	-2	Error	-9	4	-7	5	-50
3	6	20	"PFM60485"	"oPFM60485"	10810	26270	120	249	250	70	95	107	137	57	6	0	522	513	124	114	140	292	80	6	0	0.377	0.388	0.392	0.367	1.575	0.383	0.757	120	428	562	554	-1.406	154	408	155	399	0
3	7	20	"PFN0258"	"oPFN0258"	10970	26280	150	89	92	20	93	103	127	0	0	0	121	125	23	113	135	271	0	0	0	-0.500	-0.083	0.966	0.907	3.204	0.621	0.008	156	497	4	11	Error	-4	8	-1	12	-50
3	8	20	"PFM60486"	"oPFM60486"	11180	26270	120	230	231	54	91	92	18	100	98	0	319	318	66	113	114	15	100	100	0	0.675	0.683	0.665	0.661	1.512	0.676	0.778	120	442	345	345	-0.568	139	206	140	205	0
3	9	20	"PFK12896"	"oPFK12896"	11370	26270	120	405	400	104	89	92	24	98	98	0	294	301	64	108	109	14	100	100	0	1.699	1.611	1.624	1.554	1.650	1.700	0.831	120	465	502	504	0.765	316	186	311	193	0
3	10	20	"PFN0259"	"oPFN0259"	11560	26260	120	354	349	69	83	86	23	100	100	0	847	819	200	103	105	14	100	100	0	0.364	0.372	0.378	0.379	1.380	0.352	0.899	120	465	1015	982	-1.457	271	744	266	716	0
3	11	20	"PFL0046"	"oPFL0046"	11750	26270	120	183	179	41	80	82	16	95	95	0	478	471	116	102	103	13	99	99	0	0.274	0.268	0.279	0.254	1.701	0.255	0.727	120	453	479	468	-1.868	103	376	99	369	0
3	12	20	"PFD66984"	"oPFD66984"	11940	26260	120	349	361	75	84	87	24	100	100	0	595	604	136	103	105	13	100	100	0	0.539	0.553	0.544	0.556	1.290	0.534	0.882	120	411	757	778	-0.893	265	492	277	501	0
3	13	20	"PFD66985"	"oPFD66985"	12110	26270	150	78	79	17	87	90	23	4	0	0	109	110	16	108	110	16	17	3	0	-9.000	-4.000	1.250	1.128	3.386	10.093	0.005	156	578	-8	-6	Error	-9	1	-8	2	-50
3	14	20	"PFL0047"	"oPFL0047"	12320	26270	130	187	190	53	87	89	20	95	87	0	362	368	90	108	110	16	100	100	0	0.394	0.396	0.391	0.358	1.823	0.384	0.644	120	469	354	363	-1.345	100	254	103	260	0
3	15	20	"PFF72478"	"oPFF72478"	12470	26230	100	353	358	88	77	81	21	100	100	0	509	492	125	103	106	17	100	100	0	0.680	0.722	0.732	0.724	1.438	0.695	0.849	80	282	682	670	-0.557	276	406	281	389	0
3	16	20	"PFL0097"	"oPFL0097"	12650	26230	120	184	180	40	77	79	17	98	96	0	307	318	66	100	102	15	100	100	0	0.517	0.472	0.498	0.448	1.646	0.443	0.723	120	426	314	321	-0.952	107	207	103	218	0
3	17	20	"PFBL B0142"	"oPFBLOB0142"	12850	26230	120	971	931	265	85	86	16	100	100	0	522	519	116	105	106	13	100	100	0	2.125	2.043	2.016	1.982	1.476	2.139	0.891	120	458	1303	1260	1.087	886	417	846	414	0
3	18	20	"PFI17693"	"oPFI17693"	13030	26230	120	895	852	260	86	88	18	100	99	0	1339	1375	378	109	110	15	100	100	0	0.658	0.605	0.633	0.565	1.667	0.598	0.880	120	460	2039	2032	-0.604	809	1230	766	1266	0
3	19	20	"PFI17695"	"oPFI17695"	13220	26230	120	3376	3278	1173	88	90	18	100	100	0	5089	4962	1633	111	112	16	100	100	0	0.661	0.658	0.676	0.606	1.765	0.656	0.917	120	450	8266	8041	-0.598	3288	4978	3190	4851	0
3	20	20	"PFH0024"	"oPFH0024"	13420	26230	120	226	227	55	91	93	20	98	95	0	319	319	65	113	114	16	100	100	0	0.655	0.660	0.677	0.629	1.622	0.656	0.717	120	510	341	342	-0.610	135	206	136	206	0
3	21	20	"PFBL B0147"	"oPFBLOB0147"	13630	26230	150	95	96	23	88	92	28	17	2	0	127	127	20	111	113	17	46	17	0	0.438	0.500	1.111	1.079	4.037	1.895	0.015	156	478	23	24	-1.193	7	16	8	16	-50
3	22	20	"PFF72481"	"oPFF72481"	13810	26230	120	153	155	37	86	91	42	75	30	0	328	339	81	109	110	17	100	99	0	0.306	0.300	0.292	0.282	1.868	0.275	0.498	120	506	286	299	-1.709	67	219	69	230	0
3	1	21	"PFJ12809"	"oPFJ12809"	9860	26470	150	87	88	20	90	92	19	11	2	0	115	117	18	110	111	15	27	10	0	-0.600	-0.286	1.000	0.986	3.391	8.151	0.003	156	648	2	5	Error	-3	5	-2	7	-50
3	2	21	"PFH0027"	"oPFH0027"	10000	26450	120	750	733	222	91	96	22	100	98	0	799	774	199	111	113	15	100	100	0	0.958	0.968	0.978	0.931	1.468	0.986	0.927	120	380	1347	1305	-0.062	659	688	642	663	0
3	3	21	"PFF72482"	"oPFF72482"	10190	26440	110	575	571	105	91	95	20	100	100	0	918	888	210	113	114	23	100	100	0	0.601	0.619	0.601	0.632	1.264	0.555	0.893	80	441	1289	1255	-0.734	484	805	480	775	0
3	4	21	"PFG0045"	"oPFG0045"	10390	26440	120	169	167	38	90	92	18	94	87	0	283	287	62	111	113	22	98	97	0	0.459	0.438	0.412	0.415	1.912	0.411	0.595	120	462	251	253	-1.122	79	172	77	176	0
3	5	21	"PFF72484"	"oPFF72484"	10560	26430	110	395	392	91	91	96	25	100	100	0	306	301	78	115	117	24	96	93	0	1.592	1.618	1.724	1.756	1.637	1.548	0.787	80	384	495	487	0.670	304	191	301	186	0
3	6	21	"PFI17704"	"oPFI17704"	10760	26430	120	1872	1815	521	94	98	25	100	100	0	944	898	262	114	115	22	100	100	0	2.142	2.195	2.205	2.236	1.365	2.237	0.903	120	456	2608	2505	1.099	1778	830	1721	784	0
3	7	21	"PFH0030"	"oPFH0030"	10950	26440	120	223	220	52	88	90	17	97	96	0	320	323	61	110	111	14	100	100	0	0.643	0.620	0.650	0.582	1.664	0.611	0.763	120	424	345	345	-0.637	135	210	132	213	0
3	8	21	"PFM60518"	"oPFM60518"	11150	26440	120	206	214	59	88	90	19	98	96	0	386	397	96	110	111	15	100	100	0	0.428	0.439	0.419	0.416	1.596	0.418	0.693	120	500	394	413	-1.226	118	276	126	287	0
3	9	21	"PFL0104"	"oPFL0104"	11330	26430	110	245	254	52	86	89	27	100	100	0	289	288	52	107	108	16	100	98	0	0.874	0.928	0.918	0.934	1.505	0.874	0.693	80	430	341	349	-0.195	159	182	168	181	0
3	10	21	"PFI17705"	"oPFI17705"	11520	26440	120	599	584	154	79	82	23	100	99	0	896	922	213	101	102	15	100	100	0	0.654	0.615	0.638	0.588	1.507	0.612	0.907	120	549	1315	1326	-0.612	520	795	505	821	0
3	11	21	"PFBL B0155"	"oPFBLOB0155"	11720	26430	110	106	106	20	74	74	15	80	53	0	224	228	36	99	100	13	100	100	0	0.256	0.248	0.283	0.223	2.177	0.247	0.344	80	469	157	161	-1.966	32	125	32	129	0
3	12	21	"PFBL B0157"	"oPFBLOB0157"	11930	26460	150	84	84	19	78	81	23	17	1	0	103	104	15	103	104	14	14	4	0	100000.000	6.000	1.600	1.219	3.844	0.001	0.000	156	555	6	7	16.610	6	0	6	1	-50
3	13	21	"PFD67005"	"oPFD67005"	12120	26460	150	82	83	17	83	88	23	10	1	0	105	108	17	108	110	16	15	4	0	0.333	0.000	1.127	1.079	3.909	27.490	0.000	156	483	-4	0	-1.585	-1	-3	0	0	-50
3	14	21	"PFD67007"	"oPFD67007"	12310	26460	150	85	88	23	85	87	19	15	5	0	109	112	34	106	108	16	21	4	0	0.000	0.500	1.000	1.056	4.031	4.840	0.153	156	488	3	9	Error	0	3	3	6	-50
3	15	21	"PFM60523"	"oPFM60523"	12470	26430	120	493	492	119	79	81	20	100	100	0	313	313	70	102	104	16	100	100	0	1.962	1.957	1.969	2.017	1.373	1.968	0.881	120	479	625	624	0.972	414	211	413	211	0
3	16	21	"PFL0108"	"oPFL0108"	12670	26440	120	160	161	34	80	82	17	95	91	0	240	243	43	102	103	16	100	100	0	0.580	0.574	0.586	0.538	1.918	0.576	0.616	120	575	218	222	-0.787	80	138	81	141	0
3	17	21	"A10325_30a"	"A10325_30a"	12880	26460	150	79	81	17	84	86	17	12	2	0	102	103	14	105	107	15	12	1	0	1.667	1.500	1.269	1.458	3.594	1.580	0.023	156	639	-8	-5	0.737	-5	-3	-3	-2	-50
3	18	21	"A10325_30c"	"A10325_30c"	13070	26460	150	82	83	19	85	86	17	13	5	0	106	106	15	108	109	15	10	3	0	1.500	1.000	1.142	1.063	4.188	3.781	0.001	156	582	-5	-4	0.585	-3	-2	-2	-2	-50
3	19	21	"A10325_30e"	"A10325_30e"	13260	26460	150	85	87	19	87	88	18	14	3	0	107	106	15	110	112	17	7	0	0	0.667	0.000	1.025	1.051	3.075	1.497	0.043	156	588	-5	-4	-0.585	-2	-3	0	-4	-50
3	20	21	"A10325_30g"	"A10325_30g"	13450	26460	150	85	91	24	89	91	21	21	4	0	106	110	23	111	113	17	10	3	0	0.800	-2.000	1.211	1.297	2.641	2.683	0.031	156	622	-9	1	-0.322	-4	-5	2	-1	-50
3	21	21	"A10325_30i"	"A10325_30i"	13650	26400	150	107	107	23	86	90	39	23	0	0	111	115	17	109	111	17	25	7	0	10.500	3.500	1.784	1.522	4.196	7.240	0.013	156	679	23	27	3.392	21	2	21	6	-50
3	22	21	"E598_1a"	"E598_1a"	13850	26510	150	87	89	18	82	86	34	9	0	0	109	111	18	107	108	16	23	5	0	2.500	1.750	1.121	1.029	4.016	5035.126	0.000	156	865	7	11	1.322	5	2	7	4	-50
3	1	22	"F48446_9e"	"F48446_9e"	9850	26640	150	96	101	36	93	97	59	3	1	0	120	120	20	111	112	15	33	11	0	0.333	0.889	1.437	1.304	4.149	4.936	0.033	156	874	12	17	-1.585	3	9	8	9	-50
3	2	22	"F48446_9g"	"F48446_9g"	10000	26630	110	128	129	29	94	95	18	72	43	0	148	145	24	112	112	15	80	57	0	0.944	1.061	0.964	0.950	2.438	1.159	0.135	80	389	70	68	-0.082	34	36	35	33	0
3	3	22	"F48446_9i"	"F48446_9i"	10190	26630	120	213	209	38	91	92	18	99	98	0	262	258	62	111	113	20	96	95	0	0.808	0.803	0.794	0.828	1.664	0.741	0.695	120	651	273	265	-0.308	122	151	118	147	0
3	4	22	"I12861_2a"	"I12861_2a"	10410	26660	150	79	82	21	88	91	24	10	0	0	103	103	15	110	110	15	7	0	0	1.286	0.857	1.188	1.120	2.919	3.220	0.041	156	902	-16	-13	0.363	-9	-7	-6	-7	-50
3	5	22	"I12861_2c"	"I12861_2c"	10600	26660	150	85	86	21	89	92	22	11	2	0	102	103	16	111	112	20	6	0	0	0.444	0.375	1.096	1.108	3.522	6.142	0.015	156	881	-13	-11	-1.170	-4	-9	-3	-8	-50
3	6	22	"I12861_2e"	"I12861_2e"	10800	26630	150	82	85	19	88	90	17	15	3	0	105	107	18	110	111	14	14	6	0	1.200	1.000	1.125	1.050	3.247	4.259	0.006	156	751	-11	-6	0.263	-6	-5	-3	-3	-50
3	7	22	"J512_2i"	"J512_2i"	10980	26660	150	84	89	25	86	88	16	23	10	0	102	105	17	109	110	14	14	5	0	0.286	-0.750	1.215	1.219	2.969	2.046	0.036	156	803	-9	-1	-1.807	-2	-7	3	-4	-50
3	8	22	"Ks592_1a"	"Ks592_1a"	11170	26660	150	84	87	21	86	88	19	14	5	0	109	110	15	109	110	15	14	3	0	100000.000	1.000	1.045	0.999	3.253	5.152	0.011	156	828	-2	2	16.610	-2	0	1	1	-50
3	9	22	"Ks592_1c"	"Ks592_1c"	11360	26660	150	81	82	18	84	87	24	6	1	0	106	109	21	105	107	15	23	7	0	-3.000	-0.500	0.867	0.900	3.717	10.240	0.006	156	808	-2	2	Error	-3	1	-2	4	-50
3	10	22	"Ks592_1e"	"Ks592_1e"	11490	26660	150	77	79	17	82	86	32	4	0	0	99	102	14	104	106	26	4	0	0	1.000	1.500	1.400	1.354	3.050	1.502	0.429	156	895	-10	-5	0.000	-5	-5	-3	-2	-50
3	11	22	"Ks592_1g"	"Ks592_1g"	11740	26650	150	76	78	26	80	81	16	12	3	0	96	99	15	101	103	14	12	2	0	0.800	1.000	1.093	0.873	3.662	7.497	0.011	156	909	-9	-4	-0.322	-4	-5	-2	-2	-50
3	12	22	"Ks592_1i"	"Ks592_1i"	11900	26630	120	1254	1165	305	80	82	17	100	100	0	1530	1432	304	103	104	13	100	100	0	0.823	0.816	0.831	0.782	1.400	0.821	0.946	120	495	2601	2414	-0.282	1174	1427	1085	1329	0
3	13	22	"EMPTY"	"EMPTY"	12120	26650	150	111	153	87	84	85	17	53	48	0	136	183	92	106	107	14	62	50	0	0.900	0.896	0.875	0.853	2.543	0.914	0.731	156	754	57	146	-0.152	27	30	69	77	-75
3	14	22	"EMPTY"	"EMPTY"	12310	26650	150	114	139	67	83	84	15	55	50	0	146	184	92	105	106	14	64	55	0	0.756	0.709	0.750	0.797	2.536	0.716	0.742	156	695	72	135	-0.403	31	41	56	79	-75
3	15	22	"EMPTY"	"EMPTY"	12500	26650	150	122	152	81	83	84	17	59	51	0	166	186	79	104	105	14	69	60	0	0.629	0.841	0.787	0.770	2.325	0.938	0.706	156	770	101	151	-0.669	39	62	69	82	-75
3	16	22	"EMPTY"	"EMPTY"	12690	26650	150	106	119	49	83	85	19	51	35	0	123	145	51	104	106	15	54	44	0	1.211	0.878	0.882	0.900	2.435	0.994	0.488	156	777	42	77	0.276	23	19	36	41	-75
3	17	22	"EMPTY"	"EMPTY"	12880	26650	150	111	127	57	82	85	19	52	46	0	138	158	58	104	105	15	63	52	0	0.853	0.833	0.835	0.837	2.195	0.934	0.592	156	714	63	99	-0.229	29	34	45	54	-75
3	18	22	"EMPTY"	"EMPTY"	13070	26650	150	111	125	54	87	105	101	16	0	0	138	161	60	108	114	44	46	31	0	0.800	0.717	0.841	0.777	2.542	2.266	0.440	156	678	54	91	-0.322	24	30	38	53	-75
3	19	22	"EMPTY"	"EMPTY"	13260	26650	150	85	84	14	89	106	101	0	0	0	106	109	14	111	117	44	0	0	0	0.800	2.500	0.895	0.919	3.511	1.799	0.187	156	678	-9	-7	-0.322	-4	-5	-5	-2	-75
3	20	22	"EMPTY"	"EMPTY"	13450	26650	150	82	83	16	88	89	18	7	2	0	110	110	15	111	113	16	10	1	0	6.000	5.000	1.381	1.260	4.693	0.647	0.000	156	717	-7	-6	2.585	-6	-1	-5	-1	-75
3	21	22	"EMPTY"	"EMPTY"	13640	26650	150	83	85	14	84	85	19	8	0	0	105	106	14	108	109	16	10	0	0	0.333	-0.500	1.132	1.029	3.523	4.643	0.005	156	777	-4	-1	-1.585	-1	-3	1	-2	-75
3	22	22	"EMPTY"	"EMPTY"	13830	26650	150	82	82	14	81	83	19	11	0	0	107	108	14	106	106	15	16	3	0	1.000	0.500	1.000	1.018	3.663	5.828	0.003	156	882	2	3	0.000	1	1	1	2	-75
4	1	1	"PFA0039"	"A1411_1"	14290	22590	130	2358	2362	536	87	89	19	100	100	0	7978	7986	1889	112	114	19	100	100	0	0.289	0.289	0.293	0.289	1.237	0.271	0.908	120	624	10137	10149	-1.792	2271	7866	2275	7874	0
4	2	1	"PFA0101"	"A21885_1"	14480	22590	130	8034	7677	3020	90	92	23	100	100	0	10435	9832	3261	112	114	18	100	100	0	0.770	0.781	0.766	0.750	1.337	0.774	0.895	120	563	18267	17307	-0.378	7944	10323	7587	9720	0
4	3	1	"PFA0019"	"A11546_1"	14650	22580	130	572	589	156	88	92	24	100	100	0	799	772	207	111	113	19	99	99	0	0.703	0.758	0.743	0.781	1.549	0.730	0.894	120	574	1172	1162	-0.507	484	688	501	661	0
4	4	1	"PFA0144"	"A31870_1"	14850	22590	130	3933	3601	1031	94	97	24	100	100	0	9967	9534	2223	115	119	23	100	100	0	0.390	0.372	0.386	0.356	1.425	0.369	0.931	120	593	13691	12926	-1.360	3839	9852	3507	9419	0
4	5	1	"PFA0009"	"A10325_29"	15030	22580	130	56850	52497	14319	101	110	40	100	100	16	13776	13379	4023	113	119	27	100	100	0	4.153	3.950	4.011	3.951	1.404	3.949	0.917	120	555	70412	65662	2.054	56749	13663	52396	13266	0
4	6	1	"PFA0012"	"A10325_32"	15210	22580	130	65535	61996	8450	107	525	3222	100	100	77	15078	14161	4954	112	127	140	99	99	0	4.372	4.405	4.225	4.818	1.592	4.276	0.855	120	607	80394	75938	2.128	65428	14966	61889	14049	0
4	7	1	"PFA0030"	"A12797_1"	15420	22590	130	1409	1411	417	104	505	3177	0	0	0	1885	1862	414	111	123	138	100	100	0	0.736	0.746	0.709	0.719	1.424	21.770	0.023	120	625	3079	3058	-0.443	1305	1774	1307	1751	0
4	8	1	"PFB0005"	"B11"	15610	22580	130	395	405	105	95	98	24	99	98	0	255	261	55	107	110	20	100	99	0	2.027	2.013	1.976	1.994	1.574	2.224	0.801	120	607	448	464	1.019	300	148	310	154	0
4	9	1	"PFB0219"	"B57"	15820	22620	150	115	117	27	89	93	28	46	15	0	139	143	39	107	111	21	64	35	0	0.813	0.778	0.897	0.886	2.749	0.682	0.200	156	765	58	64	-0.300	26	32	28	36	-50
4	10	1	"PFB0285"	"B92"	15980	22580	110	844	868	214	87	90	21	100	100	0	447	445	109	106	108	18	100	100	0	2.220	2.304	2.354	2.350	1.417	2.459	0.861	80	413	1098	1120	1.151	757	341	781	339	0
4	11	1	"PFB0008"	"B114"	16180	22580	130	1189	1144	294	85	86	19	100	100	0	1390	1397	402	102	104	17	100	100	0	0.857	0.818	0.823	0.824	1.293	0.781	0.889	120	640	2392	2354	-0.222	1104	1288	1059	1295	0
4	12	1	"PFB0034"	"B165"	16380	22590	130	1084	1088	397	79	81	17	100	100	0	2064	1951	575	99	101	14	100	100	0	0.511	0.545	0.560	0.516	1.565	0.550	0.903	120	576	2970	2861	-0.967	1005	1965	1009	1852	0
4	13	1	"PFB0089"	"B319"	16550	22590	130	2781	2799	786	80	82	19	100	100	0	4219	4245	999	100	100	14	100	100	0	0.656	0.656	0.666	0.640	1.333	0.664	0.919	120	559	6820	6864	-0.609	2701	4119	2719	4145	0
4	14	1	"PFB0104"	"B351"	16750	22590	140	141	143	39	78	95	217	0	0	0	179	183	40	97	100	18	98	91	0	0.768	0.756	0.775	0.692	2.151	41.599	0.015	156	712	145	151	-0.380	63	82	65	86	0
4	15	1	"PFB0113"	"B372"	16950	22590	130	593	541	180	77	98	242	85	54	0	1123	1047	305	99	102	20	100	100	0	0.504	0.489	0.495	0.466	1.764	0.488	0.882	120	572	1540	1412	-0.989	516	1024	464	948	0
4	16	1	"PFB0116"	"B380"	17140	22590	140	134	135	30	75	76	15	94	84	0	185	184	36	98	100	15	98	94	0	0.678	0.698	0.722	0.718	1.890	0.714	0.536	156	658	146	146	-0.560	59	87	60	86	0
4	17	1	"PFB0118"	"B383"	17330	22590	130	938	898	211	73	74	15	100	99	0	1970	1985	340	97	99	14	100	100	0	0.462	0.437	0.453	0.416	1.440	0.443	0.924	120	566	2738	2713	-1.115	865	1873	825	1888	0
4	18	1	"PFB0140"	"B432"	17530	22580	130	624	635	142	73	75	15	100	100	0	1363	1344	316	97	101	30	100	100	0	0.435	0.451	0.449	0.452	1.245	0.429	0.891	120	572	1817	1809	-1.200	551	1266	562	1247	0
4	19	1	"PFC0315"	"C9"	17700	22580	120	174	174	33	72	74	15	100	99	0	229	228	36	100	101	15	100	100	0	0.791	0.797	0.783	0.788	1.494	0.796	0.732	120	491	231	230	-0.339	102	129	102	128	0
4	20	1	"PFC0207"	"C56"	17900	22580	130	400	392	89	72	73	15	100	100	0	616	615	130	98	99	14	100	100	0	0.633	0.619	0.609	0.614	1.423	0.589	0.837	120	585	846	837	-0.659	328	518	320	517	0
4	21	1	"PFC0316"	"C96"	18090	22580	130	233	239	48	72	74	16	100	100	0	413	406	71	97	98	15	100	100	0	0.509	0.540	0.531	0.531	1.409	0.520	0.782	120	569	477	476	-0.973	161	316	167	309	0
4	22	1	"PFC0007"	"C114"	18280	22580	130	414	421	78	69	71	14	100	100	0	599	599	111	97	98	14	100	100	0	0.687	0.701	0.698	0.702	1.325	0.678	0.880	120	668	847	854	-0.541	345	502	352	502	0
4	1	2	"PFC0021"	"C134"	14290	22790	130	203	199	41	82	84	16	99	98	0	401	407	77	107	109	18	100	100	0	0.412	0.390	0.388	0.372	1.561	0.366	0.722	120	611	415	417	-1.281	121	294	117	300	0
4	2	2	"PFC0034"	"C161"	14480	22790	130	1129	1094	316	83	87	22	100	100	0	1601	1621	404	108	109	16	100	100	0	0.701	0.668	0.670	0.655	1.326	0.659	0.921	120	598	2539	2524	-0.513	1046	1493	1011	1513	0
4	3	2	"PFJ0545"	"J687_3"	14680	22790	130	335	344	119	83	86	23	99	98	0	590	572	210	107	108	17	100	100	0	0.522	0.561	0.564	0.560	1.521	0.526	0.853	120	579	735	726	-0.939	252	483	261	465	0
4	4	2	"PFK0100"	"Km695_2"	14850	22790	120	113	117	26	84	86	20	66	35	0	199	202	34	108	111	18	100	99	0	0.319	0.351	0.358	0.294	2.574	0.347	0.220	120	511	120	127	-1.650	29	91	33	94	0
4	5	2	"PFK0134"	"Km993_1"	15040	22790	130	399	410	98	88	94	28	100	100	0	615	615	146	110	113	22	100	100	0	0.616	0.638	0.648	0.634	1.342	0.602	0.853	120	674	816	827	-0.699	311	505	322	505	0
4	6	2	"PFK0052"	"Km3535_1"	15250	22790	130	245	250	57	92	323	2438	0	0	0	411	421	86	109	121	146	97	57	0	0.507	0.506	0.505	0.479	1.672	0.493	0.768	120	549	455	470	-0.981	153	302	158	312	0
4	7	2	"PFK0059"	"Km3703_4"	15430	22790	120	701	710	154	92	96	22	100	100	0	491	500	137	109	111	19	100	100	0	1.594	1.581	1.603	1.614	1.338	1.608	0.821	120	458	991	1009	0.673	609	382	618	391	0
4	8	2	"PFK0303"	"Kn267_1"	15620	22790	130	364	374	94	89	92	20	100	100	0	515	529	143	107	108	17	100	100	0	0.674	0.675	0.675	0.676	1.428	0.630	0.804	120	585	683	707	-0.569	275	408	285	422	0
4	9	2	"PFK0297"	"Kn2497_2"	15810	22790	130	303	309	62	88	91	28	100	100	0	701	723	130	106	108	18	100	100	0	0.361	0.358	0.353	0.351	1.290	0.342	0.848	120	539	810	838	-1.469	215	595	221	617	0
4	10	2	"PFK0436"	"Kn5150_1"	16020	22790	130	8561	8473	2731	91	96	37	100	100	0	8600	8539	2427	110	112	19	100	100	0	0.998	0.994	1.008	0.969	1.419	1.015	0.929	120	639	16960	16811	-0.003	8470	8490	8382	8429	0
4	11	2	"PFK0536"	"Kn8928_1"	16210	22790	120	526	534	149	85	89	34	100	100	0	812	805	241	108	109	17	100	100	0	0.626	0.644	0.662	0.643	1.310	0.609	0.889	120	514	1145	1146	-0.675	441	704	449	697	0
4	12	2	"PFK0544"	"Kn9335_1"	16380	22790	120	212	213	39	82	84	22	100	99	0	445	438	70	103	103	16	100	100	0	0.380	0.391	0.390	0.379	1.361	0.382	0.781	120	498	472	466	-1.395	130	342	131	335	0
4	13	2	"PFK0875"	"Ks2_1"	16570	22790	120	264	272	60	81	82	17	100	100	0	308	312	54	101	102	14	100	100	0	0.884	0.905	0.889	0.886	1.469	0.893	0.738	120	532	390	402	-0.178	183	207	191	211	0
4	14	2	"PFK0879"	"Ks2_14"	16770	22790	130	1995	1950	441	80	99	239	100	100	0	3759	3704	807	101	102	17	100	100	0	0.524	0.519	0.527	0.516	1.250	0.500	0.830	120	583	5573	5473	-0.934	1915	3658	1870	3603	0
4	15	2	"PFK1056"	"Ks54_1"	16950	22790	130	562	541	114	79	82	48	100	100	0	638	610	105	103	104	18	100	100	0	0.903	0.911	0.896	0.899	1.275	0.909	0.906	120	566	1018	969	-0.148	483	535	462	507	0
4	16	2	"PFK1101"	"Ks59_1"	17160	22790	140	589	586	229	79	81	17	98	98	0	729	740	267	105	107	18	99	99	0	0.817	0.798	0.830	0.757	1.848	0.800	0.879	156	647	1134	1142	-0.291	510	624	507	635	0
4	17	2	"PFK1165"	"Ks72_6"	17340	22780	130	2071	2063	576	78	80	17	100	100	0	804	823	205	102	106	19	100	100	0	2.839	2.753	2.773	2.752	1.280	2.825	0.905	120	621	2695	2706	1.505	1993	702	1985	721	0
4	18	2	"PFK1183"	"Ks75_9"	17550	22790	130	179	182	38	77	78	15	100	99	0	385	383	72	101	103	16	100	100	0	0.359	0.372	0.370	0.360	1.506	0.366	0.761	120	592	386	387	-1.477	102	284	105	282	0
4	19	2	"PFK1209"	"Ks82_1"	17730	22780	130	912	926	227	73	76	15	100	100	0	1681	1742	509	103	104	15	100	100	0	0.532	0.520	0.523	0.527	1.241	0.484	0.897	120	564	2417	2492	-0.911	839	1578	853	1639	0
4	20	2	"PFK1228"	"Ks83_8"	17920	22780	130	1150	1162	325	73	75	14	100	100	0	2388	2407	652	101	103	15	100	100	0	0.471	0.472	0.465	0.467	1.308	0.445	0.887	120	578	3364	3395	-1.086	1077	2287	1089	2306	0
4	21	2	"PFK0643"	"Ks127_5"	18110	22780	130	665	638	141	74	75	15	100	100	0	588	590	127	100	100	15	100	100	0	1.211	1.151	1.136	1.150	1.329	1.146	0.876	120	593	1079	1054	0.276	591	488	564	490	0
4	22	2	"PFK0638"	"Ks127_16"	18310	22780	130	483	461	115	70	72	14	100	100	0	701	691	172	99	99	13	100	100	0	0.686	0.660	0.685	0.664	1.419	0.658	0.892	120	698	1015	983	-0.544	413	602	391	592	0
4	1	3	"PFK0659"	"Ks133_2"	14300	22990	130	581	580	163	78	81	16	100	100	0	383	401	141	104	106	18	99	99	0	1.803	1.690	1.774	1.783	1.621	1.625	0.775	120	635	782	799	0.850	503	279	502	297	0
4	2	3	"PFK0667"	"Ks139_1"	14500	22990	130	125	126	29	80	83	23	73	45	0	162	161	29	103	104	14	94	85	0	0.763	0.793	0.883	0.744	2.511	1.156	0.222	120	579	104	104	-0.391	45	59	46	58	0
4	3	3	"PFK0682"	"Ks152_11"	14700	23000	140	125	130	31	81	85	23	82	48	0	179	179	37	104	105	15	96	89	0	0.587	0.653	0.694	0.634	2.381	0.641	0.421	156	620	119	124	-0.769	44	75	49	75	0
4	4	3	"PFK0686"	"Ks155_1"	14890	23000	130	531	525	137	86	89	22	100	100	0	963	937	224	108	111	21	100	100	0	0.520	0.530	0.535	0.520	1.358	0.515	0.886	120	623	1300	1268	-0.942	445	855	439	829	0
4	5	3	"PFA0001"	"A10325_1"	15120	22990	90	116	118	25	88	91	22	57	23	0	130	136	27	112	116	22	44	23	0	1.556	1.250	1.152	1.079	3.439	1.085	0.235	52	375	46	54	0.637	28	18	30	24	0
4	6	3	"PFA0004"	"A10325_16"	15300	22960	150	84	86	18	82	85	17	21	3	0	117	119	22	107	109	17	36	14	0	0.200	0.333	0.805	0.810	3.205	0.144	0.002	156	590	12	16	-2.322	2	10	4	12	-50
4	7	3	"PFA0008"	"A10325_26"	15450	22990	130	125	130	29	81	83	16	91	69	0	198	200	35	101	104	16	100	96	0	0.454	0.495	0.451	0.450	1.932	0.468	0.401	120	465	141	148	-1.140	44	97	49	99	0
4	8	3	"PFA0016"	"A10935_1"	15640	22990	130	5515	5483	1370	80	82	17	100	100	0	4039	4103	999	100	101	16	100	100	0	1.380	1.350	1.365	1.341	1.311	1.355	0.897	120	547	9374	9406	0.464	5435	3939	5403	4003	0
4	9	3	"PFA0020"	"A11962_1"	15830	22990	130	258	309	179	80	82	18	100	100	0	277	342	194	99	100	14	100	100	0	1.000	0.942	0.947	0.952	1.740	0.919	0.666	120	558	356	472	0.000	178	178	229	243	0
4	10	3	"PFA0023"	"A12312_15"	16020	22990	130	327	323	70	85	88	33	100	100	0	534	541	119	104	105	16	100	100	0	0.563	0.545	0.556	0.538	1.372	0.521	0.841	120	563	672	675	-0.829	242	430	238	437	0
4	11	3	"PFA0047"	"A14801_11"	16210	22990	130	1151	1128	247	85	87	28	100	100	0	1578	1531	377	104	106	16	100	100	0	0.723	0.731	0.734	0.736	1.319	0.690	0.877	120	553	2540	2470	-0.468	1066	1474	1043	1427	0
4	12	3	"PFA0051"	"A14801_2"	16400	22990	130	174	173	36	82	84	21	96	90	0	331	329	62	102	103	15	100	100	0	0.402	0.401	0.414	0.381	1.631	0.393	0.638	120	560	321	318	-1.316	92	229	91	227	0
4	13	3	"PFA0053"	"A14801_24"	16600	22990	140	649	613	231	80	82	20	98	98	0	594	589	188	101	103	14	98	96	0	1.154	1.092	1.099	1.071	1.904	1.123	0.883	156	547	1062	1021	0.207	569	493	533	488	0
4	14	3	"PFA0056"	"A14801_31"	16780	23020	150	84	96	40	78	80	20	28	19	0	119	133	44	101	102	14	53	37	0	0.333	0.563	0.600	0.600	2.864	0.773	0.309	156	542	24	50	-1.585	6	18	18	32	-50
4	15	3	"PFA0058"	"A14801_37"	16980	22980	130	111	114	21	79	82	20	74	37	0	138	140	25	103	105	18	75	47	0	0.914	0.946	0.955	0.979	2.675	0.840	0.168	120	592	67	72	-0.129	32	35	35	37	0
4	16	3	"PFA0060"	"A14801_6"	17190	23000	110	112	113	22	82	85	20	65	32	0	133	137	23	106	109	21	66	31	0	1.111	1.000	0.909	1.035	3.389	0.850	0.108	80	498	57	62	0.152	30	27	31	31	0
4	17	3	"PFA0083"	"A18792_11"	17380	23000	80	123	123	27	84	85	19	76	51	0	140	143	23	106	110	22	69	30	0	1.147	1.054	1.312	1.189	2.393	1.103	0.188	52	303	73	76	0.198	39	34	39	37	0
4	18	3	"PFA0087"	"A18792_19"	17560	22980	130	119	118	22	76	78	16	86	65	0	138	136	21	99	102	17	78	56	0	1.103	1.135	1.000	1.154	2.374	1.040	0.218	120	576	82	79	0.141	43	39	42	37	0
4	19	3	"PFA0098"	"A20643_1"	17750	22980	130	258	249	55	74	76	15	100	100	0	197	196	29	100	101	14	100	99	0	1.897	1.823	1.741	1.792	1.560	1.957	0.691	120	548	281	271	0.924	184	97	175	96	0
4	20	3	"PFA0103"	"A21885_19"	17940	22980	130	626	609	152	73	75	15	100	100	0	1243	1233	284	100	102	15	100	100	0	0.484	0.473	0.472	0.465	1.437	0.469	0.894	120	571	1696	1669	-1.047	553	1143	536	1133	0
4	21	3	"PFA0105"	"A21885_20"	18120	22980	130	479	468	101	73	77	28	100	99	0	923	942	186	97	99	15	100	100	0	0.492	0.467	0.467	0.459	1.339	0.459	0.898	120	559	1232	1240	-1.025	406	826	395	845	0
4	22	3	"PFA0107"	"A21885_9"	18320	22980	130	217	211	53	71	74	26	96	93	0	273	273	51	97	98	14	100	100	0	0.830	0.795	0.804	0.731	1.821	0.833	0.741	120	676	322	316	-0.270	146	176	140	176	0
4	1	4	"PFA0130"	"A2546_1"	14320	23180	130	2325	2200	594	80	82	16	100	100	0	5537	5170	1455	104	106	15	100	100	0	0.413	0.418	0.414	0.421	1.346	0.396	0.924	120	670	7678	7186	-1.275	2245	5433	2120	5066	0
4	2	4	"PFA0132"	"A26463_1"	14520	23180	130	134	137	30	81	84	23	90	60	0	213	215	43	103	105	15	99	97	0	0.482	0.500	0.491	0.469	2.088	0.456	0.446	120	599	163	168	-1.053	53	110	56	112	0
4	3	4	"PFA0137"	"A29544_1"	14720	23180	110	114	115	30	81	83	16	73	52	0	146	145	22	101	104	15	90	71	0	0.733	0.773	0.838	0.798	2.677	0.899	0.180	80	456	78	78	-0.447	33	45	34	44	0
4	4	4	"PFA0145"	"A31914_2"	14910	23180	130	16755	15735	3832	85	88	20	100	100	0	4425	4189	1113	106	108	18	100	100	0	3.860	3.833	3.835	3.877	1.334	3.836	0.922	120	542	20989	19733	1.948	16670	4319	15650	4083	0
4	5	4	"PFA0147"	"A31914_5"	15090	23180	130	824	797	167	86	90	21	100	100	0	419	422	81	109	111	19	100	100	0	2.381	2.272	2.243	2.292	1.371	2.254	0.856	120	573	1048	1024	1.251	738	310	711	313	0
4	6	4	"PFA0149"	"A31914_8"	15270	23180	130	248	246	53	81	83	15	99	99	0	440	428	93	104	105	15	100	100	0	0.497	0.509	0.510	0.500	1.501	0.484	0.813	120	572	503	489	-1.009	167	336	165	324	0
4	7	4	"PFC0052"	"C198"	15470	23180	140	129	132	27	80	81	16	92	73	0	156	158	31	100	101	14	94	85	0	0.875	0.897	0.911	0.891	2.326	0.823	0.379	156	573	105	110	-0.193	49	56	52	58	0
4	8	4	"PFC0057"	"C216"	15660	23180	130	132	135	32	77	80	17	90	79	0	194	196	34	97	98	13	100	99	0	0.567	0.586	0.587	0.550	1.948	0.592	0.454	120	505	152	157	-0.819	55	97	58	99	0
4	9	4	"PFC0059"	"C222"	15840	23180	130	141	145	31	79	82	16	96	88	0	203	204	41	98	99	13	100	99	0	0.590	0.623	0.600	0.589	1.738	0.580	0.582	120	560	167	172	-0.760	62	105	66	106	0
4	10	4	"PFC0062"	"C228"	16040	23180	130	119	117	25	82	83	16	74	55	0	207	207	37	101	102	14	100	97	0	0.349	0.330	0.401	0.310	2.447	0.305	0.320	120	557	143	141	-1.518	37	106	35	106	0
4	11	4	"PFC0068"	"C237"	16220	23180	130	2755	2668	739	81	83	18	100	100	0	929	914	212	102	103	16	100	100	0	3.233	3.186	3.200	3.152	1.321	3.316	0.895	120	585	3501	3399	1.693	2674	827	2587	812	0
4	12	4	"PFC0072"	"C244"	16420	23180	130	471	450	136	79	81	17	100	100	0	727	727	158	100	101	14	100	100	0	0.625	0.592	0.595	0.554	1.487	0.608	0.871	120	557	1019	998	-0.678	392	627	371	627	0
4	13	4	"PFC0092"	"C291"	16610	23170	130	526	509	133	79	82	21	100	100	0	620	624	156	100	101	14	100	100	0	0.860	0.821	0.852	0.811	1.477	0.806	0.831	120	477	967	954	-0.218	447	520	430	524	0
4	14	4	"PFC0094"	"C296"	16800	23170	130	334	340	88	80	82	21	100	99	0	449	447	108	100	102	14	100	100	0	0.728	0.749	0.757	0.745	1.510	0.736	0.832	120	442	603	607	-0.458	254	349	260	347	0
4	15	4	"PFC0096"	"C299"	16980	23180	140	139	142	35	81	84	20	88	69	0	160	161	27	102	103	15	94	85	0	1.000	1.034	1.088	1.003	2.346	1.257	0.368	156	577	116	120	0.000	58	58	61	59	0
4	16	4	"PFC0099"	"C302"	17180	23170	130	213	213	44	81	84	20	99	97	0	255	259	55	102	104	16	100	99	0	0.863	0.841	0.870	0.846	1.556	0.760	0.689	120	558	285	289	-0.213	132	153	132	157	0
4	17	4	"PFC0101"	"C307"	17370	23170	130	259	274	61	83	86	21	100	100	0	304	300	57	102	105	16	100	100	0	0.871	0.965	0.987	0.959	1.328	0.988	0.829	120	607	378	389	-0.199	176	202	191	198	0
4	18	4	"PFC0103"	"C311"	17590	23180	150	92	96	22	80	84	21	35	12	0	117	120	20	103	104	16	42	20	0	0.857	0.941	1.059	1.114	2.619	1.196	0.126	156	616	26	33	-0.222	12	14	16	17	-50
4	19	4	"PFC0123"	"C370"	17770	23170	130	233	230	53	77	78	17	99	98	0	563	555	149	102	104	16	100	100	0	0.338	0.338	0.325	0.332	1.482	0.330	0.822	120	486	617	606	-1.563	156	461	153	453	0
4	20	4	"PFC0125"	"C374"	17970	23200	150	96	100	30	77	297	2184	0	0	0	120	124	28	103	115	189	0	0	0	1.118	1.095	0.957	0.943	3.521	3.505	0.105	156	572	36	44	0.160	19	17	23	21	-50
4	21	4	"PFC0127"	"C38"	18140	23170	120	427	420	102	73	79	33	99	99	0	310	308	64	98	99	15	100	99	0	1.670	1.652	1.640	1.655	1.495	1.734	0.801	120	436	566	557	0.740	354	212	347	210	0
4	22	4	"PFC0129"	"C382"	18320	23170	120	149	150	32	72	76	28	96	73	0	236	239	41	99	100	14	100	100	0	0.562	0.557	0.553	0.516	1.774	0.598	0.423	120	564	214	218	-0.831	77	137	78	140	0
4	1	5	"PFC0131"	"C385"	14350	23380	120	127	130	29	81	84	35	65	21	0	222	228	47	103	104	14	100	98	0	0.387	0.392	0.377	0.362	1.950	0.505	0.163	120	583	165	174	-1.371	46	119	49	125	0
4	2	5	"PFC0133"	"C387"	14530	23380	130	170	172	46	80	83	36	88	63	0	387	393	110	100	102	14	100	100	0	0.314	0.314	0.322	0.290	1.845	0.280	0.379	120	556	377	385	-1.673	90	287	92	293	0
4	3	5	"PFC0149"	"C427"	14730	23380	130	262	253	72	80	81	16	98	97	0	291	283	65	101	103	15	98	96	0	0.958	0.951	0.938	0.888	1.778	0.997	0.773	120	587	372	355	-0.062	182	190	173	182	0
4	4	5	"PFC0151"	"C43"	14910	23370	130	279	271	79	83	85	18	97	96	0	436	420	104	104	105	14	100	100	0	0.590	0.595	0.587	0.564	1.696	0.597	0.779	120	536	528	504	-0.760	196	332	188	316	0
4	5	5	"PFC0153"	"C436"	15100	23380	120	120	121	28	83	85	17	79	54	0	165	170	36	105	105	14	95	89	0	0.617	0.585	0.665	0.585	2.718	0.548	0.235	120	515	97	103	-0.697	37	60	38	65	0
4	6	5	"PFC0155"	"C441"	15300	23380	130	440	416	148	82	83	16	96	96	0	1101	1101	354	103	103	14	100	99	0	0.359	0.335	0.347	0.318	1.842	0.333	0.841	120	555	1356	1332	-1.479	358	998	334	998	0
4	7	5	"PFC0157"	"C445"	15480	23380	130	109	110	22	80	82	15	72	49	0	143	143	23	102	103	14	86	65	0	0.707	0.732	0.936	0.757	3.141	0.780	0.184	120	486	70	71	-0.500	29	41	30	41	0
4	8	5	"PFC0159"	"C447"	15660	23370	130	435	435	107	80	84	29	100	100	0	564	558	121	103	104	16	100	100	0	0.770	0.780	0.772	0.773	1.397	0.753	0.818	120	517	816	810	-0.377	355	461	355	455	0
4	9	5	"PFD0373"	"D42243_45"	15850	23380	130	2106	2045	579	85	89	31	100	100	0	16077	15916	3655	107	110	20	100	100	0	0.127	0.124	0.126	0.119	1.449	0.123	0.914	120	547	17991	17769	-2.982	2021	15970	1960	15809	0
4	10	5	"PFD0380"	"D42715_1"	16040	23380	130	122	121	25	83	86	19	76	50	0	183	185	31	107	110	20	97	92	0	0.513	0.487	0.490	0.444	2.320	0.510	0.332	120	581	115	116	-0.963	39	76	38	78	0
4	11	5	"PFD0387"	"D42954_2"	16240	23380	110	115	117	26	80	82	17	75	50	0	147	147	25	103	105	18	87	61	0	0.795	0.841	0.850	0.839	2.732	0.881	0.242	80	444	79	81	-0.330	35	44	37	44	0
4	12	5	"PFD0397"	"D45582_1"	16410	23370	130	126	126	26	79	80	17	90	64	0	162	164	29	100	101	14	97	91	0	0.758	0.734	0.733	0.729	1.999	0.756	0.398	120	559	109	111	-0.400	47	62	47	64	0
4	13	5	"PFD0405"	"D4722_1"	16610	23370	120	210	217	45	80	81	16	99	99	0	332	331	59	100	101	13	100	100	0	0.560	0.593	0.601	0.590	1.411	0.586	0.784	120	512	362	368	-0.836	130	232	137	231	0
4	14	5	"PFD0416"	"D49176_11"	16790	23370	130	1333	1281	254	81	81	15	100	100	0	1290	1271	182	101	101	13	100	100	0	1.053	1.026	1.048	1.002	1.325	1.047	0.913	120	521	2441	2370	0.074	1252	1189	1200	1170	0
4	15	5	"PFD0438"	"D49176_65"	16980	23370	130	181	189	44	81	83	16	98	98	0	226	232	46	101	102	14	100	100	0	0.800	0.824	0.854	0.798	1.622	0.820	0.690	120	536	225	239	-0.322	100	125	108	131	0
4	16	5	"PFD0441"	"D49176_7"	17180	23370	130	2733	2652	641	84	87	23	100	100	0	2001	1960	372	102	104	15	100	100	0	1.395	1.382	1.414	1.351	1.336	1.433	0.925	120	597	4548	4426	0.480	2649	1899	2568	1858	0
4	17	5	"PFD0444"	"D49942_10"	17380	23370	130	65535	59659	10312	88	93	28	100	100	57	11867	11380	1960	106	107	15	100	100	0	5.565	5.284	5.259	5.267	1.225	5.512	0.930	120	565	77208	70845	2.476	65447	11761	59571	11274	0
4	18	5	"PFD0446"	"D49942_3"	17560	23370	130	13797	13141	3000	88	92	24	100	100	0	2848	2817	588	105	106	15	100	100	0	4.998	4.813	4.804	4.783	1.269	4.993	0.917	120	500	16452	15765	2.321	13709	2743	13053	2712	0
4	19	5	"PFD0448"	"D49942_6"	17740	23360	130	12380	12382	2676	83	87	24	100	100	0	3443	3284	891	103	105	15	100	100	0	3.682	3.866	3.872	3.985	1.322	3.812	0.929	120	487	15637	15480	1.880	12297	3340	12299	3181	0
4	20	5	"PFD0450"	"D49942_9"	17920	23360	130	60684	56362	12207	85	360	2440	100	100	37	9632	9327	4070	104	119	212	91	91	0	6.360	6.102	6.069	6.115	1.356	5.734	0.868	120	457	70127	65500	2.669	60599	9528	56277	9223	0
4	21	5	"PFD0482"	"D56400_4"	18130	23360	130	291	294	53	82	314	2247	0	0	0	215	223	57	102	114	195	3	1	0	1.850	1.752	1.885	1.854	1.565	194.985	0.009	120	540	322	333	0.887	209	113	212	121	0
4	22	5	"PFD0484"	"D56470_2"	18330	23360	130	1031	972	223	78	80	18	100	100	0	351	350	59	105	106	18	100	100	0	3.874	3.649	3.629	3.611	1.349	3.810	0.878	120	663	1199	1139	1.954	953	246	894	245	0
4	1	6	"PFD0487"	"D56950_2"	14330	23570	130	700	667	146	80	83	34	100	100	0	1710	1658	302	104	104	14	100	100	0	0.386	0.378	0.395	0.373	1.303	0.370	0.908	120	656	2226	2141	-1.373	620	1606	587	1554	0
4	2	6	"PFD0490"	"D5782_1"	14530	23570	130	365	365	73	80	85	37	100	100	0	740	735	160	104	104	14	100	100	0	0.448	0.452	0.448	0.453	1.318	0.418	0.859	120	526	921	916	-1.158	285	636	285	631	0
4	3	6	"PFD0508"	"D6287_1"	14700	23570	120	203	206	43	81	83	19	100	99	0	205	207	36	103	103	14	100	99	0	1.196	1.202	1.209	1.206	1.521	1.246	0.694	120	482	224	229	0.258	122	102	125	104	0
4	4	6	"PFD0510"	"D6287_13"	14910	23580	140	127	130	32	82	83	19	81	62	0	160	161	32	104	105	14	92	79	0	0.804	0.842	0.848	0.852	2.495	0.922	0.399	156	569	101	105	-0.316	45	56	48	57	0
4	5	6	"PFD0529"	"D6287_55"	15080	23560	130	1020	948	265	82	83	17	100	100	0	541	502	140	106	106	15	98	98	0	2.156	2.187	2.233	2.171	1.655	2.165	0.867	120	504	1373	1262	1.109	938	435	866	396	0
4	6	6	"PFD0532"	"D6287_61"	15280	23570	130	132	141	59	81	83	16	91	73	0	158	161	30	105	105	14	95	85	0	0.962	1.071	1.000	0.984	2.535	1.600	0.187	120	570	104	116	-0.055	51	53	60	56	0
4	7	6	"PFD0536"	"D6287_69"	15490	23570	140	135	135	32	81	83	16	87	78	0	176	177	39	104	105	16	92	83	0	0.750	0.740	0.766	0.754	2.240	0.712	0.478	156	566	126	127	-0.415	54	72	54	73	0
4	8	6	"PFD0538"	"D6287_70"	15660	23560	130	167	176	43	84	89	31	95	70	0	245	248	46	111	113	19	99	98	0	0.619	0.672	0.590	0.640	1.811	0.686	0.439	120	496	217	229	-0.691	83	134	92	137	0
4	9	6	"PFD0549"	"D64289_1"	15850	23560	130	43055	38773	10022	92	97	33	100	100	0	41415	36239	10655	119	126	45	100	100	0	1.040	1.071	1.082	1.111	1.437	1.040	0.930	120	555	84259	74801	0.057	42963	41296	38681	36120	0
4	10	6	"PFD0558"	"D65681_2"	16050	23560	130	924	903	231	88	91	22	100	100	0	1043	1012	266	113	119	46	100	99	0	0.899	0.907	0.918	0.915	1.374	0.887	0.872	120	550	1766	1714	-0.154	836	930	815	899	0
4	11	6	"PFE0558"	"E49_1"	16230	23560	130	232	231	56	81	82	15	100	100	0	283	280	50	107	108	15	100	99	0	0.858	0.867	0.893	0.853	1.585	0.840	0.734	120	551	327	323	-0.221	151	176	150	173	0
4	12	6	"PFE0562"	"E5006_5"	16420	23560	130	1172	1150	240	82	83	19	100	100	0	1413	1414	334	106	106	14	100	100	0	0.834	0.817	0.833	0.827	1.313	0.781	0.897	120	581	2397	2376	-0.262	1090	1307	1068	1308	0
4	13	6	"PFE0565"	"E5141_1"	16620	23560	130	579	563	119	81	83	20	100	100	0	701	693	134	103	104	14	100	100	0	0.833	0.817	0.820	0.816	1.397	0.812	0.869	120	555	1096	1072	-0.264	498	598	482	590	0
4	14	6	"PFE0569"	"E517_1"	16800	23550	130	610	587	140	77	79	16	100	100	0	717	689	155	101	101	13	99	99	0	0.865	0.867	0.871	0.861	1.421	0.845	0.869	120	539	1149	1098	-0.209	533	616	510	588	0
4	15	6	"PFE0579"	"E5479_3"	16990	23560	130	790	784	204	78	80	16	100	100	0	1203	1232	343	100	101	13	100	100	0	0.646	0.624	0.629	0.623	1.345	0.588	0.895	120	567	1815	1838	-0.631	712	1103	706	1132	0
4	16	6	"PFE0585"	"E598_1"	17190	23560	130	22186	21414	6775	81	84	23	100	100	0	21879	20873	6413	105	107	16	100	100	0	1.015	1.027	1.037	1.017	1.305	1.007	0.909	120	566	43879	42101	0.022	22105	21774	21333	20768	0
4	17	6	"PFE0608"	"E714_7"	17380	23560	120	185	188	39	84	87	25	98	95	0	220	221	35	109	111	16	100	100	0	0.910	0.929	0.919	0.911	1.566	1.001	0.549	120	514	212	216	-0.136	101	111	104	112	0
4	18	6	"PFE0610"	"E7279_2"	17580	23560	120	300	298	61	82	83	18	98	98	0	580	584	108	104	106	15	100	100	0	0.458	0.450	0.448	0.434	1.565	0.445	0.833	120	513	694	696	-1.127	218	476	216	480	0
4	19	6	"PFE0613"	"E7418_1"	17770	23560	120	160	164	35	77	81	21	96	90	0	258	265	42	103	105	14	100	100	0	0.535	0.537	0.529	0.500	1.631	0.524	0.673	120	494	238	249	-0.901	83	155	87	162	0
4	20	6	"PFE0616"	"E7745_1"	17960	23550	140	135	137	32	79	287	2129	0	0	0	179	176	34	104	115	185	0	0	0	0.747	0.806	0.800	0.838	1.994	26.159	0.618	156	602	131	130	-0.421	56	75	58	72	0
4	21	6	"PFE0619"	"E7861_3"	18150	23560	120	252	253	58	77	78	16	99	97	0	427	430	84	100	102	13	100	100	0	0.535	0.533	0.538	0.511	1.599	0.527	0.763	120	482	502	506	-0.902	175	327	176	330	0
4	22	6	"PFE0623"	"E8100_2"	18330	23550	130	2104	2024	491	74	76	16	100	100	0	1999	1955	533	101	103	15	100	99	0	1.070	1.052	1.062	1.096	1.506	1.012	0.913	120	647	3928	3804	0.097	2030	1898	1950	1854	0
4	1	7	"PFE0649"	"E8914_2"	14350	23760	130	241	238	69	79	81	17	98	96	0	507	498	115	106	107	14	100	100	0	0.404	0.406	0.399	0.391	1.538	0.397	0.789	120	647	563	551	-1.308	162	401	159	392	0
4	2	7	"PFE0654"	"E9225_1"	14530	23760	130	1002	1007	252	80	83	17	100	100	0	883	889	221	106	107	14	100	100	0	1.187	1.184	1.203	1.204	1.293	1.154	0.924	120	549	1699	1710	0.247	922	777	927	783	0
4	3	7	"PFE0657"	"E9299_3"	14730	23760	130	116	119	23	82	84	17	77	47	0	151	151	23	107	108	14	90	74	0	0.773	0.841	0.815	0.830	2.931	0.797	0.205	120	549	78	81	-0.372	34	44	37	44	0
4	4	7	"PFE0659"	"E9299_6"	14910	23760	130	1328	1226	325	82	84	17	100	100	0	1378	1296	296	107	108	14	100	100	0	0.980	0.962	0.975	0.945	1.367	0.960	0.921	120	524	2517	2333	-0.029	1246	1271	1144	1189	0
4	5	7	"PFE0663"	"E9475_1"	15110	23760	130	937	896	202	81	83	17	100	100	0	1483	1434	291	108	108	15	100	100	0	0.623	0.615	0.627	0.612	1.279	0.609	0.920	120	572	2231	2141	-0.684	856	1375	815	1326	0
4	6	7	"PFE0668"	"E9987_1"	15290	23760	130	562	556	101	80	82	16	100	100	0	571	558	97	106	107	15	100	100	0	1.037	1.053	1.066	1.050	1.296	1.044	0.886	120	558	947	928	0.052	482	465	476	452	0
4	7	7	"PFF0025"	"F10660_2"	15490	23760	120	231	236	56	80	81	15	100	100	0	481	479	88	106	107	16	100	100	0	0.403	0.418	0.415	0.404	1.483	0.409	0.791	120	510	526	529	-1.312	151	375	156	373	0
4	8	7	"PFF0029"	"F10730_3"	15690	23760	130	571	548	110	83	85	18	100	100	0	775	770	147	110	112	16	100	100	0	0.734	0.705	0.708	0.702	1.271	0.693	0.914	120	560	1153	1125	-0.446	488	665	465	660	0
4	9	7	"PFF0032"	"F10872_1"	15870	23760	120	385	385	88	86	88	21	100	100	0	560	552	113	113	118	45	100	100	0	0.669	0.681	0.669	0.671	1.335	0.677	0.878	120	500	746	738	-0.580	299	447	299	439	0
4	10	7	"PFF0035"	"F10935_2"	16060	23760	130	2288	2124	608	82	85	19	100	100	0	3794	3664	957	111	113	17	100	100	0	0.599	0.575	0.588	0.564	1.393	0.562	0.914	120	561	5889	5595	-0.739	2206	3683	2042	3553	0
4	11	7	"PFF0038"	"F10949_3"	16250	23760	120	456	446	92	82	83	17	100	99	0	843	831	149	108	110	15	100	100	0	0.509	0.503	0.521	0.492	1.377	0.498	0.898	120	527	1109	1087	-0.975	374	735	364	723	0
4	12	7	"PFF0040"	"F10953_1"	16450	23760	130	23724	23346	6804	82	85	21	100	100	0	9599	9431	2592	108	108	15	100	100	0	2.491	2.495	2.510	2.482	1.245	2.595	0.923	120	549	33133	32587	1.317	23642	9491	23264	9323	0
4	13	7	"PFF0668"	"F310_1"	16630	23760	130	134	137	31	80	83	21	90	69	0	188	194	39	103	104	14	100	99	0	0.635	0.626	0.608	0.591	1.890	0.648	0.469	120	532	139	148	-0.655	54	85	57	91	0
4	14	7	"PFF0671"	"F31319_2"	16810	23760	130	267	268	69	77	79	17	99	99	0	1716	1670	335	102	102	13	100	100	0	0.118	0.122	0.118	0.117	1.424	0.118	0.826	120	552	1804	1759	-3.087	190	1614	191	1568	0
4	15	7	"PFF0680"	"F31855_1"	17000	23750	130	206	207	45	78	79	16	100	100	0	272	269	48	102	103	14	100	99	0	0.753	0.772	0.754	0.766	1.541	0.743	0.731	120	581	298	296	-0.409	128	170	129	167	0
4	16	7	"PFF0682"	"F32050_1"	17200	23750	130	190	195	39	79	81	15	100	100	0	419	427	82	106	107	16	100	100	0	0.355	0.361	0.372	0.350	1.511	0.345	0.738	120	585	424	437	-1.496	111	313	116	321	0
4	17	7	"PFF0686"	"F32122_1"	17380	23750	120	1249	1207	301	77	79	18	100	100	0	1947	1870	427	108	109	15	100	100	0	0.637	0.641	0.657	0.632	1.345	0.627	0.911	120	485	3011	2892	-0.650	1172	1839	1130	1762	0
4	18	7	"PFF0693"	"F32325_1"	17570	23750	130	1314	1294	274	76	78	17	100	100	0	1019	998	199	107	108	14	100	100	0	1.357	1.367	1.362	1.377	1.302	1.360	0.910	120	558	2150	2109	0.441	1238	912	1218	891	0
4	19	7	"PFF0715"	"F33346_1"	17770	23750	120	659	635	147	74	76	16	100	100	0	600	602	129	105	107	14	100	100	0	1.182	1.129	1.153	1.124	1.388	1.139	0.863	120	514	1080	1058	0.241	585	495	561	497	0
4	20	7	"PFF0719"	"F33441_1"	17960	23750	130	2276	2150	584	75	77	17	100	100	0	2739	2694	478	106	107	15	100	100	0	0.836	0.802	0.842	0.747	1.615	0.830	0.911	120	557	4834	4663	-0.259	2201	2633	2075	2588	0
4	21	7	"PFF0722"	"F33612_1"	18160	23750	130	245	244	48	74	76	17	100	100	0	435	430	74	103	104	14	100	100	0	0.515	0.520	0.514	0.513	1.358	0.525	0.833	120	563	503	497	-0.957	171	332	170	327	0
4	22	7	"PFF0725"	"F33675_1"	18360	23750	120	162	166	35	72	74	16	99	98	0	240	243	40	101	103	15	100	100	0	0.647	0.662	0.671	0.640	1.637	0.664	0.665	120	617	229	236	-0.627	90	139	94	142	0
4	1	8	"PFF0728"	"F33814_1"	14370	23960	130	117	120	27	82	83	20	79	37	0	167	169	29	106	107	15	97	88	0	0.574	0.603	0.615	0.585	2.422	0.678	0.235	120	640	96	101	-0.801	35	61	38	63	0
4	2	8	"PFF0734"	"F34109_1"	14550	23960	120	168	173	35	82	85	20	99	94	0	207	206	32	107	108	14	100	99	0	0.860	0.919	0.880	0.901	1.723	1.087	0.447	120	482	186	190	-0.218	86	100	91	99	0
4	3	8	"PFF0764"	"F35293_1"	14730	23960	130	435	431	87	83	85	18	100	100	0	391	387	68	107	109	14	100	100	0	1.239	1.243	1.245	1.233	1.385	1.276	0.874	120	535	636	628	0.310	352	284	348	280	0
4	4	8	"PFF0773"	"F35453_1"	14920	23960	130	136	137	28	82	85	23	84	60	0	173	175	34	108	110	16	95	88	0	0.831	0.821	0.808	0.796	2.202	1.013	0.294	120	592	119	122	-0.267	54	65	55	67	0
4	5	8	"PFF0777"	"F35590_1"	15130	23960	120	104	105	21	81	82	16	61	35	0	155	155	23	109	109	15	90	72	0	0.500	0.522	0.595	0.592	2.584	0.533	0.124	120	494	69	70	-1.000	23	46	24	46	0
4	6	8	"PFF0781"	"F35756_2"	15300	23960	130	754	729	187	80	81	16	100	100	0	1553	1517	312	110	110	14	100	100	0	0.467	0.461	0.478	0.438	1.484	0.456	0.901	120	526	2117	2056	-1.098	674	1443	649	1407	0
4	7	8	"PFF0784"	"F35756_5"	15490	23950	130	450	446	81	80	82	19	100	100	0	984	983	207	109	109	14	100	100	0	0.423	0.419	0.426	0.423	1.306	0.392	0.871	120	567	1245	1240	-1.242	370	875	366	874	0
4	8	8	"PFF0788"	"F35774_1"	15680	23950	130	3400	3346	606	81	84	22	100	100	0	3401	3359	697	108	109	14	100	100	0	1.008	1.004	0.993	1.014	1.241	0.978	0.918	120	564	6612	6516	0.011	3319	3293	3265	3251	0
4	9	8	"PFF0818"	"F36648_1"	15880	23950	130	449	465	106	81	84	21	100	100	0	859	857	170	107	109	15	100	100	0	0.489	0.512	0.511	0.507	1.285	0.494	0.868	120	575	1120	1134	-1.031	368	752	384	750	0
4	10	8	"PFF0821"	"F3666_3"	16080	23950	130	111	110	21	80	82	18	67	36	0	204	207	35	107	108	15	100	99	0	0.320	0.300	0.287	0.258	2.517	0.276	0.218	120	539	128	130	-1.646	31	97	30	100	0
4	11	8	"PFF0823"	"F36721_3"	16260	23950	120	148	146	26	80	82	17	97	90	0	182	184	28	105	106	15	99	95	0	0.883	0.835	0.843	0.798	2.123	0.862	0.535	120	468	145	145	-0.179	68	77	66	79	0
4	12	8	"PFF0825"	"F36734_1"	16440	23940	120	132	136	32	78	80	17	93	78	0	243	242	47	102	103	14	98	97	0	0.383	0.414	0.421	0.386	2.213	0.378	0.470	120	513	195	198	-1.385	54	141	58	140	0
4	13	8	"PFF0827"	"F36803_1"	16650	23950	120	196	196	48	77	79	17	96	95	0	410	417	100	100	101	14	100	100	0	0.384	0.375	0.370	0.363	1.575	0.365	0.786	120	541	429	436	-1.381	119	310	119	317	0
4	14	8	"PFF0831"	"F37098_2"	16830	23950	130	1284	1213	392	77	78	16	100	99	0	1559	1550	373	100	101	13	100	100	0	0.827	0.783	0.834	0.713	1.683	0.815	0.913	120	516	2666	2586	-0.274	1207	1459	1136	1450	0
4	15	8	"PFF1472"	"F58335_1"	17020	23950	130	361	375	104	75	78	15	99	99	0	546	566	135	101	103	16	100	100	0	0.643	0.645	0.640	0.621	1.510	0.651	0.862	120	581	731	765	-0.638	286	445	300	465	0
4	16	8	"PFF1476"	"F58487_1"	17220	23950	110	99	101	21	74	76	14	68	41	0	155	158	22	102	104	15	100	87	0	0.472	0.482	0.528	0.488	2.168	0.438	0.204	80	472	78	83	-1.084	25	53	27	56	0
4	17	8	"PFF1492"	"F58910_1"	17400	23940	130	226	227	46	74	76	17	100	99	0	341	353	69	102	103	14	100	100	0	0.636	0.610	0.584	0.605	1.461	0.574	0.762	120	552	391	404	-0.653	152	239	153	251	0
4	18	8	"PFF1495"	"F59075_2"	17590	23940	130	183	182	32	75	77	17	100	100	0	231	236	35	102	104	15	100	100	0	0.837	0.799	0.792	0.792	1.476	0.792	0.715	120	546	237	241	-0.256	108	129	107	134	0
4	19	8	"PFF1497"	"F5910_2"	17780	23940	130	10911	10516	2124	75	77	16	100	100	0	11177	10898	1974	104	105	16	100	100	0	0.979	0.967	0.977	0.964	1.214	0.954	0.922	120	538	21909	21235	-0.031	10836	11073	10441	10794	0
4	20	8	"PFF1499"	"F59139_2"	17970	23940	130	5441	5334	1157	75	78	19	100	100	0	4407	4403	919	105	106	16	100	100	0	1.247	1.224	1.271	1.220	1.249	1.242	0.920	120	549	9668	9557	0.319	5366	4302	5259	4298	0
4	21	8	"PFF1536"	"F6061_1"	18150	23930	130	346	343	75	74	77	18	100	100	0	281	281	52	104	104	14	99	99	0	1.537	1.520	1.479	1.517	1.355	1.566	0.824	120	561	449	446	0.620	272	177	269	177	0
4	22	8	"PFF1543"	"F607_1"	18370	23970	150	84	86	18	72	74	17	37	15	0	120	125	26	101	102	15	58	33	0	0.632	0.583	0.820	0.718	2.954	0.530	0.057	156	800	31	38	-0.663	12	19	14	24	-50
4	1	9	"PFF1546"	"F61052_1"	14370	24150	120	104	110	35	81	84	19	57	28	0	148	154	28	106	106	15	95	71	0	0.548	0.604	0.620	0.580	2.852	1.334	0.082	120	536	65	77	-0.869	23	42	29	48	0
4	2	9	"PFF1550"	"F61158_1"	14560	24160	140	172	173	43	84	87	20	97	87	0	518	497	143	108	108	15	98	98	0	0.215	0.229	0.230	0.218	1.724	0.213	0.715	156	476	498	478	-2.220	88	410	89	389	0
4	3	9	"PFF1556"	"F61469_1"	14740	24150	120	229	230	48	84	85	16	100	99	0	310	305	55	106	107	15	100	100	0	0.711	0.734	0.766	0.719	1.464	0.724	0.756	120	385	349	345	-0.493	145	204	146	199	0
4	4	9	"PFF1560"	"F61859_2"	14910	24160	150	86	88	19	84	86	24	17	1	0	122	124	19	107	108	15	48	23	0	0.133	0.235	0.722	0.754	3.085	14.966	0.002	156	545	17	21	-2.907	2	15	4	17	-50
4	5	9	"PFF1588"	"F6265_1"	15120	24140	130	1133	1071	311	82	84	19	100	100	0	1688	1556	399	107	108	15	100	100	0	0.665	0.683	0.688	0.670	1.410	0.666	0.884	120	522	2632	2438	-0.589	1051	1581	989	1449	0
4	6	9	"PFF1595"	"F62846_1"	15310	24150	120	263	268	58	81	83	18	100	100	0	593	596	115	106	107	14	100	100	0	0.374	0.382	0.373	0.373	1.473	0.347	0.763	120	476	669	677	-1.420	182	487	187	490	0
4	7	9	"PFF1604"	"F63188_2"	15510	24150	130	1469	1375	364	80	82	19	100	100	0	2836	2785	588	106	107	15	100	100	0	0.509	0.483	0.495	0.471	1.298	0.477	0.918	120	530	4119	3974	-0.975	1389	2730	1295	2679	0
4	8	9	"PFF1607"	"F63326_1"	15700	24140	130	113	115	22	79	83	20	72	40	0	156	157	24	107	107	15	94	75	0	0.694	0.720	0.733	0.717	2.290	0.829	0.174	120	508	83	86	-0.527	34	49	36	50	0
4	9	9	"PFF1610"	"F63399_1"	15880	24140	130	2242	2214	441	80	85	25	100	100	0	3912	3916	755	105	106	14	100	100	0	0.568	0.560	0.573	0.560	1.204	0.547	0.922	120	510	5969	5945	-0.816	2162	3807	2134	3811	0
4	10	9	"PFF1614"	"F63448_3"	16070	24140	120	150	152	37	80	83	22	92	78	0	163	167	26	104	105	13	98	94	0	1.186	1.143	1.094	1.161	2.204	1.357	0.389	120	484	129	135	0.247	70	59	72	63	0
4	11	9	"PFF1654"	"F64738_1"	16260	24140	130	385	388	87	79	80	16	100	100	0	688	672	147	102	103	13	100	100	0	0.522	0.542	0.525	0.538	1.323	0.515	0.873	120	552	892	879	-0.937	306	586	309	570	0
4	12	9	"PFF1656"	"F64738_5"	16460	24140	120	234	235	44	77	81	32	100	99	0	372	374	74	99	101	13	100	100	0	0.575	0.575	0.564	0.573	1.420	0.547	0.792	120	537	430	433	-0.798	157	273	158	275	0
4	13	9	"PFF1659"	"F64888_1"	16640	24150	100	93	97	19	79	81	18	42	15	0	130	130	20	100	103	17	62	42	0	0.467	0.600	0.583	0.634	3.489	0.501	0.038	80	419	44	48	-1.100	14	30	18	30	0
4	14	9	"PFF1666"	"F65043_1"	16840	24130	130	4151	3986	982	76	77	14	100	100	0	1140	1091	321	99	100	14	98	98	0	3.915	3.942	3.914	4.224	1.565	3.869	0.921	120	582	5116	4902	1.969	4075	1041	3910	992	0
4	15	9	"PFF1668"	"F65043_4"	17040	24130	130	1587	1509	376	75	76	14	100	100	0	482	459	109	98	100	13	99	99	0	3.938	3.972	4.064	4.137	1.543	4.052	0.896	120	537	1896	1795	1.977	1512	384	1434	361	0
4	16	9	"PFF1673"	"F65467_1"	17220	24140	130	137	142	31	73	74	14	97	91	0	164	166	26	99	100	14	99	95	0	0.985	1.030	1.011	0.993	2.068	1.013	0.471	120	552	129	136	-0.022	64	65	69	67	0
4	17	9	"PFI0337"	"I3634_1"	17410	24130	120	539	517	129	73	74	15	100	100	0	1067	1048	234	98	99	13	100	100	0	0.481	0.467	0.469	0.458	1.398	0.455	0.880	120	507	1435	1394	-1.056	466	969	444	950	0
4	18	9	"PFI0339"	"I3665_1"	17610	24130	120	168	166	41	72	74	14	97	92	0	377	365	88	98	99	12	97	97	0	0.344	0.352	0.339	0.340	1.659	0.330	0.725	120	470	375	361	-1.539	96	279	94	267	0
4	19	9	"PFI0341"	"I3767_1"	17790	24130	120	270	264	59	71	78	63	96	87	0	506	502	103	99	100	13	100	100	0	0.489	0.479	0.481	0.465	1.465	0.492	0.543	120	482	606	596	-1.032	199	407	193	403	0
4	20	9	"PFI0347"	"I398_3"	18000	24150	150	77	79	16	72	78	59	0	0	0	112	115	21	101	101	14	46	21	0	0.455	0.500	0.833	0.774	3.443	35.593	0.007	156	562	16	21	-1.138	5	11	7	14	-50
4	21	9	"PFI0352"	"I4167_1"	18170	24130	130	646	616	173	71	73	17	98	98	0	790	745	208	101	101	14	100	100	0	0.835	0.846	0.860	0.842	1.476	0.816	0.858	120	431	1264	1189	-0.261	575	689	545	644	0
4	22	9	"PFI0354"	"I4179_1"	18350	24120	140	472	462	150	70	71	16	98	98	0	720	704	221	99	100	14	100	99	0	0.647	0.648	0.670	0.630	1.874	0.628	0.871	156	629	1023	997	-0.627	402	621	392	605	0
4	1	10	"PFI0375"	"I4688_1"	14370	24340	150	153	153	30	84	86	20	95	81	0	222	229	40	107	108	16	100	100	0	0.600	0.566	0.583	0.541	1.707	0.564	0.570	156	748	184	191	-0.737	69	115	69	122	0
4	2	10	"PFI0378"	"I4719_5"	14550	24320	120	2129	2024	437	87	89	18	100	100	0	667	631	135	109	110	17	100	100	0	3.659	3.711	3.675	3.753	1.252	3.805	0.904	120	455	2600	2459	1.872	2042	558	1937	522	0
4	3	10	"PFI0380"	"I4730_1"	14740	24330	130	571	522	158	85	86	16	98	96	0	594	589	136	106	106	14	100	100	0	0.996	0.905	0.923	0.820	1.795	0.925	0.876	120	438	974	920	-0.006	486	488	437	483	0
4	4	10	"PFI0383"	"I4780_1"	14920	24320	130	174	172	32	83	84	17	100	97	0	331	334	74	106	107	14	100	100	0	0.404	0.390	0.407	0.388	1.610	0.362	0.663	120	481	316	317	-1.306	91	225	89	228	0
4	5	10	"PFI0386"	"I4862_1"	15120	24320	120	591	571	125	82	83	17	100	100	0	605	594	92	106	107	14	100	100	0	1.020	1.002	1.014	0.975	1.373	1.050	0.861	120	507	1008	977	0.029	509	499	489	488	0
4	6	10	"PFI0393"	"I4989_1"	15310	24320	120	1277	1215	250	80	82	19	100	100	0	1486	1442	216	104	105	14	100	100	0	0.866	0.848	0.874	0.829	1.323	0.862	0.929	120	498	2579	2473	-0.207	1197	1382	1135	1338	0
4	7	10	"PFI0428"	"I601_1"	15500	24320	120	111	117	31	81	84	22	66	25	0	149	148	23	104	105	16	88	67	0	0.667	0.818	0.739	0.770	2.758	1.193	0.172	120	465	75	80	-0.585	30	45	36	44	0
4	8	10	"PFI0430"	"I6032_2"	15690	24320	130	921	939	230	79	82	20	100	100	0	1491	1541	322	104	106	15	100	100	0	0.607	0.598	0.621	0.581	1.401	0.602	0.927	120	546	2229	2297	-0.720	842	1387	860	1437	0
4	9	10	"PFI0434"	"I607_1"	15880	24320	120	419	407	102	79	82	22	100	98	0	573	569	116	103	104	14	100	100	0	0.723	0.704	0.730	0.675	1.494	0.711	0.882	120	481	810	794	-0.467	340	470	328	466	0
4	10	10	"PFI0439"	"I6174_2"	16070	24320	130	276	280	62	79	84	23	99	97	0	550	550	85	104	105	13	100	100	0	0.442	0.451	0.447	0.430	1.427	0.448	0.849	120	505	643	647	-1.179	197	446	201	446	0
4	11	10	"PFI0441"	"I6204_2"	16250	24340	150	79	79	13	79	82	17	7	0	0	101	102	13	102	103	13	14	3	0	0.000	0.000	1.000	0.964	3.720	15.813	0.001	156	515	-1	0	Error	0	-1	0	0	-50
4	12	10	"PFI0443"	"I6356_1"	16440	24340	150	77	79	17	79	84	34	2	1	0	99	101	13	102	104	16	7	1	0	0.667	0.000	1.000	1.118	3.864	36.623	0.003	156	589	-5	-1	-0.585	-2	-3	0	-1	-50
4	13	10	"PFI0469"	"I7030_1"	16680	24340	150	89	94	23	78	83	34	19	3	0	126	130	28	102	105	17	57	38	0	0.458	0.571	0.839	0.764	3.870	4.170	0.036	156	565	35	44	-1.126	11	24	16	28	-50
4	14	10	"PFI0471"	"I7085_1"	16820	24340	150	87	529	1211	75	77	14	46	33	0	108	793	1830	100	101	15	35	30	0	1.500	0.655	0.791	0.881	4.369	0.641	0.859	156	551	20	1147	0.585	12	8	454	693	-100
4	15	10	"PFI0473"	"I7097_2"	17020	24320	120	1154	1130	336	76	77	15	99	99	0	1435	1443	305	98	100	13	100	100	0	0.806	0.784	0.801	0.736	1.557	0.810	0.903	120	514	2415	2399	-0.311	1078	1337	1054	1345	0
4	16	10	"PFI0475"	"I7106_1"	17210	24320	110	115	117	22	74	75	15	91	68	0	141	145	25	99	101	14	91	77	0	0.976	0.935	0.977	0.980	2.529	0.994	0.187	80	417	83	89	-0.035	41	42	43	46	0
4	17	10	"PFI0481"	"I7243_1"	17390	24320	120	96	97	17	73	74	14	70	35	0	147	147	24	98	99	13	95	85	0	0.469	0.490	0.519	0.462	2.151	0.481	0.254	120	477	72	73	-1.091	23	49	24	49	0
4	18	10	"PFI0484"	"I7365_3"	17580	24310	120	347	342	66	72	73	14	100	100	0	654	632	133	98	99	12	100	100	0	0.495	0.506	0.515	0.508	1.286	0.488	0.902	120	473	831	804	-1.016	275	556	270	534	0
4	19	10	"PFJ0441"	"J490_1"	17770	24310	130	4791	4862	1027	71	73	15	100	100	0	935	940	193	99	100	13	100	100	0	5.646	5.697	5.767	5.720	1.186	5.788	0.936	120	513	5556	5632	2.497	4720	836	4791	841	0
4	20	10	"PFJ0443"	"J504_1"	17970	24310	120	785	748	170	70	75	49	100	100	0	536	523	96	99	100	14	100	100	0	1.636	1.599	1.638	1.590	1.375	1.648	0.870	120	466	1152	1102	0.710	715	437	678	424	0
4	21	10	"PFJ0445"	"J504_5"	18160	24310	120	224	229	55	70	72	18	99	98	0	414	415	68	98	98	13	100	100	0	0.487	0.502	0.493	0.480	1.469	0.501	0.831	120	428	470	476	-1.037	154	316	159	317	0
4	22	10	"PFJ0448"	"J50_1"	18340	24310	120	5628	5471	1335	71	72	15	100	100	0	10877	10807	2447	97	99	13	100	100	0	0.515	0.504	0.515	0.494	1.357	0.493	0.935	120	558	16337	16110	-0.956	5557	10780	5400	10710	0
4	1	11	"PFJ0450"	"J512_2"	14360	24520	120	3385	3256	828	85	87	20	100	100	0	3599	3470	832	107	108	15	100	100	0	0.945	0.943	0.953	0.934	1.333	0.944	0.950	120	570	6792	6534	-0.082	3300	3492	3171	3363	0
4	2	11	"PFJ0452"	"J53_1"	14540	24540	90	120	122	24	89	91	18	71	46	0	132	137	25	112	113	19	50	25	0	1.550	1.320	1.506	1.527	2.790	1.017	0.072	52	352	51	58	0.632	31	20	33	25	0
4	3	11	"PFJ0477"	"J53_50"	14730	24520	140	1062	1025	279	86	88	16	100	99	0	395	385	87	109	110	17	97	97	0	3.413	3.402	3.445	3.418	1.579	3.502	0.890	156	645	1262	1215	1.771	976	286	939	276	0
4	4	11	"PFJ0479"	"J53_52"	14930	24520	120	623	605	144	84	86	19	99	99	0	645	633	116	108	109	15	100	100	0	1.004	0.992	0.990	0.955	1.451	1.014	0.905	120	491	1076	1046	0.005	539	537	521	525	0
4	5	11	"PFJ0483"	"J53_56"	15120	24520	120	703	699	196	82	85	20	99	99	0	2077	2093	446	107	108	14	100	100	0	0.315	0.311	0.315	0.292	1.486	0.310	0.897	120	448	2591	2603	-1.666	621	1970	617	1986	0
4	6	11	"PFJ0485"	"J53_60"	15290	24540	150	78	81	14	80	82	17	15	1	0	105	105	14	105	106	14	8	1	0	100000.000	100000.000	1.071	1.003	3.550	0.039	0.000	156	632	-2	1	16.610	-2	0	1	0	-50
4	7	11	"PFJ0488"	"J541_1"	15500	24510	120	364	359	64	81	83	21	100	100	0	572	566	101	103	105	14	100	100	0	0.603	0.600	0.587	0.598	1.309	0.585	0.885	120	482	752	741	-0.729	283	469	278	463	0
4	8	11	"PFJ0490"	"J541_4"	15670	24540	150	83	86	22	81	84	21	13	5	0	105	105	14	104	107	16	14	3	0	2.000	5.000	1.200	1.120	3.779	14.125	0.002	156	589	3	6	1.000	2	1	5	1	-50
4	9	11	"PFJ0511"	"J58_3"	15880	24510	120	1436	1399	295	79	82	18	100	100	0	1449	1403	241	103	104	13	100	100	0	1.008	1.015	0.999	1.004	1.234	1.025	0.935	120	484	2703	2620	0.012	1357	1346	1320	1300	0
4	10	11	"PFJ0515"	"J6186_1"	16060	24530	150	89	99	45	80	84	21	30	14	0	114	120	28	105	106	15	39	23	0	1.000	1.267	0.869	0.947	3.473	5.682	0.035	156	589	18	34	0.000	9	9	19	15	-50
4	11	11	"PFJ0518"	"J634_1"	16260	24510	120	7415	6968	1544	81	85	22	100	100	0	9598	9146	1582	105	107	14	100	100	0	0.773	0.762	0.773	0.747	1.272	0.768	0.946	120	408	16827	15928	-0.372	7334	9493	6887	9041	0
4	12	11	"PFJ0520"	"J63_1"	16430	24530	150	74	75	13	80	93	49	0	0	0	103	103	14	104	113	40	0	0	0	6.000	5.000	1.000	1.065	3.330	1.927	0.229	156	512	-7	-6	2.585	-6	-1	-5	-1	-50
4	13	11	"PFJ0522"	"J63_4"	16630	24530	150	77	78	16	78	81	22	6	1	0	102	102	14	104	105	14	14	1	0	0.500	0.000	0.974	0.980	3.555	0.281	0.003	156	462	-3	-2	-1.000	-1	-2	0	-2	-50
4	14	11	"PFJ0525"	"J647_1"	16800	24500	110	375	364	84	76	78	16	100	100	0	485	472	114	104	105	14	98	97	0	0.785	0.783	0.771	0.817	1.818	0.738	0.832	80	343	680	656	-0.350	299	381	288	368	0
4	15	11	"PFJ0544"	"J687_1"	17000	24510	130	264	259	65	75	77	16	99	98	0	317	309	66	101	103	14	100	100	0	0.875	0.885	0.870	0.853	1.597	0.896	0.814	120	563	405	392	-0.193	189	216	184	208	0
4	16	11	"PFJ0548"	"J697_2"	17190	24500	120	224	213	63	75	76	17	94	93	0	387	389	106	102	103	14	99	99	0	0.523	0.481	0.481	0.473	1.944	0.464	0.768	120	498	434	425	-0.936	149	285	138	287	0
4	17	11	"PFJ0552"	"J69_1"	17370	24500	120	336	325	87	73	74	15	99	99	0	677	651	169	101	103	14	99	99	0	0.457	0.458	0.468	0.457	1.531	0.447	0.886	120	482	839	802	-1.131	263	576	252	550	0
4	18	11	"PFJ0555"	"J6_12"	17560	24500	120	279	274	84	75	76	16	97	94	0	497	481	135	101	102	14	99	99	0	0.515	0.524	0.528	0.482	1.889	0.519	0.837	120	514	600	579	-0.957	204	396	199	380	0
4	19	11	"PFJ0559"	"J6_6"	17750	24490	120	1466	1373	432	74	75	15	100	100	0	1042	941	339	101	103	17	96	96	0	1.479	1.546	1.513	1.657	1.643	1.522	0.897	120	527	2333	2139	0.565	1392	941	1299	840	0
4	20	11	"PFJ0565"	"J71_1"	17950	24500	110	289	288	60	72	74	17	100	100	0	274	274	42	100	101	14	100	100	0	1.247	1.241	1.253	1.222	1.510	1.269	0.777	80	500	391	390	0.319	217	174	216	174	0
4	21	11	"PFK0726"	"Ks17_16"	18140	24500	120	575	535	176	69	72	19	97	96	0	767	748	210	99	100	13	100	100	0	0.757	0.718	0.728	0.675	1.616	0.721	0.884	120	552	1174	1115	-0.401	506	668	466	649	0
4	22	11	"PFK0728"	"Ks1832_1"	18340	24500	110	136	136	29	72	73	15	97	86	0	227	219	51	98	100	13	96	96	0	0.496	0.529	0.506	0.536	1.952	0.517	0.530	80	520	193	185	-1.011	64	129	64	121	0
4	1	12	"PFK0730"	"Ks186_1"	14340	24710	120	1220	1103	398	86	89	22	98	96	0	1120	1048	321	108	110	15	100	100	0	1.121	1.082	1.087	0.973	2.092	1.119	0.890	120	577	2146	1957	0.164	1134	1012	1017	940	0
4	2	12	"PFK0733"	"Ks186_9"	14530	24710	110	152	153	34	86	88	16	95	83	0	203	196	45	108	110	25	93	80	0	0.695	0.761	0.722	0.740	1.785	0.614	0.422	80	480	161	155	-0.525	66	95	67	88	0
4	3	12	"PFK0735"	"Ks187_4"	14720	24700	110	213	215	42	85	86	15	100	100	0	393	384	68	108	110	16	100	100	0	0.449	0.471	0.463	0.466	1.378	0.443	0.771	80	470	413	406	-1.155	128	285	130	276	0
4	4	12	"PFK0737"	"Ks187_7"	14910	24700	120	138	142	32	87	88	18	87	69	0	175	178	27	110	111	16	96	92	0	0.785	0.809	0.779	0.751	2.160	0.894	0.433	120	512	116	123	-0.350	51	65	55	68	0
4	5	12	"PFK0762"	"Ks210_15"	15100	24700	130	121	121	26	86	87	18	71	45	0	159	160	33	109	111	15	85	69	0	0.700	0.686	0.676	0.779	2.881	0.598	0.173	120	533	85	86	-0.515	35	50	35	51	0
4	6	12	"PFK0765"	"Ks210_4"	15290	24700	110	106	110	26	83	84	15	63	36	0	159	163	32	109	111	15	88	78	0	0.460	0.500	0.489	0.439	3.298	0.478	0.170	80	408	73	81	-1.120	23	50	27	54	0
4	7	12	"PFK0768"	"Ks220_1"	15490	24720	150	92	97	29	83	86	19	32	12	0	119	122	23	108	111	18	37	16	0	0.818	1.000	1.016	0.939	3.285	2.124	0.025	156	615	20	28	-0.290	9	11	14	14	-50
4	8	12	"PFK0770"	"Ks220_7"	15690	24710	130	126	127	25	85	89	21	82	46	0	233	238	41	110	112	17	100	99	0	0.333	0.328	0.327	0.294	2.179	0.296	0.267	120	468	164	170	-1.585	41	123	42	128	0
4	9	12	"PFK0781"	"Ks222_1"	15860	24700	120	623	612	166	83	86	19	100	100	0	1215	1181	363	108	109	15	100	99	0	0.488	0.493	0.500	0.509	1.595	0.469	0.896	120	498	1647	1602	-1.036	540	1107	529	1073	0
4	10	12	"PFK0784"	"Ks225_10"	16070	24710	130	217	217	49	84	87	21	96	94	0	398	399	67	109	110	16	100	100	0	0.460	0.459	0.444	0.424	1.712	0.444	0.745	120	510	422	423	-1.120	133	289	133	290	0
4	11	12	"PFK0806"	"Ks245_1"	16250	24730	150	86	90	21	86	98	50	3	0	0	120	122	23	110	117	37	9	1	0	0.000	0.333	0.701	0.798	3.928	1.211	0.482	156	587	10	16	Error	0	10	4	12	-50
4	12	12	"PFK0808"	"Ks245_4"	16470	24710	120	286	294	63	84	99	55	99	94	0	257	259	53	108	119	42	100	87	0	1.356	1.391	1.369	1.410	1.527	1.270	0.612	120	440	351	361	0.439	202	149	210	151	0
4	13	12	"PFK0810"	"Ks248_3"	16650	24700	120	214	214	47	80	83	20	99	98	0	338	336	62	106	108	16	100	100	0	0.578	0.583	0.587	0.564	1.544	0.558	0.743	120	384	366	364	-0.792	134	232	134	230	0
4	14	12	"PFK0813"	"Ks249_3"	16810	24700	120	226	219	54	80	81	16	98	95	0	407	410	90	106	108	15	100	100	0	0.485	0.457	0.472	0.439	1.628	0.446	0.754	120	478	447	443	-1.044	146	301	139	304	0
4	15	12	"PFK0819"	"Ks259_1"	17010	24700	120	1553	1425	534	80	82	17	99	99	0	2195	1969	608	106	108	15	100	100	0	0.705	0.722	0.739	0.652	1.769	0.734	0.898	120	454	3562	3208	-0.504	1473	2089	1345	1863	0
4	16	12	"PFK0823"	"Ks259_6"	17190	24700	120	735	667	219	76	78	17	98	97	0	1146	1055	294	105	106	15	100	100	0	0.633	0.622	0.630	0.580	1.704	0.623	0.885	120	505	1700	1541	-0.660	659	1041	591	950	0
4	17	12	"PFK0843"	"Ks26_1"	17390	24700	130	198	200	46	74	76	15	99	98	0	390	385	79	103	104	14	100	100	0	0.432	0.447	0.432	0.441	1.519	0.437	0.784	120	591	411	408	-1.211	124	287	126	282	0
4	18	12	"PFK0845"	"Ks26_11"	17570	24690	110	349	347	73	76	78	18	100	100	0	1066	1016	242	104	114	75	98	98	0	0.284	0.297	0.294	0.303	1.415	0.275	0.867	80	464	1235	1183	-1.817	273	962	271	912	0
4	19	12	"PFK0847"	"Ks26_15"	17760	24690	130	427	407	101	75	77	18	100	100	0	590	550	154	103	111	66	98	93	0	0.723	0.743	0.727	0.778	1.515	0.697	0.845	120	624	839	779	-0.468	352	487	332	447	0
4	20	12	"PFK0850"	"Ks26_2"	17960	24700	110	92	95	19	73	74	15	61	28	0	150	154	28	101	103	17	91	72	0	0.388	0.415	0.389	0.395	2.932	0.297	0.106	80	487	68	75	-1.367	19	49	22	53	0
4	21	12	"PFK0853"	"Ks26_24"	18150	24690	120	461	445	141	71	73	17	99	99	0	800	784	230	100	101	13	100	100	0	0.557	0.547	0.556	0.519	1.758	0.539	0.865	120	519	1090	1058	-0.844	390	700	374	684	0
4	22	12	"PFK0856"	"Ks26_5"	18340	24690	120	423	406	119	68	71	15	99	98	0	727	687	185	98	100	13	100	100	0	0.564	0.574	0.595	0.541	1.654	0.564	0.894	120	619	984	927	-0.825	355	629	338	589	0
4	1	13	"PFL0017"	"L1_32"	14350	24900	120	244	247	72	86	88	21	97	94	0	382	368	86	110	112	16	100	100	0	0.581	0.624	0.624	0.586	1.675	0.634	0.775	120	572	430	419	-0.784	158	272	161	258	0
4	2	13	"PFL0021"	"L1_42"	14530	24900	120	3137	2891	1027	87	90	23	100	100	0	1209	1056	351	109	113	26	100	99	0	2.773	2.961	3.021	2.959	1.672	3.055	0.901	120	516	4150	3751	1.471	3050	1100	2804	947	0
4	3	13	"PFL0023"	"L1_45"	14740	24920	150	94	96	19	84	86	18	32	12	0	123	124	22	108	110	16	46	22	0	0.667	0.750	0.789	0.739	3.572	1.164	0.049	156	675	25	28	-0.585	10	15	12	16	-50
4	4	13	"PFL0026"	"L1_48"	14920	24900	120	124	126	23	85	87	17	86	56	0	189	190	34	107	109	16	98	94	0	0.476	0.494	0.498	0.492	1.966	0.454	0.366	120	503	121	124	-1.072	39	82	41	83	0
4	5	13	"PFL0028"	"L1_52"	15110	24900	120	153	150	33	86	86	17	92	80	0	298	287	66	108	110	16	99	97	0	0.353	0.358	0.378	0.345	1.779	0.352	0.607	120	516	257	243	-1.504	67	190	64	179	0
4	6	13	"PFL0030"	"L1_56"	15300	24900	120	196	189	48	84	87	18	95	90	0	411	390	94	109	112	18	100	100	0	0.371	0.374	0.370	0.352	1.731	0.358	0.738	120	555	414	386	-1.431	112	302	105	281	0
4	7	13	"PFL0048"	"L1_89"	15510	24900	130	178	175	39	86	89	20	95	85	0	256	253	44	109	111	17	100	100	0	0.626	0.618	0.629	0.568	1.880	0.591	0.577	120	575	239	233	-0.676	92	147	89	144	0
4	8	13	"PFL0052"	"L1_94"	15690	24890	110	628	623	129	87	89	19	100	100	0	833	828	193	110	113	26	100	100	0	0.748	0.747	0.745	0.751	1.284	0.702	0.899	80	458	1264	1254	-0.418	541	723	536	718	0
4	9	13	"PFL0055"	"L1_97"	15890	24900	120	539	504	169	85	88	18	97	95	0	889	851	236	111	113	25	99	99	0	0.584	0.566	0.573	0.503	1.823	0.566	0.875	120	545	1232	1159	-0.777	454	778	419	740	0
4	10	13	"PFL0057"	"L1_99"	16060	24890	110	235	240	56	87	90	23	100	100	0	387	380	91	111	113	17	100	100	0	0.536	0.569	0.570	0.566	1.620	0.529	0.683	80	443	424	422	-0.899	148	276	153	269	0
4	11	13	"PFL0059"	"L2_10"	16260	24890	120	282	285	77	87	89	23	97	96	0	642	615	204	108	110	17	99	98	0	0.365	0.391	0.389	0.401	1.697	0.365	0.808	120	468	729	705	-1.453	195	534	198	507	0
4	12	13	"PFL0061"	"L2_104"	16450	24890	120	760	760	259	84	89	34	99	97	0	1002	1008	315	109	112	25	100	100	0	0.757	0.752	0.776	0.702	1.885	0.748	0.871	120	479	1569	1575	-0.402	676	893	676	899	0
4	13	13	"PFL0082"	"L2_146"	16640	24890	120	1151	1034	371	80	83	20	99	99	0	1140	1102	300	107	109	16	100	100	0	1.037	0.959	1.012	0.848	1.936	0.998	0.853	120	548	2104	1949	0.052	1071	1033	954	995	0
4	14	13	"PFL0084"	"L2_148"	16870	24890	150	83	85	18	80	82	17	22	7	0	109	111	17	106	107	15	28	8	0	1.000	1.000	0.818	0.837	3.173	6.647	0.000	156	589	6	10	0.000	3	3	5	5	-50
4	15	13	"PFL0086"	"L2_15"	17030	24890	140	703	631	216	81	84	20	98	95	0	1134	1007	301	109	110	15	100	100	0	0.607	0.612	0.614	0.576	1.695	0.612	0.899	156	511	1647	1448	-0.721	622	1025	550	898	0
4	16	13	"PFL0089"	"L2_154"	17210	24880	110	228	218	54	76	80	19	98	97	0	187	192	36	107	109	16	98	93	0	1.900	1.671	1.716	1.691	1.551	1.744	0.618	80	442	232	227	0.926	152	80	142	85	0
4	17	13	"PFL0091"	"L2_158"	17410	24890	120	114	112	22	75	78	29	68	15	0	189	191	39	105	108	33	92	65	0	0.464	0.430	0.435	0.458	1.974	0.449	0.281	120	556	123	123	-1.107	39	84	37	86	0
4	18	13	"PFL0098"	"L2_172"	17600	24880	110	457	438	73	73	78	32	100	100	0	429	418	72	103	112	69	100	98	0	1.178	1.159	1.147	1.169	1.296	1.113	0.870	80	464	710	680	0.236	384	326	365	315	0
4	19	13	"PFL0119"	"L2_203"	17780	24880	130	6713	6475	1461	73	74	14	100	100	0	3390	3174	907	102	102	14	100	100	0	2.019	2.084	2.038	2.166	1.351	2.020	0.938	120	584	9928	9474	1.014	6640	3288	6402	3072	0
4	20	13	"PFL0123"	"L2_210"	17980	24880	120	211	207	44	73	74	15	100	100	0	210	207	40	101	101	13	98	96	0	1.266	1.264	1.302	1.322	1.652	1.257	0.753	120	519	247	240	0.340	138	109	134	106	0
4	21	13	"PFL0127"	"L2_216"	18170	24880	120	3917	3730	1220	75	76	17	100	100	0	2725	2407	1000	100	102	14	97	96	0	1.464	1.584	1.558	1.868	2.040	1.535	0.906	120	518	6467	5962	0.550	3842	2625	3655	2307	0
4	22	13	"PFL0129"	"L2_220"	18360	24880	110	693	677	101	71	72	14	100	100	0	1087	1024	205	99	100	14	100	100	0	0.630	0.655	0.663	0.664	1.269	0.613	0.900	80	510	1610	1531	-0.668	622	988	606	925	0
4	1	14	"PFL0131"	"L2_226"	14380	25100	120	116	116	24	86	90	21	60	30	0	222	227	53	111	114	21	97	93	0	0.270	0.259	0.260	0.249	2.533	0.221	0.223	120	560	141	146	-1.888	30	111	30	116	0
4	2	14	"PFL0133"	"L2_23"	14560	25090	120	148	151	35	85	90	23	92	69	0	289	280	65	110	115	22	97	94	0	0.352	0.388	0.388	0.372	1.913	0.378	0.477	120	453	242	236	-1.507	63	179	66	170	0
4	3	14	"PFM0391"	"M35930_11"	14750	25100	120	309	299	70	84	88	35	97	94	0	636	627	137	106	111	42	100	100	0	0.425	0.413	0.403	0.399	1.524	0.404	0.844	120	493	755	736	-1.236	225	530	215	521	0
4	4	14	"PFM0393"	"M35930_13"	14940	25090	110	217	225	38	84	88	37	100	98	0	348	346	68	106	111	43	100	97	0	0.550	0.587	0.603	0.599	1.402	0.562	0.698	80	473	375	381	-0.864	133	242	141	240	0
4	5	14	"PFM0395"	"M35930_4"	15130	25090	120	371	354	104	83	87	29	98	95	0	942	891	276	106	110	23	99	98	0	0.344	0.345	0.349	0.346	1.593	0.339	0.905	120	516	1124	1056	-1.537	288	836	271	785	0
4	6	14	"PFM0398"	"M35930_8"	15310	25090	120	916	857	281	84	89	31	100	99	0	766	729	199	108	112	26	99	99	0	1.264	1.245	1.234	1.219	1.631	1.293	0.903	120	506	1490	1394	0.338	832	658	773	621	0
4	7	14	"PFM0400"	"M35935_1"	15500	25090	110	119	124	35	84	87	21	61	37	0	204	204	32	106	107	15	100	97	0	0.357	0.408	0.350	0.326	2.352	0.412	0.278	80	485	133	138	-1.485	35	98	40	98	0
4	8	14	"PFM0406"	"M364_1"	15710	25090	120	133	136	54	85	88	22	82	52	0	272	276	66	110	112	24	98	96	0	0.296	0.307	0.270	0.276	2.221	0.324	0.210	120	565	210	217	-1.755	48	162	51	166	0
4	9	14	"PFM0424"	"M36950_1"	15890	25090	130	173	177	34	84	86	17	98	98	0	421	410	77	111	112	15	100	100	0	0.287	0.311	0.306	0.301	1.601	0.288	0.659	120	508	399	392	-1.800	89	310	93	299	0
4	10	14	"PFM0426"	"M3696_3"	16070	25090	120	324	315	90	84	86	19	97	95	0	504	491	121	108	110	17	100	100	0	0.606	0.603	0.631	0.569	1.766	0.595	0.840	120	533	636	614	-0.722	240	396	231	383	0
4	11	14	"PFM0431"	"M37116_3"	16270	25080	120	12491	11246	3595	85	87	21	100	100	0	13615	11583	4709	107	109	16	100	98	0	0.918	0.973	0.946	1.184	2.239	0.930	0.931	120	580	25914	22637	-0.123	12406	13508	11161	11476	0
4	12	14	"PFM0433"	"M37145_2"	16470	25080	120	1499	1419	396	82	83	19	100	100	0	1423	1362	465	108	110	16	100	98	0	1.078	1.066	1.082	1.162	1.694	1.037	0.922	120	518	2732	2591	0.108	1417	1315	1337	1254	0
4	13	14	"PFM0435"	"M37197_1"	16640	25080	110	114	114	25	79	81	18	73	45	0	375	362	71	107	110	20	100	100	0	0.131	0.137	0.136	0.133	1.998	0.110	0.290	80	418	303	290	-2.937	35	268	35	255	0
4	14	14	"PFM0438"	"M37465_1"	16830	25100	150	81	82	17	78	80	15	23	6	0	105	107	16	104	106	17	14	4	0	3.000	1.333	1.110	1.106	4.517	0.285	0.001	156	647	4	7	1.585	3	1	4	3	-50
4	15	14	"PFM0452"	"M37794_2"	17030	25080	120	565	529	165	79	81	17	100	99	0	988	943	276	106	107	14	100	100	0	0.551	0.538	0.552	0.518	1.610	0.527	0.886	120	488	1368	1287	-0.860	486	882	450	837	0
4	16	14	"PFM0454"	"M37794_6"	17220	25080	120	103	102	20	78	80	19	58	21	0	179	178	28	105	106	15	100	95	0	0.338	0.329	0.403	0.335	2.724	0.274	0.113	120	549	99	97	-1.566	25	74	24	73	0
4	17	14	"PFM0457"	"M37914_2"	17410	25080	120	273	266	79	74	78	30	94	90	0	714	706	207	103	106	34	100	100	0	0.326	0.318	0.335	0.302	1.795	0.305	0.816	120	530	810	795	-1.618	199	611	192	603	0
4	18	14	"PFM0459"	"M38113_2"	17610	25070	120	2218	2071	667	72	75	29	100	99	0	895	858	305	101	104	34	95	95	0	2.703	2.641	2.745	3.001	1.800	2.661	0.884	120	551	2940	2756	1.434	2146	794	1999	757	0
4	19	14	"PFM0461"	"M38127_1"	17790	25080	120	172	166	43	72	73	14	94	92	0	379	361	90	100	101	14	100	98	0	0.358	0.360	0.366	0.340	1.894	0.343	0.743	120	514	379	355	-1.480	100	279	94	261	0
4	20	14	"PFM0464"	"M38218_2"	17990	25070	120	6748	5901	1976	73	74	14	100	100	0	5080	4267	1761	100	101	14	97	96	0	1.340	1.399	1.370	1.602	1.861	1.355	0.936	120	529	11655	9995	0.423	6675	4980	5828	4167	0
4	21	14	"PFM0486"	"M38941_8"	18180	25070	130	449	451	90	73	75	16	100	100	0	435	431	100	100	102	14	100	100	0	1.122	1.142	1.125	1.175	1.339	1.112	0.882	120	603	711	709	0.167	376	335	378	331	0
4	22	14	"PFM0489"	"M39036_2"	18380	25070	120	168	169	42	71	73	19	97	90	0	206	201	46	97	99	14	98	94	0	0.890	0.942	0.905	0.969	1.720	0.969	0.637	120	597	206	202	-0.168	97	109	98	104	0
4	1	15	"PFM0494"	"M39668_5"	14390	25290	120	190	188	46	86	91	48	86	55	0	370	363	99	108	114	51	96	90	0	0.397	0.400	0.380	0.385	1.692	0.374	0.725	120	514	366	357	-1.333	104	262	102	255	0
4	2	15	"PFM0503"	"M40983_1"	14550	25280	150	109	113	24	85	87	19	55	30	0	171	175	37	110	112	19	92	73	0	0.393	0.431	0.422	0.399	2.600	0.438	0.244	156	594	85	93	-1.346	24	61	28	65	0
4	3	15	"PFM0505"	"M40983_3"	14760	25280	110	155	153	33	84	86	18	96	82	0	139	143	30	106	107	14	73	60	0	2.152	1.865	1.765	2.179	2.810	1.731	0.381	80	472	104	106	1.105	71	33	69	37	0
4	4	15	"PFM0508"	"M41041_1"	14950	25290	120	477	455	152	85	89	36	94	91	0	812	790	252	106	110	41	98	96	0	0.555	0.541	0.547	0.512	1.780	0.533	0.870	120	500	1098	1054	-0.849	392	706	370	684	0
4	5	15	"PFN0062"	"N128_62"	15120	25300	150	89	97	31	82	87	31	19	7	0	116	133	47	105	110	26	28	18	0	0.636	0.536	0.702	0.769	2.997	0.687	0.327	156	592	18	43	-0.652	7	11	15	28	-50
4	6	15	"PFN0064"	"N128_64"	15340	25290	150	80	82	15	82	87	29	3	0	0	113	116	20	106	110	25	15	4	0	-0.286	0.000	0.913	0.939	4.371	0.984	0.465	156	639	5	10	Error	-2	7	0	10	-50
4	7	15	"PFN0066"	"N128_68"	15520	25280	120	276	280	90	83	85	21	97	96	0	391	406	109	108	109	15	100	99	0	0.682	0.661	0.667	0.659	1.615	0.664	0.792	120	518	476	495	-0.552	193	283	197	298	0
4	8	15	"PFN0069"	"N128_71"	15720	25280	120	303	309	78	85	87	23	99	98	0	352	343	79	109	110	15	100	99	0	0.897	0.957	0.968	0.943	1.591	0.989	0.809	120	510	461	458	-0.157	218	243	224	234	0
4	9	15	"PFN0071"	"N128_73"	15900	25280	130	123	127	44	83	84	16	76	57	0	174	173	29	107	109	15	95	85	0	0.597	0.667	0.640	0.624	2.461	0.907	0.318	120	578	107	110	-0.744	40	67	44	66	0
4	10	15	"PFN0074"	"N128_76"	16100	25280	120	241	233	56	84	86	18	98	97	0	289	290	62	106	109	17	100	100	0	0.858	0.810	0.827	0.758	1.924	0.810	0.767	120	570	340	333	-0.221	157	183	149	184	0
4	11	15	"PFN0092"	"N129_12"	16310	25280	90	156	174	61	84	86	18	90	78	0	227	260	100	108	111	18	100	96	0	0.605	0.592	0.638	0.576	1.933	0.581	0.707	52	359	191	242	-0.725	72	119	90	152	0
4	12	15	"PFN0094"	"N129_14"	16470	25280	120	513	480	177	81	142	1323	0	0	0	632	596	203	107	108	16	98	97	0	0.823	0.816	0.799	0.798	1.863	0.801	0.784	120	527	957	888	-0.281	432	525	399	489	0
4	13	15	"PFN0096"	"N129_17"	16670	25270	130	149	148	40	81	84	19	90	72	0	149	151	31	105	107	18	83	58	0	1.545	1.457	1.471	1.521	2.640	1.736	0.291	120	572	112	113	0.628	68	44	67	46	0
4	14	15	"PFN0098"	"N129_22"	16850	25270	110	5491	5367	1308	80	82	22	100	100	0	1976	1871	514	104	104	14	100	100	0	2.890	2.992	2.928	3.059	1.261	2.937	0.915	80	433	7283	7054	1.531	5411	1872	5287	1767	0
4	15	15	"PFN0100"	"N129_33"	17040	25270	110	1110	1110	203	78	80	19	100	100	0	909	858	195	104	104	15	100	100	0	1.282	1.369	1.337	1.417	1.353	1.299	0.899	80	495	1837	1786	0.358	1032	805	1032	754	0
4	16	15	"PFN0102"	"N129_38"	17240	25290	150	87	90	19	76	78	19	30	10	0	114	115	18	101	103	15	45	19	0	0.846	1.000	1.167	0.962	3.153	1.162	0.046	156	684	24	28	-0.241	11	13	14	14	-50
4	17	15	"PFN0119"	"N130_21"	17420	25280	120	130	130	30	72	74	15	92	79	0	198	197	40	100	100	14	97	92	0	0.592	0.598	0.604	0.597	2.095	0.563	0.485	120	508	156	155	-0.757	58	98	58	97	0
4	18	15	"PFN0121"	"N130_25"	17610	25270	110	178	184	66	71	72	14	100	100	0	276	269	60	100	101	14	100	100	0	0.608	0.669	0.604	0.663	1.522	0.644	0.658	80	457	283	282	-0.718	107	176	113	169	0
4	19	15	"PFN0124"	"N130_29"	17800	25270	120	368	371	102	72	73	14	100	100	0	515	502	149	101	101	15	99	97	0	0.715	0.746	0.717	0.773	1.568	0.727	0.774	120	537	710	700	-0.484	296	414	299	401	0
4	20	15	"PFN0127"	"N130_35"	17990	25270	120	116	120	30	72	75	25	76	40	0	315	321	83	100	100	13	99	99	0	0.205	0.217	0.200	0.195	1.906	0.198	0.481	120	548	259	269	-2.289	44	215	48	221	0
4	21	15	"PFN0130"	"N130_4"	18190	25270	110	805	802	182	72	76	26	100	100	0	2159	2120	516	99	100	13	100	100	0	0.356	0.361	0.372	0.360	1.311	0.334	0.871	80	484	2793	2751	-1.491	733	2060	730	2021	0
4	22	15	"PFN0132"	"N130_41"	18380	25270	120	144	145	36	69	72	20	92	84	0	195	199	49	97	99	16	97	92	0	0.765	0.745	0.739	0.723	1.974	0.716	0.481	120	610	173	178	-0.386	75	98	76	102	0
4	1	16	"PFN0149"	"N131_17"	14400	25480	120	895	827	226	82	84	16	100	100	0	385	386	92	106	109	16	100	100	0	2.914	2.661	2.706	2.671	1.469	2.780	0.876	120	551	1092	1025	1.543	813	279	745	280	0
4	2	16	"PFN0153"	"N131_27"	14580	25480	120	345	331	105	83	84	16	99	97	0	926	847	272	107	109	16	99	99	0	0.320	0.335	0.336	0.332	1.838	0.320	0.853	120	483	1081	988	-1.644	262	819	248	740	0
4	3	16	"PFN0155"	"N131_4"	14770	25490	150	82	85	18	83	85	19	16	4	0	115	115	17	104	105	14	41	14	0	-0.091	0.182	0.882	0.903	4.311	21.550	0.000	156	644	10	13	Error	-1	11	2	11	-50
4	4	16	"PFN0157"	"N131_5"	14960	25490	150	80	82	18	83	85	20	13	1	0	108	108	16	105	106	14	24	7	0	-1.000	-0.333	1.196	1.011	3.504	38.557	0.000	156	515	0	2	Error	-3	3	-1	3	-50
4	5	16	"PFN0159"	"N131_52"	15150	25470	120	4985	4602	1332	82	84	18	100	100	0	2986	2587	1015	107	108	17	97	95	0	1.703	1.823	1.745	2.079	1.981	1.767	0.897	120	444	7782	7000	0.768	4903	2879	4520	2480	0
4	6	16	"PFN0164"	"N132_101"	15340	25480	120	908	851	269	82	84	19	100	99	0	1720	1619	422	107	108	17	100	100	0	0.512	0.509	0.519	0.476	1.611	0.507	0.897	120	496	2439	2281	-0.966	826	1613	769	1512	0
4	7	16	"PFN0559"	"N143_59"	15550	25490	150	81	83	17	80	83	19	16	2	0	111	111	16	106	107	14	26	8	0	0.200	0.600	1.017	0.942	3.440	7.339	0.004	156	577	6	8	-2.322	1	5	3	5	-50
4	8	16	"PFN0564"	"N143_71"	15710	25480	120	298	285	81	81	84	20	94	92	0	740	708	207	106	106	14	100	99	0	0.342	0.339	0.334	0.320	1.673	0.323	0.839	120	469	851	806	-1.547	217	634	204	602	0
4	9	16	"PFN0566"	"N143_9"	15910	25480	110	103	109	24	81	84	21	50	28	0	135	139	24	105	107	15	78	50	0	0.733	0.824	0.792	0.710	3.063	5.139	0.048	80	477	52	62	-0.447	22	30	28	34	0
4	10	16	"PFN0576"	"N145_12"	16090	25470	120	1118	1035	301	82	85	21	100	100	0	1641	1541	545	105	107	16	100	99	0	0.674	0.664	0.664	0.707	1.612	0.629	0.917	120	506	2572	2389	-0.568	1036	1536	953	1436	0
4	11	16	"PFN0578"	"N145_20"	16270	25470	120	2043	1900	569	86	240	1726	65	0	0	2179	2042	618	109	110	17	100	100	0	0.945	0.938	0.942	0.937	1.566	0.930	0.919	120	570	4027	3747	-0.081	1957	2070	1814	1933	0
4	12	16	"PFN0580"	"N145_23"	16480	25470	120	65535	58851	13107	89	257	1793	100	100	71	38888	32966	12514	110	111	18	100	100	0	1.688	1.788	1.651	1.973	1.691	1.770	0.867	120	528	104224	91618	0.755	65446	38778	58762	32856	0
4	13	16	"PFN0603"	"N147_10"	16670	25470	120	489	470	133	86	92	25	99	98	0	307	296	59	107	110	17	100	100	0	2.015	2.032	2.065	1.946	1.614	2.180	0.842	120	521	603	573	1.011	403	200	384	189	0
4	14	16	"PFN0605"	"N147_13"	16850	25460	110	1564	1523	229	84	86	22	100	100	0	1350	1250	266	106	107	16	100	100	0	1.190	1.258	1.207	1.288	1.273	1.207	0.914	80	517	2724	2583	0.251	1480	1244	1439	1144	0
4	15	16	"PFN0610"	"N147_2"	17050	25460	110	946	905	211	80	83	22	100	100	0	671	651	156	103	105	17	100	100	0	1.525	1.505	1.433	1.525	1.308	1.459	0.869	80	558	1434	1373	0.608	866	568	825	548	0
4	16	16	"PFN0612"	"N147_24"	17230	25470	100	124	126	28	77	80	20	86	62	0	199	197	38	100	102	15	96	96	0	0.475	0.505	0.484	0.439	2.408	0.462	0.344	80	415	146	146	-1.075	47	99	49	97	0
4	17	16	"PFN0615"	"N147_4"	17430	25460	110	223	223	41	73	76	16	100	100	0	223	222	49	99	101	14	98	96	0	1.210	1.220	1.206	1.310	1.790	1.911	0.470	80	471	274	273	0.275	150	124	150	123	0
4	18	16	"PFN0617"	"N148_1"	17620	25460	140	315	313	77	73	75	17	100	100	0	265	264	68	98	100	14	98	96	0	1.449	1.446	1.491	1.530	1.522	1.427	0.840	156	670	409	406	0.535	242	167	240	166	0
4	19	16	"PFN0640"	"N149_7"	17810	25460	110	155	162	43	72	75	19	98	91	0	186	188	32	99	100	14	98	98	0	0.954	1.011	1.023	0.956	1.764	1.004	0.580	80	443	170	179	-0.068	83	87	90	89	0
4	20	16	"PFN0642"	"N150_10"	17990	25460	120	785	777	221	71	74	25	100	100	0	788	737	256	99	99	14	99	98	0	1.036	1.107	1.103	1.205	1.603	1.064	0.918	120	536	1403	1344	0.051	714	689	706	638	0
4	21	16	"PFN0645"	"N150_15"	18190	25460	120	397	382	100	71	85	180	87	35	0	606	585	148	98	99	14	100	100	0	0.642	0.639	0.637	0.642	1.562	1.105	0.299	120	554	834	798	-0.640	326	508	311	487	0
4	22	16	"PFN0647"	"N150_19"	18380	25460	110	192	192	39	69	84	191	2	0	0	430	438	96	98	100	18	100	100	0	0.370	0.362	0.381	0.358	1.449	3.886	0.037	80	484	455	463	-1.433	123	332	123	340	0
4	1	17	"PFN0649"	"N150_27"	14390	25670	120	3122	2978	908	82	85	21	100	100	0	2033	1855	643	106	107	14	98	98	0	1.578	1.656	1.647	1.739	1.549	1.647	0.925	120	565	4967	4645	0.658	3040	1927	2896	1749	0
4	2	17	"PFN0652"	"N150_32"	14570	25680	120	329	316	90	84	85	16	96	95	0	337	340	75	106	109	16	100	99	0	1.061	0.991	1.026	0.913	1.790	1.025	0.819	120	521	476	466	0.085	245	231	232	234	0
4	3	17	"PFN0668"	"N150_62"	14780	25680	120	106	111	30	84	85	19	57	29	0	194	192	38	104	106	14	98	95	0	0.244	0.307	0.328	0.271	3.002	0.273	0.153	120	472	112	115	-2.032	22	90	27	88	0
4	4	17	"PFN0670"	"N150_65"	14970	25680	150	110	110	23	85	86	19	56	25	0	125	126	20	107	108	15	54	21	0	1.389	1.316	1.333	1.263	2.796	1.902	0.083	156	527	43	44	0.474	25	18	25	19	-50
4	5	17	"PFN0672"	"N150_68"	15150	25670	120	2716	2459	926	83	84	17	100	100	0	2372	2156	819	108	110	15	100	99	0	1.163	1.160	1.190	1.184	1.928	1.162	0.917	120	475	4897	4424	0.218	2633	2264	2376	2048	0
4	6	17	"PFN0674"	"N150_71"	15340	25670	120	736	693	227	82	83	17	100	98	0	908	885	271	107	109	15	100	100	0	0.816	0.785	0.800	0.750	1.698	0.782	0.892	120	529	1455	1389	-0.293	654	801	611	778	0
4	7	17	"PFN0676"	"N150_75"	15550	25660	130	415	410	80	81	83	16	100	100	0	536	525	117	106	108	14	100	100	0	0.777	0.785	0.775	0.795	1.492	0.748	0.807	120	510	764	748	-0.364	334	430	329	419	0
4	8	17	"PFN0678"	"N150_78"	15720	25670	120	170	175	40	81	84	17	96	91	0	435	424	116	105	106	13	100	100	0	0.270	0.295	0.281	0.290	1.759	0.262	0.686	120	459	419	413	-1.891	89	330	94	319	0
4	9	17	"PFN0783"	"N157_18"	15900	25660	110	197	198	38	81	84	21	100	97	0	238	241	42	105	106	15	100	100	0	0.872	0.860	0.897	0.858	1.623	0.819	0.614	80	464	249	253	-0.197	116	133	117	136	0
4	10	17	"PFN0789"	"N157_41"	16100	25670	120	229	244	154	81	82	18	98	96	0	666	641	167	107	108	16	100	100	0	0.265	0.305	0.272	0.269	1.693	0.334	0.500	120	540	707	697	-1.917	148	559	163	534	0
4	11	17	"PFN0807"	"N159_20"	16280	25660	110	647	655	137	82	83	19	100	100	0	2111	2117	472	106	109	26	100	100	0	0.282	0.285	0.289	0.283	1.304	0.270	0.899	80	476	2570	2584	-1.827	565	2005	573	2011	0
4	12	17	"PFN0836"	"N163_1"	16480	25660	120	1428	1276	417	82	86	24	100	100	0	1226	1104	380	104	108	25	99	98	0	1.200	1.194	1.180	1.256	1.781	1.187	0.907	120	534	2468	2194	0.263	1346	1122	1194	1000	0
4	13	17	"PFN0840"	"N164_1"	16670	25660	120	1689	1562	464	80	83	22	100	100	0	3861	3507	1044	105	107	16	100	100	0	0.428	0.436	0.443	0.448	1.664	0.426	0.927	120	527	5365	4884	-1.223	1609	3756	1482	3402	0
4	14	17	"PFN0849"	"N165_2"	16850	25660	110	468	459	80	80	81	20	100	100	0	1548	1525	231	104	107	20	100	100	0	0.269	0.267	0.266	0.263	1.276	0.255	0.908	80	522	1832	1800	-1.896	388	1444	379	1421	0
4	15	17	"PFN0935"	"N181_4"	17070	25680	90	88	86	18	80	82	17	28	5	0	141	140	27	105	108	18	78	48	0	0.222	0.171	0.497	0.469	2.501	0.243	0.025	52	352	44	41	-2.170	8	36	6	35	0
4	16	17	"PFN0929"	"N181_18"	17240	25660	120	463	432	142	75	79	20	97	95	0	1658	1547	479	100	102	15	100	100	0	0.249	0.247	0.257	0.240	1.538	0.240	0.887	120	547	1946	1804	-2.006	388	1558	357	1447	0
4	17	17	"PFN0946"	"N185_14"	17440	25660	120	1481	1380	499	72	74	14	99	99	0	1686	1632	523	99	100	15	100	100	0	0.888	0.853	0.883	0.751	1.998	0.863	0.883	120	538	2996	2841	-0.172	1409	1587	1308	1533	0
4	18	17	"PFN0382"	"N137_2"	17620	25650	110	2106	2016	429	72	73	15	100	100	0	2773	2632	685	98	105	64	100	100	0	0.760	0.767	0.745	0.779	1.275	0.714	0.903	80	448	4709	4478	-0.395	2034	2675	1944	2534	0
4	19	17	"PFL0032"	"L1_63"	17810	25660	120	321	317	90	71	74	18	99	98	0	689	673	192	100	104	56	100	97	0	0.424	0.429	0.437	0.420	1.621	0.407	0.814	120	586	839	819	-1.236	250	589	246	573	0
4	20	17	"PFL0051"	"L1_92"	18010	25660	120	809	766	268	70	74	40	96	95	0	1202	1134	343	99	100	14	100	100	0	0.670	0.672	0.681	0.616	1.797	0.674	0.894	120	497	1842	1731	-0.578	739	1103	696	1035	0
4	21	17	"PFL0093"	"L2_163"	18180	25650	130	124	124	27	71	80	131	0	0	0	164	167	32	98	99	14	97	88	0	0.803	0.768	0.753	0.761	2.258	0.749	0.431	120	535	119	122	-0.316	53	66	53	69	0
4	22	17	"PFL0100"	"L2_176"	18380	25650	120	1985	1850	701	72	74	16	99	99	0	3410	3155	994	101	103	16	100	100	0	0.578	0.582	0.601	0.538	1.810	0.587	0.911	120	605	5222	4832	-0.791	1913	3309	1778	3054	0
4	1	18	"PFL0105"	"L2_187"	14410	25860	120	24089	21364	8095	89	91	22	100	100	0	23596	21710	7995	114	115	16	100	100	0	1.022	0.985	0.997	1.009	1.952	0.989	0.929	120	568	47482	42871	0.031	24000	23482	21275	21596	0
4	2	18	"PFL0107"	"L2_190"	14590	25860	110	298	303	56	86	87	16	100	100	0	557	551	95	113	114	17	100	100	0	0.477	0.495	0.488	0.489	1.352	0.469	0.867	80	460	656	655	-1.066	212	444	217	438	0
4	3	18	"PFL0118"	"L2_202"	14790	25860	120	323	309	87	84	84	16	98	97	0	568	529	142	109	110	15	100	99	0	0.521	0.536	0.540	0.524	1.784	0.518	0.814	120	515	698	645	-0.941	239	459	225	420	0
4	4	18	"PFL0126"	"L2_215"	14970	25860	110	569	568	101	85	86	16	100	100	0	1224	1177	262	111	114	21	100	100	0	0.435	0.453	0.441	0.460	1.308	0.412	0.886	80	416	1597	1549	-1.201	484	1113	483	1066	0
4	5	18	"PFJ0334"	"J326_1"	15150	25860	120	9311	8661	2336	85	86	16	100	100	0	9312	8557	2252	110	113	21	100	100	0	1.003	1.015	1.015	1.004	1.364	1.013	0.945	120	523	18428	17023	0.004	9226	9202	8576	8447	0
4	6	18	"PFJ0360"	"J352_5"	15350	25860	120	1021	975	372	85	86	17	99	98	0	1479	1403	407	110	112	16	100	100	0	0.684	0.688	0.728	0.617	1.846	0.707	0.900	120	528	2305	2183	-0.549	936	1369	890	1293	0
4	7	18	"PFJ0381"	"J38_18"	15540	25860	110	129	129	22	84	86	18	91	62	0	168	172	29	109	111	15	98	90	0	0.763	0.714	0.697	0.691	1.885	0.703	0.363	80	473	104	108	-0.391	45	59	45	63	0
4	8	18	"PFJ0399"	"J43_10"	15730	25860	120	160	154	39	83	85	20	90	75	0	289	287	55	110	111	15	100	100	0	0.430	0.401	0.402	0.386	1.757	0.378	0.542	120	502	256	248	-1.217	77	179	71	177	0
4	9	18	"PFJ0409"	"J43_23"	15910	25850	120	303	300	74	82	85	22	99	98	0	874	832	248	111	112	16	99	98	0	0.290	0.302	0.305	0.321	1.614	0.283	0.870	120	547	984	939	-1.788	221	763	218	721	0
4	10	18	"PFJ0430"	"J478_10"	16100	25850	120	4173	3817	996	80	83	18	100	100	0	4469	4092	1155	108	110	16	100	100	0	0.939	0.938	0.933	0.961	1.434	0.928	0.936	120	516	8454	7721	-0.092	4093	4361	3737	3984	0
4	11	18	"PFJ0226"	"J227_1"	16300	25850	100	105	112	30	79	81	18	65	36	0	139	140	21	106	108	25	66	21	0	0.788	0.971	0.920	0.894	3.396	1.505	0.116	80	465	59	67	-0.344	26	33	33	34	0
4	12	18	"PFJ0237"	"J232_2"	16490	25850	120	111	111	24	76	79	20	71	38	0	259	252	62	103	104	14	97	95	0	0.224	0.235	0.233	0.214	2.343	0.204	0.220	120	540	191	184	-2.156	35	156	35	149	0
4	13	18	"PFJ0256"	"J245_7"	16680	25850	100	193	185	36	77	80	20	97	92	0	234	236	55	103	105	15	100	97	0	0.885	0.812	0.817	0.831	1.622	0.767	0.708	80	420	247	241	-0.175	116	131	108	133	0
4	14	18	"PFJ0284"	"J269_5"	16870	25850	120	1389	1263	499	76	80	23	99	98	0	1441	1275	401	105	107	18	100	100	0	0.983	1.015	1.017	0.915	1.886	1.051	0.911	120	526	2649	2357	-0.025	1313	1336	1187	1170	0
4	15	18	"PFJ0315"	"J2975_2"	17050	25850	120	712	662	238	76	79	20	99	97	0	1024	945	304	104	105	15	100	100	0	0.691	0.697	0.707	0.644	1.778	0.700	0.892	120	496	1556	1427	-0.533	636	920	586	841	0
4	16	18	"PFJ0365"	"J378_1"	17240	25850	120	660	589	207	74	77	18	95	95	0	2062	1865	544	100	101	14	100	100	0	0.299	0.292	0.296	0.259	1.928	0.291	0.909	120	528	2548	2280	-1.743	586	1962	515	1765	0
4	17	18	"PFK0117"	"Km799_7"	17460	25850	150	81	82	18	73	74	17	30	8	0	118	121	23	100	103	19	46	20	0	0.444	0.429	0.757	0.619	3.804	0.444	0.068	156	683	26	30	-1.170	8	18	9	21	-50
4	18	18	"PFK0142"	"Kn10286_1"	17620	25840	110	1306	1282	230	70	72	15	100	100	0	1138	1112	274	99	107	62	100	100	0	1.190	1.196	1.172	1.230	1.261	1.130	0.904	80	429	2275	2225	0.250	1236	1039	1212	1013	0
4	19	18	"PFK0175"	"Kn1239_1"	17810	25850	110	82	87	23	69	71	14	47	21	0	158	158	27	99	101	18	92	81	0	0.220	0.305	0.279	0.301	3.274	0.191	0.037	80	414	72	77	-2.182	13	59	18	59	0
4	20	18	"PFK0203"	"Kn1453_6"	17980	25860	150	72	77	22	71	75	38	5	1	0	104	106	17	102	103	16	17	5	0	0.500	1.500	1.000	1.063	2.963	127.425	0.000	156	588	3	10	-1.000	1	2	6	4	-50
4	21	18	"PFK0250"	"Kn2004_3"	18190	25840	120	242	238	64	70	75	41	97	90	0	346	332	101	100	103	18	95	95	0	0.699	0.724	0.672	0.752	1.796	0.709	0.620	120	460	418	400	-0.516	172	246	168	232	0
4	22	18	"PFK0277"	"Kn2223_1"	18360	25860	150	82	84	18	78	80	17	28	7	0	114	117	21	116	118	23	12	4	0	-2.000	6.000	0.907	0.882	3.593	0.539	0.122	156	727	2	7	Error	4	-2	6	1	-50
4	1	19	"PFK0478"	"Kn610_1"	14390	26050	120	1041	955	312	88	90	18	100	100	0	798	790	249	113	114	15	100	98	0	1.391	1.281	1.269	1.318	1.586	1.287	0.905	120	529	1638	1544	0.476	953	685	867	677	0
4	2	19	"PFK0517"	"Kn8027_1"	14560	26070	150	86	88	22	87	89	18	16	3	0	115	115	19	115	117	17	17	4	0	100000.000	100000.000	1.200	1.142	3.848	1.511	0.007	156	636	-1	1	16.610	-1	0	1	0	-50
4	3	19	"PFK0524"	"Kn836_1"	14780	26050	120	146	150	41	84	85	17	89	78	0	262	262	70	112	114	17	97	95	0	0.413	0.440	0.434	0.418	2.169	0.414	0.517	120	550	212	216	-1.275	62	150	66	150	0
4	4	19	"PFK0554"	"Kn962_1"	14970	26050	110	107	108	21	83	84	16	68	30	0	177	177	32	113	116	21	92	67	0	0.375	0.391	0.427	0.398	2.724	0.334	0.205	80	413	88	89	-1.415	24	64	25	64	0
4	5	19	"PFK0701"	"Ks15_2"	15130	26070	150	95	97	19	85	87	17	35	14	0	124	127	24	116	119	22	25	5	0	1.250	1.091	1.000	0.914	4.271	0.424	0.016	156	584	18	23	0.322	10	8	12	11	-50
4	6	19	"PFK0743"	"Ks196_1"	15320	26060	150	90	91	17	86	87	17	21	5	0	129	131	27	118	121	23	25	13	0	0.364	0.385	0.733	0.717	3.584	0.386	0.039	156	564	15	18	-1.459	4	11	5	13	-50
4	7	19	"PFK1214"	"Ks82_7"	15510	26060	150	88	95	38	86	87	17	25	12	0	123	124	19	122	131	37	3	0	0	2.000	4.500	1.000	1.002	4.137	1.141	0.024	156	586	3	11	1.000	2	1	9	2	-50
4	8	19	"PFK1273"	"Ks97_17"	15720	26060	150	104	105	24	86	89	23	40	14	0	167	163	35	126	144	59	28	0	0	0.439	0.514	0.488	0.533	3.733	0.375	0.057	156	609	59	56	-1.188	18	41	19	37	-50
4	9	19	"PFK0237"	"Kn1802_2"	15920	26080	150	88	107	83	84	88	23	19	8	0	132	194	291	127	146	63	8	6	0	0.800	0.343	0.810	0.992	3.542	0.271	0.774	156	551	9	90	-0.322	4	5	23	67	-50
4	10	19	"PFK0352"	"Kn3360_1"	16100	26050	150	93	95	21	81	82	18	37	12	0	132	136	27	115	121	27	35	12	0	0.706	0.667	0.834	0.810	3.555	0.316	0.029	156	650	29	35	-0.503	12	17	14	21	-50
4	11	19	"PFK0401"	"Kn4252_4"	16300	26050	110	139	138	29	78	79	15	95	87	0	161	158	26	111	113	17	87	65	0	1.220	1.277	1.317	1.295	2.810	1.406	0.295	80	477	111	107	0.287	61	50	60	47	0
4	12	19	"PFK0571"	"Ks101_8"	16480	26040	120	401	388	106	77	81	20	99	98	0	438	423	105	111	114	18	99	99	0	0.991	0.997	0.972	0.995	1.732	0.985	0.846	120	574	651	623	-0.013	324	327	311	312	0
4	13	19	"PFBL B0018"	"oPFBLOB0018"	16670	26030	110	2377	2240	548	79	97	110	100	100	0	970	895	234	112	126	91	97	97	0	2.678	2.760	2.722	2.886	1.481	2.745	0.876	80	491	3156	2944	1.421	2298	858	2161	783	0
4	14	19	"PFM60469"	"oPFM60469"	16870	26040	120	33352	28939	10601	80	98	111	100	100	0	33438	28710	10043	115	128	91	100	100	0	0.998	1.009	1.028	0.960	1.759	1.016	0.925	120	490	66595	57454	-0.002	33272	33323	28859	28595	0
4	15	19	"PFB0683"	"oPFB0683"	17060	26040	120	336	376	169	78	81	21	94	89	0	389	435	170	109	110	16	96	96	0	0.921	0.914	0.941	0.869	1.892	0.930	0.900	120	397	538	624	-0.118	258	280	298	326	0
4	16	19	"PFG0004"	"oPFG0004"	17240	26040	120	479	444	139	74	77	18	98	95	0	662	620	170	102	103	15	100	99	0	0.723	0.714	0.730	0.680	1.734	0.708	0.862	120	489	965	888	-0.468	405	560	370	518	0
4	17	19	"PFC0763"	"oPFC0763"	17450	26040	80	91	93	20	74	77	21	46	9	0	126	129	23	102	105	20	57	25	0	0.708	0.704	0.824	0.924	3.320	0.960	0.007	52	282	41	46	-0.497	17	24	19	27	0
4	18	19	"PFL0014"	"oPFL0014"	17620	26030	120	917	857	269	71	73	16	100	100	0	1794	1730	566	102	105	20	100	100	0	0.500	0.483	0.483	0.481	1.661	0.465	0.899	120	466	2538	2414	-1.000	846	1692	786	1628	0
4	19	19	"PFM60471"	"oPFM60471"	17810	26030	130	9187	9027	2200	72	73	16	100	100	0	16501	15968	3894	104	106	15	100	100	0	0.556	0.564	0.568	0.566	1.230	0.551	0.926	120	445	25512	24819	-0.847	9115	16397	8955	15864	0
4	20	19	"PFL0019"	"oPFL0019"	18000	26030	120	1112	1037	334	72	74	15	100	100	0	2069	1900	604	106	108	17	100	100	0	0.530	0.538	0.546	0.542	1.638	0.529	0.928	120	389	3003	2759	-0.916	1040	1963	965	1794	0
4	21	19	"PFG0007"	"oPFG0007"	18190	26030	120	1342	1270	419	69	72	16	100	100	0	992	966	279	108	110	19	100	100	0	1.440	1.400	1.435	1.344	1.647	1.434	0.908	120	425	2157	2059	0.526	1273	884	1201	858	0
4	22	19	"PFI17638"	"oPFI17638"	18380	26030	120	5353	4926	1734	76	78	18	100	100	0	7398	6703	2082	119	122	23	100	100	0	0.725	0.737	0.753	0.705	1.600	0.741	0.927	120	498	12556	11434	-0.464	5277	7279	4850	6584	0
4	1	20	"PFBL B0024"	"oPFBLOB0024"	14400	26240	120	545	520	173	86	88	17	99	99	0	944	919	273	115	117	15	100	100	0	0.554	0.540	0.559	0.528	1.594	0.534	0.874	120	513	1288	1238	-0.853	459	829	434	804	0
4	2	20	"PFBL B0025"	"oPFBLOB0025"	14580	26240	110	178	178	41	84	85	17	95	91	0	358	361	74	113	114	16	100	100	0	0.384	0.379	0.364	0.350	1.754	0.364	0.693	80	397	339	342	-1.382	94	245	94	248	0
4	3	20	"PFN0253"	"oPFN0253"	14770	26240	120	295	287	93	84	85	18	97	94	0	387	378	98	115	116	17	99	97	0	0.776	0.772	0.752	0.762	1.668	0.794	0.828	120	499	483	466	-0.366	211	272	203	263	0
4	4	20	"PFL0021"	"oPFL0021"	14960	26240	120	929	852	312	85	86	17	100	97	0	1330	1250	429	119	121	17	99	99	0	0.697	0.678	0.699	0.643	1.889	0.676	0.893	120	453	2055	1898	-0.521	844	1211	767	1131	0
4	5	20	"PFF72416"	"oPFF72416"	15140	26270	150	85	86	16	84	87	17	15	2	0	146	148	27	121	124	20	57	25	0	0.040	0.074	0.484	0.444	4.455	0.066	0.003	156	530	26	29	-4.644	1	25	2	27	-50
4	6	20	"PFI17640"	"oPFI17640"	15350	26240	120	221	213	59	84	87	17	96	93	0	307	309	72	126	130	28	97	96	0	0.757	0.705	0.671	0.671	2.076	0.682	0.629	120	393	318	312	-0.402	137	181	129	183	0
4	7	20	"PFK12891"	"oPFK12891"	15530	26240	120	691	661	224	88	90	19	97	97	0	652	657	180	138	148	42	100	100	0	1.173	1.104	1.124	0.982	1.982	1.186	0.870	120	412	1117	1092	0.230	603	514	573	519	0
4	8	20	"PFJ12782"	"oPFJ12782"	15730	26240	120	18718	18188	8732	91	94	21	100	100	0	65535	56239	13447	162	183	70	100	100	54	0.285	0.323	0.317	0.269	2.070	0.338	0.836	120	415	84000	74174	-1.811	18627	65373	18097	56077	0
4	9	20	"PFL0025"	"oPFL0025"	15920	26240	120	405	436	164	89	91	21	100	99	0	1252	1379	625	166	186	68	100	100	0	0.291	0.286	0.294	0.290	1.558	0.272	0.871	120	392	1402	1560	-1.781	316	1086	347	1213	0
4	10	20	"PFF72418"	"oPFF72418"	16100	26230	110	1434	1408	254	83	85	18	100	100	0	3880	3688	890	147	152	35	100	100	0	0.362	0.374	0.365	0.382	1.334	0.346	0.905	80	422	5084	4866	-1.466	1351	3733	1325	3541	0
4	11	20	"PFC0772"	"oPFC0772"	16290	26230	110	242	243	49	81	85	33	100	97	0	935	902	183	135	149	162	100	98	0	0.201	0.211	0.209	0.207	1.440	0.201	0.822	80	520	961	929	-2.313	161	800	162	767	0
4	12	20	"PFA32028"	"oPFA32028"	16480	26240	90	74	77	17	79	83	39	1	0	0	200	210	40	134	150	192	1	0	0	-0.076	-0.026	0.162	0.138	2.738	0.094	0.240	52	364	61	74	Error	-5	66	-2	76	0
4	13	20	"PFI17641"	"oPFI17641"	16670	26230	120	1083	1030	311	75	85	85	99	99	0	3324	3159	1074	129	137	73	99	99	0	0.315	0.315	0.317	0.327	1.693	0.301	0.918	120	563	4203	3985	-1.664	1008	3195	955	3030	0
4	14	20	"PFL0027"	"oPFL0027"	16870	26230	120	625	625	200	74	78	20	100	100	0	639	603	160	126	128	20	99	99	0	1.074	1.155	1.110	1.174	1.642	1.201	0.883	120	399	1064	1028	0.103	551	513	551	477	0
4	15	20	"PFK12903"	"oPFK12903"	17010	26210	150	89	90	22	77	79	19	36	14	0	148	146	29	116	118	19	61	39	0	0.375	0.433	0.609	0.613	3.560	0.455	0.086	156	524	44	43	-1.415	12	32	13	30	-50
4	16	20	"PFI17664"	"oPFI17664"	17180	26200	110	411	392	90	74	75	16	98	98	0	783	747	170	108	109	16	100	100	0	0.499	0.498	0.503	0.477	1.611	0.476	0.877	80	389	1012	957	-1.002	337	675	318	639	0
4	17	20	"PFH0013"	"oPFH0013"	17380	26200	120	807	759	269	73	74	17	100	100	0	842	801	253	105	105	15	99	98	0	0.996	0.986	0.983	1.011	1.847	0.997	0.875	120	526	1471	1382	-0.006	734	737	686	696	0
4	18	20	"PFD66991"	"oPFD66991"	17560	26190	110	413	403	74	70	72	17	100	100	0	642	596	132	102	103	15	100	100	0	0.635	0.674	0.669	0.689	1.377	0.608	0.843	80	430	883	827	-0.655	343	540	333	494	0
4	19	20	"PFM60502"	"oPFM60502"	17760	26200	120	692	663	280	72	73	15	96	95	0	1464	1379	476	105	107	15	100	100	0	0.456	0.464	0.471	0.432	1.721	0.467	0.892	120	476	1979	1865	-1.132	620	1359	591	1274	0
4	20	20	"PFI17667"	"oPFI17667"	17940	26200	120	404	408	138	73	74	15	99	99	0	739	717	214	108	108	16	100	100	0	0.525	0.550	0.572	0.524	1.591	0.550	0.886	120	440	962	944	-0.931	331	631	335	609	0
4	21	20	"PFF72456"	"oPFF72456"	18130	26200	120	374	367	101	70	71	14	99	99	0	634	638	179	105	106	15	100	100	0	0.575	0.557	0.562	0.559	1.443	0.538	0.871	120	455	833	830	-0.799	304	529	297	533	0
4	22	20	"PFI17668"	"oPFI17668"	18330	26200	120	280	276	92	68	70	14	95	92	0	572	566	196	106	108	16	98	98	0	0.455	0.452	0.453	0.430	2.217	0.430	0.843	120	538	678	668	-1.136	212	466	208	460	0
4	1	21	"PFJ12799"	"oPFJ12799"	14330	26430	150	89	91	23	84	86	21	17	4	0	120	121	19	110	112	15	39	15	0	0.500	0.636	0.750	0.850	3.331	7.118	0.002	156	755	15	18	-1.000	5	10	7	11	-50
4	2	21	"PFF72457"	"oPFF72457"	14510	26410	110	1000	936	200	84	85	23	100	100	0	3986	3803	823	112	114	19	100	100	0	0.236	0.231	0.231	0.227	1.283	0.220	0.919	80	434	4790	4543	-2.080	916	3874	852	3691	0
4	3	21	"PFF72459"	"oPFF72459"	14710	26410	100	124	124	31	79	81	17	83	60	0	263	260	65	109	111	16	96	95	0	0.292	0.298	0.307	0.300	1.956	0.258	0.352	80	451	199	196	-1.775	45	154	45	151	0
4	4	21	"PFM60506"	"oPFM60506"	14900	26410	110	445	425	106	81	84	18	100	98	0	888	845	202	113	114	17	100	100	0	0.470	0.470	0.468	0.454	1.399	0.452	0.890	80	471	1139	1076	-1.090	364	775	344	732	0
4	5	21	"PFL0067"	"oPFL0067"	15100	26410	110	171	176	42	83	85	17	100	95	0	520	504	111	119	120	18	100	100	0	0.219	0.242	0.243	0.229	1.590	0.238	0.701	80	374	489	478	-2.188	88	401	93	385	0
4	6	21	"PFI17670"	"oPFI17670"	15280	26410	120	472	443	159	83	84	16	97	95	0	833	822	315	115	118	21	99	98	0	0.542	0.509	0.533	0.520	1.746	0.488	0.860	120	432	1107	1067	-0.884	389	718	360	707	0
4	7	21	"PFI17672"	"oPFI17672"	15480	26410	120	162	167	44	82	85	19	93	85	0	394	384	106	115	119	24	99	94	0	0.287	0.316	0.321	0.298	1.817	0.307	0.720	120	484	359	354	-1.802	80	279	85	269	0
4	8	21	"PFL0068"	"oPFL0068"	15680	26410	120	528	505	179	86	89	19	97	95	0	540	527	167	121	129	35	99	97	0	1.055	1.032	1.072	0.982	1.715	1.036	0.870	120	493	861	825	0.077	442	419	419	406	0
4	9	21	"PFL0070"	"oPFL0070"	15860	26410	110	491	491	108	86	88	18	100	100	0	958	952	237	130	147	54	100	98	0	0.489	0.493	0.488	0.503	1.387	0.468	0.892	80	396	1233	1227	-1.032	405	828	405	822	0
4	10	21	"PFF72463"	"oPFF72463"	16040	26410	120	529	513	182	87	87	17	100	99	0	784	750	264	133	140	34	99	97	0	0.679	0.690	0.712	0.681	1.686	0.677	0.890	120	517	1093	1043	-0.559	442	651	426	617	0
4	11	21	"PFD66995"	"oPFD66995"	16270	26440	150	87	89	19	86	88	18	17	5	0	126	128	24	132	135	27	10	1	0	-0.167	-0.750	0.750	0.840	3.729	0.122	0.006	156	630	-5	-1	Error	1	-6	3	-4	-50
4	12	21	"PFL0074"	"oPFL0074"	16440	26410	120	1675	1544	652	82	87	36	96	93	0	2091	1930	706	128	142	173	98	95	0	0.812	0.811	0.834	0.717	2.041	0.823	0.908	120	452	3556	3264	-0.301	1593	1963	1462	1802	0
4	13	21	"PFJ12802"	"oPFJ12802"	16610	26400	110	1031	1017	236	78	81	22	100	100	0	849	806	189	124	126	23	100	100	0	1.314	1.377	1.365	1.384	1.328	1.305	0.899	80	436	1678	1621	0.394	953	725	939	682	0
4	14	21	"PFBL B0125"	"oPFBLOB0125"	16810	26410	120	194	190	52	77	79	19	92	90	0	428	413	114	119	122	23	98	98	0	0.379	0.384	0.375	0.369	1.731	0.372	0.764	120	528	426	407	-1.401	117	309	113	294	0
4	15	21	"PFN0269"	"oPFN0269"	17000	26400	110	1678	1652	497	77	79	18	100	100	0	5083	4950	1378	116	118	19	100	100	0	0.322	0.326	0.325	0.316	1.376	0.305	0.910	80	458	6568	6409	-1.633	1601	4967	1575	4834	0
4	16	21	"PFD66996"	"oPFD66996"	17190	26400	110	396	411	107	75	77	16	100	98	0	747	744	152	112	114	19	100	100	0	0.506	0.532	0.524	0.511	1.426	0.514	0.858	80	530	956	968	-0.984	321	635	336	632	0
4	17	21	"PFF72496"	"oPFF72496"	17380	26400	120	363	352	102	73	74	14	99	99	0	407	392	101	108	110	18	98	97	0	0.970	0.982	1.015	0.999	1.941	0.985	0.867	120	549	589	563	-0.044	290	299	279	284	0
4	18	21	"PFH0035"	"oPFH0035"	17570	26400	120	134	140	45	72	74	15	94	84	0	413	402	116	105	107	17	100	99	0	0.201	0.229	0.219	0.210	1.915	0.216	0.518	120	546	370	365	-2.313	62	308	68	297	0
4	19	21	"PFL0139"	"oPFL0139"	17760	26400	120	366	361	110	72	122	521	0	0	0	865	804	223	106	115	90	99	97	0	0.387	0.414	0.420	0.394	1.734	3.147	0.163	120	545	1053	987	-1.368	294	759	289	698	0
4	20	21	"PFBL B0173"	"oPFBLOB0173"	17950	26400	120	129	128	32	71	73	15	90	80	0	271	277	75	103	105	16	98	98	0	0.345	0.328	0.328	0.333	1.786	0.307	0.605	120	546	226	231	-1.534	58	168	57	174	0
4	21	21	"PFI17720"	"oPFI17720"	18140	26390	120	94	97	22	71	73	18	60	30	0	137	139	23	103	104	15	83	57	0	0.676	0.722	0.672	0.656	2.611	0.827	0.115	120	545	57	62	-0.564	23	34	26	36	0
4	22	21	"PFG0054"	"oPFG0054"	18330	26390	120	2195	2086	718	69	76	56	100	100	0	1948	1811	706	101	102	14	99	99	0	1.151	1.180	1.171	1.297	1.822	1.150	0.915	120	625	3973	3727	0.203	2126	1847	2017	1710	0
4	1	22	"PFN0287"	"oPFN0287"	14350	26610	120	171	173	45	84	87	24	91	81	0	251	244	62	106	109	31	95	86	0	0.600	0.645	0.639	0.625	2.094	0.632	0.618	120	568	232	227	-0.737	87	145	89	138	0
4	2	22	"PFL0140"	"oPFL0140"	14530	26600	120	969	941	315	82	85	22	100	100	0	613	596	190	107	108	18	99	99	0	1.753	1.757	1.770	1.839	1.653	1.777	0.910	120	603	1393	1348	0.810	887	506	859	489	0
4	3	22	"PFL0142"	"oPFL0142"	14720	26600	110	238	230	56	80	83	22	98	96	0	469	454	103	104	106	15	100	100	0	0.433	0.429	0.413	0.407	1.631	0.386	0.761	80	538	523	500	-1.208	158	365	150	350	0
4	4	22	"PFL0144"	"oPFL0144"	14920	26600	120	232	223	69	82	85	23	95	89	0	312	306	84	107	108	16	98	96	0	0.732	0.709	0.745	0.714	1.765	0.706	0.739	120	620	355	340	-0.451	150	205	141	199	0
4	5	22	"PFJ12815"	"oPFJ12815"	15100	26600	120	705	651	209	83	85	23	100	99	0	733	702	241	110	111	17	99	99	0	0.998	0.959	0.952	0.990	1.661	0.934	0.904	120	598	1245	1160	-0.002	622	623	568	592	0
4	6	22	"PFI17725"	"oPFI17725"	15300	26600	120	7299	6740	2112	82	83	15	100	100	0	3805	3469	1245	109	110	16	98	98	0	1.953	1.982	1.950	2.070	1.702	1.992	0.912	120	601	10913	10018	0.965	7217	3696	6658	3360	0
4	7	22	"PFL0149"	"oPFL0149"	15480	26600	110	162	161	42	81	82	16	93	83	0	211	204	40	109	110	15	96	93	0	0.794	0.842	0.816	0.789	1.815	0.841	0.587	80	510	183	175	-0.333	81	102	80	95	0
4	8	22	"PFG0057"	"oPFG0057"	15670	26600	110	134	137	40	83	88	39	67	17	0	227	225	45	110	111	17	98	97	0	0.436	0.470	0.429	0.410	1.961	0.623	0.248	80	539	168	169	-1.198	51	117	54	115	0
4	9	22	"PFF72505"	"oPFF72505"	15870	26600	120	281	272	66	85	89	31	99	95	0	288	282	61	116	117	18	100	98	0	1.140	1.127	1.152	1.131	1.632	1.201	0.701	120	632	368	353	0.188	196	172	187	166	0
4	10	22	"PFM60543"	"oPFM60543"	16060	26600	120	372	376	102	87	89	23	99	98	0	625	618	202	120	120	17	99	98	0	0.564	0.580	0.587	0.610	1.608	0.540	0.865	120	579	790	787	-0.825	285	505	289	498	0
4	11	22	"PFBL B0178"	"oPFBLOB0178"	16250	26600	120	16623	15335	5080	86	89	23	100	100	0	3990	3745	1193	114	116	17	100	100	0	4.267	4.200	4.292	4.142	1.555	4.344	0.930	120	514	20413	18880	2.093	16537	3876	15249	3631	0
4	12	22	"PFG0058"	"oPFG0058"	16440	26600	120	397	442	197	84	87	22	99	99	0	279	282	74	110	112	18	99	98	0	1.852	2.081	2.009	1.928	1.637	2.363	0.801	120	548	482	530	0.889	313	169	358	172	0
4	13	22	"PFBL B0180"	"oPFBLOB0180"	16630	26600	120	187	194	55	80	83	21	96	92	0	226	224	51	109	112	20	96	92	0	0.915	0.991	1.045	0.975	1.954	1.011	0.647	120	615	224	229	-0.129	107	117	114	115	0
4	14	22	"PFBL B0182"	"oPFBLOB0182"	16820	26600	120	602	559	212	78	80	20	96	93	0	744	707	235	107	108	16	99	99	0	0.823	0.802	0.809	0.731	1.973	0.808	0.862	120	594	1161	1081	-0.282	524	637	481	600	0
4	15	22	"PFBL B0184"	"oPFBLOB0184"	17020	26600	120	327	320	102	77	80	18	98	96	0	446	441	136	107	108	17	98	98	0	0.737	0.728	0.729	0.703	1.814	0.708	0.821	120	635	589	577	-0.439	250	339	243	334	0
4	16	22	"PFI17729"	"oPFI17729"	17200	26600	110	104	112	28	76	78	16	75	43	0	136	136	27	107	109	17	61	41	0	0.966	1.241	1.139	1.023	3.021	1.205	0.120	80	520	57	65	-0.051	28	29	36	29	0
4	17	22	"PFH0036"	"oPFH0036"	17390	26600	120	941	883	337	74	76	15	98	97	0	1806	1756	655	106	107	15	99	99	0	0.510	0.490	0.495	0.464	1.766	0.480	0.910	120	615	2567	2459	-0.971	867	1700	809	1650	0
4	18	22	"PFA32038"	"oPFA32038"	17580	26590	120	7714	7171	2187	74	80	69	100	100	0	3445	3126	1235	106	108	19	99	98	0	2.288	2.350	2.288	2.812	2.088	2.307	0.919	120	597	10979	10117	1.194	7640	3339	7097	3020	0
4	19	22	"EMPTY"	"EMPTY"	17790	26620	150	75	76	17	72	104	412	0	0	0	108	108	17	103	109	72	1	0	0	0.600	0.800	0.895	0.900	3.795	6.737	0.723	156	873	8	9	-0.737	3	5	4	5	-50
4	20	22	"EMPTY"	"EMPTY"	17980	26620	150	73	78	31	71	73	21	13	1	0	99	101	14	102	103	15	13	3	0	-0.667	-7.000	0.923	0.937	3.579	31.100	0.001	156	820	-1	6	Error	2	-3	7	-1	-50
4	21	22	"EMPTY"	"EMPTY"	18170	26620	150	78	81	22	72	76	21	23	5	0	110	110	16	103	104	15	26	4	0	0.857	1.286	1.286	1.237	4.502	13.598	0.002	156	835	13	16	-0.222	6	7	9	7	-50
4	22	22	"EMPTY"	"EMPTY"	18360	26620	150	68	70	18	72	76	46	1	0	0	101	103	14	103	104	14	17	5	0	2.000	100000.000	0.929	0.839	3.204	181.391	0.000	156	1021	-6	-2	1.000	-4	-2	-2	0	-50
5	1	1	"PFI0414"	"I5572_1"	760	27190	130	512	522	113	78	82	24	100	100	0	275	278	47	100	101	14	100	100	0	2.480	2.494	2.491	2.500	1.353	2.614	0.832	120	692	609	622	1.310	434	175	444	178	0
5	2	1	"PFI0486"	"I7438_2"	930	27190	130	3185	3192	1048	82	88	28	100	100	0	2256	2303	807	100	101	14	100	100	0	1.439	1.412	1.419	1.443	1.300	1.367	0.948	120	620	5259	5313	0.525	3103	2156	3110	2203	0
5	3	1	"PFI0416"	"I5607_1"	1120	27190	130	174	178	35	78	83	24	98	95	0	195	195	37	101	101	14	98	96	0	1.021	1.064	1.070	1.097	1.629	1.097	0.576	120	618	190	194	0.030	96	94	100	94	0
5	4	1	"PFI0237"	"I16933_1"	1310	27190	140	244	243	72	75	78	22	98	95	0	471	476	139	102	102	14	100	100	0	0.458	0.449	0.430	0.424	1.574	0.435	0.792	156	692	538	542	-1.127	169	369	168	374	0
5	5	1	"PFI0401"	"I5180_2"	1500	27190	140	358	349	119	75	80	25	96	94	0	734	706	206	102	102	14	98	98	0	0.448	0.454	0.457	0.427	1.793	0.452	0.853	156	686	915	878	-1.159	283	632	274	604	0
5	6	1	"PFI0236"	"I1689_2"	1680	27190	130	1081	1083	295	76	82	27	100	100	0	4528	4576	1324	102	106	58	100	100	0	0.227	0.225	0.226	0.225	1.220	0.212	0.916	120	599	5431	5481	-2.139	1005	4426	1007	4474	0
5	7	1	"PFJ0542"	"J667_1"	1880	27190	140	748	745	251	77	82	25	99	99	0	760	782	231	101	106	53	98	98	0	1.018	0.981	1.004	0.944	1.595	0.984	0.895	156	719	1330	1349	0.026	671	659	668	681	0
5	8	1	"PFJ0005"	"J1011_3"	2080	27190	140	424	411	126	78	83	26	99	96	0	661	658	180	102	103	17	98	98	0	0.619	0.599	0.602	0.588	1.673	0.600	0.894	156	722	905	889	-0.692	346	559	333	556	0
5	9	1	"PFJ0310"	"J2896_1"	2270	27190	130	1057	1028	268	76	80	25	100	100	0	3482	3550	690	102	104	17	100	100	0	0.290	0.276	0.287	0.266	1.310	0.283	0.941	120	579	4361	4400	-1.785	981	3380	952	3448	0
5	10	1	"PFJ0140"	"J17_1"	2450	27190	140	4066	3861	1292	79	87	48	100	98	0	3745	3574	1259	103	105	25	100	98	0	1.095	1.090	1.120	1.167	1.761	1.082	0.951	156	699	7629	7253	0.131	3987	3642	3782	3471	0
5	11	1	"PFJ0200"	"J21_1"	2650	27180	130	943	940	169	82	91	42	100	100	0	1181	1186	213	103	105	16	100	100	0	0.799	0.792	0.795	0.794	1.190	0.774	0.943	120	632	1939	1941	-0.324	861	1078	858	1083	0
5	12	1	"PFJ0215"	"J21_7"	2840	27190	130	733	715	118	85	92	54	100	100	0	1562	1572	211	103	105	17	100	100	0	0.444	0.429	0.431	0.425	1.216	0.421	0.923	120	611	2107	2099	-1.171	648	1459	630	1469	0
5	13	1	"PFJ0476"	"J53_48"	3030	27190	140	1375	1368	580	84	90	64	96	92	0	7707	7329	2886	107	110	23	100	100	0	0.170	0.178	0.182	0.169	1.540	0.178	0.945	156	687	8891	8506	-2.558	1291	7600	1284	7222	0
5	14	1	"PFJ0510"	"J58_2"	3220	27190	140	515	505	144	81	83	19	100	98	0	1814	1783	517	109	112	21	100	100	0	0.255	0.253	0.255	0.251	1.478	0.244	0.910	156	663	2139	2098	-1.974	434	1705	424	1674	0
5	15	1	"PFJ0563"	"J70_2"	3400	27190	140	292	287	68	79	82	19	99	98	0	546	545	129	107	109	16	99	99	0	0.485	0.475	0.474	0.477	1.608	0.455	0.845	156	672	652	646	-1.043	213	439	208	438	0
5	16	1	"PFJ0575"	"J73_12"	3600	27190	140	1196	1082	384	79	83	27	98	96	0	2106	1982	589	106	109	17	100	100	0	0.558	0.535	0.541	0.482	1.626	0.542	0.944	156	675	3117	2879	-0.840	1117	2000	1003	1876	0
5	17	1	"PFJ0599"	"J85_3"	3790	27190	140	335	330	76	81	85	31	98	97	0	743	723	173	105	108	19	99	98	0	0.398	0.403	0.410	0.400	1.543	0.387	0.885	156	705	892	867	-1.329	254	638	249	618	0
5	18	1	"PFJ0018"	"J109_5"	3990	27180	140	167	179	79	82	90	52	81	32	0	211	213	42	104	114	111	44	0	0	0.794	0.890	0.821	0.795	2.064	0.501	0.391	156	702	192	206	-0.332	85	107	97	109	0
5	19	1	"PFJ0181"	"J198_5"	4170	27180	130	2165	2112	704	82	90	50	100	100	0	5344	5402	1481	105	117	120	100	100	0	0.398	0.383	0.393	0.372	1.229	0.389	0.952	120	594	7322	7327	-1.331	2083	5239	2030	5297	0
5	20	1	"PFJ0227"	"J227_2"	4360	27190	140	165	166	33	85	88	24	94	84	0	302	302	66	105	108	15	99	99	0	0.406	0.411	0.412	0.396	1.766	0.385	0.577	156	740	277	278	-1.300	80	197	81	197	0
5	21	1	"PFJ0246"	"J242_1"	4560	27190	130	141	144	28	85	90	28	81	50	0	153	156	29	104	106	15	90	75	0	1.143	1.135	1.186	1.193	2.750	1.627	0.194	120	612	105	111	0.193	56	49	59	52	0
5	22	1	"PFJ0280"	"J268_1"	4740	27190	140	1460	1420	407	87	92	29	99	99	0	1565	1567	384	103	106	15	100	100	0	0.939	0.911	0.944	0.869	1.538	0.924	0.931	156	824	2835	2797	-0.091	1373	1462	1333	1464	0
5	1	2	"PFJ0322"	"J309_17"	750	27400	130	260	261	49	79	84	26	100	100	0	372	376	71	100	102	14	100	100	0	0.665	0.659	0.674	0.656	1.368	0.625	0.815	120	649	453	458	-0.588	181	272	182	276	0
5	2	2	"PFJ0363"	"J373_1"	940	27400	130	381	397	86	84	90	31	100	100	0	597	595	101	102	103	15	100	100	0	0.600	0.635	0.620	0.623	1.271	0.625	0.886	120	614	792	806	-0.737	297	495	313	493	0
5	3	2	"PFN0173"	"N132_113"	1140	27390	130	607	596	115	78	85	28	100	100	0	1333	1311	218	101	102	15	100	100	0	0.429	0.428	0.425	0.424	1.248	0.415	0.919	120	589	1761	1728	-1.220	529	1232	518	1210	0
5	4	2	"PFN0184"	"N132_132"	1320	27390	130	681	676	137	73	76	20	100	100	0	641	627	117	100	101	13	100	100	0	1.124	1.144	1.155	1.147	1.255	1.145	0.923	120	544	1149	1130	0.168	608	541	603	527	0
5	5	2	"PFN0186"	"N132_136"	1510	27390	130	458	454	110	73	78	24	100	100	0	2037	1988	447	100	100	13	100	100	0	0.199	0.202	0.202	0.199	1.314	0.195	0.913	120	589	2322	2269	-2.331	385	1937	381	1888	0
5	6	2	"PFN0203"	"N132_171"	1720	27390	130	230	235	40	73	77	23	100	100	0	496	510	103	100	102	15	100	100	0	0.396	0.395	0.394	0.396	1.281	0.374	0.843	120	547	553	572	-1.335	157	396	162	410	0
5	7	2	"PFN0208"	"N132_178"	1890	27390	130	441	447	107	73	76	20	100	100	0	1128	1129	233	100	102	15	100	100	0	0.358	0.363	0.359	0.358	1.260	0.347	0.909	120	502	1396	1403	-1.482	368	1028	374	1029	0
5	8	2	"PFN0211"	"N132_181"	2080	27390	130	187	191	40	74	79	26	100	96	0	311	315	56	101	102	15	100	100	0	0.538	0.547	0.539	0.530	1.448	0.508	0.712	120	559	323	331	-0.894	113	210	117	214	0
5	9	2	"PFN0362"	"N135_24"	2280	27390	130	632	620	125	74	81	36	100	100	0	1485	1453	277	100	102	25	100	100	0	0.403	0.404	0.406	0.402	1.203	0.393	0.929	120	548	1943	1899	-1.312	558	1385	546	1353	0
5	10	2	"PFN0373"	"N136_4"	2470	27390	140	523	504	190	76	85	46	96	92	0	833	831	291	101	104	27	99	98	0	0.611	0.586	0.600	0.559	1.633	0.427	0.718	156	507	1179	1158	-0.712	447	732	428	730	0
5	11	2	"PFN0401"	"N137_50"	2670	27390	130	387	386	86	78	86	41	100	100	0	790	788	174	103	104	15	100	100	0	0.450	0.450	0.455	0.446	1.238	0.433	0.913	120	411	996	993	-1.153	309	687	308	685	0
5	12	2	"PFN0423"	"N138_31"	2850	27390	140	123	131	39	82	87	26	72	37	0	189	190	31	103	106	18	99	94	0	0.477	0.563	0.487	0.457	2.612	0.740	0.225	156	443	127	136	-1.069	41	86	49	87	0
5	13	2	"PFN0433"	"N138_45"	3030	27390	130	189	200	51	85	89	22	98	95	0	336	336	51	108	112	23	100	100	0	0.456	0.504	0.477	0.465	1.685	0.486	0.651	120	470	332	343	-1.132	104	228	115	228	0
5	14	2	"PFN0409"	"N138_104"	3230	27390	130	332	338	63	83	86	19	100	100	0	442	448	97	109	112	21	100	100	0	0.748	0.752	0.772	0.763	1.293	0.722	0.883	120	501	582	594	-0.419	249	333	255	339	0
5	15	2	"PFN0534"	"N143_18"	3420	27390	130	427	433	85	80	84	26	100	100	0	391	396	56	107	109	15	100	100	0	1.222	1.221	1.239	1.205	1.322	4.459	0.419	120	495	631	642	0.289	347	284	353	289	0
5	16	2	"PFN0540"	"N143_29"	3620	27390	140	227	230	72	82	88	41	94	82	0	586	567	160	109	113	20	99	99	0	0.304	0.323	0.309	0.306	1.648	0.310	0.665	156	597	622	606	-1.718	145	477	148	458	0
5	17	2	"PFN0556"	"N143_56"	3830	27390	100	113	114	22	87	90	36	26	2	0	151	151	24	107	113	23	78	45	0	0.591	0.614	0.636	0.620	2.624	0.687	0.189	80	378	70	71	-0.759	26	44	27	44	0
5	18	2	"PFN0562"	"N143_66"	3990	27390	130	313	320	69	84	88	27	100	100	0	794	795	161	106	108	19	100	100	0	0.333	0.343	0.347	0.340	1.327	0.325	0.826	120	530	917	925	-1.587	229	688	236	689	0
5	19	2	"PFN0608"	"N147_16"	4180	27390	130	141	142	33	84	91	41	64	17	0	167	169	32	108	117	103	11	0	0	0.966	0.951	0.930	0.925	2.452	0.915	0.329	120	555	116	119	-0.050	57	59	58	61	0
5	20	2	"PFN0623"	"N148_7"	4370	27390	130	126	133	33	88	93	28	65	29	0	228	234	45	109	111	17	100	99	0	0.319	0.360	0.339	0.311	2.112	0.325	0.251	120	539	157	170	-1.647	38	119	45	125	0
5	21	2	"PFN0714"	"N151_50"	4560	27390	130	3463	3459	761	87	92	29	100	100	0	8705	8674	1680	109	110	16	100	100	0	0.393	0.394	0.392	0.392	1.134	0.383	0.955	120	493	11972	11937	-1.348	3376	8596	3372	8565	0
5	22	2	"PFN0723"	"N152_1"	4750	27380	130	533	543	102	87	90	26	100	100	0	927	909	157	107	110	17	100	100	0	0.544	0.569	0.569	0.567	1.285	0.554	0.913	120	573	1266	1258	-0.879	446	820	456	802	0
5	1	3	"PFN0727"	"N152_17"	760	27600	130	256	258	51	84	89	29	99	99	0	397	402	76	99	100	14	100	100	0	0.577	0.574	0.581	0.564	1.400	0.552	0.789	120	638	470	477	-0.793	172	298	174	303	0
5	2	3	"PFN0735"	"N153_15"	950	27600	130	244	249	46	86	91	30	100	100	0	566	569	107	101	101	13	100	100	0	0.340	0.348	0.344	0.343	1.348	0.326	0.782	120	548	623	631	-1.557	158	465	163	468	0
5	3	3	"PFN0750"	"N155_14"	1140	27600	130	836	840	145	80	86	27	100	100	0	1972	1969	305	101	102	14	100	100	0	0.404	0.407	0.405	0.404	1.150	0.401	0.959	120	567	2627	2628	-1.307	756	1871	760	1868	0
5	4	3	"PFN0757"	"N155_25"	1340	27590	130	402	398	73	77	82	25	100	100	0	698	693	148	100	101	13	100	100	0	0.543	0.541	0.533	0.547	1.329	0.504	0.871	120	560	923	914	-0.880	325	598	321	593	0
5	5	3	"PFB0217"	"B567"	1520	27590	130	659	673	118	76	80	22	100	100	0	426	432	74	99	101	15	100	100	0	1.783	1.793	1.829	1.798	1.296	1.822	0.883	120	548	910	930	0.834	583	327	597	333	0
5	6	3	"PFB0221"	"B573"	1720	27590	140	914	932	270	75	79	30	100	100	0	879	890	223	100	102	16	100	100	0	1.077	1.085	1.090	1.075	1.398	1.107	0.918	156	572	1618	1647	0.107	839	779	857	790	0
5	7	3	"PFB0223"	"B577"	1900	27590	140	198	197	49	76	81	32	96	85	0	551	558	148	101	102	13	100	100	0	0.271	0.265	0.270	0.256	1.530	0.251	0.794	156	519	572	578	-1.883	122	450	121	457	0
5	8	3	"PFB0225"	"B583"	2090	27580	130	1459	1549	458	75	82	28	100	100	0	1147	1206	344	103	104	17	100	100	0	1.326	1.336	1.306	1.344	1.254	1.326	0.940	120	537	2428	2577	0.407	1384	1044	1474	1103	0
5	9	3	"PFB0227"	"B587"	2280	27580	130	171	177	46	76	86	68	79	20	0	362	370	97	101	103	17	100	100	0	0.364	0.375	0.381	0.359	1.675	0.343	0.621	120	571	356	370	-1.458	95	261	101	269	0
5	10	3	"PFB0229"	"B590"	2500	27550	150	94	96	22	78	88	73	0	0	0	122	123	20	101	104	17	54	23	0	0.762	0.818	0.990	0.932	3.034	1.530	0.082	156	468	37	40	-0.392	16	21	18	22	-50
5	11	3	"PFB0246"	"B618"	2680	27540	150	90	94	20	80	85	27	24	3	0	115	117	22	103	106	17	37	17	0	0.833	1.000	0.864	0.915	3.405	1.896	0.080	156	386	22	28	-0.263	10	12	14	14	-50
5	12	3	"PFB0256"	"B634"	2870	27570	150	97	102	27	81	85	25	31	13	0	127	129	24	103	105	16	63	35	0	0.667	0.808	0.789	0.801	3.191	1.912	0.079	156	359	40	47	-0.585	16	24	21	26	-50
5	13	3	"PFB0259"	"B64"	3050	27580	140	1795	1753	587	81	86	28	100	100	0	1053	1035	308	102	104	15	99	99	0	1.802	1.792	1.800	1.835	1.625	1.835	0.940	156	451	2665	2605	0.850	1714	951	1672	933	0
5	14	3	"PFB0262"	"B645"	3250	27570	150	107	109	25	81	85	25	51	15	0	129	132	24	104	105	15	67	37	0	1.040	1.000	1.083	1.076	2.712	3.378	0.133	156	539	51	56	0.057	26	25	28	28	-50
5	15	3	"PFB0270"	"B664"	3420	27580	140	446	433	138	81	85	30	99	97	0	173	176	32	103	104	14	96	91	0	5.214	4.822	4.685	4.874	1.774	5.459	0.648	156	501	435	425	2.382	365	70	352	73	0
5	16	3	"PFB0273"	"B667"	3620	27580	140	522	511	116	81	88	39	100	98	0	407	401	70	104	107	19	100	100	0	1.455	1.448	1.445	1.424	1.370	1.502	0.876	156	574	744	727	0.541	441	303	430	297	0
5	17	3	"PFC0002"	"C101"	3820	27570	130	484	481	95	82	86	32	100	100	0	494	509	91	104	108	20	100	100	0	1.031	0.985	0.986	0.984	1.215	1.004	0.904	120	553	792	804	0.044	402	390	399	405	0
5	18	3	"PFC0006"	"C113"	4010	27580	130	152	156	33	82	85	23	96	76	0	220	217	37	105	107	17	100	98	0	0.609	0.661	0.638	0.632	1.781	0.702	0.453	120	623	185	186	-0.716	70	115	74	112	0
5	19	3	"PFC0009"	"C116"	4210	27570	130	200	201	41	84	88	22	100	97	0	379	380	69	108	111	20	100	100	0	0.428	0.430	0.437	0.417	1.486	0.437	0.791	120	566	387	389	-1.224	116	271	117	272	0
5	20	3	"PFC0011"	"C118"	4410	27570	100	112	114	26	90	99	61	6	1	0	150	152	26	111	114	22	73	40	0	0.564	0.585	0.724	0.598	3.182	14.278	0.007	80	393	61	65	-0.826	22	39	24	41	0
5	21	3	"PFC0013"	"C122"	4590	27560	150	91	94	28	85	94	56	4	1	0	114	115	19	107	109	16	30	9	0	0.857	1.125	1.000	0.919	3.538	132.691	0.000	156	535	13	17	-0.222	6	7	9	8	-50
5	22	3	"PFC0015"	"C125"	4770	27570	140	715	669	231	86	90	27	97	96	0	647	612	180	105	107	16	99	98	0	1.161	1.150	1.176	1.113	1.727	1.180	0.891	156	680	1171	1090	0.215	629	542	583	507	0
5	1	4	"PFC0035"	"C162"	770	27790	130	1436	1416	251	80	87	27	100	100	0	1527	1476	291	100	100	13	100	100	0	0.950	0.971	0.963	0.980	1.205	0.954	0.950	120	639	2783	2712	-0.074	1356	1427	1336	1376	0
5	2	4	"PFC0037"	"C164"	970	27780	130	262	268	54	82	88	26	100	100	0	357	352	60	101	102	14	100	100	0	0.703	0.741	0.720	0.737	1.427	0.714	0.805	120	525	436	437	-0.508	180	256	186	251	0
5	3	4	"PFC0039"	"C171"	1160	27780	130	180	184	38	82	91	36	98	72	0	400	410	70	100	100	13	100	100	0	0.327	0.329	0.332	0.313	1.554	0.305	0.515	120	521	398	412	-1.614	98	300	102	310	0
5	4	4	"PFC0042"	"C179"	1360	27790	140	250	247	62	82	88	32	96	91	0	380	366	84	98	100	12	100	100	0	0.596	0.616	0.596	0.595	1.529	0.606	0.758	156	547	450	433	-0.747	168	282	165	268	0
5	5	4	"PFC0044"	"C180"	1540	27790	130	190	196	40	77	81	19	100	100	0	296	298	50	100	102	15	100	100	0	0.577	0.601	0.568	0.587	1.465	0.589	0.745	120	516	309	317	-0.795	113	196	119	198	0
5	6	4	"PFC0046"	"C184"	1730	27790	130	139	143	30	75	81	32	92	49	0	234	235	36	100	102	15	100	100	0	0.478	0.504	0.503	0.483	1.668	0.538	0.323	120	526	198	203	-1.066	64	134	68	135	0
5	7	4	"PFD0183"	"D23156_27"	1920	27780	140	225	223	51	77	83	33	96	94	0	587	572	166	101	103	14	98	98	0	0.305	0.310	0.312	0.315	2.080	0.284	0.785	156	542	634	617	-1.715	148	486	146	471	0
5	8	4	"PFD0186"	"D23156_40"	2110	27780	130	263	269	52	76	80	22	100	98	0	641	651	107	102	104	17	100	100	0	0.347	0.352	0.353	0.342	1.382	0.344	0.864	120	544	726	742	-1.527	187	539	193	549	0
5	9	4	"PFD0190"	"D2337_1"	2300	27780	130	453	462	99	76	86	69	100	100	0	180	180	27	101	103	16	100	97	0	4.772	4.886	5.134	5.003	1.463	5.988	0.599	120	560	456	465	2.255	377	79	386	79	0
5	10	4	"PFD0198"	"D23657_2"	2490	27720	150	92	96	26	81	89	62	4	0	0	114	116	22	104	106	18	33	14	0	1.100	1.250	1.000	0.921	3.379	27.938	0.010	156	659	21	27	0.138	11	10	15	12	-50
5	11	4	"PFD0208"	"D25498_1"	2700	27750	150	95	99	29	83	87	23	32	14	0	117	120	20	104	107	18	42	14	0	0.923	1.000	0.833	0.928	3.218	4.191	0.024	156	633	25	32	-0.115	12	13	16	16	-50
5	12	4	"PFD0213"	"D2660_1"	2900	27740	150	94	99	28	84	89	37	12	4	0	116	118	22	103	104	16	47	21	0	0.769	1.000	1.000	1.043	3.824	3.888	0.067	156	503	23	30	-0.379	10	13	15	15	-50
5	13	4	"PFD0248"	"D33539_109"	3060	27780	120	308	315	68	81	87	41	100	100	0	451	452	80	100	101	13	100	100	0	0.647	0.665	0.654	0.654	1.336	0.662	0.842	120	385	578	586	-0.629	227	351	234	352	0
5	14	4	"PFD0250"	"D33539_15"	3250	27780	130	509	519	129	80	85	33	100	100	0	501	492	91	102	103	14	100	100	0	1.075	1.126	1.134	1.105	1.234	1.153	0.919	120	485	828	829	0.105	429	399	439	390	0
5	15	4	"PFD0252"	"D33539_17"	3430	27770	130	1032	1010	193	81	86	32	100	100	0	377	374	67	102	102	13	100	100	0	3.458	3.415	3.378	3.450	1.268	3.406	0.902	120	535	1226	1201	1.790	951	275	929	272	0
5	16	4	"PFD0256"	"D33539_23"	3630	27770	130	244	245	48	81	84	26	100	100	0	402	414	80	101	101	13	100	100	0	0.542	0.524	0.535	0.520	1.431	0.495	0.745	120	560	464	477	-0.885	163	301	164	313	0
5	17	4	"PFD0259"	"D33539_28"	3820	27770	130	1058	1109	305	81	85	25	100	100	0	1033	1043	250	103	105	18	100	100	0	1.051	1.094	1.096	1.090	1.270	1.074	0.923	120	606	1907	1968	0.071	977	930	1028	940	0
5	18	4	"PFD0261"	"D33539_3"	4010	27790	90	103	105	22	85	88	22	34	13	0	125	125	18	107	108	18	48	15	0	1.000	1.111	0.732	0.997	2.910	1.565	0.047	52	378	36	38	0.000	18	18	20	18	0
5	19	4	"PFD0277"	"D33539_63"	4220	27770	140	283	283	79	84	88	29	96	94	0	522	523	143	105	107	18	98	98	0	0.477	0.476	0.469	0.464	1.692	0.468	0.867	156	700	616	617	-1.067	199	417	199	418	0
5	20	4	"PFD0281"	"D33539_69"	4420	27760	130	116	122	43	84	92	57	17	5	0	137	138	23	105	108	19	70	36	0	1.000	1.152	1.073	1.147	3.119	13.668	0.028	120	534	64	71	0.000	32	32	38	33	0
5	21	4	"PFD0283"	"D33539_74"	4600	27780	150	94	99	37	83	92	61	2	1	0	121	123	19	103	105	15	55	28	0	0.611	0.800	0.900	0.917	3.760	6.843	0.030	156	570	29	36	-0.710	11	18	16	20	-50
5	22	4	"PFD0286"	"D33539_85"	4790	27760	130	362	364	91	84	89	28	100	100	0	660	654	121	104	104	15	100	100	0	0.500	0.509	0.482	0.496	1.314	0.501	0.879	120	618	834	830	-1.000	278	556	280	550	0
5	1	5	"PFD0288"	"D33539_87"	800	27970	130	235	234	37	80	87	31	100	100	0	329	328	51	100	101	13	100	100	0	0.677	0.675	0.675	0.674	1.325	0.666	0.798	120	623	384	382	-0.563	155	229	154	228	0
5	2	5	"PFD0292"	"D33539_97"	990	27980	140	134	138	37	83	89	29	74	37	0	154	155	28	100	101	13	94	83	0	0.944	1.000	0.910	0.978	2.528	1.634	0.230	156	585	105	110	-0.082	51	54	55	55	0
5	3	5	"PFD0343"	"D40381_1"	1180	27970	130	286	288	45	85	91	35	100	100	0	204	203	28	100	100	12	100	100	0	1.933	1.971	1.913	1.992	1.408	2.145	0.730	120	510	305	306	0.951	201	104	203	103	0
5	4	5	"PFD0345"	"D4043_2"	1360	27970	130	348	350	66	82	88	33	100	100	0	420	427	76	100	101	12	100	100	0	0.831	0.820	0.799	0.821	1.355	0.785	0.849	120	503	586	595	-0.267	266	320	268	327	0
5	5	5	"PFD0355"	"D42243_17"	1550	27980	120	108	112	25	78	83	27	52	19	0	141	143	22	100	101	13	93	74	0	0.732	0.791	0.833	0.751	2.802	1.549	0.147	120	543	71	77	-0.451	30	41	34	43	0
5	6	5	"PFD0362"	"D42243_29"	1760	27970	100	104	114	37	73	78	21	63	32	0	129	133	22	102	102	14	78	47	0	1.148	1.323	1.081	1.207	2.880	2.832	0.084	80	388	58	72	0.199	31	27	41	31	0
5	7	5	"PFD0367"	"D42243_37"	1920	27980	130	873	867	182	75	80	23	100	100	0	1732	1772	312	103	105	15	100	100	0	0.490	0.475	0.482	0.469	1.212	0.471	0.943	120	527	2427	2461	-1.030	798	1629	792	1669	0
5	8	5	"PFD0369"	"D42243_39"	2120	27970	130	165	164	33	77	80	22	98	95	0	450	459	82	103	105	14	100	100	0	0.254	0.244	0.241	0.234	1.561	0.231	0.659	120	547	435	443	-1.979	88	347	87	356	0
5	9	5	"PFE0400"	"E2667_1"	2300	27970	120	157	160	35	74	78	23	96	85	0	206	207	34	102	103	13	100	100	0	0.798	0.819	0.846	0.789	1.781	0.884	0.511	120	484	187	191	-0.325	83	104	86	105	0
5	10	5	"PFE0403"	"E26771_1"	2490	27970	130	578	583	106	77	80	22	100	100	0	1137	1150	206	101	104	16	100	100	0	0.484	0.482	0.484	0.481	1.192	0.470	0.931	120	635	1537	1555	-1.048	501	1036	506	1049	0
5	11	5	"PFE0405"	"E26771_4"	2690	27960	130	208	208	38	81	84	20	100	100	0	401	399	72	102	103	15	100	100	0	0.425	0.428	0.420	0.422	1.426	0.414	0.748	120	608	426	424	-1.235	127	299	127	297	0
5	12	5	"PFE0408"	"E26934_1"	2870	27970	130	290	294	60	86	92	37	100	98	0	599	595	117	103	104	15	100	100	0	0.411	0.423	0.425	0.414	1.365	0.398	0.738	120	589	700	700	-1.282	204	496	208	492	0
5	13	5	"PFE0411"	"E27042_1"	3080	27950	150	100	126	237	84	90	39	23	6	0	130	137	39	102	103	14	75	48	0	0.571	1.200	0.763	0.739	3.444	5.863	0.529	156	580	44	77	-0.807	16	28	42	35	-50
5	14	5	"PFE0415"	"E27173_1"	3250	27960	130	163	167	38	81	84	27	97	80	0	267	266	40	103	103	13	100	100	0	0.500	0.528	0.534	0.494	1.737	0.545	0.494	120	488	246	249	-1.000	82	164	86	163	0
5	15	5	"PFE0439"	"E27723_18"	3440	27970	130	477	482	100	81	84	27	100	100	0	1074	1067	198	102	102	13	100	100	0	0.407	0.416	0.416	0.411	1.279	0.406	0.900	120	527	1368	1366	-1.295	396	972	401	965	0
5	16	5	"PFE0443"	"E27723_9"	3630	27970	120	125	128	30	81	86	38	60	14	0	204	206	35	100	100	13	100	100	0	0.423	0.443	0.437	0.418	2.058	0.651	0.138	120	497	148	153	-1.241	44	104	47	106	0
5	17	5	"PFE0446"	"E27742_6"	3830	27960	130	141	144	29	81	87	40	80	23	0	207	209	33	100	101	13	100	100	0	0.561	0.578	0.577	0.542	1.801	0.696	0.302	120	568	167	172	-0.835	60	107	63	109	0
5	18	5	"PFE0452"	"E28056_1"	4020	27970	130	113	121	50	82	85	27	55	23	0	147	150	21	102	103	14	95	85	0	0.689	0.813	0.755	0.712	2.820	2.935	0.103	120	535	76	87	-0.538	31	45	39	48	0
5	19	5	"PFE0454"	"E28350_1"	4200	27960	130	154	158	34	83	87	25	95	74	0	211	210	39	102	102	13	100	98	0	0.651	0.694	0.627	0.667	1.706	0.713	0.468	120	523	180	183	-0.618	71	109	75	108	0
5	20	5	"PFE0458"	"E28462_2"	4400	27960	130	115	121	41	85	91	39	32	7	0	151	153	27	101	102	14	94	80	0	0.600	0.692	0.637	0.574	2.752	3.538	0.080	120	552	80	88	-0.737	30	50	36	52	0
5	21	5	"PFE0487"	"E29895_1"	4580	27960	120	110	111	23	84	88	31	38	6	0	138	139	19	100	101	13	94	72	0	0.684	0.692	0.918	0.763	3.018	3.452	0.058	120	446	64	66	-0.547	26	38	27	39	0
5	22	5	"PFE0491"	"E29931_3"	4770	27960	130	493	491	84	85	90	29	100	100	0	337	335	53	102	103	14	100	100	0	1.736	1.742	1.735	1.754	1.302	1.782	0.876	120	629	643	639	0.796	408	235	406	233	0
5	1	6	"PFE0494"	"E30210_1"	780	28170	120	226	226	45	81	87	28	99	97	0	406	405	92	99	100	13	100	100	0	0.472	0.474	0.470	0.472	1.429	0.438	0.787	120	587	452	451	-1.082	145	307	145	306	0
5	2	6	"PFE0498"	"E3038_3"	980	28170	130	217	216	41	81	87	28	99	98	0	249	250	36	99	101	13	100	100	0	0.907	0.894	0.864	0.879	1.454	0.908	0.677	120	525	286	286	-0.141	136	150	135	151	0
5	3	6	"PFE0502"	"E3185_4"	1160	28170	120	338	343	65	83	89	27	100	100	0	544	537	91	102	102	13	100	100	0	0.577	0.598	0.607	0.592	1.305	0.576	0.872	120	492	697	695	-0.794	255	442	260	435	0
5	4	6	"PFE0504"	"E3185_6"	1350	28170	130	1350	1358	244	83	88	25	100	100	0	1283	1269	216	105	105	13	100	100	0	1.076	1.095	1.100	1.095	1.174	1.078	0.951	120	554	2445	2439	0.105	1267	1178	1275	1164	0
5	5	6	"PFE0525"	"E3552_1"	1540	28170	130	790	792	167	81	87	30	100	100	0	649	646	111	103	105	15	100	100	0	1.299	1.309	1.314	1.301	1.249	1.319	0.928	120	590	1255	1254	0.377	709	546	711	543	0
5	6	6	"PFE0531"	"E3831_2"	1730	28160	130	110	113	26	76	83	35	47	10	0	139	140	23	102	103	15	83	58	0	0.919	0.974	0.905	0.927	2.964	1.648	0.137	120	598	71	75	-0.122	34	37	37	38	0
5	7	6	"PFE0534"	"E390_1"	1930	28160	130	437	449	93	77	83	39	100	100	0	263	268	47	104	106	14	100	100	0	2.264	2.268	2.282	2.296	1.404	2.352	0.779	120	566	519	536	1.179	360	159	372	164	0
5	8	6	"PFE0539"	"E4159_1"	2120	28160	130	340	345	75	79	84	32	100	100	0	321	323	57	105	106	13	100	100	0	1.208	1.220	1.210	1.212	1.399	1.246	0.825	120	547	477	484	0.273	261	216	266	218	0
5	9	6	"PFE0542"	"E4247_1"	2310	28160	130	662	660	115	78	83	25	100	100	0	1035	1028	163	103	103	13	100	100	0	0.627	0.629	0.626	0.627	1.221	0.615	0.923	120	554	1516	1507	-0.674	584	932	582	925	0
5	10	6	"PFE0547"	"E4295_1"	2500	28160	130	196	198	38	80	86	30	100	96	0	303	306	57	103	107	19	100	100	0	0.580	0.581	0.579	0.574	1.485	0.565	0.630	120	626	316	321	-0.786	116	200	118	203	0
5	11	6	"PFF0499"	"F2457_1"	2720	28150	90	124	134	49	86	90	25	61	36	0	153	149	25	112	116	23	61	34	0	0.927	1.297	1.200	1.042	2.577	1.849	0.181	52	360	79	85	-0.110	38	41	48	37	0
5	12	6	"PFF0505"	"F24631_2"	2880	28160	130	1514	1513	339	87	92	30	100	100	0	884	910	163	106	108	16	100	100	0	1.834	1.774	1.804	1.756	1.179	1.810	0.949	120	570	2205	2230	0.875	1427	778	1426	804	0
5	13	6	"PFF0507"	"F246_1"	3070	28160	130	115	119	28	83	89	30	52	13	0	138	142	25	104	104	14	80	62	0	0.941	0.947	0.909	0.996	3.213	1.423	0.140	120	564	66	74	-0.087	32	34	36	38	0
5	14	6	"PFF0509"	"F24843_2"	3260	28160	130	264	275	61	80	82	21	100	99	0	563	562	101	103	104	14	100	100	0	0.400	0.425	0.414	0.413	1.385	0.415	0.822	120	558	644	654	-1.322	184	460	195	459	0
5	15	6	"PFF0513"	"F25069_1"	3460	28150	150	88	93	26	83	85	20	25	7	0	116	122	27	103	103	13	48	26	0	0.385	0.526	1.000	0.887	3.698	1.602	0.077	156	587	18	29	-1.379	5	13	10	19	-50
5	16	6	"PFF0515"	"F25114_1"	3640	28150	130	327	332	64	82	86	34	100	100	0	560	552	101	102	102	13	100	100	0	0.535	0.556	0.533	0.554	1.296	0.521	0.790	120	528	703	700	-0.903	245	458	250	450	0
5	17	6	"PFF0554"	"F26408_1"	3840	28150	130	809	806	179	83	87	27	100	100	0	1419	1435	267	103	104	14	100	100	0	0.552	0.543	0.546	0.536	1.200	0.539	0.942	120	572	2042	2055	-0.858	726	1316	723	1332	0
5	18	6	"PFF0556"	"F26422_2"	4030	28150	130	605	601	106	84	87	19	100	100	0	820	812	147	105	106	14	100	100	0	0.729	0.731	0.730	0.736	1.263	0.717	0.921	120	508	1236	1224	-0.457	521	715	517	707	0
5	19	6	"PFF0558"	"F26666_3"	4210	28150	130	5167	5252	1239	86	90	27	100	100	0	2379	2400	565	103	104	14	100	100	0	2.232	2.249	2.304	2.260	1.195	2.246	0.935	120	544	7357	7463	1.159	5081	2276	5166	2297	0
5	20	6	"PFF0560"	"F26774_1"	4410	28150	130	257	265	57	87	92	30	99	99	0	501	507	100	102	103	13	100	100	0	0.426	0.440	0.429	0.426	1.426	0.423	0.805	120	557	569	583	-1.231	170	399	178	405	0
5	21	6	"PFF0563"	"F27064_1"	4600	28150	120	395	387	79	86	90	27	100	100	0	630	636	117	102	103	13	100	100	0	0.585	0.564	0.559	0.555	1.303	0.551	0.849	120	482	837	835	-0.773	309	528	301	534	0
5	22	6	"PFF0568"	"F27351_1"	4780	28150	130	948	971	242	82	87	26	100	100	0	426	435	97	100	101	13	100	100	0	2.656	2.654	2.650	2.676	1.235	2.704	0.925	120	626	1192	1224	1.409	866	326	889	335	0
5	1	7	"PFF0597"	"F28584_1"	800	28360	130	127	126	29	80	85	26	77	36	0	148	154	28	100	101	13	97	85	0	0.979	0.852	0.850	0.820	2.351	1.026	0.281	120	630	95	100	-0.030	47	48	46	54	0
5	2	7	"PFF0599"	"F28782_1"	980	28360	130	355	352	67	82	93	47	100	100	0	723	736	145	102	103	13	100	100	0	0.440	0.426	0.429	0.424	1.321	0.401	0.845	120	538	894	904	-1.186	273	621	270	634	0
5	3	7	"PFF0601"	"F28897_1"	1180	28360	130	365	368	73	83	92	43	99	99	0	881	861	132	105	106	15	100	100	0	0.363	0.377	0.377	0.367	1.379	0.359	0.808	120	538	1058	1041	-1.460	282	776	285	756	0
5	4	7	"PFF0611"	"F29309_1"	1360	28360	130	173	176	44	88	92	28	94	77	0	293	295	53	107	108	16	100	100	0	0.457	0.468	0.472	0.425	2.010	0.477	0.515	120	592	271	276	-1.130	85	186	88	188	0
5	5	7	"PFF0617"	"F29473_1"	1570	28360	80	107	118	39	83	88	27	40	23	0	149	149	23	106	108	16	88	65	0	0.558	0.814	0.893	0.879	2.975	2.086	0.139	52	316	67	78	-0.841	24	43	35	43	0
5	6	7	"PFF0622"	"F29632_5"	1750	28360	130	273	277	70	78	87	38	99	96	0	606	613	112	103	104	14	100	100	0	0.388	0.390	0.384	0.373	1.401	0.375	0.797	120	592	698	709	-1.367	195	503	199	510	0
5	7	7	"PFF0646"	"F30537_4"	1940	28360	130	745	726	146	80	91	46	99	99	0	895	880	136	105	106	13	100	100	0	0.842	0.834	0.832	0.814	1.329	0.828	0.921	120	559	1455	1421	-0.248	665	790	646	775	0
5	8	7	"PFF0652"	"F30663_2"	2140	28350	130	616	611	120	80	87	39	100	100	0	815	809	165	107	108	13	100	100	0	0.757	0.756	0.763	0.757	1.247	0.747	0.919	120	559	1244	1233	-0.402	536	708	531	702	0
5	9	7	"PFF0656"	"F30728_1"	2320	28360	130	208	205	45	81	88	35	98	90	0	252	258	45	105	106	14	100	100	0	0.864	0.810	0.833	0.775	1.735	0.856	0.610	120	549	274	277	-0.211	127	147	124	153	0
5	10	7	"PFF0659"	"F30796_1"	2520	28350	130	192	202	58	82	91	43	95	70	0	416	413	75	105	106	15	100	100	0	0.354	0.390	0.377	0.350	1.803	0.361	0.541	120	552	421	428	-1.499	110	311	120	308	0
5	11	7	"PFF0661"	"F3084_1"	2700	28360	130	639	628	117	86	96	53	100	100	0	1308	1303	202	111	114	19	100	100	0	0.462	0.455	0.451	0.450	1.186	0.443	0.899	120	574	1750	1734	-1.114	553	1197	542	1192	0
5	12	7	"PFF0665"	"F31008_1"	2890	28360	130	1484	1446	301	86	96	49	100	100	0	2069	2067	381	107	108	15	100	100	0	0.713	0.694	0.701	0.688	1.201	0.684	0.942	120	542	3360	3320	-0.489	1398	1962	1360	1960	0
5	13	7	"PFF1271"	"F51945_3"	3080	28350	130	1046	1025	193	82	88	35	100	100	0	1864	1845	361	102	103	13	100	100	0	0.547	0.541	0.547	0.542	1.231	0.519	0.933	120	561	2726	2686	-0.870	964	1762	943	1743	0
5	14	7	"PFF1274"	"F5206_2"	3270	28350	130	252	260	51	77	81	24	100	100	0	539	534	104	102	103	14	100	100	0	0.400	0.424	0.428	0.419	1.405	0.398	0.787	120	550	612	615	-1.320	175	437	183	432	0
5	15	7	"PFF1276"	"F5206_7"	3460	28350	120	161	163	31	82	84	20	100	94	0	279	280	42	102	102	13	100	100	0	0.446	0.455	0.447	0.433	1.606	0.437	0.626	120	498	256	259	-1.164	79	177	81	178	0
5	16	7	"PFF1278"	"F52084_1"	3650	28350	130	151	158	49	84	87	26	90	64	0	320	321	57	103	103	13	100	100	0	0.309	0.339	0.290	0.297	1.977	0.334	0.397	120	563	284	292	-1.695	67	217	74	218	0
5	17	7	"PFF1290"	"F52397_2"	3840	28350	130	11889	11615	1934	85	90	30	100	100	0	16960	16496	2204	106	107	15	100	100	0	0.700	0.703	0.714	0.696	1.159	0.707	0.973	120	563	28658	27920	-0.514	11804	16854	11530	16390	0
5	18	7	"PFF1292"	"F52444_1"	4030	28340	130	298	292	54	85	88	23	100	99	0	383	376	76	106	107	15	100	100	0	0.769	0.767	0.779	0.771	1.369	0.733	0.823	120	563	490	477	-0.379	213	277	207	270	0
5	19	7	"PFF1323"	"F53383_7"	4220	28340	130	1066	1074	215	86	89	27	100	100	0	1320	1261	234	103	105	15	100	100	0	0.805	0.853	0.839	0.855	1.248	0.843	0.930	120	567	2197	2146	-0.312	980	1217	988	1158	0
5	20	7	"PFF1327"	"F53446_1"	4420	28340	130	199	206	48	87	91	26	99	91	0	358	354	61	103	104	13	100	100	0	0.439	0.474	0.449	0.444	1.532	0.486	0.725	120	575	367	370	-1.187	112	255	119	251	0
5	21	7	"PFF1329"	"F53449_1"	4610	28340	130	259	263	56	83	87	24	100	98	0	530	522	89	101	102	12	100	100	0	0.410	0.428	0.433	0.414	1.354	0.413	0.812	120	573	605	601	-1.285	176	429	180	421	0
5	22	7	"PFF1335"	"F53749_1"	4810	28340	130	384	395	84	82	86	21	100	100	0	395	393	67	100	101	13	100	100	0	1.024	1.068	1.067	1.058	1.351	1.077	0.874	120	665	597	606	0.034	302	295	313	293	0
5	1	8	"PFF1338"	"F53871_1"	810	28550	120	154	158	33	83	90	33	89	56	0	197	198	34	101	102	13	100	98	0	0.740	0.773	0.737	0.736	1.721	0.823	0.563	120	592	167	172	-0.435	71	96	75	97	0
5	2	8	"PFF1343"	"F53897_2"	1000	28550	130	5187	5087	939	86	96	46	100	100	0	3350	3243	676	105	106	14	100	100	0	1.572	1.594	1.557	1.625	1.243	1.575	0.969	120	548	8346	8139	0.653	5101	3245	5001	3138	0
5	3	8	"PFF1370"	"F54899_1"	1180	28550	130	1137	1137	192	86	94	44	100	100	0	514	520	100	106	108	15	100	100	0	2.576	2.539	2.575	2.574	1.255	2.535	0.908	120	543	1459	1465	1.365	1051	408	1051	414	0
5	4	8	"PFF1379"	"F55001_1"	1370	28550	130	872	893	171	86	91	32	100	100	0	1190	1170	228	105	107	15	100	100	0	0.724	0.758	0.747	0.763	1.225	0.740	0.944	120	606	1871	1872	-0.465	786	1085	807	1065	0
5	5	8	"PFF1381"	"F55001_6"	1570	28550	130	448	442	87	81	88	33	100	100	0	450	446	66	103	105	13	100	100	0	1.058	1.052	1.036	1.041	1.259	1.077	0.891	120	617	714	704	0.081	367	347	361	343	0
5	6	8	"PFF1388"	"F5510_1"	1760	28550	130	129	140	61	80	89	31	73	38	0	207	203	34	103	104	13	99	99	0	0.471	0.600	0.519	0.509	2.364	0.880	0.197	120	542	153	160	-1.086	49	104	60	100	0
5	7	8	"PFF1391"	"F55150_2"	1950	28550	140	154	170	209	85	95	39	78	35	0	190	198	144	104	105	13	96	90	0	0.802	0.904	0.832	0.833	2.068	1.541	0.895	156	586	155	179	-0.318	69	86	85	94	0
5	8	8	"PFF1406"	"F55492_1"	2140	28550	130	8958	8800	2225	83	91	37	100	100	0	22484	22189	5296	107	108	15	100	100	0	0.397	0.395	0.400	0.392	1.145	0.389	0.962	120	540	31252	30799	-1.334	8875	22377	8717	22082	0
5	9	8	"PFF1434"	"F57034_1"	2330	28540	130	295	292	60	84	91	34	100	98	0	415	419	88	106	108	16	99	99	0	0.683	0.665	0.647	0.666	1.418	0.639	0.830	120	551	520	521	-0.550	211	309	208	313	0
5	10	8	"PFF1437"	"F57064_2"	2520	28540	130	359	364	61	84	90	37	100	100	0	684	674	127	104	105	14	100	100	0	0.474	0.491	0.491	0.495	1.317	0.463	0.859	120	591	855	850	-1.077	275	580	280	570	0
5	11	8	"PFF1447"	"F57388_2"	2710	28540	130	282	302	86	85	97	56	99	94	0	528	526	99	105	106	14	100	100	0	0.466	0.515	0.471	0.498	1.467	0.497	0.645	120	540	620	638	-1.102	197	423	217	421	0
5	12	8	"PFF1456"	"F5774_1"	2900	28540	130	541	534	110	87	98	52	100	100	0	403	411	74	103	105	14	100	100	0	1.513	1.451	1.422	1.455	1.334	1.501	0.844	120	511	754	755	0.598	454	300	447	308	0
5	13	8	"PFF1458"	"F57777_2"	3090	28550	130	173	174	47	83	88	29	94	76	0	347	348	61	101	102	13	100	100	0	0.366	0.368	0.337	0.330	1.678	0.367	0.596	120	549	336	338	-1.451	90	246	91	247	0
5	14	8	"PFF1464"	"F57982_1"	3280	28540	130	234	232	42	77	81	22	100	100	0	365	354	62	100	101	14	100	100	0	0.592	0.610	0.614	0.609	1.433	0.578	0.771	120	564	422	409	-0.755	157	265	155	254	0
5	15	8	"PFI0170"	"I15363_1"	3470	28540	120	264	263	60	81	84	21	100	100	0	577	579	93	100	101	14	100	100	0	0.384	0.380	0.368	0.366	1.429	0.361	0.797	120	535	660	661	-1.382	183	477	182	479	0
5	16	8	"PFI0172"	"I15423_1"	3660	28540	120	207	208	44	83	87	21	100	97	0	406	410	69	101	101	13	100	100	0	0.407	0.405	0.404	0.386	1.530	0.392	0.755	120	500	429	434	-1.298	124	305	125	309	0
5	17	8	"PFI0174"	"I15461_2"	3850	28540	120	172	175	46	83	87	25	100	86	0	282	287	61	101	102	14	100	100	0	0.492	0.495	0.479	0.478	1.704	0.473	0.503	120	515	270	278	-1.024	89	181	92	186	0
5	18	8	"PFI0180"	"I15544_1"	4040	28540	130	450	447	92	83	89	28	100	100	0	685	685	126	102	103	14	100	100	0	0.630	0.624	0.617	0.615	1.241	0.623	0.908	120	562	950	947	-0.668	367	583	364	583	0
5	19	8	"PFI0185"	"I1568_2"	4240	28530	130	220	218	51	87	91	25	100	97	0	305	305	64	102	103	15	100	98	0	0.655	0.645	0.620	0.635	1.648	0.612	0.691	120	565	336	334	-0.610	133	203	131	203	0
5	20	8	"PFI0189"	"I15719_2"	4420	28540	130	153	158	42	87	94	37	80	45	0	376	375	77	103	103	14	100	100	0	0.242	0.261	0.259	0.237	1.771	0.265	0.345	120	527	339	343	-2.048	66	273	71	272	0
5	21	8	"PFI0204"	"I16009_1"	4600	28540	130	99	101	22	85	92	35	15	3	0	145	147	30	102	103	15	82	66	0	0.326	0.356	0.424	0.432	3.421	2.786	0.029	120	579	57	61	-1.619	14	43	16	45	0
5	22	8	"PFI0212"	"I16172_1"	4830	28530	110	103	103	21	85	91	25	28	6	0	149	150	27	102	104	15	92	73	0	0.383	0.375	0.510	0.441	2.546	0.674	0.040	80	494	65	66	-1.385	18	47	18	48	0
5	1	9	"PFI0215"	"I16356_1"	820	28750	130	294	298	52	81	86	28	100	100	0	368	365	65	103	104	13	100	100	0	0.804	0.828	0.832	0.835	1.354	0.810	0.816	120	663	478	479	-0.315	213	265	217	262	0
5	2	9	"PFI0220"	"I16487_2"	1010	28750	130	608	589	121	87	93	30	100	99	0	696	687	114	108	108	13	100	100	0	0.886	0.867	0.872	0.846	1.324	0.873	0.928	120	543	1109	1081	-0.175	521	588	502	579	0
5	3	9	"PFI0224"	"I16629_1"	1190	28750	130	354	358	78	88	93	29	99	98	0	777	763	143	108	109	15	100	100	0	0.398	0.412	0.406	0.400	1.404	0.398	0.853	120	583	935	925	-1.331	266	669	270	655	0
5	4	9	"PFI0228"	"I16684_1"	1400	28750	110	128	130	28	87	93	35	58	15	0	167	168	24	104	107	15	100	96	0	0.651	0.672	0.720	0.597	2.387	0.910	0.200	80	471	104	107	-0.620	41	63	43	64	0
5	5	9	"PFI0262"	"I17505_1"	1570	28750	120	173	174	44	79	86	35	90	72	0	217	216	38	104	104	13	100	100	0	0.832	0.848	0.823	0.803	1.823	0.890	0.501	120	506	207	207	-0.266	94	113	95	112	0
5	6	9	"PFI0266"	"I17587_1"	1760	28750	120	142	143	30	77	83	28	90	59	0	201	204	35	103	103	13	100	99	0	0.663	0.653	0.688	0.600	2.071	0.664	0.445	120	515	163	167	-0.592	65	98	66	101	0
5	7	9	"PFI0268"	"I1781_2"	1960	28740	130	290	297	64	83	91	34	100	99	0	510	504	84	103	104	12	100	100	0	0.509	0.534	0.520	0.524	1.377	0.523	0.769	120	556	614	615	-0.975	207	407	214	401	0
5	8	9	"PFI0273"	"I1897_2"	2150	28740	120	420	421	95	82	90	35	100	100	0	806	812	153	104	104	12	100	100	0	0.481	0.479	0.473	0.471	1.310	0.464	0.864	120	500	1040	1047	-1.054	338	702	339	708	0
5	9	9	"PFI0275"	"I1904_2"	2340	28740	130	255	252	56	85	93	34	98	94	0	561	557	116	103	104	14	100	100	0	0.371	0.368	0.360	0.350	1.594	0.356	0.741	120	591	628	621	-1.430	170	458	167	454	0
5	10	9	"PFI0286"	"I2458_1"	2520	28740	90	121	127	37	85	95	37	44	13	0	141	143	26	104	105	14	86	63	0	0.973	1.077	1.189	0.966	2.833	4.860	0.038	52	362	73	81	-0.040	36	37	42	39	0
5	11	9	"PFI0317"	"I3248_1"	2710	28740	130	376	370	67	84	90	29	100	100	0	628	630	101	104	105	14	100	100	0	0.557	0.544	0.529	0.537	1.304	0.518	0.863	120	601	816	812	-0.844	292	524	286	526	0
5	12	9	"PFI0323"	"I3340_2"	2910	28730	140	279	278	95	88	97	42	96	91	0	295	289	57	103	104	14	100	99	0	0.995	1.022	0.995	0.953	1.577	1.171	0.663	156	591	383	376	-0.008	191	192	190	186	0
5	13	9	"PFI0325"	"I3340_6"	3100	28740	130	182	187	39	82	87	31	99	89	0	292	291	45	103	103	13	100	100	0	0.529	0.559	0.562	0.531	1.636	0.561	0.552	120	529	289	293	-0.918	100	189	105	188	0
5	14	9	"PFI0329"	"I3489_1"	3290	28740	130	175	183	53	78	83	22	99	90	0	348	354	69	101	102	14	100	99	0	0.393	0.415	0.381	0.388	1.574	0.426	0.577	120	583	344	358	-1.348	97	247	105	253	0
5	15	9	"PFI0332"	"I3519_2"	3490	28740	110	109	116	38	81	85	21	57	30	0	152	154	24	100	101	14	95	83	0	0.538	0.648	0.542	0.622	2.881	0.819	0.112	80	458	80	89	-0.893	28	52	35	54	0
5	16	9	"PFI0334"	"I3555_1"	3660	28730	130	1596	1614	281	82	85	20	100	100	0	815	808	175	100	102	14	100	100	0	2.117	2.164	2.200	2.220	1.258	2.164	0.943	120	559	2229	2240	1.082	1514	715	1532	708	0
5	17	9	"PFJ0294"	"J26_9"	3860	28740	130	132	134	31	85	88	31	68	34	0	144	147	29	102	109	90	7	0	0	1.119	1.089	1.112	1.038	2.651	0.267	0.330	120	535	89	94	0.162	47	42	49	45	0
5	18	9	"PFJ0296"	"J2708_2"	4050	28730	140	344	340	101	86	90	32	96	93	0	374	364	92	101	107	88	93	83	0	0.945	0.966	0.939	0.927	1.777	0.987	0.828	156	569	531	517	-0.082	258	273	254	263	0
5	19	9	"PFJ0298"	"J276_1"	4240	28730	130	246	250	61	89	92	24	100	98	0	191	196	34	100	101	13	100	100	0	1.725	1.677	1.655	1.658	1.528	1.838	0.686	120	557	248	257	0.787	157	91	161	96	0
5	20	9	"PFJ0300"	"J276_4"	4430	28730	120	124	129	28	90	96	35	47	15	0	137	140	23	102	102	13	87	73	0	0.971	1.026	1.074	1.026	2.772	3.492	0.078	120	494	69	77	-0.042	34	35	39	38	0
5	21	9	"PFJ0307"	"J2870_1"	4620	28720	150	98	101	25	87	94	38	12	1	0	122	123	19	101	102	14	64	35	0	0.524	0.636	1.000	0.901	3.851	12.358	0.009	156	642	32	36	-0.933	11	21	14	22	-50
5	22	9	"PFJ0312"	"J293_4"	4810	28720	130	380	371	75	86	93	53	100	99	0	610	609	127	102	106	34	100	100	0	0.579	0.562	0.553	0.562	1.308	0.563	0.830	120	680	802	792	-0.789	294	508	285	507	0
5	1	10	"PFJ0332"	"J322_6"	820	28940	130	130	134	26	80	84	22	90	63	0	173	173	30	106	107	13	97	94	0	0.746	0.806	0.773	0.791	2.001	0.886	0.354	120	663	117	121	-0.422	50	67	54	67	0
5	2	10	"PFJ0335"	"J33_1"	1010	28940	120	117	119	27	83	91	31	51	16	0	152	156	28	110	111	13	91	75	0	0.810	0.783	0.846	0.724	2.809	1.676	0.084	120	500	76	82	-0.305	34	42	36	46	0
5	3	10	"PFJ0337"	"J33_11"	1200	28930	130	1424	1430	237	87	93	29	100	100	0	1081	1047	201	111	111	13	100	100	0	1.378	1.435	1.438	1.462	1.256	1.399	0.945	120	549	2307	2279	0.463	1337	970	1343	936	0
5	4	10	"PFJ0339"	"J33_15"	1390	28940	130	1386	1355	299	90	94	29	100	100	0	2674	2565	538	109	109	13	100	100	0	0.505	0.515	0.521	0.509	1.223	0.511	0.952	120	567	3861	3721	-0.985	1296	2565	1265	2456	0
5	5	10	"PFJ0342"	"J33_2"	1580	28940	130	687	695	143	82	87	30	100	100	0	963	960	150	107	107	13	100	100	0	0.707	0.719	0.716	0.707	1.232	0.713	0.936	120	564	1461	1466	-0.501	605	856	613	853	0
5	6	10	"PFJ0346"	"J33_27"	1780	28930	130	242	244	45	77	83	28	100	100	0	1295	1310	222	105	106	16	100	100	0	0.139	0.139	0.137	0.136	1.264	0.133	0.850	120	536	1355	1372	-2.850	165	1190	167	1205	0
5	7	10	"PFJ0372"	"J382_13"	1970	28940	130	144	148	40	81	88	34	80	42	0	285	287	56	103	104	14	98	98	0	0.346	0.364	0.306	0.319	2.250	0.331	0.266	120	507	245	251	-1.531	63	182	67	184	0
5	8	10	"PFJ0374"	"J383_1"	2160	28930	130	195	202	71	82	89	33	97	90	0	316	310	54	103	104	12	100	100	0	0.531	0.580	0.554	0.544	1.612	0.616	0.554	120	543	326	327	-0.915	113	213	120	207	0
5	9	10	"PFJ0385"	"J38_7"	2350	28930	130	131	144	88	84	94	38	65	18	0	144	144	22	102	104	13	91	75	0	1.119	1.429	1.296	1.176	2.870	4.757	0.199	120	513	89	102	0.162	47	42	60	42	0
5	10	10	"PFJ0389"	"J40_2"	2530	28930	120	223	230	56	85	96	43	98	87	0	249	248	38	106	107	15	100	100	0	0.965	1.021	1.000	0.981	1.682	1.097	0.550	120	528	281	287	-0.051	138	143	145	142	0
5	11	10	"PFJ0394"	"J425_3"	2730	28930	130	761	764	140	86	95	43	100	100	0	1343	1339	182	105	107	15	100	100	0	0.545	0.549	0.552	0.544	1.193	0.554	0.923	120	562	1913	1912	-0.875	675	1238	678	1234	0
[truncated: 1,043,986 more chars]
