# Supplementary material for: The Transcriptome of the Intraerythrocytic Developmental Cycle of Plasmodium falciparum
Source: PLoS Biol. 2003 Aug 18;1(1):e5. doi: 10.1371/journal.pbio.0000005 (PMC176545; doi:10.1371/journal.pbio.0000005)
Supplement: Dataset S1 — (29.5 MB ZIP). [file pbio.0000005.sd001.zip › TP_45.gpr]

ATF	1.0
27	43    
"Type=GenePix Results 1.4"
"DateTime=2002/09/05 15:51:14"
"Settings=C:\Documents and Settings\Manuel\My Documents\Malaria Hybes\HB3 Timecourse\MOS12_111.gps"
"GalFile=C:\Documents and Settings\Manuel\My Documents\Malaria Hybes\mos11galv2"
"Scanner=GenePix 4000B [88593]"
"Comment="
"PixelSize=10"
"ImageName=635	532"
"FileName=C:\Documents and Settings\Manuel\My Documents\Malaria Hybes\HB3 Timecourse\MOS12_111_635.tif	C:\Documents and Settings\Manuel\My Documents\Malaria Hybes\HB3 Timecourse\MOS12_111_532.tif"
"PMTVolts=610	530"
"ScanPower=100	100"
"FocusPosition=0"
"NormalizationFactor:RatioOfMedians=1.2475"
"NormalizationFactor:RatioOfMeans=1.21633"
"NormalizationFactor:MedianOfRatios=1.25141"
"NormalizationFactor:MeanOfRatios=1.25865"
"NormalizationFactor:RegressionRatio=1.28741"
"JpegImage=C:\Documents and Settings\Manuel\My Documents\Malaria Hybes\HB3 Timecourse\MOS12_111.jpg"
"RatioFormulation=W1/W2 (635/532)"
"Barcode="
"ImageOrigin=460, 22520"
"JpegOrigin=530, 22560"
"Creator=GenePix Pro 3.0.6.89"
"Temperature=27.64"
"LaserPower=3.49	3.45"
"LaserOnTime=8204	8204"
"Supplier="
"Block"	"Column"	"Row"	"Name"	"ID"	"X"	"Y"	"Dia."	"F635 Median"	"F635 Mean"	"F635 SD"	"B635 Median"	"B635 Mean"	"B635 SD"	"% > B635+1SD"	"% > B635+2SD"	"F635 % Sat."	"F532 Median"	"F532 Mean"	"F532 SD"	"B532 Median"	"B532 Mean"	"B532 SD"	"% > B532+1SD"	"% > B532+2SD"	"F532 % Sat."	"Ratio of Medians"	"Ratio of Means"	"Median of Ratios"	"Mean of Ratios"	"Ratios SD"	"Rgn Ratio"	"Rgn R�"	"F Pixels"	"B Pixels"	"Sum of Medians"	"Sum of Means"	"Log Ratio"	"F635 Median - B635"	"F532 Median - B532"	"F635 Mean - B635"	"F532 Mean - B532"	"Flags"
1	1	1	"PFE0192"	"E18031_6"	810	22900	120	2160	2021	747	69	72	26	100	100	0	4616	4427	1555	105	107	17	100	99	0	0.464	0.452	0.452	0.459	1.951	0.435	0.875	120	564	6602	6274	-1.109	2091	4511	1952	4322	0
1	2	1	"PFE0272"	"E20827_3"	1000	22900	120	308	310	109	68	70	22	100	94	0	627	596	207	102	105	18	100	100	0	0.457	0.490	0.483	0.478	1.597	0.471	0.808	120	555	765	736	-1.129	240	525	242	494	0
1	3	1	"PFE0225"	"E18877_1"	1180	22900	120	319	317	120	69	71	19	98	98	0	605	593	178	103	106	19	100	100	0	0.498	0.506	0.477	0.475	1.638	0.508	0.747	120	570	752	738	-1.006	250	502	248	490	0
1	4	1	"PFE0214"	"E18651_4"	1380	22900	130	628	588	225	69	74	22	99	97	0	1257	1167	341	106	110	22	100	100	0	0.486	0.489	0.508	0.442	1.669	0.496	0.858	120	638	1710	1580	-1.042	559	1151	519	1061	0
1	5	1	"PFE0258"	"E20360_1"	1560	22890	130	1157	1085	341	73	78	33	100	100	0	6360	5963	1963	109	113	23	100	100	0	0.173	0.173	0.174	0.173	1.496	0.161	0.901	120	587	7335	6866	-2.528	1084	6251	1012	5854	0
1	6	1	"PFE0606"	"E714_15"	1740	22900	120	230	237	60	75	79	33	98	97	0	262	278	89	110	114	21	96	95	0	1.020	0.964	0.992	1.016	1.852	0.833	0.536	120	569	307	330	0.028	155	152	162	168	0
1	7	1	"PFF1886"	"F7915_1"	1940	22900	120	1204	1121	405	78	83	29	100	99	0	963	925	330	114	117	23	99	99	0	1.326	1.286	1.220	1.280	1.618	1.293	0.858	120	570	1975	1854	0.407	1126	849	1043	811	0
1	8	1	"PFF0067"	"F11738_1"	2130	22900	120	909	868	294	80	86	33	100	97	0	1043	997	257	115	120	57	100	99	0	0.893	0.893	0.895	0.852	1.517	0.915	0.842	120	557	1757	1670	-0.163	829	928	788	882	0
1	9	1	"PFF0367"	"F20673_1"	2320	22900	120	437	422	148	80	87	42	94	92	0	1255	1142	376	116	122	57	99	97	0	0.313	0.333	0.323	0.320	1.617	0.315	0.816	120	571	1496	1368	-1.674	357	1139	342	1026	0
1	10	1	"PFF1686"	"F66030_3"	2510	22900	130	9522	8202	3143	82	87	29	100	100	0	4153	3769	1178	121	124	24	100	100	0	2.341	2.226	2.341	2.097	1.551	2.399	0.895	120	629	13472	11768	1.227	9440	4032	8120	3648	0
1	11	1	"PFF1346"	"F54003_1"	2700	22900	120	1228	1092	424	81	87	31	100	98	0	3065	2736	855	117	120	25	100	100	0	0.389	0.386	0.394	0.353	1.706	0.380	0.860	120	572	4095	3630	-1.362	1147	2948	1011	2619	0
1	12	1	"PFF0819"	"F36648_2"	2890	22900	130	466	442	156	82	88	30	96	95	0	876	813	258	120	123	27	99	98	0	0.508	0.519	0.524	0.514	1.603	0.506	0.819	120	620	1140	1053	-0.977	384	756	360	693	0
1	13	1	"PFF0467"	"F23644_4"	3080	22890	130	34235	31031	12649	97	118	80	100	100	0	29315	27304	9876	142	161	105	100	100	0	1.170	1.139	1.101	1.085	1.745	1.128	0.869	120	612	63311	58096	0.227	34138	29173	30934	27162	0
1	14	1	"PFF1450"	"F57655_2"	3260	22890	150	228	237	104	96	112	71	80	44	0	249	280	157	138	155	93	59	18	0	1.189	0.993	1.052	1.025	2.241	0.682	0.490	156	827	243	283	0.250	132	111	141	142	0
1	15	1	"PFF0809"	"F36380_1"	3470	22890	130	141	152	70	82	85	23	87	60	0	175	185	54	122	125	25	80	52	0	1.113	1.111	0.984	0.992	3.011	1.231	0.253	120	647	112	133	0.155	59	53	70	63	0
1	16	1	"PFF0511"	"F25016_1"	3660	22890	130	547	533	216	79	82	21	96	94	0	334	334	106	119	122	25	94	92	0	2.177	2.112	1.968	1.911	2.330	2.223	0.712	120	617	683	669	1.122	468	215	454	215	0
1	17	1	"PFF1712"	"F67192_1"	3850	22890	130	196	197	62	81	83	20	92	86	0	360	347	101	120	124	25	95	92	0	0.479	0.511	0.504	0.472	2.042	0.477	0.637	120	618	355	343	-1.061	115	240	116	227	0
1	18	1	"PFF0870"	"F39343_3"	4040	22890	130	196	199	64	76	80	24	97	89	0	560	546	193	116	118	23	99	97	0	0.270	0.286	0.276	0.292	1.842	0.258	0.688	120	629	564	553	-1.888	120	444	123	430	0
1	19	1	"PFF1637"	"F64125_2"	4230	22890	130	437	408	132	77	80	21	96	94	0	801	717	266	115	119	23	95	94	0	0.525	0.550	0.518	0.550	2.073	0.496	0.811	120	643	1046	933	-0.930	360	686	331	602	0
1	20	1	"PFF0483"	"F23940_2"	4420	22890	120	282	285	107	78	81	19	95	92	0	596	589	237	119	121	23	93	93	0	0.428	0.440	0.451	0.496	2.295	0.401	0.765	120	568	681	677	-1.225	204	477	207	470	0
1	21	1	"PFF0101"	"F13309_2"	4610	22890	120	357	354	142	82	86	26	93	92	0	545	534	219	122	125	24	95	93	0	0.650	0.660	0.682	0.626	1.925	0.606	0.723	120	553	698	684	-0.621	275	423	272	412	0
1	22	1	"PFF1826"	"F71130_4"	4800	22890	120	533	520	170	89	94	33	99	96	0	906	850	250	127	131	26	100	100	0	0.570	0.596	0.592	0.587	1.578	0.586	0.836	120	634	1223	1154	-0.811	444	779	431	723	0
1	1	2	"PFF0961"	"F42117_4"	830	23100	130	153	159	50	68	72	22	90	81	0	207	212	57	105	108	19	95	88	0	0.833	0.850	0.862	0.789	2.318	0.844	0.498	120	651	187	198	-0.263	85	102	91	107	0
1	2	2	"PFF1620"	"F63632_3"	1010	23100	120	203	218	89	68	72	23	93	89	0	324	340	140	104	106	19	95	95	0	0.614	0.636	0.620	0.622	2.206	0.587	0.647	120	513	355	386	-0.705	135	220	150	236	0
1	3	2	"PFM0802"	"M5804_3"	1200	23100	130	378	386	139	68	70	18	99	98	0	664	625	206	102	104	17	100	99	0	0.552	0.608	0.571	0.601	1.762	0.560	0.773	120	583	872	841	-0.858	310	562	318	523	0
1	4	2	"PFM0091"	"M1661_1"	1390	23100	120	721	686	260	70	73	20	100	100	0	1025	969	315	104	107	19	100	100	0	0.707	0.712	0.704	0.685	1.556	0.722	0.852	120	514	1572	1481	-0.501	651	921	616	865	0
1	5	2	"PFM0462"	"M3816_2"	1570	23090	130	3639	3134	1515	75	78	23	100	100	0	7223	6644	2994	111	115	23	100	100	0	0.501	0.468	0.461	0.444	1.813	0.449	0.894	120	592	10676	9592	-0.997	3564	7112	3059	6533	0
1	6	2	"PFM0294"	"M29681_1"	1770	23100	120	986	964	350	78	81	20	100	100	0	1141	1074	348	114	118	23	100	100	0	0.884	0.923	0.931	0.890	1.565	0.940	0.856	120	533	1935	1846	-0.178	908	1027	886	960	0
1	7	2	"PFM0525"	"M42687_2"	1950	23090	120	1332	1252	497	84	86	23	100	100	0	1349	1276	440	117	121	24	100	100	0	1.013	1.008	1.037	0.969	1.607	1.024	0.870	120	528	2480	2327	0.019	1248	1232	1168	1159	0
1	8	2	"PFM0582"	"M45177_10"	2150	23090	130	1045	973	377	81	87	37	100	98	0	1117	1045	359	116	122	55	100	100	0	0.963	0.960	0.965	0.912	1.499	0.948	0.848	120	607	1965	1821	-0.054	964	1001	892	929	0
1	9	2	"PFM0415"	"M36754_19"	2350	23100	130	939	881	364	82	88	40	100	94	0	692	651	195	117	123	58	95	94	0	1.490	1.496	1.522	1.391	1.840	1.699	0.784	120	545	1432	1333	0.576	857	575	799	534	0
1	10	2	"PFM0252"	"M26245_1"	2520	23100	130	563	524	204	83	86	23	98	95	0	588	564	168	120	124	24	99	97	0	1.026	0.993	1.021	0.939	2.112	1.038	0.771	120	565	948	885	0.037	480	468	441	444	0
1	11	2	"PFM0169"	"M21665_1"	2720	23100	130	853	828	272	83	87	27	100	99	0	1483	1401	465	122	125	27	99	98	0	0.566	0.582	0.568	0.580	1.742	0.546	0.855	120	595	2131	2024	-0.822	770	1361	745	1279	0
1	12	2	"PFM0497"	"M40872_1"	2910	23090	130	919	845	314	82	88	29	99	98	0	656	626	223	119	123	28	100	99	0	1.559	1.505	1.500	1.461	1.860	1.498	0.805	120	577	1374	1270	0.640	837	537	763	507	0
1	13	2	"PFM0499"	"M40872_5"	3090	23100	110	148	150	46	85	95	36	70	38	0	237	236	58	126	135	43	91	62	0	0.568	0.591	0.528	0.488	2.214	0.590	0.337	80	489	174	175	-0.817	63	111	65	110	0
1	14	2	"PFM0670"	"M49091_1"	3290	23100	130	353	349	130	87	92	30	96	90	0	648	637	190	127	132	34	98	98	0	0.511	0.514	0.507	0.459	2.022	0.523	0.774	120	606	787	772	-0.970	266	521	262	510	0
1	15	2	"PFM0324"	"M31208_9"	3490	23100	120	533	505	183	78	82	22	96	95	0	741	713	238	120	123	23	99	98	0	0.733	0.720	0.719	0.713	1.861	0.697	0.806	120	476	1076	1020	-0.449	455	621	427	593	0
1	16	2	"PFM0024"	"M11377_3"	3670	23090	120	1217	1130	444	77	81	23	100	100	0	1871	1835	724	117	120	23	100	99	0	0.650	0.613	0.624	0.604	1.873	0.580	0.868	120	506	2894	2771	-0.622	1140	1754	1053	1718	0
1	17	2	"PFM0019"	"M11356_1"	3870	23090	120	209	207	60	78	81	19	95	91	0	434	418	124	117	121	25	97	94	0	0.413	0.429	0.439	0.436	1.854	0.394	0.730	120	529	448	430	-1.275	131	317	129	301	0
1	18	2	"PFM0187"	"M22455_1"	4050	23100	120	11795	11089	4976	78	83	23	100	100	0	54870	49876	16659	118	123	27	100	100	17	0.214	0.221	0.228	0.199	1.898	0.218	0.835	120	549	66469	60769	-2.224	11717	54752	11011	49758	0
1	19	2	"PFM0042"	"M12812_3"	4260	23080	80	121	119	24	82	88	26	69	21	0	191	196	47	129	136	36	75	40	0	0.629	0.552	0.524	0.515	3.189	0.370	0.238	52	289	101	104	-0.669	39	62	37	67	0
1	20	2	"PFM0044"	"M12812_6"	4440	23100	120	542	491	193	78	83	21	99	95	0	1040	982	295	121	125	27	100	99	0	0.505	0.480	0.487	0.437	1.870	0.485	0.800	120	545	1383	1274	-0.986	464	919	413	861	0
1	21	2	"PFN0072"	"N128_74"	4620	23090	120	209	212	68	81	85	26	94	89	0	397	384	113	122	125	25	96	95	0	0.465	0.500	0.494	0.495	1.991	0.436	0.546	120	509	403	393	-1.103	128	275	131	262	0
1	22	2	"PFN0081"	"N128_88"	4820	23090	130	144	143	40	79	83	23	84	66	0	230	237	62	120	125	26	94	87	0	0.591	0.547	0.590	0.558	2.888	0.437	0.282	120	697	175	181	-0.759	65	110	64	117	0
1	1	3	"PFN0030"	"N128_103"	830	23310	130	5119	4510	1825	74	78	27	100	100	0	8599	7670	2499	114	118	24	100	100	0	0.595	0.587	0.601	0.552	1.647	0.596	0.894	120	636	13530	11992	-0.750	5045	8485	4436	7556	0
1	2	3	"PFN0126"	"N130_31"	1020	23310	140	172	180	60	75	79	26	92	80	0	299	299	89	112	117	25	98	91	0	0.519	0.561	0.544	0.539	2.120	0.540	0.614	156	603	284	292	-0.947	97	187	105	187	0
1	3	3	"PFN0135"	"N130_44"	1210	23300	130	376	378	114	73	77	21	100	99	0	374	368	86	109	113	22	99	98	0	1.143	1.178	1.125	1.161	1.628	1.214	0.749	120	560	568	564	0.193	303	265	305	259	0
1	4	3	"PFN0150"	"N131_2"	1400	23300	130	521	511	171	74	78	28	100	95	0	648	620	164	112	115	22	100	100	0	0.834	0.860	0.837	0.815	1.611	0.872	0.831	120	595	983	945	-0.262	447	536	437	508	0
1	5	3	"PFB0094"	"B325"	1600	23300	130	132	133	37	73	77	21	87	66	0	243	241	63	110	114	22	93	90	0	0.444	0.458	0.476	0.452	2.483	0.385	0.318	120	595	192	191	-1.173	59	133	60	131	0
1	6	3	"PFB0096"	"B327"	1790	23300	130	3569	3415	1608	76	81	26	100	100	0	1805	1825	692	110	115	22	100	100	0	2.061	1.947	2.044	1.804	1.648	2.144	0.857	120	564	5188	5054	1.043	3493	1695	3339	1715	0
1	7	3	"PFB0098"	"B34"	1970	23300	130	129	129	39	81	86	28	65	40	0	151	155	39	115	119	24	63	39	0	1.333	1.200	0.986	0.988	3.482	1.092	0.125	120	598	84	88	0.415	48	36	48	40	0
1	8	3	"PFB0100"	"B343"	2170	23300	120	3615	3315	1352	78	83	30	100	100	0	4740	4365	1561	116	119	22	100	100	0	0.765	0.762	0.790	0.723	1.587	0.757	0.869	120	510	8161	7486	-0.387	3537	4624	3237	4249	0
1	9	3	"PFB0103"	"B347"	2340	23290	120	188	190	59	82	87	34	90	74	0	293	281	80	118	121	23	93	90	0	0.606	0.663	0.651	0.647	2.272	0.603	0.448	120	497	281	271	-0.723	106	175	108	163	0
1	10	3	"PFB0106"	"B362"	2550	23300	130	164	168	42	83	88	30	90	75	0	216	213	51	119	123	24	90	84	0	0.835	0.904	0.882	0.919	2.464	0.864	0.382	120	585	178	179	-0.260	81	97	85	94	0
1	11	3	"PFB0128"	"B405"	2740	23300	120	163	168	54	83	88	43	76	46	0	296	290	84	117	121	27	95	90	0	0.447	0.491	0.481	0.447	2.301	0.458	0.464	120	531	259	258	-1.162	80	179	85	173	0
1	12	3	"PFB0131"	"B415"	2940	23290	130	499	522	226	75	80	39	96	93	0	662	724	299	108	114	26	99	98	0	0.765	0.726	0.688	0.704	1.587	0.713	0.816	120	604	978	1063	-0.386	424	554	447	616	0
1	13	3	"PFB0133"	"B418"	3130	23290	130	132	138	41	74	78	24	84	59	0	179	184	47	109	114	27	85	63	0	0.829	0.853	0.826	0.869	2.363	0.755	0.376	120	531	128	139	-0.271	58	70	64	75	0
1	14	3	"PFB0135"	"B424"	3300	23290	120	427	400	140	78	82	22	97	95	0	920	858	304	112	117	23	99	99	0	0.432	0.432	0.420	0.436	1.774	0.404	0.838	120	496	1157	1068	-1.211	349	808	322	746	0
1	15	3	"PFB0137"	"B427"	3510	23270	150	103	108	32	79	83	24	48	21	0	139	145	36	118	121	23	46	27	0	1.143	1.074	0.839	0.860	3.372	0.711	0.107	156	623	45	56	0.193	24	21	29	27	-50
1	16	3	"PFB0139"	"B431"	3690	23290	130	3016	2740	1070	80	84	23	100	100	0	2088	2011	722	119	123	24	100	100	0	1.491	1.406	1.398	1.369	1.425	1.479	0.886	120	548	4905	4552	0.576	2936	1969	2660	1892	0
1	17	3	"PFB0155"	"B464"	3880	23290	130	147	151	44	81	84	21	85	72	0	167	169	42	120	122	23	72	50	0	1.404	1.429	1.288	1.403	3.209	1.111	0.263	120	570	113	119	0.490	66	47	70	49	0
1	18	3	"PFB0158"	"B467"	4080	23290	120	485	491	184	82	85	21	97	96	0	466	466	159	122	124	24	95	95	0	1.172	1.189	1.196	1.201	1.841	1.192	0.817	120	452	747	753	0.228	403	344	409	344	0
1	19	3	"PFB0160"	"B47"	4240	23250	150	93	97	27	88	91	25	24	5	0	128	131	30	130	136	31	14	3	0	-2.500	9.000	0.800	0.828	3.351	0.586	0.069	156	686	3	10	Error	5	-2	9	1	-50
1	20	3	"PFB0163"	"B476"	4480	23310	150	97	101	26	85	90	24	33	12	0	139	143	34	127	131	29	32	12	0	1.000	1.000	1.059	0.944	3.881	0.531	0.081	156	636	24	32	0.000	12	12	16	16	-50
1	21	3	"PFB0166"	"B484"	4630	23280	130	440	405	142	84	88	23	97	94	0	575	547	177	128	131	29	95	93	0	0.796	0.766	0.724	0.724	1.822	0.736	0.769	120	516	803	740	-0.328	356	447	321	419	0
1	22	3	"PFB0168"	"B489"	4830	23290	130	276	278	91	81	84	21	95	94	0	500	500	152	122	127	26	98	96	0	0.516	0.521	0.515	0.511	1.781	0.493	0.721	120	672	573	575	-0.955	195	378	197	378	0
1	1	4	"PFB0186"	"B513"	860	23500	120	480	467	135	82	88	30	100	98	0	878	829	243	128	130	24	98	98	0	0.531	0.549	0.555	0.551	1.821	0.516	0.827	120	552	1148	1086	-0.914	398	750	385	701	0
1	2	4	"PFB0188"	"B516"	1040	23500	120	166	171	48	82	86	23	90	79	0	200	199	40	124	125	23	87	79	0	1.105	1.187	1.071	1.136	2.574	1.194	0.379	120	467	160	164	0.144	84	76	89	75	0
1	3	4	"PFB0191"	"B521"	1230	23500	120	5017	4679	1816	82	85	23	100	100	0	3265	3180	1022	119	122	24	100	100	0	1.569	1.502	1.532	1.439	1.519	1.577	0.911	120	500	8081	7658	0.650	4935	3146	4597	3061	0
1	4	4	"PFB0193"	"B527"	1410	23500	120	303	287	99	82	86	31	95	90	0	455	437	124	119	123	24	96	94	0	0.658	0.645	0.640	0.615	1.925	0.641	0.662	120	484	557	523	-0.604	221	336	205	318	0
1	5	4	"PFB0195"	"B530"	1600	23490	130	146	150	41	76	81	29	87	60	0	219	218	54	113	116	23	91	86	0	0.660	0.705	0.688	0.700	2.000	0.707	0.291	120	548	176	179	-0.599	70	106	74	105	0
1	6	4	"PFB0198"	"B536"	1800	23500	120	525	504	188	75	79	26	99	95	0	965	909	293	109	113	25	100	99	0	0.526	0.536	0.541	0.511	1.797	0.528	0.838	120	528	1306	1229	-0.928	450	856	429	800	0
1	7	4	"PFD0038"	"D12635_8"	2010	23510	150	93	98	29	73	79	27	38	12	0	119	127	29	110	114	26	34	12	0	2.222	1.471	0.944	1.081	3.826	0.882	0.159	156	591	29	42	1.152	20	9	25	17	-50
1	8	4	"PFD0046"	"D13568_2"	2180	23490	120	567	516	173	73	79	31	99	97	0	784	743	263	108	112	22	100	98	0	0.731	0.698	0.675	0.705	1.760	0.658	0.834	120	429	1170	1078	-0.453	494	676	443	635	0
1	9	4	"PFD0050"	"D14936_1"	2370	23490	140	130	139	60	81	86	35	66	30	0	164	167	43	115	118	23	74	51	0	1.000	1.115	0.989	1.079	3.138	2.046	0.126	156	540	98	110	0.000	49	49	58	52	0
1	10	4	"PFD0055"	"D15909_10"	2550	23490	120	8049	7177	3117	85	90	34	100	100	0	2967	2680	956	119	122	25	100	100	0	2.796	2.769	2.864	2.575	1.581	3.044	0.885	120	496	10812	9653	1.484	7964	2848	7092	2561	0
1	11	4	"PFD0058"	"D15909_5"	2750	23490	120	1464	1337	576	82	88	44	97	96	0	564	528	175	115	119	24	97	95	0	3.078	3.039	3.124	2.972	1.530	3.337	0.876	120	497	1831	1668	1.622	1382	449	1255	413	0
1	12	4	"PFD0060"	"D16430_1"	2940	23510	150	92	100	32	78	84	40	25	5	0	128	129	33	112	116	23	35	18	0	0.875	1.294	0.906	0.928	3.191	3.955	0.040	156	604	30	39	-0.193	14	16	22	17	-50
1	13	4	"PFD0079"	"D16785_4"	3130	23480	120	5526	4916	1835	75	78	21	100	100	0	4274	3842	1366	110	113	22	100	100	0	1.309	1.297	1.287	1.288	1.808	1.306	0.882	120	496	9615	8573	0.389	5451	4164	4841	3732	0
1	14	4	"PFD0082"	"D16785_6"	3320	23490	120	354	330	113	72	75	20	99	97	0	418	393	105	106	110	23	97	96	0	0.904	0.899	0.912	0.891	1.818	0.930	0.785	120	484	594	545	-0.146	282	312	258	287	0
1	15	4	"PFD0085"	"D16785_9"	3500	23480	130	509	471	180	75	79	21	98	95	0	668	633	197	114	117	25	99	96	0	0.783	0.763	0.765	0.722	1.726	0.743	0.817	120	615	988	915	-0.352	434	554	396	519	0
1	16	4	"PFD0087"	"D17715_10"	3710	23490	120	282	281	86	83	86	22	99	95	0	375	367	96	121	124	23	96	94	0	0.783	0.805	0.835	0.824	1.910	0.804	0.691	120	513	453	444	-0.352	199	254	198	246	0
1	17	4	"PFD0092"	"D17715_109"	3890	23480	120	225	216	65	84	87	22	93	89	0	556	534	177	121	124	23	97	95	0	0.324	0.320	0.309	0.320	1.886	0.279	0.666	120	489	576	545	-1.625	141	435	132	413	0
1	18	4	"PFD0094"	"D17715_110"	4070	23480	120	848	767	262	83	85	20	98	97	0	974	919	298	123	126	24	98	98	0	0.899	0.859	0.864	0.841	1.590	0.840	0.869	120	513	1616	1480	-0.154	765	851	684	796	0
1	19	4	"PFD0112"	"D17715_16"	4260	23480	140	115	115	30	83	86	21	63	30	0	148	152	33	126	129	24	45	23	0	1.455	1.231	1.167	1.016	3.639	0.650	0.075	156	638	54	58	0.541	32	22	32	26	0
1	20	4	"PFD0115"	"D17715_20"	4460	23480	130	128	133	33	86	90	23	80	44	0	270	268	72	128	132	30	93	89	0	0.296	0.336	0.354	0.334	2.539	0.268	0.306	120	555	184	187	-1.757	42	142	47	140	0
1	21	4	"PFD0118"	"D17715_25"	4670	23460	90	119	120	32	89	92	25	57	17	0	154	156	43	134	137	31	38	15	0	1.500	1.409	0.950	0.742	3.839	0.560	0.051	52	367	50	53	0.585	30	20	31	22	0
1	22	4	"PFD0121"	"D17715_28"	4840	23480	120	361	358	145	81	84	21	92	90	0	443	436	155	122	125	24	94	92	0	0.872	0.882	0.888	0.884	2.029	0.866	0.774	120	592	601	591	-0.197	280	321	277	314	0
1	1	5	"PFD0124"	"D17715_32"	860	23690	120	379	379	142	83	88	24	95	95	0	596	567	164	124	127	25	100	99	0	0.627	0.668	0.670	0.622	1.628	0.686	0.801	120	599	768	739	-0.673	296	472	296	443	0
1	2	5	"PFD0126"	"D17715_37"	1040	23690	130	421	406	153	84	88	24	96	95	0	563	544	162	124	126	25	97	96	0	0.768	0.767	0.763	0.702	1.837	0.780	0.757	120	530	776	742	-0.381	337	439	322	420	0
1	3	5	"PFD0143"	"D17715_67"	1230	23690	120	260	252	76	81	85	24	97	90	0	579	558	143	121	124	24	98	97	0	0.391	0.391	0.406	0.370	1.682	0.375	0.751	120	514	637	608	-1.355	179	458	171	437	0
1	4	5	"PFD0145"	"D17715_7"	1440	23690	140	134	135	40	81	87	24	75	53	0	176	179	42	120	124	24	80	59	0	0.946	0.915	0.918	0.919	2.661	0.843	0.274	156	510	109	113	-0.079	53	56	54	59	0
1	5	5	"PFD0147"	"D17715_76"	1600	23690	150	112	119	43	76	79	22	69	37	0	148	149	32	112	114	23	64	35	0	1.000	1.162	0.973	0.970	3.127	1.547	0.158	156	548	72	80	0.000	36	36	43	37	-50
1	6	5	"PFD0149"	"D17715_8"	1810	23680	120	253	557	1827	71	74	22	100	99	0	345	698	1945	107	110	23	98	98	0	0.765	0.822	0.712	0.769	1.896	0.925	0.804	120	495	420	1077	-0.387	182	238	486	591	0
1	7	5	"PFD0151"	"D17715_81"	2000	23680	120	290	292	104	72	76	26	96	90	0	490	476	175	107	110	23	95	93	0	0.569	0.596	0.585	0.597	2.125	0.551	0.769	120	461	601	589	-0.813	218	383	220	369	0
1	8	5	"PFD0153"	"D17715_89"	2200	23680	120	1442	1300	470	72	76	26	100	99	0	2325	2131	848	107	111	22	100	100	0	0.618	0.607	0.595	0.615	1.633	0.575	0.894	120	465	3588	3252	-0.695	1370	2218	1228	2024	0
1	9	5	"PFE0210"	"E18550_2"	2370	23670	130	2893	2640	1170	74	79	26	100	100	0	1130	1020	411	107	112	23	99	98	0	2.756	2.811	2.755	2.884	2.001	2.924	0.851	120	509	3842	3479	1.462	2819	1023	2566	913	0
1	10	5	"PFE0213"	"E18651_3"	2560	23680	110	133	139	42	75	81	30	77	48	0	172	177	51	110	114	24	81	65	0	0.935	0.955	1.011	0.967	2.427	1.143	0.257	80	459	120	131	-0.096	58	62	64	67	0
1	11	5	"PFE0218"	"E18737_1"	2750	23680	130	1434	1431	846	78	82	23	98	96	0	1375	1333	655	116	118	23	98	96	0	1.077	1.112	1.152	1.019	1.859	1.223	0.784	120	537	2615	2570	0.107	1356	1259	1353	1217	0
1	12	5	"PFE0223"	"E1884_3"	2940	23670	130	3026	2739	1090	80	84	23	100	100	0	2564	2305	887	119	121	23	100	100	0	1.205	1.216	1.170	1.172	1.678	1.184	0.838	120	438	5391	4845	0.269	2946	2445	2659	2186	0
1	13	5	"PFE0226"	"E18877_2"	3130	23680	130	178	185	65	74	78	25	90	80	0	307	302	97	108	112	25	93	90	0	0.523	0.572	0.546	0.524	2.010	0.552	0.616	120	533	303	305	-0.936	104	199	111	194	0
1	14	5	"PFE0228"	"E18957_1"	3320	23670	120	259	257	82	65	67	16	100	97	0	501	500	141	94	97	19	100	100	0	0.477	0.473	0.471	0.449	1.582	0.458	0.795	120	506	601	598	-1.069	194	407	192	406	0
1	15	5	"PFE0249"	"E19870_1"	3500	23680	100	129	135	36	71	74	20	91	72	0	184	179	47	108	111	23	83	73	0	0.763	0.901	0.824	0.802	2.626	0.725	0.384	80	417	134	135	-0.390	58	76	64	71	0
1	16	5	"PFE0251"	"E20152_1"	3700	23670	120	116	120	33	78	81	20	74	46	0	164	166	43	117	119	20	69	50	0	0.809	0.857	0.817	0.766	3.866	0.641	0.137	120	521	85	91	-0.307	38	47	42	49	0
1	17	5	"PFE0257"	"E20313_1"	3880	23670	110	128	133	34	80	84	36	63	23	0	243	243	70	118	124	27	90	85	0	0.384	0.424	0.409	0.434	2.334	0.445	0.252	80	451	173	178	-1.381	48	125	53	125	0
1	18	5	"PFE0260"	"E20360_12"	4050	23680	80	118	116	24	84	88	26	61	17	0	160	163	40	127	131	30	55	19	0	1.030	0.889	0.974	1.008	2.495	0.700	0.154	52	317	67	68	0.043	34	33	32	36	0
1	19	5	"PFE0265"	"E20424_1"	4270	23670	120	1995	1884	685	85	89	24	100	100	0	1735	1603	550	128	130	25	99	99	0	1.189	1.220	1.173	1.176	1.678	1.223	0.871	120	546	3517	3274	0.249	1910	1607	1799	1475	0
1	20	5	"PFE0267"	"E20514_1"	4460	23670	120	2282	2172	879	88	90	22	99	98	0	1867	1765	614	127	130	25	100	100	0	1.261	1.272	1.266	1.194	1.688	1.331	0.866	120	501	3934	3722	0.334	2194	1740	2084	1638	0
1	21	5	"PFE0293"	"E22156_1"	4650	23670	120	1007	918	311	88	91	24	98	98	0	1836	1689	565	130	134	27	100	100	0	0.539	0.532	0.536	0.524	1.623	0.509	0.869	120	539	2625	2389	-0.892	919	1706	830	1559	0
1	22	5	"PFE0299"	"E22468_1"	4840	23670	120	342	329	133	80	83	22	94	90	0	546	508	165	120	123	24	95	93	0	0.615	0.642	0.672	0.612	1.891	0.638	0.741	120	563	688	637	-0.701	262	426	249	388	0
1	1	6	"PFE0302"	"E22504_2"	840	23890	100	115	128	53	83	87	23	65	37	0	168	174	48	122	127	26	71	46	0	0.696	0.865	0.833	0.696	2.981	0.743	0.277	80	443	78	97	-0.524	32	46	45	52	0
1	2	6	"PFE0309"	"E2283_4"	1050	23880	120	134	135	35	81	85	24	77	55	0	261	256	66	124	127	26	93	91	0	0.387	0.409	0.426	0.366	2.422	0.354	0.378	120	547	190	186	-1.370	53	137	54	132	0
1	3	6	"PFE0314"	"E22930_2"	1240	23880	120	220	217	69	81	86	30	90	85	0	426	411	122	118	122	26	95	95	0	0.451	0.464	0.463	0.427	2.078	0.442	0.602	120	483	447	429	-1.148	139	308	136	293	0
1	4	6	"PFE0318"	"E23098_1"	1430	23880	120	552	517	204	80	86	30	97	95	0	734	688	213	115	120	25	99	96	0	0.763	0.763	0.785	0.720	1.739	0.776	0.802	120	433	1091	1010	-0.391	472	619	437	573	0
1	5	6	"PFE0353"	"E24637_1"	1610	23870	120	2170	1997	652	75	77	22	100	100	0	2245	2102	685	108	111	22	100	100	0	0.980	0.964	0.970	0.940	1.510	0.952	0.904	120	446	4232	3916	-0.029	2095	2137	1922	1994	0
1	6	6	"PFE0361"	"E248_3"	1810	23870	120	1556	1441	554	70	74	23	100	100	0	2314	2054	728	104	108	20	100	100	0	0.672	0.703	0.703	0.695	1.542	0.697	0.891	120	519	3696	3321	-0.573	1486	2210	1371	1950	0
1	7	6	"PFE0363"	"E24971_1"	1990	23870	120	235	231	74	72	75	24	95	92	0	307	304	93	109	111	21	95	95	0	0.823	0.815	0.750	0.793	1.978	0.756	0.642	120	498	361	354	-0.281	163	198	159	195	0
1	8	6	"PFE0367"	"E25193_1"	2190	23870	130	119	126	73	71	76	32	65	29	0	187	182	48	105	109	22	88	75	0	0.585	0.714	0.600	0.599	2.660	1.096	0.181	120	582	130	132	-0.773	48	82	55	77	0
1	9	6	"PFE0373"	"E25749_1"	2390	23870	130	709	691	283	68	73	24	100	100	0	1259	1145	405	99	103	23	100	99	0	0.553	0.596	0.616	0.581	1.648	0.597	0.822	120	604	1801	1669	-0.856	641	1160	623	1046	0
1	10	6	"PFE0375"	"E25972_1"	2570	23870	120	697	664	260	71	77	36	98	96	0	1692	1638	515	105	109	24	100	100	0	0.394	0.387	0.391	0.359	1.664	0.380	0.819	120	534	2213	2126	-1.342	626	1587	593	1533	0
1	11	6	"PFF0292"	"F18577_5"	2770	23870	120	346	353	146	77	82	33	94	90	0	347	332	97	114	117	23	95	92	0	1.155	1.266	1.248	1.170	1.776	1.399	0.691	120	463	502	494	0.207	269	233	276	218	0
1	12	6	"PFF0300"	"F18770_1"	2940	23850	150	97	103	33	79	85	38	26	7	0	134	137	34	115	118	24	41	21	0	0.947	1.091	0.725	0.800	3.747	1.490	0.056	156	614	37	46	-0.078	18	19	24	22	-50
1	13	6	"PFF0307"	"F19110_2"	3150	23870	120	497	471	157	74	77	25	99	97	0	511	490	132	108	111	23	100	99	0	1.050	1.039	1.029	0.998	1.670	1.087	0.819	120	500	826	779	0.070	423	403	397	382	0
1	14	6	"PFF0309"	"F19190_1"	3330	23870	120	330	320	105	70	72	19	95	93	0	576	550	160	104	105	20	98	97	0	0.551	0.561	0.576	0.555	1.882	0.552	0.786	120	512	732	696	-0.860	260	472	250	446	0
1	15	6	"PFF0313"	"F19243_2"	3530	23860	130	950	867	319	73	76	20	100	100	0	1392	1275	427	109	111	20	99	98	0	0.684	0.681	0.682	0.678	2.040	0.652	0.845	120	554	2160	1960	-0.549	877	1283	794	1166	0
1	16	6	"PFF0316"	"F19409_1"	3710	23860	120	202	202	62	74	78	19	96	94	0	368	355	94	112	115	20	95	95	0	0.500	0.527	0.527	0.511	2.001	0.495	0.664	120	479	384	371	-1.000	128	256	128	243	0
1	17	6	"PFF0345"	"F20077_1"	3900	23870	150	99	100	26	77	82	33	30	7	0	146	143	34	115	120	26	58	20	0	0.710	0.821	0.750	0.763	3.319	1.451	0.161	156	623	53	51	-0.495	22	31	23	28	-50
1	18	6	"PFF0351"	"F20166_1"	4090	23860	130	146	153	43	82	85	24	87	69	0	203	207	53	124	128	26	89	74	0	0.810	0.855	0.786	0.769	2.373	0.902	0.274	120	533	143	154	-0.304	64	79	71	83	0
1	19	6	"PFF0355"	"F20234_1"	4280	23870	150	101	108	29	85	87	22	41	23	0	146	150	34	127	129	26	42	16	0	0.842	1.000	0.784	0.756	3.368	0.460	0.017	156	625	35	46	-0.248	16	19	23	23	-50
1	20	6	"PFF0357"	"F20284_1"	4480	23860	120	254	259	81	89	92	22	95	94	0	363	349	93	129	132	26	95	93	0	0.705	0.773	0.789	0.761	1.762	0.769	0.728	120	495	399	390	-0.504	165	234	170	220	0
1	21	6	"PFF0360"	"F20385_1"	4660	23850	120	433	423	142	91	94	23	96	95	0	526	500	156	130	133	26	98	95	0	0.864	0.897	0.898	0.908	2.158	0.844	0.694	120	501	738	702	-0.212	342	396	332	370	0
1	22	6	"PFF0362"	"F20385_3"	4860	23850	130	435	419	137	85	88	23	98	95	0	638	595	172	123	129	27	96	95	0	0.680	0.708	0.692	0.699	1.784	0.682	0.793	120	688	865	806	-0.557	350	515	334	472	0
1	1	7	"PFF0380"	"F20989_1"	870	24070	120	397	384	112	85	88	26	100	98	0	1203	1102	299	123	127	26	100	100	0	0.289	0.305	0.307	0.299	1.471	0.290	0.832	120	605	1392	1278	-1.791	312	1080	299	979	0
1	2	7	"PFF0388"	"F21429_3"	1070	24070	120	4278	3896	1463	83	86	23	100	100	0	4420	3942	1484	121	125	25	100	100	0	0.976	0.998	0.971	1.061	1.968	0.992	0.898	120	526	8494	7634	-0.035	4195	4299	3813	3821	0
1	3	7	"PFF0396"	"F21560_1"	1260	24060	120	6701	5973	2516	88	92	30	100	100	0	2093	1819	725	122	127	30	100	98	0	3.355	3.468	3.443	3.612	1.901	3.606	0.898	120	490	8584	7582	1.746	6613	1971	5885	1697	0
1	4	7	"PFF0401"	"F21821_1"	1440	24060	120	718	661	241	83	89	31	98	97	0	790	730	245	118	123	28	99	98	0	0.945	0.944	0.918	0.932	1.795	0.933	0.852	120	481	1307	1190	-0.082	635	672	578	612	0
1	5	7	"PFF0404"	"F21902_1"	1630	24060	120	2418	2137	767	77	81	24	100	100	0	2846	2584	903	113	116	23	100	100	0	0.857	0.834	0.843	0.842	1.659	0.822	0.900	120	535	5074	4531	-0.223	2341	2733	2060	2471	0
1	6	7	"PFF0407"	"F21981_2"	1820	24060	110	4076	3738	1339	78	82	24	100	100	0	10224	9381	2820	117	131	179	100	100	0	0.396	0.395	0.407	0.382	1.425	0.396	0.890	80	443	14105	12924	-1.338	3998	10107	3660	9264	0
1	7	7	"PFF0440"	"F22946_1"	2000	24060	120	232	243	93	75	79	34	95	89	0	267	265	69	114	127	162	43	0	0	1.026	1.113	1.098	1.098	1.757	1.138	0.588	120	538	310	319	0.037	157	153	168	151	0
1	8	7	"PFF0446"	"F23145_4"	2200	24060	120	124	128	36	74	79	44	54	16	0	143	152	42	108	111	22	62	43	0	1.429	1.227	1.250	1.148	2.666	1.699	0.104	120	564	85	98	0.515	50	35	54	44	0
1	9	7	"PFF0452"	"F23274_1"	2400	24070	110	107	118	65	73	77	36	46	18	0	148	153	36	103	107	23	78	47	0	0.756	0.900	0.742	0.713	2.673	1.595	0.106	80	471	79	95	-0.404	34	45	45	50	0
1	10	7	"PFF0458"	"F23526_2"	2580	24070	120	448	438	185	74	79	39	95	90	0	1394	1294	442	106	109	23	100	99	0	0.290	0.306	0.306	0.279	1.705	0.307	0.834	120	519	1662	1552	-1.784	374	1288	364	1188	0
1	11	7	"PFF0461"	"F23551_1"	2770	24060	130	876	796	303	76	82	35	98	95	0	677	651	210	110	114	23	98	98	0	1.411	1.331	1.308	1.238	1.657	1.363	0.865	120	544	1367	1261	0.497	800	567	720	541	0
1	12	7	"PFF0463"	"F23564_1"	2960	24070	120	1634	1417	594	78	85	42	98	97	0	1880	1714	600	111	115	24	100	100	0	0.880	0.835	0.849	0.761	1.981	0.842	0.858	120	543	3325	2942	-0.185	1556	1769	1339	1603	0
1	13	7	"PFF1088"	"F45524_1"	3160	24060	120	1620	1500	555	77	83	40	100	99	0	701	656	205	114	117	24	99	99	0	2.629	2.625	2.623	2.600	1.673	2.769	0.880	120	512	2130	1965	1.394	1543	587	1423	542	0
1	14	7	"PFF1100"	"F45683_2"	3350	24060	120	931	891	324	75	78	21	100	98	0	1617	1486	516	109	112	21	100	100	0	0.568	0.593	0.586	0.575	1.721	0.577	0.871	120	501	2364	2193	-0.817	856	1508	816	1377	0
1	15	7	"PFF1105"	"F45820_1"	3540	24050	130	113	118	36	75	78	20	67	43	0	152	151	34	109	113	21	69	50	0	0.884	1.024	0.882	0.951	2.975	1.003	0.194	120	559	81	85	-0.178	38	43	43	42	0
1	16	7	"PFF1110"	"F46067_3"	3730	24060	120	562	541	208	76	79	19	98	96	0	841	818	248	113	117	21	100	99	0	0.668	0.660	0.662	0.613	1.833	0.668	0.833	120	507	1214	1170	-0.583	486	728	465	705	0
1	17	7	"PFF1112"	"F46181_1"	3920	24050	120	577	560	198	77	81	21	100	99	0	471	452	161	118	121	24	97	93	0	1.416	1.446	1.472	1.490	1.863	1.433	0.777	120	492	853	817	0.502	500	353	483	334	0
1	18	7	"PFF1114"	"F46183_2"	4120	24050	120	168	173	52	79	81	18	92	88	0	255	246	63	120	122	23	92	88	0	0.659	0.746	0.682	0.740	2.011	0.724	0.544	120	494	224	220	-0.601	89	135	94	126	0
1	19	7	"PFF1142"	"F4688_1"	4310	24060	130	2115	1815	785	77	81	20	99	99	0	1814	1644	519	118	120	22	99	99	0	1.202	1.139	1.197	1.032	1.987	1.230	0.859	120	503	3734	3264	0.265	2038	1696	1738	1526	0
1	20	7	"PFF1151"	"F47145_2"	4490	24060	120	402	380	113	83	85	22	95	95	0	519	500	168	124	126	24	96	95	0	0.808	0.790	0.754	0.798	2.175	0.729	0.739	120	502	714	673	-0.308	319	395	297	376	0
1	21	7	"PFF1154"	"F47255_1"	4680	24040	110	128	128	28	86	91	28	73	30	0	172	168	41	124	128	27	68	41	0	0.875	0.955	0.814	0.810	2.562	0.760	0.182	80	502	90	86	-0.193	42	48	42	44	0
1	22	7	"PFF1156"	"F47255_3"	4870	24040	90	116	122	39	86	92	31	46	19	0	134	145	39	124	129	28	38	19	0	3.000	1.714	1.138	1.250	4.383	1.989	0.063	52	392	40	57	1.585	30	10	36	21	0
1	1	8	"PFF1158"	"F47327_1"	880	24260	120	949	878	354	84	88	26	97	97	0	747	687	241	123	125	23	98	97	0	1.386	1.408	1.396	1.362	1.736	1.449	0.862	120	578	1489	1358	0.471	865	624	794	564	0
1	2	8	"PFF1160"	"F47350_1"	1070	24280	150	102	106	32	84	87	23	44	18	0	140	142	33	120	124	24	42	18	0	0.900	1.000	0.889	0.809	3.397	0.913	0.062	156	611	38	44	-0.152	18	20	22	22	-50
1	3	8	"PFF1184"	"F48253_6"	1260	24270	120	124	128	34	86	89	24	67	36	0	175	176	45	122	127	28	66	48	0	0.717	0.778	0.713	0.742	3.750	0.655	0.141	120	525	91	96	-0.480	38	53	42	54	0
1	4	8	"PFF1186"	"F48363_2"	1460	24260	120	104	110	36	81	86	26	42	21	0	153	157	40	118	121	25	60	38	0	0.657	0.744	0.644	0.775	3.081	0.819	0.125	120	513	58	68	-0.606	23	35	29	39	0
1	5	8	"PFF1188"	"F48395_1"	1630	24260	120	2360	2138	825	78	83	32	100	100	0	1804	1665	600	116	117	22	100	100	0	1.352	1.330	1.351	1.309	1.476	1.346	0.900	120	483	3970	3609	0.435	2282	1688	2060	1549	0
1	6	8	"PFF1190"	"F48424_2"	1820	24250	120	704	656	237	77	83	31	98	98	0	938	855	305	117	128	158	94	85	0	0.764	0.785	0.766	0.773	1.859	0.757	0.840	120	565	1448	1317	-0.389	627	821	579	738	0
1	7	8	"PFF1193"	"F48446_1"	2030	24260	120	222	223	63	74	77	26	98	94	0	435	430	116	111	114	21	97	97	0	0.457	0.467	0.438	0.473	1.758	0.439	0.707	120	554	472	468	-1.130	148	324	149	319	0
1	8	8	"PFF1195"	"F48446_5"	2220	24260	130	374	358	124	72	78	40	95	90	0	427	410	121	109	114	48	95	93	0	0.950	0.950	0.944	0.879	1.748	0.916	0.679	120	566	620	587	-0.074	302	318	286	301	0
1	9	8	"PFF1220"	"F49665_1"	2410	24260	120	316	306	96	73	78	41	95	90	0	707	652	218	106	110	49	96	95	0	0.404	0.427	0.420	0.429	1.889	0.393	0.765	120	518	844	779	-1.306	243	601	233	546	0
1	10	8	"PFF1222"	"F49677_3"	2600	24260	120	3288	3012	1434	74	79	37	100	100	0	2749	2599	963	107	109	20	100	100	0	1.217	1.179	1.209	1.067	1.711	1.272	0.869	120	482	5856	5430	0.283	3214	2642	2938	2492	0
1	11	8	"PFF1225"	"F49959_1"	2780	24250	130	214	218	68	75	78	24	97	91	0	417	395	133	110	112	20	95	93	0	0.453	0.502	0.508	0.539	2.049	0.449	0.622	120	542	446	428	-1.143	139	307	143	285	0
1	12	8	"PFF1234"	"F50107_1"	2980	24260	130	131	137	37	78	83	34	66	37	0	157	159	37	113	117	24	74	42	0	1.205	1.283	1.275	1.242	2.849	1.471	0.156	120	553	97	105	0.268	53	44	59	46	0
1	13	8	"PFF1237"	"F50551_1"	3160	24250	120	222	230	80	78	83	34	94	84	0	329	318	102	114	118	25	94	88	0	0.670	0.745	0.699	0.745	2.346	0.711	0.665	120	499	359	356	-0.578	144	215	152	204	0
1	14	8	"PFF1239"	"F50598_1"	3350	24250	120	246	242	84	74	77	19	96	90	0	513	469	163	109	112	20	95	95	0	0.426	0.467	0.478	0.480	1.947	0.444	0.755	120	484	576	528	-1.232	172	404	168	360	0
1	15	8	"PFF1927"	"F960_2"	3530	24250	130	462	432	151	76	79	19	97	97	0	1272	1175	410	114	117	21	99	99	0	0.333	0.336	0.337	0.339	1.612	0.323	0.836	120	571	1544	1417	-1.585	386	1158	356	1061	0
1	16	8	"PFF1931"	"F960_7"	3740	24250	120	265	254	84	80	83	20	95	92	0	365	364	104	120	123	22	95	95	0	0.755	0.713	0.725	0.648	2.012	0.687	0.664	120	528	430	418	-0.405	185	245	174	244	0
1	17	8	"PFF1933"	"F9676_1"	3930	24250	130	350	320	124	80	82	20	99	91	0	677	624	230	120	123	23	96	92	0	0.485	0.476	0.484	0.470	1.769	0.479	0.790	120	590	827	744	-1.045	270	557	240	504	0
1	18	8	"PFI0003"	"I10209_1"	4120	24240	130	998	880	390	76	79	19	99	97	0	1200	1115	397	112	116	22	100	98	0	0.847	0.802	0.809	0.732	1.642	0.832	0.836	120	583	2010	1807	-0.239	922	1088	804	1003	0
1	19	8	"PFI0005"	"I1033_3"	4320	24250	120	3063	2651	1138	75	76	17	100	100	0	3373	3033	1116	113	116	21	100	100	0	0.917	0.882	0.915	0.831	1.688	0.911	0.870	120	451	6248	5496	-0.126	2988	3260	2576	2920	0
1	20	8	"PFI0009"	"I10565_1"	4490	24240	130	196	192	69	77	78	19	90	85	0	353	342	110	118	120	23	94	89	0	0.506	0.513	0.487	0.488	2.292	0.471	0.651	120	504	354	339	-0.982	119	235	115	224	0
1	21	8	"PFI0038"	"I1136_2"	4690	24240	120	212	211	61	83	85	21	95	93	0	213	209	54	120	124	25	87	77	0	1.387	1.438	1.374	1.470	2.225	1.416	0.538	120	532	222	217	0.472	129	93	128	89	0
1	22	8	"PFI0041"	"I11448_2"	4870	24250	120	17873	15732	6526	91	94	26	100	100	0	13861	12441	4571	126	132	29	100	100	0	1.295	1.270	1.292	1.225	1.782	1.305	0.869	120	590	31517	27956	0.373	17782	13735	15641	12315	0
1	1	9	"PFI0043"	"I11495_1"	890	24460	120	6274	6005	2580	83	85	22	100	100	0	5098	4857	1774	119	122	23	100	100	0	1.243	1.250	1.290	1.185	1.749	1.316	0.855	120	554	11170	10660	0.314	6191	4979	5922	4738	0
1	2	9	"PFI0045"	"I11523_4"	1070	24450	120	845	793	283	80	82	22	100	98	0	1298	1202	370	117	119	23	99	99	0	0.648	0.657	0.654	0.630	1.822	0.648	0.843	120	458	1946	1798	-0.626	765	1181	713	1085	0
1	3	9	"PFI0048"	"I1175_1"	1270	24460	120	209	210	79	78	81	22	89	84	0	341	333	93	112	116	22	94	93	0	0.572	0.597	0.586	0.531	2.471	0.604	0.593	120	521	360	353	-0.806	131	229	132	221	0
1	4	9	"PFI0053"	"I11857_2"	1460	24460	120	279	269	85	76	80	24	95	90	0	386	373	101	110	113	21	98	97	0	0.736	0.734	0.704	0.675	1.921	0.728	0.776	120	498	479	456	-0.443	203	276	193	263	0
1	5	9	"PFI0079"	"I12708_1"	1650	24450	120	254	249	78	75	80	32	97	90	0	430	423	128	109	112	22	98	98	0	0.558	0.554	0.526	0.559	1.774	0.527	0.738	120	522	500	488	-0.843	179	321	174	314	0
1	6	9	"PFI0085"	"I12812_3"	1840	24450	120	396	385	110	74	78	32	99	98	0	539	538	141	111	114	21	100	99	0	0.752	0.728	0.710	0.722	1.630	0.704	0.799	120	523	750	738	-0.411	322	428	311	427	0
1	7	9	"PFI0087"	"I12861_2"	2020	24440	110	17445	15399	6451	74	80	38	100	100	0	26912	24550	9253	112	157	615	100	100	0	0.648	0.627	0.609	0.611	1.633	0.631	0.885	80	459	44171	39763	-0.626	17371	26800	15325	24438	0
1	8	9	"PFI0089"	"I12932_1"	2220	24450	120	245	237	78	71	78	37	92	85	0	447	431	132	111	150	570	1	0	0	0.518	0.519	0.505	0.491	2.014	0.484	0.691	120	534	510	486	-0.949	174	336	166	320	0
1	9	9	"PFI0099"	"I13128_2"	2410	24450	120	4625	4165	1486	72	76	23	100	100	0	6002	5402	2046	109	112	22	99	99	0	0.773	0.773	0.739	0.769	1.623	0.740	0.879	120	500	10446	9386	-0.372	4553	5893	4093	5293	0
1	10	9	"PFI0102"	"I13218_1"	2600	24450	120	215	217	76	74	80	36	90	79	0	319	312	92	109	111	20	96	93	0	0.671	0.704	0.725	0.682	2.318	0.724	0.539	120	482	351	346	-0.575	141	210	143	203	0
1	11	9	"PFI0124"	"I13978_1"	2780	24440	120	400	388	135	74	80	41	95	91	0	400	376	129	110	112	20	98	91	0	1.124	1.180	1.135	1.242	1.842	1.186	0.758	120	497	616	580	0.169	326	290	314	266	0
1	12	9	"PFI0126"	"I14041_1"	2970	24450	120	246	240	71	76	82	43	92	85	0	381	383	110	112	115	22	100	99	0	0.632	0.605	0.611	0.578	1.868	0.586	0.675	120	497	439	435	-0.662	170	269	164	271	0
1	13	9	"PFI0128"	"I14195_1"	3170	24450	120	3136	2771	1066	78	83	36	100	99	0	4210	3903	1176	114	118	24	100	100	0	0.747	0.711	0.726	0.654	1.790	0.725	0.881	120	522	7154	6482	-0.422	3058	4096	2693	3789	0
1	14	9	"PFI0131"	"I1431_1"	3360	24440	120	251	251	69	73	77	19	98	95	0	286	273	78	112	115	21	93	89	0	1.023	1.106	1.161	1.139	1.784	1.050	0.691	120	495	352	339	0.033	178	174	178	161	0
1	15	9	"PFI0137"	"I14413_3"	3550	24440	120	1201	1154	368	75	78	19	100	100	0	2001	1835	681	115	117	21	98	98	0	0.597	0.627	0.603	0.687	1.999	0.588	0.863	120	535	3012	2799	-0.744	1126	1886	1079	1720	0
1	16	9	"PFI0141"	"I14670_1"	3740	24440	120	275	271	76	78	81	20	100	98	0	471	458	127	115	118	21	97	97	0	0.553	0.563	0.584	0.581	1.807	0.531	0.770	120	535	553	536	-0.854	197	356	193	343	0
1	17	9	"PFJ0122"	"J167_5"	3930	24440	110	101	104	30	76	80	20	52	33	0	143	141	35	113	116	23	57	33	0	0.833	1.000	0.769	0.670	3.499	0.619	0.119	80	492	55	56	-0.263	25	30	28	28	0
1	18	9	"PFJ0124"	"J167_7"	4160	24450	150	84	90	27	73	76	19	39	17	0	113	119	33	111	114	22	23	10	0	5.500	2.125	1.145	1.135	4.141	0.648	0.043	156	686	13	25	2.459	11	2	17	8	-50
1	19	9	"PFJ0128"	"J170_18"	4320	24440	130	211	215	83	76	77	18	90	85	0	312	299	93	115	117	22	91	90	0	0.685	0.755	0.692	0.689	2.223	0.780	0.646	120	421	332	323	-0.545	135	197	139	184	0
1	20	9	"PFJ0137"	"J171_6"	4470	24440	150	76	80	20	78	79	19	14	7	0	107	109	25	117	119	23	12	3	0	0.200	-0.250	0.600	0.680	4.568	0.064	0.001	156	598	-12	-6	-2.322	-2	-10	2	-8	-50
1	21	9	"PFJ0150"	"J181_2"	4690	24430	120	493	471	188	79	83	23	99	96	0	597	573	247	118	121	25	95	92	0	0.864	0.862	0.839	0.967	2.066	0.800	0.785	120	540	893	847	-0.210	414	479	392	455	0
1	22	9	"PFJ0153"	"J181_9"	4880	24430	120	1703	1549	566	88	92	26	100	100	0	1173	1045	399	125	130	28	97	96	0	1.541	1.588	1.498	1.687	1.801	1.593	0.850	120	554	2663	2381	0.624	1615	1048	1461	920	0
1	1	10	"PFJ0179"	"J198_2"	900	24640	120	136	138	47	76	79	22	83	64	0	159	159	34	111	113	20	78	60	0	1.250	1.292	1.170	1.264	2.666	1.570	0.233	120	592	108	110	0.322	60	48	62	48	0
1	2	10	"PFJ0184"	"J206_1"	1090	24650	120	660	593	251	74	80	77	94	85	0	740	679	213	109	113	21	99	99	0	0.929	0.911	0.934	0.820	1.818	0.961	0.883	120	509	1217	1089	-0.107	586	631	519	570	0
1	3	10	"PFJ0186"	"J206_6"	1270	24640	110	295	271	106	73	76	19	95	91	0	278	274	85	107	110	20	93	88	0	1.298	1.186	1.211	1.132	2.198	1.240	0.668	80	443	393	365	0.377	222	171	198	167	0
1	4	10	"PFJ0188"	"J212_1"	1460	24640	120	289	288	114	72	76	21	97	92	0	653	613	232	106	110	20	99	96	0	0.397	0.426	0.412	0.433	1.950	0.392	0.714	120	510	764	723	-1.334	217	547	216	507	0
1	5	10	"PFJ0190"	"J212_4"	1640	24640	100	107	117	41	72	78	28	61	32	0	140	143	33	110	114	23	55	35	0	1.167	1.364	1.103	1.146	3.143	1.683	0.112	80	414	65	78	0.222	35	30	45	33	0
1	6	10	"PFJ0197"	"J218_1"	1840	24640	120	120	125	35	73	79	29	75	32	0	185	183	45	114	117	22	83	70	0	0.662	0.754	0.658	0.753	2.490	0.754	0.233	120	548	118	121	-0.595	47	71	52	69	0
1	7	10	"PFJ0220"	"J222_7"	2040	24640	120	353	346	133	76	82	35	92	90	0	419	407	139	115	154	570	0	0	0	0.911	0.925	0.919	0.890	1.927	0.915	0.751	120	533	581	562	-0.134	277	304	270	292	0
1	8	10	"PFJ0228"	"J227_3"	2220	24640	120	1582	1430	643	77	81	22	100	99	0	1027	942	348	116	119	24	97	95	0	1.652	1.638	1.709	1.655	1.868	1.770	0.836	120	498	2416	2179	0.724	1505	911	1353	826	0
1	9	10	"PFJ0231"	"J22_1"	2420	24640	120	206	282	676	77	80	21	95	90	0	293	293	109	117	120	22	91	87	0	0.733	1.165	0.696	0.804	2.430	10.330	0.117	120	479	305	381	-0.448	129	176	205	176	0
1	10	10	"PFJ0233"	"J22_3"	2600	24650	150	92	98	28	77	82	24	38	16	0	123	129	32	115	121	74	4	0	0	1.875	1.500	0.966	0.948	3.988	0.726	0.026	156	574	23	35	0.907	15	8	21	14	-50
1	11	10	"PFJ0238"	"J232_6"	2800	24640	120	134	141	46	76	83	39	63	34	0	255	255	74	113	116	23	95	90	0	0.408	0.458	0.405	0.376	2.484	0.395	0.316	120	508	200	207	-1.292	58	142	65	142	0
1	12	10	"PFJ0242"	"J236_1"	2990	24630	120	444	421	154	79	86	43	97	91	0	690	658	253	114	118	23	97	95	0	0.634	0.629	0.625	0.662	1.830	0.589	0.793	120	467	941	886	-0.658	365	576	342	544	0
1	13	10	"PFJ0262"	"J248_1"	3170	24640	120	177	167	44	81	84	24	89	76	0	222	228	59	115	119	22	95	86	0	0.897	0.761	0.722	0.744	2.163	0.712	0.496	120	432	203	199	-0.157	96	107	86	113	0
1	14	10	"PFJ0264"	"J248_11"	3350	24640	150	93	97	29	76	79	19	42	19	0	130	135	32	115	118	23	41	16	0	1.133	1.050	0.712	0.756	4.169	0.607	0.019	156	616	32	41	0.181	17	15	21	20	-50
1	15	10	"PFJ0267"	"J248_5"	3560	24640	100	118	124	44	76	79	20	76	52	0	170	167	40	115	117	22	77	58	0	0.764	0.923	0.692	0.713	2.704	0.825	0.165	80	427	97	100	-0.389	42	55	48	52	0
1	16	10	"PFJ0271"	"J252_2"	3750	24640	120	256	258	89	76	78	17	95	93	0	455	436	129	113	115	20	99	94	0	0.526	0.563	0.565	0.565	1.934	0.546	0.740	120	503	522	505	-0.926	180	342	182	323	0
1	17	10	"PFJ0273"	"J252_4"	3930	24630	120	573	532	185	74	75	17	99	99	0	592	525	198	109	112	20	97	93	0	1.033	1.101	1.091	1.188	1.923	1.062	0.862	120	504	982	874	0.047	499	483	458	416	0
1	18	10	"PFJ0275"	"J2541_2"	4120	24630	120	238	233	71	72	74	18	97	92	0	446	408	146	108	112	22	95	91	0	0.491	0.537	0.528	0.559	2.080	0.482	0.774	120	529	504	461	-1.026	166	338	161	300	0
1	19	10	"PFK0357"	"Kn3479_1"	4330	24620	90	112	121	41	78	80	18	69	46	0	160	180	74	118	120	25	73	38	0	0.810	0.694	0.566	0.547	2.325	0.451	0.250	52	355	76	105	-0.305	34	42	43	62	0
1	20	10	"PFK0369"	"Kn3690_1"	4500	24630	120	1124	1000	416	77	80	19	100	99	0	1420	1309	494	115	118	21	100	99	0	0.802	0.773	0.798	0.752	1.977	0.759	0.804	120	495	2352	2117	-0.318	1047	1305	923	1194	0
1	21	10	"PFK0371"	"Kn3698_1"	4690	24630	120	529	496	197	75	79	22	95	94	0	561	529	183	113	115	20	95	94	0	1.013	1.012	1.005	0.990	2.001	1.021	0.802	120	498	902	837	0.019	454	448	421	416	0
1	22	10	"PFK0373"	"Kn3698_4"	4880	24630	120	237	252	107	83	87	25	91	85	0	614	570	235	124	126	26	94	90	0	0.314	0.379	0.375	0.381	2.209	0.354	0.684	120	551	644	615	-1.670	154	490	169	446	0
1	1	11	"PFK0375"	"Kn3744_1"	890	24840	110	967	886	419	77	81	21	100	95	0	1853	1662	745	116	117	22	100	100	0	0.512	0.523	0.513	0.512	1.728	0.493	0.846	80	514	2627	2355	-0.965	890	1737	809	1546	0
1	2	11	"PFK0378"	"Kn3773_1"	1070	24830	120	231	237	83	77	83	75	82	50	0	396	369	135	114	117	23	95	90	0	0.546	0.627	0.622	0.651	1.968	0.610	0.285	120	535	436	415	-0.873	154	282	160	255	0
1	3	11	"PFK0408"	"Kn4447_1"	1280	24840	120	184	190	66	77	83	73	69	26	0	240	234	67	114	117	23	89	85	0	0.849	0.942	0.836	0.910	2.107	0.950	0.528	120	570	233	233	-0.236	107	126	113	120	0
1	4	11	"PFK0410"	"Kn4524_1"	1470	24830	120	310	309	111	75	79	21	97	95	0	580	544	200	111	115	23	97	94	0	0.501	0.540	0.532	0.563	1.863	0.494	0.789	120	505	704	667	-0.997	235	469	234	433	0
1	5	11	"PFK0412"	"Kn459_3"	1650	24830	120	1212	1070	443	75	80	24	100	100	0	1884	1657	589	114	117	22	100	100	0	0.642	0.645	0.651	0.623	1.551	0.645	0.870	120	505	2907	2538	-0.639	1137	1770	995	1543	0
1	6	11	"PFK0415"	"Kn4670_1"	1840	24830	120	130	131	38	79	83	21	76	57	0	196	191	53	121	122	21	85	68	0	0.680	0.743	0.782	0.715	2.662	0.587	0.288	120	515	126	122	-0.556	51	75	52	70	0
1	7	11	"PFK0423"	"Kn4895_2"	2040	24830	120	155	159	52	79	83	21	86	70	0	203	200	59	119	121	21	83	76	0	0.905	0.988	1.000	0.852	2.688	0.851	0.342	120	498	160	161	-0.144	76	84	80	81	0
1	8	11	"PFK0431"	"Kn5081_1"	2220	24830	120	269	265	76	81	83	20	98	96	0	1003	928	296	119	122	22	100	100	0	0.213	0.227	0.226	0.226	1.791	0.209	0.796	120	514	1072	993	-2.233	188	884	184	809	0
1	9	11	"PFK0462"	"Kn585_3"	2420	24830	120	347	328	120	80	84	21	96	95	0	748	678	239	122	124	21	96	95	0	0.427	0.446	0.429	0.454	2.111	0.417	0.780	120	503	893	804	-1.229	267	626	248	556	0
1	10	11	"PFK0466"	"Kn588_2"	2600	24830	120	342	332	118	82	85	23	97	93	0	704	658	212	124	130	82	93	90	0	0.448	0.468	0.448	0.446	2.044	0.421	0.734	120	448	840	784	-1.158	260	580	250	534	0
1	11	11	"PFK0469"	"Kn5905_4"	2790	24830	120	228	232	79	85	90	27	93	88	0	473	440	146	124	130	78	89	82	0	0.410	0.465	0.456	0.462	2.034	0.351	0.460	120	511	492	463	-1.287	143	349	147	316	0
1	12	11	"PFK0476"	"Kn603_2"	2980	24820	130	8450	7704	3464	88	93	32	100	100	0	5237	4591	2181	124	127	26	100	99	0	1.635	1.705	1.673	1.821	2.173	1.702	0.834	120	555	13475	12083	0.710	8362	5113	7616	4467	0
1	13	11	"PFK0484"	"Kn656_1"	3170	24820	120	342	322	121	85	88	22	93	90	0	388	372	126	121	124	24	92	90	0	0.963	0.944	0.929	0.924	1.925	0.916	0.738	120	503	524	488	-0.055	257	267	237	251	0
1	14	11	"PFK0486"	"Kn657_2"	3370	24820	120	792	752	320	77	79	18	99	97	0	803	749	294	115	119	22	97	95	0	1.039	1.065	1.052	1.067	1.856	1.060	0.848	120	478	1403	1309	0.056	715	688	675	634	0
1	15	11	"PFK0519"	"Kn819_1"	3550	24820	120	4783	4360	1868	79	81	18	100	100	0	5401	4893	2288	116	120	23	99	99	0	0.890	0.896	0.863	0.927	1.884	0.853	0.877	120	520	9989	9058	-0.168	4704	5285	4281	4777	0
1	16	11	"PFK0523"	"Kn8362_1"	3750	24820	120	380	368	129	75	79	18	98	95	0	492	451	167	115	118	22	92	90	0	0.809	0.872	0.851	0.911	2.001	0.821	0.782	120	513	682	629	-0.306	305	377	293	336	0
1	17	11	"PFK0526"	"Kn8409_1"	3940	24820	120	234	226	78	72	74	17	91	89	0	551	510	175	113	114	21	95	92	0	0.370	0.388	0.380	0.377	2.102	0.359	0.760	120	529	600	551	-1.435	162	438	154	397	0
1	18	11	"PFK0538"	"Kn906_1"	4140	24820	120	411	388	142	73	76	18	97	94	0	534	515	171	110	113	20	94	94	0	0.797	0.778	0.781	0.739	1.848	0.768	0.781	120	513	762	720	-0.327	338	424	315	405	0
1	19	11	"PFK0541"	"Kn918_1"	4320	24820	130	1365	1135	490	77	79	19	100	99	0	1947	1724	629	115	118	22	100	100	0	0.703	0.658	0.669	0.603	1.768	0.678	0.873	120	566	3120	2667	-0.508	1288	1832	1058	1609	0
1	20	11	"PFK0549"	"Kn945_1"	4500	24820	130	1127	982	419	81	83	19	100	100	0	1809	1594	563	118	121	22	100	100	0	0.619	0.610	0.630	0.562	1.834	0.619	0.858	120	558	2737	2377	-0.693	1046	1691	901	1476	0
1	21	11	"PFK1038"	"Ks510_8"	4700	24810	130	1810	1628	642	80	82	19	100	100	0	724	648	263	118	121	22	94	93	0	2.855	2.921	2.868	3.025	1.929	2.921	0.807	120	556	2336	2078	1.513	1730	606	1548	530	0
1	22	11	"PFK1040"	"Ks51_11"	4880	24810	130	913	855	328	82	86	20	100	99	0	1103	984	422	124	126	24	98	94	0	0.849	0.899	0.892	0.996	2.230	0.835	0.828	120	586	1810	1633	-0.236	831	979	773	860	0
1	1	12	"PFK1042"	"Ks51_2"	910	25020	110	114	117	33	81	84	19	65	42	0	150	155	53	122	123	22	57	30	0	1.179	1.091	1.200	1.056	4.167	0.605	0.110	80	520	61	69	0.237	33	28	36	33	0
1	2	12	"PFK1044"	"Ks51_4"	1090	25030	120	412	401	156	82	85	20	98	95	0	614	586	226	122	124	22	95	94	0	0.671	0.688	0.691	0.700	1.931	0.645	0.779	120	530	822	783	-0.576	330	492	319	464	0
1	3	12	"PFK1046"	"Ks51_6"	1270	25020	110	134	140	40	85	87	21	81	56	0	226	229	72	125	127	26	85	78	0	0.485	0.529	0.467	0.522	2.642	0.449	0.371	80	463	150	159	-1.044	49	101	55	104	0
1	4	12	"PFK1048"	"Ks532_3"	1460	25020	110	144	141	37	84	87	22	78	65	0	155	161	38	124	127	27	55	28	0	1.935	1.541	1.492	1.353	3.641	1.107	0.180	80	478	91	94	0.953	60	31	57	37	0
1	5	12	"PFK1074"	"Ks56_11"	1650	25020	130	175	180	59	81	84	22	91	82	0	232	222	61	120	122	25	88	82	0	0.839	0.971	0.904	0.902	2.057	0.922	0.479	120	619	206	201	-0.253	94	112	99	102	0
1	6	12	"PFK1076"	"Ks56_16"	1860	25020	120	142	147	44	79	82	20	86	69	0	170	170	42	118	118	20	77	61	0	1.212	1.308	1.198	1.201	2.936	1.236	0.259	120	504	115	120	0.277	63	52	68	52	0
1	7	12	"PFK1078"	"Ks56_18"	2040	25020	120	179	186	57	79	83	23	91	83	0	287	290	96	115	118	21	93	89	0	0.581	0.611	0.639	0.648	2.551	0.535	0.568	120	462	272	282	-0.782	100	172	107	175	0
1	8	12	"PFK1080"	"Ks56_23"	2240	25030	120	187	194	74	79	81	20	85	82	0	352	333	111	115	119	21	93	89	0	0.456	0.528	0.508	0.527	1.994	0.527	0.626	120	423	345	333	-1.134	108	237	115	218	0
1	9	12	"PFK1082"	"Ks56_26"	2420	25040	150	89	93	23	78	82	22	32	10	0	129	130	27	119	121	20	32	13	0	1.100	1.364	0.842	0.885	4.212	1.042	0.008	156	564	21	26	0.138	11	10	15	11	-50
1	10	12	"PFK1085"	"Ks56_32"	2610	25020	120	810	742	285	82	87	26	100	99	0	991	902	322	124	126	23	100	100	0	0.840	0.848	0.843	0.844	1.652	0.843	0.871	120	484	1595	1438	-0.252	728	867	660	778	0
1	11	12	"PFK1110"	"Ks624_12"	2800	25030	120	336	322	108	86	91	27	94	92	0	572	542	176	125	128	24	98	96	0	0.559	0.566	0.577	0.528	1.946	0.549	0.811	120	501	697	653	-0.838	250	447	236	417	0
1	12	12	"PFK1113"	"Ks624_4"	2990	25020	120	349	335	124	88	92	24	92	90	0	623	595	191	125	128	25	99	97	0	0.524	0.526	0.518	0.498	2.075	0.515	0.756	120	443	759	717	-0.932	261	498	247	470	0
1	13	12	"PFK1115"	"Ks625_10"	3170	25030	150	101	105	32	86	90	29	26	8	0	136	139	29	123	127	28	28	9	0	1.154	1.188	1.000	1.078	3.752	1.391	0.003	156	596	28	35	0.206	15	13	19	16	-50
1	14	12	"PFK1117"	"Ks625_14"	3370	25020	120	570	519	202	81	84	21	98	97	0	1182	1094	426	118	121	22	99	98	0	0.460	0.449	0.449	0.443	1.627	0.431	0.848	120	472	1553	1414	-1.122	489	1064	438	976	0
1	15	12	"PFK1119"	"Ks625_7"	3560	25020	120	191	193	65	80	82	19	90	86	0	479	457	144	118	120	21	96	95	0	0.307	0.333	0.313	0.312	1.907	0.312	0.683	120	520	472	452	-1.701	111	361	113	339	0
1	16	12	"PFK1122"	"Ks646_2"	3760	25020	120	308	290	104	75	78	18	96	93	0	470	453	164	113	116	21	94	92	0	0.653	0.632	0.654	0.638	1.999	0.606	0.725	120	526	590	555	-0.616	233	357	215	340	0
1	17	12	"PFK1144"	"Ks66_16"	3950	25020	120	569	527	208	75	78	19	99	96	0	749	711	250	115	119	23	99	98	0	0.779	0.758	0.768	0.744	1.783	0.760	0.829	120	482	1128	1048	-0.360	494	634	452	596	0
1	18	12	"PFK1146"	"Ks66_3"	4140	25030	150	109	108	25	80	82	20	60	28	0	133	136	30	116	120	22	39	16	0	1.706	1.400	1.117	1.083	3.983	1.017	0.032	156	602	46	48	0.771	29	17	28	20	-50
1	19	12	"PFK1149"	"Ks66_7"	4330	25010	120	677	616	211	82	84	19	98	98	0	430	395	145	120	121	21	91	89	0	1.919	1.942	1.926	2.110	1.767	1.851	0.824	120	494	905	809	0.941	595	310	534	275	0
1	20	12	"PFK1151"	"Ks68_13"	4520	25020	120	5373	5164	1682	85	86	22	100	100	0	4851	4506	1549	124	126	23	100	99	0	1.119	1.159	1.114	1.215	1.896	1.144	0.884	120	436	10015	9461	0.162	5288	4727	5079	4382	0
1	21	12	"PFK1153"	"Ks692_12"	4690	25030	150	99	102	29	85	87	21	37	18	0	133	132	31	124	126	24	27	7	0	1.556	2.125	0.885	0.930	3.711	0.487	0.023	156	578	23	25	0.637	14	9	17	8	-50
1	22	12	"PFK1155"	"Ks692_6"	4890	25000	130	134	133	46	83	87	23	67	53	0	169	170	54	125	127	24	69	43	0	1.159	1.111	0.850	0.921	2.777	0.884	0.202	120	626	95	95	0.213	51	44	50	45	0
1	1	13	"PFM0107"	"M17691_2"	880	25210	110	254	253	85	81	88	104	77	33	0	368	370	121	123	131	83	88	80	0	0.706	0.696	0.655	0.673	1.904	0.631	0.660	80	563	418	419	-0.502	173	245	172	247	0
1	2	13	"PFM0110"	"M18079_3"	1100	25220	120	450	415	157	83	87	23	96	94	0	578	521	184	124	131	40	91	88	0	0.808	0.836	0.840	0.851	2.192	0.828	0.790	120	530	821	729	-0.307	367	454	332	397	0
1	3	13	"PFM0112"	"M18079_5"	1290	25220	120	906	844	402	85	87	22	98	95	0	1513	1350	603	124	128	26	99	98	0	0.591	0.619	0.633	0.604	2.198	0.610	0.826	120	424	2210	1985	-0.759	821	1389	759	1226	0
1	4	13	"PFM0116"	"M18377_2"	1430	25220	150	92	91	25	85	89	24	19	6	0	121	125	25	125	128	26	12	5	0	-1.750	100000.000	1.063	0.920	3.918	0.958	0.038	156	683	3	6	Error	7	-4	6	0	-50
1	5	13	"PFM0118"	"M1840_2"	1670	25220	120	145	149	48	79	83	23	80	66	0	309	296	96	118	120	24	90	87	0	0.346	0.393	0.394	0.370	2.240	0.354	0.516	120	550	257	248	-1.533	66	191	70	178	0
1	6	13	"PFM0121"	"M18869_1"	1870	25220	120	769	706	309	75	78	19	98	97	0	868	775	309	112	115	21	98	96	0	0.918	0.952	0.958	0.940	2.186	0.961	0.830	120	425	1450	1294	-0.123	694	756	631	663	0
1	7	13	"PFM0142"	"M196_6"	2000	25200	120	226	216	74	78	82	23	92	85	0	352	335	107	112	115	20	93	91	0	0.617	0.619	0.648	0.587	2.137	0.595	0.704	120	412	388	361	-0.697	148	240	138	223	0
1	8	13	"PFM0144"	"M196_8"	2190	25190	120	1211	1061	493	78	81	23	100	97	0	1455	1229	563	115	118	21	97	96	0	0.846	0.882	0.905	0.949	2.401	0.868	0.864	120	458	2473	2097	-0.242	1133	1340	983	1114	0
1	9	13	"PFM0148"	"M19895_2"	2370	25190	100	249	247	79	77	80	20	96	95	0	342	321	97	115	117	20	93	92	0	0.758	0.825	0.774	0.797	1.705	0.755	0.695	80	358	399	376	-0.400	172	227	170	206	0
1	10	13	"PFM0152"	"M20060_1"	2560	25190	110	217	219	65	79	83	23	96	92	0	303	302	86	120	122	23	93	92	0	0.754	0.769	0.742	0.717	1.969	0.725	0.620	80	478	321	322	-0.407	138	183	140	182	0
1	11	13	"PFM0154"	"M20186_2"	2760	25200	90	375	334	163	84	89	27	88	84	0	504	470	222	122	125	26	88	88	0	0.762	0.718	0.744	0.680	2.994	0.657	0.658	52	371	673	598	-0.393	291	382	250	348	0
1	12	13	"PFM0156"	"M20989_1"	2950	25180	110	610	518	240	82	88	25	93	86	0	836	755	323	123	127	37	90	88	0	0.741	0.690	0.677	0.671	2.383	0.632	0.780	80	488	1241	1068	-0.433	528	713	436	632	0
1	13	13	"PFM0179"	"M22143_2"	3140	25180	110	227	233	73	85	90	32	92	91	0	370	355	112	122	130	44	91	87	0	0.573	0.635	0.587	0.620	1.675	0.547	0.593	80	413	390	381	-0.804	142	248	148	233	0
1	14	13	"PFM0182"	"M22193_2"	3330	25190	130	665	637	211	85	88	29	100	98	0	678	644	206	122	126	28	96	95	0	1.043	1.057	1.066	1.083	1.637	1.053	0.838	120	555	1136	1074	0.061	580	556	552	522	0
1	15	13	"PFM0184"	"M22193_8"	3520	25190	110	320	319	106	82	85	20	97	97	0	518	502	165	118	122	21	96	93	0	0.595	0.617	0.559	0.629	1.882	0.535	0.684	80	458	638	621	-0.749	238	400	237	384	0
1	16	13	"PFM0186"	"M22451_2"	3710	25200	110	144	142	44	80	82	19	81	75	0	152	159	56	115	118	21	60	42	0	1.730	1.409	1.293	1.174	3.566	1.026	0.175	80	473	101	106	0.791	64	37	62	44	0
1	17	13	"PFM0193"	"M22678_3"	3890	25200	110	619	584	225	75	78	18	100	98	0	1140	1083	396	114	117	22	100	97	0	0.530	0.525	0.562	0.537	1.767	0.508	0.848	80	467	1570	1478	-0.915	544	1026	509	969	0
1	18	13	"PFM0196"	"M2305_1"	4090	25190	120	275	279	97	79	81	19	97	95	0	261	269	80	119	122	22	92	91	0	1.380	1.333	1.334	1.309	1.936	1.373	0.643	120	490	338	350	0.465	196	142	200	150	0
1	19	13	"PFM0218"	"M24561_3"	4290	25200	110	641	660	127	83	87	46	100	100	0	972	959	199	121	123	24	100	100	0	0.656	0.689	0.678	0.699	1.404	0.641	0.854	80	463	1409	1415	-0.609	558	851	577	838	0
1	20	13	"PFM0224"	"M24933_22"	4470	25180	80	116	126	43	83	85	23	65	30	0	155	148	38	122	125	23	53	30	0	1.000	1.654	1.033	0.968	3.038	1.515	0.100	52	303	66	69	0.000	33	33	43	26	0
1	21	13	"PFM0227"	"M24933_9"	4660	25190	120	170	168	50	84	86	22	86	76	0	202	207	70	124	126	24	88	72	0	1.103	1.012	1.040	0.995	2.508	0.785	0.303	120	432	164	167	0.141	86	78	84	83	0
1	22	13	"PFM0229"	"M25032_3"	4850	25190	120	984	883	327	87	89	21	98	97	0	1540	1408	509	125	127	25	100	97	0	0.634	0.620	0.631	0.612	2.113	0.604	0.872	120	513	2312	2079	-0.658	897	1415	796	1283	0
1	1	14	"PFM0231"	"M2511_3"	870	25400	120	138	146	48	75	79	23	90	65	0	174	182	51	114	119	38	67	39	0	1.050	1.044	0.977	0.933	3.081	0.976	0.243	120	627	123	139	0.070	63	60	71	68	0
1	2	14	"PFM0234"	"M25344_2"	1060	25390	110	398	403	93	81	82	19	100	100	0	430	432	95	118	122	23	100	100	0	1.016	1.025	0.993	1.043	1.600	0.954	0.756	80	448	629	636	0.023	317	312	322	314	0
1	3	14	"PFM0693"	"M50721_5"	1240	25400	120	474	463	152	85	88	29	95	95	0	561	545	192	123	126	25	94	92	0	0.888	0.896	0.880	0.910	1.644	0.864	0.802	120	476	827	800	-0.171	389	438	378	422	0
1	4	14	"PFM0695"	"M51089_1"	1420	25400	110	160	160	62	84	88	28	77	61	0	306	294	95	124	126	23	88	87	0	0.418	0.447	0.434	0.405	2.587	0.441	0.251	80	420	258	246	-1.260	76	182	76	170	0
1	5	14	"PFM0698"	"M51323_1"	1610	25400	120	1209	1091	450	78	82	21	99	98	0	1919	1644	684	117	119	22	100	99	0	0.628	0.663	0.662	0.658	1.840	0.643	0.883	120	512	2933	2540	-0.672	1131	1802	1013	1527	0
1	6	14	"PFM0702"	"M5172_2"	1800	25400	120	136	144	53	75	77	19	87	73	0	283	279	78	111	113	19	94	93	0	0.355	0.411	0.395	0.384	2.257	0.406	0.439	120	490	233	237	-1.496	61	172	69	168	0
1	7	14	"PFM0705"	"M52114_1"	1990	25390	110	982	902	348	76	79	18	100	100	0	1617	1510	539	115	119	48	100	98	0	0.603	0.592	0.606	0.609	1.662	0.563	0.873	80	450	2408	2221	-0.729	906	1502	826	1395	0
1	8	14	"PFM0710"	"M52423_1"	2180	25390	120	428	416	162	77	81	22	100	97	0	921	856	372	116	121	44	95	92	0	0.436	0.458	0.465	0.500	1.985	0.412	0.783	120	585	1156	1079	-1.198	351	805	339	740	0
1	9	14	"PFM0728"	"M53642_4"	2380	25390	110	518	481	188	78	83	22	98	92	0	858	772	272	118	122	38	93	91	0	0.595	0.616	0.622	0.642	2.362	0.596	0.832	80	531	1180	1057	-0.750	440	740	403	654	0
1	10	14	"PFM0732"	"M53850_1"	2570	25390	110	5700	5199	1860	81	84	26	100	100	0	5530	5058	1883	120	138	211	100	100	0	1.039	1.036	1.031	1.046	1.469	1.009	0.895	80	517	11029	10056	0.055	5619	5410	5118	4938	0
1	11	14	"PFM0734"	"M53930_1"	2760	25390	120	1603	1429	588	82	87	33	100	100	0	1799	1567	622	123	136	198	93	90	0	0.908	0.933	0.936	0.964	2.190	0.922	0.829	120	576	3197	2791	-0.140	1521	1676	1347	1444	0
1	12	14	"PFM0738"	"M54370_2"	2940	25400	100	104	107	28	80	85	21	55	22	0	141	147	39	122	124	22	47	27	0	1.263	1.080	0.725	0.845	3.565	0.937	0.088	80	463	43	52	0.337	24	19	27	25	0
1	13	14	"PFM0742"	"M5455_1"	3150	25390	120	852	795	335	82	87	29	95	95	0	1056	943	391	122	126	28	96	95	0	0.824	0.868	0.867	0.864	1.891	0.839	0.833	120	612	1704	1534	-0.279	770	934	713	821	0
1	14	14	"PFM0744"	"M5455_6"	3330	25390	110	118	120	44	81	85	20	67	43	0	255	257	72	122	125	24	91	90	0	0.278	0.289	0.263	0.273	2.613	0.215	0.206	80	485	170	174	-1.846	37	133	39	135	0
1	15	14	"PFM0765"	"M55888_4"	3530	25390	120	232	234	84	82	85	19	93	89	0	365	353	117	119	123	23	90	89	0	0.610	0.650	0.635	0.563	1.991	0.612	0.652	120	548	396	386	-0.714	150	246	152	234	0
1	16	14	"PFM0770"	"M55941_1"	3710	25400	150	83	86	23	80	82	19	23	8	0	119	121	28	115	119	22	29	6	0	0.750	1.000	0.786	0.904	3.952	0.092	0.000	156	672	7	12	-0.415	3	4	6	6	-50
1	17	14	"PFM0772"	"M56059_1"	3920	25390	120	126	134	40	76	78	19	85	65	0	464	432	149	114	117	21	93	90	0	0.143	0.182	0.170	0.165	2.255	0.165	0.524	120	522	400	376	-2.807	50	350	58	318	0
1	18	14	"PFM0780"	"M56462_2"	4100	25390	120	3176	2732	1125	80	82	20	100	100	0	1800	1609	590	118	120	21	100	99	0	1.841	1.779	1.923	1.771	1.936	1.892	0.843	120	539	4778	4143	0.880	3096	1682	2652	1491	0
1	19	14	"PFM0782"	"M56512_15"	4300	25390	150	91	95	25	83	87	40	13	1	0	128	131	31	120	124	24	27	10	0	1.000	1.091	1.000	0.847	4.739	0.192	0.213	156	679	16	23	0.000	8	8	12	11	-50
1	20	14	"PFM0785"	"M56710_1"	4480	25380	120	699	654	204	84	88	44	99	96	0	709	661	241	123	126	25	92	90	0	1.049	1.059	1.039	1.149	2.105	1.007	0.806	120	510	1201	1108	0.070	615	586	570	538	0
1	21	14	"PFM0809"	"M58416_1"	4660	25390	150	75	79	20	87	88	22	8	3	0	114	115	29	123	127	24	10	2	0	1.333	1.000	0.778	0.904	3.090	0.279	0.018	156	667	-21	-16	0.415	-12	-9	-8	-8	-50
1	22	14	"PFM0815"	"M58784_1"	4880	25370	150	85	90	26	88	90	21	21	7	0	122	126	29	127	129	25	20	5	0	0.600	-2.000	0.722	0.742	3.595	0.326	0.011	156	854	-8	1	-0.737	-3	-5	2	-1	-50
1	1	15	"PFM0817"	"M58847_5"	880	25600	120	312	291	116	74	78	23	95	87	0	665	622	222	110	113	21	98	97	0	0.429	0.424	0.417	0.401	1.819	0.424	0.806	120	629	793	729	-1.222	238	555	217	512	0
1	2	15	"PFM0820"	"M5894_7"	1070	25600	120	158	159	48	79	83	24	86	72	0	310	305	95	115	118	25	92	91	0	0.405	0.421	0.428	0.391	2.374	0.378	0.554	120	531	274	270	-1.304	79	195	80	190	0
1	3	15	"PFM0824"	"M59170_6"	1250	25600	150	102	105	27	85	89	27	37	10	0	139	142	37	122	125	25	42	19	0	1.000	1.000	0.799	0.868	4.525	1.084	0.044	156	650	34	40	0.000	17	17	20	20	-50
1	4	15	"PFM0828"	"M59497_4"	1430	25590	110	1177	1105	398	87	95	42	100	98	0	1215	1099	345	124	134	79	98	93	0	0.999	1.044	1.060	1.041	1.690	0.986	0.847	80	473	2181	1993	-0.001	1090	1091	1018	975	0
1	5	15	"PFN0330"	"N134_61"	1630	25590	120	198	202	68	82	88	36	89	79	0	225	223	65	119	127	73	72	28	0	1.094	1.154	1.101	1.194	2.472	1.182	0.482	120	553	222	224	0.130	116	106	120	104	0
1	6	15	"PFN0332"	"N134_67"	1820	25590	120	522	482	164	77	80	19	99	96	0	705	680	236	112	115	20	97	95	0	0.750	0.713	0.739	0.751	2.281	0.689	0.833	120	497	1038	973	-0.414	445	593	405	568	0
1	7	15	"PFN0334"	"N134_74"	2020	25590	120	208	207	68	74	78	17	95	92	0	324	314	110	114	118	43	85	79	0	0.638	0.665	0.677	0.707	2.276	0.582	0.648	120	595	344	333	-0.648	134	210	133	200	0
1	8	15	"PFN0336"	"N134_76"	2210	25590	120	814	723	280	76	80	21	99	97	0	602	571	201	113	116	22	100	94	0	1.509	1.413	1.440	1.387	2.029	1.456	0.832	120	538	1227	1105	0.594	738	489	647	458	0
1	9	15	"PFN0338"	"N134_78"	2400	25590	120	202	199	69	79	82	20	90	84	0	426	402	139	114	119	37	92	90	0	0.394	0.417	0.390	0.389	2.020	0.384	0.650	120	556	435	408	-1.343	123	312	120	288	0
1	10	15	"PFN0342"	"N134_83"	2590	25590	120	1064	959	396	80	85	26	99	97	0	1451	1290	483	118	134	209	94	86	0	0.738	0.750	0.768	0.699	2.079	0.759	0.819	120	519	2317	2051	-0.438	984	1333	879	1172	0
1	11	15	"PFN0360"	"N135_22"	2770	25590	120	340	318	109	80	85	30	93	88	0	305	294	89	119	122	22	91	90	0	1.398	1.360	1.342	1.345	2.232	1.410	0.692	120	511	446	413	0.483	260	186	238	175	0
1	12	15	"PFN0363"	"N135_27"	2970	25590	120	167	169	58	80	84	30	80	68	0	271	268	86	119	121	21	90	89	0	0.572	0.597	0.566	0.531	2.164	0.566	0.474	120	452	239	238	-0.805	87	152	89	149	0
1	13	15	"PFN0365"	"N135_7"	3150	25590	120	194	198	66	81	85	22	90	86	0	394	369	132	118	120	21	95	93	0	0.409	0.466	0.458	0.439	2.248	0.415	0.612	120	463	389	368	-1.288	113	276	117	251	0
1	14	15	"PFN0367"	"N135_9"	3350	25590	120	191	185	65	80	83	20	88	80	0	309	296	101	118	121	23	90	86	0	0.581	0.590	0.581	0.546	2.136	0.536	0.573	120	527	302	283	-0.783	111	191	105	178	0
1	15	15	"PFN0369"	"N136_13"	3540	25590	120	421	388	165	80	83	18	93	90	0	684	651	273	117	120	22	93	92	0	0.601	0.577	0.574	0.554	2.595	0.542	0.781	120	469	908	842	-0.734	341	567	308	534	0
1	16	15	"PFN0371"	"N136_16"	3720	25590	120	105	110	33	81	83	18	59	34	0	210	206	50	117	121	20	90	85	0	0.258	0.326	0.327	0.333	2.765	0.308	0.188	120	449	117	118	-1.954	24	93	29	89	0
1	17	15	"PFN0390"	"N137_31"	3920	25580	120	351	339	113	78	81	20	96	93	0	434	414	136	116	119	21	95	94	0	0.858	0.876	0.937	0.858	2.364	0.835	0.734	120	524	591	559	-0.220	273	318	261	298	0
1	18	15	"PFN0393"	"N137_38"	4110	25620	150	86	89	25	81	84	21	26	8	0	124	124	27	118	122	22	26	7	0	0.833	1.333	0.973	0.990	3.791	0.629	0.010	156	633	11	14	-0.263	5	6	8	6	-50
1	19	15	"PFN0395"	"N137_4"	4300	25580	120	354	327	117	85	88	21	95	93	0	585	532	199	124	126	23	92	90	0	0.584	0.593	0.610	0.566	2.179	0.540	0.745	120	490	730	650	-0.777	269	461	242	408	0
1	20	15	"PFN0398"	"N137_44"	4480	25580	110	148	148	38	88	91	23	80	65	0	436	432	127	125	129	26	93	92	0	0.193	0.195	0.199	0.191	2.604	0.158	0.370	80	484	371	367	-2.374	60	311	60	307	0
1	21	15	"PFN0400"	"N137_5"	4680	25580	120	257	250	96	91	93	23	90	85	0	446	447	162	128	132	28	93	92	0	0.522	0.498	0.504	0.462	2.243	0.471	0.652	120	513	484	478	-0.938	166	318	159	319	0
1	22	15	"PFN0403"	"N137_53"	4870	25590	150	119	122	35	90	93	26	51	26	0	140	142	35	130	133	25	30	12	0	2.900	2.667	1.465	1.220	4.048	1.882	0.008	156	838	39	44	1.536	29	10	32	12	-50
1	1	16	"PFN0420"	"N138_29"	880	25800	100	108	114	43	82	85	22	52	30	0	141	146	54	118	121	23	48	27	0	1.130	1.143	0.714	0.742	4.307	0.641	0.148	80	455	49	60	0.177	26	23	32	28	0
1	2	16	"PFN0422"	"N138_30"	1060	25790	110	135	139	39	84	88	21	82	58	0	251	248	69	122	125	25	91	87	0	0.395	0.437	0.418	0.386	2.170	0.376	0.409	80	495	180	181	-1.339	51	129	55	126	0
1	3	16	"PFN0427"	"N138_36"	1260	25790	120	123	127	35	85	89	24	66	38	0	144	145	38	124	126	24	43	21	0	1.900	2.000	1.379	1.367	4.197	1.153	0.078	120	514	58	63	0.926	38	20	42	21	0
1	4	16	"PFN0429"	"N138_39"	1450	25790	120	604	574	231	86	92	38	97	92	0	788	732	280	123	131	73	92	90	0	0.779	0.801	0.830	0.833	2.139	0.790	0.826	120	547	1183	1097	-0.360	518	665	488	609	0
1	5	16	"PFN0431"	"N138_43"	1640	25780	110	364	346	130	83	87	26	95	91	0	955	908	333	120	124	30	96	91	0	0.337	0.334	0.348	0.325	1.881	0.331	0.800	80	430	1116	1051	-1.571	281	835	263	788	0
1	6	16	"PFN0435"	"N138_51"	1830	25780	150	81	85	27	78	81	20	17	6	0	118	121	27	115	119	26	16	3	0	1.000	1.167	0.852	0.848	3.666	0.474	0.013	156	686	6	13	0.000	3	3	7	6	-50
1	7	16	"PFN0839"	"N163_7"	2010	25790	90	149	165	108	74	78	23	84	75	0	188	207	63	112	114	20	96	80	0	0.987	0.958	0.814	0.843	2.623	1.595	0.215	52	366	151	186	-0.019	75	76	91	95	0
1	8	16	"PFN0843"	"N164_7"	2210	25780	110	503	470	146	74	78	18	97	97	0	836	750	252	114	116	22	96	96	0	0.594	0.623	0.603	0.645	1.569	0.578	0.847	80	517	1151	1032	-0.751	429	722	396	636	0
1	9	16	"PFN0846"	"N165_14"	2390	25780	110	578	534	180	79	80	18	100	100	0	617	569	176	113	117	23	98	97	0	0.990	0.998	1.001	0.990	1.646	0.985	0.858	80	505	1003	911	-0.014	499	504	455	456	0
1	10	16	"PFN0848"	"N165_16"	2590	25780	120	24121	20668	9305	83	88	33	100	100	0	9297	7802	3847	117	120	24	97	96	0	2.619	2.679	2.648	2.845	1.949	2.693	0.899	120	518	33218	28270	1.389	24038	9180	20585	7685	0
1	11	16	"PFN0852"	"N165_8"	2770	25780	120	210	217	73	84	89	24	95	89	0	271	262	77	120	123	23	91	86	0	0.834	0.937	0.913	0.891	1.822	0.909	0.651	120	496	277	275	-0.261	126	151	133	142	0
1	12	16	"PFN0854"	"N166_2"	2980	25750	150	91	97	25	80	84	22	32	12	0	125	128	32	118	122	23	26	8	0	1.571	1.700	0.959	0.954	4.017	0.805	0.040	156	573	18	27	0.652	11	7	17	10	-50
1	13	16	"PFN0877"	"N168_9"	3150	25780	150	90	96	31	81	85	25	21	8	0	121	128	35	118	121	23	29	16	0	3.000	1.500	0.677	0.786	4.099	4.179	0.004	156	523	12	25	1.585	9	3	15	10	-50
1	14	16	"PFN0881"	"N169_15"	3340	25780	150	79	81	21	78	81	19	21	4	0	106	108	22	118	120	21	8	3	0	-0.083	-0.300	0.749	0.795	3.013	0.224	0.012	156	564	-11	-7	Error	1	-12	3	-10	-50
1	15	16	"PFN0884"	"N169_20"	3530	25780	150	78	82	20	77	80	18	21	8	0	118	119	25	116	118	21	16	6	0	0.500	1.667	0.736	0.797	3.825	0.256	0.013	156	622	3	8	-1.000	1	2	5	3	-50
1	16	16	"PFN0889"	"N170_4"	3730	25760	120	148	151	46	78	80	19	87	76	0	163	165	44	117	119	21	69	56	0	1.522	1.521	1.337	1.351	2.700	1.366	0.282	120	502	116	121	0.606	70	46	73	48	0
1	17	16	"PFN0891"	"N171_3"	3910	25770	110	316	304	104	79	82	19	96	90	0	290	288	93	118	121	21	91	90	0	1.378	1.324	1.367	1.337	2.077	1.283	0.682	80	462	409	395	0.462	237	172	225	170	0
1	18	16	"PFN0895"	"N173_3"	4100	25800	150	83	86	23	81	84	20	19	7	0	121	120	24	119	123	22	16	4	0	1.000	5.000	0.600	0.658	4.159	14.509	0.000	156	513	4	6	0.000	2	2	5	1	-50
1	19	16	"PFN0917"	"N177_5"	4310	25790	150	87	90	22	86	88	20	22	5	0	120	122	28	127	128	24	14	4	0	-0.143	-0.800	0.709	0.785	3.426	0.059	0.001	156	555	-6	-1	Error	1	-7	4	-5	-50
1	20	16	"PFN0923"	"N181_1"	4490	25780	120	327	326	126	88	91	22	95	92	0	579	549	177	128	131	27	96	95	0	0.530	0.565	0.595	0.528	2.099	0.566	0.772	120	520	690	659	-0.916	239	451	238	421	0
1	21	16	"PFN0925"	"N181_11"	4680	25780	120	955	815	380	91	94	22	97	93	0	1236	1115	429	132	136	25	99	97	0	0.783	0.737	0.753	0.631	2.140	0.764	0.843	120	528	1968	1707	-0.354	864	1104	724	983	0
1	22	16	"PFN0928"	"N181_17"	4860	25770	110	1057	931	366	93	97	25	98	96	0	2759	2468	882	137	151	153	96	93	0	0.368	0.360	0.362	0.348	1.558	0.340	0.857	80	478	3586	3169	-1.444	964	2622	838	2331	0
1	1	17	"PFN0931"	"N181_21"	890	25980	120	183	179	49	77	80	20	94	88	0	239	236	74	112	114	22	90	85	0	0.835	0.823	0.741	0.790	2.290	0.706	0.542	120	576	233	226	-0.261	106	127	102	124	0
1	2	17	"PFN0933"	"N181_25"	1060	25980	100	119	119	33	83	86	22	58	32	0	145	150	40	118	122	24	52	33	0	1.333	1.125	1.321	1.301	3.648	0.663	0.054	80	402	63	68	0.415	36	27	36	32	0
1	3	17	"PFN0958"	"N187_1"	1260	25990	150	80	84	29	81	85	25	9	1	0	118	120	25	117	121	23	23	3	0	-1.000	1.000	0.733	0.805	4.309	4.383	0.002	156	687	0	6	Error	-1	1	3	3	-50
1	4	17	"PFN0960"	"N187_5"	1450	25980	120	312	302	103	82	86	27	94	91	0	540	514	180	117	120	25	98	93	0	0.544	0.554	0.547	0.537	1.982	0.529	0.787	120	447	653	617	-0.879	230	423	220	397	0
1	5	17	"PFN0964"	"N189_3"	1630	25970	150	85	86	23	79	83	21	21	8	0	124	125	26	118	123	30	18	1	0	1.000	1.000	0.917	0.872	3.757	0.191	0.007	156	608	12	14	0.000	6	6	7	7	-50
1	6	17	"PFN0966"	"N189_6"	1830	25980	120	871	805	337	76	79	20	98	95	0	1265	1153	421	116	119	24	99	97	0	0.692	0.703	0.696	0.649	1.915	0.709	0.865	120	479	1944	1766	-0.531	795	1149	729	1037	0
1	7	17	"PFN0969"	"N197_2"	2020	25970	110	2008	1865	586	78	82	26	100	100	0	1693	1569	526	114	118	45	100	100	0	1.222	1.228	1.257	1.254	1.427	1.190	0.888	80	500	3509	3242	0.290	1930	1579	1787	1455	0
1	8	17	"PFN0979"	"N243_1"	2210	25970	110	163	167	51	78	82	23	93	82	0	257	243	69	115	120	46	88	71	0	0.599	0.695	0.621	0.682	1.963	0.630	0.471	80	511	227	217	-0.740	85	142	89	128	0
1	9	17	"PFF1893"	"F8058_1"	2400	25980	100	126	146	67	75	78	19	81	61	0	177	211	94	111	115	22	85	66	0	0.773	0.710	0.709	0.761	2.572	0.648	0.443	80	452	117	171	-0.372	51	66	71	100	0
1	10	17	"PFB0086"	"B312"	2600	25970	120	2710	2360	1085	77	83	33	100	99	0	4311	3716	1825	114	117	22	95	95	0	0.627	0.634	0.617	0.650	1.864	0.602	0.894	120	478	6830	5885	-0.673	2633	4197	2283	3602	0
1	11	17	"PFB0247"	"B619"	2770	25980	150	87	90	25	82	87	31	18	1	0	120	123	24	117	120	22	23	7	0	1.667	1.333	0.988	1.088	3.922	0.007	0.000	156	616	8	14	0.737	5	3	8	6	-50
1	12	17	"PFB0263"	"B648"	3010	25980	150	82	84	25	81	86	25	12	1	0	114	116	22	118	121	23	11	4	0	-0.250	-1.500	1.000	0.932	3.466	1.570	0.015	156	584	-3	1	Error	1	-4	3	-2	-50
1	13	17	"PFB0272"	"B666"	3170	25990	110	121	132	59	81	85	25	60	41	0	135	136	38	118	121	24	38	18	0	2.353	2.833	1.342	1.484	4.338	4.284	0.054	80	362	57	69	1.234	40	17	51	18	0
1	14	17	"PFC0108"	"C322"	3360	25960	120	367	334	121	78	81	20	96	93	0	408	385	138	117	121	22	90	89	0	0.993	0.955	0.943	1.025	2.351	0.904	0.743	120	495	580	524	-0.010	289	291	256	268	0
1	15	17	"PFA0055"	"A14801_28"	3540	25980	90	123	138	53	77	80	18	76	61	0	208	201	47	118	120	20	84	76	0	0.511	0.735	0.696	0.714	3.252	0.774	0.333	52	342	136	144	-0.968	46	90	61	83	0
1	16	17	"PFA0082"	"A18792_10"	3750	25980	150	90	90	24	78	82	20	29	10	0	123	125	26	118	121	22	25	10	0	2.400	1.714	1.113	1.075	4.074	1.419	0.181	156	690	17	19	1.263	12	5	12	7	-50
1	17	17	"PFA0091"	"A18792_4"	3930	25970	100	731	797	497	83	86	22	98	96	0	386	385	192	121	125	22	87	85	0	2.445	2.705	2.738	2.577	2.522	2.993	0.733	80	384	913	978	1.290	648	265	714	264	0
1	18	17	"PFA0097"	"A19747_2"	4120	25970	150	85	86	21	89	96	29	7	1	0	125	128	27	131	134	28	13	2	0	0.667	1.000	0.647	0.594	3.890	0.415	0.016	156	477	-10	-6	-0.585	-4	-6	-3	-3	-50
1	19	17	"PFA0173"	"A4732_13"	4280	25970	150	96	104	34	92	97	28	22	8	0	128	128	29	132	135	28	12	3	0	-1.000	-3.000	0.562	0.736	4.008	4.373	0.002	156	521	0	8	Error	4	-4	12	-4	-50
1	20	17	"PFA0219"	"A8784_10"	4500	25970	100	258	236	94	91	94	23	85	77	0	318	321	126	131	134	35	87	81	0	0.893	0.763	0.759	0.699	2.992	0.678	0.511	80	482	354	335	-0.163	167	187	145	190	0
1	21	17	"PFM0561"	"M44175_1"	4690	25960	110	1329	1138	471	93	94	22	98	97	0	1425	1252	505	131	138	46	100	96	0	0.955	0.932	0.950	0.916	1.693	0.892	0.848	80	448	2530	2166	-0.066	1236	1294	1045	1121	0
1	22	17	"PFM0639"	"M46861_1"	4880	25980	150	104	105	27	91	94	24	35	10	0	129	132	34	133	143	117	0	0	0	-3.250	-14.000	0.686	0.667	4.218	0.045	0.001	156	862	9	13	Error	13	-4	14	-1	-50
1	1	18	"PFM0668"	"M48963_5"	880	26170	120	245	245	80	72	76	27	97	90	0	570	511	186	108	110	19	98	96	0	0.374	0.429	0.416	0.436	1.840	0.391	0.736	120	517	635	576	-1.417	173	462	173	403	0
1	2	18	"PFM0751"	"M55156_1"	1060	26180	150	77	82	21	77	80	27	14	3	0	117	119	26	111	115	22	25	7	0	0.000	0.625	0.688	0.755	4.231	0.601	0.005	156	611	6	13	Error	0	6	5	8	-50
1	3	18	"PFM0789"	"M57163_1"	1270	26170	110	242	248	111	75	78	22	93	82	0	218	219	73	110	112	20	87	83	0	1.546	1.587	1.428	1.439	2.177	1.725	0.542	80	440	275	282	0.629	167	108	173	109	0
1	4	18	"PFM0887"	"M8047_1"	1460	26170	120	400	376	156	77	81	23	96	94	0	715	655	256	113	116	24	95	94	0	0.537	0.552	0.557	0.537	1.866	0.528	0.772	120	537	925	841	-0.898	323	602	299	542	0
1	5	18	"PFD0324"	"D37405_1"	1650	26170	100	119	127	49	78	81	21	81	46	0	153	155	42	116	120	27	65	30	0	1.108	1.256	0.946	0.984	2.695	1.038	0.193	80	358	78	88	0.148	41	37	49	39	0
1	6	18	"PFD0374"	"D42243_5"	1810	26160	150	97	103	33	78	81	19	49	26	0	118	122	27	118	120	23	23	5	0	100000.000	6.250	1.417	1.257	4.153	2.553	0.009	156	661	19	29	16.610	19	0	25	4	-50
1	7	18	"PFD0381"	"D42873_1"	2000	26140	80	82	86	24	80	84	25	19	5	0	126	128	26	116	118	21	32	15	0	0.200	0.500	0.469	0.567	4.182	0.217	0.001	52	315	12	18	-2.322	2	10	6	12	0
1	8	18	"PFD0391"	"D42954_8"	2220	26160	120	164	169	62	77	82	31	85	67	0	191	203	77	116	119	22	82	67	0	1.160	1.057	1.016	1.068	2.878	0.842	0.376	120	608	162	179	0.214	87	75	92	87	0
1	9	18	"PFD0408"	"D47995_1"	2410	26160	120	885	774	314	76	81	32	98	95	0	1410	1195	558	114	118	21	98	95	0	0.624	0.646	0.648	0.712	2.285	0.593	0.850	120	446	2105	1779	-0.680	809	1296	698	1081	0
1	10	18	"PFD0468"	"D53677_9"	2580	26170	150	79	82	19	74	77	19	25	8	0	113	117	26	110	114	20	25	12	0	1.667	1.143	0.864	0.872	3.588	1.913	0.012	156	526	8	15	0.737	5	3	8	7	-50
1	11	18	"IMX067I"	"Y_IMX067I"	2800	26170	150	73	78	29	76	79	19	17	5	0	108	110	22	111	115	20	17	3	0	1.000	-2.000	0.888	0.835	3.808	3.486	0.003	156	543	-6	1	0.000	-3	-3	2	-1	-50
1	12	18	"IOX204I"	"Y_IOX204I"	2960	26170	150	79	82	24	82	86	23	13	3	0	104	110	25	119	122	22	9	3	0	0.200	0.000	0.729	0.637	4.476	1.723	0.042	156	504	-18	-9	-2.322	-3	-15	0	-9	-50
1	13	18	"IDX437I"	"Y_IDX437I"	3150	26160	150	80	82	22	83	87	24	10	3	0	108	111	26	122	125	24	10	1	0	0.214	0.091	0.607	0.682	3.929	0.987	0.046	156	488	-17	-12	-2.222	-3	-14	-1	-11	-50
1	14	18	"ILX005I"	"Y_ILX005I"	3340	26160	150	74	78	19	80	82	20	14	2	0	112	114	24	120	123	23	10	2	0	0.750	0.333	0.911	0.806	3.304	0.304	0.011	156	506	-14	-8	-0.415	-6	-8	-2	-6	-50
1	15	18	"Z_1_10"	"Z_1_10"	3530	26160	150	74	79	27	80	83	20	13	5	0	111	123	82	120	123	23	18	7	0	0.667	-0.333	0.744	0.658	2.942	0.047	0.006	156	541	-15	2	-0.585	-6	-9	-1	3	-50
1	16	18	"Z_1_30"	"Z_1_30"	3720	26160	150	84	86	22	85	87	22	12	3	0	117	116	22	121	125	24	10	0	0	0.250	-0.200	1.000	1.099	3.196	0.083	0.000	156	585	-5	-4	-2.000	-1	-4	1	-5	-50
1	17	18	"Z_2_70"	"Z_2_70"	3930	26150	130	23085	21909	6802	93	96	26	100	100	0	14893	13548	4386	132	135	27	100	100	0	1.558	1.626	1.612	1.674	1.571	1.627	0.913	120	567	37753	35232	0.639	22992	14761	21816	13416	0
1	18	18	"Z_2_90"	"Z_2_90"	4130	26150	120	28439	23589	9806	108	112	34	100	100	0	16776	14225	5835	146	150	31	100	100	0	1.704	1.668	1.651	1.645	1.811	1.693	0.893	120	463	44961	37560	0.769	28331	16630	23481	14079	0
1	19	18	"Z_3_10"	"Z_3_10"	4310	26150	110	190	190	67	104	109	35	75	58	0	196	197	62	141	146	31	67	45	0	1.564	1.536	1.320	1.316	2.346	1.444	0.311	80	413	141	142	0.645	86	55	86	56	0
1	20	18	"Z_3_30"	"Z_3_30"	4500	26200	150	95	96	22	91	94	25	18	2	0	127	128	26	131	134	32	6	1	0	-1.000	-1.667	0.683	0.915	4.628	0.289	0.001	156	731	0	2	Error	4	-4	5	-3	-50
1	21	18	"Z_3_50"	"Z_3_50"	4690	26150	120	645	600	233	86	90	25	96	96	0	435	408	153	127	132	35	90	88	0	1.815	1.829	1.897	1.838	2.305	1.835	0.757	120	553	867	795	0.860	559	308	514	281	0
1	22	18	"Z_3_70"	"Z_3_70"	4880	26150	110	2730	2404	977	85	90	33	100	98	0	1611	1371	593	127	134	78	93	90	0	1.782	1.864	1.905	2.069	1.841	1.833	0.852	80	466	4129	3563	0.834	2645	1484	2319	1244	0
1	1	19	"Z_5_10"	"Z_5_10"	880	26360	150	86	89	25	73	76	26	26	7	0	112	114	23	107	109	19	23	8	0	2.600	2.286	1.317	1.170	3.788	6.651	0.012	156	783	18	23	1.379	13	5	16	7	-50
1	2	19	"Z_5_30"	"Z_5_30"	1090	26370	150	86	93	29	78	81	22	32	15	0	139	140	29	116	119	23	47	24	0	0.348	0.625	0.806	0.652	3.074	0.811	0.075	156	564	31	39	-1.524	8	23	15	24	-50
1	3	19	"Z_5_50"	"Z_5_50"	1270	26360	120	964	887	358	80	83	23	100	99	0	3342	2921	1185	120	122	25	100	100	0	0.274	0.288	0.284	0.282	1.573	0.278	0.909	120	483	4106	3608	-1.866	884	3222	807	2801	0
1	4	19	"Z_5_70"	"Z_5_70"	1470	26360	120	3104	2680	1320	79	82	20	99	99	0	10588	8963	3920	120	122	23	100	100	0	0.289	0.294	0.303	0.269	1.721	0.291	0.893	120	466	13493	11444	-1.791	3025	10468	2601	8843	0
1	5	19	"Z_5_90"	"Z_5_90"	1650	26360	120	4475	3802	1690	78	81	20	100	100	0	15465	12919	5306	122	124	23	100	100	0	0.287	0.291	0.301	0.278	1.753	0.283	0.901	120	499	19740	16521	-1.803	4397	15343	3724	12797	0
1	6	19	"Z_6_10"	"Z_6_10"	1840	26380	150	89	92	25	79	83	27	25	7	0	132	133	30	119	121	23	35	14	0	0.769	0.929	0.683	0.647	3.134	0.445	0.016	156	665	23	27	-0.379	10	13	13	14	-50
1	7	19	"Z_7_50"	"Z_7_50"	2040	26360	120	216	209	73	78	82	24	88	82	0	465	438	149	116	118	21	93	93	0	0.395	0.407	0.406	0.415	1.956	0.387	0.721	120	605	487	453	-1.339	138	349	131	322	0
1	8	19	"Z_7_70"	"Z_7_70"	2220	26350	110	550	488	197	79	85	36	93	90	0	1094	998	374	119	130	87	93	90	0	0.483	0.465	0.497	0.457	2.049	0.451	0.834	80	457	1446	1288	-1.050	471	975	409	879	0
1	9	19	"Z_7_90"	"Z_7_90"	2410	26350	120	834	754	285	80	85	40	99	95	0	1751	1540	615	121	131	83	97	95	0	0.463	0.475	0.472	0.481	1.664	0.445	0.883	120	503	2384	2093	-1.112	754	1630	674	1419	0
1	10	19	"Z_8_10"	"Z_8_10"	2600	26330	150	74	80	29	75	77	18	21	7	0	110	113	22	113	115	20	17	5	0	0.333	100000.000	0.841	0.859	3.732	3.264	0.003	156	605	-4	5	-1.585	-1	-3	5	0	-50
1	11	19	"Z_8_30"	"Z_8_30"	2800	26360	100	95	99	23	75	78	19	50	23	0	135	134	33	112	115	21	52	27	0	0.870	1.091	0.960	0.869	3.239	0.406	0.040	80	398	43	46	-0.202	20	23	24	22	0
1	12	19	"Z_8_50"	"Z_8_50"	2980	26350	110	12504	11212	3903	84	122	456	100	98	0	15240	13538	4151	123	225	1089	98	96	0	0.822	0.830	0.846	0.811	1.384	0.829	0.924	80	449	27537	24543	-0.284	12420	15117	11128	13415	0
1	13	19	"PFA32032"	"oPFA32032"	3180	26360	150	91	93	23	85	117	410	0	0	0	140	141	31	126	208	980	0	0	0	0.429	0.533	0.907	0.828	3.744	0.485	0.933	156	555	20	23	-1.222	6	14	8	15	-50
1	14	19	"PFC0775"	"oPFC0775"	3360	26350	120	855	807	311	80	82	19	100	98	0	1526	1386	536	121	123	22	97	97	0	0.552	0.575	0.572	0.596	2.103	0.544	0.842	120	351	2180	1992	-0.858	775	1405	727	1265	0
1	15	19	"PFI17647"	"oPFI17647"	3530	26350	150	76	78	18	82	84	20	8	1	0	118	120	28	121	123	22	17	5	0	2.000	4.000	0.696	0.798	4.307	0.047	0.001	156	461	-9	-5	1.000	-6	-3	-4	-1	-50
1	16	19	"PFF72435"	"oPFF72435"	3740	26350	120	130	133	37	85	87	21	74	53	0	179	179	44	120	124	23	79	60	0	0.763	0.814	0.760	0.859	3.288	0.667	0.167	120	453	104	107	-0.391	45	59	48	59	0
1	17	19	"PFL0040"	"oPFL0040"	3930	26350	120	779	709	269	89	93	24	99	96	0	1607	1448	609	129	132	25	99	96	0	0.467	0.470	0.463	0.494	2.213	0.429	0.821	120	482	2168	1939	-1.099	690	1478	620	1319	0
1	18	19	"PFL0041"	"oPFL0041"	4130	26350	120	1607	1424	616	98	105	31	98	96	0	1939	1755	658	137	143	29	100	98	0	0.837	0.820	0.838	0.760	1.808	0.831	0.887	120	380	3311	2944	-0.256	1509	1802	1326	1618	0
1	19	19	"PFI17649"	"oPFI17649"	4290	26350	150	86	92	25	99	105	32	7	0	0	126	128	30	138	142	30	9	1	0	1.083	0.700	1.000	1.155	3.405	0.632	0.017	156	550	-25	-17	0.115	-13	-12	-7	-10	-50
1	20	19	"PFJ12790"	"oPFJ12790"	4520	26350	110	219	213	65	89	92	23	91	82	0	385	377	103	128	132	26	95	91	0	0.506	0.498	0.514	0.480	2.146	0.479	0.710	80	362	387	373	-0.983	130	257	124	249	0
1	21	19	"PFJ12792"	"oPFJ12792"	4710	26360	120	253	251	81	86	89	24	95	90	0	472	445	134	129	131	25	95	95	0	0.487	0.522	0.526	0.495	2.223	0.482	0.665	120	386	510	481	-1.038	167	343	165	316	0
1	22	19	"PFK12895"	"oPFK12895"	4870	26360	150	85	88	23	84	88	30	12	2	0	128	130	30	124	131	63	4	0	0	0.250	0.667	1.100	1.032	4.320	0.589	0.009	156	769	5	10	-2.000	1	4	4	6	-50
1	1	20	"PFF72440"	"oPFF72440"	900	26560	120	1513	1324	624	76	78	19	99	98	0	2924	2669	1156	111	113	21	99	99	0	0.511	0.488	0.497	0.447	1.640	0.487	0.899	120	490	4250	3806	-0.969	1437	2813	1248	2558	0
1	2	20	"PFH0004"	"oPFH0004"	1080	26550	120	701	644	252	82	87	22	99	96	0	902	824	328	123	126	24	96	94	0	0.795	0.802	0.784	0.862	2.073	0.772	0.858	120	449	1398	1263	-0.332	619	779	562	701	0
1	3	20	"PFD66983"	"oPFD66983"	1280	26550	120	164	157	46	86	88	22	80	73	0	167	172	43	124	128	24	70	40	0	1.814	1.479	1.527	1.367	2.675	1.338	0.337	120	394	121	119	0.859	78	43	71	48	0
1	4	20	"PFBL B0087"	"oPFBLOB0087"	1440	26540	150	93	97	24	83	86	26	25	5	0	135	137	25	124	127	25	30	5	0	0.909	1.077	0.848	0.765	4.166	0.618	0.020	156	570	21	27	-0.138	10	11	14	13	-50
1	5	20	"PFBL B0089"	"oPFBLOB0089"	1650	26550	110	123	121	32	79	82	20	75	52	0	175	171	48	119	121	21	77	63	0	0.786	0.808	0.791	0.701	3.084	0.651	0.209	80	468	100	94	-0.348	44	56	42	52	0
1	6	20	"PFL0045"	"oPFL0045"	1840	26550	120	10678	9622	4044	82	86	30	100	100	0	3173	2787	1092	119	121	22	100	100	0	3.470	3.576	3.644	3.537	1.617	3.739	0.894	120	432	13650	12208	1.795	10596	3054	9540	2668	0
1	7	20	"PFF72441"	"oPFF72441"	2050	26580	150	100	101	23	83	87	28	28	6	0	132	132	29	120	123	23	33	12	0	1.417	1.500	0.900	0.815	4.384	6.451	0.004	156	546	29	30	0.503	17	12	18	12	-50
1	8	20	"PFBL B0090"	"oPFBLOB0090"	2230	26550	120	441	419	170	80	85	33	95	94	0	818	752	285	117	130	89	91	90	0	0.515	0.534	0.553	0.542	1.963	0.521	0.807	120	440	1062	974	-0.957	361	701	339	635	0
1	9	20	"PFD66986"	"oPFD66986"	2430	26560	150	74	78	22	80	86	27	5	1	0	120	125	31	119	123	36	15	4	0	-6.000	-0.333	0.940	0.859	4.768	0.170	0.002	156	551	-5	4	Error	-6	1	-2	6	-50
1	10	20	"PFL0049"	"oPFL0049"	2610	26580	150	80	84	22	79	84	24	16	4	0	114	119	27	114	118	22	23	10	0	100000.000	1.000	0.706	0.760	3.875	27.224	0.000	156	483	1	10	16.610	1	0	5	5	-50
1	11	20	"PFK12897"	"oPFK12897"	2770	26550	150	76	77	18	78	81	19	12	3	0	113	117	24	114	117	21	18	5	0	2.000	-0.333	0.812	0.822	3.984	0.286	0.005	156	573	-3	2	1.000	-2	-1	-1	3	-50
1	12	20	"PFF72442"	"oPFF72442"	2990	26550	120	549	492	196	84	117	428	56	0	0	1020	907	346	123	212	1023	21	0	0	0.518	0.520	0.534	0.550	2.354	0.509	0.849	120	510	1362	1192	-0.948	465	897	408	784	0
1	13	20	"PFF72443"	"oPFF72443"	3180	26540	120	1000	911	351	83	86	22	99	96	0	922	868	356	125	128	23	97	95	0	1.151	1.114	1.102	1.168	1.911	1.080	0.851	120	425	1714	1571	0.202	917	797	828	743	0
1	14	20	"PFBL B0094"	"oPFBLOB0094"	3360	26540	120	2642	2255	954	82	86	21	100	100	0	3823	3157	1481	125	128	23	99	99	0	0.692	0.717	0.688	0.742	1.942	0.676	0.885	120	352	6258	5205	-0.531	2560	3698	2173	3032	0
1	15	20	"PFH0026"	"oPFH0026"	3500	26530	140	124	129	42	82	85	21	72	49	0	197	195	65	125	128	24	74	61	0	0.583	0.671	0.645	0.628	2.723	0.539	0.313	156	455	114	117	-0.778	42	72	47	70	0
1	16	20	"PFD67003"	"oPFD67003"	3710	26520	120	245	240	87	83	87	21	92	87	0	732	680	229	124	126	22	96	96	0	0.266	0.282	0.282	0.260	2.151	0.271	0.732	120	497	770	713	-1.908	162	608	157	556	0
1	17	20	"PFM60515"	"oPFM60515"	3890	26520	110	112	121	36	85	89	21	61	41	0	144	142	39	125	127	22	46	20	0	1.421	2.118	1.231	1.041	3.785	1.112	0.099	80	425	46	53	0.507	27	19	36	17	0
1	18	20	"PFL0099"	"oPFL0099"	4070	26510	120	1954	1655	675	85	90	22	100	100	0	4454	3787	1658	129	132	38	100	99	0	0.432	0.429	0.417	0.444	2.072	0.396	0.878	120	476	6194	5228	-1.210	1869	4325	1570	3658	0
1	19	20	"PFJ12808"	"oPFJ12808"	4260	26510	120	291	276	93	87	92	24	90	86	0	456	409	158	130	131	24	87	85	0	0.626	0.677	0.672	0.699	2.020	0.600	0.747	120	430	530	468	-0.676	204	326	189	279	0
1	20	20	"PFBL B0145"	"oPFBLOB0145"	4460	26510	120	428	409	152	87	91	22	95	91	0	500	470	181	127	132	25	91	89	0	0.914	0.939	0.911	0.918	2.216	0.864	0.756	120	492	714	665	-0.129	341	373	322	343	0
1	21	20	"PFBL B0149"	"oPFBLOB0149"	4650	26510	130	130	137	43	87	89	20	77	54	0	303	300	81	128	132	25	95	93	0	0.246	0.291	0.272	0.253	2.400	0.243	0.304	120	479	218	222	-2.025	43	175	50	172	0
1	22	20	"PFI17700"	"oPFI17700"	4840	26520	120	489	449	184	82	85	20	95	92	0	795	744	261	125	127	24	95	94	0	0.607	0.593	0.594	0.539	1.971	0.586	0.816	120	480	1077	986	-0.719	407	670	367	619	0
1	1	21	"PFI17702"	"oPFI17702"	870	26720	120	1216	1082	469	75	77	19	100	99	0	1439	1292	601	107	110	19	98	96	0	0.857	0.850	0.842	0.933	1.902	0.813	0.876	120	538	2473	2192	-0.223	1141	1332	1007	1185	0
1	2	21	"PFG0046"	"oPFG0046"	1040	26720	110	233	230	79	82	84	22	95	90	0	426	417	159	121	126	29	93	88	0	0.495	0.500	0.495	0.517	1.808	0.437	0.647	80	425	456	444	-1.014	151	305	148	296	0
1	3	21	"PFBL B0151"	"oPFBLOB0151"	1250	26720	120	328	306	124	85	87	21	91	84	0	781	691	301	122	125	27	92	89	0	0.369	0.388	0.408	0.423	2.446	0.363	0.796	120	559	902	790	-1.439	243	659	221	569	0
1	4	21	"PFG0047"	"oPFG0047"	1420	26720	110	126	123	33	82	86	29	63	27	0	243	237	76	120	123	24	86	82	0	0.358	0.350	0.345	0.316	2.536	0.351	0.270	80	425	167	158	-1.483	44	123	41	117	0
1	5	21	"PFD67004"	"oPFD67004"	1610	26720	110	307	303	111	77	82	30	91	87	0	529	499	194	115	120	37	95	90	0	0.556	0.589	0.589	0.578	1.900	0.560	0.767	80	526	644	610	-0.848	230	414	226	384	0
1	6	21	"PFL0107"	"oPFL0107"	1820	26720	120	143	146	47	79	81	25	79	58	0	345	331	124	112	118	36	88	83	0	0.275	0.306	0.345	0.314	2.288	0.272	0.510	120	487	297	286	-1.864	64	233	67	219	0
1	7	21	"PFM60519"	"oPFM60519"	2000	26720	120	1100	951	410	84	87	27	97	94	0	1317	1110	511	119	122	23	93	91	0	0.848	0.875	0.895	0.947	2.097	0.837	0.853	120	381	2214	1858	-0.238	1016	1198	867	991	0
1	8	21	"PFI17707"	"oPFI17707"	2190	26720	120	632	611	257	82	85	20	99	97	0	624	587	229	115	118	22	95	90	0	1.081	1.121	1.148	1.187	2.160	1.130	0.787	120	411	1059	1001	0.112	550	509	529	472	0
1	9	21	"PFBL B0154"	"oPFBLOB0154"	2370	26720	120	33802	29112	12630	91	98	33	100	100	0	8510	7343	3179	116	120	23	100	100	0	4.016	4.016	4.100	3.919	1.720	4.196	0.876	120	410	42105	36248	2.006	33711	8394	29021	7227	0
1	10	21	"PFM60520"	"oPFM60520"	2570	26720	120	368	359	125	97	102	31	92	91	0	439	413	153	119	121	23	93	91	0	0.847	0.891	0.926	0.921	1.939	0.867	0.749	120	384	591	556	-0.240	271	320	262	294	0
1	11	21	"PFBL B0158"	"oPFBLOB0158"	2760	26720	120	5219	4624	1941	84	88	23	100	100	0	1334	1207	494	115	119	23	100	100	0	4.212	4.158	4.263	4.246	1.844	4.390	0.862	120	402	6354	5632	2.075	5135	1219	4540	1092	0
1	12	21	"PFI17709"	"oPFI17709"	2950	26720	120	1622	1474	610	83	85	21	100	99	0	2297	2069	803	118	120	22	100	100	0	0.706	0.713	0.740	0.701	1.877	0.704	0.855	120	475	3718	3342	-0.502	1539	2179	1391	1951	0
1	13	21	"PFG0048"	"oPFG0048"	3140	26720	120	2327	1984	857	83	85	22	100	100	0	5815	5025	1971	123	126	24	100	100	0	0.394	0.388	0.402	0.359	1.893	0.381	0.875	120	492	7936	6803	-1.343	2244	5692	1901	4902	0
1	14	21	"PFM60526"	"oPFM60526"	3340	26720	120	931	836	364	82	85	23	98	95	0	1542	1377	542	126	130	25	100	99	0	0.600	0.603	0.614	0.567	1.902	0.598	0.850	120	471	2265	2005	-0.738	849	1416	754	1251	0
1	15	21	"PFM60528"	"oPFM60528"	3520	26720	120	1126	1000	367	82	85	20	100	99	0	745	677	227	127	130	25	97	95	0	1.689	1.669	1.765	1.665	2.008	1.749	0.826	120	477	1662	1468	0.756	1044	618	918	550	0
1	16	21	"PFL0111"	"oPFL0111"	3700	26710	110	244	235	80	83	88	24	87	83	0	279	269	89	128	131	27	83	82	0	1.066	1.078	1.135	1.036	2.487	0.981	0.653	80	475	312	293	0.093	161	151	152	141	0
1	17	21	"E598_1c"	"E598_1c"	3900	26740	150	88	89	20	84	88	23	17	2	0	126	128	26	126	129	37	10	1	0	100000.000	2.500	0.801	0.811	4.075	0.490	0.034	156	654	4	7	16.610	4	0	5	2	-50
1	18	21	"E598_1e"	"E598_1e"	4100	26740	150	80	81	17	83	86	21	8	0	0	109	112	25	125	128	36	3	0	0	0.188	0.154	0.613	0.673	3.122	0.423	0.025	156	564	-19	-15	-2.415	-3	-16	-2	-13	-50
1	19	21	"E598_1g"	"E598_1g"	4290	26730	150	74	77	21	84	86	21	9	1	0	104	108	27	124	126	22	7	3	0	0.500	0.438	0.661	0.717	2.647	0.381	0.021	156	569	-30	-23	-1.000	-10	-20	-7	-16	-50
1	20	21	"E598_1i"	"E598_1i"	4470	26710	120	3103	2959	1225	83	84	20	100	100	0	2099	1913	873	121	125	23	98	96	0	1.527	1.605	1.608	1.835	2.395	1.595	0.864	120	495	4998	4668	0.611	3020	1978	2876	1792	0
1	21	21	"F48446_9a"	"F48446_9a"	4670	26730	150	79	84	24	82	84	20	17	5	0	106	108	25	123	127	23	7	1	0	0.176	-0.133	0.677	0.692	3.292	0.475	0.022	156	601	-20	-13	-2.503	-3	-17	2	-15	-50
1	22	21	"F48446_9c"	"F48446_9c"	4860	26730	150	74	78	18	81	83	20	10	1	0	100	105	25	119	122	22	8	3	0	0.368	0.214	0.667	0.707	3.292	0.365	0.013	156	777	-26	-17	-1.441	-7	-19	-3	-14	-50
1	1	22	"I12861_2g"	"I12861_2g"	860	26920	110	102	100	22	72	75	19	58	38	0	136	138	29	105	108	20	68	38	0	0.968	0.848	0.937	0.876	3.222	0.703	0.141	80	562	61	61	-0.047	30	31	28	33	0
1	2	22	"I12861_2i"	"I12861_2i"	1060	26920	120	117	120	32	78	80	20	70	49	0	170	170	41	115	119	28	75	46	0	0.709	0.764	0.705	0.696	3.142	0.569	0.154	120	592	94	97	-0.496	39	55	42	55	0
1	3	22	"J512_2a"	"J512_2a"	1220	26970	150	78	80	19	80	83	20	14	3	0	112	115	23	118	120	21	13	5	0	0.333	0.000	0.897	0.810	3.551	0.387	0.027	156	957	-8	-3	-1.585	-2	-6	0	-3	-50
1	4	22	"J512_2c"	"J512_2c"	1470	26930	150	76	76	19	78	82	26	7	1	0	106	108	24	115	118	23	9	3	0	0.222	0.286	0.722	0.784	3.634	0.841	0.017	156	897	-11	-9	-2.170	-2	-9	-2	-7	-50
1	5	22	"J512_2e"	"J512_2e"	1640	26940	150	74	79	34	73	76	21	18	3	0	108	114	27	109	113	30	17	3	0	-1.000	1.200	0.630	0.661	4.210	3.821	0.008	156	891	0	11	Error	1	-1	6	5	-50
1	6	22	"J512_2g"	"J512_2g"	1870	26910	150	74	76	24	74	77	22	12	2	0	111	110	21	109	112	20	15	3	0	0.000	2.000	0.812	0.767	3.679	19.376	0.000	156	760	2	3	Error	0	2	2	1	-50
1	7	22	"M40872_8a"	"M40872_8a"	2040	26940	150	79	80	19	77	81	23	14	2	0	120	119	28	113	117	22	23	7	0	0.286	0.500	0.667	0.688	3.337	2.529	0.003	156	749	9	9	-1.807	2	7	3	6	-50
1	8	22	"M40872_8c"	"M40872_8c"	2210	26940	150	81	83	27	79	82	21	16	5	0	112	117	28	113	117	22	23	7	0	-2.000	1.000	0.958	0.896	3.364	0.353	0.011	156	763	1	8	Error	2	-1	4	4	-50
1	9	22	"M40872_8e"	"M40872_8e"	2390	26920	150	80	87	27	84	90	30	14	5	0	110	114	25	115	119	23	14	3	0	0.800	-3.000	1.016	1.162	3.455	2.854	0.027	156	764	-9	2	-0.322	-4	-5	3	-1	-50
1	10	22	"M40872_8g"	"M40872_8g"	2590	26930	150	88	93	28	89	94	29	16	3	0	121	124	33	121	125	24	23	8	0	100000.000	1.333	0.833	0.832	3.301	1.012	0.010	156	791	-1	7	16.610	-1	0	4	3	-50
1	11	22	"M40872_8i"	"M40872_8i"	2770	26930	150	94	98	26	86	89	30	23	5	0	129	129	29	119	122	24	30	9	0	0.800	1.200	1.016	1.003	3.860	1.133	0.038	156	791	18	22	-0.322	8	10	12	10	-50
1	12	22	"EMPTY"	"EMPTY"	2970	26930	150	113	134	70	82	86	29	51	33	0	160	177	67	116	119	23	64	48	0	0.705	0.852	0.865	0.831	3.117	1.180	0.264	156	806	75	113	-0.505	31	44	52	61	-75
1	13	22	"EMPTY"	"EMPTY"	3160	26930	150	140	184	123	79	82	23	71	57	0	195	244	155	116	119	23	67	60	0	0.772	0.820	0.861	0.847	2.602	0.819	0.643	156	795	140	233	-0.373	61	79	105	128	-75
1	14	22	"EMPTY"	"EMPTY"	3350	26930	150	127	163	112	75	78	21	62	51	0	179	236	169	113	118	45	56	45	0	0.788	0.715	0.718	0.777	2.584	0.657	0.766	156	787	118	211	-0.344	52	66	88	123	-75
1	15	22	"EMPTY"	"EMPTY"	3540	26930	150	120	146	88	76	78	18	60	52	0	161	204	111	114	117	22	66	52	0	0.936	0.778	0.867	0.910	2.502	0.762	0.693	156	799	91	160	-0.095	44	47	70	90	-75
1	16	22	"EMPTY"	"EMPTY"	3730	26930	150	201	346	348	80	84	22	74	66	0	285	440	421	121	125	26	74	67	0	0.738	0.834	0.866	0.781	2.530	0.821	0.901	156	795	285	585	-0.439	121	164	266	319	-75
1	17	22	"EMPTY"	"EMPTY"	3920	26920	150	125	134	58	82	85	20	65	52	0	167	190	75	124	126	24	63	47	0	1.000	0.788	0.850	0.849	2.937	0.694	0.456	156	680	86	118	0.000	43	43	52	66	-75
1	18	22	"EMPTY"	"EMPTY"	4110	26920	150	117	126	51	82	84	21	59	44	0	162	172	56	122	124	22	58	48	0	0.875	0.880	0.863	0.903	3.134	0.847	0.354	156	660	75	94	-0.193	35	40	44	50	-75
1	19	22	"EMPTY"	"EMPTY"	4300	26920	150	82	82	19	79	82	19	22	3	0	119	120	20	120	122	22	11	3	0	-3.000	100000.000	1.000	1.352	4.886	2.549	0.015	156	674	2	3	Error	3	-1	3	0	-75
1	20	22	"EMPTY"	"EMPTY"	4480	26920	150	77	79	16	77	79	19	14	1	0	116	120	22	118	120	21	19	3	0	0.000	1.000	0.697	0.736	3.284	0.083	0.002	156	719	-2	4	Error	0	-2	2	2	-75
1	21	22	"EMPTY"	"EMPTY"	4670	26920	150	70	73	16	78	81	20	5	0	0	112	114	19	118	121	22	8	1	0	1.333	1.250	0.881	0.769	3.450	0.193	0.003	156	711	-14	-9	0.415	-8	-6	-5	-4	-75
1	22	22	"EMPTY"	"EMPTY"	4860	26920	150	78	80	18	79	81	22	8	3	0	117	119	22	117	120	22	14	5	0	100000.000	0.500	0.813	0.800	3.876	0.247	0.006	156	889	-1	3	16.610	-1	0	1	2	-75
2	1	1	"PFA0116"	"A23157_2"	5450	22990	140	417	402	153	91	97	35	97	94	0	760	721	265	131	136	28	98	97	0	0.518	0.527	0.535	0.517	1.640	0.495	0.782	156	728	955	901	-0.948	326	629	311	590	0
2	2	1	"PFA0048"	"A14801_13"	5640	22990	140	516	526	210	91	97	38	98	95	0	1598	1617	615	130	135	30	98	97	0	0.290	0.293	0.282	0.290	1.529	0.279	0.852	156	617	1893	1922	-1.788	425	1468	435	1487	0
2	3	1	"PFA0211"	"A8109_3"	5820	22990	150	1490	1275	698	95	98	26	98	98	0	1839	1533	733	136	140	30	100	99	0	0.819	0.845	0.857	0.782	1.645	0.879	0.874	156	690	3098	2577	-0.288	1395	1703	1180	1397	0
2	4	1	"PFA0021"	"A11962_3"	6020	22990	150	253	253	81	100	102	25	93	87	0	244	240	61	138	143	31	88	77	0	1.443	1.500	1.394	1.421	2.073	1.550	0.467	156	687	259	255	0.529	153	106	153	102	0
2	5	1	"PFA0164"	"A3310_6"	6200	22990	150	285	286	82	95	99	25	96	94	0	533	515	142	134	138	29	97	96	0	0.476	0.501	0.515	0.503	1.767	0.477	0.694	156	666	589	572	-1.070	190	399	191	381	0
2	6	1	"PFA0033"	"A13725_2"	6380	22990	150	991	942	309	94	97	27	100	100	0	500	488	148	132	137	32	98	97	0	2.438	2.382	2.326	2.445	1.586	2.506	0.814	156	760	1265	1204	1.285	897	368	848	356	0
2	7	1	"PFB0041"	"B180"	6580	22990	150	878	850	362	96	101	26	100	100	0	764	776	310	136	141	32	97	97	0	1.245	1.178	1.169	1.215	1.658	1.167	0.842	156	769	1410	1394	0.316	782	628	754	640	0
2	8	1	"PFB0043"	"B186"	6780	22990	140	461	446	156	91	95	28	98	98	0	536	511	170	129	135	31	96	94	0	0.909	0.929	0.959	0.931	1.540	0.973	0.762	156	630	777	737	-0.138	370	407	355	382	0
2	9	1	"PFB0048"	"B197"	6970	22990	140	1626	1511	581	83	90	31	100	99	0	1140	1092	364	121	126	28	98	98	0	1.514	1.471	1.476	1.451	1.444	1.550	0.876	156	597	2562	2399	0.599	1543	1019	1428	971	0
2	10	1	"PFB0056"	"B218"	7150	22990	150	9304	8794	3788	86	91	29	100	100	0	13055	12033	4532	124	131	30	100	100	0	0.713	0.731	0.719	0.705	1.457	0.726	0.896	156	660	22149	20617	-0.488	9218	12931	8708	11909	0
2	11	1	"PFB0059"	"B241"	7340	22990	150	147	153	40	93	99	28	79	46	0	195	196	47	135	140	33	71	45	0	0.900	0.984	0.877	0.984	2.950	0.725	0.161	156	713	114	121	-0.152	54	60	60	61	-50
2	12	1	"PFB0069"	"B270"	7540	22990	140	267	268	82	94	100	30	95	92	0	440	439	129	136	141	33	96	96	0	0.569	0.574	0.562	0.574	1.696	0.548	0.732	156	634	477	477	-0.813	173	304	174	303	0
2	13	1	"PFB0161"	"B471"	7730	22990	150	549	561	183	92	96	27	100	100	0	731	755	231	130	135	30	100	99	0	0.760	0.750	0.751	0.746	1.533	0.756	0.825	156	670	1058	1094	-0.395	457	601	469	625	0
2	14	1	"PFB0183"	"B508"	7920	22990	140	219	223	72	96	99	28	92	83	0	414	402	123	138	142	30	96	92	0	0.446	0.481	0.481	0.475	1.727	0.468	0.659	156	608	399	391	-1.166	123	276	127	264	0
2	15	1	"PFB0185"	"B511"	8110	22990	150	568	563	210	98	102	28	98	96	0	646	629	213	141	145	29	97	97	0	0.931	0.953	0.944	0.926	1.748	0.982	0.811	156	729	975	953	-0.104	470	505	465	488	0
2	16	1	"PFB0199"	"B537"	8310	22990	140	294	286	115	96	99	27	88	84	0	744	691	289	136	140	29	96	96	0	0.326	0.342	0.358	0.328	1.925	0.324	0.740	156	620	806	745	-1.619	198	608	190	555	0
2	17	1	"PFB0205"	"B549"	8490	22980	150	793	739	225	95	99	25	97	96	0	886	842	269	135	139	29	97	96	0	0.929	0.911	0.899	0.929	1.811	0.850	0.823	156	706	1449	1351	-0.106	698	751	644	707	0
2	18	1	"PFB0211"	"B556"	8680	22980	150	4665	4470	1976	95	102	44	99	99	0	9476	8764	3599	135	140	33	100	100	0	0.489	0.507	0.495	0.478	1.654	0.472	0.870	156	724	13911	13004	-1.031	4570	9341	4375	8629	0
2	19	1	"PFC0047"	"C187"	8880	22990	140	656	646	258	92	100	48	96	95	0	1811	1661	642	132	137	33	97	97	0	0.336	0.362	0.371	0.366	1.973	0.346	0.808	156	620	2243	2083	-1.574	564	1679	554	1529	0
2	20	1	"PFC0049"	"C191"	9060	22980	150	548	542	223	91	99	45	98	95	0	1115	1083	450	132	137	33	99	98	0	0.465	0.474	0.447	0.458	1.733	0.427	0.814	156	699	1440	1402	-1.105	457	983	451	951	0
2	21	1	"PFC0053"	"C199"	9260	22980	150	248	251	71	101	108	40	92	81	0	426	431	120	144	151	41	98	94	0	0.521	0.523	0.511	0.494	1.752	0.473	0.578	156	707	429	437	-0.940	147	282	150	287	0
2	22	1	"PFC0064"	"C230"	9460	23000	150	110	114	37	91	315	2181	0	0	0	161	168	39	133	296	1750	0	0	0	0.679	0.657	0.892	0.764	3.648	89.684	0.056	156	871	47	58	-0.559	19	28	23	35	-50
2	1	2	"PFC0067"	"C234"	5470	23200	150	1135	1096	454	94	100	38	96	93	0	1938	1880	662	137	140	32	99	98	0	0.578	0.575	0.591	0.517	1.849	0.580	0.845	156	701	2842	2745	-0.791	1041	1801	1002	1743	0
2	2	2	"PFC0074"	"C249"	5660	23200	140	215	215	69	99	106	44	82	66	0	329	336	100	143	147	35	92	90	0	0.624	0.601	0.609	0.554	1.924	0.465	0.404	156	459	302	309	-0.681	116	186	116	193	0
2	3	2	"PFK0421"	"Kn479_3"	5840	23190	150	363	357	114	106	110	31	98	96	0	544	540	141	148	152	31	97	97	0	0.649	0.640	0.616	0.606	1.655	0.620	0.739	156	483	653	643	-0.624	257	396	251	392	0
2	4	2	"PFK0499"	"Kn722_1"	6030	23190	150	315	329	104	110	144	624	0	0	0	246	250	60	148	151	30	90	73	0	2.092	2.147	2.065	2.147	2.034	2.462	0.433	156	505	303	321	1.065	205	98	219	102	0
2	5	2	"PFK0529"	"Kn862_1"	6220	23190	150	2797	2424	1110	110	148	639	85	73	0	1809	1649	674	139	144	33	99	99	0	1.609	1.532	1.544	1.477	1.621	1.602	0.879	156	482	4357	3824	0.686	2687	1670	2314	1510	0
2	6	2	"PFK0159"	"Kn1106_2"	6400	23230	150	116	126	48	95	108	46	21	6	0	157	164	53	124	133	35	46	22	0	0.636	0.775	0.667	0.708	3.107	1.014	0.168	156	507	54	71	-0.652	21	33	31	40	-50
2	7	2	"PFK0179"	"Kn1255_4"	6610	23190	150	3343	3403	1586	95	100	29	100	100	0	2287	2358	930	131	136	33	100	100	0	1.506	1.485	1.547	1.403	1.561	1.651	0.811	156	543	5404	5535	0.591	3248	2156	3308	2227	0
2	8	2	"PFK0266"	"Kn2144_2"	6790	23190	150	2565	2404	1006	101	104	28	100	99	0	930	918	314	136	140	30	98	98	0	3.103	2.945	3.063	2.854	1.616	3.302	0.813	156	532	3258	3085	1.634	2464	794	2303	782	0
2	9	2	"PFK1250"	"Ks8_1"	6990	23190	150	352	360	121	97	101	30	96	93	0	495	498	150	127	133	31	96	94	0	0.693	0.709	0.735	0.684	1.920	0.710	0.760	156	568	623	634	-0.529	255	368	263	371	0
2	10	2	"PFK0668"	"Ks13_2"	7170	23190	150	1100	1067	414	91	96	29	100	100	0	590	602	173	128	134	31	100	100	0	2.184	2.059	2.050	1.976	1.612	2.279	0.780	156	503	1471	1450	1.127	1009	462	976	474	0
2	11	2	"PFK0833"	"Ks25_5"	7360	23190	140	158	164	45	97	102	30	75	50	0	291	295	85	142	147	33	92	83	0	0.409	0.438	0.405	0.404	2.846	0.327	0.280	156	494	210	220	-1.288	61	149	67	153	0
2	12	2	"PFK0849"	"Ks26_17"	7560	23190	150	331	350	121	97	102	31	99	95	0	410	416	99	141	144	33	100	99	0	0.870	0.920	0.933	0.874	1.616	0.995	0.697	156	500	503	528	-0.201	234	269	253	275	0
2	13	2	"PFK0898"	"Ks31_1"	7750	23180	150	558	557	232	91	95	27	97	96	0	597	577	209	132	136	32	98	97	0	1.004	1.047	0.997	0.995	2.019	1.003	0.761	156	423	932	911	0.006	467	465	466	445	0
2	14	2	"PFK0968"	"Ks42_6"	7940	23190	150	199	198	54	94	97	26	91	82	0	391	391	104	139	142	32	97	94	0	0.417	0.413	0.415	0.384	1.931	0.376	0.616	156	466	357	356	-1.263	105	252	104	252	0
2	15	2	"PFK1224"	"Ks83_19"	8150	23200	150	111	114	27	96	100	26	33	11	0	146	145	32	139	144	31	17	3	0	2.143	3.000	0.937	0.885	4.204	0.443	0.028	156	530	22	24	1.100	15	7	18	6	-50
2	16	2	"PFK1246"	"Ks89_2"	8320	23190	150	189	199	64	97	102	26	90	82	0	311	303	85	138	141	29	94	91	0	0.532	0.618	0.608	0.607	2.092	0.581	0.525	156	513	265	267	-0.911	92	173	102	165	0
2	17	2	"PFK1245"	"Ks89_10"	8520	23200	150	108	112	30	98	103	27	25	9	0	151	151	32	139	141	27	30	8	0	0.833	1.167	0.892	0.907	3.660	0.586	0.016	156	493	22	26	-0.263	10	12	14	12	-50
2	18	2	"PFK1268"	"Ks97_1"	8700	23190	150	532	517	170	98	106	39	96	96	0	545	535	153	141	145	29	97	97	0	1.074	1.063	1.108	1.065	1.825	1.104	0.736	156	482	838	813	0.103	434	404	419	394	0
2	19	2	"PFK0567"	"Ks101_10"	8890	23190	150	422	406	117	100	104	38	98	95	0	622	627	168	142	145	29	100	99	0	0.671	0.631	0.641	0.617	1.575	0.610	0.767	156	495	802	791	-0.576	322	480	306	485	0
2	20	2	"PFK0617"	"Ks117_4"	9090	23190	150	131	136	44	105	108	32	44	12	0	222	222	58	147	151	33	75	53	0	0.347	0.413	0.489	0.487	2.890	0.474	0.213	156	490	101	106	-1.528	26	75	31	75	-50
2	21	2	"PFK0689"	"Ks157_11"	9270	23180	150	20606	19275	5924	114	121	39	100	100	0	4938	4633	1289	161	166	42	100	100	0	4.290	4.285	4.219	4.181	1.577	4.484	0.854	156	467	25269	23633	2.101	20492	4777	19161	4472	0
2	22	2	"PFK0731"	"Ks186_10"	9460	23180	150	65535	63256	6680	124	557	3004	100	100	87	65535	61967	9146	177	587	2926	100	100	79	1.001	1.022	1.001	1.031	1.190	1.002	0.925	156	652	130769	124922	0.001	65411	65358	63132	61790	0
2	1	3	"PFK0746"	"Ks202_1"	5480	23390	140	1307	1219	423	94	103	48	99	98	0	2062	1891	562	135	139	32	100	99	0	0.629	0.641	0.639	0.627	1.409	0.638	0.885	156	619	3140	2881	-0.668	1213	1927	1125	1756	0
2	2	3	"PFK0750"	"Ks202_4"	5670	23390	150	260	261	70	99	108	44	96	82	0	318	329	77	143	146	34	98	95	0	0.920	0.871	0.805	0.865	1.766	0.832	0.584	156	478	336	348	-0.120	161	175	162	186	0
2	3	3	"PFK0747"	"Ks202_10"	5860	23390	150	1149	1171	390	101	105	31	100	100	0	1119	1151	335	143	147	31	100	100	0	1.074	1.062	1.093	1.050	1.340	1.090	0.863	156	475	2024	2078	0.103	1048	976	1070	1008	0
2	4	3	"PFK0766"	"Ks212_4"	6050	23390	150	2382	2402	768	109	145	622	98	91	0	1399	1409	349	146	149	30	100	100	0	1.814	1.816	1.868	1.771	1.269	2.311	0.697	156	508	3526	3556	0.859	2273	1253	2293	1263	0
2	5	3	"PFA0029"	"A12706_1"	6250	23390	150	65535	60122	10635	128	170	651	100	100	60	20250	18598	8389	147	149	32	100	100	0	3.254	3.252	3.210	3.647	1.567	3.278	0.757	156	464	85510	78445	1.702	65407	20103	59994	18451	0
2	6	3	"PFA0034"	"A13725_4"	6440	23390	140	4396	4634	2105	110	125	56	100	100	0	2056	2038	730	127	133	32	100	100	0	2.222	2.367	2.382	2.295	1.613	2.686	0.853	156	397	6215	6435	1.152	4286	1929	4524	1911	0
2	7	3	"PFA0036"	"A13725_6"	6610	23390	140	1394	1327	472	92	96	27	100	100	0	1088	1046	275	121	125	25	100	100	0	1.346	1.335	1.353	1.264	1.560	1.456	0.817	156	463	2269	2160	0.429	1302	967	1235	925	0
2	8	3	"PFA0038"	"A13725_9"	6820	23390	150	439	433	152	95	98	29	96	94	0	622	614	194	127	131	32	98	96	0	0.695	0.694	0.703	0.686	1.845	0.698	0.761	156	539	839	825	-0.525	344	495	338	487	0
2	9	3	"PFA0041"	"A14195_3"	7000	23440	150	104	107	30	86	91	28	35	13	0	126	128	30	120	124	32	19	5	0	3.000	2.625	1.000	1.035	3.987	0.739	0.033	156	490	24	29	1.585	18	6	21	8	-50
2	10	3	"PFA0043"	"A14263_1"	7200	23380	150	1243	1195	400	81	87	27	100	100	0	695	706	214	117	122	28	99	99	0	2.010	1.891	1.858	1.937	1.669	1.916	0.801	156	478	1740	1703	1.007	1162	578	1114	589	0
2	11	3	"PFA0063"	"A14801_9"	7380	23390	150	166	170	45	86	92	29	92	69	0	165	173	40	126	130	29	65	32	0	2.051	1.787	1.770	1.980	3.160	1.714	0.144	156	472	119	131	1.037	80	39	84	47	-50
2	12	3	"PFA0065"	"A15774_2"	7580	23380	150	206	223	111	89	94	28	94	87	0	272	278	70	130	133	28	96	92	0	0.824	0.905	0.871	0.821	2.210	1.105	0.399	156	491	259	282	-0.279	117	142	134	148	0
2	13	3	"PFA0067"	"A16096_5"	7760	23380	150	144	148	38	86	90	25	84	60	0	195	198	44	129	133	30	79	55	0	0.879	0.899	0.871	0.880	2.327	0.741	0.304	156	439	124	131	-0.186	58	66	62	69	-50
2	14	3	"PFA0071"	"A16972_1"	7930	23360	150	98	102	30	88	92	25	33	10	0	124	133	31	132	135	31	17	5	0	-1.250	14.000	0.897	0.986	3.807	0.748	0.073	156	422	2	15	Error	10	-8	14	1	-50
2	15	3	"PFA0073"	"A1700_2"	8110	23400	150	113	118	37	94	99	27	40	19	0	137	176	371	134	139	32	17	7	0	6.333	0.571	1.000	1.004	4.212	0.020	0.014	156	532	22	66	2.663	19	3	24	42	-50
2	16	3	"PFA0076"	"A1700_6"	8340	23380	150	221	226	67	101	105	31	92	81	0	355	358	84	137	144	39	100	96	0	0.550	0.566	0.552	0.516	1.941	0.543	0.564	156	600	338	346	-0.861	120	218	125	221	0
2	17	3	"PFA0109"	"A22053_4"	8530	23380	150	251	249	72	97	102	31	95	87	0	236	233	53	136	140	36	85	72	0	1.540	1.567	1.549	1.527	2.177	1.695	0.509	156	462	254	249	0.623	154	100	152	97	0
2	18	3	"PFA0112"	"A23157_12"	8730	23380	150	830	792	269	91	94	25	100	100	0	820	800	242	132	135	25	100	99	0	1.074	1.049	1.086	1.048	1.497	1.078	0.846	156	401	1427	1369	0.103	739	688	701	668	0
2	19	3	"PFA0114"	"A23157_18"	8910	23380	140	544	515	159	90	92	22	100	99	0	1554	1542	399	133	136	26	100	100	0	0.319	0.302	0.294	0.288	1.487	0.293	0.797	156	437	1875	1834	-1.646	454	1421	425	1409	0
2	20	3	"PFA0117"	"A23157_8"	9110	23380	150	112	113	25	89	93	26	39	13	0	154	155	33	131	135	28	45	16	0	1.000	1.000	0.804	0.859	3.401	0.594	0.085	156	424	46	48	0.000	23	23	24	24	-50
2	21	3	"PFA0123"	"A24704_11"	9280	23380	140	192	196	65	94	102	33	84	70	0	358	357	110	138	143	34	94	92	0	0.445	0.466	0.446	0.415	2.600	0.404	0.441	156	469	318	321	-1.167	98	220	102	219	0
2	22	3	"PFA0126"	"A24704_6"	9500	23350	150	132	139	43	104	420	2595	0	0	0	174	177	41	152	485	2629	0	0	0	1.273	1.400	1.082	1.115	3.169	0.735	0.862	156	812	50	60	0.348	28	22	35	25	-50
2	1	4	"PFA0154"	"A3310_10"	5460	23590	150	109	117	41	92	98	38	26	7	0	148	155	35	129	135	30	42	16	0	0.895	0.962	0.974	0.882	3.587	3.282	0.039	156	768	36	51	-0.160	17	19	25	26	-50
2	2	4	"PFA0156"	"A3310_15"	5680	23580	140	297	295	75	97	103	31	97	94	0	409	414	107	140	144	32	98	96	0	0.743	0.723	0.732	0.711	1.758	0.643	0.676	156	535	469	472	-0.428	200	269	198	274	0
2	3	4	"PFA0159"	"A3310_22"	5880	23590	150	404	398	126	93	97	25	99	98	0	551	543	130	135	139	29	100	100	0	0.748	0.748	0.748	0.716	1.637	0.770	0.745	156	500	727	713	-0.420	311	416	305	408	0
2	4	4	"PFA0162"	"A3310_32"	6060	23590	150	393	392	132	94	101	33	99	96	0	915	923	284	134	138	29	100	100	0	0.383	0.378	0.395	0.364	1.554	0.369	0.801	156	434	1080	1087	-1.385	299	781	298	789	0
2	5	4	"PFA0165"	"A3310_7"	6250	23590	140	216	224	67	108	121	51	82	53	0	325	339	91	138	142	35	98	94	0	0.578	0.577	0.594	0.544	1.951	0.534	0.479	156	434	295	317	-0.792	108	187	116	201	0
2	6	4	"PFA0168"	"A3920_1"	6440	23590	150	111	118	37	102	115	49	14	2	0	131	150	196	128	134	33	19	6	0	3.000	0.727	0.983	0.988	3.441	0.080	0.031	156	450	12	38	1.585	9	3	16	22	-50
2	7	4	"PFC0075"	"C25"	6630	23580	150	91	96	31	92	95	25	17	5	0	119	125	32	120	124	25	23	10	0	1.000	0.800	0.958	0.947	3.881	1.249	0.099	156	477	-2	9	0.000	-1	-1	4	5	-50
2	8	4	"PFC0079"	"C258"	6830	23590	140	242	246	103	89	91	24	93	89	0	280	312	311	121	125	30	92	87	0	0.962	0.822	0.893	0.892	2.232	0.274	0.216	156	425	312	348	-0.055	153	159	157	191	0
2	9	4	"PFC0082"	"C269"	7020	23590	150	179	182	54	86	88	24	87	80	0	341	342	97	118	122	31	98	96	0	0.417	0.429	0.442	0.377	2.066	0.430	0.621	156	365	316	320	-1.262	93	223	96	224	0
2	10	4	"PFC0085"	"C273"	7200	23580	150	111	115	37	81	84	23	62	26	0	130	137	57	113	116	23	41	16	0	1.765	1.417	1.197	1.283	3.493	0.572	0.062	156	396	47	58	0.819	30	17	34	24	-50
2	11	4	"PFC0087"	"C277"	7390	23580	150	447	447	141	81	86	25	100	100	0	613	608	180	117	121	25	100	98	0	0.738	0.745	0.754	0.748	1.535	0.708	0.798	156	436	862	857	-0.438	366	496	366	491	0
2	12	4	"PFC0090"	"C285"	7580	23580	140	503	510	157	82	88	26	99	99	0	705	704	179	123	127	26	100	100	0	0.723	0.737	0.763	0.716	1.579	0.722	0.792	156	455	1003	1009	-0.467	421	582	428	581	0
2	13	4	"PFC0107"	"C321"	7780	23580	140	205	206	63	81	85	24	95	90	0	218	222	57	121	125	29	90	78	0	1.278	1.238	1.189	1.232	1.992	1.212	0.515	156	434	221	226	0.354	124	97	125	101	0
2	14	4	"PFC0110"	"C332"	7960	23580	140	214	216	60	78	82	24	97	91	0	357	357	92	114	121	31	98	97	0	0.560	0.568	0.563	0.556	1.701	0.531	0.630	156	336	379	381	-0.837	136	243	138	243	0
2	15	4	"PFC0112"	"C337"	8120	23580	150	108	110	31	88	94	28	36	12	0	164	166	34	126	134	33	53	19	0	0.526	0.550	0.799	0.722	3.144	0.635	0.176	156	490	58	62	-0.926	20	38	22	40	-50
2	16	4	"PFC0114"	"C344"	8340	23590	100	138	140	34	95	103	34	60	26	0	187	188	44	138	146	44	53	17	0	0.878	0.900	0.733	0.871	3.177	0.514	0.122	80	423	92	95	-0.188	43	49	45	50	0
2	17	4	"PFC0116"	"C35"	8540	23570	150	105	110	29	91	97	30	30	8	0	131	135	31	130	137	40	14	2	0	14.000	3.800	0.733	0.999	3.916	0.467	0.060	156	535	15	24	3.807	14	1	19	5	-50
2	18	4	"PFC0119"	"C354"	8720	23570	140	185	187	41	87	90	23	98	89	0	325	325	71	123	127	26	98	96	0	0.485	0.495	0.471	0.483	1.839	0.437	0.566	156	430	300	302	-1.044	98	202	100	202	0
2	19	4	"PFC0135"	"C394"	8910	23570	150	167	169	48	84	88	23	91	80	0	349	351	84	123	127	24	100	98	0	0.367	0.373	0.367	0.339	2.021	0.328	0.518	156	455	309	313	-1.445	83	226	85	228	0
2	20	4	"PFC0138"	"C41"	9110	23570	150	106	108	31	84	87	21	50	19	0	133	139	33	124	127	24	30	14	0	2.444	1.600	1.148	1.094	3.934	0.821	0.021	156	430	31	39	1.290	22	9	24	15	-50
2	21	4	"PFC0140"	"C413"	9290	23570	150	111	116	35	86	90	23	52	26	0	153	156	30	126	132	29	44	16	0	0.926	1.000	1.000	1.051	3.788	0.977	0.046	156	485	52	60	-0.111	25	27	30	30	-50
2	22	4	"PFC0142"	"C417"	9500	23570	140	301	306	83	84	91	50	100	92	0	428	433	100	125	130	29	100	100	0	0.716	0.721	0.733	0.705	1.502	0.739	0.628	156	736	520	530	-0.482	217	303	222	308	0
2	1	5	"PFC0144"	"C419"	5500	23780	140	224	232	60	91	97	39	97	84	0	472	478	116	131	135	30	100	99	0	0.390	0.406	0.413	0.389	1.579	0.382	0.687	156	586	474	488	-1.358	133	341	141	347	0
2	2	5	"PFC0147"	"C423"	5690	23780	140	473	455	146	92	97	29	99	97	0	726	724	201	133	137	31	100	100	0	0.642	0.614	0.618	0.584	1.596	0.613	0.800	156	439	974	954	-0.638	381	593	363	591	0
2	3	5	"PFC0161"	"C449"	5890	23800	150	136	135	37	87	91	25	70	49	0	143	148	32	128	131	27	35	19	0	3.267	2.400	1.739	1.679	3.456	1.983	0.083	156	458	64	68	1.708	49	15	48	20	-50
2	4	5	"PFC0163"	"C453"	6080	23770	150	365	372	130	87	89	24	99	97	0	267	271	73	125	128	25	95	90	0	1.958	1.952	1.859	1.926	1.744	2.022	0.663	156	376	420	431	0.969	278	142	285	146	0
2	5	5	"PFC0165"	"C46"	6250	23770	150	1286	1257	519	91	94	29	99	99	0	1291	1292	470	128	132	31	100	100	0	1.028	1.002	0.974	0.954	1.534	1.015	0.876	156	405	2358	2330	0.039	1195	1163	1166	1164	0
2	6	5	"PFC0168"	"C472"	6460	23780	150	349	340	114	93	98	29	94	91	0	582	546	155	131	134	30	98	98	0	0.568	0.595	0.611	0.571	1.815	0.608	0.683	156	439	707	662	-0.817	256	451	247	415	0
2	7	5	"PFC0171"	"C489"	6640	23780	150	226	226	47	93	96	24	98	94	0	256	263	51	126	129	26	98	97	0	1.023	0.971	1.026	0.946	1.780	0.937	0.643	156	406	263	270	0.033	133	130	133	137	0
2	8	5	"PFC0174"	"C492"	6830	23780	150	114	121	43	93	97	25	44	23	0	139	141	37	126	129	27	32	14	0	1.615	1.867	1.034	1.077	4.025	1.938	0.047	156	427	34	43	0.692	21	13	28	15	-50
2	9	5	"PFD0418"	"D49176_20"	7020	23770	150	563	570	166	95	99	26	100	100	0	688	689	164	125	128	25	100	100	0	0.831	0.842	0.837	0.823	1.384	0.857	0.832	156	401	1031	1039	-0.267	468	563	475	564	0
2	10	5	"PFD0422"	"D49176_29"	7210	23770	150	137	139	34	89	91	24	78	48	0	156	161	39	120	123	25	62	37	0	1.333	1.220	1.154	1.294	3.049	1.154	0.098	156	406	84	91	0.415	48	36	50	41	-50
2	11	5	"PFD0425"	"D49176_32"	7400	23770	140	233	234	55	84	87	22	98	97	0	368	370	78	119	123	25	100	99	0	0.598	0.598	0.586	0.584	1.523	0.553	0.727	156	410	398	401	-0.741	149	249	150	251	0
2	12	5	"PFD0428"	"D49176_37"	7580	23770	150	122	129	34	83	87	24	71	39	0	170	174	40	120	123	24	73	51	0	0.780	0.852	0.802	0.907	3.412	0.749	0.203	156	436	89	100	-0.358	39	50	46	54	-50
2	13	5	"PFD0431"	"D49176_44"	7780	23760	140	448	450	124	75	82	43	100	98	0	605	577	163	113	115	24	99	98	0	0.758	0.808	0.793	0.816	1.566	0.750	0.798	156	421	865	839	-0.399	373	492	375	464	0
2	14	5	"PFD0436"	"D49176_6"	7970	23760	150	2747	2641	649	69	75	44	100	100	0	2361	2345	431	102	105	20	100	100	0	1.185	1.147	1.173	1.125	1.282	1.169	0.902	156	356	4937	4815	0.245	2678	2259	2572	2243	0
2	15	5	"PFD0454"	"D51731_2"	8150	23760	140	195	204	55	78	83	24	99	96	0	262	266	54	114	119	27	98	98	0	0.791	0.829	0.808	0.810	1.807	0.823	0.604	156	442	265	278	-0.339	117	148	126	152	0
2	16	5	"PFD0463"	"D53677_1"	8350	23770	150	110	117	32	83	89	25	53	20	0	154	154	35	121	128	36	43	10	0	0.818	1.030	0.720	0.808	3.457	0.668	0.097	156	557	60	67	-0.290	27	33	34	33	-50
2	17	5	"PFD0467"	"D53677_8"	8550	23770	150	113	115	26	84	87	22	60	28	0	144	147	31	121	125	29	41	12	0	1.261	1.192	1.043	0.995	3.113	0.733	0.109	156	457	52	57	0.334	29	23	31	26	-50
2	18	5	"PFD0471"	"D54177_1"	8730	23780	150	114	119	35	87	89	23	55	32	0	158	164	44	123	128	41	42	14	0	0.771	0.780	0.738	0.795	3.411	0.274	0.061	156	403	62	73	-0.374	27	35	32	41	-50
2	19	5	"PFD0474"	"D54346_3"	8910	23760	150	226	221	62	88	91	25	96	87	0	358	350	90	124	130	39	97	93	0	0.590	0.588	0.611	0.564	2.072	0.552	0.642	156	483	372	359	-0.762	138	234	133	226	0
2	20	5	"PFD0478"	"D56259_1"	9100	23760	150	295	298	74	87	91	23	100	98	0	557	535	133	126	130	26	100	99	0	0.483	0.516	0.504	0.520	1.710	0.461	0.747	156	494	639	620	-1.051	208	431	211	409	0
2	21	5	"PFD0512"	"D6287_18"	9300	23760	150	113	115	27	87	90	22	54	25	0	149	147	33	126	130	23	48	20	0	1.130	1.333	0.813	0.808	3.444	0.582	0.047	156	440	49	49	0.177	26	23	28	21	-50
2	22	5	"PFD0515"	"D6287_22"	9490	23760	150	531	519	190	82	86	26	96	96	0	923	892	322	123	125	23	96	95	0	0.561	0.568	0.547	0.557	1.726	0.532	0.819	156	671	1249	1206	-0.833	449	800	437	769	0
2	1	6	"PFD0519"	"D6287_3"	5520	23940	150	105	107	28	88	95	55	11	0	0	151	154	35	125	130	27	46	24	0	0.654	0.655	0.846	0.770	3.440	0.479	0.045	156	644	43	48	-0.613	17	26	19	29	-50
2	2	6	"PFD0521"	"D6287_31"	5690	23970	150	324	329	104	83	86	23	98	98	0	525	521	151	121	124	23	100	100	0	0.597	0.615	0.585	0.596	1.810	0.572	0.702	156	440	645	646	-0.745	241	404	246	400	0
2	3	6	"PFD0525"	"D6287_49"	5880	23960	140	3499	3444	876	83	85	21	100	100	0	1428	1411	421	117	120	21	98	98	0	2.606	2.597	2.532	2.761	1.703	2.608	0.860	156	438	4727	4655	1.382	3416	1311	3361	1294	0
2	4	6	"PFD0527"	"D6287_53"	6080	23970	140	260	252	81	82	85	21	94	91	0	299	281	82	118	122	22	91	87	0	0.983	1.043	1.033	1.026	1.992	1.047	0.637	156	391	359	333	-0.024	178	181	170	163	0
2	5	6	"PFD0563"	"D65980_2"	6260	23960	150	146	148	44	90	95	32	67	44	0	185	188	45	128	132	28	78	51	0	0.982	0.967	0.932	0.904	3.282	1.061	0.248	156	447	113	118	-0.026	56	57	58	60	-50
2	6	6	"PFD0569"	"D6681_10"	6460	23960	150	120	126	36	99	102	32	39	14	0	139	143	31	136	139	28	24	4	0	7.000	3.857	1.040	1.304	3.785	1.124	0.032	156	460	24	34	2.807	21	3	27	7	-50
2	7	6	"PFD0572"	"D6681_3"	6650	23970	140	296	282	80	93	95	24	96	93	0	335	332	80	129	133	27	96	93	0	0.985	0.931	0.947	0.889	1.702	0.979	0.676	156	392	409	392	-0.021	203	206	189	203	0
2	8	6	"PFD0575"	"D66953_1"	6830	23960	150	115	119	32	91	94	25	48	21	0	154	153	37	128	132	27	47	19	0	0.923	1.120	0.833	0.796	3.338	0.818	0.139	156	454	50	53	-0.115	24	26	28	25	-50
2	9	6	"PFD0579"	"D7726_1"	7040	23960	140	246	248	76	92	96	27	94	91	0	337	327	93	128	132	26	93	92	0	0.737	0.784	0.772	0.770	1.802	0.735	0.582	156	467	363	355	-0.441	154	209	156	199	0
2	10	6	"PFD0583"	"D8137_1"	7220	23960	140	936	908	270	88	93	31	100	100	0	1062	1051	209	124	127	26	100	100	0	0.904	0.885	0.884	0.842	1.480	0.914	0.847	156	466	1786	1747	-0.146	848	938	820	927	0
2	11	6	"PFE0587"	"E6125_5"	7420	23960	140	284	273	89	85	89	29	94	90	0	320	313	95	121	126	27	92	90	0	1.000	0.979	0.985	0.935	1.841	0.965	0.697	156	456	398	380	0.000	199	199	188	192	0
2	12	6	"PFE0589"	"E6662_1"	7610	23960	140	236	240	82	86	88	23	92	90	0	441	428	128	122	125	24	95	93	0	0.470	0.503	0.480	0.478	2.095	0.488	0.667	156	421	469	460	-1.089	150	319	154	306	0
2	13	6	"PFE0591"	"E679_1"	7800	23960	150	3954	3588	1395	83	88	46	100	99	0	2709	2620	767	118	121	24	100	100	0	1.494	1.401	1.482	1.262	1.810	1.551	0.820	156	417	6462	6007	0.579	3871	2591	3505	2502	0
2	14	6	"PFE0593"	"E679_4"	7980	23950	150	128	132	32	78	83	44	56	18	0	154	159	34	115	117	24	69	43	0	1.282	1.227	1.088	1.156	3.134	2.578	0.122	156	429	89	98	0.358	50	39	54	44	-50
2	15	6	"PFE0596"	"E6820_1"	8180	23960	140	354	343	99	78	81	22	97	97	0	573	562	121	115	116	22	100	100	0	0.603	0.593	0.608	0.561	1.722	0.591	0.775	156	488	734	712	-0.731	276	458	265	447	0
2	16	6	"PFE0601"	"E70_3"	8370	23950	130	127	135	35	79	82	20	86	61	0	190	189	40	113	116	22	90	80	0	0.623	0.737	0.719	0.655	2.484	0.641	0.281	120	447	125	132	-0.682	48	77	56	76	0
2	17	6	"PFE0626"	"E8167_12"	8560	23960	150	105	107	25	83	85	20	52	24	0	127	131	29	119	122	22	32	14	0	2.750	2.000	0.805	0.908	3.921	0.672	0.051	156	410	30	36	1.459	22	8	24	12	-50
2	18	6	"PFE0628"	"E8167_2"	8730	23960	150	107	110	30	85	87	21	51	18	0	134	136	31	128	132	42	14	1	0	3.667	3.125	1.195	1.139	3.472	0.007	0.000	156	345	28	33	1.874	22	6	25	8	-50
2	19	6	"PFE0632"	"E8314_4"	8910	23970	150	105	107	24	89	93	28	31	7	0	137	138	26	129	135	40	10	0	0	2.000	2.000	1.370	1.310	3.926	0.125	0.008	156	451	24	27	1.000	16	8	18	9	-50
2	20	6	"PFE0634"	"E832_1"	9130	23950	140	187	188	58	91	95	27	88	78	0	257	256	71	129	133	27	92	88	0	0.750	0.764	0.776	0.693	2.190	0.747	0.462	156	511	224	224	-0.415	96	128	97	127	0
2	21	6	"PFE0638"	"E84_1"	9320	23950	140	685	657	245	88	90	21	99	99	0	860	835	263	129	132	23	100	100	0	0.817	0.806	0.814	0.766	1.651	0.819	0.818	156	426	1328	1275	-0.292	597	731	569	706	0
2	22	6	"PFE0645"	"E886_1"	9490	23950	150	109	114	31	84	88	23	52	24	0	148	151	31	126	129	25	46	19	0	1.136	1.200	1.121	1.057	3.350	1.033	0.036	156	648	47	55	0.184	25	22	30	25	-50
2	1	7	"PFF0003"	"F10044_2"	5520	24160	140	613	605	192	88	92	24	98	97	0	645	640	200	128	133	26	100	98	0	1.015	1.010	1.021	1.015	1.711	1.001	0.804	156	681	1042	1029	0.022	525	517	517	512	0
2	2	7	"PFF0005"	"F10154_1"	5710	24160	130	158	165	58	88	91	23	85	65	0	200	193	59	125	129	26	80	61	0	0.933	1.132	0.877	0.889	2.755	1.079	0.313	120	449	145	145	-0.100	70	75	77	68	0
2	3	7	"PFF0010"	"F1021_1"	5910	24160	140	465	435	156	86	89	22	96	94	0	850	784	227	123	125	23	99	99	0	0.521	0.528	0.529	0.474	1.858	0.533	0.836	156	481	1106	1010	-0.940	379	727	349	661	0
2	4	7	"PFF0012"	"F1021_3"	6090	24150	140	1136	1100	321	82	86	24	100	100	0	1719	1625	484	119	121	23	100	99	0	0.659	0.676	0.662	0.693	1.676	0.644	0.870	156	454	2654	2524	-0.602	1054	1600	1018	1506	0
2	5	7	"PFF0016"	"F10318_1"	6280	24160	150	210	217	59	87	92	32	97	85	0	396	400	99	120	125	27	100	98	0	0.446	0.464	0.467	0.445	1.712	0.426	0.610	156	469	399	410	-1.166	123	276	130	280	0
2	6	7	"PFF0020"	"F10626_1"	6470	24160	150	342	335	112	93	98	39	96	90	0	350	372	100	127	132	28	100	99	0	1.117	0.988	1.011	0.933	1.861	1.023	0.727	156	460	472	487	0.159	249	223	242	245	0
2	7	7	"PFF0043"	"F11007_3"	6660	24160	150	116	132	108	90	93	35	37	10	0	154	160	48	127	131	27	49	22	0	0.963	1.273	1.000	0.965	4.043	5.467	0.050	156	446	53	75	-0.054	26	27	42	33	-50
2	8	7	"PFF0046"	"F11089_1"	6850	24160	140	340	332	121	88	91	25	94	91	0	465	455	131	127	131	25	98	96	0	0.746	0.744	0.719	0.682	2.004	0.753	0.681	156	431	590	572	-0.424	252	338	244	328	0
2	9	7	"PFF0054"	"F11484_1"	7040	24160	140	239	231	67	88	91	24	92	89	0	502	488	126	127	131	24	98	98	0	0.403	0.396	0.402	0.389	1.662	0.383	0.678	156	455	526	504	-1.312	151	375	143	361	0
2	10	7	"PFF0057"	"F1150_5"	7230	24150	120	130	133	32	88	92	29	69	32	0	178	181	37	129	131	24	77	50	0	0.857	0.865	0.933	0.831	2.845	0.965	0.106	120	473	91	97	-0.222	42	49	45	52	0
2	11	7	"PFF0059"	"F11570_1"	7430	24160	150	303	299	103	86	90	29	94	92	0	578	552	157	126	129	25	97	96	0	0.480	0.500	0.505	0.483	1.641	0.486	0.716	156	490	669	639	-1.059	217	452	213	426	0
2	12	7	"PFF0063"	"F11624_1"	7610	24150	140	302	295	91	90	90	22	96	94	0	361	353	103	126	130	31	96	94	0	0.902	0.903	0.913	0.882	1.989	0.861	0.684	156	433	447	432	-0.149	212	235	205	227	0
2	13	7	"PFF0697"	"F3247_2"	7810	24120	150	99	107	39	91	94	26	28	11	0	136	141	33	129	130	31	26	7	0	1.143	1.333	0.857	0.944	3.787	0.654	0.023	156	469	15	28	0.193	8	7	16	12	-50
2	14	7	"PFF0700"	"F32494_1"	8000	24150	140	1811	1657	524	88	93	28	100	100	0	1844	1736	434	125	128	26	100	100	0	1.002	0.974	1.020	0.942	1.527	0.995	0.870	156	437	3442	3180	0.003	1723	1719	1569	1611	0
2	15	7	"PFF0702"	"F3277_1"	8190	24150	140	429	420	157	83	86	23	100	96	0	672	659	197	120	124	26	100	99	0	0.627	0.625	0.615	0.591	1.825	0.612	0.739	156	461	898	876	-0.674	346	552	337	539	0
2	16	7	"PFF0706"	"F32922_1"	8380	24150	140	282	284	88	80	85	23	98	96	0	394	386	90	116	121	29	99	98	0	0.727	0.756	0.792	0.713	1.918	0.754	0.708	156	491	480	474	-0.461	202	278	204	270	0
2	17	7	"PFF0708"	"F33056_1"	8570	24150	140	324	308	90	81	84	24	98	95	0	671	641	162	117	122	30	100	98	0	0.439	0.433	0.431	0.420	1.717	0.420	0.793	156	459	797	751	-1.189	243	554	227	524	0
2	18	7	"PFF0711"	"F33107_1"	8760	24150	150	104	108	26	82	83	19	55	28	0	134	138	32	123	125	22	40	19	0	2.000	1.733	0.914	1.065	4.017	0.664	0.019	156	449	33	41	1.000	22	11	26	15	-50
2	19	7	"PFF0740"	"F34425_1"	8950	24140	150	377	373	117	85	90	27	98	96	0	413	406	112	128	130	25	99	97	0	1.025	1.036	1.043	1.069	1.884	1.000	0.683	156	447	577	566	0.035	292	285	288	278	0
2	20	7	"PFF0742"	"F34449_1"	9120	24160	150	109	114	32	89	93	27	38	14	0	154	157	33	128	131	25	51	24	0	0.769	0.862	0.823	0.842	3.670	0.958	0.036	156	480	46	54	-0.379	20	26	25	29	-50
2	21	7	"PFF0744"	"F34605_1"	9320	24140	140	851	783	243	89	92	26	99	99	0	306	303	73	127	130	24	97	95	0	4.257	3.943	3.840	3.883	1.640	4.223	0.752	156	471	941	870	2.090	762	179	694	176	0
2	22	7	"PFF0749"	"F34859_1"	9510	24150	150	116	122	31	89	96	51	23	1	0	147	149	30	130	136	68	3	0	0	1.588	1.737	1.048	1.253	3.554	0.981	0.041	156	669	44	52	0.667	27	17	33	19	-50
2	1	8	"PFF0757"	"F35105_1"	5520	24350	140	163	167	42	87	90	23	93	76	0	294	297	64	125	129	28	98	96	0	0.450	0.465	0.484	0.456	2.106	0.418	0.485	156	686	245	252	-1.153	76	169	80	172	0
2	2	8	"PFF0759"	"F35197_1"	5720	24350	160	1415	1285	538	93	98	24	100	98	0	1720	1588	538	131	134	26	99	99	0	0.832	0.818	0.834	0.755	2.021	0.840	0.864	208	512	2911	2649	-0.265	1322	1589	1192	1457	0
2	3	8	"PFF0791"	"F35823_1"	5900	24350	120	130	131	33	87	91	21	76	50	0	204	207	48	127	131	26	85	71	0	0.558	0.550	0.563	0.570	2.828	0.406	0.171	120	402	120	124	-0.841	43	77	44	80	0
2	4	8	"PFF0796"	"F36083_1"	6090	24350	130	345	354	183	81	85	23	98	95	0	543	575	303	119	122	26	97	97	0	0.623	0.599	0.633	0.589	1.706	0.511	0.533	120	495	688	729	-0.684	264	424	273	456	0
2	5	8	"PFF0798"	"F36120_1"	6290	24350	140	166	168	46	78	83	22	95	83	0	284	282	57	113	116	24	99	98	0	0.515	0.533	0.544	0.494	1.960	0.504	0.547	156	450	259	259	-0.958	88	171	90	169	0
2	6	8	"PFF0804"	"F36356_4"	6470	24350	140	381	364	122	80	85	33	98	96	0	1008	973	282	120	122	24	100	99	0	0.339	0.333	0.340	0.317	1.579	0.323	0.814	156	412	1189	1137	-1.561	301	888	284	853	0
2	7	8	"PFF0808"	"F36374_1"	6670	24350	140	710	676	222	85	88	34	100	99	0	796	766	224	124	126	23	99	99	0	0.930	0.921	0.981	0.915	1.642	0.923	0.819	156	445	1297	1233	-0.105	625	672	591	642	0
2	8	8	"PFF0813"	"F36383_1"	6870	24340	140	272	271	82	83	88	27	98	94	0	413	406	105	122	125	22	98	98	0	0.649	0.662	0.667	0.648	1.820	0.602	0.660	156	456	480	472	-0.623	189	291	188	284	0
2	9	8	"PFF0836"	"F37362_1"	7050	24340	150	1350	1249	487	85	89	25	99	98	0	744	683	271	126	127	23	97	94	0	2.047	2.090	2.023	2.126	1.940	2.081	0.825	156	483	1883	1721	1.033	1265	618	1164	557	0
2	10	8	"PFF0842"	"F37536_1"	7240	24350	130	152	152	41	87	90	21	87	69	0	200	198	47	129	131	24	82	67	0	0.915	0.942	0.867	0.901	3.055	0.765	0.289	120	503	136	134	-0.127	65	71	65	69	0
2	11	8	"PFF0844"	"F37871_2"	7440	24340	140	299	282	87	88	91	35	93	87	0	430	414	125	127	131	29	95	92	0	0.696	0.676	0.658	0.668	1.898	0.632	0.719	156	479	514	481	-0.522	211	303	194	287	0
2	12	8	"PFF0850"	"F38025_1"	7630	24340	150	417	396	127	91	94	35	97	94	0	557	532	178	125	130	35	96	94	0	0.755	0.749	0.712	0.755	1.826	0.704	0.758	156	484	758	712	-0.406	326	432	305	407	0
2	13	8	"PFF0854"	"F38531_3"	7820	24350	140	132	135	30	91	93	23	76	41	0	186	185	38	125	130	31	78	48	0	0.672	0.733	0.658	0.716	2.577	0.902	0.138	156	503	102	104	-0.573	41	61	44	60	0
2	14	8	"PFF0857"	"F38658_1"	8000	24340	140	501	501	140	89	93	25	100	100	0	528	521	131	123	127	27	99	98	0	1.017	1.035	1.030	1.022	1.523	1.039	0.788	156	446	817	810	0.025	412	405	412	398	0
2	15	8	"PFF1501"	"F59165_1"	8180	24340	140	259	261	77	85	89	27	98	92	0	315	316	78	123	126	27	99	95	0	0.906	0.912	0.907	0.907	1.772	0.893	0.598	156	480	366	369	-0.142	174	192	176	193	0
2	16	8	"PFF1503"	"F59212_1"	8390	24340	140	408	424	186	80	87	31	99	97	0	506	505	177	118	125	42	97	96	0	0.845	0.889	0.935	0.866	1.859	0.923	0.745	156	527	716	731	-0.242	328	388	344	387	0
2	17	8	"PFF1507"	"F59325_1"	8580	24350	130	205	269	440	76	82	29	95	88	0	284	324	227	112	120	44	96	92	0	0.750	0.910	0.786	0.737	2.004	1.820	0.532	120	441	301	405	-0.415	129	172	193	212	0
2	18	8	"PFF1515"	"F59681_5"	8760	24350	150	116	119	31	81	82	20	67	42	0	143	145	32	119	122	22	52	23	0	1.458	1.462	1.232	1.272	3.084	1.769	0.071	156	527	59	64	0.544	35	24	38	26	-50
2	19	8	"PFF1523"	"F60089_1"	8980	24340	150	102	105	29	84	89	24	39	14	0	132	135	32	123	126	24	30	14	0	2.000	1.750	1.082	1.064	3.483	1.062	0.042	156	435	27	33	1.000	18	9	21	12	-50
2	20	8	"PFF1525"	"F60196_1"	9130	24360	150	111	115	28	87	92	28	43	14	0	142	147	29	127	128	24	35	14	0	1.600	1.400	1.409	1.330	3.629	1.038	0.022	156	411	39	48	0.678	24	15	28	20	-50
2	21	8	"PFF1565"	"F62141_1"	9340	24330	140	2611	2468	747	90	94	30	100	100	0	1439	1312	445	130	132	25	100	95	0	1.926	2.012	1.971	2.220	1.911	1.993	0.855	156	486	3830	3560	0.946	2521	1309	2378	1182	0
2	22	8	"PFF1569"	"F62233_2"	9530	24340	140	178	177	47	91	94	27	90	73	0	192	192	44	132	134	24	79	58	0	1.450	1.433	1.371	1.390	2.716	1.535	0.253	156	634	147	146	0.536	87	60	86	60	0
2	1	9	"PFF1573"	"F62329_1"	5540	24560	150	111	117	35	83	87	25	52	30	0	137	138	31	118	123	25	40	16	0	1.474	1.700	1.125	1.194	4.813	2.092	0.027	156	679	47	54	0.559	28	19	34	20	-50
2	2	9	"PFF1576"	"F62396_2"	5730	24550	140	140	140	43	90	95	27	68	46	0	193	189	51	128	131	25	76	59	0	0.769	0.820	0.670	0.707	2.570	0.678	0.201	156	413	115	111	-0.379	50	65	50	61	0
2	3	9	"PFF1579"	"F62610_1"	5920	24540	140	209	209	61	87	90	22	93	88	0	295	299	90	126	130	25	94	91	0	0.722	0.705	0.691	0.715	1.928	0.608	0.560	156	470	291	295	-0.470	122	169	122	173	0
2	4	9	"PFF1581"	"F62610_13"	6110	24550	140	231	251	241	83	86	20	94	91	0	401	388	106	121	124	27	97	95	0	0.529	0.629	0.553	0.521	2.214	1.336	0.240	156	440	428	435	-0.920	148	280	168	267	0
2	5	9	"PFF1628"	"F63860_1"	6260	24540	150	91	95	26	78	82	20	33	16	0	122	125	25	114	118	26	23	9	0	1.625	1.545	1.000	0.883	3.394	0.653	0.020	156	497	21	28	0.700	13	8	17	11	-50
2	6	9	"PFF1634"	"F64095_1"	6480	24530	150	101	107	29	79	83	23	48	25	0	128	136	81	119	121	24	26	8	0	2.444	1.647	1.083	1.086	4.176	0.124	0.022	156	493	31	45	1.290	22	9	28	17	-50
2	7	9	"PFF1641"	"F64252_1"	6650	24540	140	241	244	72	81	85	22	98	95	0	213	213	56	120	123	22	91	79	0	1.720	1.753	1.679	1.794	2.162	1.829	0.481	156	459	253	256	0.783	160	93	163	93	0
2	8	9	"PFF1644"	"F64347_2"	6840	24540	130	185	184	66	80	84	24	88	79	0	359	354	123	116	118	20	93	90	0	0.432	0.437	0.465	0.443	2.431	0.363	0.525	120	497	348	342	-1.211	105	243	104	238	0
2	9	9	"PFF1647"	"F6440_2"	7040	24550	140	780	733	302	83	87	26	99	96	0	1376	1324	461	121	123	27	100	99	0	0.555	0.540	0.552	0.498	1.901	0.539	0.834	156	504	1952	1853	-0.848	697	1255	650	1203	0
2	10	9	"PFF1652"	"F64735_1"	7220	24540	140	1007	941	311	85	89	22	99	99	0	1540	1420	466	128	129	29	99	98	0	0.653	0.663	0.666	0.683	1.778	0.636	0.859	156	456	2334	2148	-0.615	922	1412	856	1292	0
2	11	9	"PFF1680"	"F65658_4"	7410	24540	140	388	370	109	86	90	35	98	94	0	274	272	68	123	127	30	95	89	0	2.000	1.906	1.908	1.938	1.674	1.949	0.710	156	473	453	433	1.000	302	151	284	149	0
2	12	9	"PFF1682"	"F65704_1"	7600	24540	140	147	151	41	88	91	36	71	34	0	184	187	44	122	125	29	80	55	0	0.952	0.969	0.939	0.917	2.953	1.112	0.369	156	458	121	128	-0.072	59	62	63	65	0
2	13	9	"PFF1687"	"F66126_1"	7790	24540	140	172	172	46	87	89	22	91	80	0	229	228	54	122	126	23	91	88	0	0.794	0.802	0.779	0.761	1.958	0.810	0.405	156	439	192	191	-0.332	85	107	85	106	0
2	14	9	"PFF1693"	"F66450_1"	7990	24540	140	402	391	146	87	90	22	94	92	0	419	398	121	122	125	25	93	91	0	1.061	1.101	1.090	1.000	2.060	1.153	0.754	156	454	612	580	0.085	315	297	304	276	0
2	15	9	"PFF1696"	"F66665_1"	8180	24540	140	2672	2384	866	87	90	25	99	98	0	2085	1923	560	121	123	23	100	100	0	1.316	1.275	1.341	1.176	1.904	1.345	0.880	156	477	4549	4099	0.396	2585	1964	2297	1802	0
2	16	9	"PFF1698"	"F66828_1"	8370	24540	130	149	154	43	83	87	25	89	66	0	183	182	37	120	122	24	81	67	0	1.048	1.145	1.071	1.159	2.717	1.207	0.262	120	430	129	133	0.067	66	63	71	62	0
2	17	9	"PFI0357"	"I4256_1"	8550	24540	140	118	122	33	78	82	26	67	33	0	217	220	60	115	122	40	88	64	0	0.392	0.419	0.406	0.404	2.740	0.317	0.246	156	429	142	149	-1.350	40	102	44	105	0
2	18	9	"PFI0360"	"I4355_3"	8750	24530	140	271	269	83	76	79	19	97	95	0	368	359	108	114	118	22	96	94	0	0.768	0.788	0.758	0.786	1.992	0.738	0.705	156	446	449	438	-0.381	195	254	193	245	0
2	19	9	"PFI0362"	"I4394_2"	8950	24530	140	576	563	170	79	84	23	100	100	0	410	398	105	117	121	24	97	97	0	1.696	1.722	1.785	1.752	1.734	1.799	0.784	156	419	790	765	0.762	497	293	484	281	0
2	20	9	"PFI0367"	"I4500_1"	9140	24530	140	149	157	53	84	90	28	82	56	0	264	262	70	125	128	25	94	88	0	0.468	0.533	0.510	0.480	2.434	0.490	0.336	156	352	204	210	-1.097	65	139	73	137	0
2	21	9	"PFI0369"	"I4547_2"	9310	24530	130	227	228	66	90	95	28	95	89	0	383	376	91	132	135	31	96	95	0	0.546	0.566	0.557	0.541	1.868	0.526	0.615	120	405	388	382	-0.874	137	251	138	244	0
2	22	9	"PFI0371"	"I4582_1"	9500	24530	140	251	252	76	95	97	26	96	90	0	352	344	99	132	136	29	92	91	0	0.709	0.741	0.737	0.729	1.888	0.703	0.612	156	641	376	369	-0.496	156	220	157	212	0
2	1	10	"PFI0397"	"I5035_1"	5560	24740	150	104	108	29	82	86	25	44	21	0	139	138	34	119	124	27	37	9	0	1.100	1.368	0.900	0.964	4.397	1.076	0.043	156	578	42	45	0.138	22	20	26	19	-50
2	2	10	"PFI0404"	"I5222_1"	5710	24740	140	310	302	104	91	94	24	96	93	0	483	465	147	129	132	25	95	92	0	0.619	0.628	0.632	0.646	2.104	0.589	0.675	156	354	573	547	-0.693	219	354	211	336	0
2	3	10	"PFI0407"	"I5252_1"	5900	24740	140	150	152	44	90	92	21	82	64	0	248	251	69	129	132	23	91	86	0	0.504	0.508	0.537	0.505	2.527	0.434	0.383	156	412	179	184	-0.988	60	119	62	122	0
2	4	10	"PFI0409"	"I5362_4"	6090	24740	140	295	289	98	87	90	21	97	94	0	288	283	68	127	128	23	96	92	0	1.292	1.295	1.250	1.244	1.937	1.411	0.650	156	376	369	358	0.370	208	161	202	156	0
2	5	10	"PFI0418"	"I5700_1"	6280	24740	140	131	134	37	82	85	21	77	59	0	208	205	50	123	125	26	85	69	0	0.576	0.634	0.600	0.581	2.907	0.511	0.250	156	454	134	134	-0.795	49	85	52	82	0
2	6	10	"PFI0423"	"I5893_2"	6480	24740	140	251	248	66	82	85	23	98	96	0	286	282	55	122	125	25	100	96	0	1.030	1.038	1.054	1.016	1.735	1.075	0.669	156	468	333	326	0.043	169	164	166	160	0
2	7	10	"PFI0448"	"I6567_2"	6670	24740	140	680	650	235	79	84	24	100	98	0	1047	1013	263	118	121	22	100	100	0	0.647	0.638	0.650	0.587	1.819	0.650	0.827	156	390	1530	1466	-0.628	601	929	571	895	0
2	8	10	"PFI0451"	"I6639_1"	6850	24740	140	162	168	54	77	80	22	91	82	0	207	209	50	111	115	21	94	88	0	0.885	0.929	0.940	0.919	2.014	0.978	0.457	156	475	181	189	-0.176	85	96	91	98	0
2	9	10	"PFI0457"	"I6658_1"	7050	24740	140	350	343	126	78	82	21	96	95	0	436	425	121	114	118	27	98	96	0	0.845	0.852	0.890	0.811	2.021	0.871	0.653	156	449	594	576	-0.243	272	322	265	311	0
2	10	10	"PFI0459"	"I6658_3"	7240	24730	140	355	351	108	82	84	21	99	97	0	362	356	110	117	122	27	96	93	0	1.114	1.126	1.111	1.149	1.906	1.103	0.702	156	409	518	508	0.156	273	245	269	239	0
2	11	10	"PFI0461"	"I6724_2"	7430	24730	140	280	286	97	82	85	20	96	93	0	555	520	196	116	120	22	94	92	0	0.451	0.505	0.484	0.529	1.981	0.453	0.750	156	489	637	608	-1.149	198	439	204	404	0
2	12	10	"PFI0465"	"I6851_2"	7640	24730	140	269	263	92	84	87	22	94	89	0	242	241	72	120	123	23	90	84	0	1.516	1.479	1.552	1.393	2.101	1.503	0.625	156	459	307	300	0.601	185	122	179	121	0
2	13	10	"PFI0492"	"I7697_2"	7820	24730	140	244	243	69	85	89	22	98	96	0	351	351	84	126	127	23	98	97	0	0.707	0.702	0.712	0.687	1.865	0.663	0.650	156	463	384	383	-0.501	159	225	158	225	0
2	14	10	"PFI0498"	"I7884_1"	8020	24730	140	180	182	56	87	90	21	90	83	0	262	258	65	126	128	25	92	90	0	0.684	0.720	0.714	0.661	2.284	0.717	0.517	156	456	229	227	-0.548	93	136	95	132	0
2	15	10	"PFI0501"	"I8013_1"	8210	24730	140	164	173	48	88	90	21	91	80	0	266	262	63	125	127	24	96	92	0	0.539	0.620	0.615	0.572	2.192	0.573	0.460	156	408	217	222	-0.892	76	141	85	137	0
2	16	10	"PFI0504"	"I8083_1"	8400	24720	150	1172	1136	330	84	88	23	100	99	0	1641	1544	511	121	126	25	99	98	0	0.716	0.739	0.718	0.766	1.638	0.698	0.863	156	462	2608	2475	-0.482	1088	1520	1052	1423	0
2	17	10	"PFI0510"	"I8305_1"	8590	24720	140	839	784	271	77	83	22	98	97	0	799	738	261	117	122	25	96	96	0	1.117	1.138	1.086	1.102	2.000	1.114	0.826	156	393	1444	1328	0.160	762	682	707	621	0
2	18	10	"PFI0513"	"I8332_1"	8770	24720	140	234	225	73	74	86	59	87	70	0	299	280	93	114	127	88	78	52	0	0.865	0.910	0.893	0.942	2.108	0.827	0.660	156	384	345	317	-0.209	160	185	151	166	0
2	19	10	"PFJ0455"	"J53_17"	8970	24720	140	336	321	100	76	91	66	91	87	0	418	411	131	116	133	93	91	85	0	0.861	0.831	0.858	0.855	1.912	0.798	0.714	156	417	562	540	-0.216	260	302	245	295	0
2	20	10	"PFJ0457"	"J53_21"	9150	24720	140	1853	1695	580	81	90	42	100	99	0	979	885	321	121	133	52	96	92	0	2.065	2.113	2.046	2.170	1.807	2.161	0.826	156	330	2630	2378	1.046	1772	858	1614	764	0
2	21	10	"PFJ0459"	"J53_23"	9310	24720	150	105	111	30	92	95	27	34	14	0	134	138	28	131	136	32	19	4	0	4.333	2.714	1.074	1.077	4.469	1.589	0.064	156	455	16	26	2.115	13	3	19	7	-50
2	22	10	"PFJ0463"	"J53_29"	9530	24720	140	1014	974	313	95	98	26	99	98	0	1220	1185	305	132	136	27	100	100	0	0.845	0.835	0.845	0.774	1.759	0.859	0.841	156	706	2007	1932	-0.244	919	1088	879	1053	0
2	1	11	"PFJ0468"	"J53_37"	5540	24920	130	200	207	70	80	83	22	93	85	0	239	238	60	118	122	26	93	88	0	0.992	1.058	1.056	0.973	1.895	1.053	0.549	120	569	241	247	-0.012	120	121	127	120	0
2	2	11	"PFJ0472"	"J53_41"	5730	24920	140	371	365	92	91	95	25	99	99	0	556	542	149	133	134	25	98	97	0	0.662	0.670	0.658	0.700	1.935	0.617	0.747	156	408	703	683	-0.595	280	423	274	409	0
2	3	11	"PFJ0495"	"J564_1"	5930	24920	140	1198	1123	347	89	93	26	99	98	0	1054	963	292	129	131	24	98	98	0	1.199	1.240	1.217	1.256	1.823	1.234	0.853	156	455	2034	1868	0.262	1109	925	1034	834	0
2	4	11	"PFJ0497"	"J564_3"	6120	24920	140	1913	1744	621	86	89	22	98	97	0	799	723	256	125	127	23	94	92	0	2.711	2.773	2.709	3.005	1.924	2.854	0.837	156	437	2501	2256	1.439	1827	674	1658	598	0
2	5	11	"PFJ0500"	"J56_7"	6300	24930	150	114	124	50	85	88	21	61	32	0	149	150	38	126	128	24	47	21	0	1.261	1.625	0.960	0.879	3.847	2.043	0.044	156	449	52	63	0.334	29	23	39	24	-50
2	6	11	"PFJ0503"	"J583_1"	6500	24930	150	110	111	30	84	87	21	54	25	0	141	146	34	127	129	23	38	17	0	1.857	1.421	1.108	1.093	3.302	0.826	0.041	156	409	40	46	0.893	26	14	27	19	-50
2	7	11	"PFJ0506"	"J587_3"	6650	24920	150	100	103	30	81	86	22	43	21	0	130	132	28	123	124	24	28	11	0	2.714	2.444	1.043	1.120	4.206	1.365	0.012	156	362	26	31	1.441	19	7	22	9	-50
2	8	11	"PFJ0508"	"J587_5"	6840	24920	150	89	94	27	77	80	21	32	14	0	119	123	30	112	116	23	24	9	0	1.714	1.545	0.846	0.901	3.898	0.816	0.035	156	494	19	28	0.778	12	7	17	11	-50
2	9	11	"PFJ0527"	"J647_6"	7070	24920	140	882	821	271	75	77	19	98	98	0	749	701	233	111	114	20	98	96	0	1.265	1.264	1.241	1.321	2.060	1.257	0.858	156	481	1445	1336	0.339	807	638	746	590	0
2	10	11	"PFJ0531"	"J64_1"	7250	24920	140	300	297	89	80	85	24	98	94	0	493	476	130	118	123	28	100	98	0	0.587	0.606	0.610	0.584	1.810	0.584	0.758	156	549	595	575	-0.769	220	375	217	358	0
2	11	11	"PFJ0533"	"J64_3"	7450	24920	130	241	233	66	80	84	20	95	92	0	283	283	85	119	121	22	91	89	0	0.982	0.933	0.918	0.864	1.973	0.827	0.643	120	500	325	317	-0.027	161	164	153	164	0
2	12	11	"PFJ0536"	"J65_10"	7640	24920	140	540	524	166	85	88	21	100	98	0	671	646	172	122	124	22	98	98	0	0.829	0.838	0.844	0.835	1.692	0.838	0.817	156	472	1004	963	-0.271	455	549	439	524	0
2	13	11	"PFJ0538"	"J65_12"	7830	24940	150	111	113	31	90	92	23	44	18	0	154	156	37	128	129	25	50	26	0	0.808	0.821	0.721	0.737	3.892	0.542	0.046	156	459	47	51	-0.308	21	26	23	28	-50
2	14	11	"PFJ0540"	"J65_2"	8020	24920	140	369	385	274	93	95	24	94	91	0	545	569	228	132	134	28	98	96	0	0.668	0.668	0.660	0.587	2.039	0.823	0.687	156	448	689	729	-0.581	276	413	292	437	0
2	15	11	"PFJ0567"	"J71_12"	8210	24920	140	220	214	62	91	93	24	93	86	0	308	304	66	130	134	27	97	94	0	0.725	0.707	0.699	0.662	2.225	0.700	0.579	156	383	307	297	-0.465	129	178	123	174	0
2	16	11	"PFJ0569"	"J71_2"	8360	24920	150	108	111	34	82	89	27	47	22	0	140	140	32	123	128	27	36	10	0	1.529	1.706	1.010	0.940	4.286	1.489	0.047	156	519	43	46	0.613	26	17	29	17	-50
2	17	11	"PFJ0571"	"J71_6"	8620	24890	150	113	119	43	78	85	26	60	28	0	148	149	40	119	124	27	50	28	0	1.207	1.367	0.993	0.922	3.363	1.230	0.195	156	500	64	71	0.271	35	29	41	30	-50
2	18	11	"PFJ0573"	"J71_9"	8790	24910	150	18547	16808	5868	78	91	61	100	100	0	21056	18777	6761	118	134	90	100	100	0	0.882	0.897	0.872	0.927	1.899	0.882	0.861	156	365	39407	35389	-0.181	18469	20938	16730	18659	0
2	19	11	"PFJ0576"	"J73_13"	8970	24910	150	143	144	37	78	95	66	48	3	0	187	192	53	118	137	94	35	1	0	0.942	0.892	0.927	0.914	2.456	0.538	0.399	156	407	134	140	-0.086	65	69	66	74	-50
2	20	11	"PFJ0578"	"J73_15"	9160	24910	140	1315	1209	375	84	93	42	99	99	0	1295	1242	316	123	134	51	100	100	0	1.050	1.005	1.028	0.969	1.690	1.033	0.830	156	337	2403	2244	0.071	1231	1172	1125	1119	0
2	21	11	"PFK0742"	"Ks1964_2"	9310	24910	150	103	107	30	94	97	25	30	10	0	136	139	33	131	136	30	20	8	0	1.800	1.625	0.957	1.095	3.757	0.559	0.073	156	498	14	21	0.848	9	5	13	8	-50
2	22	11	"PFK0745"	"Ks1_2"	9540	24910	140	267	259	88	93	95	23	89	87	0	414	392	109	132	136	27	96	92	0	0.617	0.638	0.652	0.628	2.186	0.634	0.659	156	702	456	426	-0.697	174	282	166	260	0
2	1	12	"PFK0752"	"Ks202_6"	5560	25120	140	1059	998	390	77	81	22	99	98	0	1355	1314	465	112	116	24	98	98	0	0.790	0.766	0.796	0.765	2.116	0.762	0.826	156	693	2225	2123	-0.340	982	1243	921	1202	0
2	2	12	"PFK0755"	"Ks202_9"	5750	25120	140	340	328	121	85	89	25	92	89	0	473	459	140	120	125	28	96	94	0	0.722	0.717	0.722	0.655	1.974	0.723	0.750	156	420	608	582	-0.469	255	353	243	339	0
2	3	12	"PFK0757"	"Ks206_2"	5890	25120	150	91	94	26	82	87	25	28	9	0	121	127	27	119	123	27	24	5	0	4.500	1.500	1.000	0.857	2.847	0.806	0.039	156	574	11	20	2.170	9	2	12	8	-50
2	4	12	"PFK0760"	"Ks210_1"	6130	25100	100	136	141	36	82	88	26	86	50	0	159	162	39	122	126	27	61	28	0	1.459	1.475	1.207	1.520	3.300	1.249	0.143	80	410	91	99	0.545	54	37	59	40	0
2	5	12	"PFK0786"	"Ks225_7"	6310	25120	140	162	163	46	84	91	30	86	66	0	230	239	64	127	130	26	94	85	0	0.757	0.705	0.728	0.694	2.413	0.603	0.301	156	510	181	191	-0.401	78	103	79	112	0
2	6	12	"PFK0793"	"Ks2300_1"	6510	25120	140	170	169	49	86	91	29	87	68	0	165	167	42	128	130	23	68	42	0	2.270	2.128	1.839	1.817	3.060	2.038	0.209	156	391	121	122	1.183	84	37	83	39	0
2	7	12	"PFK0795"	"Ks2345_1"	6690	25120	140	742	698	243	84	86	21	100	96	0	808	780	238	120	123	24	97	97	0	0.956	0.930	0.928	0.859	1.894	0.941	0.825	156	358	1346	1274	-0.064	658	688	614	660	0
2	8	12	"PFK0799"	"Ks244_1"	6890	25120	140	424	400	147	78	81	24	93	90	0	431	415	125	114	117	23	96	95	0	1.091	1.070	1.042	1.025	2.281	1.102	0.729	156	457	663	623	0.126	346	317	322	301	0
2	9	12	"PFK0802"	"Ks244_3"	7070	25110	140	427	409	101	78	83	27	100	98	0	455	450	112	113	118	26	98	97	0	1.020	0.982	0.989	1.027	1.664	0.973	0.814	156	530	691	668	0.029	349	342	331	337	0
2	10	12	"PFK0804"	"Ks244_8"	7240	25140	90	105	105	31	88	93	28	23	5	0	176	175	37	126	133	36	57	23	0	0.340	0.347	0.562	0.600	3.004	0.525	0.183	52	298	67	66	-1.556	17	50	17	49	0
2	11	12	"PFK0825"	"Ks25_1"	7450	25110	130	181	185	48	86	90	23	95	85	0	304	294	72	126	131	29	95	93	0	0.534	0.589	0.540	0.555	1.985	0.508	0.534	120	504	273	267	-0.906	95	178	99	168	0
2	12	12	"PFK0827"	"Ks25_12"	7640	25110	140	163	161	41	84	88	20	91	78	0	240	241	64	123	127	25	93	88	0	0.675	0.653	0.615	0.591	2.150	0.559	0.452	156	417	196	195	-0.567	79	117	77	118	0
2	13	12	"PFK0830"	"Ks25_19"	7840	25110	140	330	316	100	89	93	25	96	92	0	500	484	128	127	130	26	98	97	0	0.646	0.636	0.652	0.601	1.857	0.622	0.733	156	395	614	584	-0.630	241	373	227	357	0
2	14	12	"PFK0834"	"Ks25_8"	8030	25110	130	113	119	31	93	97	25	46	18	0	228	220	53	128	133	29	85	74	0	0.200	0.283	0.371	0.334	2.913	0.223	0.126	120	367	120	118	-2.322	20	100	26	92	0
2	15	12	"PFK0839"	"Ks266_15"	8210	25110	140	785	733	277	92	95	24	98	97	0	782	721	255	128	132	26	94	94	0	1.060	1.081	1.087	1.049	1.980	1.073	0.798	156	367	1347	1234	0.084	693	654	641	593	0
2	16	12	"PFK0841"	"Ks266_6"	8410	25100	140	571	542	173	83	88	25	95	95	0	934	852	292	125	129	26	97	96	0	0.603	0.631	0.619	0.687	1.876	0.593	0.842	156	482	1297	1186	-0.729	488	809	459	727	0
2	17	12	"PFK0858"	"Ks271_1"	8600	25110	140	387	360	126	80	83	22	92	89	0	587	544	172	122	125	24	95	92	0	0.660	0.664	0.658	0.633	2.269	0.646	0.778	156	436	772	702	-0.599	307	465	280	422	0
2	18	12	"PFK0868"	"Ks2886_1"	8740	25100	150	92	96	28	79	83	22	40	14	0	125	124	31	121	124	24	18	6	0	3.250	5.667	1.243	1.132	3.731	1.150	0.123	156	395	17	20	1.700	13	4	17	3	-50
2	19	12	"PFK0871"	"Ks291_5"	8930	25100	150	84	89	25	81	87	23	27	7	0	121	121	22	122	125	25	10	1	0	-3.000	-8.000	1.600	1.349	3.406	0.992	0.018	156	412	2	7	Error	3	-1	8	-1	-50
2	20	12	"PFK0873"	"Ks291_8"	9120	25100	150	99	104	31	87	93	25	35	10	0	132	133	27	125	129	24	24	7	0	1.714	2.125	1.076	1.180	3.816	1.430	0.020	156	409	19	25	0.778	12	7	17	8	-50
2	21	12	"PFK0878"	"Ks2_13"	9310	25100	150	103	106	30	95	100	25	28	8	0	134	138	34	133	138	28	22	6	0	8.000	2.200	0.783	0.775	3.884	1.464	0.013	156	533	9	16	3.000	8	1	11	5	-50
2	22	12	"PFK0881"	"Ks2_9"	9550	25100	140	191	194	50	94	98	23	96	87	0	240	240	56	134	138	26	91	83	0	0.915	0.943	0.921	0.883	2.291	0.882	0.471	156	687	203	206	-0.128	97	106	100	106	0
2	1	13	"PFL0033"	"L1_66"	5600	25310	150	87	92	30	81	85	27	21	8	0	120	126	31	114	118	22	28	15	0	1.000	0.917	0.833	0.935	4.301	0.627	0.027	156	558	12	23	0.000	6	6	11	12	-50
2	2	13	"PFL0035"	"L1_7"	5780	25320	150	77	80	19	79	83	30	7	1	0	108	109	24	113	116	24	10	2	0	0.400	-0.250	0.620	0.602	3.876	0.140	0.006	156	326	-7	-3	-1.322	-2	-5	1	-4	-50
2	3	13	"PFL0037"	"L1_72"	5950	25330	150	81	87	33	77	82	27	17	5	0	118	119	26	111	115	24	23	4	0	0.571	1.250	1.091	0.986	3.866	1.050	0.003	156	390	11	18	-0.807	4	7	10	8	-50
2	4	13	"PFL0041"	"L1_79"	6120	25310	150	91	96	34	78	83	26	30	9	0	116	120	28	114	118	27	20	4	0	6.500	3.000	0.888	0.922	4.101	1.659	0.042	156	538	15	24	2.700	13	2	18	6	-50
2	5	13	"PFL0043"	"L1_81"	6330	25310	150	106	112	34	82	87	29	41	17	0	135	133	29	119	123	25	33	11	0	1.500	2.143	1.091	1.112	3.404	3.110	0.032	156	504	40	44	0.585	24	16	30	14	-50
2	6	13	"PFL0045"	"L1_83"	6520	25310	130	166	166	53	85	88	23	89	77	0	294	281	81	122	125	25	89	87	0	0.471	0.509	0.481	0.490	2.340	0.502	0.564	120	356	253	240	-1.086	81	172	81	159	0
2	7	13	"PFL0068"	"L2_117"	6670	25290	140	710	706	173	81	83	20	100	100	0	650	636	167	121	123	24	100	98	0	1.189	1.214	1.201	1.257	1.705	1.217	0.798	156	382	1158	1140	0.250	629	529	625	515	0
2	8	13	"PFL0070"	"L2_12"	6860	25290	140	657	617	180	81	83	25	99	97	0	1173	1091	290	117	122	25	99	99	0	0.545	0.550	0.551	0.547	1.811	0.533	0.838	156	463	1632	1510	-0.874	576	1056	536	974	0
2	9	13	"PFL0072"	"L2_123"	7030	25310	90	115	130	49	80	85	29	55	34	0	151	160	39	115	121	27	61	26	0	0.972	1.111	1.086	1.155	3.129	0.853	0.117	52	317	71	95	-0.041	35	36	50	45	0
2	10	13	"PFL0074"	"L2_127"	7230	25290	140	162	160	38	82	88	27	87	70	0	217	217	52	120	125	28	90	80	0	0.825	0.804	0.768	0.768	2.640	0.705	0.421	156	567	177	175	-0.278	80	97	78	97	0
2	11	13	"PFL0077"	"L2_135"	7430	25280	140	738	698	230	86	89	21	98	97	0	384	371	120	125	129	27	91	90	0	2.517	2.488	2.387	2.582	1.887	2.505	0.764	156	508	911	858	1.332	652	259	612	246	0
2	12	13	"PFL0079"	"L2_139"	7610	25280	130	194	193	63	87	90	21	90	85	0	290	291	93	123	128	26	90	88	0	0.641	0.631	0.588	0.593	1.903	0.547	0.555	120	423	274	274	-0.642	107	167	106	168	0
2	13	13	"PFL0101"	"L2_180"	7810	25280	140	246	241	63	90	95	25	95	92	0	322	321	93	129	135	33	92	91	0	0.808	0.786	0.762	0.811	2.085	0.702	0.635	156	539	349	343	-0.307	156	193	151	192	0
2	14	13	"PFL0104"	"L2_185"	8010	25250	110	134	135	35	92	97	28	58	37	0	159	160	50	128	136	36	46	22	0	1.355	1.344	0.872	0.994	3.226	0.669	0.136	80	382	73	75	0.438	42	31	43	32	0
2	15	13	"PFL0109"	"L2_193"	8190	25280	140	294	288	94	90	93	24	93	92	0	437	395	128	128	133	29	91	89	0	0.660	0.742	0.742	0.773	1.978	0.689	0.730	156	523	513	465	-0.599	204	309	198	267	0
2	16	13	"PFL0111"	"L2_195"	8380	25280	130	122	126	36	86	88	20	63	40	0	198	193	50	127	130	23	83	71	0	0.507	0.606	0.563	0.464	2.978	0.423	0.214	120	460	107	106	-0.980	36	71	40	66	0
2	17	13	"PFL0113"	"L2_198"	8570	25290	120	133	137	40	84	86	19	80	60	0	199	194	49	123	126	23	83	68	0	0.645	0.746	0.628	0.686	2.946	0.656	0.238	120	402	125	124	-0.633	49	76	53	71	0
2	18	13	"PFL0115"	"L2_20"	8760	25280	140	639	609	170	84	86	20	100	99	0	500	483	156	122	125	23	96	93	0	1.468	1.454	1.440	1.586	1.852	1.429	0.804	156	428	933	886	0.554	555	378	525	361	0
2	19	13	"PFL0135"	"L2_233"	8950	25290	120	124	127	35	84	88	22	74	44	0	163	161	44	125	127	23	62	39	0	1.053	1.194	0.981	1.041	3.098	0.688	0.131	120	380	78	79	0.074	40	38	43	36	0
2	20	13	"PFL0138"	"L2_238"	9120	25290	150	103	106	25	91	95	25	33	7	0	144	148	34	130	132	25	36	18	0	0.857	0.833	0.794	0.851	4.460	0.301	0.024	156	459	26	33	-0.222	12	14	15	18	-50
2	21	13	"PFL0141"	"L2_248"	9330	25280	140	167	166	42	95	99	25	81	67	0	334	328	88	133	137	27	95	92	0	0.358	0.364	0.393	0.341	2.490	0.320	0.462	156	517	273	266	-1.481	72	201	71	195	0
2	22	13	"PFL0145"	"L2_259"	9530	25290	150	93	96	22	95	99	24	15	3	0	123	126	26	135	139	27	7	1	0	0.167	-0.111	0.595	0.715	3.231	0.278	0.011	156	714	-14	-8	-2.585	-2	-12	1	-9	-50
2	1	14	"PFL0149"	"L2_268"	5530	25490	150	140	145	40	88	91	26	76	48	0	207	206	50	124	127	24	89	75	0	0.627	0.695	0.680	0.634	2.573	0.678	0.233	156	819	135	139	-0.675	52	83	57	82	0
2	2	14	"PFL0152"	"L2_277"	5730	25490	140	513	495	140	85	90	48	97	95	0	562	536	160	119	124	24	96	96	0	0.966	0.983	1.001	0.986	1.916	0.964	0.819	156	410	871	827	-0.050	428	443	410	417	0
2	3	14	"PFM0408"	"M36520_1"	5910	25490	140	231	222	74	82	87	49	86	69	0	329	310	92	119	122	24	90	89	0	0.710	0.733	0.715	0.682	2.158	0.756	0.531	156	327	359	331	-0.495	149	210	140	191	0
2	4	14	"PFM0410"	"M36520_4"	6090	25490	130	168	173	54	76	80	24	92	80	0	230	227	68	115	118	24	90	82	0	0.800	0.866	0.824	0.858	2.650	0.888	0.386	120	344	207	209	-0.322	92	115	97	112	0
2	5	14	"PFM0413"	"M36754_16"	6280	25490	140	1258	1152	388	74	77	20	99	98	0	778	746	222	109	112	21	100	99	0	1.770	1.692	1.712	1.581	2.228	1.783	0.816	156	517	1853	1715	0.824	1184	669	1078	637	0
2	6	14	"PFM0417"	"M36754_20"	6470	25500	150	85	94	41	78	81	20	30	14	0	102	104	24	115	118	23	5	0	0	-0.538	-1.455	0.778	0.772	4.893	7.653	0.008	156	538	-6	5	Error	7	-13	16	-11	-50
2	7	14	"PFM0419"	"M36754_23"	6660	25480	130	548	546	147	81	83	20	100	99	0	670	645	189	122	124	24	98	96	0	0.852	0.889	0.879	0.933	1.655	0.826	0.810	120	465	1015	988	-0.231	467	548	465	523	0
2	8	14	"PFM0422"	"M3675_2"	6860	25490	140	646	583	220	81	85	36	97	90	0	684	643	187	122	125	29	98	98	0	1.005	0.964	0.967	0.869	2.152	1.006	0.799	156	514	1127	1023	0.008	565	562	502	521	0
2	9	14	"PFM0440"	"M3766_1"	7060	25490	140	385	353	124	80	85	37	90	87	0	806	758	237	117	123	30	98	95	0	0.443	0.426	0.439	0.397	2.034	0.420	0.771	156	466	994	914	-1.176	305	689	273	641	0
2	10	14	"PFM0442"	"M37744_2"	7230	25490	150	98	102	30	80	84	21	44	18	0	134	136	31	120	122	22	39	14	0	1.286	1.375	0.959	0.987	4.735	0.907	0.032	156	506	32	38	0.363	18	14	22	16	-50
2	11	14	"PFM0444"	"M37773_2"	7430	25490	150	96	100	27	84	88	22	35	14	0	122	125	29	124	126	22	19	8	0	-6.000	16.000	0.781	0.853	4.586	5.465	0.000	156	605	10	17	Error	12	-2	16	1	-50
2	12	14	"PFM0446"	"M3777_1"	7620	25480	140	212	218	51	87	90	22	99	96	0	305	310	73	126	129	26	98	94	0	0.698	0.712	0.720	0.739	1.910	0.648	0.623	156	580	304	315	-0.518	125	179	131	184	0
2	13	14	"PFM0448"	"M37794_11"	7820	25480	120	154	151	41	89	91	21	82	68	0	167	163	42	127	130	24	65	38	0	1.625	1.722	1.561	1.564	2.729	1.358	0.191	120	504	105	98	0.700	65	40	62	36	0
2	14	14	"PFM0450"	"M37794_14"	7990	25480	130	128	129	37	91	94	24	64	34	0	152	153	38	128	135	32	37	14	0	1.542	1.520	1.303	1.251	3.405	1.137	0.089	120	566	61	63	0.624	37	24	38	25	0
2	15	14	"PFM0469"	"M38740_1"	8180	25490	150	94	99	27	90	92	22	30	11	0	121	131	89	126	129	25	21	5	0	-0.800	1.800	0.610	0.664	3.772	0.000	0.000	156	674	-1	14	Error	4	-5	9	5	-50
2	16	14	"PFM0472"	"M38757_4"	8400	25480	140	424	399	136	88	90	21	94	93	0	636	595	179	125	128	23	96	96	0	0.658	0.662	0.668	0.613	2.274	0.649	0.773	156	573	847	781	-0.605	336	511	311	470	0
2	17	14	"PFM0476"	"M38913_1"	8580	25480	140	1121	1018	373	89	91	21	98	98	0	828	780	264	128	130	25	96	96	0	1.474	1.425	1.406	1.416	2.499	1.482	0.770	156	482	1732	1581	0.560	1032	700	929	652	0
2	18	14	"PFM0478"	"M38913_6"	8770	25480	140	430	409	138	89	91	21	98	96	0	591	566	163	129	131	26	98	97	0	0.738	0.732	0.735	0.686	1.880	0.726	0.773	156	484	803	757	-0.438	341	462	320	437	0
2	19	14	"PFM0481"	"M38941_1"	8960	25480	140	236	235	75	90	93	21	94	88	0	292	282	83	130	132	24	91	86	0	0.901	0.954	0.884	0.893	2.048	0.899	0.589	156	465	308	297	-0.150	146	162	145	152	0
2	20	14	"PFM0484"	"M38941_6"	9150	25480	140	145	151	40	91	93	23	82	58	0	233	229	65	131	132	25	85	80	0	0.529	0.612	0.627	0.533	2.665	0.493	0.294	156	454	156	158	-0.918	54	102	60	98	0
2	21	14	"PFM0510"	"M41547_1"	9340	25480	140	275	271	81	91	93	22	94	92	0	1063	1012	318	129	131	25	97	96	0	0.197	0.204	0.203	0.199	2.074	0.185	0.705	156	466	1118	1063	-2.344	184	934	180	883	0
2	22	14	"PFM0512"	"M41763_12"	9530	25480	140	736	687	236	95	98	27	98	96	0	793	733	205	133	136	26	98	96	0	0.971	0.987	0.976	0.926	2.443	1.014	0.799	156	635	1301	1192	-0.042	641	660	592	600	0
2	1	15	"PFM0514"	"M41763_4"	5520	25710	150	94	98	26	85	87	21	31	8	0	131	132	30	122	126	25	29	9	0	1.000	1.300	0.850	0.930	3.990	0.528	0.027	156	852	18	23	0.000	9	9	13	10	-50
2	2	15	"PFM0516"	"M41776_1"	5730	25690	120	119	129	47	84	89	41	40	16	0	141	140	32	120	122	23	47	22	0	1.667	2.250	1.267	1.216	3.926	4.135	0.041	120	493	56	65	0.737	35	21	45	20	0
2	3	15	"PFM0524"	"M42658_1"	5930	25680	140	246	250	85	84	89	42	93	84	0	308	306	91	121	123	23	94	91	0	0.866	0.897	0.899	0.874	2.067	0.960	0.536	156	476	349	351	-0.207	162	187	166	185	0
2	4	15	"PFM0531"	"M42966_1"	6110	25680	140	566	556	167	78	80	22	100	98	0	729	696	231	115	118	23	98	98	0	0.795	0.823	0.803	0.838	1.764	0.778	0.802	156	522	1102	1059	-0.331	488	614	478	581	0
2	5	15	"PFN0076"	"N128_81"	6300	25690	80	137	163	79	74	76	20	90	67	0	162	209	104	110	112	19	80	61	0	1.212	0.899	0.833	0.945	3.050	0.738	0.504	52	301	115	188	0.277	63	52	89	99	0
2	6	15	"PFN0079"	"N128_86"	6490	25690	130	118	119	32	77	80	20	70	50	0	169	169	42	115	117	22	79	58	0	0.759	0.778	0.728	0.760	3.892	0.485	0.093	120	516	95	96	-0.397	41	54	42	54	0
2	7	15	"PFN0082"	"N128_90"	6690	25680	140	196	199	62	81	85	21	95	87	0	372	358	100	122	125	23	94	92	0	0.460	0.500	0.450	0.463	1.917	0.445	0.583	156	502	365	354	-1.120	115	250	118	236	0
2	8	15	"PFN0084"	"N128_92"	6870	25680	140	208	205	64	83	87	37	89	76	0	435	411	136	123	126	30	92	91	0	0.401	0.424	0.386	0.384	1.895	0.380	0.659	156	468	437	410	-1.320	125	312	122	288	0
2	9	15	"PFN0086"	"N128_95"	7070	25680	140	204	202	66	83	87	38	85	73	0	373	366	111	120	125	31	93	92	0	0.478	0.484	0.476	0.442	2.089	0.452	0.622	156	419	374	365	-1.064	121	253	119	246	0
2	10	15	"PFN0090"	"N129_1"	7230	25680	150	82	84	19	85	88	21	12	1	0	112	114	25	124	127	26	10	1	0	0.250	0.100	0.810	0.783	3.752	0.165	0.003	156	549	-15	-11	-2.000	-3	-12	-1	-10	-50
2	11	15	"PFN0105"	"N129_41"	7440	25670	80	141	160	70	87	90	23	75	53	0	191	217	100	127	128	23	73	55	0	0.844	0.811	0.642	0.820	2.931	0.652	0.372	52	302	118	163	-0.245	54	64	73	90	0
2	12	15	"PFN0107"	"N129_48"	7630	25680	150	113	115	34	87	90	23	53	21	0	124	128	30	129	131	25	16	5	0	-5.200	-28.000	1.217	1.207	4.604	2.542	0.003	156	504	21	27	Error	26	-5	28	-1	-50
2	13	15	"PFN0109"	"N129_6"	7800	25710	150	87	91	22	89	92	24	16	3	0	121	121	26	128	132	25	11	1	0	0.286	-0.286	0.636	0.721	3.773	0.066	0.001	156	435	-9	-5	-1.807	-2	-7	2	-7	-50
2	14	15	"PFN0112"	"N130_1"	7990	25680	150	83	85	21	90	93	23	9	1	0	111	115	25	127	130	24	10	1	0	0.438	0.417	0.721	0.705	3.783	0.388	0.012	156	586	-23	-17	-1.193	-7	-16	-5	-12	-50
2	15	15	"PFN0114"	"N130_17"	8210	25680	120	105	111	32	90	93	24	35	19	0	183	178	47	127	130	24	73	58	0	0.268	0.412	0.440	0.448	3.814	0.221	0.024	120	497	71	72	-1.900	15	56	21	51	0
2	16	15	"PFN0116"	"N130_19"	8390	25680	130	395	384	121	90	93	23	97	95	0	530	498	140	128	132	24	96	95	0	0.759	0.795	0.802	0.815	1.887	0.789	0.742	120	508	707	664	-0.398	305	402	294	370	0
2	17	15	"PFN0134"	"N130_43"	8590	25670	140	14004	13073	3469	91	94	22	100	100	0	11720	10352	3475	133	135	25	99	98	0	1.201	1.270	1.225	1.368	1.948	1.236	0.881	156	511	25500	23201	0.264	13913	11587	12982	10219	0
2	18	15	"PFN0137"	"N130_46"	8780	25680	140	916	878	291	89	92	22	98	98	0	1150	1119	312	128	131	26	100	100	0	0.809	0.796	0.809	0.755	2.029	0.797	0.801	156	520	1849	1780	-0.305	827	1022	789	991	0
2	19	15	"PFN0139"	"N130_5"	8970	25670	130	1111	1031	320	83	87	21	99	99	0	2342	2133	706	123	125	24	100	99	0	0.463	0.472	0.463	0.483	1.698	0.417	0.807	120	494	3247	2958	-1.110	1028	2219	948	2010	0
2	20	15	"PFN0141"	"N130_52"	9160	25670	140	1820	1602	688	80	84	21	99	97	0	2410	2200	863	123	125	25	99	98	0	0.761	0.733	0.732	0.706	2.383	0.727	0.849	156	528	4027	3599	-0.394	1740	2287	1522	2077	0
2	21	15	"PFN0145"	"N130_61"	9340	25670	130	705	649	232	85	87	21	98	96	0	1155	1052	403	121	126	26	96	95	0	0.600	0.606	0.594	0.592	1.837	0.544	0.782	120	424	1654	1495	-0.738	620	1034	564	931	0
2	22	15	"PFN0147"	"N131_12"	9520	25670	150	103	106	29	91	95	26	30	8	0	140	141	32	130	133	26	34	7	0	1.200	1.364	0.619	0.607	4.058	0.094	0.001	156	660	22	26	0.263	12	10	15	11	-50
2	1	16	"PFN0168"	"N132_106"	5540	25890	130	88	93	28	77	80	19	35	16	0	162	162	44	114	117	22	75	51	0	0.229	0.333	0.386	0.382	3.521	0.168	0.033	120	572	59	64	-2.126	11	48	16	48	0
2	2	16	"PFN0170"	"N132_108"	5740	25880	140	122	130	38	83	85	21	69	46	0	269	267	69	116	119	24	94	92	0	0.255	0.311	0.313	0.292	2.611	0.310	0.357	156	538	192	198	-1.972	39	153	47	151	0
2	3	16	"PFN0172"	"N132_11"	5940	25880	140	426	826	2231	84	87	22	99	98	0	589	717	1115	122	123	22	99	99	0	0.732	1.247	0.733	0.798	1.984	2.188	0.628	156	488	809	1337	-0.449	342	467	742	595	0
2	4	16	"PFN0175"	"N132_116"	6120	25870	130	679	651	183	79	82	21	100	100	0	840	802	242	119	121	22	98	98	0	0.832	0.837	0.804	0.867	1.778	0.775	0.840	120	464	1321	1255	-0.265	600	721	572	683	0
2	5	16	"PFN0177"	"N132_119"	6310	25880	150	194	193	54	78	81	21	96	92	0	369	359	82	116	119	22	98	97	0	0.458	0.473	0.465	0.445	1.826	0.444	0.646	156	536	369	358	-1.125	116	253	115	243	0
2	6	16	"PFN0180"	"N132_125"	6490	25870	150	765	752	229	81	84	22	99	98	0	597	582	179	118	122	22	99	98	0	1.428	1.446	1.459	1.456	1.579	1.424	0.840	156	517	1163	1135	0.514	684	479	671	464	0
2	7	16	"PFN0582"	"N145_33"	6680	25870	130	304	306	101	81	86	22	95	93	0	935	887	303	122	124	23	97	96	0	0.274	0.294	0.284	0.285	1.818	0.269	0.789	120	439	1036	990	-1.866	223	813	225	765	0
2	8	16	"PFN0584"	"N145_38"	6850	25880	150	89	91	24	83	87	21	30	8	0	106	111	26	123	125	25	10	2	0	-0.353	-0.667	0.646	0.609	3.154	0.148	0.002	156	449	-11	-4	Error	6	-17	8	-12	-50
2	9	16	"PFN0589"	"N145_44"	7040	25880	150	80	86	24	86	89	21	17	7	0	117	119	26	124	128	27	8	3	0	0.857	0.000	0.889	0.956	3.902	0.167	0.003	156	436	-13	-5	-0.222	-6	-7	0	-5	-50
2	10	16	"PFN0592"	"N145_50"	7230	25880	150	87	88	23	91	93	23	11	3	0	114	117	28	130	132	26	8	1	0	0.250	0.231	0.484	0.564	3.970	0.293	0.020	156	543	-20	-16	-2.000	-4	-16	-3	-13	-50
2	11	16	"PFN0598"	"N145_61"	7480	25880	150	90	97	26	92	95	24	24	5	0	128	129	33	132	135	26	14	6	0	0.500	-1.667	0.896	1.102	3.651	0.488	0.027	156	575	-6	2	-1.000	-2	-4	5	-3	-50
2	12	16	"PFN0600"	"N145_9"	7640	25870	140	340	323	104	90	93	24	96	93	0	297	294	85	133	135	25	92	91	0	1.524	1.447	1.398	1.265	1.943	1.479	0.624	156	323	414	394	0.608	250	164	233	161	0
2	13	16	"PFN0620"	"N148_2"	7800	25870	150	90	92	24	95	97	25	14	2	0	124	127	34	136	138	26	14	5	0	0.417	0.333	0.630	0.703	4.112	0.435	0.009	156	329	-17	-12	-1.263	-5	-12	-3	-9	-50
2	14	16	"PFN0622"	"N148_6"	7990	25870	150	84	88	25	95	97	25	10	3	0	113	114	27	133	135	26	6	1	0	0.550	0.368	0.655	0.706	3.110	0.384	0.023	156	496	-31	-26	-0.862	-11	-20	-7	-19	-50
2	15	16	"PFN0628"	"N149_12"	8200	25870	130	3904	3644	1130	95	99	27	100	100	0	2694	2558	758	136	138	29	100	100	0	1.489	1.465	1.456	1.451	1.716	1.484	0.897	120	544	6367	5971	0.574	3809	2558	3549	2422	0
2	16	16	"PFN0632"	"N149_18"	8400	25870	140	237	239	68	95	99	26	95	89	0	394	388	101	138	141	29	97	94	0	0.555	0.576	0.591	0.581	1.924	0.542	0.660	156	514	398	394	-0.850	142	256	144	250	0
2	17	16	"PFN0634"	"N149_2"	8580	25870	130	189	199	58	96	98	23	95	86	0	217	220	49	136	138	25	91	79	0	1.148	1.226	1.144	1.226	2.342	1.217	0.364	120	484	174	187	0.199	93	81	103	84	0
2	18	16	"PFN0637"	"N149_30"	8780	25860	130	585	555	184	93	94	24	97	97	0	1404	1298	404	129	133	26	99	98	0	0.386	0.395	0.394	0.401	1.762	0.377	0.828	120	535	1767	1631	-1.374	492	1275	462	1169	0
2	19	16	"PFN0655"	"N150_39"	8980	25870	130	517	504	136	83	87	22	99	98	0	517	511	114	121	124	23	99	98	0	1.096	1.079	1.080	1.052	1.734	1.110	0.830	120	547	830	811	0.132	434	396	421	390	0
2	20	16	"PFN0658"	"N150_49"	9150	25870	110	107	114	32	79	84	20	65	31	0	189	187	39	120	123	25	86	75	0	0.406	0.522	0.470	0.468	3.301	0.329	0.130	80	402	97	102	-1.301	28	69	35	67	0
2	21	16	"PFN0660"	"N150_51"	9350	25860	140	188	188	48	84	88	22	97	87	0	320	323	88	125	128	28	94	92	0	0.533	0.525	0.528	0.532	2.233	0.446	0.546	156	494	299	302	-0.907	104	195	104	198	0
2	22	16	"PFN0662"	"N150_53"	9540	25860	140	456	446	114	93	96	23	99	98	0	786	767	220	133	137	27	98	96	0	0.556	0.557	0.536	0.589	1.937	0.518	0.834	156	601	1016	987	-0.847	363	653	353	634	0
2	1	17	"PFN0664"	"N150_57"	5560	26070	150	312	311	92	76	79	21	98	97	0	499	481	140	113	116	22	95	94	0	0.611	0.639	0.630	0.633	1.707	0.610	0.762	156	701	622	603	-0.710	236	386	235	368	0
2	2	17	"PFN0666"	"N150_6"	5740	26070	130	237	232	57	82	87	33	95	92	0	287	275	79	117	121	25	90	90	0	0.912	0.949	0.878	0.946	1.739	0.850	0.583	120	440	325	308	-0.133	155	170	150	158	0
2	3	17	"PFN0680"	"N150_8"	5930	26070	140	416	402	128	83	88	30	97	96	0	581	583	165	121	124	23	99	99	0	0.724	0.690	0.712	0.678	1.679	0.677	0.760	156	494	793	781	-0.466	333	460	319	462	0
2	4	17	"PFN0682"	"N150_82"	6120	26070	140	561	536	171	81	84	21	98	96	0	898	841	266	122	125	24	99	98	0	0.619	0.633	0.639	0.630	1.999	0.605	0.823	156	462	1256	1174	-0.693	480	776	455	719	0
2	5	17	"PFN0685"	"N150_87"	6310	26070	140	327	318	113	85	88	23	92	89	0	606	570	182	123	127	24	98	97	0	0.501	0.521	0.534	0.484	2.360	0.499	0.729	156	428	725	680	-0.997	242	483	233	447	0
2	6	17	"PFN0688"	"N150_9"	6500	26070	140	266	264	76	84	88	23	96	92	0	230	234	48	123	126	23	98	94	0	1.701	1.622	1.625	1.550	2.031	1.779	0.573	156	450	289	291	0.766	182	107	180	111	0
2	7	17	"PFN0694"	"N151_11"	6690	26070	140	391	371	108	84	88	22	98	96	0	428	417	105	124	127	24	98	98	0	1.010	0.980	0.994	0.941	1.889	0.976	0.764	156	489	611	580	0.014	307	304	287	293	0
2	8	17	"PFN0696"	"N151_18"	6880	26070	140	259	257	83	90	95	27	92	88	0	511	486	152	129	133	27	96	96	0	0.442	0.468	0.474	0.466	1.875	0.439	0.712	156	469	551	524	-1.177	169	382	167	357	0
2	9	17	"PFN0876"	"N168_6"	7070	26060	140	366	357	108	94	98	27	96	96	0	819	782	213	131	135	27	99	98	0	0.395	0.404	0.406	0.391	1.814	0.399	0.732	156	421	960	914	-1.339	272	688	263	651	0
2	10	17	"PFN0874"	"N168_34"	7270	26060	150	1059	1016	265	95	98	24	100	100	0	841	793	232	134	136	26	98	96	0	1.364	1.398	1.365	1.506	1.865	1.366	0.861	156	486	1671	1580	0.447	964	707	921	659	0
2	11	17	"PFN0894"	"N173_1"	7450	26060	140	127	131	35	95	99	26	58	29	0	239	239	55	134	137	25	93	87	0	0.305	0.343	0.379	0.342	2.649	0.303	0.205	156	482	137	141	-1.714	32	105	36	105	0
2	12	17	"PFN0907"	"N175_2"	7650	26060	140	1573	1453	457	93	98	26	98	98	0	2176	2064	630	131	134	24	100	99	0	0.724	0.704	0.714	0.683	1.785	0.689	0.891	156	382	3525	3293	-0.467	1480	2045	1360	1933	0
2	13	17	"PFN0906"	"N175_16"	7840	26060	140	143	143	36	96	98	24	73	46	0	281	277	76	137	140	28	92	89	0	0.326	0.336	0.358	0.325	2.164	0.279	0.297	156	424	191	187	-1.615	47	144	47	140	0
2	14	17	"PFN0918"	"N177_6"	8030	26060	140	451	445	131	97	99	24	99	98	0	897	851	220	141	143	28	100	98	0	0.468	0.490	0.477	0.496	1.775	0.467	0.783	156	514	1110	1058	-1.095	354	756	348	710	0
2	15	17	"PFL0005"	"L1_103"	8210	26060	130	156	163	48	98	102	35	74	39	0	255	249	74	140	144	31	85	77	0	0.504	0.596	0.542	0.550	2.371	0.506	0.313	120	475	173	174	-0.988	58	115	65	109	0
2	16	17	"PFL0159"	"L2_30"	8410	26050	140	6933	6555	1941	101	105	34	100	100	0	2985	2788	868	141	145	30	98	96	0	2.402	2.438	2.419	2.668	1.903	2.469	0.885	156	508	9676	9101	1.264	6832	2844	6454	2647	0
2	17	17	"PFL0171"	"L2_55"	8600	26050	130	1124	1090	294	102	105	24	100	100	0	1844	1783	434	142	146	28	100	100	0	0.600	0.602	0.610	0.587	1.465	0.582	0.882	120	442	2724	2629	-0.736	1022	1702	988	1641	0
2	18	17	"PFL0176"	"L2_62"	8780	26060	140	1281	1214	392	100	103	35	98	96	0	1687	1583	454	139	142	29	100	98	0	0.763	0.771	0.765	0.753	1.550	0.774	0.882	156	524	2729	2558	-0.390	1181	1548	1114	1444	0
2	19	17	"PFL0064"	"L2_109"	8980	26050	130	166	171	47	97	100	35	80	47	0	276	274	67	136	138	27	97	90	0	0.493	0.536	0.576	0.523	2.394	0.494	0.379	120	521	209	212	-1.021	69	140	74	138	0
2	20	17	"PFL0066"	"L2_114"	9170	26050	140	167	171	44	95	99	28	89	64	0	405	402	74	135	139	31	98	97	0	0.267	0.285	0.263	0.253	2.013	0.282	0.549	156	615	342	343	-1.907	72	270	76	267	0
2	21	17	"PFL0140"	"L2_247"	9370	26050	140	199	204	54	87	90	22	98	91	0	293	288	70	128	129	25	94	93	0	0.679	0.731	0.710	0.702	1.826	0.671	0.594	156	472	277	277	-0.559	112	165	117	160	0
2	22	17	"PFL0150"	"L2_270"	9550	26050	140	902	892	301	93	95	23	100	100	0	902	890	282	136	138	28	100	100	0	1.056	1.060	1.053	1.055	1.530	1.070	0.852	156	596	1575	1553	0.079	809	766	799	754	0
2	1	18	"PFN0982"	"N244_3"	5570	26270	150	88	90	20	79	81	23	20	7	0	135	137	31	116	118	22	45	20	0	0.474	0.524	0.500	0.603	3.717	0.310	0.013	156	677	28	32	-1.078	9	19	11	21	-50
2	2	18	"PFJ0260"	"J246_2"	5740	26260	140	1204	1118	352	81	87	48	97	96	0	2189	2045	532	117	120	24	100	100	0	0.542	0.538	0.541	0.503	1.743	0.540	0.905	156	480	3195	2965	-0.884	1123	2072	1037	1928	0
2	3	18	"PFJ0281"	"J269_1"	5940	26260	130	140	143	36	80	85	48	62	15	0	253	248	56	114	118	23	95	94	0	0.432	0.470	0.424	0.436	2.173	0.458	0.435	120	452	199	197	-1.212	60	139	63	134	0
2	4	18	"PFJ0305"	"J27_3"	6130	26260	140	258	257	70	86	95	52	94	85	0	360	352	78	120	148	140	86	26	0	0.717	0.737	0.737	0.726	1.836	0.723	0.685	156	442	412	403	-0.481	172	240	171	232	0
2	5	18	"PFJ0475"	"J53_46"	6320	26260	150	306	302	84	85	97	52	96	90	0	771	764	177	123	151	141	98	94	0	0.341	0.339	0.333	0.331	1.634	0.312	0.736	156	435	869	858	-1.552	221	648	217	641	0
2	6	18	"PFJ0505"	"J583_7"	6500	26260	150	91	95	25	81	85	20	32	12	0	121	123	22	123	126	24	13	1	0	-5.000	100000.000	0.908	0.960	3.468	1.667	0.003	156	453	8	14	Error	10	-2	14	0	-50
2	7	18	"PFJ0549"	"J697_3"	6690	26260	130	170	171	46	85	88	22	90	80	0	156	158	35	128	130	25	53	27	0	3.036	2.867	2.790	2.712	2.801	2.835	0.132	120	484	113	116	1.602	85	28	86	30	0
2	8	18	"PFJ0586"	"J753_2"	6880	26270	120	129	130	35	93	98	27	60	26	0	189	185	48	135	138	27	67	48	0	0.667	0.740	0.681	0.649	2.972	0.567	0.147	120	438	90	87	-0.585	36	54	37	50	0
2	9	18	"PFJ0594"	"J82_7"	7080	26250	140	1369	1308	395	95	101	28	100	100	0	1137	1043	323	136	139	27	97	96	0	1.273	1.337	1.282	1.392	1.806	1.335	0.873	156	436	2275	2120	0.348	1274	1001	1213	907	0
2	10	18	"PFK0025"	"Km2326_6"	7240	26260	150	89	94	24	95	98	24	13	5	0	131	136	32	135	138	28	17	7	0	1.500	-1.000	0.811	0.704	3.310	0.333	0.013	156	478	-10	0	0.585	-6	-4	-1	1	-50
2	11	18	"PFJ0390"	"J40_6"	7450	26250	130	300	304	84	95	99	25	99	95	0	279	267	66	134	137	27	94	85	0	1.414	1.571	1.542	1.583	1.914	1.572	0.582	120	521	350	342	0.500	205	145	209	133	0
2	12	18	"PFJ0410"	"J43_3"	7650	26250	140	943	862	296	93	98	24	100	99	0	1333	1208	392	131	135	25	98	97	0	0.707	0.714	0.709	0.710	2.026	0.698	0.831	156	436	2052	1846	-0.500	850	1202	769	1077	0
2	13	18	"PFJ0426"	"J461_4"	7810	26250	150	83	88	22	96	99	23	7	1	0	117	121	26	134	139	27	7	1	0	0.765	0.615	0.784	0.867	3.454	0.170	0.004	156	439	-30	-21	-0.387	-13	-17	-8	-13	-50
2	14	18	"PFJ0465"	"J53_31"	8030	26270	150	100	105	27	98	100	23	23	6	0	139	143	28	137	142	28	21	5	0	1.000	1.167	1.122	0.987	4.046	0.247	0.002	156	517	4	13	0.000	2	2	7	6	-50
2	15	18	"PFJ0557"	"J6_2"	8220	26250	140	207	207	58	99	104	35	89	71	0	350	335	89	139	143	28	92	89	0	0.512	0.551	0.546	0.550	2.243	0.520	0.494	156	435	319	304	-0.966	108	211	108	196	0
2	16	18	"PFK0041"	"Km302_3"	8390	26250	150	119	123	33	102	107	34	28	5	0	148	150	33	143	148	29	19	7	0	3.400	3.000	1.150	1.247	3.869	2.984	0.018	156	491	22	28	1.766	17	5	21	7	-50
2	17	18	"PFK0298"	"Kn2549_3"	8600	26250	140	1003	954	303	105	107	24	100	99	0	940	902	244	146	150	29	99	99	0	1.131	1.123	1.131	1.062	1.822	1.160	0.853	156	476	1692	1605	0.178	898	794	849	756	0
2	18	18	"PFK0338"	"Kn3092_1"	8770	26230	150	138	140	41	105	109	35	46	21	0	166	166	40	147	150	29	36	15	0	1.737	1.842	1.313	1.191	3.360	2.199	0.051	156	509	52	54	0.796	33	19	35	19	-50
2	19	18	"PFK0404"	"Kn427_6"	8980	26250	130	283	286	72	105	109	36	95	92	0	473	468	107	147	149	30	99	99	0	0.546	0.564	0.586	0.545	1.915	0.536	0.676	120	581	504	502	-0.873	178	326	181	321	0
2	20	18	"PFK0425"	"Kn5026_1"	9180	26280	80	123	135	40	108	112	33	38	19	0	187	185	42	151	153	35	50	21	0	0.417	0.794	1.000	1.002	3.473	0.583	0.040	52	240	51	61	-1.263	15	36	27	34	0
2	21	18	"PFK0442"	"Kn5244_3"	9330	26250	150	80	84	28	90	96	28	7	2	0	111	113	24	134	137	31	3	0	0	0.435	0.286	0.680	0.643	2.960	0.672	0.067	156	628	-33	-27	-1.202	-10	-23	-6	-21	-50
2	22	18	"PFK0457"	"Kn5587_2"	9550	26240	140	3229	3009	779	88	90	22	100	100	0	2911	2700	890	130	133	45	98	96	0	1.129	1.137	1.107	1.282	2.055	1.104	0.896	156	666	5922	5491	0.176	3141	2781	2921	2570	0
2	1	19	"PFK0782"	"Ks2242_1"	5560	26450	130	1423	1329	477	81	84	23	100	100	0	1117	1056	295	119	122	24	99	98	0	1.345	1.332	1.313	1.313	1.669	1.388	0.849	120	598	2340	2185	0.427	1342	998	1248	937	0
2	2	19	"PFK0818"	"Ks2565_1"	5750	26450	130	474	459	120	79	83	41	97	96	0	610	605	141	117	120	23	99	99	0	0.801	0.779	0.774	0.767	1.669	0.753	0.750	120	489	888	868	-0.320	395	493	380	488	0
2	3	19	"PFK0876"	"Ks2_11"	5940	26450	140	737	700	227	74	79	42	99	98	0	878	829	276	113	115	21	98	96	0	0.867	0.874	0.878	0.931	1.853	0.850	0.835	156	451	1428	1342	-0.206	663	765	626	716	0
2	4	19	"PFK1002"	"Ks48_16"	6100	26450	150	79	83	22	81	92	55	3	0	0	115	116	26	118	144	139	0	0	0	0.667	-1.000	0.770	0.781	4.258	1.518	0.006	156	448	-5	0	-0.585	-2	-3	2	-2	-50
2	5	19	"PFK1139"	"Ks667_1"	6310	26450	140	608	557	191	80	93	55	95	92	0	1067	994	326	120	145	137	94	92	0	0.558	0.546	0.545	0.535	1.739	0.514	0.809	156	464	1475	1351	-0.843	528	947	477	874	0
2	6	19	"PFK1174"	"Ks75_10"	6510	26450	140	4130	3712	1280	78	81	20	100	99	0	9379	8529	2929	118	121	23	100	100	0	0.438	0.432	0.432	0.428	2.158	0.410	0.863	156	439	13313	12045	-1.193	4052	9261	3634	8411	0
2	7	19	"PFK0629"	"Ks1228_7"	6700	26460	150	116	115	29	82	85	20	63	37	0	143	148	35	127	130	24	41	19	0	2.125	1.571	1.189	1.319	3.737	0.697	0.050	156	499	50	54	1.087	34	16	33	21	-50
2	8	19	"PFK1093"	"Ks586_7"	6890	26440	140	934	882	271	88	92	24	99	99	0	833	782	278	135	137	24	98	94	0	1.212	1.227	1.222	1.337	1.908	1.184	0.848	156	462	1544	1441	0.277	846	698	794	647	0
2	9	19	"pla_LSU"	"PLSU"	7080	26440	140	414	396	117	93	97	25	97	95	0	412	393	117	135	137	25	94	91	0	1.159	1.174	1.217	1.244	2.060	1.154	0.719	156	421	598	561	0.213	321	277	303	258	0
2	10	19	"pla_ORF129"	"PORF129"	7280	26450	140	319	319	106	93	96	24	95	90	0	659	613	178	137	140	28	98	94	0	0.433	0.475	0.469	0.466	1.849	0.458	0.766	156	490	748	702	-1.208	226	522	226	476	0
2	11	19	"pla_ORF79"	"PORF79"	7460	26440	130	155	157	42	93	97	24	83	58	0	285	275	75	137	141	29	90	89	0	0.419	0.464	0.438	0.398	2.274	0.387	0.397	120	503	210	202	-1.255	62	148	64	138	0
2	12	19	"pla_rpl14"	"Prpl14"	7660	26440	140	582	553	173	93	97	22	100	98	0	747	685	233	137	141	27	95	93	0	0.802	0.839	0.835	0.871	1.879	0.791	0.798	156	481	1099	1008	-0.319	489	610	460	548	0
2	13	19	"PFBL B0020"	"oPFBLOB0020"	7840	26440	140	1429	1388	380	96	98	23	100	100	0	847	800	220	139	143	25	99	98	0	1.883	1.955	1.973	2.059	1.826	2.018	0.839	156	424	2041	1953	0.913	1333	708	1292	661	0
2	14	19	"PFD66970"	"oPFD66970"	8030	26440	130	202	202	56	97	101	30	91	79	0	360	363	91	139	147	44	95	92	0	0.475	0.469	0.472	0.433	2.162	0.439	0.572	120	411	326	329	-1.074	105	221	105	224	0
2	15	19	"PFC0765"	"oPFC0765"	8220	26440	150	107	112	28	101	104	26	27	8	0	135	138	31	144	148	29	13	4	0	-0.667	-1.833	0.735	0.911	3.780	0.540	0.002	156	394	-3	5	Error	6	-9	11	-6	-50
2	16	19	"PFN0250"	"oPFN0250"	8410	26440	140	193	196	47	103	107	26	94	79	0	294	300	73	145	149	28	95	92	0	0.604	0.600	0.566	0.551	2.000	0.503	0.426	156	368	239	248	-0.727	90	149	93	155	0
2	17	19	"PFL0017"	"oPFL0017"	8600	26440	140	2556	2433	897	104	106	26	100	99	0	1711	1692	578	146	149	28	100	100	0	1.567	1.506	1.576	1.499	1.968	1.583	0.828	156	449	4017	3875	0.648	2452	1565	2329	1546	0
2	18	19	"PFI17637"	"oPFI17637"	8800	26440	140	410	401	117	105	108	26	96	96	0	573	556	142	149	150	28	99	98	0	0.719	0.727	0.706	0.713	1.729	0.709	0.787	156	409	729	703	-0.475	305	424	296	407	0
2	19	19	"PFM60472"	"oPFM60472"	8980	26440	150	98	101	28	105	108	28	12	3	0	132	134	29	147	150	28	8	3	0	0.467	0.308	0.845	0.858	4.107	0.382	0.015	156	384	-22	-17	-1.100	-7	-15	-4	-13	-50
2	20	19	"PFL0020"	"oPFL0020"	9140	26440	150	98	104	27	105	108	30	13	3	0	135	137	31	143	147	31	12	1	0	0.875	0.167	0.794	0.848	3.645	0.344	0.008	156	466	-15	-7	-0.193	-7	-8	-1	-6	-50
2	21	19	"PFI17639"	"oPFI17639"	9360	26450	150	110	111	28	90	96	27	39	11	0	156	158	30	133	138	35	32	7	0	0.870	0.840	0.861	0.886	3.611	0.494	0.098	156	580	43	46	-0.202	20	23	21	25	-50
2	22	19	"PFN0252"	"oPFN0252"	9560	26430	130	1102	1078	276	80	83	23	100	100	0	2703	2619	629	122	126	46	100	100	0	0.396	0.400	0.396	0.398	1.292	0.371	0.871	120	576	3603	3495	-1.337	1022	2581	998	2497	0
2	1	20	"PFBL B0027"	"oPFBLOB0027"	5560	26640	120	111	116	33	80	82	20	65	35	0	170	175	37	120	122	21	85	63	0	0.620	0.655	0.769	0.646	3.171	0.563	0.128	120	491	81	91	-0.690	31	50	36	55	0
2	2	20	"PFC0768"	"oPFC0768"	5740	26650	130	102	106	38	81	84	30	28	10	0	225	225	46	119	122	23	95	88	0	0.198	0.236	0.224	0.234	2.788	0.226	0.106	120	442	127	131	-2.336	21	106	25	106	0
2	3	20	"PFBL B0032"	"oPFBLOB0032"	5920	26640	150	77	79	20	80	83	31	4	1	0	112	115	21	117	120	23	7	1	0	0.600	0.500	1.167	0.983	3.372	0.658	0.020	156	422	-8	-3	-0.737	-3	-5	-1	-2	-50
2	4	20	"PFBL B0033"	"oPFBLOB0033"	6110	26650	150	79	82	20	84	89	33	5	0	0	119	119	23	121	123	24	10	3	0	2.500	1.000	0.856	0.885	3.828	3.398	0.016	156	382	-7	-4	1.322	-5	-2	-2	-2	-50
2	5	20	"PFB0684"	"oPFB0684"	6290	26640	150	78	86	63	82	88	35	7	1	0	113	119	28	120	122	24	12	5	0	0.571	-4.000	0.769	0.856	3.207	7.209	0.033	156	446	-11	3	-0.807	-4	-7	4	-1	-50
2	6	20	"PFF72417"	"oPFF72417"	6480	26640	150	79	83	21	81	85	29	9	1	0	120	124	26	121	123	22	18	8	0	2.000	0.667	0.933	0.807	4.919	1.381	0.047	156	423	-3	5	1.000	-2	-1	2	3	-50
2	7	20	"PFG0010"	"oPFG0010"	6670	26640	150	76	79	17	82	84	20	9	2	0	124	125	24	125	128	24	17	3	0	6.000	100000.000	0.861	0.881	4.124	0.191	0.005	156	445	-7	-3	2.585	-6	-1	-3	0	-50
2	8	20	"PFBL B0035"	"oPFBLOB0035"	6900	26640	140	294	279	78	84	87	21	96	94	0	560	545	130	130	133	25	99	99	0	0.488	0.470	0.484	0.459	1.730	0.455	0.771	156	389	640	610	-1.034	210	430	195	415	0
2	9	20	"PFBL B0038"	"oPFBLOB0038"	7050	26640	150	74	76	18	89	92	24	3	0	0	117	119	24	132	135	24	6	1	0	1.000	1.000	0.833	0.825	2.929	0.523	0.073	156	352	-30	-26	0.000	-15	-15	-13	-13	-50
2	10	20	"PFG0012"	"oPFG0012"	7240	26640	150	82	87	27	89	93	24	9	4	0	127	132	25	134	137	26	14	1	0	1.000	1.000	0.863	0.977	2.979	0.481	0.012	156	422	-14	-4	0.000	-7	-7	-2	-2	-50
2	11	20	"PFD66974"	"oPFD66974"	7450	26640	150	88	92	26	89	94	24	17	4	0	143	146	26	139	143	28	15	5	0	-0.250	0.429	1.000	1.236	4.369	0.114	0.001	156	500	3	10	Error	-1	4	3	7	-50
2	12	20	"PFL0029"	"oPFL0029"	7660	26630	130	186	188	51	91	95	23	92	85	0	413	412	95	143	145	27	100	96	0	0.352	0.361	0.347	0.338	1.996	0.316	0.559	120	435	365	366	-1.507	95	270	97	269	0
2	13	20	"PFD66975"	"oPFD66975"	7850	26630	140	1095	1034	276	95	97	23	100	100	0	1129	1096	287	147	150	29	100	99	0	1.018	0.989	1.011	1.006	1.583	0.982	0.876	156	390	1982	1888	0.026	1000	982	939	949	0
2	14	20	"PFM60473"	"oPFM60473"	7980	26660	150	95	110	83	100	104	31	14	4	0	140	160	115	149	155	45	7	3	0	0.556	0.909	0.759	0.808	4.164	0.434	0.269	156	397	-14	21	-0.848	-5	-9	10	11	-50
2	15	20	"PFM60503"	"oPFM60503"	8150	26610	120	210	213	56	101	105	33	94	82	0	466	465	122	150	156	47	95	94	0	0.345	0.356	0.329	0.359	2.002	0.331	0.604	120	388	425	427	-1.536	109	316	112	315	0
2	16	20	"PFL0061"	"oPFL0061"	8350	26600	130	184	185	56	102	107	32	82	62	0	533	512	177	143	146	28	92	90	0	0.210	0.225	0.240	0.225	2.236	0.191	0.460	120	418	472	452	-2.250	82	390	83	369	0
2	17	20	"PFG0034"	"oPFG0034"	8540	26600	130	423	408	133	101	105	32	93	92	0	1211	1148	383	143	146	26	99	99	0	0.301	0.305	0.312	0.299	1.635	0.287	0.800	120	462	1390	1312	-1.730	322	1068	307	1005	0
2	18	20	"PFF72455"	"oPFF72455"	8760	26630	150	98	101	24	102	104	25	12	1	0	135	134	34	146	148	26	10	3	0	0.364	0.083	0.607	0.667	3.788	0.211	0.005	156	399	-15	-13	-1.459	-4	-11	-1	-12	-50
2	19	20	"PFM60505"	"oPFM60505"	8920	26600	150	130	132	32	105	108	30	43	15	0	195	194	49	150	151	28	64	40	0	0.556	0.614	0.603	0.616	3.155	0.388	0.082	156	326	70	71	-0.848	25	45	27	44	-50
2	20	20	"PFL0063"	"oPFL0063"	9110	26610	120	136	144	59	104	109	31	50	28	0	250	250	72	150	151	29	81	71	0	0.320	0.400	0.439	0.376	3.110	0.349	0.093	120	354	132	140	-1.644	32	100	40	100	0
2	21	20	"PFJ12800"	"oPFJ12800"	9280	26620	110	151	156	37	104	107	28	71	41	0	241	250	68	146	152	37	82	66	0	0.495	0.500	0.431	0.487	2.998	0.364	0.257	80	389	142	156	-1.015	47	95	52	104	0
2	22	20	"PFF72460"	"oPFF72460"	9490	26600	130	165	166	43	86	92	27	86	72	0	282	281	79	129	135	35	91	87	0	0.516	0.526	0.506	0.457	2.457	0.431	0.443	120	576	232	232	-0.954	79	153	80	152	0
2	1	21	"PFK12904"	"oPFK12904"	5510	26810	130	860	800	278	77	79	18	100	98	0	904	852	274	117	120	20	98	98	0	0.995	0.984	1.000	0.974	1.548	0.951	0.841	120	567	1570	1458	-0.007	783	787	723	735	0
2	2	21	"PFM60507"	"oPFM60507"	5680	26810	120	1056	983	317	81	83	28	100	99	0	792	747	237	118	122	21	100	100	0	1.447	1.434	1.417	1.472	1.718	1.454	0.816	120	442	1649	1531	0.533	975	674	902	629	0
2	3	21	"PFK12905"	"oPFK12905"	5900	26810	130	664	646	222	84	88	30	98	97	0	267	271	84	119	123	22	90	87	0	3.919	3.697	3.515	3.794	2.085	3.843	0.743	120	434	728	714	1.970	580	148	562	152	0
2	4	21	"PFF72461"	"oPFF72461"	6070	26810	130	43052	39992	10628	94	97	26	100	100	0	12562	11562	3145	124	127	23	100	100	0	3.454	3.488	3.495	3.551	1.458	3.584	0.911	120	361	55396	51336	1.788	42958	12438	39898	11438	0
2	5	21	"PFN0268"	"oPFN0268"	6260	26810	130	475	457	141	92	97	30	97	95	0	551	514	158	126	130	24	96	92	0	0.901	0.941	0.932	0.930	1.823	0.866	0.749	120	447	808	753	-0.150	383	425	365	388	0
2	6	21	"PFL0071"	"oPFL0071"	6470	26810	120	130	134	36	85	89	27	70	41	0	238	244	62	126	128	23	90	89	0	0.402	0.415	0.436	0.355	2.569	0.362	0.332	120	440	157	167	-1.316	45	112	49	118	0
2	7	21	"PFG0037"	"oPFG0037"	6650	26810	120	198	209	62	83	86	21	97	94	0	263	262	76	126	127	22	94	90	0	0.839	0.926	0.886	0.945	2.125	0.838	0.482	120	369	252	262	-0.253	115	137	126	136	0
2	8	21	"PFJ12801"	"oPFJ12801"	6840	26810	140	339	333	111	84	86	21	97	93	0	340	331	96	128	130	23	93	93	0	1.203	1.227	1.162	1.217	2.393	1.245	0.689	156	394	467	452	0.266	255	212	249	203	0
2	9	21	"PFBL B0124"	"oPFBLOB0124"	7030	26810	140	144	149	47	86	88	22	80	61	0	273	279	80	127	130	24	94	91	0	0.397	0.414	0.431	0.395	2.210	0.358	0.349	156	363	204	215	-1.332	58	146	63	152	0
2	10	21	"PFI17675"	"oPFI17675"	7220	26810	140	6310	5872	2165	90	92	22	100	100	0	5524	5128	1748	128	132	25	99	99	0	1.153	1.156	1.159	1.105	1.901	1.176	0.896	156	387	11616	10782	0.205	6220	5396	5782	5000	0
2	11	21	"PFI17677"	"oPFI17677"	7410	26810	140	390	383	118	89	92	22	96	95	0	600	583	173	133	135	25	99	97	0	0.645	0.653	0.664	0.632	2.075	0.622	0.767	156	400	768	744	-0.634	301	467	294	450	0
2	12	21	"PFBL B0128"	"oPFBLOB0128"	7600	26810	150	99	101	23	93	97	26	20	2	0	137	138	29	141	144	29	13	2	0	-1.500	-2.667	0.906	0.814	3.655	0.526	0.017	156	539	2	5	Error	6	-4	8	-3	-50
2	13	21	"PFG0038"	"oPFG0038"	7790	26800	130	202	202	53	94	96	22	95	86	0	266	268	64	142	144	27	95	83	0	0.871	0.857	0.851	0.843	2.267	0.719	0.457	120	390	232	234	-0.199	108	124	108	126	0
2	14	21	"PFF72465"	"oPFF72465"	7990	26810	150	908	847	314	99	103	30	95	93	0	1326	1234	414	147	153	45	98	97	0	0.686	0.688	0.683	0.645	2.240	0.675	0.843	156	396	1988	1835	-0.543	809	1179	748	1087	0
2	15	21	"PFI17678"	"oPFI17678"	8180	26810	150	132	134	36	103	106	29	48	16	0	179	181	37	145	151	33	50	19	0	0.853	0.861	0.790	0.833	3.336	0.642	0.059	156	483	63	67	-0.229	29	34	31	36	-50
2	16	21	"PFD66997"	"oPFD66997"	8370	26800	140	188	191	47	101	106	29	91	75	0	291	286	58	143	146	28	94	92	0	0.588	0.629	0.610	0.639	2.016	0.589	0.468	156	553	235	233	-0.767	87	148	90	143	0
2	17	21	"PFM60539"	"oPFM60539"	8570	26820	150	85	88	22	101	105	30	4	0	0	118	125	32	145	148	27	7	2	0	0.593	0.650	0.676	0.624	3.110	0.370	0.041	156	497	-43	-33	-0.755	-16	-27	-13	-20	-50
2	18	21	"PFBL B0176"	"oPFBLOB0176"	8750	26800	140	853	793	279	102	105	24	100	98	0	993	899	309	148	150	26	96	95	0	0.889	0.920	0.912	0.898	1.947	0.901	0.802	156	425	1596	1442	-0.170	751	845	691	751	0
2	19	21	"PFI17723"	"oPFI17723"	8930	26800	140	631	597	181	102	106	28	99	98	0	1164	1140	329	148	150	28	100	100	0	0.521	0.499	0.508	0.492	1.670	0.480	0.818	156	485	1545	1487	-0.942	529	1016	495	992	0
2	20	21	"PFG0055"	"oPFG0055"	9130	26800	140	1048	999	368	102	106	28	99	98	0	1292	1236	448	147	150	29	97	96	0	0.826	0.824	0.836	0.881	2.186	0.805	0.821	156	537	2091	1986	-0.275	946	1145	897	1089	0
2	21	21	"PFF72499"	"oPFF72499"	9320	26800	150	127	130	29	103	107	27	42	17	0	193	196	43	148	152	32	64	32	0	0.533	0.563	0.587	0.611	3.324	0.342	0.057	156	563	69	75	-0.907	24	45	27	48	-50
2	22	21	"PFF72501"	"oPFF72501"	9500	26800	140	144	149	39	91	95	26	77	50	0	265	266	61	134	137	29	94	88	0	0.405	0.439	0.448	0.399	2.264	0.348	0.269	156	709	184	190	-1.306	53	131	58	132	0
2	1	22	"PFI17727"	"oPFI17727"	5510	27010	140	137	139	40	78	85	104	16	0	0	265	264	69	117	121	26	91	89	0	0.399	0.415	0.420	0.407	2.654	4.158	0.075	156	844	207	208	-1.327	59	148	61	147	0
2	2	22	"PFF72502"	"oPFF72502"	5710	27010	130	120	125	30	79	80	18	84	60	0	216	225	48	117	119	20	98	95	0	0.414	0.426	0.381	0.364	2.397	0.397	0.355	120	643	140	154	-1.272	41	99	46	108	0
2	3	22	"PFA32037"	"oPFA32037"	5900	27000	140	130	130	32	80	82	19	80	62	0	260	252	62	117	119	20	94	91	0	0.350	0.370	0.386	0.346	2.166	0.334	0.424	156	696	193	185	-1.516	50	143	50	135	0
2	4	22	"PFM60541"	"oPFM60541"	6090	27000	140	168	165	48	84	88	31	83	67	0	332	324	102	120	122	21	94	91	0	0.396	0.397	0.375	0.370	2.124	0.347	0.386	156	681	296	285	-1.336	84	212	81	204	0
2	5	22	"PFL0145"	"oPFL0145"	6280	27000	130	196	198	60	86	89	32	90	80	0	384	391	110	123	126	23	96	95	0	0.421	0.418	0.417	0.414	2.081	0.355	0.534	120	612	371	380	-1.247	110	261	112	268	0
2	6	22	"PFL0147"	"oPFL0147"	6460	27000	130	231	234	64	84	87	22	98	95	0	482	476	118	125	128	23	98	97	0	0.412	0.427	0.408	0.415	1.638	0.403	0.729	120	645	504	501	-1.280	147	357	150	351	0
2	7	22	"PFF72508"	"oPFF72508"	6670	27000	140	464	457	149	81	85	21	98	96	0	266	260	81	123	125	22	91	85	0	2.678	2.745	2.693	2.802	2.063	2.772	0.684	156	665	526	513	1.421	383	143	376	137	0
2	8	22	"PFF72510"	"oPFF72510"	6830	27000	150	90	91	22	80	82	20	23	9	0	117	120	28	123	125	21	18	7	0	-1.667	-3.667	0.648	0.743	4.045	4.113	0.005	156	669	4	8	Error	10	-6	11	-3	-50
2	9	22	"PFM60545"	"oPFM60545"	7030	27010	150	92	96	25	80	84	22	33	12	0	126	130	27	123	125	22	22	8	0	4.000	2.286	0.963	1.073	4.678	0.464	0.006	156	750	15	23	2.000	12	3	16	7	-50
2	10	22	"PFM60547"	"oPFM60547"	7230	27000	140	192	197	64	84	86	24	93	85	0	301	301	95	123	125	23	95	91	0	0.607	0.635	0.650	0.632	2.190	0.594	0.574	156	643	286	291	-0.721	108	178	113	178	0
2	11	22	"PFL0150"	"oPFL0150"	7420	27000	140	311	306	88	86	89	27	99	98	0	442	437	115	126	129	24	98	97	0	0.712	0.707	0.725	0.683	1.687	0.691	0.751	156	666	541	531	-0.490	225	316	220	311	0
2	12	22	"PFL0152"	"oPFL0152"	7580	27020	80	124	124	36	95	99	29	50	19	0	179	174	35	137	141	32	55	19	0	0.690	0.784	0.829	0.786	3.531	0.637	0.131	52	294	71	66	-0.534	29	42	29	37	0
2	13	22	"PFL0154"	"oPFL0154"	7790	26990	150	84	88	22	89	94	25	11	1	0	119	123	26	135	139	28	8	0	0	0.313	0.083	0.571	0.579	3.323	0.523	0.072	156	817	-21	-13	-1.678	-5	-16	-1	-12	-50
2	14	22	"PFL0156"	"oPFL0156"	7990	27000	140	3080	3003	997	88	91	22	100	100	0	1077	1058	322	134	138	27	98	98	0	3.173	3.155	3.237	3.143	1.761	3.334	0.872	156	667	3935	3839	1.666	2992	943	2915	924	0
2	15	22	"PFBL B0186"	"oPFBLOB0186"	8180	27000	140	565	532	157	94	95	24	98	96	0	317	313	88	137	139	28	94	92	0	2.617	2.489	2.519	2.429	1.975	2.633	0.696	156	652	651	614	1.388	471	180	438	176	0
2	16	22	"PFH0037"	"oPFH0037"	8380	27000	140	1827	1807	598	97	98	24	100	100	0	733	729	227	140	143	27	99	99	0	2.917	2.903	2.924	2.930	1.633	3.047	0.867	156	661	2323	2299	1.545	1730	593	1710	589	0
2	17	22	"PFF72513"	"oPFF72513"	8570	27000	150	189	192	55	97	99	24	91	81	0	241	241	64	143	145	27	88	81	0	0.939	0.969	0.914	0.913	2.033	0.864	0.400	156	647	190	193	-0.091	92	98	95	98	0
2	18	22	"PFM60550"	"oPFM60550"	8740	27000	150	106	108	26	97	100	24	26	9	0	128	134	39	143	146	28	11	5	0	-0.600	-1.222	0.560	0.632	3.584	0.241	0.024	156	697	-6	2	Error	9	-15	11	-9	-50
2	19	22	"EMPTY"	"EMPTY"	8960	27010	150	91	97	25	97	100	25	14	3	0	143	146	33	141	144	28	20	6	0	-3.000	0.000	0.863	0.803	3.563	0.220	0.004	156	806	-4	5	Error	-6	2	0	5	-75
2	20	22	"EMPTY"	"EMPTY"	9150	27010	150	95	99	24	96	99	26	17	3	0	139	144	26	138	140	28	19	4	0	-1.000	0.500	0.844	0.946	4.816	0.612	0.003	156	754	0	9	Error	-1	1	3	6	-75
2	21	22	"EMPTY"	"EMPTY"	9340	27010	150	99	102	24	91	95	27	20	6	0	140	143	26	132	135	29	19	4	0	1.000	1.000	0.860	0.923	3.023	0.877	0.011	156	741	16	22	0.000	8	8	11	11	-75
2	22	22	"EMPTY"	"EMPTY"	9530	27010	150	95	98	28	85	89	24	19	7	0	135	137	24	126	130	29	21	3	0	1.111	1.182	0.952	1.150	3.794	0.565	0.009	156	961	19	24	0.152	10	9	13	11	-75
3	1	1	"PFE0652"	"E9164_1"	9800	22860	130	336	339	143	85	89	23	98	95	0	414	414	166	124	128	27	95	90	0	0.866	0.876	0.850	0.875	2.020	0.832	0.690	120	625	541	544	-0.208	251	290	254	290	0
3	2	1	"PFE0127"	"E15452_2"	9990	22870	120	392	388	157	91	95	25	97	92	0	1868	1971	743	132	136	28	100	100	0	0.173	0.162	0.163	0.143	1.964	0.150	0.703	120	554	2037	2136	-2.528	301	1736	297	1839	0
3	3	1	"PFE0630"	"E8314_1"	10170	22860	130	458	422	172	86	91	27	99	95	0	1079	1043	463	128	132	27	99	99	0	0.391	0.367	0.346	0.367	1.912	0.331	0.790	120	648	1323	1251	-1.354	372	951	336	915	0
3	4	1	"PFE0335"	"E23986_4"	10370	22870	130	5069	4870	2343	82	86	21	100	100	0	8518	8111	3208	123	126	26	100	100	0	0.594	0.599	0.618	0.534	1.883	0.608	0.860	120	655	13382	12776	-0.751	4987	8395	4788	7988	0
3	5	1	"PFE0497"	"E3038_1"	10550	22860	130	840	842	357	89	92	22	100	99	0	1674	1659	691	131	136	34	100	99	0	0.487	0.493	0.480	0.494	1.788	0.455	0.832	120	605	2294	2281	-1.039	751	1543	753	1528	0
3	6	1	"PFE0489"	"E29931_1"	10740	22870	130	283	293	99	92	94	22	99	95	0	758	792	300	133	137	34	98	98	0	0.306	0.305	0.306	0.294	1.917	0.286	0.737	120	637	816	860	-1.710	191	625	201	659	0
3	7	1	"PFE0152"	"E16122_8"	10930	22870	130	1167	1068	538	89	91	22	100	100	0	1548	1416	666	130	133	25	100	99	0	0.760	0.761	0.816	0.737	1.844	0.744	0.793	120	669	2496	2265	-0.396	1078	1418	979	1286	0
3	8	1	"PFE0560"	"E5006_15"	11130	22860	130	305	300	88	86	88	21	96	95	0	502	483	184	125	129	25	95	94	0	0.581	0.598	0.560	0.598	1.915	0.491	0.679	120	670	596	572	-0.784	219	377	214	358	0
3	9	1	"PFE0506"	"E3215_1"	11320	22870	120	3476	3191	1627	86	88	21	100	100	0	7575	7046	2845	128	132	26	100	100	0	0.455	0.449	0.471	0.385	2.110	0.454	0.828	120	559	10837	10023	-1.135	3390	7447	3105	6918	0
3	10	1	"PFF0276"	"F18248_2"	11510	22860	130	595	567	164	86	89	21	100	100	0	785	748	250	127	130	25	99	97	0	0.774	0.775	0.738	0.851	2.098	0.706	0.771	120	631	1167	1102	-0.370	509	658	481	621	0
3	11	1	"PFF1508"	"F59453_1"	11700	22870	130	489	477	184	82	86	20	99	96	0	874	850	282	123	126	25	100	100	0	0.542	0.543	0.560	0.512	1.796	0.551	0.811	120	637	1158	1122	-0.884	407	751	395	727	0
3	12	1	"PFF1029"	"F4425_1"	11890	22860	120	1536	1456	693	85	89	20	100	100	0	2576	2564	1238	126	129	25	100	100	0	0.592	0.562	0.535	0.564	1.918	0.518	0.807	120	555	3901	3809	-0.756	1451	2450	1371	2438	0
3	13	1	"PFF0774"	"F35531_1"	12080	22860	120	981	914	318	87	90	22	100	99	0	1305	1206	490	127	129	24	100	98	0	0.759	0.766	0.772	0.856	2.268	0.699	0.802	120	566	2072	1906	-0.398	894	1178	827	1079	0
3	14	1	"PFF0382"	"F21003_1"	12280	22860	120	138	139	33	89	96	72	22	0	0	196	193	44	129	136	82	30	0	0	0.731	0.781	0.772	0.701	2.859	0.578	0.190	120	583	116	114	-0.451	49	67	50	64	0
3	15	1	"PFF0437"	"F22770_1"	12460	22860	120	4768	4590	1920	89	92	23	100	100	0	6232	5919	2584	129	132	28	100	100	0	0.767	0.777	0.736	0.837	2.180	0.735	0.818	120	574	10782	10291	-0.383	4679	6103	4501	5790	0
3	16	1	"PFF0027"	"F10724_1"	12660	22850	110	150	155	42	89	92	23	83	70	0	186	185	45	126	131	29	75	52	0	1.017	1.119	1.083	1.115	2.676	1.015	0.267	80	507	121	125	0.024	61	60	66	59	0
3	17	1	"PFF0760"	"F35197_2"	12850	22860	120	2183	2017	895	89	92	25	100	100	0	3634	3339	1364	124	128	27	100	100	0	0.597	0.600	0.606	0.601	2.043	0.593	0.821	120	558	5604	5143	-0.745	2094	3510	1928	3215	0
3	18	1	"PFF0169"	"F15775_1"	13030	22860	120	217	222	76	84	88	26	93	89	0	372	378	115	120	123	26	98	95	0	0.528	0.535	0.531	0.518	2.351	0.529	0.609	120	552	385	396	-0.922	133	252	138	258	0
3	19	1	"PFF1930"	"F960_5"	13230	22860	120	864	842	372	79	82	23	100	98	0	2011	2033	880	115	118	26	100	100	0	0.414	0.398	0.412	0.384	2.026	0.367	0.787	120	552	2681	2681	-1.272	785	1896	763	1918	0
3	20	1	"PFF0151"	"F15196_1"	13410	22860	120	1421	1340	625	79	82	21	100	100	0	2642	2590	1000	113	118	25	100	100	0	0.531	0.509	0.533	0.474	1.888	0.489	0.800	120	536	3871	3738	-0.914	1342	2529	1261	2477	0
3	21	1	"PFF1609"	"F63380_2"	13610	22860	150	102	104	25	80	83	25	41	12	0	129	135	33	113	118	24	39	16	0	1.375	1.091	1.042	0.970	4.016	0.670	0.044	156	779	38	46	0.459	22	16	24	22	-50
3	22	1	"PFF1869"	"F7374_2"	13790	22860	130	153	156	47	83	87	21	87	75	0	171	171	42	120	123	25	68	50	0	1.373	1.431	1.261	1.443	3.223	1.338	0.143	120	681	121	124	0.457	70	51	73	51	0
3	1	2	"PFF1444"	"F5729_1"	9810	23060	150	106	116	54	93	99	37	25	8	0	146	154	45	135	143	44	21	6	0	1.182	1.211	0.857	0.856	3.472	0.668	0.112	156	810	24	42	0.241	13	11	23	19	-50
3	2	2	"PFF0230"	"F17039_3"	10020	23070	120	184	183	61	94	96	24	85	70	0	213	214	62	135	139	25	80	68	0	1.154	1.127	1.200	1.080	2.663	1.065	0.350	120	513	168	168	0.206	90	78	89	79	0
3	3	2	"PFM0480"	"M38913_8"	10190	23070	120	805	768	341	93	95	26	98	95	0	1155	1114	384	134	138	30	100	100	0	0.697	0.689	0.697	0.600	2.318	0.686	0.764	120	520	1733	1655	-0.520	712	1021	675	980	0
3	4	2	"PFM0579"	"M446_3"	10380	23070	130	533	495	225	89	92	22	99	98	0	907	874	299	130	134	27	100	100	0	0.571	0.546	0.556	0.484	2.040	0.538	0.738	120	520	1221	1150	-0.807	444	777	406	744	0
3	5	2	"PFM0717"	"M5299_3"	10570	23060	140	139	148	49	93	95	23	75	48	0	210	212	52	135	138	29	79	63	0	0.613	0.714	0.699	0.696	2.995	0.604	0.224	156	606	121	132	-0.705	46	75	55	77	0
3	6	2	"PFM0868"	"M724_5"	10760	23070	130	270	271	104	93	95	22	93	89	0	363	369	116	133	136	27	95	94	0	0.770	0.754	0.727	0.692	2.176	0.746	0.668	120	546	407	414	-0.378	177	230	178	236	0
3	7	2	"PFM0875"	"M783_4"	10960	23070	130	460	463	205	90	93	21	97	95	0	837	824	287	131	134	25	100	99	0	0.524	0.538	0.558	0.478	2.178	0.565	0.785	120	564	1076	1066	-0.932	370	706	373	693	0
3	8	2	"PFM0093"	"M16622_6"	11140	23070	120	969	907	360	87	91	23	98	97	0	1169	1118	354	127	132	25	100	100	0	0.846	0.827	0.834	0.738	2.053	0.851	0.811	120	531	1924	1811	-0.241	882	1042	820	991	0
3	9	2	"PFM0612"	"M45542_7"	11350	23060	120	770	764	282	87	91	24	100	100	0	1420	1364	529	131	135	26	100	99	0	0.530	0.549	0.527	0.563	1.927	0.502	0.783	120	486	1972	1910	-0.916	683	1289	677	1233	0
3	10	2	"PFM0634"	"M46791_1"	11520	23060	130	998	970	308	89	93	24	100	100	0	1775	1661	590	133	134	26	100	99	0	0.554	0.577	0.554	0.605	1.829	0.520	0.819	120	564	2551	2409	-0.853	909	1642	881	1528	0
3	11	2	"PFM0704"	"M52103_1"	11720	23060	120	329	317	106	88	92	26	97	95	0	413	396	129	127	132	26	95	93	0	0.843	0.851	0.843	0.882	2.126	0.824	0.723	120	529	527	498	-0.247	241	286	229	269	0
3	12	2	"PFM0190"	"M22662_1"	11920	23070	150	105	113	29	87	91	25	38	19	0	139	143	34	128	131	26	32	17	0	1.636	1.733	0.833	0.985	4.164	1.400	0.026	156	639	29	41	0.710	18	11	26	15	-50
3	13	2	"PFM0225"	"M24933_4"	12100	23060	120	1257	1310	512	87	102	106	100	98	0	1745	1798	697	131	152	160	99	95	0	0.725	0.734	0.711	0.720	1.735	0.689	0.801	120	531	2784	2890	-0.464	1170	1614	1223	1667	0
3	14	2	"PFM0412"	"M36754_1"	12300	23070	110	890	874	306	86	101	109	98	95	0	2557	2442	676	127	149	165	100	100	0	0.331	0.340	0.370	0.324	1.693	0.327	0.819	80	498	3234	3103	-1.596	804	2430	788	2315	0
3	15	2	"PFM0630"	"M46462_5"	12490	23060	120	684	661	264	86	89	21	100	100	0	1199	1203	434	128	130	25	100	100	0	0.558	0.535	0.554	0.512	1.896	0.512	0.800	120	523	1669	1650	-0.841	598	1071	575	1075	0
3	16	2	"PFM0465"	"M38247_1"	12670	23060	120	596	593	234	93	97	25	98	98	0	822	810	275	135	138	29	100	100	0	0.732	0.741	0.750	0.726	1.774	0.715	0.785	120	528	1190	1175	-0.450	503	687	500	675	0
3	17	2	"PFM0026"	"M11919_1"	12860	23060	120	14715	13246	6433	101	105	29	100	100	0	11309	10586	4146	141	144	31	100	100	0	1.309	1.258	1.305	1.146	1.929	1.322	0.811	120	483	25782	23590	0.388	14614	11168	13145	10445	0
3	18	2	"PFM0819"	"M5894_4"	13050	23060	120	349	343	129	93	98	28	97	91	0	679	678	238	134	138	30	100	97	0	0.470	0.460	0.450	0.444	2.330	0.396	0.595	120	502	801	794	-1.090	256	545	250	544	0
3	19	2	"PFM0473"	"M38757_6"	13250	23060	120	228	231	61	87	89	21	98	95	0	315	313	79	125	128	25	99	94	0	0.742	0.766	0.725	0.768	1.894	0.728	0.613	120	525	331	332	-0.430	141	190	144	188	0
3	20	2	"PFM0062"	"M14235_3"	13440	23060	120	1576	1510	653	84	87	20	100	99	0	4112	3891	1421	124	127	25	100	100	0	0.374	0.379	0.394	0.345	1.900	0.370	0.809	120	499	5480	5193	-1.418	1492	3988	1426	3767	0
3	21	2	"PFM0821"	"M59170_2"	13620	23060	120	1559	1478	601	85	87	21	100	100	0	3197	3072	1123	126	129	25	100	100	0	0.480	0.473	0.490	0.446	1.924	0.443	0.792	120	497	4545	4339	-1.059	1474	3071	1393	2946	0
3	22	2	"PFN0022"	"N127_5"	13820	23050	130	507	487	183	86	88	21	99	97	0	352	346	107	123	126	24	96	92	0	1.838	1.798	1.704	1.749	2.077	1.816	0.707	120	684	650	624	0.878	421	229	401	223	0
3	1	3	"PFN0013"	"N127_32"	9830	23270	130	349	332	104	103	108	43	93	90	0	380	379	100	150	153	32	95	93	0	1.070	1.000	0.981	0.913	2.085	1.080	0.600	120	638	476	458	0.097	246	230	229	229	0
3	2	3	"PFN0021"	"N127_48"	10020	23270	120	208	212	77	98	103	28	90	75	0	569	559	150	142	148	34	99	98	0	0.258	0.273	0.261	0.241	2.074	0.255	0.479	120	576	537	531	-1.957	110	427	114	417	0
3	3	3	"PFN0027"	"N128_1"	10270	23270	150	115	117	33	94	98	27	41	12	0	147	153	35	139	144	33	28	8	0	2.625	1.643	0.970	1.148	3.794	0.555	0.051	156	601	29	37	1.392	21	8	23	14	-50
3	4	3	"PFN0057"	"N128_56"	10400	23270	120	280	288	101	89	92	22	97	95	0	591	586	171	133	137	28	100	99	0	0.417	0.439	0.430	0.412	1.760	0.404	0.676	120	368	649	652	-1.262	191	458	199	453	0
3	5	3	"PFB0078"	"B297"	10600	23260	120	258	260	86	91	95	25	96	93	0	396	385	98	132	137	30	97	95	0	0.633	0.668	0.634	0.622	1.932	0.644	0.634	120	477	431	422	-0.661	167	264	169	253	0
3	6	3	"PFB0080"	"B3"	10780	23260	120	491	471	132	92	111	283	76	4	0	496	465	126	130	135	35	99	97	0	1.090	1.131	1.085	1.150	1.751	1.132	0.758	120	452	765	714	0.125	399	366	379	335	0
3	7	3	"PFB0083"	"B306"	10960	23260	130	192	200	65	89	106	254	1	0	0	203	200	42	128	133	32	80	61	0	1.373	1.542	1.447	1.636	2.802	41.586	0.018	120	565	178	183	0.458	103	75	111	72	0
3	8	3	"PFB0085"	"B310"	11170	23260	120	1044	951	414	88	92	23	100	99	0	949	892	291	125	130	24	99	98	0	1.160	1.125	1.146	1.012	2.090	1.209	0.786	120	445	1780	1630	0.214	956	824	863	767	0
3	9	3	"PFB0090"	"B32"	11310	23250	150	101	104	27	89	93	25	28	10	0	139	142	31	130	134	27	21	9	0	1.333	1.250	0.833	0.952	3.629	0.644	0.021	156	633	21	27	0.415	12	9	15	12	-50
3	10	3	"PFB0092"	"B322"	11540	23260	120	184	188	60	88	91	23	91	78	0	353	347	104	130	133	28	97	93	0	0.430	0.461	0.459	0.452	2.006	0.414	0.573	120	572	319	317	-1.216	96	223	100	217	0
3	11	3	"PFB0109"	"B366"	11740	23260	120	276	276	96	87	89	26	96	92	0	586	592	158	124	127	24	100	100	0	0.409	0.404	0.397	0.369	1.979	0.381	0.660	120	526	651	657	-1.290	189	462	189	468	0
3	12	3	"PFB0111"	"B370"	11930	23260	120	183	199	66	86	88	26	91	82	0	345	325	109	124	127	25	95	90	0	0.439	0.562	0.563	0.568	1.822	0.539	0.637	120	482	318	314	-1.188	97	221	113	201	0
3	13	3	"PFB0114"	"B374"	12120	23260	130	259	258	77	86	88	21	98	95	0	463	447	134	125	127	24	100	98	0	0.512	0.534	0.554	0.539	1.960	0.497	0.681	120	568	511	494	-0.966	173	338	172	322	0
3	14	3	"PFB0120"	"B388"	12310	23260	120	163	172	48	82	85	20	95	85	0	249	253	58	119	124	41	96	79	0	0.623	0.672	0.666	0.657	2.014	0.619	0.497	120	518	211	224	-0.683	81	130	90	134	0
3	15	3	"PFB0122"	"B391"	12500	23250	120	755	725	336	84	86	20	100	100	0	736	703	277	122	126	24	98	98	0	1.093	1.103	1.038	1.066	1.814	1.121	0.817	120	511	1285	1222	0.128	671	614	641	581	0
3	16	3	"PFB0125"	"B397"	12690	23250	120	171	178	47	89	93	23	95	83	0	409	389	112	128	131	24	95	94	0	0.292	0.341	0.325	0.356	2.125	0.295	0.554	120	528	363	350	-1.777	82	281	89	261	0
3	17	3	"PFB0143"	"B440"	12900	23240	150	105	106	26	95	99	27	23	4	0	133	135	29	134	138	30	11	3	0	-10.000	11.000	0.893	0.893	4.734	0.432	0.017	156	615	9	12	Error	10	-1	11	1	-50
3	18	3	"PFB0145"	"B444"	13080	23250	120	1409	1342	554	90	93	23	100	100	0	523	510	178	126	130	25	96	95	0	3.322	3.260	3.334	3.321	1.877	3.574	0.773	120	448	1716	1636	1.732	1319	397	1252	384	0
3	19	3	"PFB0147"	"B449"	13250	23250	120	989	954	378	87	90	22	100	99	0	451	475	169	124	128	25	97	95	0	2.758	2.470	2.423	2.601	2.022	2.571	0.785	120	452	1229	1218	1.464	902	327	867	351	0
3	20	3	"PFB0149"	"B453"	13430	23250	120	1679	1533	655	86	89	21	100	100	0	917	859	329	125	129	26	100	99	0	2.011	1.971	1.981	1.950	1.879	2.067	0.833	120	498	2385	2181	1.008	1593	792	1447	734	0
3	21	3	"PFB0151"	"B456"	13630	23250	120	1407	1311	520	88	90	22	100	100	0	989	958	343	123	127	24	100	100	0	1.523	1.465	1.470	1.471	1.736	1.507	0.818	120	526	2185	2058	0.607	1319	866	1223	835	0
3	22	3	"PFB0153"	"B458"	13830	23250	120	167	175	47	86	88	21	93	84	0	271	274	76	121	123	22	95	92	0	0.540	0.582	0.552	0.587	2.213	0.504	0.486	120	610	231	242	-0.889	81	150	89	153	0
3	1	4	"PFB0170"	"B491"	9850	23460	120	2419	2418	963	92	99	44	100	100	0	1508	1439	537	132	144	129	96	95	0	1.691	1.780	1.746	1.808	1.932	1.849	0.778	120	578	3703	3633	0.758	2327	1376	2326	1307	0
3	2	4	"PFB0172"	"B496"	10040	23460	120	283	269	95	95	99	28	89	85	0	232	229	64	140	143	28	84	67	0	2.043	1.955	1.885	1.750	2.434	2.123	0.430	120	501	280	263	1.031	188	92	174	89	0
3	3	4	"PFB0174"	"B498"	10230	23460	130	232	233	76	93	98	26	93	85	0	256	258	63	138	142	29	92	84	0	1.178	1.167	1.055	1.089	2.343	1.246	0.528	120	552	257	260	0.236	139	118	140	120	0
3	4	4	"PFB0177"	"B50"	10420	23430	150	105	110	25	91	95	23	39	16	0	140	142	30	133	137	26	26	8	0	2.000	2.111	1.000	0.909	3.673	0.467	0.038	156	550	21	28	1.000	14	7	19	9	-50
3	5	4	"PFB0179"	"B504"	10600	23460	120	320	316	118	91	95	26	96	92	0	428	413	117	130	135	28	98	95	0	0.768	0.795	0.759	0.767	2.215	0.831	0.651	120	451	527	508	-0.380	229	298	225	283	0
3	6	4	"PFB0181"	"B506"	10760	23450	150	108	117	34	89	106	240	0	0	0	145	153	36	129	135	33	33	12	0	1.188	1.167	1.077	1.120	4.215	0.909	0.084	156	635	35	52	0.248	19	16	28	24	-50
3	7	4	"PFD0024"	"D12635_25"	10990	23450	130	623	599	217	88	105	244	88	58	0	757	699	277	128	133	32	95	93	0	0.851	0.895	0.847	0.907	2.397	0.835	0.694	120	612	1164	1082	-0.234	535	629	511	571	0
3	8	4	"PFD0027"	"D12635_33"	11180	23450	130	237	233	76	87	90	21	93	90	0	240	242	73	128	131	24	86	80	0	1.339	1.281	1.215	1.262	2.366	1.192	0.514	120	536	262	260	0.421	150	112	146	114	0
3	9	4	"PFD0029"	"D12635_37"	11370	23460	130	595	578	212	86	89	22	98	97	0	472	476	125	127	131	26	100	100	0	1.475	1.410	1.474	1.273	1.947	1.571	0.770	120	531	854	841	0.561	509	345	492	349	0
3	10	4	"PFD0031"	"D12635_39"	11550	23450	120	1089	1040	363	85	88	22	100	100	0	1215	1160	442	125	128	25	97	95	0	0.921	0.923	0.878	0.976	2.192	0.871	0.806	120	484	2094	1990	-0.119	1004	1090	955	1035	0
3	11	4	"PFD0034"	"D12635_48"	11740	23450	120	864	826	267	87	89	21	100	100	0	902	841	310	123	125	23	99	97	0	0.997	1.029	0.968	1.098	2.111	0.970	0.763	120	500	1556	1457	-0.004	777	779	739	718	0
3	12	4	"PFD0036"	"D12635_51"	11930	23450	120	8744	8130	2947	89	92	21	100	100	0	3531	3332	1083	124	127	22	100	100	0	2.540	2.507	2.570	2.459	1.921	2.716	0.819	120	512	12062	11249	1.345	8655	3407	8041	3208	0
3	13	4	"PFD0064"	"D16785_11"	12140	23450	120	187	192	60	89	91	22	90	86	0	309	299	78	124	127	23	95	93	0	0.530	0.589	0.601	0.584	2.134	0.590	0.520	120	494	283	278	-0.917	98	185	103	175	0
3	14	4	"PFD0066"	"D16785_17"	12320	23450	130	219	217	52	84	87	21	98	94	0	291	294	66	122	125	22	99	96	0	0.799	0.773	0.765	0.782	1.831	0.698	0.591	120	509	304	305	-0.324	135	169	133	172	0
3	15	4	"PFD0069"	"D16785_21"	12500	23450	120	346	346	95	86	89	23	100	100	0	455	450	101	125	127	23	100	98	0	0.788	0.800	0.785	0.790	1.816	0.776	0.724	120	510	590	585	-0.344	260	330	260	325	0
3	16	4	"PFD0073"	"D16785_3"	12710	23450	130	5715	5266	2311	88	91	22	100	100	0	4852	4632	1544	126	129	23	100	100	0	1.191	1.149	1.200	1.008	2.058	1.246	0.865	120	551	10353	9684	0.252	5627	4726	5178	4506	0
3	17	4	"PFD0075"	"D16785_33"	12890	23450	120	262	269	96	89	91	21	97	94	0	267	275	73	127	131	24	97	92	0	1.236	1.216	1.275	1.174	1.963	1.330	0.648	120	450	313	328	0.305	173	140	180	148	0
3	18	4	"PFD0077"	"D16785_36"	13070	23450	120	427	417	157	86	87	20	100	95	0	1047	991	333	122	125	22	100	100	0	0.369	0.381	0.383	0.360	1.847	0.364	0.781	120	445	1266	1200	-1.440	341	925	331	869	0
3	19	4	"PFD0096"	"D17715_112"	13260	23440	130	656	646	187	82	84	20	100	100	0	722	709	218	117	120	24	98	97	0	0.949	0.953	0.942	0.968	1.638	0.905	0.815	120	544	1179	1156	-0.076	574	605	564	592	0
3	20	4	"PFD0098"	"D17715_12"	13460	23440	120	275	266	84	82	86	21	98	95	0	368	359	130	119	122	25	93	87	0	0.775	0.767	0.669	0.827	2.427	0.647	0.599	120	514	442	424	-0.368	193	249	184	240	0
3	21	4	"PFD0102"	"D17715_13"	13650	23440	120	363	359	104	83	86	21	98	98	0	587	557	204	119	120	21	97	95	0	0.598	0.630	0.631	0.677	2.147	0.555	0.708	120	515	748	714	-0.741	280	468	276	438	0
3	22	4	"PFD0104"	"D17715_134"	13850	23440	120	239	239	67	77	80	19	99	97	0	302	286	72	112	115	21	95	94	0	0.853	0.931	0.918	0.926	1.861	0.906	0.641	120	599	352	336	-0.230	162	190	162	174	0
3	1	5	"PFD0106"	"D17715_138"	9860	23650	130	156	164	45	83	89	33	86	58	0	281	277	79	122	134	124	65	10	0	0.459	0.523	0.472	0.480	2.341	0.132	0.135	120	655	232	236	-1.123	73	159	81	155	0
3	2	5	"PFD0108"	"D17715_140"	10040	23650	120	249	252	85	92	95	26	91	89	0	466	452	110	133	136	25	98	98	0	0.471	0.502	0.476	0.465	1.926	0.490	0.648	120	518	490	479	-1.085	157	333	160	319	0
3	3	5	"PFD0130"	"D17715_44"	10240	23660	110	135	135	40	92	94	23	63	47	0	194	193	49	131	135	25	76	57	0	0.683	0.694	0.979	0.862	3.667	0.594	0.159	80	471	106	105	-0.551	43	63	43	62	0
3	4	5	"PFD0132"	"D17715_47"	10430	23650	130	144	144	40	93	98	26	70	49	0	228	230	58	132	137	27	88	76	0	0.531	0.520	0.556	0.521	2.571	0.488	0.305	120	582	147	149	-0.913	51	96	51	98	0
3	5	5	"PFD0134"	"D17715_5"	10630	23650	90	127	125	36	93	97	27	51	23	0	182	182	50	130	135	27	67	46	0	0.654	0.615	0.738	0.720	3.309	0.608	0.093	52	348	86	84	-0.613	34	52	32	52	0
3	6	5	"PFD0136"	"D17715_51"	10810	23650	130	126	129	39	86	90	22	65	42	0	215	211	57	127	131	25	85	73	0	0.455	0.512	0.491	0.422	2.963	0.450	0.248	120	529	128	127	-1.138	40	88	43	84	0
3	7	5	"PFD0138"	"D17715_56"	11000	23650	120	1301	1272	476	85	88	20	100	100	0	1268	1278	373	128	131	23	100	100	0	1.067	1.032	1.061	0.947	1.817	1.063	0.834	120	496	2356	2337	0.093	1216	1140	1187	1150	0
3	8	5	"PFD0141"	"D17715_61"	11200	23650	120	243	244	88	85	87	19	92	89	0	290	291	95	127	131	24	90	88	0	0.969	0.970	0.980	0.967	2.024	0.921	0.601	120	463	321	323	-0.045	158	163	159	164	0
3	9	5	"PFE0196"	"E18169_1"	11370	23640	130	876	835	344	86	89	21	98	98	0	765	746	273	125	128	24	97	97	0	1.234	1.206	1.191	1.171	1.939	1.240	0.826	120	510	1430	1370	0.304	790	640	749	621	0
3	10	5	"PFE0199"	"E18440_1"	11560	23640	120	390	382	122	85	87	21	98	98	0	567	560	178	123	125	22	95	95	0	0.687	0.680	0.641	0.676	2.101	0.637	0.752	120	468	749	734	-0.542	305	444	297	437	0
3	11	5	"PFE0201"	"E18440_5"	11740	23640	120	145	154	40	85	87	20	92	76	0	253	254	54	123	125	21	96	94	0	0.462	0.527	0.521	0.497	2.157	0.492	0.459	120	482	190	200	-1.115	60	130	69	131	0
3	12	5	"PFE0203"	"E18445_1"	11940	23630	120	334	319	106	87	90	23	96	91	0	499	510	143	124	126	22	99	98	0	0.659	0.601	0.619	0.553	1.895	0.595	0.739	120	508	622	618	-0.602	247	375	232	386	0
3	13	5	"PFE0206"	"E18512_1"	12110	23620	110	222	224	67	87	90	22	98	93	0	358	360	104	124	130	37	97	93	0	0.577	0.581	0.593	0.580	1.689	0.548	0.625	80	378	369	373	-0.794	135	234	137	236	0
3	14	5	"PFE0208"	"E18512_4"	12290	23650	150	105	107	29	84	88	21	48	21	0	137	140	30	123	128	32	30	8	0	1.500	1.353	0.879	1.023	3.514	0.273	0.040	156	598	35	40	0.585	21	14	23	17	-50
3	15	5	"PFE0230"	"E19008_1"	12500	23630	120	450	433	145	85	88	21	98	96	0	1077	1039	298	123	126	22	100	100	0	0.383	0.380	0.374	0.361	1.802	0.362	0.789	120	513	1319	1264	-1.386	365	954	348	916	0
3	16	5	"PFE0234"	"E19248_7"	12700	23630	120	1519	1509	713	86	88	26	100	100	0	929	941	394	123	125	23	99	98	0	1.778	1.740	1.777	1.774	2.342	1.894	0.763	120	430	2239	2241	0.830	1433	806	1423	818	0
3	17	5	"PFE0237"	"E19278_2"	12880	23630	120	249	255	93	83	85	25	97	91	0	343	337	118	120	123	22	92	90	0	0.744	0.793	0.746	0.825	2.544	0.733	0.619	120	425	389	389	-0.426	166	223	172	217	0
3	18	5	"PFE0239"	"E19278_6"	13070	23620	150	106	108	27	80	83	21	55	23	0	135	143	29	117	120	21	45	26	0	1.444	1.077	1.171	1.042	3.280	1.103	0.064	156	517	44	54	0.531	26	18	28	26	-50
3	19	5	"PFE0243"	"E19631_3"	13270	23630	120	497	480	149	79	82	20	100	99	0	1223	1174	355	117	119	22	100	98	0	0.378	0.379	0.383	0.384	1.960	0.352	0.794	120	498	1524	1458	-1.404	418	1106	401	1057	0
3	20	5	"PFE0246"	"E19695_2"	13460	23630	120	393	392	154	81	84	19	98	97	0	566	556	181	119	121	23	99	98	0	0.698	0.712	0.721	0.667	2.263	0.717	0.739	120	487	759	748	-0.519	312	447	311	437	0
3	21	5	"PFE0270"	"E20800_3"	13650	23630	120	376	374	126	81	84	20	98	97	0	367	362	117	116	119	22	94	92	0	1.175	1.191	1.237	1.226	2.547	1.197	0.691	120	515	546	539	0.233	295	251	293	246	0
3	22	5	"PFE0275"	"E21089_1"	13860	23650	150	91	93	23	76	78	20	39	10	0	124	127	25	111	114	21	33	13	0	1.154	1.063	1.077	0.997	3.238	0.509	0.034	156	799	28	33	0.206	15	13	17	16	-50
3	1	6	"PFE0277"	"E21208_2"	9830	23840	110	136	139	50	87	92	29	63	37	0	157	162	33	124	131	39	41	10	0	1.485	1.368	1.500	1.486	2.995	0.830	0.149	80	512	82	90	0.570	49	33	52	38	0
3	2	6	"PFE0279"	"E21208_4"	10050	23840	120	184	186	60	93	96	25	83	79	0	254	255	63	133	136	27	94	84	0	0.752	0.762	0.806	0.781	2.381	0.677	0.429	120	556	212	215	-0.411	91	121	93	122	0
3	3	6	"PFE0282"	"E21586_1"	10240	23840	120	431	408	183	91	93	33	90	85	0	658	657	254	133	137	43	96	95	0	0.648	0.605	0.625	0.527	2.116	0.605	0.741	120	491	865	841	-0.627	340	525	317	524	0
3	4	6	"PFE0285"	"E21786_1"	10430	23820	120	633	623	234	91	94	22	96	96	0	1072	989	430	132	136	25	95	93	0	0.577	0.621	0.629	0.707	2.749	0.553	0.788	120	449	1482	1389	-0.794	542	940	532	857	0
3	5	6	"PFE0322"	"E23195_1"	10590	23820	120	171	178	43	91	95	25	94	82	0	232	239	79	131	136	26	91	81	0	0.792	0.806	0.736	0.778	2.276	0.532	0.281	120	511	181	195	-0.336	80	101	87	108	0
3	6	6	"PFE0330"	"E23784_1"	10800	23820	120	399	376	141	88	91	20	95	93	0	713	672	206	129	132	24	96	96	0	0.533	0.530	0.554	0.456	2.269	0.522	0.719	120	478	895	831	-0.909	311	584	288	543	0
3	7	6	"PFE0333"	"E23986_1"	10980	23820	130	164	172	49	90	92	20	91	85	0	254	263	79	131	133	24	92	90	0	0.602	0.621	0.670	0.593	2.293	4.481	0.099	120	509	197	214	-0.733	74	123	82	132	0
3	8	6	"PFE0342"	"E24470_2"	11190	23820	120	548	542	189	87	90	22	99	96	0	989	898	316	128	131	24	95	93	0	0.535	0.591	0.566	0.642	2.875	0.543	0.714	120	503	1322	1225	-0.901	461	861	455	770	0
3	9	6	"PFE0347"	"E24550_1"	11370	23830	100	118	122	29	86	89	22	66	30	0	150	148	38	128	130	23	43	18	0	1.455	1.800	1.412	1.216	2.707	0.861	0.076	80	404	54	56	0.541	32	22	36	20	0
3	10	6	"PFE0349"	"E24569_3"	11560	23820	120	299	293	89	85	88	21	97	93	0	405	390	117	124	127	23	94	92	0	0.762	0.782	0.789	0.763	2.525	0.738	0.673	120	546	495	474	-0.393	214	281	208	266	0
3	11	6	"PFF0266"	"F17836_2"	11760	23820	120	289	276	87	84	87	20	97	92	0	568	557	170	122	126	23	96	96	0	0.460	0.441	0.457	0.430	2.061	0.395	0.673	120	504	651	627	-1.121	205	446	192	435	0
3	12	6	"PFF0268"	"F17989_2"	11940	23820	110	218	219	54	87	91	24	97	92	0	529	514	128	127	134	48	98	97	0	0.326	0.341	0.350	0.334	1.851	0.298	0.671	80	427	533	519	-1.618	131	402	132	387	0
3	13	6	"PFF0274"	"F18154_3"	12120	23820	150	103	109	44	86	90	23	40	15	0	136	140	32	127	134	46	12	1	0	1.889	1.769	1.000	1.188	4.413	0.312	0.051	156	640	26	36	0.918	17	9	23	13	-50
3	14	6	"PFF0278"	"F18417_1"	12330	23820	120	643	613	187	83	86	19	100	100	0	1452	1316	461	123	125	22	100	99	0	0.421	0.444	0.431	0.488	2.277	0.398	0.776	120	519	1889	1723	-1.247	560	1329	530	1193	0
3	15	6	"PFF0285"	"F18525_1"	12520	23820	110	181	186	58	82	84	19	93	87	0	529	494	162	119	125	36	95	91	0	0.241	0.277	0.278	0.264	1.997	0.236	0.563	80	411	509	479	-2.050	99	410	104	375	0
3	16	6	"PFF0289"	"F18567_3"	12680	23800	150	92	94	22	83	86	24	24	7	0	120	125	26	119	125	33	14	3	0	9.000	1.833	0.909	1.033	3.769	0.212	0.013	156	638	10	17	3.170	9	1	11	6	-50
3	17	6	"PFF0323"	"F19549_1"	12900	23810	120	2370	2244	826	81	84	21	100	100	0	1718	1565	623	117	120	24	98	97	0	1.430	1.494	1.413	1.618	2.249	1.488	0.807	120	505	3890	3611	0.516	2289	1601	2163	1448	0
3	18	6	"PFF0329"	"F19626_1"	13080	23810	150	101	106	27	81	84	22	46	21	0	136	140	30	118	121	24	44	18	0	1.111	1.136	0.944	0.983	3.443	0.763	0.056	156	641	38	47	0.152	20	18	25	22	-50
3	19	6	"PFF0332"	"F19746_5"	13310	23830	150	108	112	30	86	91	31	38	14	0	154	155	34	125	131	46	30	3	0	0.759	0.867	0.743	0.684	3.388	0.752	0.059	156	623	51	56	-0.399	22	29	26	30	-50
3	20	6	"PFF0334"	"F19787_2"	13470	23820	120	3809	3364	1369	86	90	22	100	100	0	8951	8140	2798	130	131	26	100	100	0	0.422	0.409	0.423	0.384	2.565	0.380	0.774	120	435	12544	11288	-1.244	3723	8821	3278	8010	0
3	21	6	"PFF0336"	"F19828_2"	13660	23820	130	191	188	50	88	91	23	95	85	0	217	222	48	129	132	25	94	84	0	1.170	1.075	1.149	1.139	2.311	1.034	0.408	120	535	191	193	0.227	103	88	100	93	0
3	22	6	"PFF0338"	"F19846_4"	13850	23810	150	110	112	32	81	83	21	55	31	0	143	146	35	118	122	31	41	13	0	1.160	1.107	0.978	1.039	4.570	0.688	0.048	156	754	54	59	0.214	29	25	31	28	-50
3	1	7	"PFF0364"	"F20448_4"	9850	24020	110	438	406	129	93	97	27	97	96	0	844	793	243	136	142	53	98	97	0	0.487	0.476	0.499	0.483	1.633	0.434	0.777	80	547	1053	970	-1.037	345	708	313	657	0
3	2	7	"PFF0366"	"F20625_1"	10060	24030	120	509	482	174	94	100	34	93	90	0	809	746	229	137	144	62	96	95	0	0.618	0.637	0.628	0.579	2.352	0.621	0.740	120	546	1087	997	-0.695	415	672	388	609	0
3	3	7	"PFF0369"	"F20760_1"	10250	24020	130	356	351	90	93	97	33	97	95	0	648	611	162	136	140	43	96	93	0	0.514	0.543	0.538	0.536	1.653	0.523	0.793	120	536	775	733	-0.961	263	512	258	475	0
3	4	7	"PFF0372"	"F20855_1"	10430	24030	130	158	161	42	94	97	24	84	71	0	183	185	43	137	140	26	70	44	0	1.391	1.396	1.194	1.067	2.775	1.316	0.153	120	571	110	115	0.476	64	46	67	48	0
3	5	7	"PFF0375"	"F20870_2"	10630	24030	130	180	186	65	93	97	25	88	79	0	315	312	93	135	138	25	94	90	0	0.483	0.525	0.486	0.514	2.159	0.487	0.423	120	542	267	270	-1.049	87	180	93	177	0
3	6	7	"PFF0378"	"F20896_3"	10800	24020	150	114	115	29	94	97	23	45	18	0	148	149	31	137	140	27	28	9	0	1.818	1.750	1.391	1.377	4.094	0.719	0.004	156	703	31	33	0.862	20	11	21	12	-50
3	7	7	"PFF0409"	"F22107_2"	11050	24010	150	105	110	32	94	98	25	27	12	0	149	153	36	137	143	47	14	3	0	0.917	1.000	0.738	0.707	3.896	0.328	0.049	156	696	23	32	-0.126	11	12	16	16	-50
3	8	7	"PFF0415"	"F22233_2"	11190	24020	110	284	278	77	93	98	28	95	93	0	556	530	169	136	145	60	92	88	0	0.455	0.470	0.502	0.488	1.741	0.404	0.724	80	371	611	579	-1.137	191	420	185	394	0
3	9	7	"PFF0417"	"F2227_1"	11390	24020	120	808	765	215	90	94	25	100	97	0	1092	998	337	134	140	49	97	96	0	0.749	0.781	0.722	0.822	1.963	0.721	0.805	120	479	1676	1539	-0.416	718	958	675	864	0
3	10	7	"PFF0420"	"F22395_1"	11540	24040	150	111	114	32	88	91	22	50	25	0	141	141	28	128	132	25	32	9	0	1.769	2.000	1.198	1.188	3.874	1.408	0.030	156	632	36	39	0.823	23	13	26	13	-50
3	11	7	"PFF0431"	"F22631_1"	11770	24020	150	98	102	23	88	93	25	28	9	0	139	142	31	128	132	25	28	12	0	0.909	1.000	1.000	0.827	4.709	0.301	0.007	156	729	21	28	-0.138	10	11	14	14	-50
3	12	7	"PFF0435"	"F22741_2"	11960	24020	120	283	287	112	89	92	24	95	91	0	613	575	216	130	136	42	90	88	0	0.402	0.445	0.438	0.442	2.335	0.381	0.595	120	510	677	643	-1.316	194	483	198	445	0
3	13	7	"PFF1070"	"F45236_1"	12150	24020	120	1619	1438	543	86	89	20	100	99	0	1224	1092	395	128	130	23	96	95	0	1.399	1.402	1.427	1.461	2.281	1.438	0.774	120	519	2629	2316	0.484	1533	1096	1352	964	0
3	14	7	"PFF1072"	"F4524_3"	12340	24020	110	232	223	56	84	87	20	96	92	0	455	429	121	124	128	29	95	92	0	0.447	0.456	0.462	0.473	2.121	0.391	0.673	80	485	479	444	-1.161	148	331	139	305	0
3	15	7	"PFF1075"	"F45282_1"	12540	24020	120	193	188	57	82	85	22	90	85	0	295	292	84	121	127	37	94	87	0	0.638	0.620	0.636	0.581	2.359	0.563	0.473	120	565	285	277	-0.649	111	174	106	171	0
3	16	7	"PFF1077"	"F45296_2"	12730	24020	120	208	203	59	83	86	22	94	86	0	410	390	99	119	122	24	98	96	0	0.430	0.443	0.444	0.408	2.024	0.424	0.667	120	558	416	391	-1.219	125	291	120	271	0
3	17	7	"PFF1080"	"F45354_1"	12920	24010	110	785	729	250	80	83	20	98	98	0	752	795	545	114	118	28	96	95	0	1.105	0.953	1.055	1.027	2.298	0.794	0.639	80	487	1343	1330	0.144	705	638	649	681	0
3	18	7	"PFF1082"	"F4541_1"	13110	24020	120	487	456	184	82	84	19	93	91	0	1715	1502	588	121	124	28	97	96	0	0.254	0.271	0.266	0.267	2.306	0.256	0.804	120	545	1999	1755	-1.977	405	1594	374	1381	0
3	19	7	"PFF1120"	"F46301_17"	13290	24010	110	800	761	263	87	94	42	98	96	0	940	862	294	129	140	79	97	92	0	0.879	0.920	0.933	0.952	1.896	0.872	0.839	80	447	1524	1407	-0.186	713	811	674	733	0
3	20	7	"PFF1128"	"F46381_1"	13490	24010	120	2002	1820	695	90	96	41	100	100	0	2008	1796	678	132	143	76	95	94	0	1.019	1.040	1.013	1.103	2.080	1.038	0.853	120	496	3788	3394	0.027	1912	1876	1730	1664	0
3	21	7	"PFF1133"	"F46513_1"	13660	24010	110	1069	980	380	88	94	41	100	97	0	3200	2911	1051	131	162	259	100	91	0	0.320	0.321	0.322	0.313	1.803	0.284	0.789	80	454	4050	3672	-1.645	981	3069	892	2780	0
3	22	7	"PFF1136"	"F46584_1"	13870	24010	120	3458	3241	1327	80	86	36	100	100	0	6063	5120	2139	119	145	229	96	93	0	0.568	0.632	0.644	0.658	2.190	0.605	0.822	120	588	9322	8162	-0.815	3378	5944	3161	5001	0
3	1	8	"PFF1138"	"F46705_1"	9880	24220	120	4457	3942	1430	93	96	24	100	100	0	2572	2360	744	136	141	50	99	99	0	1.791	1.731	1.833	1.724	2.210	1.844	0.813	120	609	6800	6073	0.841	4364	2436	3849	2224	0
3	2	8	"PFF1140"	"F46816_1"	10070	24220	120	448	435	156	94	97	23	96	95	0	606	569	189	136	137	25	96	95	0	0.753	0.788	0.811	0.802	2.344	0.783	0.701	120	486	824	774	-0.409	354	470	341	433	0
3	3	8	"PFF1163"	"F47563_1"	10260	24220	120	195	196	57	93	96	22	93	82	0	241	241	60	135	138	26	89	83	0	0.962	0.972	0.869	0.930	2.320	0.935	0.439	120	502	208	209	-0.055	102	106	103	106	0
3	4	8	"PFF1165"	"F47822_1"	10450	24220	120	311	293	106	93	96	23	90	88	0	276	274	77	137	140	27	90	85	0	1.568	1.460	1.344	1.125	3.043	1.518	0.564	120	468	357	337	0.649	218	139	200	137	0
3	5	8	"PFF1167"	"F47864_3"	10630	24220	120	404	379	128	92	96	24	96	94	0	482	468	128	135	138	27	97	95	0	0.899	0.862	0.891	0.862	2.356	0.871	0.766	120	465	659	620	-0.153	312	347	287	333	0
3	6	8	"PFF1175"	"F48138_1"	10820	24220	120	128	131	33	91	94	23	66	32	0	228	225	59	134	137	27	87	75	0	0.394	0.440	0.426	0.403	3.043	0.326	0.194	120	498	131	131	-1.345	37	94	40	91	0
3	7	8	"PFF1179"	"F48181_2"	11020	24220	120	858	777	296	91	94	23	99	96	0	1195	1116	344	135	138	27	99	98	0	0.724	0.699	0.710	0.669	2.403	0.690	0.803	120	501	1827	1667	-0.467	767	1060	686	981	0
3	8	8	"PFF1182"	"F48253_3"	11220	24200	150	110	115	30	91	95	25	39	15	0	148	155	35	136	143	50	17	2	0	1.583	1.263	1.171	1.043	3.740	0.199	0.084	156	588	31	43	0.663	19	12	24	19	-50
3	9	8	"PFF1197"	"F48515_1"	11400	24220	130	406	381	143	89	91	21	97	93	0	723	662	236	132	135	23	97	95	0	0.536	0.551	0.534	0.562	1.998	0.534	0.802	120	471	908	822	-0.899	317	591	292	530	0
3	10	8	"PFF1204"	"F48839_1"	11600	24210	120	377	374	131	85	89	23	97	95	0	495	468	155	131	134	25	96	92	0	0.802	0.858	0.873	0.873	2.009	0.817	0.691	120	477	656	626	-0.318	292	364	289	337	0
3	11	8	"PFF1208"	"F49178_1"	11790	24230	100	121	124	30	84	88	23	71	37	0	164	168	34	129	132	25	61	35	0	1.057	1.026	1.038	1.072	2.963	0.873	0.074	80	402	72	79	0.080	37	35	40	39	0
3	12	8	"PFF1210"	"F4934_1"	11980	24210	120	452	426	141	85	90	38	95	94	0	553	515	191	126	129	24	94	90	0	0.859	0.877	0.826	0.944	2.125	0.807	0.759	120	488	794	730	-0.218	367	427	341	389	0
3	13	8	"PFF1215"	"F49538_1"	12160	24210	120	1934	1798	568	83	88	37	100	100	0	2639	2337	908	123	126	25	98	97	0	0.736	0.775	0.748	0.905	2.387	0.716	0.846	120	484	4367	3929	-0.443	1851	2516	1715	2214	0
3	14	8	"PFF1218"	"F49644_4"	12350	24210	120	669	630	257	85	87	21	96	95	0	668	614	209	122	127	29	96	94	0	1.070	1.108	1.128	1.066	2.765	1.143	0.727	120	503	1130	1037	0.097	584	546	545	492	0
3	15	8	"PFF1901"	"F8433_1"	12540	24210	120	1506	1371	496	88	91	23	100	100	0	1264	1148	394	126	129	24	99	99	0	1.246	1.255	1.267	1.305	2.228	1.291	0.796	120	498	2556	2305	0.317	1418	1138	1283	1022	0
3	16	8	"PFF1905"	"F8612_1"	12740	24210	120	892	844	357	90	96	52	95	92	0	1645	1538	516	126	140	129	96	95	0	0.528	0.534	0.560	0.502	2.315	0.519	0.791	120	505	2321	2166	-0.921	802	1519	754	1412	0
3	17	8	"PFF1913"	"F8921_1"	12930	24210	120	1012	901	378	84	91	51	95	90	0	2684	2469	856	120	136	131	97	95	0	0.362	0.348	0.361	0.322	2.499	0.326	0.764	120	499	3492	3166	-1.466	928	2564	817	2349	0
3	18	8	"PFF1915"	"F8939_2"	13120	24210	120	238	224	79	80	82	19	86	83	0	465	432	153	122	124	23	91	88	0	0.461	0.465	0.466	0.443	2.162	0.429	0.720	120	487	501	454	-1.118	158	343	144	310	0
3	19	8	"PFF1919"	"F9091_1"	13310	24200	110	241	238	90	85	91	38	86	81	0	410	370	169	126	140	79	80	72	0	0.549	0.627	0.536	0.541	2.335	0.538	0.668	80	453	440	397	-0.864	156	284	153	244	0
3	20	8	"PFF1921"	"F9247_1"	13480	24190	120	308	308	91	83	87	27	98	94	0	367	356	121	120	130	52	87	84	0	0.911	0.953	0.924	1.000	2.129	0.842	0.682	120	457	472	461	-0.135	225	247	225	236	0
3	21	8	"PFI0014"	"I10798_1"	13660	24210	150	82	85	22	76	82	35	8	1	0	106	109	20	112	136	217	0	0	0	-1.000	-3.000	0.765	0.767	3.737	0.357	0.006	156	655	0	6	Error	6	-6	9	-3	-50
3	22	8	"PFI0017"	"I10882_1"	13850	24190	120	314	316	72	73	77	23	100	100	0	709	679	191	109	113	22	98	96	0	0.402	0.426	0.418	0.455	2.028	0.374	0.752	120	581	841	813	-1.316	241	600	243	570	0
3	1	9	"PFI0023"	"I11056_2"	9870	24410	120	109	113	32	93	96	25	42	16	0	178	184	41	134	136	27	69	44	0	0.364	0.400	0.574	0.501	2.990	0.278	0.046	120	565	60	70	-1.459	16	44	20	50	0
3	2	9	"PFI0029"	"I11211_1"	10050	24400	120	203	203	49	94	99	53	89	52	0	257	258	43	135	136	25	99	95	0	0.893	0.886	0.905	0.857	1.981	1.397	0.295	120	475	231	232	-0.163	109	122	109	123	0
3	3	9	"PFI0033"	"I11281_1"	10260	24420	150	100	104	26	92	97	50	8	0	0	139	143	29	134	136	25	24	10	0	1.600	1.333	0.889	1.028	3.906	33.215	0.002	156	521	13	21	0.678	8	5	12	9	-50
3	4	9	"PFI0035"	"I11342_1"	10430	24400	120	620	613	146	87	90	20	100	100	0	927	921	191	132	135	26	100	99	0	0.670	0.667	0.663	0.664	1.647	0.651	0.825	120	422	1328	1315	-0.577	533	795	526	789	0
3	5	9	"PFI0056"	"I12038_2"	10630	24400	130	192	199	48	86	88	20	97	95	0	183	184	34	130	133	26	79	50	0	2.000	2.093	1.929	2.116	2.544	2.470	0.260	120	528	159	167	1.000	106	53	113	54	0
3	6	9	"PFI0058"	"I12132_1"	10820	24400	120	354	394	325	88	90	21	95	93	0	885	891	513	129	133	27	96	96	0	0.352	0.402	0.353	0.356	1.907	0.416	0.565	120	488	1022	1068	-1.507	266	756	306	762	0
3	7	9	"PFI0060"	"I12159_3"	11010	24380	110	126	131	35	87	91	23	72	41	0	165	165	38	132	136	28	56	26	0	1.182	1.333	1.190	1.219	2.674	1.013	0.157	80	418	72	77	0.241	39	33	44	33	0
3	8	9	"PFI0063"	"I12192_2"	11190	24410	150	99	103	29	89	93	23	30	16	0	138	141	33	131	135	27	25	10	0	1.429	1.400	0.814	0.867	4.570	0.081	0.012	156	589	17	24	0.515	10	7	14	10	-50
3	9	9	"PFI0069"	"I12412_1"	11400	24400	120	384	370	128	86	89	22	95	95	0	332	335	85	127	130	23	97	95	0	1.454	1.365	1.347	1.284	2.083	1.476	0.688	120	498	503	492	0.540	298	205	284	208	0
3	10	9	"PFI0072"	"I12552_2"	11590	24390	130	9497	8669	2772	85	87	20	100	100	0	5554	5010	1899	123	127	24	99	95	0	1.733	1.756	1.668	1.813	1.904	1.727	0.881	120	559	14843	13471	0.793	9412	5431	8584	4887	0
3	11	9	"PFI0105"	"I13369_2"	11790	24400	120	187	186	52	87	89	21	90	85	0	255	256	54	125	130	24	97	94	0	0.769	0.756	0.778	0.689	2.336	0.743	0.447	120	520	230	230	-0.379	100	130	99	131	0
3	12	9	"PFI0107"	"I13466_1"	11970	24390	120	341	331	105	84	88	37	93	90	0	474	453	130	123	125	22	98	96	0	0.732	0.748	0.747	0.711	2.147	0.727	0.725	120	499	608	577	-0.450	257	351	247	330	0
3	13	9	"PFI0111"	"I13569_2"	12170	24400	120	455	436	158	83	87	39	95	90	0	780	740	206	118	125	87	98	96	0	0.562	0.568	0.562	0.490	2.261	0.548	0.684	120	443	1034	975	-0.832	372	662	353	622	0
3	14	9	"PFI0113"	"I13674_4"	12350	24400	150	107	109	30	82	85	22	51	28	0	138	139	31	118	126	80	2	0	0	1.250	1.286	1.111	1.026	3.001	0.830	0.061	156	540	45	48	0.322	25	20	27	21	-50
3	15	9	"PFI0118"	"I13901_1"	12540	24390	130	186	191	52	84	89	47	89	57	0	212	208	51	120	123	24	90	80	0	1.109	1.216	1.076	1.224	2.224	1.179	0.418	120	526	194	195	0.149	102	92	107	88	0
3	16	9	"PFI0122"	"I13918_1"	12740	24400	130	1167	1076	385	85	92	57	99	94	0	1672	1636	427	123	133	107	99	97	0	0.699	0.655	0.681	0.595	1.870	0.670	0.846	120	527	2631	2504	-0.518	1082	1549	991	1513	0
3	17	9	"PFJ0094"	"J1546_3"	12920	24390	150	113	117	34	82	88	48	30	5	0	135	138	26	116	132	121	0	0	0	1.632	1.591	1.450	1.342	4.198	2.006	0.035	156	578	50	57	0.706	31	19	35	22	-50
3	18	9	"PFJ0104"	"J157_2"	13140	24390	150	93	96	26	76	78	19	44	21	0	129	133	29	112	117	37	26	3	0	1.000	0.952	0.908	0.949	3.861	0.520	0.058	156	643	34	41	0.000	17	17	20	21	-50
3	19	9	"PFJ0107"	"J1588_1"	13300	24380	110	295	295	117	76	80	25	92	88	0	499	467	199	112	122	61	90	81	0	0.566	0.617	0.519	0.629	2.503	0.511	0.657	80	399	606	574	-0.821	219	387	219	355	0
3	20	9	"PFJ0110"	"J1616_1"	13470	24400	150	81	83	22	73	77	24	20	5	0	108	112	25	107	116	52	3	0	0	8.000	2.000	0.915	0.978	3.516	0.189	0.091	156	728	9	15	3.000	8	1	10	5	-50
3	21	9	"PFJ0116"	"J163_7"	13690	24390	110	107	113	31	72	76	20	80	41	0	193	197	55	106	110	22	92	87	0	0.402	0.451	0.479	0.384	2.256	0.405	0.339	80	458	122	132	-1.314	35	87	41	91	0
3	22	9	"PFJ0119"	"J167_13"	13880	24400	120	211	215	75	71	74	20	98	90	0	369	353	120	105	108	20	94	91	0	0.530	0.581	0.553	0.580	2.168	0.544	0.641	120	577	404	392	-0.915	140	264	144	248	0
3	1	10	"PFJ0157"	"J183_4"	9890	24600	130	192	191	54	97	100	29	90	80	0	366	358	111	136	141	32	91	90	0	0.413	0.423	0.397	0.408	1.822	0.376	0.535	120	600	325	316	-1.276	95	230	94	222	0
3	2	10	"PFJ0159"	"J183_6"	10070	24600	150	109	110	29	96	98	23	35	10	0	160	162	35	135	139	32	44	13	0	0.520	0.519	0.697	0.767	3.977	0.239	0.036	156	590	38	41	-0.943	13	25	14	27	-50
3	3	10	"PFJ0161"	"J183_8"	10250	24590	120	162	167	43	89	91	21	94	80	0	304	298	65	131	133	24	96	95	0	0.422	0.467	0.496	0.464	2.212	0.385	0.461	120	440	246	245	-1.245	73	173	78	167	0
3	4	10	"PFJ0165"	"J1901_2"	10440	24590	150	99	108	36	79	82	21	47	33	0	145	151	42	119	123	24	50	28	0	0.769	0.906	0.827	0.781	2.998	0.737	0.148	156	597	46	61	-0.379	20	26	29	32	-50
3	5	10	"PFJ0168"	"J191_1"	10630	24590	120	166	171	52	73	76	18	95	90	0	283	280	61	114	117	22	99	95	0	0.550	0.590	0.576	0.548	2.247	0.556	0.548	120	478	262	264	-0.862	93	169	98	166	0
3	6	10	"PFJ0170"	"J191_6"	10820	24590	150	118	122	37	75	79	21	74	50	0	145	148	35	117	120	25	52	25	0	1.536	1.516	1.157	1.195	3.353	1.137	0.175	156	698	71	78	0.619	43	28	47	31	-50
3	7	10	"PFJ0203"	"J21_13"	11050	24600	150	107	113	38	82	86	23	51	28	0	141	145	33	125	128	26	41	16	0	1.563	1.550	1.289	1.142	4.822	1.683	0.062	156	635	41	51	0.644	25	16	31	20	-50
3	8	10	"PFJ0207"	"J21_24"	11210	24590	130	301	288	94	84	87	21	94	92	0	376	364	100	124	126	24	97	95	0	0.861	0.850	0.824	0.843	1.967	0.839	0.691	120	476	469	444	-0.216	217	252	204	240	0
3	9	10	"PFJ0209"	"J21_26"	11410	24590	120	358	340	133	82	84	20	91	89	0	454	446	149	118	121	22	97	96	0	0.821	0.787	0.794	0.727	2.181	0.798	0.750	120	528	612	586	-0.284	276	336	258	328	0
3	10	10	"PFJ0212"	"J21_31"	11600	24590	120	5363	4776	1870	83	84	19	100	100	0	6137	5600	1764	117	121	22	100	100	0	0.877	0.856	0.842	0.758	1.991	0.888	0.867	120	497	11300	10176	-0.189	5280	6020	4693	5483	0
3	11	10	"PFJ0216"	"J21_9"	11780	24620	150	82	86	24	84	85	20	17	5	0	122	124	26	120	123	22	22	7	0	-1.000	0.500	1.048	0.974	3.194	0.410	0.020	156	642	0	6	Error	-2	2	2	4	-50
3	12	10	"PFJ0218"	"J222_2"	11970	24580	110	214	204	70	85	87	21	88	83	0	376	356	133	123	130	40	87	86	0	0.510	0.511	0.506	0.504	1.967	0.463	0.623	80	473	382	352	-0.972	129	253	119	233	0
3	13	10	"PFJ0247"	"J242_2"	12170	24580	150	112	115	31	88	92	24	48	22	0	160	159	37	126	135	77	13	0	0	0.706	0.818	0.637	0.715	3.535	0.048	0.014	156	681	58	60	-0.503	24	34	27	33	-50
3	14	10	"PFJ0250"	"J245_1"	12360	24580	110	137	135	35	82	85	20	81	56	0	196	189	59	121	124	26	78	67	0	0.733	0.779	0.655	0.678	2.865	0.560	0.336	80	424	130	121	-0.447	55	75	53	68	0
3	15	10	"PFJ0252"	"J245_13"	12540	24580	120	220	218	68	78	83	45	90	75	0	247	237	70	113	116	21	89	83	0	1.060	1.129	1.048	1.118	2.047	1.416	0.403	120	546	276	264	0.084	142	134	140	124	0
3	16	10	"PFJ0254"	"J245_5"	12740	24590	120	153	160	62	77	82	45	79	40	0	264	265	83	112	116	22	99	95	0	0.500	0.542	0.523	0.509	2.041	0.469	0.339	120	530	228	236	-1.000	76	152	83	153	0
3	17	10	"PFJ0257"	"J245_9"	12940	24610	150	85	86	18	78	80	18	26	6	0	117	118	22	111	115	22	22	5	0	1.167	1.143	0.821	0.847	4.812	4.038	0.001	156	576	13	15	0.222	7	6	8	7	-50
3	18	10	"PFJ0259"	"J2465_2"	13090	24590	150	88	90	21	76	78	18	39	12	0	118	122	31	110	114	22	30	12	0	1.500	1.167	0.782	1.034	3.735	0.328	0.042	156	644	20	26	0.585	12	8	14	12	-50
3	19	10	"PFK0310"	"Kn2750_3"	13320	24590	90	116	118	32	71	73	17	80	63	0	143	159	51	106	110	21	71	38	0	1.216	0.887	1.048	0.987	2.961	0.588	0.193	52	400	82	100	0.282	45	37	47	53	0
3	20	10	"PFK0321"	"Kn2865_1"	13500	24580	90	109	117	38	68	70	15	88	71	0	153	155	47	103	105	18	73	57	0	0.820	0.942	0.854	0.906	3.175	0.675	0.293	52	351	91	101	-0.286	41	50	49	52	0
3	21	10	"PFK0331"	"Kn3020_1"	13680	24580	130	696	669	356	70	73	18	100	100	0	879	804	314	104	107	20	95	91	0	0.808	0.856	0.844	0.962	2.195	0.879	0.685	120	616	1401	1299	-0.308	626	775	599	700	0
3	22	10	"PFK0339"	"Kn3094_1"	13880	24590	150	80	85	30	73	76	20	29	10	0	116	120	26	107	109	20	38	13	0	0.778	0.923	0.880	0.844	4.662	21.754	0.000	156	799	16	25	-0.363	7	9	12	13	-50
3	1	11	"PFK0353"	"Kn3360_3"	9890	24800	150	101	102	24	94	97	26	21	2	0	150	150	34	134	138	29	33	11	0	0.438	0.500	0.614	0.616	3.371	0.161	0.005	156	802	23	24	-1.193	7	16	8	16	-50
3	2	11	"PFK0355"	"Kn3360_5"	10070	24790	110	410	405	137	94	96	23	98	96	0	561	529	168	134	138	35	95	91	0	0.740	0.787	0.756	0.815	2.003	0.785	0.783	80	444	743	706	-0.434	316	427	311	395	0
3	3	11	"PFK0384"	"Kn386_1"	10260	24800	100	165	166	56	86	89	23	87	76	0	166	170	48	125	131	35	56	25	0	1.927	1.778	1.540	1.524	2.707	1.362	0.305	80	475	120	125	0.946	79	41	80	45	0
3	4	11	"PFK0387"	"Kn400_3"	10470	24790	130	1339	1341	523	69	73	20	100	97	0	931	869	374	112	117	25	92	90	0	1.551	1.680	1.562	1.716	1.820	1.690	0.762	120	593	2089	2029	0.633	1270	819	1272	757	0
3	5	11	"PFK0390"	"Kn4028_2"	10650	24790	120	1185	1091	397	63	64	12	100	100	0	1742	1522	595	112	113	19	95	94	0	0.688	0.729	0.721	0.860	2.462	0.683	0.831	120	497	2752	2438	-0.539	1122	1630	1028	1410	0
3	6	11	"PFK0393"	"Kn4044_1"	10840	24800	120	318	304	113	64	67	15	95	95	0	275	264	70	108	111	20	95	91	0	1.521	1.538	1.600	1.475	2.004	1.640	0.700	120	512	421	396	0.605	254	167	240	156	0
3	7	11	"PFK0400"	"Kn4252_3"	11030	24790	120	1947	1801	581	72	75	18	100	100	0	2364	2137	815	113	116	23	100	98	0	0.833	0.854	0.856	0.984	2.187	0.799	0.807	120	498	4126	3753	-0.264	1875	2251	1729	2024	0
3	8	11	"PFK0406"	"Kn434_1"	11220	24790	120	1102	1071	340	82	84	19	100	100	0	567	538	164	121	124	23	98	96	0	2.287	2.372	2.399	2.477	1.959	2.523	0.776	120	522	1466	1406	1.193	1020	446	989	417	0
3	9	11	"PFK0434"	"Kn5123_1"	11410	24790	120	209	209	61	81	84	21	93	90	0	453	439	135	120	122	22	95	95	0	0.384	0.401	0.380	0.403	2.463	0.350	0.632	120	528	461	447	-1.379	128	333	128	319	0
3	10	11	"PFK0438"	"Kn5186_3"	11600	24790	120	894	830	360	80	83	20	98	97	0	1295	1208	447	118	120	21	100	100	0	0.692	0.688	0.683	0.626	2.447	0.687	0.780	120	504	1991	1840	-0.532	814	1177	750	1090	0
3	11	11	"PFK0449"	"Kn5414_1"	11790	24790	120	126	133	41	82	85	20	69	51	0	233	233	59	119	121	21	95	89	0	0.386	0.447	0.443	0.402	2.845	0.376	0.309	120	412	158	165	-1.373	44	114	51	114	0
3	12	11	"PFK0454"	"Kn5561_2"	11980	24790	120	388	362	128	84	87	22	95	94	0	571	554	176	123	128	31	95	94	0	0.679	0.645	0.656	0.592	2.540	0.608	0.725	120	543	752	709	-0.559	304	448	278	431	0
3	13	11	"PFK0456"	"Kn5587_1"	12170	24790	120	8588	8137	2998	87	89	22	100	100	0	7935	7540	2468	125	129	25	100	100	0	1.088	1.086	1.124	1.044	2.174	1.098	0.800	120	529	16311	15465	0.122	8501	7810	8050	7415	0
3	14	11	"PFK0460"	"Kn569_3"	12370	24790	120	682	648	269	83	87	33	92	87	0	342	326	106	121	124	25	89	87	0	2.710	2.756	2.752	2.549	2.449	2.999	0.725	120	544	820	770	1.439	599	221	565	205	0
3	15	11	"PFK0488"	"Kn67_1"	12550	24790	120	261	261	100	78	82	32	88	87	0	316	305	98	113	116	21	96	88	0	0.901	0.953	0.965	0.933	2.556	0.999	0.514	120	527	386	375	-0.150	183	203	183	192	0
3	16	11	"PFK0491"	"Kn6869_1"	12750	24790	120	1783	1668	657	75	78	25	100	98	0	770	732	238	111	113	19	100	100	0	2.592	2.565	2.631	2.351	2.376	2.875	0.787	120	525	2367	2214	1.374	1708	659	1593	621	0
3	17	11	"PFK0496"	"Kn707_1"	12940	24790	120	2345	2065	789	79	82	28	99	97	0	2306	2050	714	114	118	23	100	100	0	1.034	1.026	1.012	0.923	2.208	1.035	0.843	120	467	4458	3922	0.048	2266	2192	1986	1936	0
3	18	11	"PFK0507"	"Kn768_1"	13140	24790	130	259	254	77	79	81	19	96	93	0	395	376	122	115	118	24	91	90	0	0.643	0.670	0.646	0.640	1.928	0.635	0.673	120	538	460	436	-0.637	180	280	175	261	0
3	19	11	"PFK0510"	"Kn7854_1"	13310	24780	120	317	306	107	73	76	17	98	95	0	588	540	189	109	112	21	99	97	0	0.509	0.541	0.539	0.546	2.422	0.490	0.715	120	518	723	664	-0.973	244	479	233	431	0
3	20	11	"PFK0516"	"Kn8017_1"	13500	24780	120	8277	7409	3686	72	74	28	100	100	0	4042	3611	1687	105	107	18	100	98	0	2.084	2.093	2.161	2.204	2.498	2.249	0.817	120	576	12142	10843	1.059	8205	3937	7337	3506	0
3	21	11	"PFK1023"	"Ks506_1"	13700	24780	120	2245	2079	713	72	76	29	100	100	0	1714	1608	524	105	107	18	99	99	0	1.351	1.335	1.366	1.324	2.019	1.353	0.825	120	540	3782	3510	0.434	2173	1609	2007	1503	0
3	22	11	"PFK1025"	"Ks506_6"	13890	24780	120	494	490	169	74	79	38	99	96	0	866	851	256	108	110	19	100	99	0	0.554	0.560	0.593	0.549	2.025	0.534	0.765	120	520	1178	1159	-0.852	420	758	416	743	0
3	1	12	"PFK1027"	"Ks509_1"	9910	24990	120	220	220	68	92	96	23	93	86	0	354	348	109	136	139	28	94	91	0	0.587	0.604	0.560	0.567	2.050	0.517	0.562	120	531	346	340	-0.768	128	218	128	212	0
3	2	12	"PFK1030"	"Ks509_6"	10080	24990	120	1264	1197	479	96	98	22	96	95	0	714	684	243	138	142	34	95	92	0	2.028	2.016	1.964	1.632	2.546	2.116	0.805	120	517	1744	1647	1.020	1168	576	1101	546	0
3	3	12	"PFK1033"	"Ks510_10"	10280	24990	120	1483	1411	466	83	86	23	100	100	0	503	497	124	122	125	26	100	99	0	3.675	3.541	3.689	3.461	1.854	4.012	0.779	120	536	1781	1703	1.878	1400	381	1328	375	0
3	4	12	"PFK1036"	"Ks510_3"	10470	24990	120	613	593	203	65	68	14	100	100	0	553	527	155	110	113	18	96	95	0	1.237	1.266	1.210	1.166	1.835	1.283	0.803	120	491	991	945	0.307	548	443	528	417	0
3	5	12	"PFK1051"	"Ks539_1"	10660	24980	120	1777	1642	586	62	63	12	100	100	0	1937	1791	560	120	122	18	100	100	0	0.944	0.946	0.946	0.924	1.680	0.961	0.860	120	482	3532	3251	-0.083	1715	1817	1580	1671	0
3	6	12	"PFK1053"	"Ks545_4"	10850	24990	120	446	424	139	62	64	14	99	96	0	555	516	167	113	115	19	95	95	0	0.869	0.898	0.890	0.819	1.888	0.861	0.779	120	470	826	765	-0.203	384	442	362	403	0
3	7	12	"PFK1057"	"Ks54_4"	11040	24990	120	633	618	243	71	74	18	98	97	0	812	811	273	112	115	21	99	98	0	0.803	0.783	0.778	0.744	1.772	0.793	0.840	120	466	1262	1246	-0.317	562	700	547	699	0
3	8	12	"PFK1062"	"Ks5580_5"	11240	24990	120	587	542	207	82	85	19	97	95	0	856	772	262	121	125	24	95	95	0	0.687	0.707	0.708	0.656	2.455	0.711	0.822	120	442	1240	1111	-0.541	505	735	460	651	0
3	9	12	"PFK1065"	"Ks565_1"	11410	24990	130	1304	1295	341	86	89	21	100	100	0	573	553	133	125	129	23	100	100	0	2.719	2.825	2.852	2.852	1.412	2.959	0.824	120	497	1666	1637	1.443	1218	448	1209	428	0
3	10	12	"PFK1067"	"Ks565_2"	11610	24990	120	525	506	172	86	89	20	98	95	0	689	646	197	126	128	23	96	96	0	0.780	0.808	0.780	0.827	1.882	0.793	0.802	120	446	1002	940	-0.359	439	563	420	520	0
3	11	12	"PFK1087"	"Ks56_4"	11780	24970	150	103	109	33	87	91	22	41	18	0	143	149	35	126	129	23	44	20	0	0.941	0.957	0.821	0.836	3.494	0.601	0.049	156	572	33	45	-0.087	16	17	22	23	-50
3	12	12	"PFK1089"	"Ks56_9"	11990	24980	120	250	247	56	85	89	23	99	98	0	353	339	91	125	128	24	95	91	0	0.724	0.757	0.717	0.849	2.292	0.676	0.677	120	512	393	376	-0.467	165	228	162	214	0
3	13	12	"PFK1091"	"Ks586_5"	12190	24980	120	300	300	82	84	86	19	99	99	0	379	370	96	119	124	24	98	96	0	0.831	0.861	0.865	0.886	1.877	0.864	0.701	120	478	476	467	-0.267	216	260	216	251	0
3	14	12	"PFK1096"	"Ks592_4"	12370	24980	120	1645	1493	479	82	85	33	100	100	0	1838	1690	500	116	120	22	98	97	0	0.908	0.896	0.914	0.951	2.374	0.888	0.853	120	451	3285	2985	-0.140	1563	1722	1411	1574	0
3	15	12	"PFK1098"	"Ks595_2"	12560	24980	120	354	338	124	79	83	32	91	88	0	350	339	108	115	119	21	93	92	0	1.170	1.156	1.103	1.011	2.484	1.193	0.730	120	470	510	483	0.227	275	235	259	224	0
3	16	12	"PFK1103"	"Ks5_1"	12750	24980	120	1664	1521	633	76	80	27	99	98	0	893	815	299	112	115	20	97	97	0	2.033	2.055	2.067	1.882	2.313	2.145	0.834	120	449	2369	2148	1.024	1588	781	1445	703	0
3	17	12	"PFK1124"	"Ks646_6"	12940	24980	120	362	341	116	79	83	28	95	90	0	663	599	213	114	118	23	93	90	0	0.515	0.540	0.536	0.506	2.098	0.497	0.779	120	449	832	747	-0.956	283	549	262	485	0
3	18	12	"PFK1126"	"Ks64_1"	13130	24980	120	162	162	46	77	79	19	95	85	0	271	262	68	112	115	22	95	90	0	0.535	0.567	0.544	0.548	2.012	0.509	0.516	120	468	244	235	-0.903	85	159	85	150	0
3	19	12	"PFK1135"	"Ks664_1"	13330	24980	120	262	246	83	73	75	18	95	91	0	525	505	159	108	109	19	100	98	0	0.453	0.436	0.430	0.434	1.841	0.412	0.724	120	441	606	570	-1.142	189	417	173	397	0
3	20	12	"PFK1137"	"Ks664_35"	13520	24980	130	1803	1709	650	74	76	17	100	100	0	2641	2438	815	108	109	20	100	100	0	0.683	0.702	0.691	0.654	1.825	0.712	0.857	120	474	4262	3965	-0.551	1729	2533	1635	2330	0
3	21	12	"PFK1140"	"Ks667_3"	13700	24980	120	106	113	28	74	77	18	75	48	0	137	139	32	109	111	21	60	35	0	1.143	1.300	1.043	1.114	3.454	1.044	0.087	120	487	60	69	0.193	32	28	39	30	0
3	22	12	"PFK1142"	"Ks66_1"	13890	24970	120	2540	2425	645	78	81	25	100	100	0	2321	2096	713	111	114	21	100	99	0	1.114	1.182	1.136	1.322	2.116	1.144	0.803	120	546	4672	4332	0.156	2462	2210	2347	1985	0
3	1	13	"PFM0090"	"M16407_5"	9900	25180	120	599	559	183	96	98	23	99	98	0	1363	1278	431	136	140	29	99	96	0	0.410	0.405	0.397	0.423	2.568	0.371	0.779	120	594	1730	1605	-1.287	503	1227	463	1142	0
3	2	13	"PFM0095"	"M16853_1"	10100	25180	120	230	218	72	94	97	21	90	85	0	394	372	120	136	139	28	90	89	0	0.527	0.525	0.498	0.512	2.474	0.465	0.535	120	488	394	360	-0.924	136	258	124	236	0
3	3	13	"PFM0099"	"M17049_2"	10290	25180	120	1392	1279	527	85	86	22	99	97	0	1304	1264	474	125	127	25	96	95	0	1.109	1.048	1.053	1.025	2.504	1.068	0.773	120	438	2486	2333	0.149	1307	1179	1194	1139	0
3	4	13	"PFM0101"	"M17181_1"	10470	25180	120	233	233	84	71	73	18	97	92	0	294	304	93	111	115	20	95	95	0	0.885	0.839	0.847	0.761	2.209	0.814	0.593	120	402	345	355	-0.176	162	183	162	193	0
3	5	13	"PFM0103"	"M17230_2"	10630	25170	150	77	87	43	65	68	16	44	28	0	111	119	45	111	114	18	26	11	0	100000.000	2.750	1.053	0.900	3.276	0.928	0.119	156	601	12	30	16.610	12	0	22	8	-50
3	6	13	"PFM0105"	"M17327_1"	10860	25180	120	414	385	141	64	67	16	95	91	0	425	401	130	108	110	17	94	92	0	1.104	1.096	1.074	1.078	2.253	1.093	0.749	120	418	667	614	0.143	350	317	321	293	0
3	7	13	"PFM0123"	"M18924_1"	11010	25160	150	106	162	133	73	75	18	59	46	0	141	195	125	113	117	22	52	41	0	1.179	1.085	0.954	0.977	3.580	1.091	0.496	156	506	61	171	0.237	33	28	89	82	-50
3	8	13	"PFM0125"	"M18924_16"	11210	25160	120	908	836	295	79	83	20	100	100	0	1587	1409	549	123	125	23	98	92	0	0.566	0.589	0.586	0.717	2.984	0.535	0.769	120	440	2293	2043	-0.820	829	1464	757	1286	0
3	9	13	"PFM0128"	"M18924_2"	11390	25160	120	2081	1862	749	84	88	20	100	100	0	2460	2295	903	125	128	24	98	96	0	0.855	0.819	0.844	0.897	2.511	0.796	0.812	120	445	4332	3948	-0.226	1997	2335	1778	2170	0
3	10	13	"PFM0134"	"M19188_5"	11580	25150	110	242	241	65	86	89	23	98	93	0	185	185	47	126	129	23	77	58	0	2.644	2.627	2.607	2.605	2.201	2.338	0.456	80	442	215	214	1.403	156	59	155	59	0
3	11	13	"PFM0138"	"M19559_4"	11780	25160	120	145	151	42	90	92	23	84	62	0	291	276	88	130	133	24	85	82	0	0.342	0.418	0.375	0.393	2.671	0.321	0.326	120	523	216	207	-1.550	55	161	61	146	0
3	12	13	"PFM0140"	"M196_2"	11970	25150	110	674	641	238	91	94	23	95	95	0	599	546	195	131	134	29	90	90	0	1.246	1.325	1.215	1.258	1.645	1.371	0.750	80	450	1051	965	0.317	583	468	550	415	0
3	13	13	"PFM0160"	"M21368_2"	12150	25150	110	336	334	118	90	94	23	98	93	0	199	195	48	130	136	31	82	55	0	3.565	3.754	3.376	3.378	1.996	4.314	0.373	80	469	315	309	1.834	246	69	244	65	0
3	14	13	"PFM0162"	"M21439_1"	12350	25150	120	351	337	113	84	88	23	97	95	0	290	278	75	123	126	26	92	89	0	1.599	1.632	1.599	1.585	2.403	1.750	0.635	120	512	434	408	0.677	267	167	253	155	0
3	15	13	"PFM0165"	"M21508_2"	12550	25160	130	635	585	212	78	82	23	98	95	0	705	656	202	117	120	21	98	97	0	0.947	0.941	0.945	0.930	2.390	0.960	0.780	120	508	1145	1046	-0.078	557	588	507	539	0
3	16	13	"PFM0167"	"M2157_1"	12730	25150	120	558	516	175	77	79	18	99	97	0	305	290	97	115	118	21	92	85	0	2.532	2.509	2.351	2.422	1.941	2.627	0.698	120	424	671	614	1.340	481	190	439	175	0
3	17	13	"PFM0171"	"M21780_2"	12910	25150	120	796	708	294	76	79	19	97	96	0	1111	947	441	114	117	21	97	96	0	0.722	0.759	0.742	0.837	2.615	0.693	0.733	120	412	1717	1465	-0.470	720	997	632	833	0
3	18	13	"PFM0173"	"M21780_4"	13100	25160	150	85	86	20	76	78	18	29	11	0	116	117	25	111	114	22	21	7	0	1.800	1.667	0.639	0.664	3.866	0.142	0.002	156	543	14	16	0.848	9	5	10	6	-50
3	19	13	"PFM0202"	"M23550_4"	13300	25150	130	1508	1379	437	75	78	19	100	100	0	1487	1313	479	109	112	21	96	96	0	1.040	1.083	1.058	1.123	2.041	1.040	0.835	120	439	2811	2508	0.056	1433	1378	1304	1204	0
3	20	13	"PFM0204"	"M23550_7"	13470	25140	150	94	102	31	75	77	19	48	26	0	117	118	27	108	111	21	25	7	0	2.111	2.700	1.161	1.330	3.322	2.123	0.013	156	536	28	37	1.078	19	9	27	10	-50
3	21	13	"PFM0209"	"M24104_1"	13680	25150	110	337	332	118	74	76	18	93	92	0	546	503	223	108	114	39	90	83	0	0.600	0.653	0.641	0.668	2.480	0.540	0.729	80	459	701	653	-0.736	263	438	258	395	0
3	22	13	"PFM0211"	"M24315_1"	13870	25150	110	375	387	135	77	79	18	98	96	0	622	582	228	108	114	45	92	90	0	0.580	0.654	0.645	0.725	2.553	0.547	0.735	80	513	812	784	-0.786	298	514	310	474	0
3	1	14	"PFM0214"	"M24561_16"	9900	25370	120	223	217	76	93	96	23	89	83	0	373	361	122	134	137	26	90	88	0	0.544	0.546	0.505	0.537	2.065	0.505	0.601	120	543	369	351	-0.878	130	239	124	227	0
3	2	14	"PFM0216"	"M24561_22"	10080	25370	120	690	611	240	93	96	23	97	95	0	856	794	259	134	138	27	96	95	0	0.827	0.785	0.799	0.691	2.053	0.796	0.815	120	423	1319	1178	-0.274	597	722	518	660	0
3	3	14	"PFM0675"	"M49210_1"	10250	25350	120	213	211	59	90	94	22	95	90	0	295	288	84	135	139	27	90	84	0	0.769	0.791	0.806	0.774	2.003	0.676	0.500	120	422	283	274	-0.379	123	160	121	153	0
3	4	14	"PFM0678"	"M49439_1"	10430	25350	110	220	222	70	85	88	21	95	91	0	272	268	71	125	131	29	91	88	0	0.918	0.958	0.974	0.851	2.355	0.913	0.549	80	439	282	280	-0.123	135	147	137	143	0
3	5	14	"PFM0682"	"M49680_3"	10620	25350	110	195	190	52	78	82	21	93	88	0	425	416	130	116	121	33	92	91	0	0.379	0.373	0.372	0.327	2.301	0.346	0.642	80	452	426	412	-1.401	117	309	112	300	0
3	6	14	"PFM0685"	"M50030_1"	10810	25350	120	570	548	192	76	79	20	100	98	0	1043	1000	319	114	119	30	100	100	0	0.532	0.533	0.545	0.501	1.979	0.506	0.777	120	525	1423	1358	-0.911	494	929	472	886	0
3	7	14	"PFM0689"	"M50253_2"	11010	25350	120	301	295	79	77	80	18	98	96	0	515	494	128	115	118	22	100	98	0	0.560	0.575	0.560	0.566	2.024	0.535	0.723	120	471	624	597	-0.837	224	400	218	379	0
3	8	14	"PFM0691"	"M50721_1"	11200	25350	120	147	151	39	78	82	20	95	80	0	209	212	55	119	122	24	87	80	0	0.767	0.785	0.794	0.800	2.269	0.632	0.368	120	480	159	166	-0.383	69	90	73	93	0
3	9	14	"PFM0712"	"M52704_3"	11390	25360	150	99	100	26	83	86	22	40	13	0	134	135	29	126	129	25	23	8	0	2.000	1.889	1.121	1.105	3.473	0.081	0.000	156	586	24	26	1.000	16	8	17	9	-50
3	10	14	"PFM0715"	"M5299_1"	11590	25350	120	857	793	289	86	90	22	100	96	0	836	783	235	129	133	24	100	98	0	1.091	1.081	1.111	0.999	2.217	1.139	0.769	120	514	1478	1361	0.125	771	707	707	654	0
3	11	14	"PFM0718"	"M53027_1"	11770	25350	120	189	191	62	92	94	22	87	80	0	368	364	127	134	137	24	90	88	0	0.415	0.430	0.429	0.402	2.568	0.347	0.439	120	482	331	329	-1.270	97	234	99	230	0
3	12	14	"PFM0720"	"M53181_3"	11960	25350	120	974	888	323	92	94	23	99	99	0	1138	1059	372	136	139	29	100	99	0	0.880	0.862	0.886	0.841	2.284	0.844	0.803	120	566	1884	1719	-0.184	882	1002	796	923	0
3	13	14	"PFM0722"	"M53240_1"	12160	25340	110	419	415	127	91	95	24	98	98	0	715	703	192	136	142	45	97	95	0	0.566	0.571	0.574	0.561	1.732	0.530	0.786	80	510	907	891	-0.820	328	579	324	567	0
3	14	14	"PFM0726"	"M53565_1"	12340	25360	150	86	89	23	85	89	23	21	5	0	121	123	28	128	133	42	7	0	0	-0.143	-0.800	0.794	0.767	4.490	0.137	0.040	156	709	-6	-1	Error	1	-7	4	-5	-50
3	15	14	"PFM0746"	"M54626_1"	12540	25340	120	1267	1207	471	78	81	22	100	100	0	2158	2103	732	117	119	22	100	100	0	0.583	0.568	0.589	0.567	2.076	0.548	0.795	120	532	3230	3115	-0.780	1189	2041	1129	1986	0
3	16	14	"PFM0749"	"M5464_1"	12740	25340	120	334	342	155	75	79	22	98	91	0	496	476	159	115	117	20	97	95	0	0.680	0.740	0.701	0.689	2.336	0.756	0.680	120	473	640	628	-0.557	259	381	267	361	0
3	17	14	"PFM0753"	"M55240_4"	12910	25350	150	75	77	18	79	82	22	8	0	0	104	107	24	115	117	21	8	3	0	0.364	0.250	0.760	0.797	3.402	0.212	0.006	156	554	-15	-10	-1.459	-4	-11	-2	-8	-50
3	18	14	"PFM0758"	"M55479_1"	13100	25350	150	81	85	21	78	81	19	23	6	0	106	112	23	114	116	23	10	3	0	-0.375	-3.500	0.833	0.815	4.134	12.619	0.001	156	601	-5	5	Error	3	-8	7	-2	-50
3	19	14	"PFM0761"	"M55746_2"	13310	25340	130	120	124	31	76	79	18	80	65	0	193	193	49	111	115	22	87	77	0	0.537	0.585	0.629	0.642	3.015	0.443	0.240	120	555	126	130	-0.898	44	82	48	82	0
3	20	14	"PFM0763"	"M55888_10"	13490	25340	120	3896	3459	1237	75	78	18	100	100	0	1802	1612	612	109	113	22	99	99	0	2.257	2.251	2.234	2.171	2.206	2.358	0.803	120	518	5514	4887	1.174	3821	1693	3384	1503	0
3	21	14	"PFM0787"	"M57062_3"	13690	25340	120	264	260	81	74	78	18	96	93	0	197	199	42	108	113	39	88	59	0	2.135	2.044	1.952	1.954	2.725	2.352	0.488	120	496	279	277	1.094	190	89	186	91	0
3	22	14	"PFM0790"	"M57295_1"	13860	25350	150	81	91	83	75	79	25	18	6	0	110	114	28	108	113	38	13	1	0	3.000	2.667	0.655	0.756	4.536	19.427	0.007	156	776	8	22	1.585	6	2	16	6	-50
3	1	15	"PFM0798"	"M57785_5"	9890	25560	150	103	107	27	94	97	23	32	9	0	143	142	33	134	138	30	23	6	0	1.000	1.625	0.835	0.830	3.988	0.389	0.010	156	804	18	21	0.000	9	9	13	8	-50
3	2	15	"PFM0800"	"M58024_1"	10080	25550	120	190	186	51	94	99	24	91	77	0	335	326	96	136	140	25	92	91	0	0.482	0.484	0.486	0.443	2.231	0.417	0.484	120	437	295	282	-1.052	96	199	92	190	0
3	3	15	"PFM0804"	"M58298_1"	10250	25550	150	87	93	25	90	95	24	18	5	0	124	131	36	135	139	28	15	7	0	0.273	-0.750	0.546	0.603	4.381	0.258	0.017	156	587	-14	-1	-1.874	-3	-11	3	-4	-50
3	4	15	"PFM0807"	"M58361_1"	10450	25550	120	1581	1435	568	85	87	21	100	97	0	2474	2234	915	127	131	28	100	99	0	0.637	0.641	0.620	0.617	2.633	0.598	0.806	120	544	3843	3457	-0.650	1496	2347	1350	2107	0
3	5	15	"PFN0316"	"N134_30"	10650	25550	120	290	283	97	82	84	19	95	90	0	375	346	110	120	125	30	91	89	0	0.816	0.889	0.891	0.913	2.289	0.864	0.657	120	556	463	427	-0.294	208	255	201	226	0
3	6	15	"PFN0318"	"N134_34"	10830	25540	110	292	287	85	79	81	20	100	95	0	514	497	152	116	122	36	95	91	0	0.535	0.546	0.534	0.549	1.793	0.489	0.731	80	473	611	589	-0.902	213	398	208	381	0
3	7	15	"PFN0320"	"N134_41"	11030	25540	120	308	300	89	78	80	19	99	96	0	416	395	129	112	117	34	95	87	0	0.757	0.784	0.792	0.823	2.144	0.723	0.712	120	543	534	505	-0.402	230	304	222	283	0
3	8	15	"PFN0324"	"N134_45"	11220	25540	120	4476	4083	1346	80	84	22	100	100	0	2842	2632	940	116	120	27	97	97	0	1.613	1.591	1.584	1.619	1.794	1.617	0.834	120	485	7122	6519	0.689	4396	2726	4003	2516	0
3	9	15	"PFN0326"	"N134_5"	11410	25540	120	396	379	111	88	92	23	97	97	0	436	413	126	131	134	29	90	90	0	1.010	1.032	1.002	0.976	2.351	0.979	0.668	120	401	613	573	0.014	308	305	291	282	0
3	10	15	"PFN0328"	"N134_57"	11580	25550	150	90	95	23	92	96	24	12	5	0	132	134	29	135	139	27	13	6	0	0.667	-3.000	0.710	0.984	4.027	0.006	0.000	156	475	-5	2	-0.585	-2	-3	3	-1	-50
3	11	15	"PFN0346"	"N134_93"	11770	25550	150	108	109	24	94	97	24	28	9	0	134	133	31	136	140	27	14	4	0	-7.000	-5.000	0.583	0.702	4.892	0.001	0.000	156	529	12	12	Error	14	-2	15	-3	-50
3	12	15	"PFN0348"	"N134_96"	11960	25550	150	99	104	27	89	92	26	32	7	0	130	130	29	133	137	27	16	1	0	-3.333	-5.000	0.851	0.782	4.683	0.619	0.002	156	670	7	12	Error	10	-3	15	-3	-50
3	13	15	"PFN0350"	"N135_1"	12180	25560	90	112	114	34	83	86	22	61	25	0	194	187	39	131	134	28	75	55	0	0.460	0.554	0.461	0.499	2.875	0.525	0.110	52	362	92	87	-1.119	29	63	31	56	0
3	14	15	"PFN0353"	"N135_14"	12360	25540	120	413	395	133	80	83	22	98	95	0	748	696	223	122	126	26	98	95	0	0.532	0.549	0.541	0.542	2.275	0.514	0.741	120	517	959	889	-0.911	333	626	315	574	0
3	15	15	"PFN0355"	"N135_17"	12550	25540	110	300	297	105	77	79	22	93	90	0	424	395	148	115	118	24	86	86	0	0.722	0.786	0.719	0.735	2.599	0.702	0.631	80	474	532	500	-0.471	223	309	220	280	0
3	16	15	"PFN0357"	"N135_2"	12730	25540	120	184	180	52	77	79	21	91	85	0	303	291	104	114	117	20	89	88	0	0.566	0.582	0.582	0.525	2.086	0.485	0.602	120	551	296	280	-0.821	107	189	103	177	0
3	17	15	"PFN0375"	"N136_7"	12930	25530	110	2546	2320	751	85	93	68	100	100	0	1007	967	328	121	132	83	98	97	0	2.778	2.642	2.445	2.699	1.627	2.745	0.802	80	458	3347	3081	1.474	2461	886	2235	846	0
3	18	15	"PFN0377"	"N137_11"	13120	25540	120	1023	906	349	84	91	62	95	93	0	1344	1190	499	121	130	78	95	91	0	0.768	0.769	0.752	0.805	2.394	0.731	0.816	120	538	2162	1891	-0.381	939	1223	822	1069	0
3	19	15	"PFN0379"	"N137_15"	13320	25530	110	124	131	37	79	82	19	80	61	0	177	178	48	114	118	23	86	66	0	0.714	0.813	0.796	0.658	3.058	0.633	0.205	80	477	108	116	-0.485	45	63	52	64	0
3	20	15	"PFN0383"	"N137_20"	13490	25530	110	117	120	28	77	79	19	80	53	0	209	210	54	110	114	21	92	88	0	0.404	0.430	0.417	0.393	2.416	0.331	0.305	80	448	139	143	-1.307	40	99	43	100	0
3	21	15	"PFN0385"	"N137_22"	13690	25540	120	712	638	260	78	81	20	96	95	0	2760	2558	852	112	116	24	100	99	0	0.239	0.229	0.243	0.209	2.055	0.220	0.799	120	482	3282	3006	-2.062	634	2648	560	2446	0
3	22	15	"PFN0387"	"N137_25"	13880	25530	130	130	137	41	80	83	27	75	45	0	189	187	48	115	118	23	86	70	0	0.676	0.792	0.696	0.678	2.976	0.890	0.156	120	623	124	129	-0.566	50	74	57	72	0
3	1	16	"PFN0405"	"N137_9"	9880	25740	110	252	244	81	95	99	33	87	83	0	372	352	115	135	142	40	87	87	0	0.662	0.687	0.629	0.630	2.500	0.652	0.624	80	497	394	366	-0.594	157	237	149	217	0
3	2	16	"PFN0407"	"N138_101"	10080	25770	150	100	103	26	97	101	32	14	2	0	139	142	35	138	144	38	15	2	0	3.000	1.500	0.864	0.836	4.566	0.339	0.080	156	633	4	10	1.585	3	1	6	4	-50
3	3	16	"PFN0410"	"N138_105"	10280	25740	120	1094	992	349	88	92	24	100	99	0	2206	2024	710	130	134	27	98	98	0	0.485	0.477	0.465	0.485	2.110	0.449	0.825	120	490	3082	2798	-1.045	1006	2076	904	1894	0
3	4	16	"PFN0413"	"N138_15"	10460	25740	120	133	140	38	84	87	21	83	56	0	230	221	60	126	130	26	88	75	0	0.471	0.589	0.500	0.541	2.503	0.458	0.274	120	486	153	151	-1.086	49	104	56	95	0
3	5	16	"PFN0416"	"N138_21"	10660	25740	120	214	214	60	82	85	20	96	93	0	230	225	54	119	124	24	93	85	0	1.189	1.245	1.267	1.138	2.309	1.258	0.493	120	506	243	238	0.250	132	111	132	106	0
3	6	16	"PFN0418"	"N138_26"	10840	25740	120	262	261	68	77	80	19	99	96	0	569	548	156	116	119	28	100	96	0	0.408	0.426	0.420	0.433	1.976	0.377	0.710	120	518	638	616	-1.292	185	453	184	432	0
3	7	16	"PFN0821"	"N159_40"	11030	25740	120	2020	1847	609	79	82	19	100	100	0	2226	2075	650	117	119	31	100	100	0	0.920	0.903	0.922	0.884	1.798	0.911	0.820	120	460	4050	3726	-0.120	1941	2109	1768	1958	0
3	8	16	"PFN0823"	"N159_45"	11200	25740	150	98	101	27	86	90	23	31	12	0	131	132	31	126	128	28	21	7	0	2.400	2.500	0.787	0.892	4.435	0.528	0.028	156	660	17	21	1.263	12	5	15	6	-50
3	9	16	"PFN0826"	"N159_51"	11450	25730	150	109	112	31	96	100	27	32	10	0	143	145	34	137	141	35	17	3	0	2.167	2.000	1.083	1.101	4.083	0.799	0.010	156	609	19	24	1.115	13	6	16	8	-50
3	10	16	"PFN0828"	"N159_7"	11600	25730	110	448	556	374	99	102	27	98	96	0	681	780	574	137	144	40	95	93	0	0.642	0.711	0.644	0.724	2.633	0.584	0.538	80	352	893	1100	-0.640	349	544	457	643	0
3	11	16	"PFN0830"	"N161_2"	11780	25730	120	236	238	74	91	96	29	91	86	0	383	365	103	131	137	37	93	89	0	0.575	0.628	0.581	0.611	2.329	0.601	0.636	120	462	397	381	-0.797	145	252	147	234	0
3	12	16	"PFN0833"	"N162_3"	11970	25730	130	175	181	48	83	89	26	96	81	0	279	275	71	124	127	24	95	92	0	0.594	0.649	0.587	0.613	2.005	0.578	0.507	120	520	247	249	-0.753	92	155	98	151	0
3	13	16	"PFN0859"	"N168_1"	12170	25730	120	208	211	64	84	88	21	95	89	0	397	394	126	122	127	26	93	90	0	0.451	0.467	0.466	0.470	2.260	0.395	0.563	120	552	399	399	-1.149	124	275	127	272	0
3	14	16	"PFN0861"	"N168_12"	12350	25720	110	4452	3918	1627	82	85	19	100	100	0	1699	1599	562	121	125	27	98	97	0	2.769	2.595	2.688	2.582	2.335	2.753	0.813	80	482	5948	5314	1.470	4370	1578	3836	1478	0
3	15	16	"PFN0863"	"N168_17"	12560	25730	110	133	138	34	79	81	18	92	78	0	347	327	97	117	121	27	88	86	0	0.235	0.281	0.274	0.317	2.711	0.214	0.418	80	525	284	269	-2.091	54	230	59	210	0
3	16	16	"PFN0866"	"N168_23"	12740	25730	120	294	299	102	78	81	19	97	96	0	200	198	45	118	122	24	88	75	0	2.634	2.763	2.762	2.743	2.629	3.601	0.383	120	453	298	301	1.397	216	82	221	80	0
3	17	16	"PFN0870"	"N168_29"	12910	25740	150	84	85	21	83	89	57	1	0	0	112	114	24	120	129	70	0	0	0	-0.125	-0.333	0.836	0.798	3.210	0.376	0.013	156	672	-7	-4	Error	1	-8	2	-6	-50
3	18	16	"PFN0873"	"N168_32"	13120	25730	120	141	142	37	83	87	23	83	60	0	246	246	69	119	124	25	92	85	0	0.457	0.465	0.452	0.414	2.555	0.371	0.324	120	535	185	186	-1.131	58	127	59	127	0
3	19	16	"PFN0901"	"N175_10"	13310	25730	120	1569	1450	451	82	85	21	100	99	0	1568	1483	458	120	124	25	99	99	0	1.027	1.004	0.999	1.003	2.192	0.997	0.824	120	517	2935	2731	0.038	1487	1448	1368	1363	0
3	20	16	"PFN0903"	"N175_12"	13500	25720	150	99	103	28	78	81	19	53	24	0	123	125	27	117	119	23	26	7	0	3.500	3.125	1.293	1.331	3.298	0.811	0.024	156	622	27	33	1.807	21	6	25	8	-50
3	21	16	"PFN0908"	"N175_3"	13680	25710	150	91	93	25	83	85	22	21	5	0	121	123	24	120	124	27	14	2	0	8.000	3.333	0.913	1.082	4.268	0.461	0.025	156	574	9	13	3.000	8	1	10	3	-50
3	22	16	"PFN0910"	"N175_8"	13880	25730	130	859	789	258	82	86	25	97	95	0	791	728	232	121	125	30	98	95	0	1.160	1.165	1.136	1.125	2.397	1.178	0.790	120	619	1447	1314	0.214	777	670	707	607	0
3	1	17	"PFN0912"	"N176_2"	9900	25930	110	358	343	116	97	101	32	95	91	0	514	491	168	136	142	39	90	87	0	0.690	0.693	0.682	0.683	2.865	0.603	0.668	80	539	639	601	-0.534	261	378	246	355	0
3	2	17	"PFN0914"	"N176_4"	10090	25940	120	256	254	81	94	96	24	91	90	0	432	403	127	134	137	37	90	90	0	0.544	0.595	0.588	0.590	2.152	0.531	0.594	120	449	460	429	-0.879	162	298	160	269	0
3	3	17	"PFN0936"	"N181_8"	10260	25930	110	257	239	82	86	88	22	88	85	0	542	514	149	124	130	37	97	96	0	0.409	0.392	0.400	0.372	2.214	0.343	0.660	80	452	589	543	-1.290	171	418	153	390	0
3	4	17	"PFN0938"	"N182_2"	10470	25930	120	175	179	51	84	89	22	93	82	0	296	292	76	124	131	37	92	88	0	0.529	0.565	0.548	0.572	2.284	0.506	0.491	120	463	263	263	-0.918	91	172	95	168	0
3	5	17	"PFN0940"	"N182_5"	10610	25940	150	90	94	22	83	88	22	27	7	0	124	124	29	124	128	26	17	3	0	100000.000	100000.000	0.732	0.643	3.807	0.203	0.006	156	573	7	11	16.610	7	0	11	0	-50
3	6	17	"PFN0947"	"N185_15"	10840	25930	120	340	326	115	80	83	20	94	92	0	389	372	130	122	123	23	90	90	0	0.974	0.984	0.932	0.906	2.493	0.940	0.717	120	517	527	496	-0.038	260	267	246	250	0
3	7	17	"PFN0951"	"N185_4"	11030	25930	120	601	557	217	80	81	18	98	98	0	503	472	183	120	122	22	93	91	0	1.360	1.355	1.302	1.351	2.404	1.346	0.719	120	481	904	829	0.444	521	383	477	352	0
3	8	17	"PFN0953"	"N185_6"	11220	25930	120	243	235	71	82	86	20	95	89	0	331	315	101	121	125	25	90	89	0	0.767	0.789	0.760	0.748	1.939	0.707	0.666	120	483	371	347	-0.383	161	210	153	194	0
3	9	17	"PFF1635"	"F64095_4"	11420	25930	150	110	121	48	93	95	24	42	23	0	154	164	49	133	136	26	44	28	0	0.810	0.903	0.756	0.764	3.051	0.891	0.110	156	568	38	59	-0.305	17	21	28	31	-50
3	10	17	"PFF1651"	"F64732_1"	11610	25930	120	5669	5188	1732	97	101	26	100	100	0	2216	1987	697	141	146	38	99	98	0	2.685	2.758	2.658	2.873	2.238	2.912	0.821	120	385	7647	6937	1.425	5572	2075	5091	1846	0
3	11	17	"PFF1691"	"F66430_1"	11760	25930	150	121	124	32	90	95	26	55	25	0	155	162	43	131	136	37	39	16	0	1.292	1.097	1.073	1.056	4.239	0.589	0.090	156	506	55	65	0.369	31	24	34	31	-50
3	12	17	"PFF1706"	"F67045_1"	11970	25930	150	79	83	21	84	89	27	5	3	0	109	116	25	122	126	23	12	3	0	0.385	0.167	0.563	0.552	3.310	7.201	0.002	156	637	-18	-7	-1.379	-5	-13	-1	-6	-50
3	13	17	"PFF1770"	"F69174_1"	12180	25920	110	386	361	124	87	92	27	93	90	0	609	568	172	125	128	25	96	96	0	0.618	0.619	0.619	0.540	2.773	0.566	0.667	80	473	783	717	-0.695	299	484	274	443	0
3	14	17	"PFF1856"	"F72113_1"	12370	25920	120	3837	3416	1480	85	89	21	100	100	0	3617	3217	1422	122	126	27	98	98	0	1.074	1.076	1.057	1.079	2.433	1.074	0.810	120	586	7247	6426	0.102	3752	3495	3331	3095	0
3	15	17	"PFC0253"	"C664"	12560	25920	80	146	166	62	83	85	19	84	75	0	211	210	49	121	123	23	94	84	0	0.700	0.933	1.045	0.873	2.543	1.016	0.397	52	323	153	172	-0.515	63	90	83	89	0
3	16	17	"PFC0263"	"C68"	12750	25920	130	129	132	35	84	86	20	77	58	0	162	166	43	123	126	25	62	40	0	1.154	1.116	0.914	1.047	3.138	0.923	0.184	120	573	84	91	0.206	45	39	48	43	0
3	17	17	"PFC0294"	"C735"	12940	25920	110	204	201	58	78	81	19	96	92	0	152	160	46	115	118	23	67	43	0	3.405	2.733	2.316	2.455	2.745	2.708	0.242	80	434	163	168	1.768	126	37	123	45	0
3	18	17	"PFC0298"	"C739"	13130	25920	110	224	226	65	78	79	18	97	93	0	160	159	35	113	117	22	71	52	0	3.106	3.217	2.943	3.525	2.828	4.295	0.213	80	495	193	194	1.635	146	47	148	46	0
3	19	17	"PFC0301"	"C741"	13330	25920	120	650	598	207	77	79	17	100	100	0	261	259	71	113	116	22	93	91	0	3.872	3.568	3.511	3.384	2.058	4.098	0.637	120	529	721	667	1.953	573	148	521	146	0
3	20	17	"PFL0015"	"L1_3"	13520	25930	110	144	149	47	76	78	16	91	85	0	131	133	31	115	118	23	35	15	0	4.250	4.056	3.401	2.957	3.604	4.753	0.047	80	431	84	91	2.087	68	16	73	18	0
3	21	17	"PFM0073"	"M15459_3"	13700	25920	150	97	100	27	79	82	19	46	24	0	136	143	39	121	124	26	32	17	0	1.200	0.955	0.891	1.030	3.514	0.445	0.096	156	602	33	43	0.263	18	15	21	22	-50
3	22	17	"PFM0096"	"M16857_1"	13890	25900	120	1614	1463	536	80	85	25	100	100	0	1391	1264	513	120	124	29	95	95	0	1.207	1.209	1.201	1.251	2.088	1.187	0.784	120	541	2805	2527	0.271	1534	1271	1383	1144	0
3	1	18	"PFM0259"	"M26257_1"	9890	26120	110	265	279	95	98	100	23	96	93	0	509	488	150	140	143	29	93	93	0	0.453	0.520	0.489	0.509	2.085	0.487	0.609	80	518	536	529	-1.144	167	369	181	348	0
3	2	18	"PFM0321"	"M31208_3"	10060	26110	100	184	188	48	88	91	22	95	88	0	375	379	88	128	132	38	98	97	0	0.389	0.398	0.375	0.374	2.032	0.361	0.582	80	407	343	351	-1.363	96	247	100	251	0
3	3	18	"PFM0389"	"M3590_2"	10260	26130	150	84	88	21	84	87	23	18	3	0	122	126	29	123	129	33	16	1	0	0.000	1.333	0.717	0.729	4.048	0.226	0.010	156	661	-1	7	Error	0	-1	4	3	-50
3	4	18	"PFM0523"	"M42640_1"	10460	26110	110	377	356	102	83	85	20	97	96	0	293	276	96	122	126	26	86	83	0	1.719	1.773	1.620	1.645	2.193	1.600	0.552	80	444	465	427	0.782	294	171	273	154	0
3	5	18	"PFD0044"	"D13561_3"	10660	26110	150	91	93	23	83	85	21	25	8	0	127	128	27	120	124	25	25	8	0	1.143	1.250	1.000	1.086	3.784	0.140	0.003	156	615	15	18	0.193	8	7	10	8	-50
3	6	18	"PFD0057"	"D15909_4"	10850	26110	120	1097	985	343	81	84	20	99	98	0	396	373	94	119	122	22	95	95	0	3.668	3.559	3.572	3.388	1.868	3.929	0.811	120	476	1293	1158	1.875	1016	277	904	254	0
3	7	18	"PFD0156"	"D17715_93"	11020	26100	110	337	332	62	81	84	21	100	100	0	330	318	64	118	122	24	97	96	0	1.208	1.255	1.258	1.301	1.678	1.192	0.749	80	444	468	451	0.272	256	212	251	200	0
3	8	18	"PFD0171"	"D21102_1"	11220	26110	100	693	657	218	80	83	20	97	96	0	1141	1080	309	116	120	25	98	98	0	0.598	0.599	0.612	0.554	2.105	0.587	0.817	80	411	1638	1541	-0.742	613	1025	577	964	0
3	9	18	"PFD0194"	"D23657_11"	11410	26110	150	97	99	23	84	88	21	36	14	0	128	133	26	123	128	26	26	5	0	2.600	1.500	1.225	1.107	3.705	0.441	0.032	156	616	18	25	1.379	13	5	15	10	-50
3	10	18	"PFD0273"	"D33539_50"	11610	26110	150	97	99	22	94	97	23	17	4	0	132	135	30	138	141	27	14	3	0	-0.500	-1.667	0.691	0.713	4.086	0.067	0.001	156	420	-3	2	Error	3	-6	5	-3	-50
3	11	18	"IAX099I"	"Y_IAX099I"	11780	26120	150	91	97	34	90	95	24	22	7	0	125	131	40	129	133	28	16	6	0	-0.250	3.500	0.857	0.738	3.761	0.377	0.029	156	381	-3	9	Error	1	-4	7	2	-50
3	12	18	"ICX188I"	"Y_ICX188I"	11970	26120	150	81	85	25	85	89	25	12	2	0	107	112	28	119	125	25	15	3	0	0.333	0.000	0.576	0.591	3.519	0.236	0.011	156	499	-16	-7	-1.585	-4	-12	0	-7	-50
3	13	18	"IEX355I"	"Y_IEX355I"	12160	26120	150	79	82	22	87	90	25	9	0	0	107	112	24	125	128	25	7	1	0	0.444	0.385	0.727	0.675	3.421	0.279	0.014	156	550	-26	-18	-1.170	-8	-18	-5	-13	-50
3	14	18	"IGX361I"	"Y_IGX361I"	12350	26120	150	85	90	25	88	90	23	16	4	0	117	122	29	125	128	25	19	3	0	0.375	-0.667	0.864	0.854	3.444	0.343	0.021	156	516	-11	-1	-1.415	-3	-8	2	-3	-50
3	15	18	"IIX063I"	"Y_IIX063I"	12540	26120	150	77	79	20	84	86	21	9	3	0	106	109	25	121	123	24	5	2	0	0.467	0.417	0.733	0.767	3.432	0.291	0.010	156	542	-22	-17	-1.100	-7	-15	-5	-12	-50
3	16	18	"IKX121I"	"Y_IKX121I"	12730	26120	150	72	75	16	82	84	20	5	1	0	104	111	25	120	122	24	8	3	0	0.625	0.778	0.736	0.757	3.042	0.163	0.009	156	600	-26	-16	-0.678	-10	-16	-7	-9	-50
3	17	18	"Z_1_50"	"Z_1_50"	12940	26100	120	140	142	38	76	79	19	90	75	0	208	205	60	115	118	22	85	73	0	0.688	0.733	0.700	0.714	2.719	0.592	0.410	120	523	157	156	-0.539	64	93	66	90	0
3	18	18	"Z_1_70"	"Z_1_70"	13130	26100	110	339	342	116	78	80	19	97	97	0	503	477	129	113	118	24	100	100	0	0.669	0.725	0.676	0.673	1.971	0.679	0.701	80	480	651	628	-0.579	261	390	264	364	0
3	19	18	"Z_1_90"	"Z_1_90"	13320	26100	120	892	808	294	77	79	18	100	100	0	1224	1078	426	114	118	24	95	95	0	0.734	0.758	0.765	0.783	2.342	0.710	0.773	120	467	1925	1695	-0.446	815	1110	731	964	0
3	20	18	"Z_2_10"	"Z_2_10"	13490	26120	150	73	77	20	78	80	20	12	4	0	106	110	24	116	120	24	9	3	0	0.500	0.167	0.667	0.657	2.496	0.138	0.004	156	632	-15	-7	-1.000	-5	-10	-1	-6	-50
3	21	18	"Z_2_30"	"Z_2_30"	13720	26110	150	99	105	29	77	80	20	51	27	0	125	129	28	116	120	38	17	1	0	2.444	2.154	1.167	1.219	4.893	2.221	0.002	156	578	31	41	1.290	22	9	28	13	-50
3	22	18	"Z_2_50"	"Z_2_50"	13890	26100	110	16159	14353	4316	79	83	22	100	100	0	11315	10268	2743	117	126	107	100	100	0	1.436	1.406	1.452	1.366	1.617	1.430	0.855	80	468	27278	24425	0.522	16080	11198	14274	10151	0
3	1	19	"Z_3_90"	"Z_3_90"	9900	26310	120	23703	21835	7685	91	95	24	100	100	0	9798	8714	3507	129	132	27	100	100	0	2.442	2.533	2.486	2.794	2.291	2.586	0.853	120	613	33281	30329	1.288	23612	9669	21744	8585	0
3	2	19	"Z_4_10"	"Z_4_10"	10120	26320	150	88	93	24	88	91	24	16	4	0	114	118	24	124	127	25	10	2	0	0.000	-0.833	0.704	0.758	3.400	1.145	0.009	156	552	-10	-1	Error	0	-10	5	-6	-50
3	3	19	"Z_4_30"	"Z_4_30"	10260	26320	150	82	89	53	87	90	24	11	4	0	106	112	24	129	132	25	4	0	0	0.217	-0.118	0.595	0.640	3.102	6.648	0.008	156	529	-28	-15	-2.202	-5	-23	2	-17	-50
3	4	19	"Z_4_50"	"Z_4_50"	10470	26310	120	4168	3802	1536	92	95	26	100	100	0	2585	2218	889	132	135	28	100	100	0	1.662	1.779	1.789	1.764	2.273	1.838	0.864	120	563	6529	5796	0.733	4076	2453	3710	2086	0
3	5	19	"Z_4_70"	"Z_4_70"	10660	26300	110	9676	8989	2502	90	93	28	100	100	0	5238	4616	1509	127	132	50	100	100	0	1.876	1.982	1.957	2.055	1.543	1.931	0.874	80	476	14697	13388	0.907	9586	5111	8899	4489	0
3	6	19	"Z_4_90"	"Z_4_90"	10850	26300	110	15071	13482	4267	93	100	47	100	100	0	7575	6518	2536	129	151	241	100	100	0	2.012	2.096	2.003	2.203	1.748	2.023	0.851	80	489	22424	19778	1.008	14978	7446	13389	6389	0
3	7	19	"Z_6_30"	"Z_6_30"	11050	26310	150	99	103	28	94	100	42	11	1	0	114	119	31	130	147	208	0	0	0	-0.313	-0.818	0.706	0.711	3.496	0.168	0.572	156	645	-11	-2	Error	5	-16	9	-11	-50
3	8	19	"Z_6_50"	"Z_6_50"	11210	26310	150	84	87	21	85	89	24	13	2	0	115	119	27	124	128	29	8	2	0	0.111	-0.400	0.765	0.694	3.437	0.245	0.011	156	679	-10	-3	-3.170	-1	-9	2	-5	-50
3	9	19	"Z_6_70"	"Z_6_70"	11430	26310	100	110	116	29	84	86	21	52	35	0	173	171	42	123	126	25	71	47	0	0.520	0.667	0.624	0.654	3.369	0.409	0.122	80	443	76	80	-0.943	26	50	32	48	0
3	10	19	"Z_6_90"	"Z_6_90"	11620	26300	130	137	140	35	85	89	22	85	55	0	262	255	70	126	129	25	93	88	0	0.382	0.426	0.428	0.396	2.473	0.331	0.333	120	466	188	184	-1.387	52	136	55	129	0
3	11	19	"Z_7_10"	"Z_7_10"	11780	26310	150	82	84	20	85	88	22	13	3	0	115	121	27	123	125	24	17	5	0	0.375	0.500	0.587	0.572	3.840	0.071	0.000	156	485	-11	-3	-1.415	-3	-8	-1	-2	-50
3	12	19	"Z_7_30"	"Z_7_30"	11970	26310	150	80	85	28	84	85	20	15	4	0	116	118	27	119	123	24	20	7	0	1.333	-1.000	0.790	0.831	3.641	0.313	0.006	156	536	-7	0	0.415	-4	-3	1	-1	-50
3	13	19	"PFI17646"	"oPFI17646"	12180	26290	120	183	188	55	85	87	20	93	90	0	278	274	64	120	125	24	96	93	0	0.620	0.669	0.635	0.652	2.096	0.643	0.472	120	454	256	257	-0.689	98	158	103	154	0
3	14	19	"PFN0256"	"oPFN0256"	12370	26300	120	339	333	112	86	88	22	94	92	0	377	368	112	124	127	24	96	92	0	1.000	1.012	1.020	0.952	2.411	1.009	0.661	120	396	506	491	0.000	253	253	247	244	0
3	15	19	"PFG0021"	"oPFG0021"	12540	26310	150	79	84	19	82	85	21	14	5	0	118	120	22	121	124	25	11	1	0	1.000	-2.000	0.873	0.809	3.701	0.279	0.017	156	400	-6	1	0.000	-3	-3	2	-1	-50
3	16	19	"PFF72433"	"oPFF72433"	12730	26310	150	85	89	21	79	82	20	28	9	0	125	126	25	116	119	24	26	7	0	0.667	1.000	0.929	0.728	3.496	0.249	0.006	156	470	15	20	-0.585	6	9	10	10	-50
3	17	19	"PFJ12787"	"oPFJ12787"	12940	26290	150	95	98	26	79	83	21	42	14	0	119	125	31	117	120	22	25	9	0	8.000	2.375	0.873	0.932	5.224	0.250	0.001	156	603	18	27	3.000	16	2	19	8	-50
3	18	19	"PFG0023"	"oPFG0023"	13140	26290	110	2390	2178	727	78	81	20	100	100	0	5296	4784	1779	117	135	184	100	100	0	0.446	0.450	0.440	0.456	1.728	0.405	0.822	80	381	7491	6767	-1.164	2312	5179	2100	4667	0
3	19	19	"PFJ12789"	"oPFJ12789"	13300	26310	150	85	88	20	79	82	19	24	7	0	132	133	24	117	129	150	0	0	0	0.400	0.563	0.725	0.729	4.051	0.015	0.014	156	579	21	25	-1.322	6	15	9	16	-50
3	20	19	"PFBL B0077"	"oPFBLOB0077"	13510	26290	110	265	263	75	84	89	28	98	93	0	296	302	83	124	135	45	91	85	0	1.052	1.006	1.058	1.066	2.064	0.976	0.631	80	437	353	357	0.074	181	172	179	178	0
3	21	19	"PFF72437"	"oPFF72437"	13710	26290	120	480	457	124	84	90	29	99	98	0	649	593	206	127	138	46	92	90	0	0.759	0.800	0.770	0.828	1.841	0.716	0.767	120	355	918	839	-0.399	396	522	373	466	0
3	22	19	"PFL0043"	"oPFL0043"	13870	26300	150	83	87	22	79	83	25	20	3	0	116	122	28	116	127	92	0	0	0	100000.000	1.333	0.774	0.666	4.065	0.384	0.068	156	688	4	14	16.610	4	0	8	6	-50
3	1	20	"PFBL B0079"	"oPFBLOB0079"	9920	26500	150	111	116	34	84	87	24	53	25	0	153	152	30	121	124	24	58	25	0	0.844	1.032	0.829	0.940	3.440	0.827	0.056	156	682	59	63	-0.245	27	32	32	31	-50
3	2	20	"PFF72438"	"oPFF72438"	10090	26500	120	1541	1475	481	84	87	22	100	100	0	2932	2747	930	123	127	25	100	100	0	0.519	0.530	0.535	0.546	1.866	0.495	0.814	120	422	4266	4015	-0.947	1457	2809	1391	2624	0
3	3	20	"PFH0006"	"oPFH0006"	10300	26500	120	618	575	178	86	92	46	99	95	0	1001	942	294	125	131	33	99	97	0	0.607	0.599	0.573	0.614	1.898	0.567	0.805	120	395	1408	1306	-0.720	532	876	489	817	0
3	4	20	"PFBL B0083"	"oPFBLOB0083"	10450	26510	150	100	105	30	94	96	22	25	11	0	140	141	30	134	137	27	24	7	0	1.000	1.571	0.806	0.864	3.971	0.516	0.011	156	476	12	18	0.000	6	6	11	7	-50
3	5	20	"PFBL B0084"	"oPFBLOB0084"	10640	26510	150	91	95	23	94	99	33	8	2	0	131	136	29	134	141	50	7	0	0	1.000	0.500	0.750	0.819	3.570	0.350	0.013	156	631	-6	3	0.000	-3	-3	1	2	-50
3	6	20	"PFM60485"	"oPFM60485"	10850	26500	120	418	401	135	95	101	47	95	89	0	605	568	190	134	155	248	85	39	0	0.686	0.705	0.687	0.740	2.439	0.668	0.772	120	447	794	740	-0.544	323	471	306	434	0
3	7	20	"PFN0258"	"oPFN0258"	11020	26510	150	99	102	26	100	105	44	5	0	0	137	144	34	140	158	233	0	0	0	0.333	0.500	0.692	0.607	3.415	0.321	0.034	156	508	-4	6	-1.585	-1	-3	2	4	-50
3	8	20	"PFM60486"	"oPFM60486"	11240	26500	120	286	275	83	90	94	25	95	92	0	346	330	101	131	133	28	90	88	0	0.912	0.930	0.915	0.897	1.792	0.866	0.700	120	485	411	384	-0.133	196	215	185	199	0
3	9	20	"PFK12896"	"oPFK12896"	11420	26490	110	762	710	232	84	87	29	100	98	0	316	303	86	120	125	34	91	88	0	3.459	3.421	3.440	3.359	1.780	3.411	0.726	80	458	874	809	1.790	678	196	626	183	0
3	10	20	"PFN0259"	"oPFN0259"	11610	26500	120	438	409	136	83	86	28	95	92	0	847	806	226	119	124	33	100	99	0	0.488	0.475	0.469	0.432	1.948	0.458	0.795	120	492	1083	1013	-1.036	355	728	326	687	0
3	11	20	"PFL0046"	"oPFL0046"	11800	26490	110	207	216	63	82	84	19	98	97	0	450	453	112	121	123	25	100	100	0	0.380	0.404	0.397	0.377	1.891	0.345	0.620	80	449	454	466	-1.396	125	329	134	332	0
3	12	20	"PFD66984"	"oPFD66984"	12000	26490	110	394	379	123	81	84	19	100	100	0	603	564	181	119	124	43	97	96	0	0.647	0.670	0.663	0.669	1.837	0.610	0.773	80	397	797	743	-0.629	313	484	298	445	0
3	13	20	"PFD66985"	"oPFD66985"	12160	26500	150	78	79	18	84	86	20	6	2	0	106	109	22	121	126	38	1	0	0	0.400	0.417	0.712	0.673	2.740	0.101	0.022	156	616	-21	-17	-1.322	-6	-15	-5	-12	-50
3	14	20	"PFL0047"	"oPFL0047"	12380	26500	120	216	215	66	89	93	23	94	87	0	383	374	105	132	137	30	97	95	0	0.506	0.521	0.517	0.505	2.052	0.471	0.538	120	440	378	368	-0.983	127	251	126	242	0
3	15	20	"PFF72478"	"oPFF72478"	12520	26470	100	431	438	263	85	88	21	92	86	0	447	469	251	127	132	30	90	85	0	1.081	1.032	0.959	0.897	2.912	1.066	0.596	80	305	666	695	0.113	346	320	353	342	0
3	16	20	"PFL0097"	"oPFL0097"	12710	26460	120	241	234	78	78	81	19	96	93	0	317	314	96	118	121	25	94	91	0	0.819	0.796	0.864	0.834	2.267	0.742	0.568	120	439	362	352	-0.288	163	199	156	196	0
3	17	20	"PFBL B0142"	"oPFBLOB0142"	12890	26460	110	874	767	290	77	81	19	100	97	0	480	446	137	117	120	23	93	92	0	2.196	2.097	2.088	2.117	2.367	2.176	0.744	80	423	1160	1019	1.135	797	363	690	329	0
3	18	20	"PFI17693"	"oPFI17693"	13080	26460	120	1194	1087	362	79	82	22	100	100	0	1384	1342	497	117	129	156	94	90	0	0.880	0.823	0.818	0.853	2.029	0.772	0.794	120	524	2382	2233	-0.184	1115	1267	1008	1225	0
3	19	20	"PFI17695"	"oPFI17695"	13270	26460	120	4413	4093	1427	81	83	22	100	100	0	5199	4885	1897	116	132	168	97	95	0	0.852	0.841	0.835	0.922	2.296	0.799	0.830	120	463	9415	8781	-0.231	4332	5083	4012	4769	0
3	20	20	"PFH0024"	"oPFH0024"	13460	26460	110	309	304	107	91	96	28	95	88	0	332	321	92	139	150	51	90	81	0	1.130	1.170	1.130	1.057	2.173	1.093	0.583	80	498	411	395	0.176	218	193	213	182	0
3	21	20	"PFBL B0147"	"oPFBLOB0147"	13680	26460	150	99	103	24	95	100	29	18	3	0	157	176	70	149	158	51	27	13	0	0.500	0.296	0.427	0.424	3.745	0.204	0.099	156	609	12	35	-1.000	4	8	8	27	-50
3	22	20	"PFF72481"	"oPFF72481"	13840	26460	110	170	172	52	82	85	21	88	81	0	320	319	79	126	134	39	96	92	0	0.454	0.466	0.440	0.437	2.305	0.366	0.398	80	414	282	283	-1.140	88	194	90	193	0
3	1	21	"PFJ12809"	"oPFJ12809"	9910	26700	150	84	88	24	80	82	21	26	9	0	115	116	27	116	120	23	15	6	0	-4.000	100000.000	0.716	0.689	4.091	0.060	0.001	156	592	3	8	Error	4	-1	8	0	-50
3	2	21	"PFH0027"	"oPFH0027"	10050	26680	120	678	601	259	82	94	68	95	91	0	703	666	276	123	133	55	90	85	0	1.028	0.956	0.968	1.030	2.303	0.965	0.692	120	362	1176	1062	0.039	596	580	519	543	0
3	3	21	"PFF72482"	"oPFF72482"	10270	26680	110	598	564	230	86	96	60	91	90	0	1010	871	455	124	132	50	82	78	0	0.578	0.640	0.622	0.764	2.548	0.584	0.790	80	469	1398	1225	-0.791	512	886	478	747	0
3	4	21	"PFG0045"	"oPFG0045"	10430	26670	110	225	230	67	90	92	20	95	92	0	295	294	79	133	136	28	96	92	0	0.833	0.870	0.902	0.809	2.264	0.799	0.601	80	377	297	301	-0.263	135	162	140	161	0
3	5	21	"PFF72484"	"oPFF72484"	10600	26660	110	374	370	102	94	99	33	95	93	0	327	314	81	138	145	38	92	87	0	1.481	1.568	1.583	1.612	2.152	1.495	0.702	80	422	469	452	0.567	280	189	276	176	0
3	6	21	"PFI17704"	"oPFI17704"	10820	26670	120	2103	1917	716	91	95	32	100	100	0	1052	1002	368	133	140	39	96	95	0	2.189	2.101	2.148	1.929	2.119	2.170	0.803	120	483	2931	2695	1.130	2012	919	1826	869	0
3	7	21	"PFH0030"	"oPFH0030"	11010	26670	120	293	284	78	86	88	21	100	97	0	346	330	88	124	127	24	96	95	0	0.932	0.961	0.928	0.929	1.795	0.930	0.700	120	412	429	404	-0.101	207	222	198	206	0
3	8	21	"PFM60518"	"oPFM60518"	11190	26670	120	302	307	83	85	88	22	99	99	0	426	419	128	124	126	25	95	95	0	0.719	0.753	0.753	0.802	2.214	0.686	0.691	120	498	519	517	-0.477	217	302	222	295	0
3	9	21	"PFL0104"	"oPFL0104"	11390	26670	110	323	323	77	82	86	27	100	100	0	289	291	70	118	122	30	100	93	0	1.409	1.393	1.399	1.451	1.698	1.480	0.685	80	496	412	414	0.495	241	171	241	173	0
3	10	21	"PFI17705"	"oPFI17705"	11580	26670	120	611	587	186	82	85	27	98	96	0	958	913	287	118	122	32	99	99	0	0.630	0.635	0.637	0.638	2.305	0.606	0.797	120	506	1369	1300	-0.667	529	840	505	795	0
3	11	21	"PFBL B0155"	"oPFBLOB0155"	11760	26670	120	100	100	25	83	84	19	41	16	0	207	212	48	117	121	25	96	81	0	0.189	0.179	0.262	0.244	2.988	0.131	0.060	120	517	107	112	-2.404	17	90	17	95	0
3	12	21	"PFBL B0157"	"oPFBLOB0157"	11980	26690	150	80	83	20	81	84	19	17	5	0	112	112	21	116	123	43	1	0	0	0.250	-0.500	1.000	1.015	3.157	0.332	0.010	156	622	-5	-2	-2.000	-1	-4	2	-4	-50
3	13	21	"PFD67005"	"oPFD67005"	12170	26690	150	81	83	22	79	84	22	13	5	0	111	116	28	119	124	41	6	1	0	-0.250	-1.333	0.918	0.735	3.379	0.326	0.014	156	500	-6	1	Error	2	-8	4	-3	-50
3	14	21	"PFD67007"	"oPFD67007"	12360	26690	150	77	79	16	82	88	26	4	0	0	106	110	25	124	130	34	5	0	0	0.278	0.214	0.563	0.545	3.022	0.296	0.061	156	518	-23	-17	-1.848	-5	-18	-3	-14	-50
3	15	21	"PFM60523"	"oPFM60523"	12520	26660	110	519	508	135	82	87	26	100	100	0	319	316	80	126	131	35	96	91	0	2.264	2.242	2.006	2.396	1.855	2.191	0.719	80	435	630	616	1.179	437	193	426	190	0
3	16	21	"PFL0108"	"oPFL0108"	12720	26670	120	241	241	74	78	82	23	97	95	0	246	244	57	115	119	29	93	90	0	1.244	1.264	1.181	1.206	1.954	1.370	0.578	120	593	294	292	0.315	163	131	163	129	0
3	17	21	"A10325_30a"	"A10325_30a"	12930	26690	150	76	79	23	77	80	21	16	4	0	104	110	26	114	117	23	16	3	0	0.100	-0.500	0.759	0.837	4.360	0.447	0.001	156	663	-11	-2	-3.322	-1	-10	2	-4	-50
3	18	21	"A10325_30c"	"A10325_30c"	13120	26690	150	74	79	19	76	80	23	17	3	0	104	107	19	112	115	22	10	0	0	0.250	-0.600	0.867	0.777	3.315	2.370	0.007	156	582	-10	-2	-2.000	-2	-8	3	-5	-50
3	19	21	"A10325_30e"	"A10325_30e"	13310	26690	150	78	79	19	78	82	24	10	1	0	101	106	22	115	119	24	6	1	0	0.000	-0.111	0.714	0.721	3.203	0.662	0.018	156	594	-14	-8	Error	0	-14	1	-9	-50
3	20	21	"A10325_30g"	"A10325_30g"	13500	26690	150	78	86	44	84	89	28	8	5	0	106	109	22	125	134	43	0	0	0	0.316	-0.125	0.708	0.632	3.405	1.613	0.028	156	602	-25	-14	-1.663	-6	-19	2	-16	-50
3	21	21	"A10325_30i"	"A10325_30i"	13660	26650	130	194	195	48	83	87	23	98	90	0	129	134	33	122	129	36	20	5	0	15.857	9.333	5.034	4.685	3.592	11.095	0.007	120	594	118	124	3.987	111	7	112	12	0
3	22	21	"E598_1a"	"E598_1a"	13900	26740	150	79	82	23	76	80	24	12	4	0	113	114	21	112	116	24	16	1	0	3.000	3.000	0.759	0.861	3.518	5.514	0.003	156	937	4	8	1.585	3	1	6	2	-50
3	1	22	"F48446_9e"	"F48446_9e"	9900	26870	150	89	94	24	84	87	22	23	10	0	128	131	25	122	126	25	22	5	0	0.833	1.111	1.214	1.022	3.808	0.349	0.008	156	808	11	19	-0.263	5	6	10	9	-50
3	2	22	"F48446_9g"	"F48446_9g"	10050	26860	150	114	119	32	90	94	29	41	17	0	142	146	32	134	136	30	24	6	0	3.000	2.417	1.031	1.219	4.268	0.822	0.034	156	669	32	41	1.585	24	8	29	12	-50
3	3	22	"F48446_9i"	"F48446_9i"	10240	26860	110	194	200	49	93	96	25	97	90	0	236	241	58	134	137	28	97	78	0	0.990	1.000	1.056	1.055	2.181	0.929	0.428	80	528	203	214	-0.014	101	102	107	107	0
3	4	22	"I12861_2a"	"I12861_2a"	10460	26890	150	80	84	23	92	94	21	12	1	0	110	116	30	136	138	27	8	1	0	0.462	0.400	0.587	0.613	2.661	0.332	0.047	156	942	-38	-28	-1.115	-12	-26	-8	-20	-50
3	5	22	"I12861_2c"	"I12861_2c"	10650	26890	150	81	88	27	92	95	26	12	3	0	112	119	33	138	143	33	7	1	0	0.423	0.211	0.629	0.668	2.962	0.438	0.087	156	881	-37	-23	-1.241	-11	-26	-4	-19	-50
3	6	22	"I12861_2e"	"I12861_2e"	10850	26860	150	77	82	21	87	89	22	9	1	0	115	120	28	126	131	29	11	1	0	0.909	0.833	0.716	0.776	3.409	0.267	0.053	156	741	-21	-11	-0.138	-10	-11	-5	-6	-50
3	7	22	"J512_2i"	"J512_2i"	11030	26890	150	82	86	24	81	84	20	21	7	0	113	120	29	120	124	24	18	6	0	-0.143	100000.000	0.650	0.700	3.702	0.164	0.007	156	795	-6	5	Error	1	-7	5	0	-50
3	8	22	"Ks592_1a"	"Ks592_1a"	11220	26890	150	77	78	17	80	83	19	12	1	0	113	115	25	119	122	23	14	3	0	0.500	0.500	0.744	0.724	3.562	0.062	0.001	156	828	-9	-6	-1.000	-3	-6	-2	-4	-50
3	9	22	"Ks592_1c"	"Ks592_1c"	11410	26890	150	79	83	21	79	81	19	21	6	0	113	116	23	116	118	22	17	2	0	0.000	100000.000	0.896	0.811	3.351	0.200	0.006	156	798	-3	4	Error	0	-3	4	0	-50
3	10	22	"Ks592_1e"	"Ks592_1e"	11540	26890	150	76	79	21	79	82	18	17	6	0	109	114	29	114	117	22	19	8	0	0.600	0.000	0.683	0.741	4.220	0.354	0.020	156	886	-8	0	-0.737	-3	-5	0	0	-50
3	11	22	"Ks592_1g"	"Ks592_1g"	11790	26880	150	74	78	21	79	82	20	13	3	0	101	104	21	114	119	23	7	1	0	0.385	0.100	0.725	0.782	2.897	0.306	0.014	156	913	-18	-11	-1.379	-5	-13	-1	-10	-50
3	12	22	"Ks592_1i"	"Ks592_1i"	11960	26860	110	1333	1268	293	77	81	19	100	100	0	2459	2357	452	114	119	34	100	100	0	0.536	0.531	0.530	0.523	1.354	0.508	0.866	80	431	3601	3434	-0.901	1256	2345	1191	2243	0
3	13	22	"EMPTY"	"EMPTY"	12170	26880	150	105	127	64	77	81	21	55	41	0	149	189	97	113	117	29	52	41	0	0.778	0.658	0.727	0.801	2.959	0.613	0.532	156	763	64	126	-0.363	28	36	50	76	-75
3	14	22	"EMPTY"	"EMPTY"	12360	26880	150	109	132	66	77	81	20	58	46	0	166	190	85	112	115	22	61	51	0	0.593	0.705	0.710	0.755	2.738	0.701	0.534	156	706	86	133	-0.755	32	54	55	78	-75
3	15	22	"EMPTY"	"EMPTY"	12550	26880	150	106	125	61	78	81	22	53	44	0	150	183	84	113	117	26	55	44	0	0.757	0.671	0.750	0.775	2.844	0.631	0.436	156	793	65	117	-0.402	28	37	47	70	-75
3	16	22	"EMPTY"	"EMPTY"	12740	26880	150	106	113	44	77	78	18	61	41	0	144	153	54	112	114	21	55	42	0	0.906	0.878	0.863	0.853	3.374	0.714	0.297	156	777	61	77	-0.142	29	32	36	41	-75
3	17	22	"EMPTY"	"EMPTY"	12930	26880	150	99	112	45	75	78	20	53	37	0	148	158	53	110	113	21	62	46	0	0.632	0.771	0.757	0.712	2.606	0.742	0.348	156	714	62	85	-0.663	24	38	37	48	-75
3	18	22	"EMPTY"	"EMPTY"	13120	26880	150	99	114	50	72	76	19	57	41	0	144	164	64	108	110	20	60	48	0	0.750	0.750	0.650	0.710	3.052	0.675	0.432	156	678	63	98	-0.415	27	36	42	56	-75
3	19	22	"EMPTY"	"EMPTY"	13310	26880	150	73	78	26	73	76	21	14	1	0	106	109	19	109	113	26	10	0	0	0.000	100000.000	0.851	0.844	4.077	0.368	0.015	156	678	-3	5	Error	0	-3	5	0	-75
3	20	22	"EMPTY"	"EMPTY"	13500	26880	150	72	75	20	75	79	24	7	0	0	116	115	23	112	115	26	12	3	0	-0.750	0.000	1.048	0.959	3.473	0.724	0.023	156	703	1	3	Error	-3	4	0	3	-75
3	21	22	"EMPTY"	"EMPTY"	13690	26880	150	72	73	24	73	78	42	2	0	0	103	107	21	108	110	20	14	4	0	0.200	0.000	0.863	0.939	3.054	3.536	0.002	156	765	-6	-1	-2.322	-1	-5	0	-1	-75
3	22	22	"EMPTY"	"EMPTY"	13880	26880	150	73	78	20	74	78	24	14	3	0	112	116	26	108	110	20	25	9	0	-0.250	0.500	0.800	0.916	4.538	3.586	0.007	156	882	3	12	Error	-1	4	4	8	-75
4	1	1	"PFA0039"	"A1411_1"	14340	22830	130	3539	3385	1308	81	185	1380	88	74	0	8032	8161	2570	110	441	4098	94	47	0	0.437	0.410	0.435	0.378	1.800	0.411	0.831	120	632	11380	11355	-1.196	3458	7922	3304	8051	0
4	2	1	"PFA0101"	"A21885_1"	14520	22830	130	10475	9269	4177	90	200	1422	95	91	0	10178	8803	3586	117	468	4223	80	66	0	1.032	1.057	1.047	1.016	1.920	0.827	0.564	120	595	20446	17865	0.046	10385	10061	9179	8686	0
4	3	1	"PFA0019"	"A11546_1"	14710	22830	130	613	588	195	94	99	30	96	95	0	874	863	238	120	124	26	98	98	0	0.688	0.665	0.660	0.636	1.651	0.676	0.841	120	626	1273	1237	-0.539	519	754	494	743	0
4	4	1	"PFA0144"	"A31870_1"	14910	22830	130	4257	4084	1353	102	266	1477	90	85	0	10384	9965	2771	124	128	27	100	100	0	0.405	0.405	0.414	0.381	1.785	0.416	0.464	120	634	14415	13823	-1.304	4155	10260	3982	9841	0
4	5	1	"PFA0009"	"A10325_29"	15100	22820	130	64330	57652	13079	105	288	1543	99	98	43	12252	12548	4661	119	125	29	100	100	0	5.293	4.630	4.826	4.923	1.769	4.604	0.831	120	580	76358	69976	2.404	64225	12133	57547	12429	0
4	6	1	"PFA0012"	"A10325_32"	15270	22820	120	65535	60989	11192	103	357	2224	99	99	66	15969	15341	4761	115	122	42	100	100	0	4.127	3.999	3.886	4.225	1.731	3.963	0.844	120	529	81286	76112	2.045	65432	15854	60886	15226	0
4	7	1	"PFA0030"	"A12797_1"	15470	22820	120	1007	966	349	93	336	2191	0	0	0	1878	1790	577	114	119	40	97	96	0	0.518	0.521	0.514	0.528	1.889	10.876	0.026	120	546	2678	2549	-0.949	914	1764	873	1676	0
4	8	1	"PFB0005"	"B11"	15650	22820	130	285	301	127	82	85	22	95	93	0	232	237	67	110	114	22	95	92	0	1.664	1.724	1.719	1.681	1.829	1.969	0.655	120	622	325	346	0.735	203	122	219	127	0
4	9	1	"PFB0219"	"B57"	15870	22850	150	98	102	24	77	81	23	47	17	0	132	135	26	108	111	21	53	29	0	0.875	0.926	0.896	0.905	3.424	1.126	0.081	156	766	45	52	-0.193	21	24	25	27	-50
4	10	1	"PFB0285"	"B92"	16030	22820	110	602	648	326	74	77	21	98	98	0	393	403	152	107	110	22	98	95	0	1.846	1.939	1.894	1.833	1.978	2.118	0.705	80	404	814	870	0.885	528	286	574	296	0
4	11	1	"PFB0008"	"B114"	16230	22820	130	1062	1035	382	75	77	19	100	100	0	1285	1341	505	109	111	22	100	100	0	0.839	0.779	0.780	0.787	1.599	0.742	0.831	120	640	2163	2192	-0.253	987	1176	960	1232	0
4	12	1	"PFB0034"	"B165"	16420	22820	130	1283	1186	486	76	77	18	100	100	0	2013	1758	759	109	110	20	99	98	0	0.634	0.673	0.682	0.701	1.851	0.620	0.829	120	609	3111	2759	-0.658	1207	1904	1110	1649	0
4	13	1	"PFB0089"	"B319"	16610	22820	130	2061	2041	670	75	77	19	100	100	0	4141	4070	1308	108	111	29	100	100	0	0.492	0.496	0.482	0.492	1.695	0.456	0.835	120	624	6019	5928	-1.022	1986	4033	1966	3962	0
4	14	1	"PFB0104"	"B351"	16810	22820	130	113	118	30	73	75	17	83	63	0	158	161	35	106	109	29	76	43	0	0.769	0.818	0.798	0.841	2.678	0.453	0.135	120	610	92	100	-0.379	40	52	45	55	0
4	15	1	"PFB0113"	"B372"	16990	22820	130	675	650	172	72	74	16	100	99	0	1121	1083	269	103	106	20	100	100	0	0.592	0.590	0.598	0.586	1.550	0.566	0.851	120	631	1621	1558	-0.756	603	1018	578	980	0
4	16	1	"PFB0116"	"B380"	17200	22820	130	132	133	34	70	72	16	93	82	0	164	165	40	102	105	18	88	76	0	1.000	1.000	0.943	1.025	2.366	0.868	0.363	120	626	124	126	0.000	62	62	63	63	0
4	17	1	"PFB0118"	"B383"	17380	22820	130	1055	1017	268	69	71	16	100	100	0	1891	1827	438	102	104	19	100	100	0	0.551	0.550	0.551	0.541	1.433	0.528	0.855	120	564	2775	2673	-0.859	986	1789	948	1725	0
4	18	1	"PFB0140"	"B432"	17560	22820	120	723	706	232	68	70	15	100	100	0	1410	1342	396	103	105	19	100	100	0	0.501	0.515	0.518	0.505	1.714	0.489	0.818	120	530	1962	1877	-0.997	655	1307	638	1239	0
4	19	1	"PFC0315"	"C9"	17760	22820	130	147	148	36	68	69	15	99	90	0	191	195	42	100	102	18	99	91	0	0.868	0.842	0.856	0.830	1.839	0.787	0.476	120	609	170	175	-0.204	79	91	80	95	0
4	20	1	"PFC0207"	"C56"	17940	22820	130	535	530	153	68	70	14	100	100	0	585	568	152	100	102	18	100	100	0	0.963	0.987	0.985	0.986	1.521	0.970	0.820	120	590	952	930	-0.055	467	485	462	468	0
4	21	1	"PFC0316"	"C96"	18140	22820	130	224	228	55	70	72	17	99	98	0	338	344	85	101	104	19	100	99	0	0.650	0.650	0.653	0.650	1.620	0.590	0.686	120	593	391	401	-0.622	154	237	158	243	0
4	22	1	"PFC0007"	"C114"	18320	22820	130	366	367	93	69	71	17	100	100	0	549	555	129	102	104	19	100	100	0	0.664	0.658	0.653	0.658	1.538	0.632	0.790	120	674	744	751	-0.590	297	447	298	453	0
4	1	2	"PFC0021"	"C134"	14360	23030	130	185	184	49	77	80	23	95	92	0	372	366	96	108	113	23	98	97	0	0.409	0.415	0.399	0.399	1.804	0.362	0.552	120	647	372	365	-1.290	108	264	107	258	0
4	2	2	"PFC0034"	"C161"	14550	23030	130	1159	1116	349	82	84	20	100	100	0	1583	1573	522	110	114	21	100	100	0	0.731	0.707	0.697	0.716	1.485	0.678	0.857	120	574	2550	2497	-0.452	1077	1473	1034	1463	0
4	3	2	"PFJ0545"	"J687_3"	14730	23030	130	324	307	109	81	85	25	99	97	0	505	512	210	111	114	22	98	96	0	0.617	0.564	0.557	0.593	1.966	0.497	0.756	120	583	637	627	-0.697	243	394	226	401	0
4	4	2	"PFK0100"	"Km695_2"	14920	23030	120	111	114	31	84	89	28	47	17	0	193	197	49	115	119	23	89	75	0	0.346	0.366	0.385	0.389	2.439	0.332	0.196	120	559	105	112	-1.531	27	78	30	82	0
4	5	2	"PFK0134"	"Km993_1"	15120	23030	130	433	420	158	92	100	38	97	93	0	549	554	182	115	119	25	98	98	0	0.786	0.747	0.757	0.727	1.835	0.790	0.769	120	566	775	767	-0.348	341	434	328	439	0
4	6	2	"PFK0052"	"Km3535_1"	15300	23030	120	233	236	81	95	170	1418	0	0	0	397	404	105	112	117	42	100	98	0	0.484	0.483	0.460	0.417	2.150	0.485	0.546	120	436	423	433	-1.046	138	285	141	292	0
4	7	2	"PFK0059"	"Km3703_4"	15500	23030	130	569	568	169	89	93	25	100	99	0	388	404	109	112	115	22	99	99	0	1.739	1.640	1.725	1.634	1.687	1.738	0.779	120	528	756	771	0.798	480	276	479	292	0
4	8	2	"PFK0303"	"Kn267_1"	15680	23030	130	354	358	140	84	87	21	100	97	0	470	467	147	111	114	22	99	98	0	0.752	0.770	0.750	0.742	1.977	0.773	0.669	120	605	629	630	-0.411	270	359	274	356	0
4	9	2	"PFK0297"	"Kn2497_2"	15890	23030	130	298	299	85	80	84	22	100	97	0	640	648	151	110	112	20	100	99	0	0.411	0.407	0.401	0.393	1.540	0.387	0.772	120	485	748	757	-1.282	218	530	219	538	0
4	10	2	"PFK0436"	"Kn5150_1"	16060	23020	140	11429	11666	5611	80	84	21	100	100	0	8168	8288	3635	111	114	22	99	98	0	1.409	1.417	1.413	1.389	2.279	1.478	0.882	156	597	19406	19763	0.494	11349	8057	11586	8177	0
4	11	2	"PFK0536"	"Kn8928_1"	16260	23030	130	452	462	202	78	82	20	98	95	0	689	669	261	111	114	22	99	99	0	0.647	0.688	0.696	0.651	1.720	0.719	0.770	120	594	952	942	-0.628	374	578	384	558	0
4	12	2	"PFK0544"	"Kn9335_1"	16450	23030	120	210	203	62	76	78	19	99	90	0	397	393	94	109	113	21	98	98	0	0.465	0.447	0.452	0.403	2.044	0.433	0.634	120	532	422	411	-1.104	134	288	127	284	0
4	13	2	"PFK0875"	"Ks2_1"	16630	23030	130	251	253	66	75	77	18	99	99	0	288	295	66	107	111	29	99	99	0	0.972	0.947	0.924	0.926	1.724	0.971	0.653	120	579	357	366	-0.040	176	181	178	188	0
4	14	2	"PFK0879"	"Ks2_14"	16820	23030	130	2341	2227	806	73	75	17	100	100	0	3494	3623	925	105	107	20	100	100	0	0.669	0.612	0.644	0.565	1.692	0.638	0.840	120	629	5657	5672	-0.579	2268	3389	2154	3518	0
4	15	2	"PFK1056"	"Ks54_1"	17030	23030	130	511	480	162	72	73	16	97	96	0	638	601	164	104	107	20	97	96	0	0.822	0.821	0.820	0.752	1.883	0.844	0.818	120	563	973	905	-0.283	439	534	408	497	0
4	16	2	"PFK1101"	"Ks59_1"	17210	23030	130	518	519	185	70	72	16	99	99	0	686	681	194	102	105	18	100	100	0	0.767	0.775	0.807	0.732	1.790	0.792	0.778	120	547	1032	1028	-0.382	448	584	449	579	0
4	17	2	"PFK1165"	"Ks72_6"	17400	23020	130	1373	1383	539	70	72	17	100	100	0	712	703	259	103	105	19	98	96	0	2.140	2.188	2.119	2.338	1.920	2.231	0.812	120	570	1912	1913	1.097	1303	609	1313	600	0
4	18	2	"PFK1183"	"Ks75_9"	17590	23020	130	162	164	42	69	72	17	98	95	0	340	331	92	103	106	20	97	95	0	0.392	0.417	0.396	0.435	2.250	0.339	0.565	120	598	330	323	-1.350	93	237	95	228	0
4	19	2	"PFK1209"	"Ks82_1"	17790	23030	130	858	842	347	68	70	15	100	99	0	1785	1834	575	101	103	18	100	100	0	0.469	0.447	0.481	0.400	1.843	0.450	0.790	120	558	2474	2507	-1.092	790	1684	774	1733	0
4	20	2	"PFK1228"	"Ks83_8"	17970	23020	130	857	863	350	69	71	16	100	100	0	1950	1947	791	102	104	20	100	99	0	0.426	0.430	0.416	0.432	1.875	0.392	0.833	120	547	2636	2639	-1.230	788	1848	794	1845	0
4	21	2	"PFK0643"	"Ks127_5"	18160	23020	120	505	504	150	71	74	19	100	98	0	550	550	152	105	108	22	99	98	0	0.975	0.973	0.977	0.973	1.670	0.959	0.801	120	543	879	878	-0.036	434	445	433	445	0
4	22	2	"PFK0638"	"Ks127_16"	18360	23020	130	417	416	151	70	73	17	97	96	0	658	624	223	104	106	19	97	95	0	0.626	0.665	0.652	0.681	1.745	0.646	0.782	120	685	901	866	-0.675	347	554	346	520	0
4	1	3	"PFK0659"	"Ks133_2"	14370	23230	130	367	358	127	76	78	18	99	95	0	341	351	104	108	111	19	97	95	0	1.249	1.160	1.193	1.144	2.084	1.254	0.718	120	637	524	525	0.321	291	233	282	243	0
4	2	3	"PFK0667"	"Ks139_1"	14560	23250	150	96	101	28	79	81	18	48	25	0	126	126	29	109	112	20	42	19	0	1.000	1.294	0.783	0.857	3.737	0.981	0.043	156	580	34	39	0.000	17	17	22	17	-50
4	3	3	"PFK0682"	"Ks152_11"	14750	23240	130	128	130	31	77	79	20	85	65	0	167	167	35	109	113	30	76	45	0	0.879	0.914	0.847	0.885	2.640	0.646	0.213	120	498	109	111	-0.186	51	58	53	58	0
4	4	3	"PFK0686"	"Ks155_1"	14940	23240	130	677	655	200	79	82	22	99	98	0	1000	970	263	111	114	30	99	99	0	0.673	0.671	0.694	0.667	1.772	0.674	0.820	120	574	1487	1435	-0.572	598	889	576	859	0
4	5	3	"PFA0001"	"A10325_1"	15170	23220	150	84	90	24	80	83	21	22	10	0	115	118	22	111	113	21	24	7	0	1.000	1.429	0.875	0.889	4.021	1.953	0.028	156	633	8	17	0.000	4	4	10	7	-50
4	6	3	"PFA0004"	"A10325_16"	15350	23190	150	87	87	20	80	83	22	18	4	0	113	115	24	111	112	21	19	8	0	3.500	1.750	1.089	1.169	4.183	0.999	0.013	156	502	9	11	1.807	7	2	7	4	-50
4	7	3	"PFA0008"	"A10325_26"	15500	23230	130	130	132	32	81	83	21	84	55	0	162	163	37	111	113	21	79	57	0	0.961	0.981	1.043	0.957	2.843	0.947	0.211	120	455	100	103	-0.058	49	51	51	52	0
4	8	3	"PFA0016"	"A10935_1"	15700	23230	130	6197	5882	1824	82	84	19	100	100	0	4270	4037	1263	111	113	20	100	100	0	1.470	1.477	1.477	1.489	1.629	1.496	0.863	120	568	10274	9726	0.556	6115	4159	5800	3926	0
4	9	3	"PFA0020"	"A11962_1"	15890	23220	120	187	220	127	80	82	19	99	89	0	182	272	468	111	112	19	91	76	0	1.507	0.870	1.375	1.322	2.496	0.229	0.339	120	510	178	301	0.592	107	71	140	161	0
4	10	3	"PFA0023"	"A12312_15"	16080	23230	130	276	279	87	81	83	19	99	97	0	499	490	142	113	114	21	99	97	0	0.505	0.525	0.530	0.525	1.802	0.478	0.722	120	544	581	575	-0.985	195	386	198	377	0
4	11	3	"PFA0047"	"A14801_11"	16270	23230	130	918	874	227	80	84	21	100	100	0	529	516	138	112	115	22	100	100	0	2.010	1.965	2.024	2.009	1.574	2.036	0.777	120	548	1255	1198	1.007	838	417	794	404	0
4	12	3	"PFA0051"	"A14801_2"	16470	23230	120	161	165	48	76	79	20	93	85	0	297	297	87	108	112	21	95	91	0	0.450	0.471	0.482	0.468	2.194	0.418	0.505	120	526	274	278	-1.153	85	189	89	189	0
4	13	3	"PFA0053"	"A14801_24"	16670	23230	130	899	867	282	73	75	18	100	100	0	630	606	167	105	108	20	100	99	0	1.573	1.585	1.579	1.560	1.805	1.745	0.787	120	480	1351	1295	0.654	826	525	794	501	0
4	14	3	"PFA0056"	"A14801_31"	16830	23250	150	82	89	34	72	73	17	38	19	0	119	125	33	102	105	19	46	24	0	0.588	0.739	0.815	0.714	3.969	0.905	0.106	156	524	27	40	-0.766	10	17	17	23	-50
4	15	3	"PFA0058"	"A14801_37"	17030	23210	150	84	85	22	71	72	16	40	17	0	112	114	23	101	104	18	37	12	0	1.182	1.077	0.911	0.976	3.454	0.453	0.018	156	582	24	27	0.241	13	11	14	13	-50
4	16	3	"PFA0060"	"A14801_6"	17240	23230	150	88	91	24	70	73	16	52	26	0	110	110	23	102	104	17	30	12	0	2.250	2.625	1.077	1.300	3.948	1.042	0.033	156	589	26	29	1.170	18	8	21	8	-50
4	17	3	"PFA0083"	"A18792_11"	17400	23210	100	88	89	22	71	74	17	46	22	0	119	123	31	102	105	18	43	26	0	1.000	0.857	0.951	0.771	3.946	0.428	0.009	80	376	34	39	0.000	17	17	18	21	0
4	18	3	"PFA0087"	"A18792_19"	17570	23190	90	83	85	20	72	76	20	36	5	0	117	122	28	104	108	21	36	11	0	0.846	0.722	0.677	0.688	2.648	0.518	0.071	52	365	24	31	-0.241	11	13	13	18	0
4	19	3	"PFA0098"	"A20643_1"	17790	23210	130	228	228	66	70	73	19	95	94	0	177	170	43	103	105	20	84	74	0	2.135	2.358	2.156	2.388	2.360	2.505	0.443	120	599	232	225	1.094	158	74	158	67	0
4	20	3	"PFA0103"	"A21885_19"	17980	23210	130	646	639	225	71	73	17	98	97	0	1208	1135	389	105	107	21	98	96	0	0.521	0.551	0.531	0.565	1.970	0.500	0.786	120	580	1678	1598	-0.940	575	1103	568	1030	0
4	21	3	"PFA0105"	"A21885_20"	18170	23220	130	424	404	136	71	74	18	99	98	0	834	830	202	109	110	19	100	100	0	0.487	0.462	0.484	0.432	1.631	0.454	0.807	120	569	1078	1054	-1.038	353	725	333	721	0
4	22	3	"PFA0107"	"A21885_9"	18370	23210	130	183	190	43	73	75	18	99	97	0	240	242	60	109	111	20	97	95	0	0.840	0.880	0.883	0.914	1.917	0.807	0.558	120	682	241	250	-0.252	110	131	117	133	0
4	1	4	"PFA0130"	"A2546_1"	14390	23420	120	2069	1957	696	76	80	20	100	100	0	4393	4208	1245	113	114	20	100	100	0	0.466	0.459	0.462	0.438	1.635	0.448	0.874	120	555	6273	5976	-1.103	1993	4280	1881	4095	0
4	2	4	"PFA0132"	"A26463_1"	14570	23420	130	110	111	26	77	80	19	70	38	0	189	191	48	111	113	20	90	81	0	0.423	0.425	0.465	0.414	2.374	0.317	0.205	120	466	111	114	-1.241	33	78	34	80	0
4	3	4	"PFA0137"	"A29544_1"	14770	23410	150	95	98	25	76	80	21	43	21	0	122	123	26	110	115	45	9	0	0	1.583	1.692	0.892	0.902	3.227	1.913	0.012	156	536	31	35	0.663	19	12	22	13	-50
4	4	4	"PFA0145"	"A31914_2"	14950	23420	120	11553	10832	3798	79	83	22	100	100	0	4219	4056	1232	110	115	43	100	100	0	2.792	2.725	2.765	2.642	1.531	2.905	0.860	120	434	15583	14699	1.482	11474	4109	10753	3946	0
4	5	4	"PFA0147"	"A31914_5"	15130	23420	120	732	708	213	80	83	20	100	100	0	445	442	112	110	113	21	99	97	0	1.946	1.892	1.876	1.909	1.624	2.010	0.805	120	492	987	960	0.961	652	335	628	332	0
4	6	4	"PFA0149"	"A31914_8"	15340	23420	130	232	231	61	76	79	20	98	97	0	427	421	114	110	113	23	98	97	0	0.492	0.498	0.487	0.488	1.780	0.467	0.672	120	555	473	466	-1.023	156	317	155	311	0
4	7	4	"PFC0052"	"C198"	15520	23410	150	104	109	28	77	79	19	64	37	0	123	126	26	110	113	23	39	11	0	2.077	2.000	1.300	1.225	4.581	1.688	0.033	156	589	40	48	1.054	27	13	32	16	-50
4	8	4	"PFC0057"	"C216"	15730	23420	120	115	118	31	78	80	18	68	50	0	162	163	38	112	114	21	78	55	0	0.740	0.784	0.772	0.721	2.560	0.583	0.181	120	483	87	91	-0.434	37	50	40	51	0
4	9	4	"PFC0059"	"C222"	15900	23420	120	118	117	30	78	81	20	69	47	0	170	173	35	112	114	21	85	66	0	0.690	0.639	0.665	0.634	3.156	0.441	0.111	120	474	98	100	-0.536	40	58	39	61	0
4	10	4	"PFC0062"	"C228"	16100	23420	140	100	105	26	79	82	21	48	25	0	183	187	46	113	115	21	86	76	0	0.300	0.351	0.384	0.392	3.013	0.270	0.151	156	526	91	100	-1.737	21	70	26	74	0
4	11	4	"PFC0068"	"C237"	16280	23410	130	1907	1929	768	78	82	21	100	100	0	830	823	283	113	115	22	99	97	0	2.551	2.607	2.495	2.521	1.893	2.744	0.783	120	479	2546	2561	1.351	1829	717	1851	710	0
4	12	4	"PFC0072"	"C244"	16470	23410	130	602	578	179	76	80	21	100	100	0	732	708	183	109	112	22	100	100	0	0.844	0.838	0.847	0.815	1.462	0.851	0.812	120	524	1149	1101	-0.244	526	623	502	599	0
4	13	4	"PFC0092"	"C291"	16670	23410	130	426	427	128	77	80	21	99	97	0	606	577	169	110	112	21	98	98	0	0.704	0.749	0.755	0.768	1.789	0.686	0.760	120	495	845	817	-0.507	349	496	350	467	0
4	14	4	"PFC0094"	"C296"	16850	23410	130	250	254	71	74	76	17	100	100	0	449	441	144	104	107	19	99	97	0	0.510	0.534	0.515	0.567	1.878	0.452	0.688	120	432	521	517	-0.971	176	345	180	337	0
4	15	4	"PFC0096"	"C299"	17040	23410	140	117	122	33	73	75	17	80	64	0	142	146	29	103	105	18	75	54	0	1.128	1.140	1.056	1.114	3.186	1.196	0.226	156	565	83	92	0.174	44	39	49	43	0
4	16	4	"PFC0099"	"C302"	17240	23410	130	260	252	81	74	76	18	95	93	0	245	244	66	104	106	18	94	92	0	1.319	1.271	1.268	1.232	2.092	1.278	0.668	120	522	327	318	0.400	186	141	178	140	0
4	17	4	"PFC0101"	"C307"	17430	23410	120	242	242	67	73	76	20	97	95	0	310	306	73	103	105	17	99	97	0	0.816	0.833	0.819	0.823	1.853	0.817	0.721	120	547	376	372	-0.293	169	207	169	203	0
4	18	4	"PFC0103"	"C311"	17640	23410	150	86	85	22	74	77	20	28	9	0	114	116	20	104	107	20	28	8	0	1.200	0.917	1.291	1.455	3.303	1.530	0.029	156	678	22	23	0.263	12	10	11	12	-50
4	19	4	"PFC0123"	"C370"	17800	23410	120	202	200	60	70	73	17	95	93	0	542	537	156	103	105	18	100	98	0	0.301	0.300	0.289	0.281	1.954	0.275	0.651	120	479	571	564	-1.734	132	439	130	434	0
4	20	4	"PFC0125"	"C374"	18020	23430	150	87	87	22	72	75	21	33	10	0	118	119	22	106	108	18	37	16	0	1.250	1.154	1.000	1.124	3.686	1.925	0.040	156	597	27	28	0.322	15	12	15	13	-50
4	21	4	"PFC0127"	"C38"	18180	23410	120	531	520	156	73	75	21	100	100	0	312	318	81	108	109	18	99	99	0	2.245	2.129	2.233	2.186	1.746	2.227	0.750	120	462	662	657	1.167	458	204	447	210	0
4	22	4	"PFC0129"	"C382"	18390	23410	120	134	135	33	73	74	16	92	81	0	242	240	56	107	109	19	95	95	0	0.452	0.466	0.447	0.434	2.126	0.410	0.488	120	600	196	195	-1.146	61	135	62	133	0
4	1	5	"PFC0131"	"C385"	14390	23620	130	137	143	40	75	77	18	91	80	0	224	233	62	110	113	21	95	92	0	0.544	0.553	0.490	0.545	2.274	0.465	0.407	120	661	176	191	-0.879	62	114	68	123	0
4	2	5	"PFC0133"	"C387"	14580	23610	130	183	191	55	73	77	19	99	90	0	368	381	112	110	113	21	98	97	0	0.426	0.435	0.447	0.429	1.619	0.371	0.659	120	551	368	389	-1.230	110	258	118	271	0
4	3	5	"PFC0149"	"C427"	14760	23610	130	186	192	55	74	78	20	97	90	0	262	266	74	109	112	38	95	88	0	0.732	0.752	0.732	0.734	1.752	0.617	0.568	120	563	265	275	-0.450	112	153	118	157	0
4	4	5	"PFC0151"	"C43"	14970	23610	120	407	394	131	77	79	19	98	97	0	416	428	321	109	114	42	96	93	0	1.075	0.994	1.122	1.105	2.066	0.649	0.385	120	479	637	636	0.104	330	307	317	319	0
4	5	5	"PFC0153"	"C436"	15150	23610	140	114	116	30	76	80	20	75	47	0	156	160	35	109	111	20	80	55	0	0.809	0.784	0.753	0.753	3.029	0.707	0.157	156	534	85	91	-0.307	38	47	40	51	0
4	6	5	"PFC0155"	"C441"	15340	23610	130	385	383	121	74	77	18	98	96	0	1055	965	341	109	112	22	95	95	0	0.329	0.361	0.357	0.377	1.963	0.328	0.822	120	500	1257	1165	-1.605	311	946	309	856	0
4	7	5	"PFC0157"	"C445"	15530	23610	150	96	98	27	77	79	17	53	26	0	129	131	27	113	116	22	39	12	0	1.188	1.167	1.010	0.961	3.514	0.711	0.030	156	594	35	39	0.248	19	16	21	18	-50
4	8	5	"PFC0159"	"C447"	15740	23610	130	451	438	174	78	82	19	97	93	0	501	496	177	118	121	22	95	95	0	0.974	0.952	0.948	0.897	1.735	0.955	0.735	120	514	756	738	-0.038	373	383	360	378	0
4	9	5	"PFD0373"	"D42243_45"	15910	23610	120	2157	2042	688	80	84	22	100	100	0	16393	16031	4838	121	124	24	100	100	0	0.128	0.123	0.128	0.122	1.544	0.116	0.807	120	432	18349	17872	-2.970	2077	16272	1962	15910	0
4	10	5	"PFD0380"	"D42715_1"	16090	23610	150	94	100	27	78	81	21	44	21	0	139	144	30	117	120	25	43	21	0	0.727	0.815	1.025	1.030	4.125	0.425	0.028	156	536	38	49	-0.459	16	22	22	27	-50
4	11	5	"PFD0387"	"D42954_2"	16290	23610	150	90	91	21	75	79	25	30	7	0	119	124	27	112	114	21	30	13	0	2.143	1.333	0.826	0.873	4.542	0.078	0.003	156	539	22	28	1.100	15	7	16	12	-50
4	12	5	"PFD0397"	"D45582_1"	16460	23600	150	90	92	24	76	81	26	28	5	0	116	120	25	111	113	22	32	9	0	2.800	1.778	0.932	0.873	4.090	0.748	0.085	156	579	19	25	1.485	14	5	16	9	-50
4	13	5	"PFD0405"	"D4722_1"	16660	23610	120	199	206	55	79	82	23	96	95	0	306	304	63	109	112	21	100	100	0	0.609	0.651	0.658	0.636	1.696	0.674	0.610	120	511	317	322	-0.715	120	197	127	195	0
4	14	5	"PFD0416"	"D49176_11"	16850	23600	130	1026	1033	242	77	79	21	100	100	0	1072	1033	264	106	109	20	100	99	0	0.982	1.031	0.973	1.079	1.575	1.007	0.848	120	541	1915	1883	-0.026	949	966	956	927	0
4	15	5	"PFD0438"	"D49176_65"	17040	23610	120	124	132	40	77	79	19	85	64	0	155	165	42	105	109	20	86	65	0	0.940	0.917	0.870	0.787	3.173	0.847	0.251	120	498	97	115	-0.089	47	50	55	60	0
4	16	5	"PFD0441"	"D49176_7"	17230	23610	130	2297	2132	698	81	84	22	100	100	0	1965	1914	415	108	110	20	100	100	0	1.193	1.136	1.190	1.048	1.652	1.206	0.843	120	536	4073	3857	0.255	2216	1857	2051	1806	0
4	17	5	"PFD0444"	"D49942_10"	17420	23600	120	33171	31198	8183	81	85	24	100	100	0	11341	10437	3045	107	110	20	100	99	0	2.946	3.012	2.912	3.051	1.610	3.098	0.878	120	516	44324	41447	1.559	33090	11234	31117	10330	0
4	18	5	"PFD0446"	"D49942_3"	17610	23600	120	6200	5709	2004	79	84	23	100	100	0	2569	2299	825	105	108	19	99	98	0	2.484	2.566	2.530	2.682	2.011	2.631	0.846	120	485	8585	7824	1.313	6121	2464	5630	2194	0
4	19	5	"PFD0448"	"D49942_6"	17800	23600	120	9557	9187	2483	76	79	19	100	100	0	3379	3257	743	103	107	19	100	100	0	2.894	2.889	2.913	2.854	1.468	3.053	0.884	120	501	12757	12265	1.533	9481	3276	9111	3154	0
4	20	5	"PFD0450"	"D49942_9"	17990	23600	120	36360	36360	16830	76	79	23	100	100	4	9826	9741	4071	104	106	19	100	100	0	3.732	3.765	3.767	3.680	1.514	4.063	0.853	120	473	46006	45921	1.900	36284	9722	36284	9637	0
4	21	5	"PFD0482"	"D56400_4"	18180	23600	130	162	167	55	75	78	22	97	90	0	144	149	40	106	109	20	71	45	0	2.289	2.140	2.012	2.315	2.676	1.965	0.312	120	506	125	135	1.195	87	38	92	43	0
4	22	5	"PFD0484"	"D56470_2"	18370	23590	130	374	366	97	73	75	17	100	99	0	212	209	53	106	107	18	96	88	0	2.840	2.845	2.847	2.951	1.834	2.887	0.643	120	648	407	396	1.506	301	106	293	103	0
4	1	6	"PFD0487"	"D56950_2"	14380	23810	130	664	645	192	75	77	18	100	98	0	1589	1579	346	107	110	20	100	100	0	0.397	0.387	0.397	0.359	1.664	0.381	0.824	120	639	2071	2042	-1.331	589	1482	570	1472	0
4	2	6	"PFD0490"	"D5782_1"	14570	23810	120	514	500	147	73	77	18	100	100	0	790	766	190	109	113	22	100	100	0	0.648	0.650	0.671	0.631	1.515	0.629	0.832	120	530	1122	1084	-0.627	441	681	427	657	0
4	3	6	"PFD0508"	"D6287_1"	14770	23800	130	151	157	50	74	77	19	96	85	0	164	167	30	111	114	22	87	63	0	1.453	1.482	1.282	1.447	2.147	1.594	0.273	120	596	130	139	0.539	77	53	83	56	0
4	4	6	"PFD0510"	"D6287_13"	14990	23810	150	98	101	31	75	77	17	54	32	0	128	131	26	113	115	22	37	17	0	1.533	1.444	1.268	1.115	3.539	0.932	0.044	156	562	38	44	0.617	23	15	26	18	-50
4	5	6	"PFD0529"	"D6287_55"	15130	23800	120	855	788	280	75	77	16	96	96	0	508	478	142	111	113	20	94	94	0	1.965	1.943	2.001	1.799	1.954	2.052	0.798	120	414	1177	1080	0.974	780	397	713	367	0
4	6	6	"PFD0532"	"D6287_61"	15340	23800	120	107	118	50	76	79	21	59	40	0	136	144	40	113	115	22	50	29	0	1.348	1.355	1.091	1.107	3.447	1.992	0.030	120	510	54	73	0.431	31	23	42	31	0
4	7	6	"PFD0536"	"D6287_69"	15530	23800	140	130	130	35	79	82	22	76	54	0	157	164	31	117	121	25	75	38	0	1.275	1.085	1.184	0.991	2.856	1.200	0.153	156	584	91	98	0.350	51	40	51	47	0
4	8	6	"PFD0538"	"D6287_70"	15730	23800	120	182	182	48	82	85	21	95	87	0	223	225	54	120	125	27	90	84	0	0.971	0.952	0.912	0.993	2.349	0.814	0.455	120	512	203	205	-0.043	100	103	100	105	0
4	9	6	"PFD0549"	"D64289_1"	15920	23800	120	39510	36801	9531	85	90	25	100	100	0	41490	39480	6788	125	131	28	100	100	0	0.953	0.933	0.967	0.899	1.454	0.948	0.877	120	459	80790	76071	-0.069	39425	41365	36716	39355	0
4	10	6	"PFD0558"	"D65681_2"	16090	23800	120	644	633	222	79	83	24	99	98	0	735	731	246	122	126	26	99	98	0	0.922	0.910	0.950	0.887	1.819	0.876	0.740	120	476	1178	1163	-0.118	565	613	554	609	0
4	11	6	"PFE0558"	"E49_1"	16300	23800	120	270	266	78	77	80	25	99	95	0	277	279	72	114	117	22	95	94	0	1.184	1.145	1.196	1.162	1.983	0.712	0.404	120	517	356	354	0.244	193	163	189	165	0
4	12	6	"PFE0562"	"E5006_5"	16490	23800	130	1355	1352	412	77	81	25	100	100	0	1460	1389	385	111	113	21	100	100	0	0.947	0.998	0.981	1.004	1.509	0.984	0.822	120	541	2627	2553	-0.078	1278	1349	1275	1278	0
4	13	6	"PFE0565"	"E5141_1"	16680	23800	120	462	442	132	76	79	21	100	99	0	723	699	176	107	109	19	100	100	0	0.627	0.618	0.639	0.601	1.758	0.609	0.768	120	500	1002	958	-0.674	386	616	366	592	0
4	14	6	"PFE0569"	"E517_1"	16860	23790	120	421	432	142	75	78	20	100	98	0	633	626	160	107	109	20	100	99	0	0.658	0.688	0.699	0.663	1.621	0.675	0.789	120	540	872	876	-0.604	346	526	357	519	0
4	15	6	"PFE0579"	"E5479_3"	17070	23800	130	681	649	270	75	78	19	100	98	0	1204	1179	378	106	110	21	100	100	0	0.552	0.535	0.561	0.470	2.071	0.542	0.744	120	538	1704	1647	-0.857	606	1098	574	1073	0
4	16	6	"PFE0585"	"E598_1"	17240	23790	130	37982	36585	15054	81	84	22	100	100	0	19467	19817	8033	110	114	24	100	100	0	1.958	1.852	1.764	1.816	1.511	1.891	0.823	120	531	57258	56211	0.969	37901	19357	36504	19707	0
4	17	6	"PFE0608"	"E714_7"	17440	23800	120	144	145	37	80	82	21	84	70	0	179	182	38	108	113	24	94	76	0	0.901	0.878	0.846	0.811	2.683	0.856	0.313	120	515	135	139	-0.150	64	71	65	74	0
4	18	6	"PFE0610"	"E7279_2"	17620	23790	130	356	356	86	77	79	20	100	100	0	559	533	141	105	108	19	97	97	0	0.615	0.652	0.675	0.690	2.148	0.592	0.727	120	547	733	707	-0.702	279	454	279	428	0
4	19	6	"PFE0613"	"E7418_1"	17820	23800	120	146	146	36	73	75	17	94	85	0	240	243	48	103	106	18	99	98	0	0.533	0.521	0.542	0.477	2.084	0.518	0.485	120	533	210	213	-0.908	73	137	73	140	0
4	20	6	"PFE0616"	"E7745_1"	18010	23790	110	105	106	22	72	75	19	73	38	0	147	150	26	105	108	19	82	52	0	0.786	0.756	0.905	0.886	2.358	0.787	0.141	80	445	75	79	-0.348	33	42	34	45	0
4	21	6	"PFE0619"	"E7861_3"	18190	23790	130	274	275	71	72	75	17	100	99	0	407	396	98	105	108	18	99	97	0	0.669	0.698	0.680	0.730	1.880	0.641	0.756	120	574	504	494	-0.580	202	302	203	291	0
4	22	6	"PFE0623"	"E8100_2"	18390	23790	120	2640	2513	701	72	75	17	100	100	0	2051	1965	522	105	107	17	100	100	0	1.320	1.312	1.313	1.319	1.627	1.324	0.882	120	625	4514	4301	0.400	2568	1946	2441	1860	0
4	1	7	"PFE0649"	"E8914_2"	14400	24000	120	218	215	63	74	77	18	98	95	0	481	469	129	107	110	20	96	96	0	0.385	0.390	0.403	0.380	1.928	0.355	0.666	120	592	518	503	-1.377	144	374	141	362	0
4	2	7	"PFE0654"	"E9225_1"	14600	24000	120	1127	1051	346	74	78	19	100	99	0	888	860	234	109	112	20	99	99	0	1.352	1.301	1.368	1.264	1.595	1.347	0.844	120	499	1832	1728	0.435	1053	779	977	751	0
4	3	7	"PFE0657"	"E9299_3"	14790	23990	120	110	113	27	75	77	18	78	45	0	141	144	33	112	114	21	59	35	0	1.207	1.188	1.131	1.151	2.804	0.843	0.155	120	499	64	70	0.271	35	29	38	32	0
4	4	7	"PFE0659"	"E9299_6"	14970	23990	130	979	970	240	76	78	18	100	100	0	1257	1197	311	114	118	24	100	99	0	0.790	0.825	0.811	0.857	1.698	0.792	0.842	120	551	2046	1977	-0.340	903	1143	894	1083	0
4	5	7	"PFE0663"	"E9475_1"	15160	23990	130	915	862	240	76	78	20	100	100	0	1463	1340	417	115	117	21	99	99	0	0.622	0.642	0.623	0.665	1.856	0.582	0.812	120	528	2187	2011	-0.684	839	1348	786	1225	0
4	6	7	"PFE0668"	"E9987_1"	15350	23990	130	561	560	151	75	79	22	100	100	0	536	523	148	116	118	21	96	95	0	1.157	1.192	1.169	1.281	1.955	1.122	0.746	120	539	906	892	0.211	486	420	485	407	0
4	7	7	"PFF0025"	"F10660_2"	15540	24000	130	217	212	67	75	78	21	93	90	0	433	423	96	115	118	22	98	98	0	0.447	0.445	0.441	0.406	1.948	0.449	0.680	120	546	460	445	-1.163	142	318	137	308	0
4	8	7	"PFF0029"	"F10730_3"	15730	24000	120	526	511	161	75	79	38	100	97	0	781	770	165	113	116	22	100	100	0	0.675	0.664	0.643	0.628	1.537	0.672	0.844	120	497	1119	1093	-0.567	451	668	436	657	0
4	9	7	"PFF0032"	"F10872_1"	15920	23990	130	441	434	121	77	84	41	98	95	0	568	538	155	115	120	25	97	96	0	0.804	0.844	0.832	0.867	1.789	0.809	0.810	120	533	817	780	-0.316	364	453	357	423	0
4	10	7	"PFF0035"	"F10935_2"	16110	23990	130	2705	2608	604	78	81	23	100	100	0	3851	3690	960	118	122	25	100	100	0	0.704	0.708	0.707	0.735	1.586	0.678	0.879	120	540	6360	6102	-0.507	2627	3733	2530	3572	0
4	11	7	"PFF0038"	"F10949_3"	16310	24000	130	507	488	158	79	80	19	98	97	0	788	780	171	113	117	22	100	100	0	0.634	0.613	0.628	0.563	1.732	0.623	0.792	120	549	1103	1076	-0.657	428	675	409	667	0
4	12	7	"PFF0040"	"F10953_1"	16500	23990	130	21515	20692	6811	77	80	21	100	100	0	9681	8892	3350	110	112	20	98	98	0	2.240	2.347	2.232	2.392	1.690	2.354	0.822	120	546	31009	29397	1.163	21438	9571	20615	8782	0
4	13	7	"PFF0668"	"F310_1"	16690	24000	130	134	138	43	75	78	17	86	76	0	174	180	38	111	113	21	92	76	0	0.937	0.913	1.034	0.871	2.554	0.875	0.293	120	538	122	132	-0.095	59	63	63	69	0
4	14	7	"PFF0671"	"F31319_2"	16880	24000	120	249	247	83	75	78	17	94	92	0	1452	1364	365	109	113	22	100	100	0	0.130	0.137	0.140	0.129	1.735	0.130	0.728	120	514	1517	1427	-2.948	174	1343	172	1255	0
4	15	7	"PFF0680"	"F31855_1"	17070	23990	120	155	162	46	74	75	16	97	92	0	229	234	52	107	110	21	98	95	0	0.664	0.693	0.585	0.655	1.931	0.701	0.530	120	500	203	215	-0.591	81	122	88	127	0
4	16	7	"PFF0682"	"F32050_1"	17260	23990	120	178	174	41	74	77	19	98	95	0	397	398	82	108	112	24	100	100	0	0.360	0.345	0.335	0.324	1.792	0.319	0.620	120	551	393	390	-1.474	104	289	100	290	0
4	17	7	"PFF0686"	"F32122_1"	17450	23990	130	1420	1275	488	72	74	17	100	99	0	1856	1759	489	106	110	21	100	100	0	0.770	0.728	0.752	0.647	2.031	0.764	0.827	120	548	3098	2856	-0.377	1348	1750	1203	1653	0
4	18	7	"PFF0693"	"F32325_1"	17640	23980	130	1295	1230	320	72	74	17	100	100	0	915	870	250	106	109	18	100	99	0	1.512	1.516	1.480	1.592	1.790	1.514	0.836	120	544	2032	1922	0.596	1223	809	1158	764	0
4	19	7	"PFF0715"	"F33346_1"	17830	23980	130	553	552	138	70	72	16	100	100	0	570	538	157	107	109	18	99	98	0	1.043	1.118	1.139	1.175	1.711	1.056	0.784	120	510	946	913	0.061	483	463	482	431	0
4	20	7	"PFF0719"	"F33441_1"	18010	23980	120	3802	3704	832	72	74	19	100	100	0	2771	2601	678	112	113	20	99	99	0	1.403	1.459	1.430	1.492	1.637	1.457	0.866	120	511	6389	6121	0.488	3730	2659	3632	2489	0
4	21	7	"PFF0722"	"F33612_1"	18210	23980	130	285	300	81	72	74	17	100	99	0	432	425	93	110	114	20	99	97	0	0.661	0.724	0.729	0.720	1.549	0.696	0.755	120	548	535	543	-0.596	213	322	228	315	0
4	22	7	"PFF0725"	"F33675_1"	18400	23990	120	146	148	38	70	72	16	95	91	0	220	223	47	105	108	19	100	97	0	0.661	0.661	0.693	0.647	2.051	0.620	0.476	120	597	191	196	-0.598	76	115	78	118	0
4	1	8	"PFF0728"	"F33814_1"	14400	24190	120	112	113	25	73	76	18	82	52	0	161	161	32	107	109	19	84	66	0	0.722	0.741	0.757	0.682	3.361	0.571	0.171	120	579	93	94	-0.469	39	54	40	54	0
4	2	8	"PFF0734"	"F34109_1"	14600	24190	140	149	152	48	73	77	21	90	74	0	184	180	40	109	112	21	87	75	0	1.013	1.113	1.128	1.028	2.448	1.136	0.420	156	603	151	150	0.019	76	75	79	71	0
4	3	8	"PFF0764"	"F35293_1"	14790	24190	130	328	324	89	76	78	20	100	98	0	357	365	72	112	114	20	100	99	0	1.029	0.980	0.961	0.942	1.656	1.015	0.720	120	574	497	501	0.041	252	245	248	253	0
4	4	8	"PFF0773"	"F35453_1"	14990	24210	110	107	109	27	78	79	19	60	37	0	155	151	32	115	119	24	63	38	0	0.725	0.861	0.855	0.876	3.180	0.746	0.129	80	484	69	67	-0.464	29	40	31	36	0
4	5	8	"PFF0777"	"F35590_1"	15190	24190	150	97	99	27	76	78	20	50	23	0	139	143	32	114	117	22	53	25	0	0.840	0.793	0.800	0.756	3.653	0.666	0.086	156	650	46	52	-0.252	21	25	23	29	-50
4	6	8	"PFF0781"	"F35756_2"	15360	24190	120	1006	941	283	74	76	17	100	99	0	1549	1530	251	111	114	20	100	100	0	0.648	0.611	0.639	0.550	1.837	0.634	0.839	120	473	2370	2286	-0.626	932	1438	867	1419	0
4	7	8	"PFF0784"	"F35756_5"	15560	24190	120	362	352	97	73	76	18	99	98	0	933	919	173	113	115	20	100	100	0	0.352	0.346	0.357	0.329	1.596	0.337	0.796	120	512	1109	1085	-1.505	289	820	279	806	0
4	8	8	"PFF0788"	"F35774_1"	15750	24180	130	5492	5262	1279	74	78	37	100	100	0	3548	3323	961	111	114	20	99	99	0	1.576	1.615	1.571	1.698	1.778	1.590	0.853	120	564	8855	8400	0.657	5418	3437	5188	3212	0
4	9	8	"PFF0818"	"F36648_1"	15940	24180	130	518	493	156	72	77	38	97	95	0	849	808	266	110	113	20	98	97	0	0.604	0.603	0.599	0.632	2.256	0.546	0.776	120	538	1185	1119	-0.729	446	739	421	698	0
4	10	8	"PFF0821"	"F3666_3"	16130	24180	140	113	115	31	74	76	20	73	48	0	188	191	44	110	113	21	91	80	0	0.500	0.506	0.517	0.516	2.994	4.680	0.037	156	599	117	122	-1.000	39	78	41	81	0
4	11	8	"PFF0823"	"F36721_3"	16320	24180	120	129	133	45	72	75	18	91	71	0	164	165	29	107	110	18	93	75	0	1.000	1.052	1.050	1.012	2.506	1.386	0.222	120	466	114	119	0.000	57	57	61	58	0
4	12	8	"PFF0825"	"F36734_1"	16510	24180	130	121	127	41	72	75	19	83	60	0	219	217	51	108	110	19	95	92	0	0.441	0.505	0.462	0.431	2.488	0.458	0.294	120	540	160	164	-1.180	49	111	55	109	0
4	13	8	"PFF0827"	"F36803_1"	16690	24180	120	216	220	61	74	77	19	99	94	0	400	393	108	110	113	22	98	96	0	0.490	0.516	0.504	0.521	2.026	0.476	0.678	120	508	432	429	-1.030	142	290	146	283	0
4	14	8	"PFF0831"	"F37098_2"	16880	24180	130	1247	1113	437	75	77	18	100	99	0	1635	1529	460	111	114	21	100	100	0	0.769	0.732	0.781	0.657	1.998	0.750	0.813	120	527	2696	2456	-0.379	1172	1524	1038	1418	0
4	15	8	"PFF1472"	"F58335_1"	17070	24180	120	340	343	119	73	78	51	99	90	0	502	509	146	109	112	23	100	100	0	0.679	0.675	0.688	0.652	1.583	0.689	0.622	120	543	660	670	-0.558	267	393	270	400	0
4	16	8	"PFF1476"	"F58487_1"	17280	24190	110	98	104	28	72	77	54	21	1	0	150	148	31	105	108	23	73	50	0	0.578	0.744	0.706	0.647	3.721	0.667	0.160	80	490	71	75	-0.791	26	45	32	43	0
4	17	8	"PFF1492"	"F58910_1"	17460	24180	130	248	250	79	69	72	17	98	96	0	340	333	90	104	107	20	98	96	0	0.758	0.790	0.847	0.764	1.987	0.789	0.667	120	561	415	410	-0.399	179	236	181	229	0
4	18	8	"PFF1495"	"F59075_2"	17660	24170	130	161	159	36	70	73	16	98	96	0	222	220	45	106	108	19	95	93	0	0.784	0.781	0.805	0.775	1.924	0.686	0.509	120	558	207	203	-0.350	91	116	89	114	0
4	19	8	"PFF1497"	"F5910_2"	17850	24170	130	11499	10889	3261	72	75	18	100	100	0	9912	9050	2973	110	111	20	100	99	0	1.166	1.210	1.168	1.272	1.942	1.157	0.840	120	504	21229	19757	0.221	11427	9802	10817	8940	0
4	20	8	"PFF1499"	"F59139_2"	18020	24170	130	6215	5961	1615	76	78	19	100	100	0	3898	3663	1077	113	116	22	99	98	0	1.622	1.658	1.586	1.761	1.910	1.658	0.824	120	521	9924	9435	0.698	6139	3785	5885	3550	0
4	21	8	"PFF1536"	"F6061_1"	18210	24160	130	258	254	62	75	76	17	99	98	0	278	268	74	112	115	22	94	90	0	1.102	1.147	1.121	1.211	1.999	1.022	0.667	120	572	349	335	0.141	183	166	179	156	0
4	22	8	"PFF1543"	"F607_1"	18420	24200	150	89	91	24	72	75	18	46	19	0	125	126	33	108	111	31	23	5	0	1.000	1.056	1.000	0.975	3.033	0.538	0.079	156	789	34	37	0.000	17	17	19	18	-50
4	1	9	"PFF1546"	"F61052_1"	14420	24380	120	106	110	26	72	74	19	71	45	0	147	150	31	106	109	20	77	50	0	0.829	0.864	0.708	0.790	3.185	0.710	0.097	120	559	75	82	-0.270	34	41	38	44	0
4	2	9	"PFF1550"	"F61158_1"	14610	24390	130	220	220	69	74	79	24	95	91	0	508	506	140	109	112	23	97	96	0	0.366	0.368	0.345	0.362	1.772	0.343	0.673	120	481	545	543	-1.450	146	399	146	397	0
4	3	9	"PFF1556"	"F61469_1"	14800	24380	120	242	239	68	76	79	20	97	94	0	269	271	75	110	112	21	94	93	0	1.044	1.012	1.030	1.043	1.818	0.944	0.620	120	410	325	324	0.062	166	159	163	161	0
4	4	9	"PFF1560"	"F61859_2"	14960	24390	150	85	88	21	77	79	21	26	6	0	113	117	28	112	114	22	25	10	0	8.000	2.200	0.737	0.837	4.092	0.237	0.000	156	571	9	16	3.000	8	1	11	5	-50
4	5	9	"PFF1588"	"F6265_1"	15190	24380	130	1035	917	389	75	77	21	100	97	0	1437	1297	432	109	112	20	99	99	0	0.723	0.709	0.724	0.643	2.142	0.739	0.817	120	503	2288	2030	-0.468	960	1328	842	1188	0
4	6	9	"PFF1595"	"F62846_1"	15380	24380	120	445	446	136	74	76	18	100	99	0	532	532	155	108	111	20	99	98	0	0.875	0.877	0.867	0.872	1.674	0.871	0.743	120	433	795	796	-0.193	371	424	372	424	0
4	7	9	"PFF1604"	"F63188_2"	15560	24380	120	1206	1084	384	76	79	18	100	100	0	2889	2689	849	113	116	21	100	100	0	0.407	0.391	0.411	0.380	1.562	0.383	0.865	120	457	3906	3584	-1.297	1130	2776	1008	2576	0
4	8	9	"PFF1607"	"F63326_1"	15760	24380	100	103	111	33	77	80	19	61	36	0	154	153	29	113	115	21	71	47	0	0.634	0.850	0.828	0.811	2.466	0.785	0.193	80	415	67	74	-0.657	26	41	34	40	0
4	9	9	"PFF1610"	"F63399_1"	15950	24380	130	3153	2848	1064	72	75	19	100	100	0	3636	3413	951	108	111	20	100	100	0	0.873	0.840	0.866	0.777	1.645	0.883	0.848	120	541	6609	6081	-0.195	3081	3528	2776	3305	0
4	10	9	"PFF1614"	"F63448_3"	16130	24380	110	114	117	24	71	74	18	88	65	0	133	135	25	104	108	19	65	35	0	1.483	1.484	1.273	1.439	2.712	1.357	0.158	80	415	72	77	0.568	43	29	46	31	0
4	11	9	"PFF1654"	"F64738_1"	16320	24370	130	390	395	106	69	72	17	100	100	0	600	593	148	105	107	18	99	97	0	0.648	0.668	0.663	0.679	1.630	0.622	0.799	120	558	816	814	-0.625	321	495	326	488	0
4	12	9	"PFF1656"	"F64738_5"	16510	24380	130	224	220	58	71	75	22	98	95	0	350	346	66	106	108	21	100	100	0	0.627	0.621	0.636	0.590	1.726	0.626	0.702	120	622	397	389	-0.673	153	244	149	240	0
4	13	9	"PFF1659"	"F64888_1"	16730	24370	90	103	102	25	75	78	22	55	21	0	137	142	38	107	110	20	63	32	0	0.933	0.771	0.743	0.887	4.833	0.762	0.049	52	360	58	62	-0.100	28	30	27	35	0
4	14	9	"PFF1666"	"F65043_1"	16900	24370	120	4030	3854	970	72	75	17	100	100	0	1138	1093	266	106	109	20	100	100	0	3.835	3.832	3.801	3.915	1.552	4.041	0.878	120	483	4990	4769	1.939	3958	1032	3782	987	0
4	15	9	"PFF1668"	"F65043_4"	17080	24370	120	954	908	293	72	74	18	100	100	0	488	477	129	104	107	19	99	99	0	2.297	2.241	2.265	2.214	1.537	2.361	0.850	120	502	1266	1209	1.200	882	384	836	373	0
4	16	9	"PFF1673"	"F65467_1"	17280	24370	100	101	101	23	71	73	18	68	40	0	131	131	27	102	105	19	60	40	0	1.034	1.034	0.785	0.800	2.839	0.531	0.050	80	446	59	59	0.049	30	29	30	29	0
4	17	9	"PFI0337"	"I3634_1"	17470	24360	130	547	520	155	70	73	16	100	100	0	1054	964	300	104	106	19	98	98	0	0.502	0.523	0.505	0.561	2.056	0.489	0.824	120	550	1427	1310	-0.994	477	950	450	860	0
4	18	9	"PFI0339"	"I3665_1"	17660	24360	130	170	172	41	70	73	15	100	97	0	340	339	87	103	106	19	100	98	0	0.422	0.432	0.439	0.432	1.827	0.366	0.639	120	550	337	338	-1.245	100	237	102	236	0
4	19	9	"PFI0341"	"I3767_1"	17860	24360	130	249	247	74	73	75	17	97	97	0	497	488	138	106	108	21	97	95	0	0.450	0.455	0.453	0.452	1.921	0.419	0.702	120	505	567	556	-1.152	176	391	174	382	0
4	20	9	"PFI0347"	"I398_3"	18050	24380	150	83	88	23	74	77	18	33	16	0	121	128	30	108	111	23	37	17	0	0.692	0.700	0.757	0.745	3.792	0.328	0.023	156	574	22	34	-0.531	9	13	14	20	-50
4	21	9	"PFI0352"	"I4167_1"	18240	24370	120	651	630	200	73	74	17	99	98	0	794	748	220	105	108	20	99	98	0	0.839	0.866	0.896	0.864	1.737	0.857	0.802	120	410	1267	1200	-0.253	578	689	557	643	0
4	22	9	"PFI0354"	"I4179_1"	18390	24350	130	588	571	158	75	77	20	100	98	0	741	696	213	108	113	36	97	96	0	0.810	0.844	0.826	0.899	2.049	0.779	0.799	120	509	1146	1084	-0.303	513	633	496	588	0
4	1	10	"PFI0375"	"I4688_1"	14430	24570	150	146	176	210	71	74	19	95	83	0	210	246	282	105	108	19	98	92	0	0.714	0.745	0.700	0.689	2.134	0.669	0.518	156	741	180	246	-0.485	75	105	105	141	0
4	2	10	"PFI0378"	"I4719_5"	14610	24560	120	985	965	282	76	80	24	100	99	0	620	613	142	108	112	22	99	99	0	1.775	1.760	1.859	1.720	1.673	1.897	0.819	120	438	1421	1394	0.828	909	512	889	505	0
4	3	10	"PFI0380"	"I4730_1"	14790	24560	120	646	614	197	77	80	23	97	97	0	607	578	179	108	112	22	96	96	0	1.140	1.143	1.107	1.102	1.777	1.142	0.747	120	421	1068	1007	0.189	569	499	537	470	0
4	4	10	"PFI0383"	"I4780_1"	14970	24560	120	179	179	60	78	80	23	90	80	0	310	315	71	112	115	21	99	98	0	0.510	0.498	0.506	0.431	2.219	0.486	0.535	120	438	299	304	-0.971	101	198	101	203	0
4	5	10	"PFI0386"	"I4862_1"	15170	24550	120	433	444	96	78	80	22	100	99	0	509	503	128	114	116	21	98	95	0	0.899	0.941	0.928	1.031	2.033	0.904	0.778	120	481	750	755	-0.154	355	395	366	389	0
4	6	10	"PFI0393"	"I4989_1"	15350	24550	120	1056	1041	187	73	75	16	100	100	0	1588	1487	415	109	110	19	98	97	0	0.665	0.702	0.674	0.770	1.959	0.655	0.874	120	448	2462	2346	-0.589	983	1479	968	1378	0
4	7	10	"PFI0428"	"I601_1"	15550	24550	150	91	94	23	75	77	17	47	21	0	133	136	24	113	115	21	46	19	0	0.800	0.826	1.091	0.984	3.290	0.333	0.014	156	574	36	42	-0.322	16	20	19	23	-50
4	8	10	"PFI0430"	"I6032_2"	15740	24550	120	1585	1623	378	76	78	20	100	100	0	1486	1488	360	112	117	50	99	99	0	1.098	1.124	1.129	1.126	1.405	1.114	0.855	120	482	2883	2923	0.135	1509	1374	1547	1376	0
4	9	10	"PFI0434"	"I607_1"	15930	24550	120	471	472	106	74	76	19	100	100	0	583	575	121	106	112	51	98	97	0	0.832	0.849	0.851	0.877	1.714	0.817	0.793	120	479	874	867	-0.265	397	477	398	469	0
4	10	10	"PFI0439"	"I6174_2"	16120	24550	120	273	276	67	70	73	16	100	99	0	545	549	99	105	108	20	100	100	0	0.461	0.464	0.452	0.451	1.619	0.443	0.783	120	459	643	650	-1.116	203	440	206	444	0
4	11	10	"PFI0441"	"I6204_2"	16300	24570	150	74	79	29	69	72	15	28	14	0	106	115	38	104	106	18	25	14	0	2.500	0.909	1.029	0.944	4.541	0.377	0.045	156	508	7	21	1.322	5	2	10	11	-50
4	12	10	"PFI0443"	"I6356_1"	16490	24570	150	70	72	18	70	74	20	12	2	0	104	108	26	102	104	18	23	7	0	0.000	0.333	0.846	0.771	3.286	0.467	0.032	156	573	2	8	Error	0	2	2	6	-50
4	13	10	"PFI0469"	"I7030_1"	16730	24570	150	83	86	23	72	75	21	30	9	0	115	119	25	103	106	20	35	15	0	0.917	0.875	0.865	0.880	3.233	0.675	0.024	156	582	23	30	-0.126	11	12	14	16	-50
4	14	10	"PFI0471"	"I7085_1"	16870	24570	150	87	626	1436	72	75	21	42	28	0	120	751	1673	104	107	19	46	32	0	0.938	0.856	0.919	0.952	4.329	0.831	0.680	156	496	31	1201	-0.093	15	16	554	647	-100
4	15	10	"PFI0473"	"I7097_2"	17070	24550	120	1154	1167	221	76	79	23	100	100	0	1410	1351	316	106	109	20	99	99	0	0.827	0.876	0.833	0.934	1.783	0.841	0.858	120	534	2382	2336	-0.275	1078	1304	1091	1245	0
4	16	10	"PFI0475"	"I7106_1"	17290	24560	100	94	103	27	75	78	20	47	32	0	129	140	48	106	109	21	52	28	0	0.826	0.824	0.881	0.938	3.655	0.407	0.024	80	429	42	62	-0.276	19	23	28	34	0
4	17	10	"PFI0481"	"I7243_1"	17450	24550	130	109	112	28	71	73	16	80	59	0	164	164	28	104	107	19	93	77	0	0.633	0.683	0.621	0.671	2.703	0.628	0.259	120	533	98	101	-0.659	38	60	41	60	0
4	18	10	"PFI0484"	"I7365_3"	17640	24550	120	396	388	100	72	74	15	99	98	0	554	572	114	103	105	18	100	99	0	0.718	0.674	0.681	0.639	1.943	0.672	0.751	120	492	775	785	-0.477	324	451	316	469	0
4	19	10	"PFJ0441"	"J490_1"	17830	24540	130	2231	2198	496	70	72	15	100	100	0	841	799	227	101	104	19	96	95	0	2.920	3.049	2.980	3.210	1.651	3.021	0.842	120	518	2901	2826	1.546	2161	740	2128	698	0
4	20	10	"PFJ0443"	"J504_1"	18020	24550	120	503	486	123	68	71	15	100	98	0	465	458	96	101	104	19	100	100	0	1.195	1.171	1.192	1.118	1.863	1.223	0.759	120	447	799	775	0.257	435	364	418	357	0
4	21	10	"PFJ0445"	"J504_5"	18210	24550	130	250	246	73	69	71	16	94	93	0	395	399	87	101	103	17	99	99	0	0.616	0.594	0.603	0.540	1.888	0.583	0.714	120	472	475	475	-0.700	181	294	177	298	0
4	22	10	"PFJ0448"	"J50_1"	18400	24540	130	7187	7095	1198	70	73	19	100	100	0	9573	9067	2643	102	105	33	98	97	0	0.751	0.784	0.765	0.913	2.330	0.734	0.899	120	642	16588	15990	-0.412	7117	9471	7025	8965	0
4	1	11	"PFJ0450"	"J512_2"	14410	24760	120	3728	3531	1209	71	74	18	100	98	0	3338	3202	805	106	109	21	99	99	0	1.131	1.118	1.120	0.996	1.737	1.175	0.896	120	570	6889	6556	0.178	3657	3232	3460	3096	0
4	2	11	"PFJ0452"	"J53_1"	14600	24750	100	114	115	25	72	75	22	78	46	0	132	141	32	106	108	20	60	38	0	1.615	1.229	1.214	1.255	2.772	0.962	0.160	80	431	68	78	0.692	42	26	43	35	0
4	3	11	"PFJ0477"	"J53_50"	14790	24750	130	724	733	112	78	81	23	100	100	0	384	390	80	111	115	22	100	100	0	2.366	2.348	2.417	2.408	1.356	2.361	0.819	120	568	919	934	1.243	646	273	655	279	0
4	4	11	"PFJ0479"	"J53_52"	14980	24750	120	725	737	195	81	84	21	100	99	0	627	605	166	118	120	22	96	96	0	1.265	1.347	1.335	1.409	1.938	1.340	0.809	120	512	1153	1143	0.339	644	509	656	487	0
4	5	11	"PFJ0483"	"J53_56"	15170	24750	120	1294	1250	321	78	81	22	100	100	0	2492	2444	574	117	119	22	100	100	0	0.512	0.504	0.515	0.502	1.767	0.485	0.867	120	528	3591	3499	-0.966	1216	2375	1172	2327	0
4	6	11	"PFJ0485"	"J53_60"	15360	24750	120	907	899	242	72	74	16	99	98	0	720	717	144	110	112	20	100	100	0	1.369	1.362	1.459	1.258	1.991	1.437	0.817	120	536	1445	1434	0.453	835	610	827	607	0
4	7	11	"PFJ0488"	"J541_1"	15550	24750	120	374	372	99	72	74	16	99	97	0	549	552	95	110	112	19	100	100	0	0.688	0.679	0.660	0.629	1.784	0.684	0.784	120	496	741	742	-0.540	302	439	300	442	0
4	8	11	"PFJ0490"	"J541_4"	15740	24750	120	187	189	61	73	112	316	0	0	0	527	521	116	108	186	658	0	0	0	0.272	0.281	0.271	0.267	2.018	0.272	0.659	120	514	533	529	-1.878	114	419	116	413	0
4	9	11	"PFJ0511"	"J58_3"	15930	24750	120	1192	1150	296	75	116	325	95	91	0	1217	1212	185	109	192	676	96	4	0	1.008	0.975	0.980	0.921	1.628	1.008	0.849	120	487	2225	2178	0.012	1117	1108	1075	1103	0
4	10	11	"PFJ0515"	"J6186_1"	16110	24760	150	102	105	29	75	78	18	62	34	0	132	135	26	112	114	21	47	22	0	1.350	1.304	1.350	1.316	3.741	1.178	0.054	156	631	47	53	0.433	27	20	30	23	-50
4	11	11	"PFJ0518"	"J634_1"	16310	24740	130	9731	9604	1831	72	74	15	100	100	0	9367	8702	2438	106	109	19	98	98	0	1.043	1.109	1.055	1.243	2.103	1.063	0.891	120	463	18920	18128	0.061	9659	9261	9532	8596	0
4	12	11	"PFJ0520"	"J63_1"	16480	24760	150	74	75	16	72	81	43	1	0	0	111	112	24	102	110	37	9	1	0	0.222	0.300	0.683	0.641	3.919	0.396	0.521	156	516	11	13	-2.170	2	9	3	10	-50
4	13	11	"PFJ0522"	"J63_4"	16680	24760	150	72	80	56	74	86	48	3	1	0	105	107	19	106	115	44	3	0	0	2.000	6.000	1.000	0.970	3.635	0.031	0.002	156	504	-3	7	1.000	-2	-1	6	1	-50
4	14	11	"PFJ0525"	"J647_1"	16860	24740	120	408	384	133	76	78	24	97	92	0	468	421	172	108	110	19	88	86	0	0.922	0.984	0.953	1.005	2.228	0.908	0.767	120	383	692	621	-0.117	332	360	308	313	0
4	15	11	"PFJ0544"	"J687_1"	17050	24740	120	280	279	78	75	78	22	96	94	0	299	295	81	110	113	20	95	93	0	1.085	1.103	1.136	1.077	2.175	1.090	0.636	120	525	394	389	0.117	205	189	204	185	0
4	16	11	"PFJ0548"	"J697_2"	17240	24740	110	235	237	67	75	79	23	100	96	0	389	380	104	109	113	22	96	96	0	0.571	0.598	0.575	0.611	2.146	0.555	0.668	80	505	440	433	-0.807	160	280	162	271	0
4	17	11	"PFJ0552"	"J69_1"	17430	24730	110	427	408	126	71	74	18	100	100	0	664	637	191	104	108	22	97	97	0	0.636	0.632	0.635	0.634	1.910	0.587	0.764	80	490	916	870	-0.654	356	560	337	533	0
4	18	11	"PFJ0555"	"J6_12"	17620	24730	110	291	282	86	72	74	17	98	96	0	494	443	153	104	106	20	92	91	0	0.562	0.619	0.574	0.649	2.331	0.552	0.730	80	476	609	549	-0.833	219	390	210	339	0
4	19	11	"PFJ0559"	"J6_6"	17800	24730	120	1248	1094	412	70	72	16	100	100	0	1058	924	393	103	105	17	93	93	0	1.234	1.247	1.224	1.435	2.669	1.222	0.813	120	530	2133	1845	0.303	1178	955	1024	821	0
4	20	11	"PFJ0565"	"J71_1"	17990	24730	110	189	189	46	69	70	15	100	100	0	205	204	51	102	103	18	93	86	0	1.165	1.176	1.190	1.317	2.277	1.102	0.583	80	478	223	222	0.220	120	103	120	102	0
4	21	11	"PFK0726"	"Ks17_16"	18190	24730	120	449	421	145	66	69	15	99	98	0	699	633	254	100	102	17	95	90	0	0.639	0.666	0.675	0.736	2.733	0.609	0.774	120	548	982	888	-0.645	383	599	355	533	0
4	22	11	"PFK0728"	"Ks1832_1"	18380	24730	110	131	134	27	66	69	17	98	92	0	227	221	50	100	102	18	95	90	0	0.512	0.562	0.532	0.621	2.279	0.444	0.428	80	526	192	189	-0.966	65	127	68	121	0
4	1	12	"PFK0730"	"Ks186_1"	14390	24940	120	1311	1166	470	73	76	17	100	100	0	1168	1058	444	110	112	21	96	95	0	1.170	1.153	1.173	1.216	2.794	1.110	0.722	120	563	2296	2041	0.227	1238	1058	1093	948	0
4	2	12	"PFK0733"	"Ks186_9"	14580	24940	110	153	160	49	73	78	34	87	66	0	187	181	48	108	111	21	86	75	0	1.013	1.192	1.024	1.224	2.558	1.563	0.264	80	475	159	160	0.018	80	79	87	73	0
4	3	12	"PFK0735"	"Ks187_4"	14770	24940	120	204	200	58	78	85	36	90	80	0	375	349	120	113	116	23	91	89	0	0.481	0.517	0.480	0.510	2.062	0.443	0.583	120	584	388	358	-1.056	126	262	122	236	0
4	4	12	"PFK0737"	"Ks187_7"	14970	24940	110	145	151	38	83	87	25	87	67	0	188	192	47	119	122	24	87	72	0	0.899	0.932	0.929	0.799	2.313	0.861	0.308	80	451	131	141	-0.154	62	69	68	73	0
4	5	12	"PFK0762"	"Ks210_15"	15130	24930	100	122	126	34	82	85	24	68	37	0	158	158	42	119	122	25	67	40	0	1.026	1.128	0.865	0.879	3.277	1.062	0.090	80	450	79	83	0.037	40	39	44	39	0
4	6	12	"PFK0765"	"Ks210_4"	15350	24940	110	124	132	41	78	80	21	77	55	0	148	154	45	112	117	24	57	41	0	1.278	1.286	1.176	1.248	3.437	0.999	0.145	80	488	82	96	0.354	46	36	54	42	0
4	7	12	"PFK0768"	"Ks220_1"	15540	24950	150	90	91	24	73	75	16	51	21	0	119	123	26	108	111	20	39	14	0	1.545	1.200	1.000	1.013	3.506	0.461	0.024	156	621	28	33	0.628	17	11	18	15	-50
4	8	12	"PFK0770"	"Ks220_7"	15730	24940	120	97	100	25	72	114	324	0	0	0	194	192	41	108	193	675	0	0	0	0.291	0.333	0.379	0.349	3.389	0.215	0.143	120	490	111	112	-1.782	25	86	28	84	0
4	9	12	"PFK0781"	"Ks222_1"	15910	24930	110	1015	989	305	73	118	333	96	81	0	1263	1169	397	110	202	695	83	13	0	0.817	0.865	0.844	0.917	2.052	0.545	0.594	80	463	2095	1975	-0.292	942	1153	916	1059	0
4	10	12	"PFK0784"	"Ks225_10"	16110	24940	120	245	240	54	74	77	18	99	97	0	352	347	70	111	116	42	97	97	0	0.710	0.703	0.732	0.724	1.973	0.667	0.716	120	586	412	402	-0.495	171	241	166	236	0
4	11	12	"PFK0806"	"Ks245_1"	16330	24940	80	92	94	29	75	77	18	46	21	0	135	139	31	107	112	23	53	32	0	0.607	0.594	0.741	0.846	3.446	0.500	0.055	52	298	45	51	-0.720	17	28	19	32	0
4	12	12	"PFK0808"	"Ks245_4"	16490	24940	130	319	311	86	71	88	64	95	89	0	268	270	68	105	120	55	94	82	0	1.521	1.455	1.456	1.432	1.909	1.510	0.676	120	555	411	405	0.605	248	163	240	165	0
4	13	12	"PFK0810"	"Ks248_3"	16710	24940	130	237	235	58	77	94	65	93	72	0	312	314	64	113	128	55	100	90	0	0.804	0.786	0.768	0.748	1.819	0.792	0.658	120	525	359	359	-0.315	160	199	158	201	0
4	14	12	"PFK0813"	"Ks249_3"	16860	24930	110	268	256	78	77	78	20	95	93	0	420	393	113	111	116	28	93	92	0	0.618	0.635	0.626	0.655	2.029	0.585	0.685	80	413	500	461	-0.694	191	309	179	282	0
4	15	12	"PFK0819"	"Ks259_1"	17050	24930	110	2021	1844	617	73	80	39	100	100	0	2072	1859	648	110	127	127	98	97	0	0.993	1.013	0.999	1.030	1.762	0.966	0.826	80	482	3910	3520	-0.010	1948	1962	1771	1749	0
4	16	12	"PFK0823"	"Ks259_6"	17240	24930	110	661	626	209	72	83	53	97	95	0	1036	955	328	107	134	153	95	88	0	0.634	0.653	0.638	0.640	2.047	0.591	0.792	80	526	1518	1402	-0.657	589	929	554	848	0
4	17	12	"PFK0843"	"Ks26_1"	17440	24930	120	231	219	58	74	80	40	94	84	0	347	342	105	105	119	92	89	76	0	0.649	0.612	0.635	0.635	1.887	0.552	0.661	120	609	399	382	-0.624	157	242	145	237	0
4	18	12	"PFK0845"	"Ks26_11"	17630	24930	110	357	342	89	75	77	19	100	96	0	1117	1004	323	107	113	45	100	97	0	0.279	0.298	0.289	0.309	1.638	0.262	0.764	80	472	1292	1164	-1.841	282	1010	267	897	0
4	19	12	"PFK0847"	"Ks26_15"	17810	24930	120	392	365	121	71	73	18	98	95	0	545	499	174	106	111	42	94	90	0	0.731	0.748	0.720	0.740	2.227	0.693	0.705	120	564	760	687	-0.452	321	439	294	393	0
4	20	12	"PFK0850"	"Ks26_2"	18010	24910	80	95	100	29	70	73	17	57	40	0	130	136	34	105	107	20	51	38	0	1.000	0.968	0.774	0.712	4.486	0.543	0.078	52	335	50	61	0.000	25	25	30	31	0
4	21	12	"PFK0853"	"Ks26_24"	18210	24930	120	575	523	206	69	71	15	94	94	0	716	663	235	101	104	20	97	95	0	0.823	0.808	0.794	0.787	2.227	0.802	0.793	120	590	1121	1016	-0.281	506	615	454	562	0
4	22	12	"PFK0856"	"Ks26_5"	18390	24920	110	394	382	114	68	70	15	100	98	0	607	559	170	101	105	27	98	97	0	0.644	0.686	0.641	0.689	1.639	0.625	0.789	80	539	832	772	-0.634	326	506	314	458	0
4	1	13	"PFL0017"	"L1_32"	14410	25130	120	306	287	102	74	76	17	96	95	0	367	355	119	109	111	19	93	90	0	0.899	0.866	0.878	0.859	2.382	0.851	0.732	120	600	490	459	-0.153	232	258	213	246	0
4	2	13	"PFL0021"	"L1_42"	14590	25130	120	3646	3157	1387	76	82	35	100	100	0	1193	1033	443	111	114	21	95	93	0	3.299	3.342	3.409	3.348	2.537	3.593	0.809	120	589	4652	4003	1.722	3570	1082	3081	922	0
4	3	13	"PFL0023"	"L1_45"	14810	25120	90	101	113	72	75	81	28	40	17	0	136	134	32	108	112	21	57	34	0	0.929	1.462	0.816	0.877	3.464	4.235	0.101	52	339	54	64	-0.107	26	28	38	26	0
4	4	13	"PFL0026"	"L1_48"	14960	25130	120	135	141	43	75	79	20	90	70	0	181	185	51	108	112	21	85	75	0	0.822	0.857	0.733	0.818	3.077	0.743	0.251	120	586	133	143	-0.283	60	73	66	77	0
4	5	13	"PFL0028"	"L1_52"	15170	25130	110	151	154	39	75	79	19	95	88	0	300	294	86	110	113	21	93	92	0	0.400	0.429	0.390	0.420	2.277	0.339	0.440	80	532	266	263	-1.322	76	190	79	184	0
4	6	13	"PFL0030"	"L1_56"	15360	25130	120	196	195	61	75	79	32	91	79	0	408	390	121	112	114	23	96	94	0	0.409	0.432	0.411	0.420	2.033	0.398	0.661	120	552	417	398	-1.291	121	296	120	278	0
4	7	13	"PFL0048"	"L1_89"	15550	25130	130	147	149	40	74	78	30	88	64	0	219	215	58	110	111	21	93	85	0	0.670	0.714	0.726	0.694	2.095	0.746	0.401	120	539	182	180	-0.578	73	109	75	105	0
4	8	13	"PFL0052"	"L1_94"	15750	25130	120	791	705	313	71	73	15	99	96	0	833	742	301	106	108	19	94	91	0	0.990	0.997	0.999	0.956	2.731	1.007	0.798	120	542	1447	1270	-0.014	720	727	634	636	0
4	9	13	"PFL0055"	"L1_97"	15930	25120	110	625	579	181	66	67	14	100	100	0	904	775	318	98	106	61	95	86	0	0.694	0.758	0.697	0.809	2.536	0.661	0.774	80	517	1365	1190	-0.528	559	806	513	677	0
4	10	13	"PFL0057"	"L1_99"	16130	25130	110	230	222	77	62	66	18	96	93	0	362	337	118	96	98	17	92	91	0	0.632	0.664	0.645	0.621	2.309	0.626	0.603	80	522	434	401	-0.663	168	266	160	241	0
4	11	13	"PFL0059"	"L2_10"	16320	25120	110	292	286	83	66	69	18	96	95	0	585	551	213	99	103	20	93	92	0	0.465	0.487	0.465	0.535	2.325	0.391	0.734	80	524	712	672	-1.105	226	486	220	452	0
4	12	13	"PFL0061"	"L2_104"	16510	25120	110	1043	973	354	69	75	44	98	97	0	955	902	312	103	110	37	96	93	0	1.143	1.131	1.158	1.175	1.824	1.100	0.810	80	494	1826	1703	0.193	974	852	904	799	0
4	13	13	"PFL0082"	"L2_146"	16700	25120	110	789	749	214	73	76	20	100	100	0	916	881	244	109	113	25	97	96	0	0.887	0.876	0.860	0.930	1.933	0.816	0.821	80	515	1523	1448	-0.173	716	807	676	772	0
4	14	13	"PFL0084"	"L2_148"	16920	25120	150	76	78	18	73	77	48	3	0	0	103	105	20	109	113	27	6	0	0	-0.500	-1.250	1.200	1.015	3.592	5.560	0.077	156	676	-3	1	Error	3	-6	5	-4	-50
4	15	13	"PFL0086"	"L2_15"	17080	25120	130	565	555	152	70	74	30	100	96	0	867	830	214	104	117	115	95	95	0	0.649	0.668	0.691	0.686	1.916	0.617	0.793	120	550	1258	1211	-0.624	495	763	485	726	0
4	16	13	"PFL0089"	"L2_154"	17270	25120	110	210	206	54	70	74	23	96	95	0	196	190	49	103	111	71	67	12	0	1.505	1.563	1.543	1.517	2.083	1.505	0.460	80	510	233	223	0.590	140	93	136	87	0
4	17	13	"PFL0091"	"L2_158"	17450	25120	110	144	145	32	72	76	20	96	82	0	190	191	52	105	109	25	88	80	0	0.847	0.849	0.714	0.791	2.034	0.642	0.399	80	495	157	159	-0.239	72	85	73	86	0
4	18	13	"PFL0098"	"L2_172"	17650	25120	120	395	365	133	72	74	17	98	93	0	371	337	114	106	111	37	87	85	0	1.219	1.268	1.212	1.233	2.766	1.284	0.729	120	569	588	524	0.286	323	265	293	231	0
4	19	13	"PFL0119"	"L2_203"	17840	25120	130	7113	7068	2273	71	73	16	100	100	0	3002	2838	1007	103	105	20	100	100	0	2.429	2.558	2.447	2.777	2.221	2.661	0.810	120	577	9941	9732	1.280	7042	2899	6997	2735	0
4	20	13	"PFL0123"	"L2_210"	18030	25120	120	213	216	60	71	74	17	99	94	0	187	183	48	103	106	20	86	80	0	1.690	1.813	1.657	1.805	2.336	1.899	0.456	120	564	226	225	0.757	142	84	145	80	0
4	21	13	"PFL0127"	"L2_216"	18210	25120	110	4064	3895	1261	71	73	16	100	100	0	2582	2342	707	100	108	58	100	98	0	1.609	1.706	1.708	1.737	2.015	1.691	0.794	80	463	6475	6066	0.686	3993	2482	3824	2242	0
4	22	13	"PFL0129"	"L2_220"	18400	25120	110	637	625	165	70	72	16	100	100	0	968	916	232	101	110	59	98	98	0	0.654	0.681	0.670	0.678	1.904	0.618	0.789	80	554	1434	1370	-0.613	567	867	555	815	0
4	1	14	"PFL0131"	"L2_226"	14430	25330	110	141	149	52	79	83	21	86	63	0	243	244	85	114	117	23	95	87	0	0.481	0.538	0.472	0.504	2.722	0.414	0.359	80	539	191	200	-1.057	62	129	70	130	0
4	2	14	"PFL0133"	"L2_23"	14620	25330	120	186	183	54	77	80	25	95	85	0	288	280	84	110	113	21	92	89	0	0.612	0.624	0.566	0.660	2.573	0.566	0.463	120	543	287	276	-0.708	109	178	106	170	0
4	3	14	"PFM0391"	"M35930_11"	14800	25330	120	252	246	69	76	79	25	95	93	0	587	573	167	109	112	20	98	96	0	0.368	0.366	0.355	0.338	2.004	0.327	0.704	120	567	654	634	-1.441	176	478	170	464	0
4	4	14	"PFM0393"	"M35930_13"	14980	25330	110	173	176	45	74	76	17	96	96	0	350	339	87	106	109	19	97	93	0	0.406	0.438	0.428	0.424	1.824	0.381	0.634	80	493	343	335	-1.301	99	244	102	233	0
4	5	14	"PFM0395"	"M35930_4"	15170	25320	110	451	428	99	72	75	19	100	98	0	934	878	286	108	110	21	98	98	0	0.459	0.462	0.438	0.499	1.832	0.406	0.805	80	524	1205	1126	-1.124	379	826	356	770	0
4	6	14	"PFM0398"	"M35930_8"	15360	25320	110	987	960	238	73	77	33	100	100	0	662	617	191	110	112	25	98	97	0	1.656	1.750	1.636	1.886	1.797	1.709	0.806	80	478	1466	1394	0.728	914	552	887	507	0
4	7	14	"PFM0400"	"M35935_1"	15550	25330	120	110	114	30	74	78	30	60	22	0	175	174	47	111	113	23	79	64	0	0.563	0.635	0.549	0.576	3.107	0.447	0.204	120	565	100	103	-0.830	36	64	40	63	0
4	8	14	"PFM0406"	"M364_1"	15750	25320	110	150	151	43	69	70	15	96	87	0	291	294	85	104	107	21	96	96	0	0.433	0.432	0.398	0.382	1.930	0.366	0.554	80	506	268	272	-1.207	81	187	82	190	0
4	9	14	"PFM0424"	"M36950_1"	15940	25320	110	236	238	64	61	63	22	100	96	0	456	444	114	95	97	17	98	98	0	0.485	0.507	0.474	0.508	1.760	0.453	0.747	80	567	536	526	-1.045	175	361	177	349	0
4	10	14	"PFM0426"	"M3696_3"	16150	25320	100	294	281	137	59	62	25	92	86	0	626	561	264	93	96	17	97	91	0	0.441	0.474	0.447	0.493	2.414	0.434	0.591	80	455	768	690	-1.181	235	533	222	468	0
4	11	14	"PFM0431"	"M37116_3"	16320	25320	120	13627	11360	4985	62	65	16	100	100	0	12767	10667	4933	93	95	16	98	97	0	1.070	1.068	1.055	1.053	2.951	1.060	0.861	120	514	26239	21872	0.098	13565	12674	11298	10574	0
4	12	14	"PFM0433"	"M37145_2"	16510	25320	120	1464	1352	503	68	71	26	100	98	0	1200	1101	405	101	103	18	98	96	0	1.270	1.284	1.268	1.320	2.602	1.307	0.806	120	567	2495	2284	0.345	1396	1099	1284	1000	0
4	13	14	"PFM0435"	"M37197_1"	16710	25320	110	130	126	31	71	76	35	70	30	0	356	348	98	103	106	19	96	93	0	0.233	0.224	0.217	0.204	2.131	0.199	0.414	80	470	312	300	-2.100	59	253	55	245	0
4	14	14	"PFM0438"	"M37465_1"	16880	25330	150	75	79	21	71	76	49	5	0	0	100	102	19	105	108	21	8	1	0	-0.800	-2.667	1.045	0.950	3.855	7.224	0.089	156	736	-1	5	Error	4	-5	8	-3	-50
4	15	14	"PFM0452"	"M37794_2"	17090	25310	110	423	410	92	68	71	17	100	100	0	961	878	276	101	103	16	98	97	0	0.413	0.440	0.425	0.497	2.036	0.393	0.836	80	518	1215	1119	-1.277	355	860	342	777	0
4	16	14	"PFM0454"	"M37794_6"	17280	25320	110	97	102	29	70	73	18	68	32	0	157	153	33	102	105	23	80	57	0	0.491	0.627	0.561	0.608	3.382	0.338	0.091	80	548	82	83	-1.026	27	55	32	51	0
4	17	14	"PFM0457"	"M37914_2"	17470	25310	110	503	499	152	70	73	16	100	100	0	631	606	228	104	110	39	95	91	0	0.822	0.855	0.901	0.996	2.161	0.747	0.813	80	526	960	931	-0.283	433	527	429	502	0
4	18	14	"PFM0459"	"M38113_2"	17650	25310	110	1891	1772	571	71	74	21	100	100	0	842	782	252	102	110	48	93	92	0	2.459	2.501	2.493	2.665	2.129	2.546	0.822	80	513	2560	2381	1.298	1820	740	1701	680	0
4	19	14	"PFM0461"	"M38127_1"	17860	25310	110	173	178	38	72	74	19	100	98	0	376	358	88	100	103	26	96	96	0	0.366	0.411	0.380	0.428	2.078	0.340	0.602	80	494	377	364	-1.450	101	276	106	258	0
4	20	14	"PFM0464"	"M38218_2"	18040	25310	120	6189	5433	2318	70	72	16	100	100	0	4494	3828	1699	101	104	18	95	94	0	1.393	1.439	1.439	1.511	2.635	1.470	0.811	120	554	10512	9090	0.478	6119	4393	5363	3727	0
4	21	14	"PFM0486"	"M38941_8"	18240	25310	120	368	363	84	70	72	16	100	100	0	411	386	103	99	105	52	95	90	0	0.955	1.021	0.948	1.093	1.875	0.997	0.760	120	536	610	580	-0.066	298	312	293	287	0
4	22	14	"PFM0489"	"M39036_2"	18420	25310	120	166	168	54	70	72	16	94	91	0	195	195	47	100	103	27	91	83	0	1.011	1.032	0.949	0.948	2.326	1.059	0.552	120	605	191	193	0.015	96	95	98	95	0
4	1	15	"PFM0494"	"M39668_5"	14430	25520	110	310	313	98	79	82	21	100	97	0	387	390	102	115	118	23	98	97	0	0.849	0.851	0.893	0.838	1.652	0.794	0.693	80	570	503	509	-0.236	231	272	234	275	0
4	2	15	"PFM0503"	"M40983_1"	14630	25520	110	115	121	36	79	82	23	65	36	0	191	186	49	117	121	26	81	70	0	0.486	0.609	0.392	0.477	3.394	0.397	0.143	80	521	110	111	-1.040	36	74	42	69	0
4	3	15	"PFM0505"	"M40983_3"	14820	25520	110	176	181	55	82	85	20	93	90	0	162	162	42	118	122	26	71	40	0	2.136	2.250	2.162	2.084	2.811	1.891	0.229	80	482	138	143	1.095	94	44	99	44	0
4	4	15	"PFM0508"	"M41041_1"	15000	25520	110	664	649	186	80	82	19	100	98	0	925	886	249	113	117	22	100	100	0	0.719	0.736	0.699	0.739	1.683	0.695	0.800	80	435	1396	1342	-0.476	584	812	569	773	0
4	5	15	"PFN0062"	"N128_62"	15170	25530	150	80	83	22	74	76	18	30	11	0	117	123	34	109	113	23	29	12	0	0.750	0.643	0.904	0.779	3.906	0.199	0.022	156	676	14	23	-0.415	6	8	9	14	-50
4	6	15	"PFN0064"	"N128_64"	15390	25520	150	85	88	25	73	76	17	37	17	0	119	121	27	108	111	21	30	8	0	1.091	1.154	1.250	1.074	3.656	0.555	0.035	156	699	23	28	0.126	12	11	15	13	-50
4	7	15	"PFN0066"	"N128_68"	15580	25510	110	242	253	78	74	77	18	100	98	0	381	377	123	107	110	21	96	95	0	0.613	0.663	0.615	0.669	1.676	0.578	0.707	80	453	442	449	-0.706	168	274	179	270	0
4	8	15	"PFN0069"	"N128_71"	15760	25510	110	276	272	69	68	69	15	100	100	0	343	328	94	100	103	19	97	96	0	0.856	0.895	0.870	0.952	1.824	0.839	0.711	80	536	451	432	-0.224	208	243	204	228	0
4	9	15	"PFN0071"	"N128_73"	15960	25520	100	134	134	34	61	64	29	92	60	0	181	179	41	91	100	131	11	0	0	0.811	0.830	0.810	0.803	2.042	0.753	0.548	80	491	163	161	-0.302	73	90	73	88	0
4	10	15	"PFN0074"	"N128_76"	16150	25520	110	279	274	87	61	64	29	100	95	0	346	332	88	91	101	135	92	40	0	0.855	0.884	0.883	0.875	1.980	0.362	0.242	80	516	473	454	-0.226	218	255	213	241	0
4	11	15	"PFN0092"	"N129_12"	16360	25510	150	77	90	43	65	68	18	38	22	0	108	129	58	95	98	23	41	23	0	0.923	0.735	0.874	0.767	2.874	0.644	0.398	156	646	25	59	-0.115	12	13	25	34	-50
4	12	15	"PFN0094"	"N129_14"	16520	25510	110	613	586	144	69	217	2263	0	0	0	581	564	174	101	105	29	95	95	0	1.133	1.117	1.097	1.203	1.862	1.043	0.787	80	429	1024	980	0.181	544	480	517	463	0
4	13	15	"PFN0096"	"N129_17"	16710	25510	110	161	167	54	73	76	25	95	82	0	158	154	36	103	107	26	75	55	0	1.600	1.843	1.643	1.847	3.046	2.072	0.272	80	538	143	145	0.678	88	55	94	51	0
4	14	15	"PFN0098"	"N129_22"	16910	25510	110	5559	5254	1536	72	75	26	100	100	0	1619	1476	511	103	104	17	100	100	0	3.619	3.774	3.654	4.088	2.005	3.864	0.798	80	494	7003	6555	1.856	5487	1516	5182	1373	0
4	15	15	"PFN0100"	"N129_33"	17100	25510	110	870	839	223	69	73	26	100	100	0	772	731	192	102	104	18	100	98	0	1.196	1.224	1.162	1.248	1.951	1.180	0.789	80	538	1471	1399	0.258	801	670	770	629	0
4	16	15	"PFN0102"	"N129_38"	17290	25520	100	100	105	39	72	75	28	48	16	0	117	120	21	103	105	20	36	21	0	2.000	1.941	1.110	1.315	3.021	10.391	0.014	80	471	42	50	1.000	28	14	33	17	0
4	17	15	"PFN0119"	"N130_21"	17480	25510	110	150	149	39	76	78	18	92	76	0	201	199	38	107	110	27	96	81	0	0.787	0.793	0.759	0.725	2.070	0.727	0.416	80	502	168	165	-0.345	74	94	73	92	0
4	18	15	"PFN0121"	"N130_25"	17670	25510	120	179	174	50	72	75	20	91	85	0	240	235	65	104	109	34	90	84	0	0.787	0.779	0.743	0.803	2.395	0.729	0.580	120	569	243	233	-0.346	107	136	102	131	0
4	19	15	"PFN0124"	"N130_29"	17870	25510	120	366	352	132	69	71	16	96	92	0	472	454	167	101	103	18	96	93	0	0.801	0.802	0.807	0.826	2.375	0.770	0.715	120	561	668	636	-0.321	297	371	283	353	0
4	20	15	"PFN0127"	"N130_35"	18040	25510	110	158	163	38	68	70	14	100	97	0	301	316	86	100	102	18	100	98	0	0.448	0.440	0.446	0.441	1.858	0.360	0.583	80	474	291	311	-1.159	90	201	95	216	0
4	21	15	"PFN0130"	"N130_4"	18240	25510	120	1003	909	405	69	71	15	99	96	0	1875	1607	758	101	102	17	98	96	0	0.526	0.558	0.550	0.569	2.716	0.523	0.830	120	582	2708	2346	-0.926	934	1774	840	1506	0
4	22	15	"PFN0132"	"N130_41"	18440	25510	110	137	139	29	69	71	16	98	92	0	203	204	51	100	102	17	96	93	0	0.660	0.673	0.695	0.674	2.028	0.560	0.454	80	513	171	174	-0.599	68	103	70	104	0
4	1	16	"PFN0149"	"N131_17"	14430	25710	110	622	603	151	74	79	26	98	98	0	388	376	107	112	117	33	96	96	0	1.986	2.004	1.902	2.051	1.674	1.959	0.757	80	567	824	793	0.990	548	276	529	264	0
4	2	16	"PFN0153"	"N131_27"	14630	25710	110	520	507	133	78	81	28	100	97	0	974	903	246	116	121	36	98	96	0	0.515	0.545	0.551	0.568	1.731	0.511	0.822	80	502	1300	1216	-0.957	442	858	429	787	0
4	3	16	"PFN0155"	"N131_4"	14820	25720	150	83	88	22	81	83	20	25	7	0	116	118	26	117	121	26	17	1	0	-2.000	7.000	0.696	0.759	3.729	0.183	0.006	156	637	1	8	Error	2	-1	7	1	-50
4	4	16	"PFN0157"	"N131_5"	15010	25720	150	83	85	20	80	83	20	21	6	0	112	114	23	116	120	23	12	1	0	-0.750	-2.500	0.920	0.971	3.499	0.291	0.009	156	521	-1	3	Error	3	-4	5	-2	-50
4	5	16	"PFN0159"	"N131_52"	15200	25710	120	4498	3970	1413	75	77	17	100	100	0	2938	2545	995	108	112	22	95	94	0	1.563	1.598	1.602	1.640	2.331	1.633	0.821	120	468	7253	6332	0.644	4423	2830	3895	2437	0
4	6	16	"PFN0164"	"N132_101"	15390	25710	120	1210	1085	405	73	75	16	99	98	0	1691	1518	554	106	108	20	100	97	0	0.717	0.717	0.715	0.725	2.500	0.698	0.829	120	516	2722	2424	-0.479	1137	1585	1012	1412	0
4	7	16	"PFN0559"	"N143_59"	15600	25720	150	74	77	20	72	74	16	21	4	0	104	107	19	105	107	20	12	5	0	-2.000	2.500	0.842	0.978	3.482	0.228	0.003	156	692	1	7	Error	2	-1	5	2	-50
4	8	16	"PFN0564"	"N143_71"	15770	25710	110	301	294	76	70	72	15	100	100	0	698	659	160	100	103	17	98	98	0	0.386	0.401	0.403	0.394	1.744	0.352	0.707	80	474	829	783	-1.372	231	598	224	559	0
4	9	16	"PFN0566"	"N143_9"	15960	25710	100	102	106	29	68	69	15	82	52	0	129	132	30	97	100	18	66	45	0	1.063	1.086	1.013	1.108	3.673	0.963	0.123	80	458	66	73	0.087	34	32	38	35	0
4	10	16	"PFN0576"	"N145_12"	16150	25710	120	1263	1135	472	66	68	29	99	92	0	1505	1323	614	97	106	132	91	85	0	0.850	0.872	0.871	0.885	2.483	0.832	0.814	120	539	2605	2295	-0.234	1197	1408	1069	1226	0
4	11	16	"PFN0578"	"N145_20"	16330	25710	120	2135	1921	702	70	73	17	99	99	0	1918	1678	641	102	104	19	98	98	0	1.137	1.174	1.154	1.145	2.300	1.176	0.821	120	499	3881	3427	0.185	2065	1816	1851	1576	0
4	12	16	"PFN0580"	"N145_23"	16500	25700	110	65535	61682	9089	85	2642	11005	100	100	78	35047	26881	14349	109	1092	5691	83	76	0	1.873	2.301	1.837	2.450	1.853	1.992	0.797	80	492	100388	88369	0.906	65450	34938	61597	26772	0
4	13	16	"PFN0603"	"N147_10"	16710	25700	110	437	441	120	84	2001	9488	0	0	0	254	247	70	111	774	4643	0	0	0	2.469	2.625	2.492	2.667	1.982	2.741	0.600	80	543	496	493	1.304	353	143	357	136	0
4	14	16	"PFN0605"	"N147_13"	16900	25700	110	1065	1059	266	77	80	34	100	100	0	1154	1089	305	107	111	27	100	100	0	0.944	1.000	0.961	1.046	1.830	0.945	0.813	80	550	2035	1964	-0.084	988	1047	982	982	0
4	15	16	"PFN0610"	"N147_2"	17100	25700	110	787	744	208	71	74	18	100	100	0	542	508	167	104	108	25	96	95	0	1.635	1.666	1.664	1.876	2.153	1.609	0.776	80	523	1154	1077	0.709	716	438	673	404	0
4	16	16	"PFN0612"	"N147_24"	17280	25700	110	127	127	27	70	74	26	90	55	0	172	174	41	104	105	17	91	80	0	0.838	0.814	0.752	0.823	2.337	0.616	0.318	80	500	125	127	-0.255	57	68	57	70	0
4	17	16	"PFN0615"	"N147_4"	17480	25700	120	189	188	54	75	76	17	93	90	0	230	226	60	107	108	19	95	89	0	0.927	0.950	0.918	0.939	2.139	0.928	0.594	120	574	237	232	-0.110	114	123	113	119	0
4	18	16	"PFN0617"	"N148_1"	17670	25700	130	218	222	52	71	74	18	99	99	0	247	248	58	104	106	19	96	96	0	1.028	1.049	1.042	1.043	1.808	0.943	0.585	120	573	290	295	0.040	147	143	151	144	0
4	19	16	"PFN0640"	"N149_7"	17860	25700	110	119	125	25	68	71	17	96	85	0	162	164	33	102	104	18	92	80	0	0.850	0.919	0.901	0.937	2.128	0.787	0.350	80	493	111	119	-0.234	51	60	57	62	0
4	20	16	"PFN0642"	"N150_10"	18050	25700	110	897	883	237	68	70	15	100	100	0	706	668	164	101	103	30	100	98	0	1.370	1.437	1.461	1.444	1.599	1.429	0.798	80	510	1434	1382	0.454	829	605	815	567	0
4	21	16	"PFN0645"	"N150_15"	18240	25700	120	500	464	161	71	73	16	97	95	0	546	509	168	103	107	29	95	93	0	0.968	0.968	0.941	0.963	2.416	0.956	0.767	120	561	872	799	-0.046	429	443	393	406	0
4	22	16	"PFN0647"	"N150_19"	18430	25700	110	182	185	54	73	74	17	97	95	0	384	375	100	106	107	20	98	97	0	0.392	0.416	0.435	0.423	2.197	0.345	0.565	80	508	387	381	-1.351	109	278	112	269	0
4	1	17	"PFN0649"	"N150_27"	14450	25910	120	2871	2565	1012	78	81	26	100	100	0	2051	1815	709	113	118	31	98	97	0	1.441	1.461	1.393	1.425	2.502	1.502	0.833	120	621	4731	4189	0.527	2793	1938	2487	1702	0
4	2	17	"PFN0652"	"N150_32"	14640	25910	120	436	425	120	78	81	22	99	99	0	364	360	90	113	116	22	97	96	0	1.426	1.405	1.377	1.354	2.002	1.463	0.727	120	557	609	594	0.512	358	251	347	247	0
4	3	17	"PFN0668"	"N150_62"	14820	25910	110	106	112	28	74	76	17	77	48	0	197	201	51	107	112	23	92	77	0	0.356	0.404	0.391	0.344	2.667	0.294	0.230	80	409	122	132	-1.492	32	90	38	94	0
4	4	17	"PFN0670"	"N150_65"	15000	25880	150	95	96	24	76	78	17	52	23	0	120	120	23	111	113	22	30	6	0	2.111	2.222	1.125	1.109	3.553	0.734	0.020	156	586	28	29	1.078	19	9	20	9	-50
4	5	17	"PFN0672"	"N150_68"	15190	25900	110	2789	2775	977	75	77	17	100	100	0	2149	2048	709	109	116	55	98	97	0	1.330	1.392	1.351	1.457	2.012	1.356	0.847	80	474	4754	4639	0.412	2714	2040	2700	1939	0
4	6	17	"PFN0674"	"N150_71"	15390	25900	110	612	596	166	73	75	16	100	100	0	890	846	222	107	112	52	98	96	0	0.688	0.708	0.708	0.729	1.750	0.674	0.824	80	498	1322	1262	-0.539	539	783	523	739	0
4	7	17	"PFN0676"	"N150_75"	15590	25900	120	355	347	108	72	74	15	100	98	0	510	497	135	105	107	19	98	97	0	0.699	0.702	0.726	0.668	1.873	0.672	0.733	120	525	688	667	-0.517	283	405	275	392	0
4	8	17	"PFN0678"	"N150_78"	15770	25900	110	338	327	94	72	74	15	100	98	0	474	453	125	105	108	21	97	95	0	0.721	0.733	0.747	0.750	1.839	0.697	0.781	80	484	635	603	-0.472	266	369	255	348	0
4	9	17	"PFN0783"	"N157_18"	15950	25900	110	203	207	51	71	73	16	100	100	0	267	266	61	104	108	21	96	95	0	0.810	0.840	0.797	0.851	1.948	0.727	0.561	80	508	295	298	-0.304	132	163	136	162	0
4	10	17	"PFN0789"	"N157_41"	16160	25910	120	260	255	88	68	70	16	95	92	0	626	592	181	103	107	20	97	96	0	0.367	0.382	0.375	0.372	1.874	0.358	0.736	120	538	715	676	-1.446	192	523	187	489	0
4	11	17	"PFN0807"	"N159_20"	16330	25900	110	843	797	222	71	74	20	100	100	0	2036	1841	587	105	109	26	100	100	0	0.400	0.418	0.407	0.434	1.873	0.374	0.823	80	461	2703	2462	-1.323	772	1931	726	1736	0
4	12	17	"PFN0836"	"N163_1"	16540	25900	120	1306	1154	427	78	938	6647	0	0	0	1139	1000	393	108	592	4108	0	0	0	1.191	1.206	1.186	1.232	2.674	1.199	0.819	120	605	2259	1968	0.252	1228	1031	1076	892	0
4	13	17	"PFN0840"	"N164_1"	16730	25900	120	1452	1324	485	78	82	27	99	97	0	3664	3121	1229	108	111	21	98	97	0	0.386	0.414	0.395	0.442	2.660	0.385	0.844	120	590	4930	4259	-1.372	1374	3556	1246	3013	0
4	14	17	"PFN0849"	"N165_2"	16930	25900	110	443	445	103	76	81	47	100	97	0	1432	1361	358	107	110	25	100	100	0	0.277	0.294	0.281	0.301	1.465	0.270	0.755	80	493	1692	1623	-1.852	367	1325	369	1254	0
4	15	17	"PFN0935"	"N181_4"	17120	25910	150	89	90	20	75	80	38	10	0	0	128	135	33	109	112	22	48	25	0	0.737	0.577	0.722	0.870	3.968	2.147	0.013	156	731	33	41	-0.441	14	19	15	26	-50
4	16	17	"PFN0929"	"N181_18"	17300	25890	110	588	566	166	74	78	19	100	100	0	1404	1312	373	108	111	21	100	97	0	0.397	0.409	0.402	0.426	1.950	0.363	0.806	80	470	1810	1696	-1.334	514	1296	492	1204	0
4	17	17	"PFN0946"	"N185_14"	17480	25890	110	1484	1425	474	75	77	20	100	100	0	1326	1249	382	103	111	52	100	98	0	1.152	1.178	1.157	1.179	1.948	1.150	0.831	80	465	2632	2496	0.204	1409	1223	1350	1146	0
4	18	17	"PFN0382"	"N137_2"	17680	25890	120	1480	1358	574	71	72	17	100	100	0	2447	2127	883	104	110	47	96	95	0	0.601	0.636	0.611	0.609	2.469	0.615	0.838	120	565	3752	3310	-0.734	1409	2343	1287	2023	0
4	19	17	"PFL0032"	"L1_63"	17870	25890	110	338	329	103	68	71	15	100	98	0	532	522	173	103	106	28	98	97	0	0.629	0.623	0.598	0.650	2.099	0.572	0.768	80	510	699	680	-0.668	270	429	261	419	0
4	20	17	"PFL0051"	"L1_92"	18060	25890	110	893	841	258	67	76	49	100	100	0	974	913	328	100	116	99	96	93	0	0.945	0.952	0.909	1.012	1.864	0.886	0.813	80	513	1700	1587	-0.081	826	874	774	813	0
4	21	17	"PFL0093"	"L2_163"	18250	25890	110	110	114	28	71	79	51	38	2	0	159	162	36	104	119	100	12	0	0	0.709	0.741	0.812	0.696	2.960	0.573	0.148	80	468	94	101	-0.496	39	55	43	58	0
4	22	17	"PFL0100"	"L2_176"	18420	25880	110	2559	2368	697	76	78	17	100	100	0	3196	2936	954	111	116	55	100	100	0	0.805	0.811	0.788	0.842	1.941	0.753	0.839	80	511	5568	5117	-0.313	2483	3085	2292	2825	0
4	1	18	"PFL0105"	"L2_187"	14450	26090	110	22280	21570	6352	84	89	27	100	100	0	25200	22000	8032	123	133	81	100	100	0	0.885	0.982	0.919	1.037	1.698	0.918	0.849	80	512	47273	43363	-0.176	22196	25077	21486	21877	0
4	2	18	"PFL0107"	"L2_190"	14630	26100	110	279	270	66	85	88	24	96	95	0	538	532	132	126	135	81	96	92	0	0.471	0.456	0.462	0.435	1.655	0.408	0.675	80	502	606	591	-1.087	194	412	185	406	0
4	3	18	"PFL0118"	"L2_202"	14840	26090	110	366	1272	5087	73	77	19	98	92	0	476	822	2116	111	114	23	96	93	0	0.803	1.686	0.800	0.885	2.052	1.293	0.476	80	501	658	1910	-0.317	293	365	1199	711	0
4	4	18	"PFL0126"	"L2_215"	15020	26100	120	644	592	200	75	77	17	97	94	0	1172	1043	379	109	113	22	98	96	0	0.535	0.554	0.537	0.574	2.557	0.513	0.794	120	494	1632	1451	-0.902	569	1063	517	934	0
4	5	18	"PFJ0334"	"J326_1"	15210	26090	120	13521	12382	3656	77	79	18	100	100	0	9066	7945	2896	113	119	53	95	95	0	1.502	1.571	1.531	1.716	2.165	1.556	0.874	120	515	22397	20137	0.587	13444	8953	12305	7832	0
4	6	18	"PFJ0360"	"J352_5"	15390	26090	120	1167	1017	404	74	77	18	100	98	0	1469	1257	551	110	113	21	93	92	0	0.804	0.822	0.813	0.833	2.458	0.778	0.815	120	535	2452	2090	-0.314	1093	1359	943	1147	0
4	7	18	"PFJ0381"	"J38_18"	15590	26090	100	110	112	26	73	75	17	77	52	0	144	146	33	106	108	20	71	46	0	0.974	0.975	0.935	0.940	3.345	0.751	0.139	80	434	75	79	-0.038	37	38	39	40	0
4	8	18	"PFJ0399"	"J43_10"	15770	26090	110	177	175	41	76	79	19	98	90	0	301	298	83	115	117	24	93	91	0	0.543	0.541	0.531	0.534	1.803	0.460	0.610	80	494	287	282	-0.881	101	186	99	183	0
4	9	18	"PFJ0409"	"J43_23"	15970	26090	120	406	393	139	78	81	20	97	94	0	901	820	266	119	122	24	96	95	0	0.419	0.449	0.434	0.448	2.409	0.425	0.791	120	580	1110	1016	-1.253	328	782	315	701	0
4	10	18	"PFJ0430"	"J478_10"	16160	26090	120	4078	3660	1293	74	78	22	100	100	0	3986	3540	1239	109	112	21	100	100	0	1.033	1.045	1.043	1.023	2.414	1.046	0.848	120	502	7881	7017	0.047	4004	3877	3586	3431	0
4	11	18	"PFJ0226"	"J227_1"	16350	26070	90	123	122	32	75	79	23	73	50	0	121	124	32	109	112	23	32	17	0	4.000	3.133	2.412	2.025	3.419	2.486	0.036	52	381	60	62	2.000	48	12	47	15	0
4	12	18	"PFJ0237"	"J232_2"	16540	26090	110	113	118	35	72	76	27	70	32	0	252	251	72	108	110	20	95	92	0	0.285	0.322	0.307	0.301	2.508	0.231	0.296	80	497	185	189	-1.812	41	144	46	143	0
4	13	18	"PFJ0256"	"J245_7"	16720	26090	100	149	154	44	71	75	17	95	86	0	196	195	53	110	112	21	86	78	0	0.907	0.976	0.940	1.002	2.448	0.856	0.440	80	421	164	168	-0.141	78	86	83	85	0
4	14	18	"PFJ0284"	"J269_5"	16910	26080	110	1508	1451	449	73	75	18	100	100	0	1669	1504	464	111	114	34	100	100	0	0.921	0.989	0.965	1.011	1.931	0.969	0.844	80	527	2993	2771	-0.119	1435	1558	1378	1393	0
4	15	18	"PFJ0315"	"J2975_2"	17110	26080	110	829	774	221	77	81	27	98	98	0	893	859	253	115	121	37	96	95	0	0.967	0.937	0.919	0.994	1.871	0.886	0.835	80	474	1530	1441	-0.049	752	778	697	744	0
4	16	18	"PFJ0365"	"J378_1"	17300	26080	110	863	841	159	77	82	24	100	100	0	1893	1825	352	116	119	25	100	100	0	0.442	0.447	0.444	0.449	1.345	0.421	0.880	80	524	2563	2473	-1.177	786	1777	764	1709	0
4	17	18	"PFK0117"	"Km799_7"	17510	26080	150	78	82	21	73	77	23	23	4	0	114	118	24	109	114	45	6	0	0	1.000	1.000	1.129	1.061	4.434	0.081	0.015	156	675	10	18	0.000	5	5	9	9	-50
4	18	18	"PFK0142"	"Kn10286_1"	17680	26080	110	1074	996	303	70	73	18	100	100	0	1103	1022	289	107	109	19	98	97	0	1.008	1.012	1.015	1.016	1.803	1.003	0.833	80	417	2000	1841	0.012	1004	996	926	915	0
4	19	18	"PFK0175"	"Kn1239_1"	17860	26080	100	89	91	23	71	73	16	51	31	0	148	150	35	103	107	23	73	48	0	0.400	0.426	0.500	0.436	3.340	0.227	0.052	80	391	63	67	-1.322	18	45	20	47	0
4	20	18	"PFK0203"	"Kn1453_6"	18030	26090	150	72	77	23	73	77	30	11	2	0	104	106	18	106	116	74	0	0	0	0.500	100000.000	1.012	1.104	3.426	2.964	0.015	156	710	-3	4	-1.000	-1	-2	4	0	-50
4	21	18	"PFK0250"	"Kn2004_3"	18250	26080	120	255	251	83	74	76	18	97	92	0	344	330	112	111	113	23	92	89	0	0.777	0.808	0.782	0.799	2.203	0.760	0.691	120	489	414	396	-0.364	181	233	177	219	0
4	22	18	"PFK0277"	"Kn2223_1"	18410	26090	150	85	88	26	71	74	17	37	21	0	107	109	21	109	113	47	2	0	0	-7.000	100000.000	0.833	1.083	4.441	1.277	0.003	156	759	12	17	Error	14	-2	17	0	-50
4	1	19	"PFK0478"	"Kn610_1"	14450	26290	120	938	879	354	79	84	25	98	97	0	796	726	272	119	130	84	90	86	0	1.269	1.318	1.317	1.329	2.489	1.359	0.762	120	548	1536	1407	0.344	859	677	800	607	0
4	2	19	"PFK0517"	"Kn8027_1"	14610	26300	150	83	84	20	82	87	25	12	2	0	114	117	27	124	132	72	0	0	0	-0.100	-0.286	0.659	0.601	3.745	0.359	0.021	156	660	-9	-5	Error	1	-10	2	-7	-50
4	3	19	"PFK0524"	"Kn836_1"	14830	26290	120	143	151	49	76	79	20	85	73	0	266	257	83	120	122	24	88	82	0	0.459	0.547	0.504	0.479	2.853	0.423	0.355	120	551	213	212	-1.124	67	146	75	137	0
4	4	19	"PFK0554"	"Kn962_1"	15020	26280	150	86	88	21	76	80	40	8	0	0	135	143	44	118	121	24	39	21	0	0.588	0.480	0.571	0.532	4.551	0.109	0.003	156	550	27	37	-0.766	10	17	12	25	-50
4	5	19	"PFK0701"	"Ks15_2"	15180	26300	150	83	86	21	78	82	42	8	0	0	116	118	27	120	124	25	11	3	0	-1.250	-4.000	0.762	0.710	3.604	102.122	0.000	156	512	1	6	Error	5	-4	8	-2	-50
4	6	19	"PFK0743"	"Ks196_1"	15370	26290	150	85	87	19	77	79	19	26	7	0	124	131	32	122	125	27	22	5	0	4.000	1.111	0.768	0.771	4.363	0.047	0.002	156	596	10	19	2.000	8	2	10	9	-50
4	7	19	"PFK1214"	"Ks82_7"	15560	26290	150	79	82	21	75	78	18	25	9	0	120	124	26	118	122	28	24	3	0	2.000	1.167	0.726	0.624	3.583	32.964	0.000	156	629	6	13	1.000	4	2	7	6	-50
4	8	19	"PFK1273"	"Ks97_17"	15770	26290	150	99	102	29	80	83	21	46	18	0	162	163	43	130	140	48	39	8	0	0.594	0.667	0.598	0.589	3.354	0.261	0.065	156	624	51	55	-0.752	19	32	22	33	-50
4	9	19	"PFK0237"	"Kn1802_2"	15970	26310	150	99	109	60	82	87	27	32	12	0	136	172	166	141	155	57	8	5	0	-3.400	0.871	0.667	0.813	4.667	0.335	0.607	156	536	12	58	Error	17	-5	27	31	-50
4	10	19	"PFK0352"	"Kn3360_1"	16150	26280	150	96	97	22	79	83	24	37	11	0	128	131	27	125	132	46	8	0	0	5.667	3.000	1.000	0.924	4.379	0.341	0.020	156	654	20	24	2.503	17	3	18	6	-50
4	11	19	"PFK0401"	"Kn4252_4"	16350	26280	80	136	141	31	75	78	20	96	76	0	143	140	33	113	115	21	55	30	0	2.033	2.444	2.000	1.967	2.259	2.456	0.101	52	334	91	93	1.024	61	30	66	27	0
4	12	19	"PFK0571"	"Ks101_8"	16540	26270	110	455	435	131	73	77	20	100	98	0	392	380	121	114	116	24	95	93	0	1.374	1.361	1.381	1.438	1.832	1.292	0.740	80	491	660	628	0.458	382	278	362	266	0
4	13	19	"PFBL B0018"	"oPFBLOB0018"	16730	26270	120	2171	1919	652	72	76	18	100	100	0	957	859	311	115	118	23	94	94	0	2.493	2.483	2.490	2.450	1.949	2.574	0.834	120	547	2941	2591	1.318	2099	842	1847	744	0
4	14	19	"PFM60469"	"oPFM60469"	16910	26270	110	27187	24315	6893	76	82	31	100	100	0	31767	28638	8162	118	157	455	100	100	0	0.857	0.850	0.847	0.871	1.657	0.805	0.867	80	494	58760	52759	-0.223	27111	31649	24239	28520	0
4	15	19	"PFB0683"	"oPFB0683"	17120	26270	110	304	300	97	76	81	28	100	93	0	381	368	125	117	129	176	68	21	0	0.864	0.892	0.859	0.853	1.698	0.806	0.711	80	453	492	475	-0.212	228	264	224	251	0
4	16	19	"PFG0004"	"oPFG0004"	17290	26270	110	371	361	92	74	78	23	100	98	0	505	472	122	112	114	24	97	96	0	0.756	0.797	0.789	0.819	1.741	0.742	0.748	80	465	690	647	-0.404	297	393	287	360	0
4	17	19	"PFC0763"	"oPFC0763"	17500	26270	150	84	86	21	71	75	22	32	7	0	114	117	22	109	111	22	23	8	0	2.600	1.875	0.936	1.058	3.215	0.111	0.001	156	590	18	23	1.379	13	5	15	8	-50
4	18	19	"PFL0014"	"oPFL0014"	17690	26270	120	738	670	292	72	76	19	94	93	0	1240	1133	499	108	110	19	98	95	0	0.588	0.583	0.579	0.597	2.620	0.547	0.781	120	424	1798	1623	-0.765	666	1132	598	1025	0
4	19	19	"PFM60471"	"oPFM60471"	17860	26270	120	17221	16270	4227	75	79	18	100	100	0	13992	12833	4030	109	111	21	100	100	0	1.235	1.273	1.211	1.323	1.844	1.250	0.875	120	461	31029	28919	0.305	17146	13883	16195	12724	0
4	20	19	"PFL0019"	"oPFL0019"	18060	26260	110	1112	1050	298	77	79	18	100	100	0	1514	1358	514	110	114	28	100	100	0	0.737	0.780	0.761	0.850	1.792	0.693	0.805	80	437	2439	2221	-0.440	1035	1404	973	1248	0
4	21	19	"PFG0007"	"oPFG0007"	18250	26260	110	1353	1267	418	75	77	17	100	100	0	799	732	269	112	117	31	96	93	0	1.860	1.923	1.827	2.072	1.950	1.866	0.789	80	448	1965	1812	0.896	1278	687	1192	620	0
4	22	19	"PFI17638"	"oPFI17638"	18440	26270	120	6619	5686	2454	71	73	17	99	99	0	5347	4547	1966	107	110	25	100	97	0	1.250	1.265	1.229	1.245	2.924	1.287	0.836	120	530	11788	10055	0.321	6548	5240	5615	4440	0
4	1	20	"PFBL B0024"	"oPFBLOB0024"	14450	26480	120	974	903	371	76	81	25	98	96	0	986	905	325	113	118	23	99	98	0	1.029	1.044	1.011	0.981	2.185	1.071	0.819	120	522	1771	1619	0.041	898	873	827	792	0
4	2	20	"PFBL B0025"	"oPFBLOB0025"	14630	26470	110	162	171	55	75	80	26	90	76	0	318	315	85	115	117	21	97	97	0	0.429	0.480	0.490	0.465	2.410	0.437	0.391	80	439	290	296	-1.222	87	203	96	200	0
4	3	20	"PFN0253"	"oPFN0253"	14830	26470	110	482	453	146	75	78	18	98	97	0	404	383	105	120	123	22	96	93	0	1.433	1.437	1.412	1.393	2.057	1.438	0.750	80	498	691	641	0.519	407	284	378	263	0
4	4	20	"PFL0021"	"oPFL0021"	15020	26470	110	1196	1092	427	78	84	56	98	93	0	1233	1121	371	123	127	25	97	95	0	1.007	1.016	1.030	0.998	2.311	0.982	0.784	80	417	2228	2012	0.010	1118	1110	1014	998	0
4	5	20	"PFF72416"	"oPFF72416"	15190	26500	150	80	81	21	76	82	49	1	1	0	136	138	29	122	125	25	30	10	0	0.286	0.313	0.625	0.682	3.529	0.129	0.007	156	586	18	21	-1.807	4	14	5	16	-50
4	6	20	"PFI17640"	"oPFI17640"	15390	26470	110	187	202	63	73	76	19	96	95	0	280	287	78	123	126	27	92	88	0	0.726	0.787	0.778	0.742	2.018	0.693	0.544	80	455	271	293	-0.462	114	157	129	164	0
4	7	20	"PFK12891"	"oPFK12891"	15600	26470	120	805	704	337	73	76	18	96	94	0	598	561	227	124	128	30	95	90	0	1.544	1.444	1.484	1.326	2.724	1.532	0.774	120	459	1206	1068	0.627	732	474	631	437	0
4	8	20	"PFJ12782"	"oPFJ12782"	15780	26470	120	23002	21986	10187	83	88	28	100	100	0	65535	56616	17552	152	176	72	100	100	70	0.351	0.388	0.396	0.376	3.210	0.377	0.755	120	435	88302	78367	-1.512	22919	65383	21903	56464	0
4	9	20	"PFL0025"	"oPFL0025"	15980	26470	130	309	326	134	86	92	30	95	91	0	871	908	438	183	197	67	92	90	0	0.324	0.331	0.344	0.356	2.297	0.294	0.744	120	437	911	965	-1.625	223	688	240	725	0
4	10	20	"PFF72418"	"oPFF72418"	16140	26470	110	1003	953	306	87	92	27	97	96	0	2253	1997	715	163	176	79	95	93	0	0.438	0.472	0.482	0.493	1.928	0.424	0.778	80	417	3006	2700	-1.190	916	2090	866	1834	0
4	11	20	"PFC0772"	"oPFC0772"	16340	26470	110	192	189	45	82	85	25	96	91	0	529	506	134	137	149	75	95	91	0	0.281	0.290	0.301	0.298	1.975	0.257	0.627	80	496	502	476	-1.833	110	392	107	369	0
4	12	20	"PFA32028"	"oPFA32028"	16530	26470	150	73	76	17	74	77	17	17	3	0	145	151	29	122	126	26	46	21	0	-0.043	0.069	0.433	0.539	4.360	191.790	0.000	156	658	22	31	Error	-1	23	2	29	-50
4	13	20	"PFI17641"	"oPFI17641"	16730	26470	120	1252	1105	440	72	76	46	96	93	0	2995	2604	1063	123	128	30	98	98	0	0.411	0.416	0.408	0.385	2.165	0.391	0.837	120	475	4052	3514	-1.283	1180	2872	1033	2481	0
4	14	20	"PFL0027"	"oPFL0027"	16920	26470	120	647	608	241	78	84	52	92	89	0	559	525	168	127	167	490	32	0	0	1.317	1.332	1.368	1.200	2.450	1.434	0.758	120	425	1001	928	0.397	569	432	530	398	0
4	15	20	"PFK12903"	"oPFK12903"	17060	26440	150	90	94	24	77	82	27	26	8	0	130	133	30	119	148	405	0	0	0	1.182	1.214	0.737	0.843	3.922	0.649	0.016	156	624	24	31	0.241	13	11	17	14	-50
4	16	20	"PFI17664"	"oPFI17664"	17230	26440	110	401	383	123	72	74	18	100	97	0	598	558	207	111	114	24	93	93	0	0.676	0.696	0.631	0.778	2.046	0.605	0.721	80	424	816	758	-0.566	329	487	311	447	0
4	17	20	"PFH0013"	"oPFH0013"	17420	26440	120	775	715	256	69	73	22	99	98	0	648	607	237	109	112	24	95	92	0	1.310	1.297	1.291	1.336	2.463	1.284	0.763	120	503	1245	1144	0.389	706	539	646	498	0
4	18	20	"PFD66991"	"oPFD66991"	17610	26440	110	219	221	49	72	74	17	100	100	0	406	381	103	110	112	21	96	95	0	0.497	0.550	0.550	0.614	2.023	0.482	0.703	80	436	443	420	-1.010	147	296	149	271	0
4	19	20	"PFM60502"	"oPFM60502"	17800	26440	120	857	774	303	72	75	18	98	95	0	1158	1031	468	110	112	26	95	94	0	0.749	0.762	0.765	0.776	2.586	0.707	0.802	120	498	1833	1623	-0.417	785	1048	702	921	0
4	20	20	"PFI17667"	"oPFI17667"	18000	26430	110	334	349	102	73	75	18	100	100	0	596	559	191	106	109	25	100	97	0	0.533	0.609	0.549	0.665	1.934	0.515	0.741	80	496	751	729	-0.909	261	490	276	453	0
4	21	20	"PFF72456"	"oPFF72456"	18180	26430	110	371	378	114	70	71	16	100	100	0	497	472	161	104	108	27	95	92	0	0.766	0.837	0.804	0.957	2.148	0.763	0.778	80	457	694	676	-0.385	301	393	308	368	0
4	22	20	"PFI17668"	"oPFI17668"	18380	26440	120	230	221	75	70	71	15	93	90	0	424	384	146	103	107	25	91	87	0	0.498	0.537	0.518	0.583	2.840	0.490	0.704	120	595	481	432	-1.005	160	321	151	281	0
4	1	21	"PFJ12799"	"oPFJ12799"	14380	26660	150	82	91	31	75	78	23	29	13	0	117	119	27	111	115	21	26	10	0	1.167	2.000	0.970	1.006	5.153	1.094	0.008	156	812	13	24	0.222	7	6	16	8	-50
4	2	21	"PFF72457"	"oPFF72457"	14580	26650	110	1335	1249	379	75	79	26	100	98	0	3879	3559	1062	112	115	22	100	100	0	0.334	0.341	0.336	0.334	1.492	0.323	0.856	80	479	5027	4621	-1.580	1260	3767	1174	3447	0
4	3	21	"PFF72459"	"oPFF72459"	14780	26650	100	139	136	40	73	77	20	83	68	0	238	238	72	112	115	21	88	87	0	0.524	0.500	0.453	0.458	2.454	0.395	0.397	80	467	192	189	-0.933	66	126	63	126	0
4	4	21	"PFM60506"	"oPFM60506"	14960	26650	110	528	503	162	75	79	36	100	97	0	903	824	276	115	118	23	98	96	0	0.575	0.604	0.603	0.660	1.849	0.565	0.814	80	482	1241	1137	-0.799	453	788	428	709	0
4	5	21	"PFL0067"	"oPFL0067"	15140	26650	110	169	164	43	76	80	39	85	57	0	438	421	127	115	118	23	93	92	0	0.288	0.288	0.298	0.285	2.170	0.253	0.353	80	429	416	394	-1.796	93	323	88	306	0
4	6	21	"PFI17670"	"oPFI17670"	15350	26640	110	655	612	201	76	78	18	100	100	0	739	724	241	116	119	23	96	95	0	0.929	0.882	0.859	0.953	2.237	0.840	0.794	80	500	1202	1144	-0.106	579	623	536	608	0
4	7	21	"PFI17672"	"oPFI17672"	15550	26650	110	147	150	38	76	79	20	92	82	0	353	333	99	119	122	26	92	92	0	0.303	0.346	0.327	0.318	1.712	0.310	0.578	80	465	305	288	-1.721	71	234	74	214	0
4	8	21	"PFL0068"	"oPFL0068"	15710	26640	110	467	430	147	78	79	18	98	93	0	481	447	152	119	125	30	92	91	0	1.075	1.073	1.076	0.973	2.080	1.003	0.704	80	427	751	680	0.104	389	362	352	328	0
4	9	21	"PFL0070"	"oPFL0070"	15900	26650	110	435	403	149	79	85	27	96	95	0	664	636	225	127	152	67	93	90	0	0.663	0.637	0.630	0.600	2.614	0.625	0.740	80	505	893	833	-0.593	356	537	324	509	0
4	10	21	"PFF72463"	"oPFF72463"	16090	26640	110	777	719	246	81	85	23	97	97	0	706	668	257	145	155	51	95	88	0	1.241	1.220	1.171	1.156	2.197	1.147	0.764	80	498	1257	1161	0.311	696	561	638	523	0
4	11	21	"PFD66995"	"oPFD66995"	16320	26670	150	86	91	23	85	88	26	14	4	0	131	137	49	140	153	81	1	0	0	-0.111	-2.000	0.538	0.605	3.937	0.185	0.092	156	734	-8	3	Error	1	-9	6	-3	-50
4	12	21	"PFL0074"	"oPFL0074"	16480	26640	110	2155	2035	716	76	80	19	100	100	0	1997	1849	638	126	128	28	100	96	0	1.111	1.137	1.130	1.163	2.404	1.102	0.816	80	387	3950	3682	0.152	2079	1871	1959	1723	0
4	13	21	"PFJ12802"	"oPFJ12802"	16670	26640	120	1300	1145	479	71	76	45	96	95	0	716	650	283	117	121	31	90	86	0	2.052	2.015	1.918	1.939	2.383	2.067	0.800	120	510	1828	1607	1.037	1229	599	1074	533	0
4	14	21	"PFBL B0125"	"oPFBLOB0125"	16870	26640	110	196	198	52	73	78	48	91	71	0	423	395	112	117	122	31	92	91	0	0.402	0.450	0.399	0.435	2.162	0.442	0.495	80	462	429	403	-1.315	123	306	125	278	0
4	15	21	"PFN0269"	"oPFN0269"	17050	26640	110	1324	1249	444	75	79	23	100	100	0	4000	3571	1356	117	121	23	100	100	0	0.322	0.340	0.323	0.351	2.005	0.298	0.802	80	480	5132	4628	-1.636	1249	3883	1174	3454	0
4	16	21	"PFD66996"	"oPFD66996"	17240	26640	110	476	469	134	73	76	21	100	98	0	673	651	210	112	114	21	98	97	0	0.718	0.735	0.729	0.799	1.833	0.671	0.750	80	474	964	935	-0.477	403	561	396	539	0
4	17	21	"PFF72496"	"oPFF72496"	17420	26640	120	348	322	106	74	77	23	95	93	0	439	408	140	114	117	22	94	90	0	0.843	0.844	0.800	0.881	2.443	0.802	0.775	120	579	599	542	-0.246	274	325	248	294	0
4	18	21	"PFH0035"	"oPFH0035"	17630	26640	110	147	150	37	75	78	17	97	87	0	453	422	116	116	119	23	96	93	0	0.214	0.245	0.230	0.231	2.145	0.199	0.479	80	505	409	381	-2.227	72	337	75	306	0
4	19	21	"PFL0139"	"oPFL0139"	17800	26630	110	365	360	98	70	73	17	100	100	0	732	678	214	107	111	21	97	96	0	0.472	0.508	0.478	0.542	2.142	0.448	0.779	80	516	920	861	-1.083	295	625	290	571	0
4	20	21	"PFBL B0173"	"oPFBLOB0173"	18010	26640	110	128	130	34	71	74	17	95	76	0	238	240	61	106	110	20	93	93	0	0.432	0.440	0.417	0.379	2.056	0.329	0.424	80	517	189	193	-1.212	57	132	59	134	0
4	21	21	"PFI17720"	"oPFI17720"	18190	26620	150	84	89	26	69	70	15	48	26	0	117	118	22	102	105	21	39	10	0	1.000	1.250	0.906	1.005	3.952	0.954	0.027	156	741	30	36	0.000	15	15	20	16	-50
4	22	21	"PFG0054"	"oPFG0054"	18380	26630	110	1508	1465	486	68	70	15	100	100	0	1491	1365	473	103	105	19	100	100	0	1.037	1.107	1.071	1.123	2.098	1.048	0.804	80	520	2828	2659	0.053	1440	1388	1397	1262	0
4	1	22	"PFN0287"	"oPFN0287"	14390	26840	110	187	187	56	74	77	22	97	90	0	277	265	74	108	111	20	90	90	0	0.669	0.720	0.650	0.676	1.723	0.641	0.583	80	500	282	270	-0.581	113	169	113	157	0
4	2	22	"PFL0140"	"oPFL0140"	14590	26840	120	943	842	317	74	81	79	96	91	0	612	557	219	110	113	21	93	90	0	1.731	1.718	1.761	1.809	2.385	1.857	0.700	120	641	1371	1215	0.792	869	502	768	447	0
4	3	22	"PFL0142"	"oPFL0142"	14770	26840	110	222	219	68	74	82	87	83	35	0	388	365	125	110	113	20	93	91	0	0.532	0.569	0.520	0.584	1.964	0.495	0.649	80	524	426	400	-0.909	148	278	145	255	0
4	4	22	"PFL0144"	"oPFL0144"	14970	26840	120	239	239	79	77	79	25	93	90	0	282	269	88	111	115	22	93	86	0	0.947	1.025	1.011	1.123	2.620	0.997	0.586	120	649	333	320	-0.078	162	171	162	158	0
4	5	22	"PFJ12815"	"oPFJ12815"	15170	26840	120	823	779	287	76	79	20	100	99	0	758	722	261	115	117	21	97	96	0	1.162	1.158	1.164	1.186	2.261	1.170	0.791	120	586	1390	1310	0.216	747	643	703	607	0
4	6	22	"PFI17725"	"oPFI17725"	15340	26840	120	2787	2569	979	73	76	18	99	99	0	3035	2814	1134	111	114	23	99	99	0	0.928	0.923	0.902	0.958	2.449	0.897	0.793	120	639	5638	5199	-0.108	2714	2924	2496	2703	0
4	7	22	"PFL0149"	"oPFL0149"	15560	26830	100	110	112	28	77	80	20	61	38	0	146	144	37	116	118	25	55	26	0	1.100	1.250	0.939	0.808	3.596	0.551	0.076	80	459	63	63	0.138	33	30	35	28	0
4	8	22	"PFG0057"	"oPFG0057"	15730	26840	120	143	146	43	73	75	18	90	80	0	219	215	62	107	110	21	90	82	0	0.625	0.676	0.690	0.720	2.736	0.606	0.474	120	642	182	181	-0.678	70	112	73	108	0
4	9	22	"PFF72505"	"oPFF72505"	15930	26840	110	272	260	78	74	77	18	98	96	0	279	271	67	110	113	22	96	95	0	1.172	1.155	1.141	1.110	1.724	1.289	0.679	80	546	367	347	0.228	198	169	186	161	0
4	10	22	"PFM60543"	"oPFM60543"	16110	26830	110	459	437	126	79	81	18	100	100	0	661	613	195	117	121	27	97	95	0	0.699	0.722	0.704	0.753	1.957	0.677	0.775	80	536	924	854	-0.518	380	544	358	496	0
4	11	22	"PFBL B0178"	"oPFBLOB0178"	16290	26830	110	9937	8834	2841	84	87	23	100	100	0	3717	3356	1080	122	131	71	100	100	0	2.741	2.706	2.704	2.736	1.684	2.818	0.849	80	490	13448	11984	1.455	9853	3595	8750	3234	0
4	12	22	"PFG0058"	"oPFG0058"	16500	26840	110	251	245	76	79	83	23	97	95	0	242	245	61	123	129	62	83	46	0	1.445	1.361	1.344	1.329	1.987	1.415	0.607	80	578	291	288	0.531	172	119	166	122	0
4	13	22	"PFBL B0180"	"oPFBLOB0180"	16680	26830	110	159	170	85	75	81	70	67	15	0	197	196	47	117	125	52	61	26	0	1.050	1.203	1.093	1.137	2.456	3.603	0.036	80	531	164	174	0.070	84	80	95	79	0
4	14	22	"PFBL B0182"	"oPFBLOB0182"	16870	26830	110	541	505	165	74	75	18	98	98	0	643	600	209	113	117	25	93	92	0	0.881	0.885	0.888	0.927	2.421	0.847	0.791	80	548	997	918	-0.183	467	530	431	487	0
4	15	22	"PFBL B0184"	"oPFBLOB0184"	17050	26830	110	374	355	105	76	79	20	100	96	0	409	400	144	118	123	28	90	88	0	1.024	0.989	0.996	1.026	2.323	0.868	0.715	80	530	589	561	0.034	298	291	279	282	0
4	16	22	"PFI17729"	"oPFI17729"	17250	26830	150	96	99	24	75	78	20	51	21	0	120	125	28	115	120	24	26	8	0	4.200	2.400	1.176	1.206	4.209	0.411	0.007	156	886	26	34	2.070	21	5	24	10	-50
4	17	22	"PFH0036"	"oPFH0036"	17440	26830	110	1414	1293	497	76	78	20	100	100	0	1643	1459	532	113	122	71	95	92	0	0.875	0.904	0.917	0.985	2.501	0.861	0.824	80	508	2868	2563	-0.193	1338	1530	1217	1346	0
4	18	22	"PFA32038"	"oPFA32038"	17640	26830	120	7571	6616	2799	73	76	18	100	100	0	3112	2716	1196	108	116	64	95	92	0	2.496	2.509	2.560	2.622	2.434	2.644	0.833	120	635	10502	9151	1.320	7498	3004	6543	2608	0
4	19	22	"EMPTY"	"EMPTY"	17840	26850	150	65	68	16	69	71	16	14	3	0	103	104	17	102	105	20	12	4	0	-4.000	-0.500	1.000	0.962	3.554	0.099	0.003	156	891	-3	1	Error	-4	1	-1	2	-50
4	20	22	"EMPTY"	"EMPTY"	18030	26850	150	74	77	17	68	70	15	27	8	0	110	112	21	101	103	20	27	7	0	0.667	0.818	0.931	0.999	4.084	0.028	0.000	156	816	15	20	-0.585	6	9	9	11	-50
4	21	22	"EMPTY"	"EMPTY"	18220	26850	150	66	69	18	67	69	15	16	3	0	98	100	22	100	102	19	14	4	0	0.500	100000.000	0.777	0.921	4.002	0.124	0.006	156	820	-3	2	-1.000	-1	-2	2	0	-50
4	22	22	"EMPTY"	"EMPTY"	18410	26850	150	66	69	16	69	71	18	10	2	0	96	99	20	103	106	34	2	1	0	0.429	0.000	0.941	0.711	3.146	0.343	0.163	156	1029	-10	-4	-1.222	-3	-7	0	-4	-50
5	1	1	"PFI0414"	"I5572_1"	800	27420	140	375	378	149	82	85	21	98	94	0	295	296	86	122	125	24	94	91	0	1.694	1.701	1.667	1.660	1.925	1.887	0.685	156	781	466	470	0.760	293	173	296	174	0
5	2	1	"PFI0486"	"I7438_2"	970	27420	130	3816	3458	1434	82	100	177	98	97	0	2783	2570	1015	123	142	169	97	96	0	1.404	1.380	1.363	1.372	1.403	1.356	0.879	120	595	6394	5823	0.489	3734	2660	3376	2447	0
5	3	1	"PFI0416"	"I5607_1"	1170	27420	140	145	160	108	82	98	161	4	0	0	203	225	178	125	141	154	7	1	0	0.808	0.780	0.892	0.830	2.246	0.943	0.715	156	722	141	178	-0.308	63	78	78	100	0
5	4	1	"PFI0237"	"I16933_1"	1360	27420	140	320	308	136	80	83	22	94	88	0	580	570	237	121	124	23	96	94	0	0.523	0.508	0.500	0.473	2.072	0.489	0.811	156	702	699	677	-0.935	240	459	228	449	0
5	5	1	"PFI0401"	"I5180_2"	1550	27420	130	629	569	241	78	90	102	90	85	0	935	830	319	119	132	126	91	85	0	0.675	0.691	0.686	0.660	1.873	0.705	0.830	120	618	1367	1202	-0.567	551	816	491	711	0
5	6	1	"PFI0236"	"I1689_2"	1740	27420	130	1925	1793	844	79	98	121	96	90	0	6178	5716	2225	119	139	140	100	99	0	0.305	0.306	0.316	0.274	1.783	0.313	0.890	120	666	7905	7311	-1.715	1846	6059	1714	5597	0
5	7	1	"PFJ0542"	"J667_1"	1940	27420	130	697	656	277	76	88	77	94	90	0	1011	954	364	115	126	77	96	93	0	0.693	0.691	0.689	0.685	2.056	0.718	0.872	120	602	1517	1419	-0.529	621	896	580	839	0
5	8	1	"PFJ0005"	"J1011_3"	2110	27420	130	700	657	272	77	83	35	98	96	0	927	905	333	118	124	37	99	94	0	0.770	0.737	0.757	0.722	1.725	0.700	0.844	120	605	1432	1367	-0.377	623	809	580	787	0
5	9	1	"PFJ0310"	"J2896_1"	2310	27420	130	2337	2163	708	86	93	35	100	99	0	5209	4904	1448	128	136	38	100	100	0	0.443	0.435	0.447	0.427	1.699	0.424	0.897	120	635	7332	6853	-1.175	2251	5081	2077	4776	0
5	10	1	"PFJ0140"	"J17_1"	2500	27420	140	6124	5678	2234	87	91	25	100	99	0	5424	5210	1577	132	137	27	100	99	0	1.141	1.101	1.110	1.032	1.931	1.157	0.895	156	698	11329	10669	0.190	6037	5292	5591	5078	0
5	11	1	"PFJ0200"	"J21_1"	2680	27410	130	809	796	178	88	93	32	100	100	0	1034	1036	202	130	138	46	100	100	0	0.798	0.781	0.776	0.774	1.347	0.750	0.875	120	625	1625	1614	-0.326	721	904	708	906	0
5	12	1	"PFJ0215"	"J21_7"	2890	27410	130	1102	1063	281	83	89	31	100	100	0	1972	1901	470	123	130	45	100	100	0	0.551	0.551	0.565	0.548	1.432	0.529	0.890	120	643	2868	2758	-0.860	1019	1849	980	1778	0
5	13	1	"PFJ0476"	"J53_48"	3070	27420	140	2975	2858	1392	79	83	27	100	99	0	11171	10568	4602	120	123	24	100	99	0	0.262	0.266	0.268	0.249	2.048	0.261	0.882	156	663	13947	13227	-1.932	2896	11051	2779	10448	0
5	14	1	"PFJ0510"	"J58_2"	3260	27420	140	836	812	317	74	78	26	99	97	0	2428	2381	818	115	121	25	99	99	0	0.329	0.326	0.328	0.316	1.882	0.313	0.851	156	655	3075	3004	-1.602	762	2313	738	2266	0
5	15	1	"PFJ0563"	"J70_2"	3450	27420	140	519	480	189	78	81	25	96	94	0	756	732	235	120	124	25	98	96	0	0.693	0.657	0.654	0.607	2.080	0.662	0.812	156	694	1077	1014	-0.528	441	636	402	612	0
5	16	1	"PFJ0575"	"J73_12"	3650	27420	130	1294	1242	418	83	88	30	99	99	0	2316	2261	549	126	132	33	100	100	0	0.553	0.543	0.553	0.508	1.687	0.552	0.870	120	647	3401	3294	-0.855	1211	2190	1159	2135	0
5	17	1	"PFJ0599"	"J85_3"	3840	27410	130	484	487	166	82	87	26	100	97	0	835	812	236	126	131	32	100	99	0	0.567	0.590	0.544	0.574	1.564	0.572	0.818	120	621	1111	1091	-0.819	402	709	405	686	0
5	18	1	"PFJ0018"	"J109_5"	4030	27410	140	153	157	42	81	84	21	92	77	0	228	230	57	122	127	25	92	87	0	0.679	0.704	0.706	0.693	2.199	0.639	0.415	156	667	178	184	-0.558	72	106	76	108	0
5	19	1	"PFJ0181"	"J198_5"	4210	27410	130	3580	3479	1407	80	84	21	100	100	0	6934	6632	2683	125	130	29	100	100	0	0.514	0.522	0.511	0.519	1.724	0.495	0.896	120	609	10309	9906	-0.960	3500	6809	3399	6507	0
5	20	1	"PFJ0227"	"J227_2"	4400	27420	140	169	171	51	79	82	20	92	82	0	324	325	96	125	130	28	95	94	0	0.452	0.460	0.413	0.419	2.018	0.400	0.557	156	719	289	292	-1.145	90	199	92	200	0
5	21	1	"PFJ0246"	"J242_1"	4610	27420	150	106	109	31	79	81	19	60	35	0	143	147	35	121	125	24	48	25	0	1.227	1.154	1.051	1.083	3.451	1.478	0.070	156	745	49	56	0.295	27	22	30	26	-50
5	22	1	"PFJ0280"	"J268_1"	4780	27420	140	1530	1457	518	78	81	19	100	99	0	1811	1723	465	119	122	23	100	100	0	0.858	0.860	0.851	0.799	1.776	0.882	0.876	156	782	3144	2983	-0.221	1452	1692	1379	1604	0
5	1	2	"PFJ0322"	"J309_17"	800	27630	120	286	285	73	82	86	21	100	98	0	440	432	93	125	128	25	99	98	0	0.648	0.661	0.685	0.655	1.684	0.622	0.717	120	545	519	510	-0.627	204	315	203	307	0
5	2	2	"PFJ0363"	"J373_1"	990	27630	130	524	519	148	87	91	23	100	100	0	665	670	168	129	133	32	100	100	0	0.815	0.799	0.795	0.784	1.459	0.820	0.817	120	599	973	973	-0.295	437	536	432	541	0
5	3	2	"PFN0173"	"N132_113"	1180	27620	120	1053	1050	300	84	88	23	100	100	0	1616	1570	353	127	130	25	100	100	0	0.651	0.669	0.671	0.650	1.411	0.659	0.865	120	527	2458	2409	-0.620	969	1489	966	1443	0
5	4	2	"PFN0184"	"N132_132"	1370	27620	130	694	668	214	80	85	25	99	99	0	723	714	196	121	125	26	100	99	0	1.020	0.992	1.003	0.952	1.505	0.997	0.837	120	579	1216	1181	0.028	614	602	588	593	0
5	5	2	"PFN0186"	"N132_136"	1570	27620	130	823	768	270	77	83	47	99	96	0	2394	2299	614	119	128	106	100	100	0	0.328	0.317	0.324	0.292	1.611	0.310	0.860	120	597	3021	2871	-1.609	746	2275	691	2180	0
5	6	2	"PFN0203"	"N132_171"	1760	27630	130	267	257	71	74	76	19	95	95	0	628	611	168	116	119	26	100	98	0	0.377	0.370	0.372	0.373	1.623	0.351	0.792	120	536	705	678	-1.408	193	512	183	495	0
5	7	2	"PFN0208"	"N132_178"	1950	27620	140	690	636	245	74	79	38	98	94	0	1514	1412	470	114	119	56	98	97	0	0.440	0.433	0.432	0.416	2.007	0.427	0.861	156	551	2016	1860	-1.184	616	1400	562	1298	0
5	8	2	"PFN0211"	"N132_181"	2130	27620	120	279	278	88	79	83	32	97	92	0	396	396	125	117	123	48	96	93	0	0.717	0.713	0.725	0.731	1.890	0.675	0.690	120	508	479	478	-0.480	200	279	199	279	0
5	9	2	"PFN0362"	"N135_24"	2340	27620	130	1045	1021	260	84	90	27	100	100	0	1894	1773	443	125	130	28	100	100	0	0.543	0.569	0.571	0.571	1.390	0.542	0.886	120	558	2730	2585	-0.880	961	1769	937	1648	0
5	10	2	"PFN0373"	"N136_4"	2520	27620	130	690	648	199	85	90	24	100	100	0	1222	1173	306	129	133	26	100	100	0	0.554	0.539	0.532	0.521	1.377	0.546	0.858	120	449	1698	1607	-0.853	605	1093	563	1044	0
5	11	2	"PFN0401"	"N137_50"	2710	27620	130	446	428	114	84	88	24	100	99	0	942	899	244	126	131	34	100	100	0	0.444	0.445	0.444	0.445	1.463	0.397	0.813	120	433	1178	1117	-1.173	362	816	344	773	0
5	12	2	"PFN0423"	"N138_31"	2890	27620	130	120	121	31	79	82	27	60	30	0	208	203	45	120	124	33	84	64	0	0.466	0.506	0.533	0.495	2.563	0.416	0.234	120	465	129	125	-1.102	41	88	42	83	0
5	13	2	"PFN0433"	"N138_45"	3090	27620	140	228	234	72	79	86	71	89	53	0	416	405	101	123	127	48	97	95	0	0.509	0.550	0.536	0.530	1.845	0.513	0.656	156	510	442	437	-0.976	149	293	155	282	0
5	14	2	"PFN0409"	"N138_104"	3270	27620	130	472	470	153	80	85	72	97	92	0	603	594	165	122	128	46	100	99	0	0.815	0.826	0.818	0.805	1.479	0.788	0.804	120	466	873	862	-0.295	392	481	390	472	0
5	15	2	"PFN0534"	"N143_18"	3470	27620	140	466	449	150	79	81	20	98	97	0	407	402	105	122	125	25	98	96	0	1.358	1.321	1.291	1.244	1.918	1.390	0.766	156	500	672	650	0.441	387	285	370	280	0
5	16	2	"PFN0540"	"N143_29"	3650	27620	130	331	337	97	80	83	21	99	98	0	681	671	160	123	127	26	100	100	0	0.450	0.469	0.446	0.446	1.669	0.438	0.767	120	536	809	805	-1.153	251	558	257	548	0
5	17	2	"PFN0556"	"N143_56"	3880	27620	150	109	112	33	81	86	26	50	20	0	146	151	31	123	129	33	36	9	0	1.217	1.107	1.044	1.022	3.185	0.787	0.079	156	587	51	59	0.284	28	23	31	28	-50
5	18	2	"PFN0562"	"N143_66"	4030	27620	140	448	433	150	80	83	21	98	96	0	964	916	285	119	123	25	98	96	0	0.436	0.443	0.433	0.447	2.111	0.418	0.775	156	506	1213	1150	-1.199	368	845	353	797	0
5	19	2	"PFN0608"	"N147_16"	4230	27630	120	139	143	44	80	83	20	85	65	0	173	182	49	121	127	27	75	48	0	1.135	1.033	1.000	1.105	3.362	0.909	0.258	120	477	111	124	0.182	59	52	63	61	0
5	20	2	"PFN0623"	"N148_7"	4420	27620	140	135	139	39	81	83	20	84	66	0	264	266	66	124	127	24	96	91	0	0.386	0.408	0.389	0.388	2.268	0.373	0.438	156	518	194	200	-1.374	54	140	58	142	0
5	21	2	"PFN0714"	"N151_50"	4610	27620	130	5165	4831	1266	80	82	21	100	100	0	10104	9636	2241	123	127	26	100	100	0	0.509	0.499	0.495	0.494	1.294	0.472	0.886	120	437	15066	14264	-0.973	5085	9981	4751	9513	0
5	22	2	"PFN0723"	"N152_1"	4810	27610	130	830	823	199	79	82	20	100	100	0	922	911	199	122	126	24	100	100	0	0.939	0.943	0.919	0.946	1.531	0.925	0.853	120	620	1551	1533	-0.091	751	800	744	789	0
5	1	3	"PFN0727"	"N152_17"	810	27830	130	327	335	112	84	88	22	99	98	0	474	474	120	122	127	32	100	98	0	0.690	0.713	0.735	0.669	1.613	0.743	0.732	120	639	595	603	-0.535	243	352	251	352	0
5	2	3	"PFN0735"	"N153_15"	1000	27830	130	268	271	79	87	91	23	99	94	0	646	633	143	127	132	33	100	100	0	0.349	0.364	0.350	0.336	1.688	0.346	0.706	120	542	700	690	-1.520	181	519	184	506	0
5	3	3	"PFN0750"	"N155_14"	1190	27830	130	797	764	222	81	85	20	100	100	0	2329	2184	530	124	125	22	100	100	0	0.325	0.332	0.339	0.320	1.388	0.325	0.885	120	551	2921	2743	-1.623	716	2205	683	2060	0
5	4	3	"PFN0757"	"N155_25"	1380	27820	120	549	520	157	79	81	20	100	100	0	841	832	232	120	123	23	100	100	0	0.652	0.619	0.633	0.603	1.497	0.604	0.832	120	541	1191	1153	-0.617	470	721	441	712	0
5	5	3	"PFB0217"	"B567"	1580	27820	130	862	846	241	76	79	22	100	100	0	537	538	117	118	121	25	100	100	0	1.876	1.833	1.780	1.796	1.511	1.990	0.828	120	558	1205	1190	0.908	786	419	770	420	0
5	6	3	"PFB0221"	"B573"	1770	27820	140	1255	1204	532	74	77	19	100	99	0	1147	1110	405	115	118	23	100	100	0	1.144	1.136	1.144	1.069	1.905	1.188	0.835	156	560	2213	2125	0.195	1181	1032	1130	995	0
5	7	3	"PFB0223"	"B577"	1950	27810	130	295	287	83	71	74	18	98	98	0	735	708	223	110	113	22	100	99	0	0.358	0.361	0.361	0.364	1.735	0.313	0.796	120	495	849	814	-1.480	224	625	216	598	0
5	8	3	"PFB0225"	"B583"	2140	27810	130	1462	1449	628	73	79	34	100	100	0	1466	1464	567	110	121	72	99	99	0	1.024	1.016	0.981	1.017	1.606	0.968	0.852	120	555	2745	2730	0.035	1389	1356	1376	1354	0
5	9	3	"PFB0227"	"B587"	2330	27810	130	233	241	87	79	85	35	94	85	0	460	465	157	114	126	72	98	94	0	0.445	0.462	0.463	0.428	1.717	0.411	0.680	120	577	500	513	-1.168	154	346	162	351	0
5	10	3	"PFB0229"	"B590"	2550	27780	150	100	103	29	83	88	25	39	10	0	134	135	27	122	126	27	24	7	0	1.417	1.538	0.942	1.095	4.033	1.789	0.036	156	473	29	33	0.503	17	12	20	13	-50
5	11	3	"PFB0246"	"B618"	2730	27770	150	88	92	25	84	87	24	25	7	0	126	129	27	124	127	27	21	5	0	2.000	1.600	0.863	0.798	3.924	0.218	0.006	156	406	6	13	1.000	4	2	8	5	-50
5	12	3	"PFB0256"	"B634"	2920	27800	150	96	101	28	82	83	21	40	19	0	130	133	28	123	125	24	26	7	0	2.000	1.900	1.289	1.290	3.474	1.103	0.015	156	409	21	29	1.000	14	7	19	10	-50
5	13	3	"PFB0259"	"B64"	3090	27810	130	4049	3946	1155	82	91	80	100	100	0	1531	1509	394	124	132	71	99	99	0	2.819	2.790	2.724	2.801	1.490	2.873	0.880	120	428	5374	5249	1.495	3967	1407	3864	1385	0
5	14	3	"PFB0262"	"B645"	3300	27800	150	103	108	28	80	88	72	9	0	0	134	139	45	122	131	65	7	1	0	1.917	1.647	1.034	0.913	4.048	1.113	0.487	156	538	35	45	0.939	23	12	28	17	-50
5	15	3	"PFB0270"	"B664"	3480	27810	140	203	215	74	74	76	18	97	96	0	181	185	43	114	117	24	86	68	0	1.925	1.986	1.924	2.044	2.406	2.284	0.440	156	470	196	212	0.945	129	67	141	71	0
5	16	3	"PFB0273"	"B667"	3670	27810	140	433	413	127	75	76	17	100	99	0	451	429	117	114	118	23	98	97	0	1.062	1.073	1.093	1.093	1.902	1.093	0.791	156	548	695	653	0.087	358	337	338	315	0
5	17	3	"PFC0002"	"C101"	3860	27800	130	562	537	143	77	79	18	100	100	0	614	597	162	118	122	23	99	99	0	0.978	0.960	0.964	0.978	1.582	0.902	0.821	120	502	981	939	-0.032	485	496	460	479	0
5	18	3	"PFC0006"	"C113"	4060	27800	130	221	227	60	78	81	19	100	97	0	261	262	61	117	121	23	98	96	0	0.993	1.028	0.990	1.054	1.790	1.075	0.601	120	507	287	294	-0.010	143	144	149	145	0
5	19	3	"PFC0009"	"C116"	4240	27800	130	207	210	52	81	83	21	99	97	0	474	468	104	119	123	23	100	100	0	0.355	0.370	0.372	0.360	1.606	0.341	0.670	120	530	481	478	-1.494	126	355	129	349	0
5	20	3	"PFC0011"	"C118"	4460	27800	150	97	100	25	81	82	20	41	20	0	138	141	26	121	124	23	39	11	0	0.941	0.950	0.936	0.839	3.727	0.684	0.048	156	514	33	39	-0.087	16	17	19	20	-50
5	21	3	"PFC0013"	"C122"	4640	27790	150	91	95	29	79	80	21	35	10	0	123	125	27	121	125	26	18	4	0	6.000	4.000	0.828	0.892	3.953	0.863	0.008	156	475	14	20	2.585	12	2	16	4	-50
5	22	3	"PFC0015"	"C125"	4810	27800	130	1248	1224	298	76	78	19	100	100	0	981	956	223	118	121	23	100	99	0	1.358	1.370	1.368	1.387	1.464	1.358	0.858	120	599	2035	1986	0.442	1172	863	1148	838	0
5	1	4	"PFC0035"	"C162"	830	28020	130	1233	1204	262	87	90	25	100	100	0	1507	1482	241	126	131	34	100	100	0	0.830	0.824	0.846	0.806	1.326	0.845	0.879	120	624	2527	2473	-0.269	1146	1381	1117	1356	0
5	2	4	"PFC0037"	"C164"	1020	28010	130	295	307	73	90	94	24	100	100	0	431	430	82	131	136	34	100	100	0	0.683	0.726	0.705	0.718	1.533	0.709	0.721	120	557	505	516	-0.549	205	300	217	299	0
5	3	4	"PFC0039"	"C171"	1210	28010	130	212	215	61	82	86	20	98	90	0	473	474	118	125	127	23	99	99	0	0.374	0.381	0.349	0.353	1.945	0.344	0.625	120	510	478	482	-1.421	130	348	133	349	0
5	4	4	"PFC0042"	"C179"	1390	28020	130	336	345	95	80	83	20	100	100	0	511	507	117	119	123	25	100	100	0	0.653	0.683	0.674	0.666	1.508	0.671	0.764	120	528	648	653	-0.615	256	392	265	388	0
5	5	4	"PFC0044"	"C180"	1580	28010	130	231	240	67	79	83	22	100	99	0	331	339	77	119	123	29	100	98	0	0.717	0.732	0.679	0.719	1.672	0.670	0.664	120	567	364	381	-0.480	152	212	161	220	0
5	6	4	"PFC0046"	"C184"	1790	28010	130	133	137	34	80	83	22	84	62	0	243	248	44	122	126	29	100	94	0	0.438	0.452	0.448	0.401	2.276	0.410	0.424	120	536	174	183	-1.191	53	121	57	126	0
5	7	4	"PFD0183"	"D23156_27"	1980	28010	130	293	291	82	74	78	20	100	98	0	765	754	167	115	118	23	100	100	0	0.337	0.340	0.342	0.322	1.539	0.330	0.791	120	525	869	856	-1.570	219	650	217	639	0
5	8	4	"PFD0186"	"D23156_40"	2160	28010	120	280	285	80	72	77	25	99	98	0	733	720	169	110	116	50	99	99	0	0.334	0.349	0.332	0.336	1.561	0.324	0.762	120	514	831	823	-1.583	208	623	213	610	0
5	9	4	"PFD0190"	"D2337_1"	2360	28010	130	165	169	50	76	80	23	95	84	0	169	168	36	111	115	22	82	63	0	1.534	1.632	1.603	1.620	2.480	1.869	0.301	120	535	147	150	0.618	89	58	93	57	0
5	10	4	"PFD0198"	"D23657_2"	2540	27950	150	88	93	25	82	86	25	24	7	0	125	128	27	121	125	28	20	5	0	1.500	1.571	0.958	0.987	3.492	1.230	0.046	156	630	10	18	0.585	6	4	11	7	-50
5	11	4	"PFD0208"	"D25498_1"	2750	27980	150	86	95	50	80	85	26	25	6	0	121	124	25	122	126	30	12	1	0	-6.000	7.500	0.958	0.942	4.422	3.484	0.018	156	607	5	17	Error	6	-1	15	2	-50
5	12	4	"PFD0213"	"D2660_1"	2950	27970	150	83	88	25	81	84	22	23	9	0	121	125	28	121	124	24	23	10	0	100000.000	1.750	0.929	0.959	3.687	0.582	0.019	156	523	2	11	16.610	2	0	7	4	-50
5	13	4	"PFD0248"	"D33539_109"	3120	28010	130	448	445	131	81	84	27	99	99	0	506	511	111	119	123	45	100	99	0	0.948	0.929	0.967	0.882	1.661	0.967	0.763	120	440	754	756	-0.077	367	387	364	392	0
5	14	4	"PFD0250"	"D33539_15"	3300	28000	130	479	471	147	76	79	20	100	99	0	558	548	173	115	117	23	100	99	0	0.910	0.912	0.891	0.942	1.627	0.871	0.832	120	477	846	828	-0.137	403	443	395	433	0
5	15	4	"PFD0252"	"D33539_17"	3480	28000	130	860	822	249	73	74	17	100	100	0	397	385	89	111	113	20	99	99	0	2.752	2.734	2.709	2.719	1.522	2.851	0.820	120	534	1073	1023	1.460	787	286	749	274	0
5	16	4	"PFD0256"	"D33539_23"	3690	28000	130	319	315	79	73	74	17	100	100	0	470	464	110	112	115	21	100	99	0	0.687	0.688	0.684	0.690	1.490	0.654	0.763	120	542	604	594	-0.541	246	358	242	352	0
5	17	4	"PFD0259"	"D33539_28"	3870	28000	130	1546	1481	462	75	77	17	100	100	0	1485	1480	392	116	119	21	100	99	0	1.075	1.031	1.033	1.021	1.592	1.037	0.862	120	528	2840	2770	0.104	1471	1369	1406	1364	0
5	18	4	"PFD0261"	"D33539_3"	4060	28020	150	90	92	21	77	79	19	40	14	0	122	126	27	117	120	23	26	8	0	2.600	1.667	0.876	0.783	3.733	0.310	0.018	156	638	18	24	1.379	13	5	15	9	-50
5	19	4	"PFD0277"	"D33539_63"	4260	28000	130	329	323	97	77	79	19	99	98	0	614	633	138	116	119	23	100	100	0	0.506	0.476	0.488	0.441	1.639	0.475	0.802	120	560	750	763	-0.983	252	498	246	517	0
5	20	4	"PFD0281"	"D33539_69"	4470	27990	150	95	97	24	77	79	19	44	19	0	127	131	27	114	118	23	38	12	0	1.385	1.176	1.000	0.958	3.813	0.551	0.034	156	604	31	37	0.469	18	13	20	17	-50
5	21	4	"PFD0283"	"D33539_74"	4650	28010	150	89	91	23	75	77	18	42	14	0	119	121	26	114	118	22	25	8	0	2.800	2.286	0.980	0.955	4.402	0.390	0.006	156	547	19	23	1.485	14	5	16	7	-50
5	22	4	"PFD0286"	"D33539_85"	4830	28000	130	587	564	154	71	73	16	100	100	0	724	701	172	113	114	20	100	100	0	0.845	0.838	0.853	0.829	1.419	0.844	0.863	120	628	1127	1081	-0.244	516	611	493	588	0
5	1	5	"PFD0288"	"D33539_87"	830	28200	130	307	310	78	79	83	23	100	97	0	435	422	87	121	124	26	100	100	0	0.726	0.767	0.786	0.754	1.476	0.746	0.782	120	660	542	532	-0.462	228	314	231	301	0
5	2	5	"PFD0292"	"D33539_97"	1020	28210	110	132	132	33	88	91	24	68	41	0	176	179	40	129	133	28	72	40	0	0.936	0.880	0.768	0.672	3.379	0.624	0.197	80	472	91	94	-0.095	44	47	44	50	0
5	3	5	"PFD0343"	"D40381_1"	1210	28200	120	185	188	50	83	86	22	96	91	0	204	205	42	122	126	26	93	75	0	1.244	1.265	1.278	1.265	1.951	1.359	0.442	120	546	184	188	0.315	102	82	105	83	0
5	4	5	"PFD0345"	"D4043_2"	1410	28200	130	317	325	107	79	82	20	97	96	0	451	441	138	117	122	24	98	96	0	0.713	0.759	0.779	0.744	1.877	0.715	0.741	120	518	572	570	-0.489	238	334	246	324	0
5	5	5	"PFD0355"	"D42243_17"	1600	28210	150	95	100	27	82	86	22	35	11	0	137	140	29	123	128	29	29	7	0	0.929	1.059	0.913	0.950	3.563	0.606	0.055	156	546	27	35	-0.107	13	14	18	17	-50
5	6	5	"PFD0362"	"D42243_29"	1810	28200	150	90	93	21	81	85	22	30	7	0	131	132	25	124	127	26	21	6	0	1.286	1.500	0.967	1.045	3.206	0.457	0.015	156	498	16	20	0.363	9	7	12	8	-50
5	7	5	"PFD0367"	"D42243_37"	1980	28200	130	1515	1445	401	78	82	21	100	100	0	2131	2079	461	120	122	22	100	100	0	0.715	0.698	0.706	0.682	1.426	0.692	0.889	120	473	3448	3326	-0.485	1437	2011	1367	1959	0
5	8	5	"PFD0369"	"D42243_39"	2170	28200	130	190	196	61	74	77	19	99	95	0	522	515	127	115	117	21	100	100	0	0.285	0.305	0.279	0.286	1.759	0.279	0.667	120	511	523	522	-1.811	116	407	122	400	0
5	9	5	"PFE0400"	"E2667_1"	2350	28200	140	146	149	40	74	78	21	91	78	0	205	204	45	113	116	24	95	81	0	0.783	0.824	0.820	0.801	2.381	0.804	0.490	156	560	164	166	-0.354	72	92	75	91	0
5	10	5	"PFE0403"	"E26771_1"	2540	28190	120	637	548	428	71	75	25	67	65	0	1085	848	633	108	104	41	69	68	0	0.579	0.645	0.559	0.496	2.155	0.642	0.878	120	546	1543	1217	-0.788	566	977	477	740	0
5	11	5	"PFE0405"	"E26771_4"	2740	28190	150	52	63	35	66	72	28	10	6	0	46	80	93	105	98	50	12	9	0	0.237	0.120	0.271	0.257	2.088	0.324	0.461	156	654	-73	-28	-2.075	-14	-59	-3	-25	-50
5	12	5	"PFE0408"	"E26934_1"	2920	28200	130	516	506	177	74	78	26	99	99	0	740	718	191	115	113	40	100	100	0	0.707	0.716	0.704	0.672	1.593	0.717	0.788	120	538	1067	1035	-0.500	442	625	432	603	0
5	13	5	"PFE0411"	"E27042_1"	3130	28180	150	84	88	24	74	78	21	31	11	0	124	126	25	113	116	22	33	11	0	0.909	1.077	0.771	0.889	3.813	0.760	0.049	156	545	21	27	-0.138	10	11	14	13	-50
5	14	5	"PFE0415"	"E27173_1"	3300	28190	130	181	179	48	71	74	19	97	89	0	276	279	61	110	112	19	99	98	0	0.663	0.639	0.639	0.608	1.778	0.607	0.653	120	478	276	277	-0.594	110	166	108	169	0
5	15	5	"PFE0439"	"E27723_18"	3490	28190	130	714	698	189	70	73	17	100	100	0	1192	1167	252	112	114	20	100	100	0	0.596	0.595	0.591	0.584	1.394	0.590	0.867	120	506	1724	1683	-0.746	644	1080	628	1055	0
5	16	5	"PFE0443"	"E27723_9"	3670	28190	130	117	121	30	69	71	16	90	65	0	179	185	43	115	118	21	85	75	0	0.750	0.743	0.781	0.719	2.898	0.518	0.252	120	526	112	122	-0.415	48	64	52	70	0
5	17	5	"PFE0446"	"E27742_6"	3870	28190	130	143	147	36	70	72	16	97	92	0	206	209	39	115	118	20	98	95	0	0.802	0.819	0.830	0.795	1.976	0.729	0.505	120	475	164	171	-0.318	73	91	77	94	0
5	18	5	"PFE0452"	"E28056_1"	4030	28220	150	89	91	25	72	75	17	49	22	0	125	131	29	111	115	21	41	23	0	1.214	0.950	0.826	0.908	3.097	0.695	0.090	156	510	31	39	0.280	17	14	19	20	-50
5	19	5	"PFE0454"	"E28350_1"	4250	28190	140	134	132	34	74	75	18	87	73	0	181	187	45	111	115	22	89	76	0	0.857	0.763	0.767	0.751	2.472	0.675	0.370	156	542	130	134	-0.222	60	70	58	76	0
5	20	5	"PFE0458"	"E28462_2"	4430	28220	150	90	92	26	73	75	18	46	23	0	129	131	31	110	115	22	44	25	0	0.895	0.905	0.839	0.881	2.953	0.678	0.139	156	570	36	40	-0.160	17	19	19	21	-50
5	21	5	"PFE0487"	"E29895_1"	4620	28180	110	90	98	27	73	76	19	46	27	0	128	132	30	111	115	22	40	21	0	1.000	1.190	1.167	1.026	3.674	0.595	0.063	80	418	34	46	0.000	17	17	25	21	0
5	22	5	"PFE0491"	"E29931_3"	4810	28190	130	418	404	109	71	73	18	100	99	0	329	333	75	110	112	19	100	99	0	1.584	1.493	1.488	1.483	1.700	1.559	0.742	120	631	566	556	0.664	347	219	333	223	0
5	1	6	"PFE0494"	"E30210_1"	830	28400	130	249	247	55	73	76	19	99	98	0	453	453	95	112	115	20	100	100	0	0.516	0.510	0.511	0.500	1.466	0.486	0.759	120	614	517	515	-0.954	176	341	174	341	0
5	2	6	"PFE0498"	"E3038_3"	1020	28400	130	189	196	47	76	80	20	98	98	0	254	254	56	116	119	22	99	97	0	0.819	0.870	0.894	0.855	1.992	0.815	0.543	120	555	251	258	-0.288	113	138	120	138	0
5	3	6	"PFE0502"	"E3185_4"	1210	28400	130	297	290	74	77	80	20	100	99	0	551	533	104	115	118	22	100	100	0	0.505	0.510	0.517	0.493	1.435	0.501	0.807	120	558	656	631	-0.987	220	436	213	418	0
5	4	6	"PFE0504"	"E3185_6"	1410	28390	130	1697	1633	483	77	80	19	100	100	0	1369	1339	347	117	120	22	100	100	0	1.294	1.273	1.239	1.261	1.396	1.298	0.866	120	536	2872	2778	0.372	1620	1252	1556	1222	0
5	5	6	"PFE0525"	"E3552_1"	1590	28390	130	1145	1114	391	76	80	21	100	100	0	789	752	175	117	120	22	100	99	0	1.591	1.635	1.643	1.546	1.559	1.700	0.854	120	470	1741	1673	0.670	1069	672	1038	635	0
5	6	6	"PFE0531"	"E3831_2"	1780	28350	150	96	100	27	75	79	22	46	21	0	127	135	32	113	118	25	35	16	0	1.500	1.136	0.833	0.935	3.471	0.655	0.035	156	531	35	47	0.585	21	14	25	22	-50
5	7	6	"PFE0534"	"E390_1"	1970	28390	120	312	308	93	74	77	20	100	100	0	256	252	58	114	117	23	96	93	0	1.676	1.696	1.729	1.834	2.048	1.755	0.673	120	483	380	372	0.745	238	142	234	138	0
5	8	6	"PFE0539"	"E4159_1"	2170	28390	120	377	376	89	71	74	19	100	100	0	346	342	72	111	113	20	100	100	0	1.302	1.320	1.368	1.327	1.592	1.349	0.733	120	524	541	536	0.381	306	235	305	231	0
5	9	6	"PFE0542"	"E4247_1"	2370	28390	130	683	663	206	72	77	27	100	99	0	977	948	220	110	113	25	100	100	0	0.705	0.705	0.717	0.675	1.541	0.716	0.857	120	527	1478	1429	-0.505	611	867	591	838	0
5	10	6	"PFE0547"	"E4295_1"	2550	28390	120	214	214	61	66	71	28	97	94	0	330	336	77	104	102	51	100	96	0	0.655	0.638	0.625	0.600	1.760	0.549	0.624	120	543	374	380	-0.611	148	226	148	232	0
5	11	6	"PFF0499"	"F2457_1"	2770	28380	150	50	52	12	59	72	61	0	0	0	44	47	17	65	96	92	0	0	0	0.429	0.389	0.500	0.449	2.312	0.283	0.424	156	665	-30	-25	-1.222	-9	-21	-7	-18	-50
5	12	6	"PFF0505"	"F24631_2"	2960	28360	90	991	924	462	65	85	93	88	86	0	839	733	355	101	115	121	80	76	0	1.255	1.359	1.253	1.439	1.945	1.303	0.808	52	296	1664	1491	0.327	926	738	859	632	0
5	13	6	"PFF0507"	"F246_1"	3120	28390	150	100	102	27	70	79	63	14	0	0	134	139	32	108	117	80	8	0	0	1.154	1.032	1.084	0.947	4.018	0.464	0.447	156	652	56	63	0.206	30	26	32	31	-50
5	14	6	"PFF0509"	"F24843_2"	3320	28380	130	377	369	94	71	74	18	100	100	0	620	603	138	109	113	21	100	100	0	0.599	0.603	0.629	0.595	1.513	0.559	0.786	120	535	817	792	-0.740	306	511	298	494	0
5	15	6	"PFF0513"	"F25069_1"	3510	28380	150	86	90	22	71	74	22	33	14	0	129	134	27	115	118	22	41	16	0	1.071	1.000	0.763	0.708	4.189	0.344	0.021	156	587	29	38	0.100	15	14	19	19	-50
5	16	6	"PFF0515"	"F25114_1"	3690	28380	120	516	508	135	68	70	21	100	100	0	660	664	148	119	121	21	100	100	0	0.828	0.807	0.803	0.795	1.482	0.781	0.797	120	480	989	985	-0.272	448	541	440	545	0
5	17	6	"PFF0554"	"F26408_1"	3880	28380	120	1314	1255	336	70	72	16	100	100	0	1726	1685	411	118	120	19	100	100	0	0.774	0.756	0.764	0.751	1.396	0.734	0.879	120	451	2852	2752	-0.370	1244	1608	1185	1567	0
5	18	6	"PFF0556"	"F26422_2"	4070	28380	120	520	512	130	73	75	16	100	100	0	819	808	157	115	117	20	100	100	0	0.635	0.633	0.643	0.621	1.491	0.628	0.835	120	433	1151	1132	-0.655	447	704	439	693	0
5	19	6	"PFF0558"	"F26666_3"	4260	28380	130	5701	5389	1728	73	75	17	100	100	0	3473	3351	963	112	116	20	100	100	0	1.675	1.641	1.668	1.631	1.428	1.684	0.898	120	477	8989	8555	0.744	5628	3361	5316	3239	0
5	20	6	"PFF0560"	"F26774_1"	4450	28380	130	306	310	87	73	76	17	99	98	0	659	659	164	111	115	21	100	100	0	0.425	0.432	0.438	0.415	1.515	0.407	0.787	120	472	781	785	-1.234	233	548	237	548	0
5	21	6	"PFF0563"	"F27064_1"	4640	28380	130	442	453	128	73	76	18	100	100	0	713	701	168	110	114	21	100	100	0	0.612	0.643	0.647	0.634	1.468	0.633	0.814	120	583	972	971	-0.709	369	603	380	591	0
5	22	6	"PFF0568"	"F27351_1"	4840	28380	130	697	660	186	73	75	17	100	100	0	505	481	122	109	111	18	100	99	0	1.576	1.578	1.629	1.591	1.495	1.662	0.844	120	667	1020	959	0.656	624	396	587	372	0
5	1	7	"PFF0597"	"F28584_1"	840	28580	150	123	124	29	74	77	18	85	64	0	161	173	44	112	114	19	85	66	0	1.000	0.820	0.805	0.843	2.646	0.634	0.236	156	804	98	111	0.000	49	49	50	61	0
5	2	7	"PFF0599"	"F28782_1"	1040	28590	130	396	399	128	74	77	18	100	100	0	845	829	216	111	114	20	100	100	0	0.439	0.453	0.474	0.432	1.528	0.448	0.835	120	538	1056	1043	-1.189	322	734	325	718	0
5	3	7	"PFF0601"	"F28897_1"	1230	28580	130	537	531	136	75	78	20	100	100	0	1012	956	236	112	116	23	99	99	0	0.513	0.540	0.541	0.542	1.438	0.511	0.868	120	549	1362	1300	-0.962	462	900	456	844	0
5	4	7	"PFF0611"	"F29309_1"	1420	28580	130	184	186	61	77	80	20	93	89	0	276	275	72	119	123	24	96	92	0	0.682	0.699	0.672	0.647	2.041	0.659	0.561	120	539	264	265	-0.553	107	157	109	156	0
5	5	7	"PFF0617"	"F29473_1"	1620	28590	150	101	104	26	76	80	20	54	27	0	138	139	30	115	118	22	50	19	0	1.087	1.167	0.889	0.926	3.253	0.776	0.062	156	619	48	52	0.120	25	23	28	24	-50
5	6	7	"PFF0622"	"F29632_5"	1810	28580	130	398	409	142	74	77	27	100	99	0	713	681	166	110	114	22	100	100	0	0.537	0.587	0.596	0.552	1.578	0.592	0.822	120	562	927	906	-0.896	324	603	335	571	0
5	7	7	"PFF0646"	"F30537_4"	1990	28580	130	706	699	149	72	76	27	100	100	0	957	934	159	111	114	21	100	100	0	0.749	0.762	0.759	0.759	1.404	0.766	0.890	120	548	1480	1450	-0.416	634	846	627	823	0
5	8	7	"PFF0652"	"F30663_2"	2180	28580	120	870	864	253	72	75	21	100	100	0	944	936	224	112	114	21	100	99	0	0.959	0.961	0.965	0.953	1.480	0.965	0.871	120	501	1630	1616	-0.060	798	832	792	824	0
5	9	7	"PFF0656"	"F30728_1"	2370	28580	130	211	219	84	71	75	26	98	92	0	249	254	58	110	114	23	99	95	0	1.007	1.028	0.932	0.968	1.893	1.125	0.522	120	538	279	292	0.010	140	139	148	144	0
5	10	7	"PFF0659"	"F30796_1"	2560	28590	130	206	207	57	73	77	24	96	90	0	459	455	105	112	116	24	99	99	0	0.383	0.391	0.385	0.364	1.804	0.367	0.697	120	559	480	477	-1.384	133	347	134	343	0
5	11	7	"PFF0661"	"F3084_1"	2760	28580	130	985	956	257	73	76	25	100	100	0	1302	1287	237	112	115	54	100	100	0	0.766	0.751	0.768	0.725	1.494	0.761	0.872	120	531	2102	2058	-0.384	912	1190	883	1175	0
5	12	7	"PFF0665"	"F31008_1"	2930	28580	130	1661	1382	969	68	80	69	77	74	0	1896	1545	1063	107	116	95	80	75	0	0.890	0.914	0.812	0.650	2.820	0.896	0.867	120	583	3382	2752	-0.167	1593	1789	1314	1438	0
5	13	7	"PFF1271"	"F51945_3"	3130	28580	130	1558	1547	368	72	75	23	100	100	0	2087	2011	425	112	115	34	100	100	0	0.752	0.777	0.802	0.777	1.335	0.759	0.893	120	536	3461	3374	-0.410	1486	1975	1475	1899	0
5	14	7	"PFF1274"	"F5206_2"	3320	28580	120	332	336	89	71	74	18	100	100	0	541	539	126	112	115	22	100	100	0	0.608	0.621	0.606	0.610	1.471	0.593	0.802	120	514	690	692	-0.717	261	429	265	427	0
5	15	7	"PFF1276"	"F5206_7"	3510	28580	130	152	151	41	68	71	17	93	91	0	265	272	60	109	112	21	99	98	0	0.538	0.509	0.544	0.461	2.146	0.477	0.588	120	544	240	246	-0.893	84	156	83	163	0
5	16	7	"PFF1278"	"F52084_1"	3700	28580	130	201	207	61	69	71	21	99	96	0	342	356	93	111	113	20	100	100	0	0.571	0.563	0.576	0.547	1.646	0.525	0.647	120	580	363	383	-0.807	132	231	138	245	0
5	17	7	"PFF1290"	"F52397_2"	3900	28570	130	13876	13252	3398	74	76	17	100	100	0	17706	16811	3548	119	120	22	100	100	0	0.785	0.789	0.801	0.781	1.395	0.779	0.891	120	574	31389	29870	-0.350	13802	17587	13178	16692	0
5	18	7	"PFF1292"	"F52444_1"	4090	28570	130	263	271	61	75	77	18	100	98	0	355	360	81	118	121	22	100	99	0	0.793	0.810	0.812	0.815	1.578	0.766	0.721	120	542	425	438	-0.334	188	237	196	242	0
5	19	7	"PFF1323"	"F53383_7"	4280	28570	130	853	828	167	73	75	17	100	100	0	1086	1080	187	114	117	22	100	100	0	0.802	0.782	0.766	0.785	1.439	0.764	0.876	120	524	1752	1721	-0.317	780	972	755	966	0
5	20	7	"PFF1327"	"F53446_1"	4460	28570	130	212	215	54	74	77	19	99	98	0	381	385	84	114	117	21	100	99	0	0.517	0.520	0.515	0.517	1.641	0.474	0.652	120	532	405	412	-0.952	138	267	141	271	0
5	21	7	"PFF1329"	"F53449_1"	4650	28570	120	346	352	79	75	78	18	100	100	0	553	546	114	112	114	20	100	99	0	0.615	0.638	0.629	0.645	1.525	0.608	0.811	120	512	712	711	-0.702	271	441	277	434	0
5	22	7	"PFF1335"	"F53749_1"	4850	28570	130	498	495	116	72	75	17	100	100	0	411	413	79	110	113	19	100	100	0	1.415	1.396	1.395	1.390	1.345	1.463	0.817	120	637	727	726	0.501	426	301	423	303	0
5	1	8	"PFF1338"	"F53871_1"	860	28780	120	174	172	50	75	78	18	96	87	0	215	217	47	111	114	19	95	93	0	0.952	0.915	0.941	0.886	2.028	0.950	0.626	120	580	203	203	-0.071	99	104	97	106	0
5	2	8	"PFF1343"	"F53897_2"	1050	28780	120	3671	3486	916	76	79	17	100	100	0	3177	3106	595	112	115	20	100	100	0	1.173	1.139	1.175	1.103	1.371	1.183	0.927	120	500	6660	6404	0.230	3595	3065	3410	2994	0
5	3	8	"PFF1370"	"F54899_1"	1240	28780	130	769	757	235	77	79	20	99	99	0	565	562	127	113	117	22	100	100	0	1.531	1.514	1.502	1.427	1.666	1.646	0.833	120	563	1144	1129	0.614	692	452	680	449	0
5	4	8	"PFF1379"	"F55001_1"	1430	28770	130	886	874	239	77	79	21	100	100	0	1283	1239	325	115	120	23	99	99	0	0.693	0.709	0.686	0.707	1.457	0.688	0.880	120	555	1977	1921	-0.530	809	1168	797	1124	0
5	5	8	"PFF1381"	"F55001_6"	1620	28770	130	316	318	83	75	77	19	98	98	0	479	470	125	114	117	22	99	99	0	0.660	0.683	0.694	0.665	1.598	0.644	0.767	120	511	606	599	-0.599	241	365	243	356	0
5	6	8	"PFF1388"	"F5510_1"	1800	28780	130	115	122	33	76	79	28	67	29	0	203	204	47	113	116	21	93	85	0	0.433	0.505	0.449	0.458	2.799	0.528	0.217	120	553	129	137	-1.206	39	90	46	91	0
5	7	8	"PFF1391"	"F55150_2"	2000	28780	120	124	125	30	78	81	28	68	35	0	171	175	38	116	121	23	81	59	0	0.836	0.797	0.794	0.759	2.779	1.045	0.145	120	544	101	106	-0.258	46	55	47	59	0
5	8	8	"PFF1406"	"F55492_1"	2200	28770	130	12481	12119	3806	77	81	22	100	100	0	23199	22877	6798	120	126	27	100	100	0	0.537	0.529	0.527	0.528	1.288	0.522	0.922	120	542	35483	34799	-0.896	12404	23079	12042	22757	0
5	9	8	"PFF1434"	"F57034_1"	2380	28770	130	330	331	82	76	81	24	99	99	0	395	387	86	124	129	28	99	98	0	0.937	0.970	1.009	0.970	1.584	0.957	0.769	120	538	525	518	-0.093	254	271	255	263	0
5	10	8	"PFF1437"	"F57064_2"	2570	28770	120	456	454	106	77	81	23	100	100	0	699	684	149	121	124	24	100	100	0	0.656	0.670	0.659	0.671	1.382	0.644	0.873	120	482	957	940	-0.609	379	578	377	563	0
5	11	8	"PFF1447"	"F57388_2"	2760	28770	120	302	300	104	75	91	89	90	75	0	566	528	173	119	232	798	0	0	0	0.508	0.550	0.521	0.523	1.619	0.559	0.603	120	511	674	634	-0.978	227	447	225	409	0
5	12	8	"PFF1456"	"F5774_1"	2960	28770	120	621	603	140	72	85	68	99	99	0	435	426	82	113	242	828	0	0	0	1.705	1.696	1.709	1.657	1.504	0.471	0.198	120	498	871	844	0.770	549	322	531	313	0
5	13	8	"PFF1458"	"F57777_2"	3140	28770	120	183	186	50	71	74	18	100	95	0	356	374	92	112	115	21	100	100	0	0.459	0.439	0.440	0.420	1.726	0.386	0.626	120	484	356	377	-1.123	112	244	115	262	0
5	14	8	"PFF1464"	"F57982_1"	3330	28770	120	252	249	68	68	70	17	100	99	0	379	380	91	109	113	21	99	99	0	0.681	0.668	0.666	0.660	1.752	0.634	0.697	120	500	454	452	-0.553	184	270	181	271	0
5	15	8	"PFI0170"	"I15363_1"	3520	28770	120	297	298	100	65	67	15	100	99	0	634	623	168	105	107	18	100	100	0	0.439	0.450	0.436	0.436	1.716	0.430	0.755	120	500	761	751	-1.189	232	529	233	518	0
5	16	8	"PFI0172"	"I15423_1"	3710	28770	130	239	238	77	65	67	15	99	96	0	426	423	109	109	112	20	100	100	0	0.549	0.551	0.538	0.514	1.687	0.545	0.742	120	547	491	487	-0.865	174	317	173	314	0
5	17	8	"PFI0174"	"I15461_2"	3900	28770	130	194	205	71	69	71	17	98	94	0	354	354	109	113	115	20	100	98	0	0.519	0.564	0.559	0.549	1.990	0.516	0.593	120	579	366	377	-0.947	125	241	136	241	0
5	18	8	"PFI0180"	"I15544_1"	4100	28760	130	574	546	161	72	74	17	100	100	0	722	706	177	113	115	20	100	100	0	0.824	0.799	0.806	0.783	1.536	0.782	0.867	120	580	1111	1067	-0.279	502	609	474	593	0
5	19	8	"PFI0185"	"I1568_2"	4300	28760	120	183	179	52	72	74	16	96	90	0	247	250	56	114	116	20	99	97	0	0.835	0.787	0.776	0.743	1.819	0.757	0.648	120	490	244	243	-0.261	111	133	107	136	0
5	20	8	"PFI0189"	"I15719_2"	4470	28770	130	153	158	44	77	80	22	92	81	0	385	403	112	118	121	23	100	99	0	0.285	0.284	0.273	0.260	2.136	0.248	0.498	120	521	343	366	-1.813	76	267	81	285	0
5	21	8	"PFI0204"	"I16009_1"	4650	28770	150	87	91	24	76	80	21	32	12	0	132	135	28	116	120	22	40	16	0	0.688	0.789	1.053	0.896	3.761	0.467	0.036	156	623	27	34	-0.541	11	16	15	19	-50
5	22	8	"PFI0212"	"I16172_1"	4880	28760	150	85	89	25	73	75	16	39	20	0	126	128	28	112	115	20	35	16	0	0.857	1.000	1.376	1.147	3.722	0.563	0.043	156	794	26	32	-0.222	12	14	16	16	-50
5	1	9	"PFI0215"	"I16356_1"	870	28970	130	366	371	110	75	77	18	100	99	0	405	398	99	112	115	22	99	99	0	0.993	1.035	1.001	1.036	1.671	1.045	0.808	120	644	584	582	-0.010	291	293	296	286	0
5	2	9	"PFI0220"	"I16487_2"	1060	28970	120	722	690	216	75	78	18	100	100	0	798	760	194	113	116	20	100	100	0	0.945	0.951	0.960	0.918	1.522	0.993	0.859	120	484	1332	1262	-0.082	647	685	615	647	0
5	3	9	"PFI0224"	"I16629_1"	1240	28970	130	738	719	233	80	82	19	100	100	0	876	886	236	117	120	22	100	100	0	0.867	0.831	0.848	0.810	1.455	0.841	0.849	120	524	1417	1408	-0.206	658	759	639	769	0
5	4	9	"PFI0228"	"I16684_1"	1430	28970	120	119	124	32	77	81	21	76	49	0	164	173	44	115	119	24	82	50	0	0.857	0.810	0.813	0.814	3.303	0.583	0.155	120	514	91	105	-0.222	42	49	47	58	0
5	5	9	"PFI0262"	"I17505_1"	1620	28970	120	179	177	50	74	76	18	95	93	0	227	226	54	113	116	22	95	90	0	0.921	0.912	0.947	0.905	2.339	0.883	0.483	120	514	219	216	-0.119	105	114	103	113	0
5	6	9	"PFI0266"	"I17587_1"	1810	28970	120	146	147	42	77	80	25	84	64	0	213	214	51	113	117	22	97	85	0	0.690	0.693	0.667	0.634	2.293	0.660	0.443	120	500	169	171	-0.535	69	100	70	101	0
5	7	9	"PFI0268"	"I1781_2"	2000	28970	130	280	282	89	76	80	25	98	95	0	613	606	170	114	118	21	100	100	0	0.409	0.419	0.419	0.407	1.510	0.409	0.746	120	563	703	698	-1.290	204	499	206	492	0
5	8	9	"PFI0273"	"I1897_2"	2200	28960	130	551	533	181	78	81	21	100	100	0	881	858	267	120	124	25	99	99	0	0.622	0.617	0.594	0.589	1.584	0.597	0.815	120	579	1234	1193	-0.686	473	761	455	738	0
5	9	9	"PFI0275"	"I1904_2"	2390	28970	120	339	334	104	80	83	24	97	96	0	741	715	176	124	128	26	100	100	0	0.420	0.430	0.424	0.401	1.694	0.419	0.765	120	461	876	845	-1.252	259	617	254	591	0
5	10	9	"PFI0286"	"I2458_1"	2570	28970	150	95	99	32	78	82	24	33	14	0	139	141	29	123	126	24	38	12	0	1.063	1.167	0.803	0.874	3.704	1.250	0.014	156	575	33	39	0.087	17	16	21	18	-50
5	11	9	"PFI0317"	"I3248_1"	2770	28960	130	560	569	150	77	93	87	98	96	0	784	764	195	120	242	800	20	0	0	0.727	0.764	0.739	0.775	1.540	0.631	0.633	120	532	1147	1136	-0.459	483	664	492	644	0
5	12	9	"PFI0323"	"I3340_2"	2950	28960	130	338	336	83	74	88	69	99	92	0	320	322	66	113	230	783	0	0	0	1.275	1.254	1.261	1.260	1.465	0.077	0.222	120	558	471	471	0.351	264	207	262	209	0
5	13	9	"PFI0325"	"I3340_6"	3150	28960	130	223	229	62	68	73	21	100	98	0	312	309	63	108	110	20	100	100	0	0.760	0.801	0.782	0.784	1.720	0.796	0.674	120	562	359	362	-0.396	155	204	161	201	0
5	14	9	"PFI0329"	"I3489_1"	3340	28960	120	170	176	45	66	68	14	100	98	0	395	399	73	106	108	18	100	100	0	0.360	0.375	0.354	0.358	1.594	0.350	0.677	120	515	393	403	-1.474	104	289	110	293	0
5	15	9	"PFI0332"	"I3519_2"	3530	28960	130	113	115	29	66	68	15	89	73	0	154	159	33	110	112	18	88	60	0	1.068	1.000	1.022	0.984	2.462	0.755	0.193	120	562	91	98	0.095	47	44	49	49	0
5	16	9	"PFI0334"	"I3555_1"	3720	28960	130	1955	1870	508	64	66	15	100	100	0	959	965	211	116	119	20	100	100	0	2.243	2.127	2.158	2.081	1.423	2.299	0.887	120	547	2734	2655	1.166	1891	843	1806	849	0
5	17	9	"PFJ0294"	"J26_9"	3910	28960	130	121	128	40	66	68	14	94	84	0	150	154	36	111	114	20	72	45	0	1.410	1.442	1.402	1.601	3.000	1.405	0.234	120	563	94	105	0.496	55	39	62	43	0
5	18	9	"PFJ0296"	"J2708_2"	4110	28950	130	434	427	116	70	71	14	100	100	0	415	409	91	110	111	17	100	100	0	1.193	1.194	1.243	1.191	1.626	1.234	0.774	120	584	669	656	0.255	364	305	357	299	0
5	19	9	"PFJ0298"	"J276_1"	4300	28960	120	280	278	73	70	73	16	97	96	0	237	245	57	114	116	20	97	96	0	1.707	1.588	1.621	1.586	1.961	3.710	0.907	120	518	333	339	0.772	210	123	208	131	0
5	20	9	"PFJ0300"	"J276_4"	4480	28970	110	135	135	33	77	81	23	87	61	0	146	151	30	117	120	23	56	27	0	2.000	1.706	1.600	1.762	2.528	1.399	0.164	80	430	87	92	1.000	58	29	58	34	0
5	21	9	"PFJ0307"	"J2870_1"	4670	28950	150	107	110	31	80	85	22	58	23	0	141	153	45	119	122	23	48	29	0	1.227	0.882	0.938	0.911	3.545	0.671	0.160	156	627	49	64	0.295	27	22	30	34	-50
5	22	9	"PFJ0312"	"J293_4"	4860	28950	130	493	501	192	77	80	19	100	100	0	696	686	149	116	119	23	100	100	0	0.717	0.744	0.709	0.720	1.484	0.773	0.762	120	637	996	994	-0.479	416	580	424	570	0
5	1	10	"PFJ0332"	"J322_6"	870	29160	130	151	156	57	75	77	18	97	84	0	190	190	42	114	116	22	90	72	0	1.000	1.066	0.964	1.032	2.070	1.217	0.444	120	678	152	157	0.000	76	76	81	76	0
5	2	10	"PFJ0335"	"J33_1"	1070	29160	120	127	131	37	77	80	19	85	62	0	172	177	50	115	118	21	85	61	0	0.877	0.871	0.821	0.915	2.965	0.665	0.225	120	495	107	116	-0.189	50	57	54	62	0
5	3	10	"PFJ0337"	"J33_11"	1250	29160	130	1452	1365	437	83	86	20	100	100	0	1186	1139	294	122	126	25	100	100	0	1.287	1.261	1.284	1.211	1.538	1.315	0.894	120	531	2433	2299	0.364	1369	1064	1282	1017	0
5	4	10	"PFJ0339"	"J33_15"	1440	29160	120	1726	1704	558	80	83	21	100	100	0	2850	2830	704	120	123	24	100	100	0	0.603	0.599	0.597	0.576	1.398	0.612	0.906	120	482	4376	4334	-0.730	1646	2730	1624	2710	0
5	5	10	"PFJ0342"	"J33_2"	1630	29160	120	951	925	298	76	80	19	100	100	0	1057	1026	236	118	121	24	100	100	0	0.932	0.935	0.905	0.898	1.397	0.960	0.861	120	496	1814	1757	-0.102	875	939	849	908	0
5	6	10	"PFJ0346"	"J33_27"	1820	29160	120	271	271	71	76	81	26	98	95	0	1567	1537	372	116	119	22	100	100	0	0.134	0.137	0.136	0.130	1.616	0.127	0.754	120	492	1646	1616	-2.896	195	1451	195	1421	0
5	7	10	"PFJ0372"	"J382_13"	2010	29160	130	154	158	43	74	78	24	94	78	0	301	291	65	115	118	21	99	97	0	0.430	0.477	0.468	0.456	2.214	0.448	0.535	120	515	266	260	-1.217	80	186	84	176	0
5	8	10	"PFJ0374"	"J383_1"	2200	29160	120	188	191	50	77	80	19	98	95	0	353	363	79	118	122	23	100	100	0	0.472	0.465	0.444	0.457	1.664	0.455	0.630	120	512	346	359	-1.082	111	235	114	245	0
5	9	10	"PFJ0385"	"J38_7"	2400	29160	150	106	111	32	79	82	22	55	29	0	146	148	32	125	127	24	44	21	0	1.286	1.391	0.971	1.022	3.592	0.972	0.071	156	574	48	55	0.363	27	21	32	23	-50
5	10	10	"PFJ0389"	"J40_2"	2580	29150	130	278	277	78	78	83	25	100	99	0	243	243	61	121	124	24	94	89	0	1.639	1.631	1.676	1.709	1.816	1.566	0.594	120	502	322	321	0.713	200	122	199	122	0
5	11	10	"PFJ0394"	"J425_3"	2780	29150	130	1068	1023	289	77	81	24	100	100	0	1574	1450	400	115	119	26	100	100	0	0.679	0.709	0.704	0.717	1.648	0.680	0.844	120	609	2450	2281	-0.558	991	1459	946	1335	0
5	12	10	"PFJ0402"	"J43_15"	2970	29160	130	167	166	38	75	79	23	96	85	0	418	418	99	114	117	24	100	98	0	0.303	0.299	0.299	0.291	1.756	0.280	0.591	120	533	396	395	-1.724	92	304	91	304	0
5	13	10	"PFJ0422"	"J45_11"	3150	29150	130	167	176	54	73	77	23	96	90	0	218	224	53	113	115	21	95	92	0	0.895	0.928	0.933	0.939	1.980	0.981	0.478	120	563	199	214	-0.160	94	105	103	111	0
[truncated: 1,038,393 more chars]
