# Supplementary material for: The Transcriptome of the Intraerythrocytic Developmental Cycle of Plasmodium falciparum
Source: PLoS Biol. 2003 Aug 18;1(1):e5. doi: 10.1371/journal.pbio.0000005 (PMC176545; doi:10.1371/journal.pbio.0000005)
Supplement: Dataset S1 — (29.5 MB ZIP). [file pbio.0000005.sd001.zip › TP_46.gpr]

ATF	1.0
27	43    
"Type=GenePix Results 1.4"
"DateTime=2002/09/05 15:55:52"
"Settings=C:\Documents and Settings\Manuel\My Documents\Malaria Hybes\HB3 Timecourse\MOS12_112.gps"
"GalFile=C:\Documents and Settings\Manuel\My Documents\Malaria Hybes\mos11galv2"
"Scanner=GenePix 4000B [88593]"
"Comment="
"PixelSize=10"
"ImageName=635	532"
"FileName=C:\Documents and Settings\Manuel\My Documents\Malaria Hybes\HB3 Timecourse\MOS12_112_635.tif	C:\Documents and Settings\Manuel\My Documents\Malaria Hybes\HB3 Timecourse\MOS12_112_532.tif"
"PMTVolts=610	530"
"ScanPower=100	100"
"FocusPosition=0"
"NormalizationFactor:RatioOfMedians=1.19801"
"NormalizationFactor:RatioOfMeans=1.17662"
"NormalizationFactor:MedianOfRatios=1.19089"
"NormalizationFactor:MeanOfRatios=1.19578"
"NormalizationFactor:RegressionRatio=1.2164"
"JpegImage=C:\Documents and Settings\Manuel\My Documents\Malaria Hybes\HB3 Timecourse\MOS12_112.jpg"
"RatioFormulation=W1/W2 (635/532)"
"Barcode="
"ImageOrigin=460, 22520"
"JpegOrigin=570, 22680"
"Creator=GenePix Pro 3.0.6.89"
"Temperature=27.64"
"LaserPower=3.48	3.45"
"LaserOnTime=8209	8209"
"Supplier="
"Block"	"Column"	"Row"	"Name"	"ID"	"X"	"Y"	"Dia."	"F635 Median"	"F635 Mean"	"F635 SD"	"B635 Median"	"B635 Mean"	"B635 SD"	"% > B635+1SD"	"% > B635+2SD"	"F635 % Sat."	"F532 Median"	"F532 Mean"	"F532 SD"	"B532 Median"	"B532 Mean"	"B532 SD"	"% > B532+1SD"	"% > B532+2SD"	"F532 % Sat."	"Ratio of Medians"	"Ratio of Means"	"Median of Ratios"	"Mean of Ratios"	"Ratios SD"	"Rgn Ratio"	"Rgn R�"	"F Pixels"	"B Pixels"	"Sum of Medians"	"Sum of Means"	"Log Ratio"	"F635 Median - B635"	"F532 Median - B532"	"F635 Mean - B635"	"F532 Mean - B532"	"Flags"
1	1	1	"PFE0192"	"E18031_6"	850	23020	120	956	921	270	68	69	17	100	100	0	1875	1798	510	103	106	18	100	100	0	0.501	0.503	0.494	0.500	1.327	0.495	0.922	120	563	2660	2548	-0.997	888	1772	853	1695	0
1	2	1	"PFE0272"	"E20827_3"	1040	23020	130	232	229	46	66	68	15	100	100	0	367	354	86	103	105	17	100	100	0	0.629	0.649	0.681	0.662	1.481	0.603	0.811	120	654	430	414	-0.669	166	264	163	251	0
1	3	1	"PFE0225"	"E18877_1"	1240	23020	120	156	160	41	65	66	14	98	95	0	325	325	70	101	103	15	100	100	0	0.406	0.424	0.406	0.406	1.673	0.402	0.712	120	554	315	319	-1.300	91	224	95	224	0
1	4	1	"PFE0214"	"E18651_4"	1420	23010	120	307	303	84	65	67	13	100	100	0	553	547	140	102	103	15	100	100	0	0.537	0.535	0.524	0.528	1.348	0.522	0.888	120	552	693	683	-0.898	242	451	238	445	0
1	5	1	"PFE0258"	"E20360_1"	1610	23010	130	688	688	177	69	71	15	100	100	0	3580	3416	1055	105	108	19	100	100	0	0.178	0.187	0.186	0.192	1.349	0.174	0.926	120	633	4094	3930	-2.489	619	3475	619	3311	0
1	6	1	"PFE0606"	"E714_15"	1800	23010	130	281	284	67	69	72	17	100	100	0	277	284	77	109	111	18	100	96	0	1.262	1.229	1.246	1.292	1.570	1.131	0.750	120	633	380	390	0.336	212	168	215	175	0
1	7	1	"PFF1886"	"F7915_1"	1990	23020	130	394	413	155	70	73	18	100	99	0	411	416	124	112	112	17	99	99	0	1.084	1.128	1.132	1.102	1.348	1.170	0.900	120	607	623	647	0.116	324	299	343	304	0
1	8	1	"PFF0067"	"F11738_1"	2170	23020	130	415	405	82	71	73	16	100	100	0	481	465	89	111	113	17	100	100	0	0.930	0.944	0.959	0.942	1.335	0.926	0.871	120	624	714	688	-0.105	344	370	334	354	0
1	9	1	"PFF0367"	"F20673_1"	2370	23020	120	557	543	180	70	72	16	100	99	0	893	841	255	109	111	19	100	100	0	0.621	0.646	0.656	0.642	1.365	0.643	0.872	120	554	1271	1205	-0.687	487	784	473	732	0
1	10	1	"PFF1686"	"F66030_3"	2550	23010	130	3280	3028	1044	75	77	18	100	100	0	1977	1812	574	117	117	20	100	100	0	1.723	1.742	1.752	1.745	1.318	1.765	0.935	120	601	5065	4648	0.785	3205	1860	2953	1695	0
1	11	1	"PFF1346"	"F54003_1"	2740	23010	120	456	451	115	81	83	19	100	100	0	1068	1015	271	125	127	20	100	100	0	0.398	0.416	0.411	0.414	1.394	0.393	0.877	120	568	1318	1260	-1.330	375	943	370	890	0
1	12	1	"PFF0819"	"F36648_2"	2930	23010	130	250	252	59	81	82	17	99	99	0	383	375	91	121	123	20	100	99	0	0.645	0.673	0.699	0.678	1.440	0.632	0.820	120	633	431	425	-0.633	169	262	171	254	0
1	13	1	"PFF0467"	"F23644_4"	3130	23020	130	12484	11828	4247	77	79	19	100	100	0	12071	11766	3439	118	121	23	100	100	0	1.038	1.009	1.025	0.978	1.312	1.057	0.935	120	572	24360	23399	0.054	12407	11953	11751	11648	0
1	14	1	"PFF1450"	"F57655_2"	3300	23000	150	209	210	62	77	80	19	98	96	0	230	235	64	117	121	24	95	89	0	1.168	1.127	1.138	1.190	1.773	1.034	0.620	156	791	245	251	0.224	132	113	133	118	0
1	15	1	"PFF0809"	"F36380_1"	3500	22990	110	120	125	27	78	81	19	90	56	0	162	162	29	120	124	25	73	33	0	1.000	1.119	1.151	1.097	2.146	0.918	0.253	80	450	84	89	0.000	42	42	47	42	0
1	16	1	"PFF0511"	"F25016_1"	3680	23010	130	329	332	101	77	79	18	100	98	0	300	296	71	116	119	21	98	97	0	1.370	1.417	1.453	1.425	1.563	1.433	0.829	120	638	436	435	0.454	252	184	255	180	0
1	17	1	"PFF1712"	"F67192_1"	3880	23010	120	197	197	43	80	82	18	100	97	0	351	341	77	118	121	21	100	100	0	0.502	0.525	0.514	0.525	1.655	0.480	0.695	120	570	350	340	-0.994	117	233	117	223	0
1	18	1	"PFF0870"	"F39343_3"	4070	23010	130	131	132	26	79	82	18	90	75	0	240	246	50	124	126	22	100	96	0	0.448	0.434	0.463	0.417	2.036	0.389	0.433	120	610	168	175	-1.158	52	116	53	122	0
1	19	1	"PFF1637"	"F64125_2"	4260	23010	130	269	265	55	82	84	18	100	99	0	408	400	90	125	131	40	98	97	0	0.661	0.665	0.656	0.689	1.502	0.616	0.754	120	600	470	458	-0.598	187	283	183	275	0
1	20	1	"PFF0483"	"F23940_2"	4460	23010	130	261	264	77	85	88	20	99	97	0	455	446	132	131	135	39	96	95	0	0.543	0.568	0.557	0.578	1.694	0.495	0.717	120	622	500	494	-0.880	176	324	179	315	0
1	21	1	"PFF0101"	"F13309_2"	4650	23010	130	265	271	84	83	86	20	98	96	0	344	338	97	127	130	26	96	91	0	0.839	0.891	0.897	0.885	1.646	0.868	0.769	120	634	399	399	-0.254	182	217	188	211	0
1	22	1	"PFF1826"	"F71130_4"	4850	23010	130	204	205	50	81	83	20	96	95	0	409	405	107	119	122	22	100	100	0	0.424	0.434	0.421	0.430	1.561	0.403	0.744	120	747	413	410	-1.237	123	290	124	286	0
1	1	2	"PFF0961"	"F42117_4"	860	23220	120	131	133	33	63	65	15	97	89	0	169	172	34	100	102	15	97	90	0	0.986	0.972	0.932	0.967	2.107	0.955	0.480	120	561	137	142	-0.021	68	69	70	72	0
1	2	2	"PFF1620"	"F63632_3"	1060	23220	120	167	176	56	66	68	15	99	98	0	257	270	68	102	104	16	100	100	0	0.652	0.655	0.619	0.633	1.531	0.659	0.722	120	498	256	278	-0.618	101	155	110	168	0
1	3	2	"PFM0802"	"M5804_3"	1230	23210	130	174	175	36	65	67	14	100	100	0	299	299	74	99	101	15	100	100	0	0.545	0.550	0.551	0.564	1.522	0.495	0.769	120	561	309	310	-0.876	109	200	110	200	0
1	4	2	"PFM0091"	"M1661_1"	1440	23220	120	247	243	65	65	67	15	100	100	0	497	463	128	101	102	15	100	100	0	0.460	0.492	0.498	0.498	1.371	0.480	0.863	120	574	578	540	-1.122	182	396	178	362	0
1	5	2	"PFM0462"	"M3816_2"	1630	23220	130	860	825	346	68	70	15	99	99	0	2567	2511	903	104	105	17	100	100	0	0.322	0.314	0.314	0.291	1.621	0.326	0.910	120	585	3255	3164	-1.637	792	2463	757	2407	0
1	6	2	"PFM0294"	"M29681_1"	1810	23220	120	388	386	90	67	68	15	100	100	0	600	573	142	105	106	16	100	100	0	0.648	0.682	0.686	0.690	1.375	0.663	0.892	120	510	816	787	-0.625	321	495	319	468	0
1	7	2	"PFM0525"	"M42687_2"	2010	23210	120	500	480	127	66	69	16	100	100	0	614	600	148	108	110	17	100	100	0	0.858	0.841	0.870	0.835	1.401	0.833	0.887	120	513	940	906	-0.221	434	506	414	492	0
1	8	2	"PFM0582"	"M45177_10"	2200	23220	130	342	340	79	72	74	17	100	100	0	519	513	113	114	116	17	100	100	0	0.667	0.672	0.667	0.670	1.316	0.658	0.895	120	520	675	667	-0.585	270	405	268	399	0
1	9	2	"PFM0415"	"M36754_19"	2380	23210	120	283	271	69	73	76	16	100	100	0	261	255	48	117	119	19	99	97	0	1.458	1.435	1.439	1.411	1.552	1.465	0.731	120	501	354	336	0.544	210	144	198	138	0
1	10	2	"PFM0252"	"M26245_1"	2580	23210	130	167	170	33	75	77	16	100	99	0	266	265	48	117	119	17	99	99	0	0.617	0.642	0.645	0.628	1.543	0.584	0.671	120	583	241	243	-0.696	92	149	95	148	0
1	11	2	"PFM0169"	"M21665_1"	2770	23220	130	286	286	85	74	76	16	100	100	0	465	469	102	116	118	17	100	100	0	0.607	0.601	0.602	0.579	1.548	0.615	0.829	120	582	561	565	-0.719	212	349	212	353	0
1	12	2	"PFM0497"	"M40872_1"	2960	23210	130	221	227	58	75	77	16	100	99	0	262	260	57	115	116	17	99	97	0	0.993	1.048	1.040	1.052	1.598	1.033	0.712	120	516	293	297	-0.010	146	147	152	145	0
1	13	2	"PFM0499"	"M40872_5"	3130	23220	150	100	103	24	75	77	16	64	36	0	150	151	29	112	115	19	75	48	0	0.658	0.718	0.735	0.708	2.830	0.602	0.251	156	561	63	67	-0.604	25	38	28	39	-50
1	14	2	"PFM0670"	"M49091_1"	3340	23210	130	145	147	31	74	76	15	99	94	0	248	247	50	112	115	21	99	95	0	0.522	0.541	0.516	0.532	1.771	0.493	0.598	120	563	207	208	-0.938	71	136	73	135	0
1	15	2	"PFM0324"	"M31208_9"	3520	23210	120	178	181	45	74	76	16	99	98	0	288	286	66	113	117	21	99	99	0	0.594	0.618	0.591	0.616	1.759	0.552	0.619	120	508	279	280	-0.751	104	175	107	173	0
1	16	2	"PFM0024"	"M11377_3"	3710	23210	130	485	463	127	76	78	17	100	99	0	634	627	159	114	117	19	100	100	0	0.787	0.754	0.774	0.742	1.408	0.753	0.872	120	546	929	900	-0.346	409	520	387	513	0
1	17	2	"PFM0019"	"M11356_1"	3910	23210	130	166	166	35	81	82	17	96	93	0	267	268	52	119	122	21	100	96	0	0.574	0.570	0.573	0.566	1.711	0.542	0.622	120	553	233	234	-0.800	85	148	85	149	0
1	18	2	"PFM0187"	"M22455_1"	4090	23210	130	10418	10282	3453	85	89	22	100	100	0	39664	38676	12639	131	134	27	100	100	0	0.261	0.265	0.260	0.262	1.322	0.250	0.904	120	500	49866	48742	-1.936	10333	39533	10197	38545	0
1	19	2	"PFM0042"	"M12812_3"	4300	23200	150	134	143	40	90	94	22	74	48	0	182	188	38	139	142	39	56	21	0	1.023	1.082	1.000	1.037	3.123	0.944	0.280	156	562	87	102	0.033	44	43	53	49	-50
1	20	2	"PFM0044"	"M12812_6"	4470	23220	130	363	349	89	92	96	23	100	100	0	540	515	116	142	146	39	100	99	0	0.681	0.689	0.699	0.678	1.463	0.666	0.837	120	535	669	630	-0.554	271	398	257	373	0
1	21	2	"PFN0072"	"N128_74"	4670	23210	120	170	174	37	96	99	22	97	80	0	259	267	53	145	146	25	97	92	0	0.649	0.639	0.644	0.654	1.962	0.536	0.406	120	546	188	200	-0.623	74	114	78	122	0
1	22	2	"PFN0081"	"N128_88"	4870	23220	120	131	137	30	85	87	21	84	55	0	186	188	38	123	127	26	82	60	0	0.730	0.800	0.750	0.831	2.518	0.703	0.334	120	586	109	117	-0.454	46	63	52	65	0
1	1	3	"PFN0030"	"N128_103"	880	23420	120	2428	2289	684	67	70	26	100	100	0	4354	3996	1210	105	108	19	100	100	0	0.556	0.571	0.569	0.583	1.386	0.560	0.943	120	573	6610	6113	-0.848	2361	4249	2222	3891	0
1	2	3	"PFN0126"	"N130_31"	1070	23410	130	122	129	34	69	72	19	90	77	0	200	199	34	110	111	22	97	87	0	0.589	0.674	0.641	0.617	2.035	0.698	0.485	120	564	143	149	-0.764	53	90	60	89	0
1	3	3	"PFN0135"	"N130_44"	1260	23410	130	140	142	33	65	68	18	96	90	0	189	192	36	101	103	19	97	90	0	0.852	0.846	0.810	0.841	1.887	0.837	0.578	120	582	163	168	-0.231	75	88	77	91	0
1	4	3	"PFN0150"	"N131_2"	1450	23420	130	205	206	56	68	70	16	99	97	0	270	270	54	103	105	17	100	98	0	0.820	0.826	0.858	0.796	1.695	0.872	0.750	120	588	304	305	-0.286	137	167	138	167	0
1	5	3	"PFB0094"	"B325"	1640	23410	110	107	108	25	71	72	16	78	52	0	156	152	25	106	108	19	83	61	0	0.720	0.804	0.750	0.782	2.755	0.630	0.220	80	430	86	83	-0.474	36	50	37	46	0
1	6	3	"PFB0096"	"B327"	1820	23410	140	582	560	237	70	71	15	98	97	0	489	454	150	108	110	17	99	96	0	1.344	1.416	1.367	1.331	1.762	1.493	0.871	156	635	893	836	0.426	512	381	490	346	0
1	7	3	"PFB0098"	"B34"	2050	23410	150	85	88	20	70	71	16	48	23	0	122	123	22	107	110	18	42	16	0	1.000	1.125	0.974	0.881	3.146	0.794	0.100	156	699	30	34	0.000	15	15	18	16	-50
1	8	3	"PFB0100"	"B343"	2200	23410	130	1608	1517	486	70	72	15	100	100	0	1621	1503	427	110	113	17	100	100	0	1.018	1.039	1.023	1.021	1.346	1.041	0.896	120	518	3049	2840	0.026	1538	1511	1447	1393	0
1	9	3	"PFB0103"	"B347"	2410	23400	130	109	113	26	74	77	17	79	50	0	155	155	27	116	119	19	77	50	0	0.897	1.000	0.906	0.902	2.706	0.853	0.160	120	618	74	78	-0.156	35	39	39	39	0
1	10	3	"PFB0106"	"B362"	2580	23410	120	116	118	27	75	76	16	84	64	0	143	147	25	116	118	18	66	35	0	1.519	1.387	1.427	1.399	2.785	1.263	0.117	120	497	68	74	0.603	41	27	43	31	0
1	11	3	"PFB0128"	"B405"	2780	23410	130	121	127	49	72	74	16	90	72	0	183	181	42	111	113	17	85	78	0	0.681	0.786	0.667	0.719	2.733	0.855	0.356	120	563	121	125	-0.555	49	72	55	70	0
1	12	3	"PFB0131"	"B415"	2970	23410	130	418	423	120	71	73	16	100	100	0	550	563	157	109	110	17	100	100	0	0.787	0.775	0.755	0.775	1.340	0.745	0.840	120	526	788	806	-0.346	347	441	352	454	0
1	13	3	"PFB0133"	"B418"	3150	23400	150	154	163	48	71	73	15	96	91	0	200	204	53	107	109	17	95	89	0	0.892	0.948	0.952	0.924	2.007	0.881	0.544	156	554	176	189	-0.164	83	93	92	97	0
1	14	3	"PFB0135"	"B424"	3340	23400	130	256	252	70	71	73	14	100	99	0	414	405	114	108	110	17	100	100	0	0.605	0.609	0.617	0.615	1.426	0.585	0.853	120	555	491	478	-0.726	185	306	181	297	0
1	15	3	"PFB0137"	"B427"	3550	23390	150	95	97	20	72	73	15	64	33	0	125	127	23	110	112	18	41	21	0	1.533	1.471	1.218	1.196	3.441	0.716	0.080	156	589	38	42	0.617	23	15	25	17	-50
1	16	3	"PFB0139"	"B431"	3730	23400	130	911	857	271	73	76	20	100	100	0	647	634	182	111	115	23	100	99	0	1.563	1.499	1.539	1.513	1.413	1.506	0.917	120	546	1374	1307	0.645	838	536	784	523	0
1	17	3	"PFB0155"	"B464"	3930	23380	100	127	144	44	78	82	22	90	61	0	157	165	35	117	121	26	73	33	0	1.225	1.375	1.152	1.318	2.853	1.273	0.220	80	407	89	114	0.293	49	40	66	48	0
1	18	3	"PFB0158"	"B467"	4110	23400	140	206	213	57	80	85	23	98	94	0	211	215	43	123	127	27	94	82	0	1.432	1.446	1.554	1.417	1.843	1.458	0.610	156	544	214	225	0.518	126	88	133	92	0
1	19	3	"PFB0160"	"B47"	4280	23370	150	106	115	45	88	92	23	42	23	0	148	149	35	136	136	25	34	14	0	1.500	2.077	0.789	0.781	4.001	1.337	0.183	156	566	30	40	0.585	18	12	27	13	-50
1	20	3	"PFB0163"	"B476"	4520	23430	150	109	110	26	90	94	22	42	16	0	143	145	23	138	139	23	21	7	0	3.800	2.857	1.100	1.123	4.144	1.283	0.076	156	579	24	27	1.926	19	5	20	7	-50
1	21	3	"PFB0166"	"B484"	4690	23400	120	289	288	75	90	92	22	98	95	0	331	328	77	138	139	25	97	95	0	1.031	1.042	1.022	1.059	1.668	1.018	0.749	120	379	392	388	0.044	199	193	198	190	0
1	22	3	"PFB0168"	"B489"	4870	23400	150	153	152	26	80	82	19	98	89	0	230	229	47	117	122	23	97	90	0	0.646	0.643	0.627	0.662	1.880	0.571	0.548	156	719	186	184	-0.630	73	113	72	112	0
1	1	4	"PFB0186"	"B513"	900	23610	130	274	273	78	68	71	24	98	97	0	482	470	122	110	111	18	99	99	0	0.554	0.569	0.568	0.553	1.578	0.557	0.858	120	670	578	565	-0.853	206	372	205	360	0
1	2	4	"PFB0188"	"B516"	1090	23600	110	113	131	58	66	69	17	91	68	0	149	160	45	108	110	20	80	50	0	1.146	1.250	1.218	1.208	2.237	1.274	0.537	80	460	88	117	0.197	47	41	65	52	0
1	3	4	"PFB0191"	"B521"	1270	23610	120	1477	1454	514	65	66	13	100	100	0	1089	1076	345	103	103	14	100	100	0	1.432	1.428	1.386	1.413	1.331	1.449	0.926	120	506	2398	2362	0.518	1412	986	1389	973	0
1	4	4	"PFB0193"	"B527"	1460	23610	120	177	183	55	69	70	14	98	96	0	265	265	56	105	106	15	100	98	0	0.675	0.712	0.726	0.698	1.682	0.715	0.678	120	494	268	274	-0.567	108	160	114	160	0
1	5	4	"PFB0195"	"B530"	1660	23600	130	100	105	31	73	75	15	70	45	0	154	156	31	113	114	18	76	54	0	0.659	0.744	0.683	0.659	3.007	0.612	0.134	120	565	68	75	-0.603	27	41	32	43	0
1	6	4	"PFB0198"	"B536"	1840	23610	120	199	193	44	73	75	16	100	98	0	349	350	78	114	115	17	100	100	0	0.536	0.508	0.498	0.497	1.563	0.480	0.730	120	526	361	356	-0.899	126	235	120	236	0
1	7	4	"PFD0038"	"D12635_8"	2050	23630	90	102	104	24	72	73	16	76	48	0	140	147	32	107	109	17	73	48	0	0.909	0.800	0.871	0.898	3.161	0.657	0.255	52	351	63	72	-0.138	30	33	32	40	0
1	8	4	"PFD0046"	"D13568_2"	2220	23610	120	258	255	58	70	72	16	100	100	0	326	319	74	106	109	18	100	100	0	0.855	0.869	0.911	0.884	1.522	0.843	0.816	120	531	408	398	-0.227	188	220	185	213	0
1	9	4	"PFD0050"	"D14936_1"	2410	23630	110	112	120	32	73	75	17	85	60	0	148	148	26	112	116	19	70	46	0	1.083	1.306	1.333	1.231	2.881	1.302	0.269	80	461	75	83	0.115	39	36	47	36	0
1	10	4	"PFD0055"	"D15909_10"	2600	23600	130	2205	2072	745	76	77	16	100	100	0	949	895	274	116	119	19	100	100	0	2.556	2.562	2.555	2.536	1.338	2.621	0.916	120	565	2962	2775	1.354	2129	833	1996	779	0
1	11	4	"PFD0058"	"D15909_5"	2790	23600	130	438	418	138	77	79	18	100	98	0	250	249	59	114	117	19	96	94	0	2.654	2.526	2.564	2.514	1.517	2.572	0.830	120	502	497	476	1.408	361	136	341	135	0
1	12	4	"PFD0060"	"D16430_1"	2980	23630	150	83	87	21	74	76	18	28	13	0	119	122	25	113	115	20	31	9	0	1.500	1.444	0.802	0.796	3.587	0.774	0.062	156	556	15	22	0.585	9	6	13	9	-50
1	13	4	"PFD0079"	"D16785_4"	3160	23590	130	1213	1125	351	71	72	16	100	100	0	1389	1274	374	108	109	17	100	100	0	0.891	0.904	0.893	0.909	1.355	0.884	0.933	120	541	2423	2220	-0.166	1142	1281	1054	1166	0
1	14	4	"PFD0082"	"D16785_6"	3360	23600	130	246	245	71	67	68	15	99	97	0	385	378	88	102	104	17	100	99	0	0.633	0.645	0.627	0.616	1.406	0.648	0.851	120	569	462	454	-0.661	179	283	178	276	0
1	15	4	"PFD0085"	"D16785_9"	3540	23590	130	203	203	49	68	68	14	100	98	0	254	244	51	105	107	18	98	95	0	0.906	0.971	0.915	0.984	1.558	0.915	0.734	120	526	284	274	-0.142	135	149	135	139	0
1	16	4	"PFD0087"	"D17715_10"	3730	23600	140	155	153	42	68	70	16	95	90	0	185	184	39	107	109	18	94	82	0	1.115	1.104	1.280	1.155	2.054	1.089	0.520	156	607	165	162	0.158	87	78	85	77	0
1	17	4	"PFD0092"	"D17715_109"	3930	23600	130	162	164	35	70	75	21	100	94	0	258	261	51	108	113	24	99	97	0	0.613	0.614	0.629	0.612	1.644	0.597	0.679	120	626	242	247	-0.705	92	150	94	153	0
1	18	4	"PFD0094"	"D17715_110"	4130	23600	130	417	392	103	74	76	18	100	100	0	411	399	93	113	115	19	99	97	0	1.151	1.112	1.152	1.138	1.445	1.122	0.854	120	506	641	604	0.203	343	298	318	286	0
1	19	4	"PFD0112"	"D17715_16"	4300	23600	150	122	127	32	82	85	20	76	49	0	148	148	28	125	128	23	49	25	0	1.739	1.957	1.408	1.548	3.420	1.371	0.126	156	619	63	68	0.798	40	23	45	23	-50
1	20	4	"PFD0115"	"D17715_20"	4500	23590	140	123	125	24	87	89	19	77	44	0	188	186	39	132	133	21	79	58	0	0.643	0.704	0.717	0.695	3.279	0.496	0.177	156	546	92	92	-0.637	36	56	38	54	0
1	21	4	"PFD0118"	"D17715_25"	4710	23580	150	111	116	30	86	88	19	61	32	0	148	151	29	132	132	22	40	23	0	1.563	1.579	0.947	1.017	3.400	1.049	0.128	156	526	41	49	0.644	25	16	30	19	-50
1	22	4	"PFD0121"	"D17715_28"	4890	23600	130	212	209	48	79	81	17	99	96	0	272	271	57	117	121	21	99	95	0	0.858	0.844	0.877	0.849	1.615	0.835	0.734	120	609	288	284	-0.221	133	155	130	154	0
1	1	5	"PFD0124"	"D17715_32"	910	23800	130	253	264	86	68	69	14	100	100	0	580	575	183	109	110	17	100	100	0	0.393	0.421	0.421	0.418	1.410	0.412	0.875	120	681	656	662	-1.348	185	471	196	466	0
1	2	5	"PFD0126"	"D17715_37"	1090	23800	130	470	451	141	64	65	13	100	100	0	593	570	146	103	104	15	100	100	0	0.829	0.829	0.792	0.815	1.352	0.846	0.869	120	568	896	854	-0.271	406	490	387	467	0
1	3	5	"PFD0143"	"D17715_67"	1280	23790	130	144	147	33	64	65	13	99	95	0	278	269	64	103	103	15	98	97	0	0.457	0.500	0.482	0.501	1.748	0.450	0.708	120	522	255	249	-1.129	80	175	83	166	0
1	4	5	"PFD0145"	"D17715_7"	1470	23800	140	124	121	28	68	69	14	89	80	0	182	182	38	106	107	16	94	87	0	0.737	0.697	0.689	0.683	1.787	0.638	0.559	156	510	132	129	-0.441	56	76	53	76	0
1	5	5	"PFD0147"	"D17715_76"	1640	23810	150	90	95	27	72	74	15	52	33	0	126	130	23	113	114	17	43	23	0	1.385	1.353	0.958	1.123	3.218	1.113	0.132	156	583	31	40	0.469	18	13	23	17	-50
1	6	5	"PFD0149"	"D17715_8"	1850	23790	120	153	151	34	72	73	15	96	95	0	192	197	38	111	114	17	96	92	0	1.000	0.919	0.958	0.909	2.009	0.885	0.534	120	514	162	165	0.000	81	81	79	86	0
1	7	5	"PFD0151"	"D17715_81"	2040	23800	130	155	156	31	71	72	15	100	97	0	248	247	62	108	110	16	99	96	0	0.600	0.612	0.646	0.650	1.845	0.550	0.637	120	557	224	224	-0.737	84	140	85	139	0
1	8	5	"PFD0153"	"D17715_89"	2230	23790	130	1337	1246	417	69	71	18	100	100	0	1390	1280	465	107	131	475	89	71	0	0.988	1.003	0.998	1.063	1.531	0.622	0.484	120	517	2551	2350	-0.017	1268	1283	1177	1173	0
1	9	5	"PFE0210"	"E18550_2"	2420	23790	130	601	592	221	68	70	19	100	100	0	412	394	104	106	131	480	2	0	0	1.742	1.819	1.776	1.734	1.526	0.153	0.056	120	506	839	812	0.801	533	306	524	288	0
1	10	5	"PFE0213"	"E18651_3"	2600	23800	150	102	103	25	74	76	20	59	27	0	137	139	23	113	115	21	53	20	0	1.167	1.115	1.048	1.009	2.998	1.278	0.158	156	540	52	55	0.222	28	24	29	26	-50
1	11	5	"PFE0218"	"E18737_1"	2790	23790	140	476	474	205	80	83	21	99	96	0	444	445	164	121	135	191	75	38	0	1.226	1.216	1.224	1.168	1.751	0.796	0.405	156	455	719	718	0.294	396	323	394	324	0
1	12	5	"PFE0223"	"E1884_3"	2970	23780	130	1836	1812	629	78	81	20	100	100	0	1917	1860	638	119	134	201	98	95	0	0.978	0.996	0.983	1.004	1.480	0.976	0.923	120	411	3556	3475	-0.032	1758	1798	1734	1741	0
1	13	5	"PFE0226"	"E18877_2"	3170	23800	120	120	120	26	70	72	18	87	69	0	174	173	33	108	110	22	91	75	0	0.758	0.769	0.753	0.751	2.489	0.690	0.409	120	526	116	115	-0.401	50	66	50	65	0
1	14	5	"PFE0228"	"E18957_1"	3370	23790	120	140	147	47	63	65	14	97	94	0	233	237	53	94	96	15	100	100	0	0.554	0.587	0.556	0.554	1.798	0.583	0.594	120	512	216	227	-0.852	77	139	84	143	0
1	15	5	"PFE0249"	"E19870_1"	3560	23790	130	114	116	26	67	68	14	90	79	0	173	177	34	102	104	17	97	90	0	0.662	0.653	0.670	0.636	2.167	0.624	0.483	120	530	118	124	-0.595	47	71	49	75	0
1	16	5	"PFE0251"	"E20152_1"	3750	23790	120	111	113	25	67	68	14	92	71	0	152	154	30	104	105	16	87	71	0	0.917	0.920	0.985	0.919	2.369	0.835	0.365	120	489	92	96	-0.126	44	48	46	50	0
1	17	5	"PFE0257"	"E20313_1"	3930	23790	100	134	207	320	65	68	17	98	93	0	176	316	614	100	102	16	97	88	0	0.908	0.657	1.032	0.944	2.188	0.628	0.860	80	343	145	358	-0.139	69	76	142	216	0
1	18	5	"PFE0260"	"E20360_12"	4090	23800	150	102	103	24	77	80	21	53	21	0	131	132	22	113	116	22	42	12	0	1.389	1.368	1.218	1.256	3.565	0.949	0.235	156	605	43	45	0.474	25	18	26	19	-50
1	19	5	"PFE0265"	"E20424_1"	4310	23790	120	671	654	227	87	89	21	100	100	0	653	625	170	127	129	22	100	100	0	1.110	1.139	1.129	1.114	1.363	1.153	0.903	120	523	1110	1065	0.151	584	526	567	498	0
1	20	5	"PFE0267"	"E20514_1"	4510	23790	120	847	808	258	88	90	19	99	99	0	788	776	208	131	132	20	100	100	0	1.155	1.116	1.132	1.070	1.644	1.136	0.857	120	496	1416	1365	0.208	759	657	720	645	0
1	21	5	"PFE0293"	"E22156_1"	4690	23790	120	471	452	99	92	94	19	100	100	0	877	833	181	137	139	24	100	100	0	0.512	0.517	0.505	0.516	1.336	0.501	0.871	120	514	1119	1056	-0.965	379	740	360	696	0
1	22	5	"PFE0299"	"E22468_1"	4890	23790	130	236	234	63	92	93	20	94	93	0	300	298	67	136	138	25	95	92	0	0.878	0.877	0.903	0.845	1.695	0.874	0.715	120	643	308	304	-0.188	144	164	142	162	0
1	1	6	"PFE0302"	"E22504_2"	890	24000	90	102	105	23	66	68	16	84	59	0	142	145	23	106	108	19	78	42	0	1.000	1.000	1.000	0.905	2.374	0.824	0.220	52	383	72	78	0.000	36	36	39	39	0
1	2	6	"PFE0309"	"E2283_4"	1090	23990	130	100	102	22	63	65	15	82	62	0	159	159	25	101	103	17	96	82	0	0.638	0.672	0.626	0.594	2.351	0.609	0.315	120	606	95	97	-0.649	37	58	39	58	0
1	3	6	"PFE0314"	"E22930_2"	1290	23990	120	110	114	25	64	66	13	97	89	0	190	190	37	100	102	15	97	95	0	0.511	0.556	0.541	0.544	1.835	0.531	0.520	120	509	136	140	-0.968	46	90	50	90	0
1	4	6	"PFE0318"	"E23098_1"	1470	23990	130	195	196	47	69	71	16	100	100	0	266	264	62	106	108	17	97	95	0	0.788	0.804	0.806	0.826	1.582	0.776	0.741	120	479	286	285	-0.345	126	160	127	158	0
1	5	6	"PFE0353"	"E24637_1"	1660	23990	120	1209	1135	320	74	76	16	100	100	0	1211	1163	307	116	117	18	100	100	0	1.037	1.013	1.028	1.004	1.298	1.016	0.913	120	478	2230	2108	0.052	1135	1095	1061	1047	0
1	6	6	"PFE0361"	"E248_3"	1860	23990	130	646	617	203	75	77	16	100	100	0	948	890	255	114	117	19	100	100	0	0.685	0.698	0.715	0.700	1.390	0.710	0.898	120	575	1405	1318	-0.547	571	834	542	776	0
1	7	6	"PFE0363"	"E24971_1"	2050	23990	130	133	138	33	74	76	16	96	86	0	169	171	34	112	114	17	89	75	0	1.035	1.085	1.099	1.069	2.307	1.084	0.444	120	508	116	123	0.050	59	57	64	59	0
1	8	6	"PFE0367"	"E25193_1"	2230	23990	150	88	90	21	70	72	19	47	16	0	132	131	24	107	128	451	0	0	0	0.720	0.833	0.813	0.892	3.830	0.945	0.085	156	574	43	44	-0.474	18	25	20	24	-50
1	9	6	"PFE0373"	"E25749_1"	2430	23990	130	288	288	105	64	66	17	100	99	0	440	446	106	98	101	18	100	100	0	0.655	0.644	0.624	0.612	1.541	0.664	0.787	120	540	566	572	-0.610	224	342	224	348	0
1	10	6	"PFE0375"	"E25972_1"	2620	23980	120	329	326	76	72	74	21	100	100	0	671	651	153	111	112	22	100	100	0	0.459	0.470	0.473	0.467	1.329	0.445	0.869	120	472	817	794	-1.124	257	560	254	540	0
1	11	6	"PFF0292"	"F18577_5"	2810	23980	130	234	228	55	81	84	22	100	98	0	248	244	53	123	136	185	10	0	0	1.224	1.215	1.228	1.278	1.684	0.202	0.114	120	483	278	268	0.292	153	125	147	121	0
1	12	6	"PFF0300"	"F18770_1"	2980	23970	150	92	96	23	82	86	26	27	5	0	126	127	23	121	132	172	0	0	0	2.000	2.333	0.957	0.943	3.993	1.620	0.025	156	567	15	20	1.000	10	5	14	6	-50
1	13	6	"PFF0307"	"F19110_2"	3180	23980	120	186	188	54	74	79	27	95	89	0	253	256	47	110	110	18	100	100	0	0.783	0.781	0.797	0.735	1.767	0.803	0.588	120	497	255	260	-0.353	112	143	114	146	0
1	14	6	"PFF0309"	"F19190_1"	3380	23980	130	233	226	56	72	75	19	100	99	0	334	333	68	105	106	18	100	100	0	0.703	0.675	0.678	0.660	1.568	0.655	0.748	120	528	390	382	-0.508	161	229	154	228	0
1	15	6	"PFF0313"	"F19243_2"	3550	23970	130	377	379	143	75	76	18	100	98	0	463	451	124	110	112	23	99	98	0	0.856	0.891	0.852	0.871	1.551	0.890	0.772	120	558	655	645	-0.225	302	353	304	341	0
1	16	6	"PFF0316"	"F19409_1"	3760	23980	130	190	189	37	75	76	20	99	96	0	291	284	53	112	115	22	100	97	0	0.642	0.663	0.635	0.666	1.609	0.633	0.689	120	534	294	286	-0.638	115	179	114	172	0
1	17	6	"PFF0345"	"F20077_1"	3940	23990	150	108	116	34	78	81	23	62	32	0	151	152	33	113	118	32	57	15	0	0.789	0.974	0.987	0.947	3.051	0.726	0.236	156	543	68	77	-0.341	30	38	38	39	-50
1	18	6	"PFF0351"	"F20166_1"	4130	23980	130	151	150	30	86	88	21	94	76	0	195	196	37	124	128	33	88	52	0	0.915	0.889	0.900	0.902	1.962	0.674	0.407	120	468	136	136	-0.127	65	71	64	72	0
1	19	6	"PFF0355"	"F20234_1"	4320	23990	150	121	124	35	90	92	22	58	32	0	149	152	29	128	130	20	50	27	0	1.476	1.417	1.059	1.018	4.115	1.523	0.080	156	601	52	58	0.562	31	21	34	24	-50
1	20	6	"PFF0357"	"F20284_1"	4510	23980	120	233	231	54	90	93	23	99	93	0	281	279	54	129	131	20	98	97	0	0.941	0.940	0.931	0.930	1.669	0.925	0.714	120	509	295	291	-0.088	143	152	141	150	0
1	21	6	"PFF0360"	"F20385_1"	4710	23980	120	236	236	50	92	94	22	100	96	0	306	310	71	131	135	25	98	96	0	0.823	0.804	0.820	0.810	1.708	0.775	0.660	120	520	319	323	-0.281	144	175	144	179	0
1	22	6	"PFF0362"	"F20385_3"	4890	23970	130	328	332	78	92	95	22	99	99	0	455	446	107	133	136	24	100	98	0	0.733	0.767	0.734	0.787	1.557	0.708	0.758	120	597	558	553	-0.448	236	322	240	313	0
1	1	7	"PFF0380"	"F20989_1"	920	24180	130	271	272	84	67	68	15	99	98	0	604	580	159	103	106	16	100	99	0	0.407	0.430	0.420	0.423	1.430	0.421	0.847	120	686	705	682	-1.296	204	501	205	477	0
1	2	7	"PFF0388"	"F21429_3"	1110	24180	120	3003	2820	842	66	68	14	100	100	0	3073	2836	762	103	104	15	100	100	0	0.989	1.008	1.001	0.994	1.310	1.014	0.939	120	529	5907	5487	-0.016	2937	2970	2754	2733	0
1	3	7	"PFF0396"	"F21560_1"	1300	24180	120	5232	5062	1489	69	70	15	100	100	0	1020	970	250	102	103	14	100	100	0	5.624	5.752	5.783	5.717	1.300	5.921	0.946	120	532	6081	5861	2.492	5163	918	4993	868	0
1	4	7	"PFF0401"	"F21821_1"	1490	24180	120	441	427	109	74	75	16	100	100	0	358	357	69	108	109	16	100	100	0	1.468	1.418	1.428	1.399	1.382	1.482	0.859	120	513	617	602	0.554	367	250	353	249	0
1	5	7	"PFF0404"	"F21902_1"	1680	24180	120	814	791	209	79	80	17	100	100	0	1037	1012	240	117	117	18	100	100	0	0.799	0.796	0.816	0.782	1.318	0.794	0.926	120	485	1655	1607	-0.324	735	920	712	895	0
1	6	7	"PFF0407"	"F21981_2"	1860	24180	120	3770	3696	1122	81	83	18	100	100	0	4438	4109	1151	121	123	20	100	100	0	0.855	0.906	0.908	0.898	1.319	0.908	0.939	120	495	8006	7603	-0.227	3689	4317	3615	3988	0
1	7	7	"PFF0440"	"F22946_1"	2060	24180	130	169	176	50	77	79	16	100	95	0	214	224	52	116	119	20	98	95	0	0.939	0.917	0.918	0.895	1.777	0.918	0.554	120	526	190	207	-0.091	92	98	99	108	0
1	8	7	"PFF0446"	"F23145_4"	2240	24180	150	98	104	26	73	77	24	50	21	0	138	138	21	107	108	18	72	36	0	0.806	1.000	1.063	1.024	2.721	1.599	0.109	156	562	56	62	-0.310	25	31	31	31	-50
1	9	7	"PFF0452"	"F23274_1"	2440	24190	150	112	126	57	73	78	29	60	28	0	141	145	33	106	109	21	69	38	0	1.114	1.359	1.156	1.164	2.838	1.846	0.331	156	606	74	92	0.156	39	35	53	39	-50
1	10	7	"PFF0458"	"F23526_2"	2630	24180	120	382	383	98	79	85	31	100	100	0	859	835	201	119	120	22	100	100	0	0.409	0.425	0.411	0.420	1.327	0.404	0.850	120	497	1043	1020	-1.288	303	740	304	716	0
1	11	7	"PFF0461"	"F23551_1"	2820	24180	130	532	500	159	88	94	30	100	98	0	391	393	88	128	129	20	100	100	0	1.688	1.555	1.504	1.477	1.603	1.657	0.808	120	539	707	677	0.755	444	263	412	265	0
1	12	7	"PFF0463"	"F23564_1"	3000	24170	130	1404	1363	457	87	92	28	100	100	0	1548	1441	466	124	125	21	100	100	0	0.925	0.969	0.971	0.979	1.394	0.944	0.922	120	558	2741	2593	-0.113	1317	1424	1276	1317	0
1	13	7	"PFF1088"	"F45524_1"	3200	24170	130	472	461	138	81	85	25	99	99	0	259	257	66	115	117	19	96	92	0	2.715	2.676	2.698	2.821	1.564	2.686	0.793	120	585	535	522	1.441	391	144	380	142	0
1	14	7	"PFF1100"	"F45683_2"	3380	24170	130	1182	1111	325	79	82	21	100	100	0	1091	1010	293	116	118	18	100	100	0	1.131	1.154	1.164	1.174	1.335	1.120	0.917	120	623	2078	1926	0.178	1103	975	1032	894	0
1	15	7	"PFF1105"	"F45820_1"	3600	24150	80	111	116	23	81	86	24	57	32	0	146	154	32	120	123	23	55	28	0	1.154	1.029	0.964	0.992	2.604	1.177	0.113	52	298	56	69	0.206	30	26	35	34	0
1	16	7	"PFF1110"	"F46067_3"	3760	24170	120	233	234	44	79	82	21	100	100	0	357	354	75	117	119	18	100	100	0	0.642	0.654	0.634	0.664	1.439	0.628	0.782	120	521	394	392	-0.640	154	240	155	237	0
1	17	7	"PFF1112"	"F46181_1"	3960	24170	130	339	340	79	82	86	23	100	100	0	265	266	57	120	124	32	96	93	0	1.772	1.767	1.816	1.784	1.557	1.831	0.725	120	520	402	404	0.826	257	145	258	146	0
1	18	7	"PFF1114"	"F46183_2"	4150	24170	120	133	133	26	84	86	19	85	63	0	165	172	32	122	126	33	68	25	0	1.140	0.980	1.050	1.017	2.398	0.818	0.307	120	485	92	99	0.188	49	43	49	50	0
1	19	7	"PFF1142"	"F4688_1"	4340	24170	120	907	878	246	86	87	19	100	100	0	911	870	233	123	125	20	100	100	0	1.042	1.060	1.090	1.056	1.385	1.067	0.875	120	463	1609	1539	0.059	821	788	792	747	0
1	20	7	"PFF1151"	"F47145_2"	4530	24180	120	222	221	57	90	95	25	95	92	0	262	263	58	130	132	23	96	92	0	1.000	0.985	0.953	0.996	1.945	0.982	0.618	120	521	264	264	0.000	132	132	131	133	0
1	21	7	"PFF1154"	"F47255_1"	4720	24170	110	151	156	51	92	96	24	86	63	0	175	178	29	133	136	23	73	46	0	1.405	1.422	1.390	1.541	2.645	1.620	0.272	80	431	101	109	0.490	59	42	64	45	0
1	22	7	"PFF1156"	"F47255_3"	4910	24160	150	117	122	31	89	91	22	60	30	0	150	153	27	128	130	21	50	24	0	1.273	1.320	1.288	1.233	3.514	1.432	0.076	156	811	50	58	0.348	28	22	33	25	-50
1	1	8	"PFF1158"	"F47327_1"	940	24380	120	264	262	87	69	70	14	97	96	0	342	334	87	109	110	16	100	98	0	0.837	0.858	0.851	0.813	1.645	0.885	0.811	120	525	428	418	-0.257	195	233	193	225	0
1	2	8	"PFF1160"	"F47350_1"	1110	24400	150	93	105	46	67	69	15	66	42	0	124	130	35	106	108	16	51	27	0	1.444	1.583	1.333	1.335	2.911	1.415	0.392	156	606	44	62	0.531	26	18	38	24	-50
1	3	8	"PFF1184"	"F48253_6"	1320	24380	110	107	107	27	68	70	16	80	57	0	145	145	29	103	105	16	83	61	0	0.929	0.929	0.892	0.914	2.731	0.864	0.236	80	473	81	81	-0.107	39	42	39	42	0
1	4	8	"PFF1186"	"F48363_2"	1500	24380	130	98	106	29	70	72	18	71	42	0	143	145	26	105	107	16	83	59	0	0.737	0.900	0.813	0.848	2.547	1.153	0.220	120	573	66	76	-0.441	28	38	36	40	0
1	5	8	"PFF1188"	"F48395_1"	1690	24370	130	721	693	187	73	76	19	100	100	0	700	666	195	110	111	17	100	100	0	1.098	1.115	1.109	1.159	1.402	1.085	0.901	120	525	1238	1176	0.135	648	590	620	556	0
1	6	8	"PFF1190"	"F48424_2"	1870	24370	120	277	274	73	74	78	21	100	98	0	404	400	102	115	116	18	100	100	0	0.702	0.702	0.690	0.705	1.538	0.678	0.807	120	514	492	485	-0.510	203	289	200	285	0
1	7	8	"PFF1193"	"F48446_1"	2070	24380	120	113	128	81	72	76	24	70	36	0	210	209	40	108	110	17	99	97	0	0.402	0.554	0.403	0.391	2.471	1.045	0.317	120	511	143	157	-1.315	41	102	56	101	0
1	8	8	"PFF1195"	"F48446_5"	2260	24380	120	259	262	62	73	80	29	100	97	0	279	281	58	106	107	16	100	99	0	1.075	1.080	1.042	1.084	1.473	1.077	0.787	120	496	359	364	0.105	186	173	189	175	0
1	9	8	"PFF1220"	"F49665_1"	2450	24380	120	158	162	42	77	83	29	95	75	0	308	303	67	112	114	18	99	99	0	0.413	0.445	0.415	0.422	1.779	0.424	0.496	120	482	277	276	-1.275	81	196	85	191	0
1	10	8	"PFF1222"	"F49677_3"	2640	24370	120	1377	1320	476	83	88	30	100	100	0	1086	1084	318	121	124	20	100	100	0	1.341	1.285	1.287	1.243	1.390	1.320	0.905	120	500	2259	2200	0.423	1294	965	1237	963	0
1	11	8	"PFF1225"	"F49959_1"	2830	24370	120	136	145	43	88	93	27	75	40	0	221	222	40	125	128	20	99	94	0	0.500	0.588	0.524	0.514	2.637	0.701	0.226	120	482	144	154	-1.000	48	96	57	97	0
1	12	8	"PFF1234"	"F50107_1"	3020	24380	150	104	105	24	86	91	29	28	5	0	123	126	18	122	124	20	14	2	0	18.000	4.750	1.750	1.493	4.178	6.774	0.008	156	623	19	23	4.170	18	1	19	4	-50
1	13	8	"PFF1237"	"F50551_1"	3210	24370	110	111	115	27	80	82	22	68	30	0	175	169	30	114	116	18	88	80	0	0.508	0.636	0.553	0.551	2.481	0.789	0.278	80	456	92	90	-0.977	31	61	35	55	0
1	14	8	"PFF1239"	"F50598_1"	3400	24370	130	177	187	58	77	78	17	98	95	0	256	252	47	115	117	17	99	97	0	0.709	0.803	0.748	0.748	1.729	0.859	0.622	120	572	241	247	-0.496	100	141	110	137	0
1	15	8	"PFF1927"	"F960_2"	3590	24370	130	304	296	84	78	81	20	100	99	0	595	588	153	118	120	19	100	99	0	0.474	0.464	0.457	0.458	1.563	0.463	0.858	120	595	703	688	-1.078	226	477	218	470	0
1	16	8	"PFF1931"	"F960_7"	3780	24370	130	145	151	41	78	80	19	92	85	0	181	187	40	115	117	18	94	83	0	1.015	1.014	1.041	0.999	2.434	1.024	0.437	120	546	133	145	0.022	67	66	73	72	0
1	17	8	"PFF1933"	"F9676_1"	3970	24360	130	232	235	58	79	83	24	100	99	0	298	298	71	118	121	22	99	96	0	0.850	0.867	0.891	0.886	1.638	0.830	0.699	120	547	333	336	-0.234	153	180	156	180	0
1	18	8	"PFI0003"	"I10209_1"	4160	24360	120	521	511	138	79	82	22	100	99	0	472	457	110	119	121	21	100	99	0	1.252	1.278	1.248	1.291	1.470	1.274	0.856	120	504	795	770	0.324	442	353	432	338	0
1	19	8	"PFI0005"	"I1033_3"	4340	24360	130	458	448	137	82	84	20	99	97	0	875	843	252	119	122	20	100	100	0	0.497	0.506	0.506	0.489	1.530	0.483	0.873	120	517	1132	1090	-1.008	376	756	366	724	0
1	20	8	"PFI0009"	"I10565_1"	4540	24360	130	148	148	33	86	90	25	87	58	0	208	206	43	123	127	23	88	81	0	0.729	0.747	0.762	0.747	2.349	0.695	0.352	120	551	147	145	-0.455	62	85	62	83	0
1	21	8	"PFI0038"	"I1136_2"	4730	24350	120	166	167	40	83	87	21	94	83	0	178	180	34	124	128	24	84	60	0	1.537	1.500	1.435	1.492	1.949	1.421	0.442	120	501	137	140	0.620	83	54	84	56	0
1	22	8	"PFI0041"	"I11448_2"	4910	24360	120	4394	4317	1422	89	90	19	100	100	0	5296	4972	1445	128	130	22	100	100	0	0.833	0.873	0.888	0.850	1.365	0.870	0.907	120	550	9473	9072	-0.264	4305	5168	4228	4844	0
1	1	9	"PFI0043"	"I11495_1"	940	24560	130	2399	2286	730	70	72	18	100	100	0	3073	2908	1037	109	110	17	99	99	0	0.786	0.792	0.771	0.812	1.386	0.755	0.940	120	609	5293	5015	-0.348	2329	2964	2216	2799	0
1	2	9	"PFI0045"	"I11523_4"	1120	24560	130	453	435	130	65	67	17	99	99	0	729	685	212	105	106	16	99	98	0	0.622	0.638	0.632	0.656	1.503	0.622	0.915	120	472	1012	950	-0.685	388	624	370	580	0
1	3	9	"PFI0048"	"I1175_1"	1310	24570	120	127	129	27	63	66	14	100	95	0	171	173	32	102	104	17	94	83	0	0.928	0.930	0.875	0.980	2.031	0.826	0.534	120	525	133	137	-0.109	64	69	66	71	0
1	4	9	"PFI0053"	"I11857_2"	1500	24570	120	144	147	30	68	70	17	99	93	0	230	227	44	104	106	16	98	96	0	0.603	0.642	0.635	0.639	1.668	0.607	0.661	120	496	202	202	-0.729	76	126	79	123	0
1	5	9	"PFI0079"	"I12708_1"	1690	24560	120	125	125	26	69	72	20	88	68	0	190	193	39	106	106	15	96	93	0	0.667	0.644	0.642	0.626	2.208	0.634	0.370	120	498	140	143	-0.585	56	84	56	87	0
1	6	9	"PFI0085"	"I12812_3"	1880	24570	130	231	232	67	70	75	22	99	97	0	278	278	53	107	109	17	100	100	0	0.942	0.947	0.922	0.933	1.458	0.992	0.737	120	596	332	333	-0.087	161	171	162	171	0
1	7	9	"PFI0087"	"I12861_2"	2070	24560	120	5702	5729	2327	71	76	26	100	100	0	10734	9971	3908	105	106	16	100	100	0	0.530	0.573	0.560	0.571	1.428	0.566	0.936	120	499	16260	15524	-0.917	5631	10629	5658	9866	0
1	8	9	"PFI0089"	"I12932_1"	2270	24570	120	150	148	36	74	81	33	86	59	0	218	221	50	106	108	18	98	94	0	0.679	0.643	0.675	0.642	1.931	0.617	0.478	120	483	188	189	-0.559	76	112	74	115	0
1	9	9	"PFI0099"	"I13128_2"	2450	24570	130	1680	1536	529	77	81	28	100	100	0	1708	1627	492	111	113	18	100	100	0	1.004	0.962	0.986	0.930	1.491	0.978	0.895	120	509	3200	2975	0.005	1603	1597	1459	1516	0
1	10	9	"PFI0102"	"I13218_1"	2640	24560	130	127	133	30	78	81	20	92	64	0	190	190	39	116	118	19	92	81	0	0.662	0.743	0.700	0.703	2.255	0.671	0.358	120	557	123	129	-0.595	49	74	55	74	0
1	11	9	"PFI0124"	"I13978_1"	2830	24560	120	413	403	110	84	87	21	100	100	0	325	327	75	123	124	19	99	98	0	1.629	1.564	1.562	1.595	1.464	1.599	0.832	120	511	531	523	0.704	329	202	319	204	0
1	12	9	"PFI0126"	"I14041_1"	3020	24550	120	129	131	28	85	87	25	75	38	0	215	210	40	124	126	20	95	83	0	0.484	0.535	0.535	0.550	2.185	0.532	0.274	120	460	135	132	-1.048	44	91	46	86	0
1	13	9	"PFI0128"	"I14195_1"	3210	24560	120	1750	1641	485	80	83	25	100	100	0	1609	1525	417	117	120	20	100	100	0	1.119	1.109	1.129	1.097	1.300	1.118	0.926	120	500	3162	2969	0.163	1670	1492	1561	1408	0
1	14	9	"PFI0131"	"I1431_1"	3390	24550	130	227	225	52	75	76	16	100	100	0	269	263	64	113	115	17	96	96	0	0.974	1.000	0.981	1.057	1.690	0.920	0.736	120	545	308	300	-0.037	152	156	150	150	0
1	15	9	"PFI0137"	"I14413_3"	3590	24550	120	503	487	138	75	76	16	100	100	0	770	723	203	114	116	18	100	100	0	0.652	0.677	0.673	0.683	1.413	0.654	0.881	120	496	1084	1021	-0.616	428	656	412	609	0
1	16	9	"PFI0141"	"I14670_1"	3770	24550	130	161	168	44	76	77	18	100	93	0	248	256	63	113	115	17	98	95	0	0.630	0.643	0.606	0.653	1.924	0.576	0.567	120	538	220	235	-0.667	85	135	92	143	0
1	17	9	"PFJ0122"	"J167_5"	3970	24550	130	119	122	33	77	79	19	75	54	0	159	162	37	113	115	16	85	66	0	0.913	0.918	0.877	0.863	2.571	0.929	0.305	120	625	88	94	-0.131	42	46	45	49	0
1	18	9	"PFJ0124"	"J167_7"	4200	24570	150	101	105	40	75	77	16	57	41	0	121	122	20	113	116	17	33	9	0	3.250	3.333	2.218	1.882	3.683	5.756	0.031	156	601	34	39	1.700	26	8	30	9	-50
1	19	9	"PFJ0128"	"J170_18"	4350	24550	130	148	150	34	75	80	21	98	80	0	204	203	43	115	118	20	95	85	0	0.820	0.852	0.797	0.813	1.788	0.737	0.537	120	381	162	163	-0.286	73	89	75	88	0
1	20	9	"PFJ0137"	"J171_6"	4510	24560	150	85	89	32	82	85	22	17	8	0	115	119	23	121	123	21	11	5	0	-0.500	-3.500	1.143	1.067	3.026	2.173	0.043	156	566	-3	5	Error	3	-6	7	-2	-50
1	21	9	"PFJ0150"	"J181_2"	4730	24550	120	226	226	49	82	83	18	100	100	0	271	274	63	122	123	21	98	96	0	0.966	0.947	0.936	0.996	1.735	0.873	0.709	120	557	293	296	-0.049	144	149	144	152	0
1	22	9	"PFJ0153"	"J181_9"	4920	24550	130	644	620	197	86	88	18	99	98	0	463	450	113	126	127	21	100	100	0	1.656	1.648	1.683	1.611	1.499	1.683	0.878	120	638	895	858	0.728	558	337	534	324	0
1	1	10	"PFJ0179"	"J198_2"	950	24760	110	122	125	25	75	77	18	90	71	0	157	159	33	116	118	19	76	55	0	1.146	1.163	1.256	1.276	2.704	0.836	0.188	80	507	88	93	0.197	47	41	50	43	0
1	2	10	"PFJ0184"	"J206_1"	1130	24760	120	163	166	49	67	70	17	99	95	0	244	242	51	106	107	17	99	97	0	0.696	0.728	0.718	0.717	1.823	0.734	0.680	120	542	234	235	-0.524	96	138	99	136	0
1	3	10	"PFJ0186"	"J206_6"	1320	24750	110	126	126	25	68	69	15	97	87	0	154	154	29	105	106	17	87	68	0	1.184	1.184	1.164	1.096	2.298	0.981	0.384	80	459	107	107	0.243	58	49	58	49	0
1	4	10	"PFJ0188"	"J212_1"	1510	24760	120	181	180	44	74	75	17	98	96	0	288	292	65	110	112	17	100	100	0	0.601	0.582	0.593	0.574	1.631	0.559	0.670	120	467	285	288	-0.734	107	178	106	182	0
1	5	10	"PFJ0190"	"J212_4"	1680	24760	150	84	87	20	73	76	19	35	13	0	118	120	20	109	110	16	36	17	0	1.222	1.273	0.981	1.103	3.498	2.469	0.018	156	669	20	25	0.290	11	9	14	11	-50
1	6	10	"PFJ0197"	"J218_1"	1900	24750	90	118	117	31	73	76	19	73	53	0	135	143	31	105	109	17	67	44	0	1.500	1.158	1.223	1.075	3.507	1.066	0.137	52	373	75	82	0.585	45	30	44	38	0
1	7	10	"PFJ0220"	"J222_7"	2080	24750	130	128	141	59	71	74	21	94	76	0	163	164	30	105	107	17	91	78	0	0.983	1.186	1.085	1.094	2.500	1.837	0.238	120	612	115	129	-0.025	57	58	70	59	0
1	8	10	"PFJ0228"	"J227_3"	2270	24750	120	423	403	124	77	83	33	99	97	0	293	280	67	109	113	20	96	95	0	1.880	1.906	1.893	1.989	1.791	2.009	0.810	120	481	530	497	0.911	346	184	326	171	0
1	9	10	"PFJ0231"	"J22_1"	2460	24750	120	143	147	33	78	84	33	85	46	0	188	188	43	114	116	20	88	79	0	0.878	0.932	0.921	0.939	2.228	1.053	0.317	120	450	139	143	-0.187	65	74	69	74	0
1	10	10	"PFJ0233"	"J22_3"	2640	24770	150	92	97	24	80	84	23	29	14	0	124	125	22	117	119	19	23	7	0	1.714	2.125	1.143	1.082	3.925	2.376	0.026	156	574	19	25	0.778	12	7	17	8	-50
1	11	10	"PFJ0238"	"J232_6"	2840	24760	120	117	119	29	83	86	23	64	32	0	164	165	33	124	124	18	71	51	0	0.850	0.878	0.826	0.797	3.218	0.857	0.117	120	478	74	77	-0.234	34	40	36	41	0
1	12	10	"PFJ0242"	"J236_1"	3020	24750	120	215	219	64	82	84	19	99	93	0	304	297	74	126	126	18	97	95	0	0.747	0.801	0.814	0.786	1.645	0.763	0.710	120	512	311	308	-0.420	133	178	137	171	0
1	13	10	"PFJ0262"	"J248_1"	3220	24750	120	140	144	37	81	83	19	92	77	0	185	188	44	122	124	19	88	77	0	0.937	0.955	0.975	0.948	2.117	0.891	0.394	120	445	122	129	-0.095	59	63	63	66	0
1	14	10	"PFJ0264"	"J248_11"	3390	24760	150	94	104	39	76	78	16	53	32	0	126	130	26	116	119	18	36	17	0	1.800	2.000	1.082	1.140	3.836	2.053	0.115	156	582	28	42	0.848	18	10	28	14	-50
1	15	10	"PFJ0267"	"J248_5"	3600	24760	150	85	89	22	75	76	16	38	17	0	119	123	23	114	116	17	26	12	0	2.000	1.556	1.226	1.050	3.793	1.021	0.038	156	609	15	23	1.000	10	5	14	9	-50
1	16	10	"PFJ0271"	"J252_2"	3790	24750	120	170	171	49	73	75	17	98	90	0	278	271	56	112	112	16	99	98	0	0.584	0.616	0.616	0.594	1.928	0.609	0.647	120	482	263	257	-0.775	97	166	98	159	0
1	17	10	"PFJ0273"	"J252_4"	3980	24750	120	564	524	168	75	78	19	100	100	0	546	522	129	112	112	16	99	99	0	1.127	1.095	1.123	1.069	1.553	1.128	0.885	120	496	923	859	0.172	489	434	449	410	0
1	18	10	"PFJ0275"	"J2541_2"	4160	24750	130	134	133	29	78	80	19	90	70	0	231	230	51	113	116	18	96	95	0	0.475	0.470	0.517	0.450	2.209	0.426	0.449	120	501	174	172	-1.075	56	118	55	117	0
1	19	10	"PFK0357"	"Kn3479_1"	4370	24740	150	105	113	36	79	82	19	61	35	0	148	159	47	119	122	22	58	32	0	0.897	0.850	0.832	0.847	2.702	0.749	0.441	156	476	55	74	-0.158	26	29	34	40	-50
1	20	10	"PFK0369"	"Kn3690_1"	4530	24740	130	554	529	178	88	90	20	100	99	0	561	553	196	131	132	22	97	96	0	1.084	1.045	1.049	1.072	1.554	0.970	0.807	120	467	896	863	0.116	466	430	441	422	0
1	21	10	"PFK0371"	"Kn3698_1"	4730	24750	120	286	283	77	94	96	24	98	98	0	351	353	81	137	138	22	99	97	0	0.897	0.875	0.850	0.883	1.611	0.878	0.753	120	527	406	405	-0.157	192	214	189	216	0
1	22	10	"PFK0373"	"Kn3698_4"	4930	24750	120	303	310	111	93	96	24	96	94	0	565	553	170	134	135	21	99	96	0	0.487	0.518	0.510	0.502	1.692	0.527	0.845	120	551	641	636	-1.037	210	431	217	419	0
1	1	11	"PFK0375"	"Kn3744_1"	940	24950	120	458	463	174	71	75	19	100	100	0	687	644	226	110	113	19	99	99	0	0.671	0.734	0.737	0.744	1.480	0.722	0.884	120	623	964	926	-0.576	387	577	392	534	0
1	2	11	"PFK0378"	"Kn3773_1"	1130	24950	120	164	165	37	68	71	17	98	95	0	229	231	52	108	109	17	96	95	0	0.793	0.789	0.755	0.806	1.808	0.708	0.640	120	500	217	220	-0.334	96	121	97	123	0
1	3	11	"PFK0408"	"Kn4447_1"	1320	24950	120	138	140	31	68	71	16	95	90	0	156	159	27	106	107	15	94	80	0	1.400	1.358	1.263	1.291	2.180	1.375	0.423	120	534	120	125	0.485	70	50	72	53	0
1	4	11	"PFK0410"	"Kn4524_1"	1510	24950	120	174	178	44	73	76	19	97	95	0	238	235	54	110	112	17	97	95	0	0.789	0.840	0.834	0.868	1.760	0.815	0.627	120	539	229	230	-0.342	101	128	105	125	0
1	5	11	"PFK0412"	"Kn459_3"	1710	24950	120	699	647	210	75	77	19	100	100	0	1010	944	274	111	113	18	100	100	0	0.694	0.687	0.690	0.669	1.434	0.691	0.916	120	533	1523	1405	-0.527	624	899	572	833	0
1	6	11	"PFK0415"	"Kn4670_1"	1910	24950	110	137	138	33	76	79	21	88	73	0	165	174	35	111	114	19	93	76	0	1.130	0.984	1.043	0.971	2.466	0.918	0.324	80	513	115	125	0.176	61	54	62	63	0
1	7	11	"PFK0423"	"Kn4895_2"	2070	24950	100	137	138	39	72	75	21	92	78	0	170	171	34	107	109	17	91	82	0	1.032	1.031	0.988	0.946	2.660	1.097	0.249	80	428	128	130	0.045	65	63	66	64	0
1	8	11	"PFK0431"	"Kn5081_1"	2280	24940	130	172	179	46	76	85	36	94	75	0	373	365	102	110	113	19	97	97	0	0.365	0.404	0.391	0.397	1.848	0.350	0.529	120	598	359	358	-1.454	96	263	103	255	0
1	9	11	"PFK0462"	"Kn585_3"	2460	24940	120	150	163	62	77	85	36	90	50	0	271	267	66	111	113	20	98	92	0	0.456	0.551	0.497	0.499	2.111	0.608	0.484	120	496	233	242	-1.132	73	160	86	156	0
1	10	11	"PFK0466"	"Kn588_2"	2650	24940	120	318	316	84	79	82	22	100	99	0	483	459	122	115	118	19	100	100	0	0.649	0.689	0.687	0.704	1.611	0.659	0.829	120	461	607	581	-0.623	239	368	237	344	0
1	11	11	"PFK0469"	"Kn5905_4"	2840	24940	130	141	144	37	81	84	23	89	64	0	243	239	56	118	121	19	95	92	0	0.480	0.521	0.476	0.476	2.320	0.486	0.330	120	519	185	184	-1.059	60	125	63	121	0
1	12	11	"PFK0476"	"Kn603_2"	3020	24940	120	1072	1000	334	82	85	27	100	100	0	1098	998	317	119	121	18	100	100	0	1.011	1.044	1.043	1.039	1.516	1.026	0.907	120	497	1969	1797	0.016	990	979	918	879	0
1	13	11	"PFK0484"	"Kn656_1"	3210	24930	130	173	177	46	81	83	22	96	88	0	216	214	49	120	121	18	93	89	0	0.958	1.021	1.014	1.026	1.754	0.992	0.639	120	551	188	190	-0.061	92	96	96	94	0
1	14	11	"PFK0486"	"Kn657_2"	3410	24940	130	363	359	130	77	79	15	100	99	0	357	360	101	118	120	17	99	96	0	1.197	1.165	1.146	1.149	1.570	1.223	0.835	120	519	525	524	0.259	286	239	282	242	0
1	15	11	"PFK0519"	"Kn819_1"	3600	24940	130	3004	2662	921	77	79	17	100	100	0	2849	2658	901	117	118	17	100	100	0	1.071	1.017	1.018	1.020	1.470	1.014	0.914	120	508	5659	5126	0.099	2927	2732	2585	2541	0
1	16	11	"PFK0523"	"Kn8362_1"	3790	24930	120	338	322	87	75	77	18	100	98	0	386	368	103	115	116	16	97	96	0	0.970	0.976	1.000	0.980	1.536	0.921	0.814	120	473	534	500	-0.043	263	271	247	253	0
1	17	11	"PFK0526"	"Kn8409_1"	3970	24940	120	171	168	43	77	80	20	92	88	0	338	339	93	115	117	17	99	97	0	0.422	0.406	0.427	0.404	1.837	0.379	0.690	120	484	317	315	-1.246	94	223	91	224	0
1	18	11	"PFK0538"	"Kn906_1"	4160	24930	130	428	409	116	84	86	20	99	98	0	499	478	127	119	122	19	99	98	0	0.905	0.905	0.906	0.922	1.508	0.878	0.838	120	572	724	684	-0.144	344	380	325	359	0
1	19	11	"PFK0541"	"Kn918_1"	4360	24930	130	1656	1501	510	86	88	21	100	100	0	1817	1646	524	126	127	20	100	100	0	0.928	0.931	0.952	0.933	1.427	0.925	0.898	120	554	3261	2935	-0.107	1570	1691	1415	1520	0
1	20	11	"PFK0549"	"Kn945_1"	4550	24940	130	664	621	221	92	94	20	99	98	0	1182	1084	317	134	136	20	100	100	0	0.546	0.557	0.561	0.529	1.627	0.573	0.886	120	575	1620	1479	-0.874	572	1048	529	950	0
1	21	11	"PFK1038"	"Ks510_8"	4740	24930	130	650	638	178	96	98	20	100	100	0	378	373	94	137	137	20	98	96	0	2.299	2.297	2.241	2.396	1.526	2.305	0.824	120	562	795	778	1.201	554	241	542	236	0
1	22	11	"PFK1040"	"Ks51_11"	4930	24930	130	747	715	204	96	98	21	100	100	0	607	585	171	134	136	21	100	100	0	1.376	1.373	1.488	1.414	1.544	1.349	0.832	120	594	1124	1070	0.461	651	473	619	451	0
1	1	12	"PFK1042"	"Ks51_2"	960	25140	110	107	107	22	66	69	19	82	57	0	136	136	25	105	106	16	72	43	0	1.323	1.323	1.313	1.355	3.184	1.233	0.146	80	495	72	72	0.403	41	31	41	31	0
1	2	12	"PFK1044"	"Ks51_4"	1140	25140	120	156	155	40	66	69	21	95	86	0	295	309	90	105	106	17	100	96	0	0.474	0.436	0.447	0.433	1.838	0.376	0.538	120	506	280	293	-1.078	90	190	89	204	0
1	3	12	"PFK1046"	"Ks51_6"	1330	25140	120	102	105	23	68	70	16	83	54	0	149	151	30	104	106	15	85	67	0	0.756	0.787	0.684	0.746	3.014	0.670	0.198	120	490	79	84	-0.404	34	45	37	47	0
1	4	12	"PFK1048"	"Ks532_3"	1510	25150	100	108	119	35	71	74	20	80	43	0	136	139	26	105	106	16	73	47	0	1.194	1.412	1.423	1.286	2.731	2.400	0.157	80	407	68	82	0.255	37	31	48	34	0
1	5	12	"PFK1074"	"Ks56_11"	1700	25140	130	177	175	40	77	80	23	97	90	0	234	228	50	112	115	19	95	92	0	0.820	0.845	0.836	0.832	1.784	0.817	0.621	120	612	222	214	-0.287	100	122	98	116	0
1	6	12	"PFK1076"	"Ks56_16"	1900	25150	110	146	151	41	81	84	27	90	63	0	164	164	31	116	118	18	86	62	0	1.354	1.458	1.143	1.367	2.697	1.688	0.290	80	469	113	118	0.437	65	48	70	48	0
1	7	12	"PFK1078"	"Ks56_18"	2080	25140	120	143	153	62	77	82	29	85	59	0	191	198	47	112	114	19	96	87	0	0.835	0.884	0.811	0.809	2.375	1.089	0.342	120	502	145	162	-0.259	66	79	76	86	0
1	8	12	"PFK1080"	"Ks56_23"	2280	25140	120	125	132	37	79	87	38	62	19	0	189	187	43	109	111	19	90	75	0	0.575	0.679	0.600	0.633	2.916	0.855	0.207	120	488	126	131	-0.798	46	80	53	78	0
1	9	12	"PFK1082"	"Ks56_26"	2460	25160	150	95	98	26	78	85	33	28	3	0	121	125	23	109	112	19	41	17	0	1.417	1.250	0.915	1.074	3.324	4.208	0.051	156	609	29	36	0.503	17	12	20	16	-50
1	10	12	"PFK1085"	"Ks56_32"	2650	25140	130	187	191	44	77	80	20	98	95	0	341	337	89	113	115	19	97	95	0	0.482	0.509	0.505	0.522	1.771	0.458	0.721	120	502	338	338	-1.052	110	228	114	224	0
1	11	12	"PFK1110"	"Ks624_12"	2840	25140	120	198	206	59	78	83	26	98	94	0	259	252	58	115	117	19	96	95	0	0.833	0.934	0.907	0.972	1.802	0.957	0.604	120	513	264	265	-0.263	120	144	128	137	0
1	12	12	"PFK1113"	"Ks624_4"	3040	25140	120	180	184	44	79	85	34	95	77	0	301	295	66	115	117	18	98	96	0	0.543	0.583	0.574	0.561	1.689	0.575	0.566	120	430	287	285	-0.881	101	186	105	180	0
1	13	12	"PFK1115"	"Ks625_10"	3210	25150	150	90	94	23	82	85	28	17	4	0	124	123	19	119	121	19	22	3	0	1.600	3.000	1.000	0.979	4.123	3.260	0.004	156	615	13	16	0.678	8	5	12	4	-50
1	14	12	"PFK1117"	"Ks625_14"	3420	25130	120	459	462	130	78	80	16	100	100	0	752	681	217	115	117	16	99	98	0	0.598	0.678	0.678	0.720	1.683	0.632	0.835	120	439	1018	950	-0.742	381	637	384	566	0
1	15	12	"PFK1119"	"Ks625_7"	3600	25130	120	147	150	34	79	91	136	2	0	0	249	247	53	118	121	33	95	90	0	0.519	0.550	0.540	0.521	2.092	0.475	0.479	120	438	199	200	-0.946	68	131	71	129	0
1	16	12	"PFK1122"	"Ks646_2"	3790	25130	120	183	184	46	79	81	17	95	94	0	258	257	57	119	121	17	97	95	0	0.748	0.761	0.776	0.748	1.930	0.746	0.636	120	486	243	243	-0.419	104	139	105	138	0
1	17	12	"PFK1144"	"Ks66_16"	3980	25130	130	278	276	70	83	85	18	100	100	0	357	344	89	121	123	18	97	97	0	0.826	0.865	0.846	0.902	1.754	0.813	0.799	120	532	431	416	-0.275	195	236	193	223	0
1	18	12	"PFK1146"	"Ks66_3"	4180	25150	150	101	106	28	86	89	21	39	16	0	136	136	22	127	128	19	31	8	0	1.667	2.222	0.928	0.937	3.699	3.652	0.012	156	671	24	29	0.737	15	9	20	9	-50
1	19	12	"PFK1149"	"Ks66_7"	4370	25130	120	261	256	53	86	90	21	100	100	0	255	253	49	129	130	20	98	95	0	1.389	1.371	1.405	1.415	1.639	1.396	0.674	120	475	301	294	0.474	175	126	170	124	0
1	20	12	"PFK1151"	"Ks68_13"	4560	25140	120	3061	2865	788	91	92	19	100	100	0	2571	2390	615	133	134	21	100	100	0	1.218	1.229	1.223	1.212	1.361	1.246	0.916	120	364	5408	5031	0.285	2970	2438	2774	2257	0
1	21	12	"PFK1153"	"Ks692_12"	4730	25150	150	106	105	22	93	95	18	39	11	0	134	134	22	135	135	20	17	4	0	-13.000	-12.000	1.161	1.111	3.240	0.115	0.000	156	568	12	11	Error	13	-1	12	-1	-50
1	22	12	"PFK1155"	"Ks692_6"	4930	25110	100	133	144	67	96	97	21	67	46	0	154	158	40	137	139	22	41	17	0	2.176	2.286	1.845	1.393	3.564	2.487	0.167	80	407	54	69	1.122	37	17	48	21	0
1	1	13	"PFM0107"	"M17691_2"	950	25330	120	174	175	43	66	69	16	99	97	0	242	237	56	105	106	17	97	92	0	0.788	0.826	0.821	0.866	1.978	0.771	0.691	120	573	245	241	-0.343	108	137	109	132	0
1	2	13	"PFM0110"	"M18079_3"	1140	25330	120	389	364	128	67	70	21	99	99	0	444	428	137	104	106	16	98	97	0	0.947	0.917	0.928	0.930	1.556	0.907	0.845	120	462	662	621	-0.078	322	340	297	324	0
1	3	13	"PFM0112"	"M18079_5"	1330	25330	120	380	382	133	67	69	15	100	100	0	443	436	134	103	105	16	100	100	0	0.921	0.946	0.988	0.954	1.502	0.962	0.868	120	388	653	648	-0.119	313	340	315	333	0
1	4	13	"PFM0116"	"M18377_2"	1470	25340	150	79	85	26	72	74	17	32	14	0	109	111	19	106	110	18	21	7	0	2.333	2.600	1.104	1.136	3.676	2.071	0.055	156	576	10	18	1.222	7	3	13	5	-50
1	5	13	"PFM0118"	"M1840_2"	1710	25330	120	128	128	25	76	78	21	89	62	0	216	214	50	110	113	18	95	88	0	0.491	0.500	0.477	0.533	2.401	0.458	0.409	120	556	158	156	-1.027	52	106	52	104	0
1	6	13	"PFM0121"	"M18869_1"	1900	25330	110	343	328	79	80	85	29	100	100	0	297	297	75	110	112	17	98	96	0	1.406	1.326	1.314	1.368	1.478	1.292	0.804	80	399	450	435	0.492	263	187	248	187	0
1	7	13	"PFM0142"	"M196_6"	2040	25310	120	153	151	38	80	88	42	78	33	0	193	192	38	111	114	18	95	88	0	0.890	0.877	0.905	0.859	2.164	1.462	0.262	120	438	155	152	-0.168	73	82	71	81	0
1	8	13	"PFM0144"	"M196_8"	2230	25310	110	448	448	116	83	92	42	100	100	0	414	417	102	114	118	22	100	97	0	1.217	1.205	1.212	1.235	1.431	1.206	0.808	80	484	665	668	0.283	365	300	365	303	0
1	9	13	"PFM0148"	"M19895_2"	2440	25310	110	175	179	38	79	86	29	95	87	0	252	254	59	112	114	20	98	97	0	0.686	0.704	0.718	0.695	1.692	0.714	0.628	80	434	236	242	-0.544	96	140	100	142	0
1	10	13	"PFM0152"	"M20060_1"	2620	25300	110	168	175	43	80	84	29	96	83	0	237	232	53	119	120	21	95	88	0	0.746	0.841	0.781	0.819	1.922	0.750	0.497	80	421	206	208	-0.423	88	118	95	113	0
1	11	13	"PFM0154"	"M20186_2"	2790	25300	90	191	205	71	85	90	29	92	82	0	236	230	64	126	128	22	88	82	0	0.964	1.154	1.063	1.112	1.962	1.080	0.588	52	360	216	224	-0.053	106	110	120	104	0
1	12	13	"PFM0156"	"M20989_1"	2990	25300	110	306	308	71	83	90	34	100	98	0	364	361	89	121	123	22	100	100	0	0.918	0.938	0.933	0.958	1.442	0.897	0.750	80	477	466	465	-0.124	223	243	225	240	0
1	13	13	"PFM0179"	"M22143_2"	3170	25300	110	140	139	28	83	87	26	83	57	0	198	202	40	120	123	23	92	80	0	0.731	0.683	0.735	0.663	2.106	0.622	0.276	80	415	135	138	-0.453	57	78	56	82	0
1	14	13	"PFM0182"	"M22193_2"	3380	25300	130	356	345	91	81	83	19	99	99	0	406	399	100	118	120	20	100	100	0	0.955	0.940	0.956	0.933	1.606	0.924	0.788	120	569	563	545	-0.067	275	288	264	281	0
1	15	13	"PFM0184"	"M22193_8"	3560	25300	120	159	163	39	76	88	136	13	0	0	261	254	59	115	120	34	95	85	0	0.568	0.626	0.642	0.611	1.921	2.805	0.312	120	437	229	226	-0.815	83	146	87	139	0
1	16	13	"PFM0186"	"M22451_2"	3750	25320	150	86	87	20	79	88	116	0	0	0	111	111	18	118	121	30	3	0	0	-1.000	-1.143	1.056	1.138	4.327	4.771	0.648	156	599	0	1	Error	7	-7	8	-7	-50
1	17	13	"PFM0193"	"M22678_3"	3940	25300	110	170	175	50	85	87	20	92	85	0	302	290	88	124	127	27	91	86	0	0.478	0.542	0.510	0.500	1.850	0.511	0.691	80	469	263	256	-1.066	85	178	90	166	0
1	18	13	"PFM0196"	"M2305_1"	4140	25300	110	151	154	38	87	91	22	87	75	0	167	169	35	129	130	26	65	32	0	1.684	1.675	1.591	1.652	2.991	1.569	0.288	80	443	102	107	0.752	64	38	67	40	0
1	19	13	"PFM0218"	"M24561_3"	4330	25320	110	414	413	67	86	89	21	100	100	0	484	489	70	130	131	19	100	100	0	0.927	0.911	0.939	0.906	1.337	0.877	0.842	80	421	682	686	-0.110	328	354	327	359	0
1	20	13	"PFM0224"	"M24933_22"	4510	25300	150	110	112	24	87	89	18	56	30	0	140	140	26	130	131	20	30	12	0	2.300	2.500	1.283	1.182	3.641	1.070	0.034	156	500	33	35	1.202	23	10	25	10	-50
1	21	13	"PFM0227"	"M24933_9"	4700	25300	120	164	165	41	92	94	19	91	80	0	186	186	38	135	135	20	76	58	0	1.412	1.431	1.341	1.463	2.791	1.306	0.402	120	389	123	124	0.497	72	51	73	51	0
1	22	13	"PFM0229"	"M25032_3"	4900	25300	120	465	443	140	93	95	20	99	97	0	788	737	213	139	141	22	100	100	0	0.573	0.585	0.566	0.573	1.525	0.576	0.869	120	562	1021	948	-0.803	372	649	350	598	0
1	1	14	"PFM0231"	"M2511_3"	910	25500	110	145	147	23	68	70	16	100	98	0	161	164	29	104	107	17	92	85	0	1.351	1.317	1.475	1.536	2.211	1.163	0.509	80	510	134	139	0.434	77	57	79	60	0
1	2	14	"PFM0234"	"M25344_2"	1100	25500	130	173	171	35	69	71	16	100	98	0	205	205	48	106	108	17	94	91	0	1.051	1.030	1.034	1.117	2.016	0.944	0.561	120	540	203	201	0.071	104	99	102	99	0
1	3	14	"PFM0693"	"M50721_5"	1300	25510	130	170	170	46	71	72	18	96	91	0	250	244	66	105	108	16	96	95	0	0.683	0.712	0.697	0.679	2.224	0.679	0.618	120	513	244	238	-0.551	99	145	99	139	0
1	4	14	"PFM0695"	"M51089_1"	1490	25510	120	116	128	65	72	75	17	80	61	0	167	171	34	109	111	18	92	80	0	0.759	0.903	0.755	0.725	2.633	1.740	0.175	120	436	102	118	-0.399	44	58	56	62	0
1	5	14	"PFM0698"	"M51323_1"	1670	25510	120	715	666	189	72	75	19	100	100	0	632	590	159	110	112	17	100	100	0	1.232	1.237	1.253	1.237	1.389	1.237	0.897	120	507	1165	1074	0.301	643	522	594	480	0
1	6	14	"PFM0702"	"M5172_2"	1860	25510	100	112	116	31	74	78	24	76	30	0	169	171	30	109	110	16	96	83	0	0.633	0.677	0.610	0.633	2.599	0.737	0.167	80	425	98	104	-0.659	38	60	42	62	0
1	7	14	"PFM0705"	"M52114_1"	2050	25510	120	362	353	100	79	87	39	98	96	0	611	581	178	113	115	18	100	100	0	0.568	0.585	0.579	0.587	1.512	0.557	0.865	120	530	781	742	-0.815	283	498	274	468	0
1	8	14	"PFM0710"	"M52423_1"	2230	25500	110	253	251	72	87	96	41	92	88	0	530	506	113	121	125	30	100	100	0	0.406	0.426	0.419	0.397	1.751	0.390	0.591	80	504	575	549	-1.301	166	409	164	385	0
1	9	14	"PFM0728"	"M53642_4"	2430	25510	120	328	315	98	84	90	28	98	95	0	326	324	78	117	121	29	98	97	0	1.167	1.116	1.124	1.072	2.009	1.151	0.776	120	583	453	438	0.223	244	209	231	207	0
1	10	14	"PFM0732"	"M53850_1"	2620	25510	130	1929	1765	656	81	87	29	100	100	0	1998	1945	605	119	120	20	100	100	0	0.984	0.922	0.937	0.886	1.395	0.944	0.918	120	600	3727	3510	-0.024	1848	1879	1684	1826	0
1	11	14	"PFM0734"	"M53930_1"	2810	25510	120	654	598	222	85	88	24	98	96	0	709	665	192	126	127	21	99	99	0	0.976	0.952	0.954	0.894	2.024	0.992	0.853	120	505	1152	1052	-0.035	569	583	513	539	0
1	12	14	"PFM0738"	"M54370_2"	2980	25520	150	93	98	38	85	90	29	20	4	0	118	123	23	121	122	21	15	3	0	-2.667	6.500	1.235	1.162	3.870	4.513	0.068	156	708	5	15	Error	8	-3	13	2	-50
1	13	14	"PFM0742"	"M5455_1"	3190	25510	120	255	255	66	79	82	22	100	97	0	367	364	110	115	117	20	97	96	0	0.698	0.707	0.726	0.701	1.655	0.653	0.759	120	617	428	425	-0.518	176	252	176	249	0
1	14	14	"PFM0744"	"M5455_6"	3400	25510	80	147	207	149	81	83	21	69	59	0	180	215	100	119	120	19	84	67	0	1.082	1.313	1.499	1.102	3.224	1.508	0.591	52	326	127	222	0.114	66	61	126	96	0
1	15	14	"PFM0765"	"M55888_4"	3580	25510	130	136	139	36	76	79	16	93	82	0	196	196	40	115	117	19	95	85	0	0.741	0.778	0.782	0.746	2.036	0.737	0.429	120	531	141	144	-0.433	60	81	63	81	0
1	16	14	"PFM0770"	"M55941_1"	3750	25520	150	86	86	18	81	83	18	21	3	0	115	116	20	121	122	18	12	1	0	-0.833	-1.000	0.780	0.727	3.092	0.174	0.002	156	591	-1	0	Error	5	-6	5	-5	-50
1	17	14	"PFM0772"	"M56059_1"	3950	25500	110	117	120	33	85	88	20	66	35	0	246	241	54	127	129	20	92	87	0	0.269	0.307	0.296	0.333	3.135	0.204	0.155	80	500	151	149	-1.895	32	119	35	114	0
1	18	14	"PFM0780"	"M56462_2"	4140	25500	120	826	785	231	87	89	21	100	100	0	829	787	231	129	130	19	99	99	0	1.056	1.061	1.085	1.105	1.607	1.045	0.867	120	606	1439	1356	0.078	739	700	698	658	0
1	19	14	"PFM0782"	"M56512_15"	4340	25510	150	100	101	26	89	91	21	25	11	0	129	132	21	129	131	19	21	7	0	100000.000	4.000	1.000	1.143	3.551	4.231	0.006	156	649	11	15	16.610	11	0	12	3	-50
1	20	14	"PFM0785"	"M56710_1"	4520	25500	120	303	307	88	92	94	20	98	95	0	380	375	88	132	134	19	99	99	0	0.851	0.885	0.846	0.865	1.740	0.890	0.809	120	443	459	458	-0.233	211	248	215	243	0
1	21	14	"PFM0809"	"M58416_1"	4700	25510	150	82	87	23	93	96	20	13	5	0	117	118	22	135	137	21	6	0	0	0.611	0.353	0.829	0.905	2.879	0.931	0.024	156	652	-29	-23	-0.710	-11	-18	-6	-17	-50
1	22	14	"PFM0815"	"M58784_1"	4920	25490	150	86	89	25	90	93	18	14	6	0	113	117	23	134	135	19	10	0	0	0.190	0.059	0.643	0.677	3.029	0.343	0.010	156	872	-25	-18	-2.392	-4	-21	-1	-17	-50
1	1	15	"PFM0817"	"M58847_5"	920	25710	120	188	194	53	71	74	17	99	96	0	361	351	106	111	112	18	96	96	0	0.468	0.512	0.527	0.543	1.806	0.460	0.730	120	638	367	363	-1.095	117	250	123	240	0
1	2	15	"PFM0820"	"M5894_7"	1120	25710	140	116	118	32	71	74	19	78	56	0	176	178	50	108	110	17	85	73	0	0.662	0.671	0.688	0.656	2.142	0.566	0.394	156	613	113	117	-0.596	45	68	47	70	0
1	3	15	"PFM0824"	"M59170_6"	1290	25720	150	94	97	24	73	78	24	41	14	0	120	122	23	108	110	17	42	17	0	1.750	1.714	1.167	1.162	3.023	2.446	0.063	156	654	33	38	0.807	21	12	24	14	-50
1	4	15	"PFM0828"	"M59497_4"	1490	25710	120	492	469	141	72	76	24	100	99	0	540	510	148	108	109	17	99	99	0	0.972	0.988	0.978	1.009	1.552	0.968	0.842	120	512	852	799	-0.041	420	432	397	402	0
1	5	15	"PFN0330"	"N134_61"	1680	25710	120	149	154	35	74	77	21	98	90	0	184	186	38	110	112	22	93	80	0	1.014	1.053	1.146	1.128	1.948	0.979	0.410	120	530	149	156	0.019	75	74	80	76	0
1	6	15	"PFN0332"	"N134_67"	1880	25700	130	335	333	92	74	79	22	100	100	0	325	314	96	110	112	22	95	92	0	1.214	1.270	1.276	1.392	1.783	1.178	0.770	120	563	476	463	0.280	261	215	259	204	0
1	7	15	"PFN0334"	"N134_74"	2060	25700	120	120	128	41	78	85	34	61	22	0	156	162	36	112	114	19	83	61	0	0.955	1.000	0.932	0.868	2.664	1.574	0.253	120	562	86	100	-0.067	42	44	50	50	0
1	8	15	"PFN0336"	"N134_76"	2250	25700	110	462	445	115	89	100	50	100	100	0	311	306	76	119	124	29	96	96	0	1.943	1.904	1.855	2.053	1.648	1.899	0.755	80	514	565	543	0.958	373	192	356	187	0
1	9	15	"PFN0338"	"N134_78"	2440	25710	130	117	133	57	88	98	42	34	15	0	184	192	53	118	122	22	83	72	0	0.439	0.608	0.519	0.451	3.848	1.036	0.235	120	575	95	119	-1.186	29	66	45	74	0
1	10	15	"PFN0342"	"N134_83"	2620	25700	130	325	312	83	83	105	164	77	9	0	454	439	124	117	128	149	90	64	0	0.718	0.711	0.721	0.735	1.660	0.832	0.212	120	563	579	551	-0.478	242	337	229	322	0
1	11	15	"PFN0360"	"N135_22"	2820	25700	120	235	239	75	86	105	161	40	4	0	184	181	40	119	129	150	0	0	0	2.292	2.468	2.416	2.522	2.257	2.788	0.461	120	554	214	215	1.197	149	65	153	62	0
1	12	15	"PFN0363"	"N135_27"	3010	25700	100	118	124	33	84	92	31	53	27	0	168	165	34	117	119	21	76	60	0	0.667	0.833	0.648	0.684	3.270	1.139	0.038	80	349	85	88	-0.585	34	51	40	48	0
1	13	15	"PFN0365"	"N135_7"	3200	25700	120	105	110	26	74	78	22	72	33	0	180	182	39	111	113	19	92	82	0	0.449	0.507	0.508	0.554	2.693	0.439	0.286	120	508	100	107	-1.154	31	69	36	71	0
1	14	15	"PFN0367"	"N135_9"	3380	25700	110	182	205	86	77	79	19	100	97	0	214	226	59	114	117	20	96	93	0	1.050	1.143	1.111	1.185	2.337	1.449	0.573	80	485	205	240	0.070	105	100	128	112	0
1	15	15	"PFN0369"	"N136_13"	3580	25700	120	174	174	46	81	82	17	94	90	0	310	306	85	118	120	21	97	95	0	0.484	0.495	0.484	0.474	2.307	0.435	0.581	120	481	285	281	-1.046	93	192	93	188	0
1	16	15	"PFN0371"	"N136_16"	3760	25710	150	87	90	21	85	86	19	21	6	0	149	151	30	123	124	18	60	34	0	0.077	0.179	0.556	0.482	4.239	0.001	0.000	156	586	28	33	-3.700	2	26	5	28	-50
1	17	15	"PFN0390"	"N137_31"	3960	25700	120	310	311	85	87	89	19	100	98	0	340	334	70	127	128	18	100	100	0	1.047	1.082	1.092	1.055	1.576	1.110	0.766	120	520	436	431	0.066	223	213	224	207	0
1	18	15	"PFN0393"	"N137_38"	4150	25740	150	97	101	41	87	88	19	27	12	0	129	133	35	128	130	20	19	5	0	10.000	2.800	1.125	1.189	4.215	2.731	0.006	156	609	11	19	3.322	10	1	14	5	-50
1	19	15	"PFN0395"	"N137_4"	4340	25700	120	216	216	56	88	89	18	98	95	0	333	331	82	129	131	20	100	99	0	0.627	0.634	0.625	0.632	1.736	0.602	0.704	120	484	332	330	-0.672	128	204	128	202	0
1	20	15	"PFN0398"	"N137_44"	4530	25700	120	150	155	35	93	95	20	87	71	0	305	302	67	137	138	20	97	97	0	0.339	0.376	0.387	0.346	2.234	0.297	0.365	120	506	225	227	-1.559	57	168	62	165	0
1	21	15	"PFN0400"	"N137_5"	4720	25700	120	149	147	29	98	100	20	82	64	0	247	247	56	137	139	21	91	89	0	0.464	0.445	0.450	0.416	2.767	0.364	0.369	120	465	161	159	-1.109	51	110	49	110	0
1	22	15	"PFN0403"	"N137_53"	4910	25710	150	105	105	21	91	94	19	37	11	0	128	132	27	134	135	20	21	5	0	-2.333	-7.000	0.867	0.718	3.879	0.394	0.011	156	798	8	12	Error	14	-6	14	-2	-50
1	1	16	"PFN0420"	"N138_29"	920	25920	150	89	92	24	71	73	17	51	26	0	116	117	21	110	111	17	29	8	0	3.000	3.000	1.164	1.437	3.020	1.485	0.042	156	878	24	28	1.585	18	6	21	7	-50
1	2	16	"PFN0422"	"N138_30"	1130	25910	120	104	106	23	73	76	19	75	40	0	176	175	37	108	110	17	88	82	0	0.456	0.493	0.491	0.495	2.267	0.443	0.265	120	530	99	100	-1.133	31	68	33	67	0
1	3	16	"PFN0427"	"N138_36"	1320	25910	80	108	123	53	74	78	21	78	42	0	123	123	22	110	111	16	44	21	0	2.615	3.769	1.892	2.603	3.648	5.722	0.049	52	287	47	62	1.387	34	13	49	13	0
1	4	16	"PFN0429"	"N138_39"	1500	25900	120	296	292	76	77	80	24	100	96	0	390	387	105	111	113	18	99	99	0	0.785	0.779	0.761	0.808	1.715	0.745	0.793	120	513	498	491	-0.349	219	279	215	276	0
1	5	16	"PFN0431"	"N138_43"	1690	25900	120	341	329	94	80	82	20	98	96	0	601	572	179	114	117	19	100	99	0	0.536	0.544	0.550	0.542	1.533	0.517	0.836	120	447	748	707	-0.900	261	487	249	458	0
1	6	16	"PFN0435"	"N138_51"	1870	25900	150	77	80	17	76	81	24	10	1	0	111	113	20	112	114	22	12	3	0	-1.000	4.000	0.833	0.874	3.789	2.057	0.036	156	672	0	5	Error	1	-1	4	1	-50
1	7	16	"PFN0839"	"N163_7"	2080	25910	90	133	134	33	74	79	27	80	63	0	164	170	40	110	112	18	90	69	0	1.093	1.000	1.141	1.077	2.497	1.110	0.266	52	368	113	120	0.128	59	54	60	60	0
1	8	16	"PFN0843"	"N164_7"	2250	25900	110	230	233	50	83	92	44	100	90	0	279	275	64	117	121	22	97	93	0	0.907	0.949	0.999	1.020	1.644	1.004	0.606	80	518	309	308	-0.140	147	162	150	158	0
1	9	16	"PFN0846"	"N165_14"	2450	25900	120	546	523	159	85	94	43	99	97	0	806	748	209	119	121	22	100	100	0	0.671	0.696	0.684	0.684	1.422	0.690	0.901	120	565	1148	1067	-0.576	461	687	438	629	0
1	10	16	"PFN0848"	"N165_16"	2630	25900	120	9515	8778	3179	85	108	170	100	100	0	3031	2767	992	115	127	155	100	99	0	3.234	3.278	3.360	3.273	1.364	3.354	0.930	120	520	12346	11345	1.693	9430	2916	8693	2652	0
1	11	16	"PFN0852"	"N165_8"	2820	25910	110	147	146	34	83	89	25	82	66	0	161	164	31	117	118	17	81	67	0	1.455	1.340	1.252	1.234	2.439	1.527	0.227	80	474	108	110	0.541	64	44	63	47	0
1	12	16	"PFN0854"	"N166_2"	3020	25870	150	95	113	58	82	88	27	35	16	0	114	116	21	115	117	19	17	3	0	-13.000	31.000	1.673	1.667	3.757	22.545	0.007	156	559	12	32	Error	13	-1	31	1	-50
1	13	16	"PFN0877"	"N168_9"	3190	25900	150	79	84	30	78	82	22	16	6	0	110	112	20	114	115	19	13	3	0	-0.250	-3.000	0.810	0.847	3.331	3.143	0.011	156	519	-3	4	Error	1	-4	6	-2	-50
1	14	16	"PFN0881"	"N169_15"	3380	25900	150	84	92	34	78	81	18	30	19	0	109	116	27	115	116	19	18	8	0	-1.000	14.000	1.000	1.017	3.191	1.494	0.191	156	616	0	15	Error	6	-6	14	1	-50
1	15	16	"PFN0884"	"N169_20"	3570	25900	150	85	86	19	81	82	19	25	3	0	112	113	19	117	118	20	12	1	0	-0.800	-1.250	1.100	1.174	3.599	0.462	0.000	156	697	-1	1	Error	4	-5	5	-4	-50
1	16	16	"PFN0889"	"N170_4"	3790	25880	100	148	150	28	82	84	21	98	77	0	158	160	25	116	117	17	87	62	0	1.571	1.545	1.649	1.532	1.910	1.685	0.321	80	409	108	112	0.652	66	42	68	44	0
1	17	16	"PFN0891"	"N171_3"	3970	25890	120	240	239	59	83	86	22	99	96	0	189	189	37	119	121	17	94	83	0	2.243	2.229	2.248	2.368	2.034	2.353	0.547	120	461	227	226	1.165	157	70	156	70	0
1	18	16	"PFN0895"	"N173_3"	4140	25920	150	88	92	23	83	86	19	26	7	0	124	125	23	123	125	20	17	4	0	5.000	4.500	1.000	0.983	3.032	0.241	0.000	156	454	6	11	2.322	5	1	9	2	-50
1	19	16	"PFN0917"	"N177_5"	4350	25910	150	85	86	16	85	87	21	8	1	0	114	116	20	127	129	21	6	1	0	0.000	-0.091	0.705	0.771	3.124	0.007	0.000	156	535	-13	-10	Error	0	-13	1	-11	-50
1	20	16	"PFN0923"	"N181_1"	4530	25890	120	295	282	79	89	91	18	98	96	0	320	324	83	131	133	19	97	95	0	1.090	1.000	1.071	1.020	1.815	0.980	0.815	120	486	395	386	0.124	206	189	193	193	0
1	21	16	"PFN0925"	"N181_11"	4720	25890	120	614	582	185	95	97	20	99	99	0	589	564	154	136	136	19	100	99	0	1.146	1.138	1.125	1.111	1.531	1.158	0.876	120	496	972	915	0.196	519	453	487	428	0
1	22	16	"PFN0928"	"N181_17"	4910	25890	120	1002	918	310	92	94	21	100	100	0	1544	1459	433	133	135	19	100	100	0	0.645	0.623	0.643	0.597	1.497	0.622	0.896	120	558	2321	2152	-0.633	910	1411	826	1326	0
1	1	17	"PFN0931"	"N181_21"	930	26090	110	131	138	37	70	72	16	91	85	0	184	189	52	107	108	16	92	90	0	0.792	0.829	0.840	0.837	2.437	0.701	0.407	80	506	138	150	-0.336	61	77	68	82	0
1	2	17	"PFN0933"	"N181_25"	1120	26090	90	103	106	21	71	72	15	86	51	0	126	129	29	108	109	16	51	26	0	1.778	1.667	1.444	1.586	3.125	0.743	0.063	52	337	50	56	0.830	32	18	35	21	0
1	3	17	"PFN0958"	"N187_1"	1290	26090	150	77	82	26	73	75	19	21	7	0	106	109	19	107	109	16	21	6	0	-4.000	4.500	1.091	1.132	3.686	10.139	0.002	156	754	3	11	Error	4	-1	9	2	-50
1	4	17	"PFN0960"	"N187_5"	1510	26090	120	218	216	45	77	80	21	100	98	0	313	310	78	111	114	45	94	91	0	0.698	0.698	0.702	0.734	1.716	0.571	0.620	120	462	343	338	-0.519	141	202	139	199	0
1	5	17	"PFN0964"	"N189_3"	1670	26090	150	88	91	25	80	82	19	25	8	0	121	126	27	117	120	41	11	1	0	2.000	1.222	1.000	1.058	4.045	1.089	0.016	156	591	12	20	1.000	8	4	11	9	-50
1	6	17	"PFN0966"	"N189_6"	1890	26090	120	636	613	164	76	80	23	100	100	0	924	905	254	113	114	17	100	100	0	0.691	0.678	0.692	0.683	1.401	0.653	0.890	120	442	1371	1329	-0.534	560	811	537	792	0
1	7	17	"PFN0969"	"N197_2"	2070	26090	120	864	826	274	74	81	30	100	98	0	708	670	205	110	112	17	100	100	0	1.321	1.343	1.387	1.327	1.587	1.342	0.881	120	457	1388	1312	0.402	790	598	752	560	0
1	8	17	"PFN0979"	"N243_1"	2260	26100	120	139	143	38	76	82	31	84	50	0	202	200	42	111	113	19	93	89	0	0.692	0.753	0.761	0.732	2.206	0.857	0.417	120	574	154	156	-0.531	63	91	67	89	0
1	9	17	"PFF1893"	"F8058_1"	2470	26100	90	143	153	45	75	81	44	80	30	0	210	217	53	110	112	19	98	92	0	0.680	0.729	0.720	0.705	1.982	1.211	0.233	52	356	168	185	-0.556	68	100	78	107	0
1	10	17	"PFB0086"	"B312"	2640	26090	120	910	882	295	77	82	37	100	99	0	1064	1025	347	113	115	18	99	98	0	0.876	0.883	0.900	0.932	1.680	0.863	0.898	120	457	1784	1717	-0.191	833	951	805	912	0
1	11	17	"PFB0247"	"B619"	2810	26100	150	87	95	35	78	82	22	29	13	0	121	123	27	115	117	18	29	8	0	1.500	2.125	1.259	1.244	3.130	2.423	0.065	156	623	15	25	0.585	9	6	17	8	-50
1	12	17	"PFB0263"	"B648"	3040	26050	150	88	103	54	81	85	23	32	16	0	119	123	24	114	117	18	24	12	0	1.400	2.444	1.313	1.387	3.174	6.170	0.045	156	626	12	31	0.485	7	5	22	9	-50
1	13	17	"PFB0272"	"B666"	3210	26100	80	112	122	42	82	84	19	67	36	0	130	134	32	115	117	17	44	25	0	2.000	2.105	1.641	1.455	3.444	2.630	0.174	52	281	45	59	1.000	30	15	40	19	0
1	14	17	"PFC0108"	"C322"	3400	26080	120	200	196	54	78	81	17	95	92	0	237	234	52	115	117	18	97	91	0	1.000	0.992	1.000	0.947	1.979	1.000	0.643	120	517	244	237	0.000	122	122	118	119	0
1	15	17	"PFA0055"	"A14801_28"	3590	26090	80	140	143	35	81	82	18	92	78	0	168	182	40	116	118	19	94	71	0	1.135	0.939	1.015	1.083	2.181	0.858	0.308	52	302	111	128	0.182	59	52	62	66	0
1	16	17	"PFA0082"	"A18792_10"	3790	26100	150	100	101	24	84	87	24	34	8	0	130	131	20	119	121	19	34	9	0	1.455	1.417	1.133	1.189	3.757	3.813	0.021	156	701	27	29	0.541	16	11	17	12	-50
1	17	17	"PFA0091"	"A18792_4"	3970	26090	100	335	338	138	86	88	21	97	95	0	382	364	106	122	123	18	100	100	0	0.958	1.041	1.018	0.972	1.763	1.110	0.766	80	372	509	494	-0.062	249	260	252	242	0
1	18	17	"PFA0097"	"A19747_2"	4160	26090	150	92	94	21	88	91	22	19	5	0	126	127	22	124	127	21	16	7	0	2.000	2.000	0.842	0.990	3.905	1.746	0.012	156	452	6	9	1.000	4	2	6	3	-50
1	19	17	"PFA0173"	"A4732_13"	4320	26090	150	86	89	22	87	90	24	10	3	0	120	122	19	127	129	22	8	0	0	0.143	-0.400	0.967	0.934	3.527	3.745	0.012	156	495	-8	-3	-2.807	-1	-7	2	-5	-50
1	20	17	"PFA0219"	"A8784_10"	4530	26080	110	512	511	168	86	88	21	100	97	0	586	550	171	126	128	20	100	100	0	0.926	1.002	1.002	0.993	1.663	0.975	0.876	80	514	886	849	-0.111	426	460	425	424	0
1	21	17	"PFM0561"	"M44175_1"	4720	26080	120	742	686	299	88	89	19	98	95	0	708	663	268	128	130	20	94	92	0	1.128	1.118	1.129	1.164	1.690	1.125	0.876	120	521	1234	1133	0.173	654	580	598	535	0
1	22	17	"PFM0639"	"M46861_1"	4920	26100	150	92	94	19	86	88	20	21	6	0	120	122	23	125	128	22	10	3	0	-1.200	-2.667	1.000	0.976	4.339	0.359	0.015	156	819	1	5	Error	6	-5	8	-3	-50
1	1	18	"PFM0668"	"M48963_5"	940	26280	110	195	199	49	71	74	18	100	100	0	373	370	93	105	107	20	97	97	0	0.463	0.483	0.473	0.497	1.730	0.416	0.705	80	464	392	393	-1.112	124	268	128	265	0
1	2	18	"PFM0751"	"M55156_1"	1100	26300	150	79	83	22	72	75	18	34	11	0	111	114	22	110	112	20	19	5	0	7.000	2.750	1.000	0.973	3.632	0.644	0.015	156	723	8	15	2.807	7	1	11	4	-50
1	3	18	"PFM0789"	"M57163_1"	1310	26290	110	155	155	30	71	73	17	98	93	0	168	170	32	108	111	19	93	76	0	1.400	1.355	1.293	1.358	1.836	1.311	0.501	80	487	144	146	0.485	84	60	84	62	0
1	4	18	"PFM0887"	"M8047_1"	1510	26280	120	244	255	125	75	78	19	99	96	0	444	431	124	110	114	42	99	95	0	0.506	0.561	0.542	0.534	1.712	0.570	0.611	120	567	503	501	-0.983	169	334	180	321	0
1	5	18	"PFD0324"	"D37405_1"	1700	26290	90	119	127	43	77	79	16	90	69	0	155	151	32	118	119	18	71	50	0	1.135	1.515	1.375	1.274	2.293	1.651	0.154	52	293	79	83	0.183	42	37	50	33	0
1	6	18	"PFD0374"	"D42243_5"	1850	26280	150	80	81	20	76	79	18	19	6	0	108	110	19	113	115	17	14	4	0	-0.800	-1.667	1.000	1.032	2.819	2.224	0.012	156	603	-1	2	Error	4	-5	5	-3	-50
1	7	18	"PFD0381"	"D42873_1"	2040	26260	150	80	84	23	74	78	25	19	6	0	113	113	17	111	113	17	15	3	0	3.000	5.000	1.108	1.228	3.997	32.014	0.000	156	662	8	12	1.585	6	2	10	2	-50
1	8	18	"PFD0391"	"D42954_8"	2270	26280	120	126	132	45	73	77	24	87	54	0	149	150	32	110	111	16	77	60	0	1.359	1.475	1.448	1.576	2.387	1.951	0.294	120	527	92	99	0.443	53	39	59	40	0
1	9	18	"PFD0408"	"D47995_1"	2460	26280	120	443	419	133	73	78	38	98	95	0	828	770	223	111	112	17	100	100	0	0.516	0.525	0.510	0.501	1.500	0.514	0.865	120	443	1087	1005	-0.954	370	717	346	659	0
1	10	18	"PFD0468"	"D53677_9"	2620	26290	150	81	85	25	75	79	36	12	2	0	119	119	19	115	116	19	19	5	0	1.500	2.500	1.000	1.150	3.695	1.838	0.057	156	484	10	14	0.585	6	4	10	4	-50
1	11	18	"IMX067I"	"Y_IMX067I"	2840	26290	150	82	89	31	77	80	22	27	10	0	110	113	25	116	118	19	18	5	0	-0.833	-4.000	0.931	0.964	3.898	2.423	0.042	156	502	-1	9	Error	5	-6	12	-3	-50
1	12	18	"IOX204I"	"Y_IOX204I"	3000	26290	150	79	82	23	79	83	23	16	4	0	106	108	21	115	117	19	10	1	0	0.000	-0.429	0.813	0.937	3.038	2.085	0.061	156	533	-9	-4	Error	0	-9	3	-7	-50
1	13	18	"IDX437I"	"Y_IDX437I"	3190	26280	150	76	80	20	81	83	20	8	3	0	106	110	19	115	118	19	10	1	0	0.556	0.200	1.000	0.950	3.180	7.559	0.003	156	583	-14	-6	-0.848	-5	-9	-1	-5	-50
1	14	18	"ILX005I"	"Y_ILX005I"	3380	26280	150	75	80	28	79	80	16	17	5	0	107	108	20	115	117	17	11	3	0	0.500	-0.143	0.833	0.923	3.139	2.704	0.003	156	536	-12	-6	-1.000	-4	-8	1	-7	-50
1	15	18	"Z_1_10"	"Z_1_10"	3570	26280	150	77	83	25	79	82	21	17	3	0	106	111	23	118	120	18	12	3	0	0.167	-0.571	0.800	0.860	3.509	1.856	0.025	156	554	-14	-3	-2.585	-2	-12	4	-7	-50
1	16	18	"Z_1_30"	"Z_1_30"	3760	26280	150	95	107	63	88	91	23	27	10	0	125	131	30	127	128	20	24	11	0	-3.500	4.750	1.000	1.005	3.785	4.948	0.059	156	572	5	23	Error	7	-2	19	4	-50
1	17	18	"Z_2_70"	"Z_2_70"	3970	26270	130	6284	6036	1641	93	95	20	100	100	0	5079	4700	1326	130	132	21	100	100	0	1.251	1.300	1.288	1.311	1.274	1.269	0.932	120	548	11140	10513	0.323	6191	4949	5943	4570	0
1	18	18	"Z_2_90"	"Z_2_90"	4160	26270	120	10750	9883	3124	92	95	22	100	100	0	8918	8238	2667	130	133	23	100	100	0	1.213	1.208	1.240	1.223	1.350	1.203	0.925	120	454	19446	17899	0.278	10658	8788	9791	8108	0
1	19	18	"Z_3_10"	"Z_3_10"	4360	26270	120	146	168	143	88	91	21	88	70	0	163	163	36	130	132	22	60	36	0	1.758	2.424	1.603	1.932	2.937	7.487	0.117	120	463	91	113	0.814	58	33	80	33	0
1	20	18	"Z_3_30"	"Z_3_30"	4540	26320	150	89	92	21	84	86	18	28	10	0	124	127	20	124	126	20	20	4	0	100000.000	2.667	1.000	0.836	3.665	0.350	0.007	156	685	5	11	16.610	5	0	8	3	-50
1	21	18	"Z_3_50"	"Z_3_50"	4740	26270	120	465	442	141	83	84	16	100	100	0	308	304	76	121	123	19	97	94	0	2.043	1.962	1.952	1.984	1.675	2.078	0.806	120	528	569	542	1.031	382	187	359	183	0
1	22	18	"Z_3_70"	"Z_3_70"	4920	26270	110	2689	2545	826	86	88	19	100	100	0	1571	1491	451	127	130	29	100	100	0	1.803	1.803	1.832	1.771	1.493	1.845	0.903	80	452	4047	3823	0.850	2603	1444	2459	1364	0
1	1	19	"Z_5_10"	"Z_5_10"	920	26480	150	83	87	27	71	73	17	40	15	0	115	117	21	106	109	20	33	10	0	1.333	1.455	1.182	1.189	2.847	1.320	0.094	156	873	21	27	0.415	12	9	16	11	-50
1	2	19	"Z_5_30"	"Z_5_30"	1130	26470	100	102	103	21	75	77	17	66	38	0	145	145	28	115	116	18	71	43	0	0.900	0.933	0.875	0.831	3.793	0.764	0.122	80	401	57	58	-0.152	27	30	28	30	0
1	3	19	"Z_5_50"	"Z_5_50"	1320	26480	120	217	213	62	71	74	22	98	95	0	527	505	138	110	113	19	100	100	0	0.350	0.359	0.361	0.343	1.664	0.347	0.817	120	548	563	537	-1.514	146	417	142	395	0
1	4	19	"Z_5_70"	"Z_5_70"	1510	26480	120	856	803	290	75	78	24	99	97	0	2355	2220	830	114	116	20	100	99	0	0.349	0.346	0.349	0.344	1.668	0.332	0.897	120	565	3022	2834	-1.521	781	2241	728	2106	0
1	5	19	"Z_5_90"	"Z_5_90"	1710	26470	120	2026	1880	656	77	79	17	100	100	0	6119	5553	2088	118	119	19	100	100	0	0.325	0.332	0.340	0.341	1.479	0.317	0.927	120	474	7950	7238	-1.622	1949	6001	1803	5435	0
1	6	19	"Z_6_10"	"Z_6_10"	1880	26500	150	78	82	18	75	77	17	26	7	0	117	118	22	115	116	18	23	7	0	1.500	2.333	0.775	0.704	3.667	0.616	0.012	156	629	5	10	0.585	3	2	7	3	-50
1	7	19	"Z_7_50"	"Z_7_50"	2090	26480	110	106	109	23	73	75	17	82	46	0	163	160	32	114	115	17	81	65	0	0.673	0.783	0.750	0.826	2.381	0.581	0.265	80	516	82	82	-0.570	33	49	36	46	0
1	8	19	"Z_7_70"	"Z_7_70"	2270	26470	120	246	328	281	72	74	17	98	98	0	346	385	213	113	113	16	100	98	0	0.747	0.941	0.851	0.830	1.700	1.133	0.851	120	521	407	528	-0.421	174	233	256	272	0
1	9	19	"Z_7_90"	"Z_7_90"	2460	26470	120	533	505	151	73	75	17	100	100	0	865	799	252	114	115	18	99	99	0	0.613	0.631	0.630	0.647	1.502	0.606	0.895	120	459	1211	1117	-0.707	460	751	432	685	0
1	10	19	"Z_8_10"	"Z_8_10"	2640	26450	150	79	82	21	75	78	20	19	8	0	110	115	23	116	118	20	13	5	0	-0.667	-7.000	0.875	0.902	3.614	1.085	0.036	156	533	-2	6	Error	4	-6	7	-1	-50
1	11	19	"Z_8_30"	"Z_8_30"	2840	26480	150	95	177	526	76	79	19	49	23	0	129	160	174	118	119	19	35	19	0	1.727	2.405	1.116	1.183	3.116	3.129	0.881	156	519	30	143	0.788	19	11	101	42	-50
1	12	19	"Z_8_50"	"Z_8_50"	3030	26470	120	11646	10066	3789	77	80	19	100	100	0	13010	11192	3888	118	120	18	100	100	0	0.897	0.902	0.930	0.863	1.456	0.910	0.949	120	453	24461	21063	-0.156	11569	12892	9989	11074	0
1	13	19	"PFA32032"	"oPFA32032"	3220	26450	100	93	94	20	81	82	17	31	13	0	154	154	27	117	120	19	75	48	0	0.324	0.351	0.377	0.427	3.031	0.301	0.056	80	385	49	50	-1.624	12	37	13	37	0
1	14	19	"PFC0775"	"oPFC0775"	3400	26470	120	354	345	89	80	81	17	100	100	0	687	649	175	119	121	19	100	99	0	0.482	0.500	0.506	0.505	1.561	0.487	0.886	120	397	842	795	-1.052	274	568	265	530	0
1	15	19	"PFI17647"	"oPFI17647"	3570	26470	150	83	84	18	77	79	16	28	9	0	115	118	22	117	119	16	22	8	0	-3.000	7.000	0.750	0.842	4.163	0.562	0.029	156	476	4	8	Error	6	-2	7	1	-50
1	16	19	"PFF72435"	"oPFF72435"	3790	26460	120	180	182	50	87	88	19	95	89	0	220	225	51	127	129	21	95	86	0	1.000	0.969	0.927	0.933	1.899	0.946	0.563	120	433	186	193	0.000	93	93	95	98	0
1	17	19	"PFL0040"	"oPFL0040"	3970	26470	120	462	453	140	90	92	19	100	99	0	724	725	201	130	132	21	100	100	0	0.626	0.610	0.635	0.592	1.539	0.600	0.860	120	416	966	958	-0.675	372	594	363	595	0
1	18	19	"PFL0041"	"oPFL0041"	4160	26460	120	673	623	191	83	85	19	100	100	0	774	746	244	123	125	21	99	99	0	0.906	0.867	0.884	0.895	1.529	0.833	0.893	120	413	1241	1163	-0.142	590	651	540	623	0
1	19	19	"PFI17649"	"oPFI17649"	4330	26470	150	79	81	17	82	85	19	12	1	0	112	114	19	124	126	23	5	0	0	0.250	0.100	0.669	0.761	2.996	0.404	0.014	156	558	-15	-11	-2.000	-3	-12	-1	-10	-50
1	20	19	"PFJ12790"	"oPFJ12790"	4550	26480	120	88	90	19	81	82	17	35	7	0	205	205	38	119	120	18	93	88	0	0.081	0.105	0.265	0.201	3.037	0.072	0.025	120	371	93	95	-3.619	7	86	9	86	0
1	21	19	"PFJ12792"	"oPFJ12792"	4750	26480	120	146	150	31	82	84	17	95	88	0	268	263	49	120	122	20	98	95	0	0.432	0.476	0.450	0.447	1.795	0.440	0.598	120	352	212	211	-1.209	64	148	68	143	0
1	22	19	"PFK12895"	"oPFK12895"	4910	26480	150	83	84	19	86	89	20	12	1	0	123	124	22	126	129	26	11	1	0	1.000	1.000	1.412	1.358	3.841	0.485	0.016	156	748	-6	-4	0.000	-3	-3	-2	-2	-50
1	1	20	"PFF72440"	"oPFF72440"	940	26670	120	806	749	266	70	74	26	99	99	0	1647	1628	596	106	108	17	100	100	0	0.478	0.446	0.453	0.434	1.479	0.426	0.896	120	532	2277	2201	-1.066	736	1541	679	1522	0
1	2	20	"PFH0004"	"oPFH0004"	1140	26670	120	400	397	129	72	74	18	100	99	0	475	461	138	109	110	16	99	98	0	0.896	0.923	0.925	0.934	1.451	0.920	0.883	120	495	694	677	-0.158	328	366	325	352	0
1	3	20	"PFD66983"	"oPFD66983"	1320	26660	110	138	141	35	71	74	24	92	70	0	145	148	32	109	111	16	71	51	0	1.861	1.795	1.936	1.961	2.600	1.635	0.329	80	462	103	109	0.896	67	36	70	39	0
1	4	20	"PFBL B0087"	"oPFBLOB0087"	1530	26670	90	114	142	72	72	76	27	65	44	0	161	159	45	112	114	18	69	61	0	0.857	1.489	1.127	1.121	2.758	1.559	0.427	52	347	91	117	-0.222	42	49	70	47	0
1	5	20	"PFBL B0089"	"oPFBLOB0089"	1700	26670	120	133	138	33	75	78	19	92	78	0	193	192	42	114	116	20	94	82	0	0.734	0.808	0.731	0.768	1.940	0.765	0.456	120	464	137	141	-0.446	58	79	63	78	0
1	6	20	"PFL0045"	"oPFL0045"	1890	26660	120	1845	1700	594	74	75	17	100	100	0	1039	993	355	110	112	19	100	99	0	1.906	1.841	1.857	1.942	1.565	1.825	0.905	120	407	2700	2509	0.931	1771	929	1626	883	0
1	7	20	"PFF72441"	"oPFF72441"	2090	26700	150	80	84	22	71	74	17	34	14	0	113	118	25	112	113	16	25	13	0	9.000	2.167	0.900	0.981	2.702	0.900	0.026	156	553	10	19	3.170	9	1	13	6	-50
1	8	20	"PFBL B0090"	"oPFBLOB0090"	2270	26670	120	247	242	71	71	74	16	97	95	0	404	394	108	112	112	16	98	97	0	0.603	0.606	0.589	0.605	1.700	0.589	0.802	120	435	468	453	-0.730	176	292	171	282	0
1	9	20	"PFD66986"	"oPFD66986"	2470	26680	150	78	81	19	75	78	20	21	7	0	118	121	21	112	115	20	21	7	0	0.500	0.667	0.970	0.960	4.446	2.315	0.007	156	537	9	15	-1.000	3	6	6	9	-50
1	10	20	"PFL0049"	"oPFL0049"	2650	26700	150	82	84	20	78	83	28	11	1	0	122	124	23	115	116	20	23	8	0	0.571	0.667	0.891	0.839	3.147	0.719	0.028	156	444	11	15	-0.807	4	7	6	9	-50
1	11	20	"PFK12897"	"oPFK12897"	2810	26670	150	78	80	20	77	80	20	14	5	0	120	121	25	117	118	19	17	6	0	0.333	0.750	0.864	0.894	4.346	0.444	0.018	156	518	4	7	-1.585	1	3	3	4	-50
1	12	20	"PFF72442"	"oPFF72442"	3030	26660	120	262	277	147	76	78	17	97	97	0	487	476	144	117	118	17	99	98	0	0.503	0.560	0.506	0.533	1.747	0.596	0.577	120	499	556	560	-0.992	186	370	201	359	0
1	13	20	"PFF72443"	"oPFF72443"	3220	26660	120	443	426	122	80	82	18	99	99	0	512	482	133	121	123	21	100	99	0	0.928	0.958	0.945	0.965	1.585	0.942	0.886	120	514	754	707	-0.107	363	391	346	361	0
1	14	20	"PFBL B0094"	"oPFBLOB0094"	3410	26660	120	1098	1038	342	83	86	18	100	100	0	2177	2019	698	126	128	21	100	100	0	0.495	0.504	0.505	0.502	1.493	0.492	0.920	120	363	3066	2848	-1.015	1015	2051	955	1893	0
1	15	20	"PFH0026"	"oPFH0026"	3540	26650	150	110	113	26	77	80	17	73	48	0	153	156	32	121	122	19	66	39	0	1.031	1.029	0.916	0.958	3.139	0.855	0.250	156	524	65	71	0.044	33	32	36	35	-50
1	16	20	"PFD67003"	"oPFD67003"	3750	26640	130	242	239	68	76	78	16	98	97	0	493	473	126	118	121	20	99	98	0	0.443	0.459	0.450	0.450	1.758	0.441	0.781	120	508	541	518	-1.176	166	375	163	355	0
1	17	20	"PFM60515"	"oPFM60515"	3930	26640	150	112	116	26	84	86	18	66	37	0	142	143	25	128	130	22	36	13	0	2.000	2.133	1.454	1.379	3.080	1.223	0.090	156	527	42	47	1.000	28	14	32	15	-50
1	18	20	"PFL0099"	"oPFL0099"	4110	26640	120	891	810	287	82	84	18	99	99	0	1849	1722	552	125	127	20	100	100	0	0.469	0.456	0.471	0.439	1.572	0.453	0.895	120	461	2533	2325	-1.092	809	1724	728	1597	0
1	19	20	"PFJ12808"	"oPFJ12808"	4290	26630	110	134	132	22	85	86	19	87	68	0	252	248	58	124	126	24	93	90	0	0.383	0.379	0.393	0.359	2.133	0.322	0.473	80	424	177	171	-1.385	49	128	47	124	0
1	20	20	"PFBL B0145"	"oPFBLOB0145"	4500	26640	120	155	156	44	85	88	25	86	65	0	268	264	62	129	132	26	95	90	0	0.504	0.526	0.498	0.468	2.260	0.495	0.418	120	469	209	206	-0.990	70	139	71	135	0
1	21	20	"PFBL B0149"	"oPFBLOB0149"	4690	26630	150	113	124	43	86	89	23	57	28	0	186	192	46	127	129	22	83	62	0	0.458	0.585	0.509	0.521	2.820	0.614	0.265	156	508	86	103	-1.128	27	59	38	65	-50
1	22	20	"PFI17700"	"oPFI17700"	4880	26630	130	237	232	61	82	84	18	98	95	0	386	377	109	120	123	20	98	97	0	0.583	0.584	0.588	0.615	2.077	0.541	0.739	120	508	421	407	-0.779	155	266	150	257	0
1	1	21	"PFI17702"	"oPFI17702"	900	26840	120	1255	1193	425	71	77	30	100	100	0	939	849	314	107	110	18	100	99	0	1.423	1.512	1.528	1.570	1.560	1.505	0.902	120	544	2016	1864	0.509	1184	832	1122	742	0
1	2	21	"PFG0046"	"oPFG0046"	1100	26840	120	169	169	38	70	74	21	98	95	0	253	255	65	105	106	15	97	95	0	0.669	0.660	0.674	0.684	2.006	0.599	0.681	120	474	247	249	-0.580	99	148	99	150	0
1	3	21	"PFBL B0151"	"oPFBLOB0151"	1280	26840	120	212	211	58	70	73	18	98	95	0	432	443	130	107	109	17	100	98	0	0.437	0.420	0.427	0.421	1.812	0.387	0.793	120	528	467	477	-1.195	142	325	141	336	0
1	4	21	"PFG0047"	"oPFG0047"	1470	26840	120	94	98	20	69	70	15	70	37	0	165	168	35	108	109	17	88	75	0	0.439	0.483	0.441	0.460	3.187	0.320	0.185	120	535	82	89	-1.189	25	57	29	60	0
1	5	21	"PFD67004"	"oPFD67004"	1660	26840	120	194	198	55	70	73	18	98	95	0	308	311	96	107	108	18	97	97	0	0.617	0.627	0.629	0.657	1.910	0.574	0.663	120	496	325	332	-0.697	124	201	128	204	0
1	6	21	"PFL0107"	"oPFL0107"	1860	26840	120	110	114	27	71	74	18	80	54	0	238	237	50	108	110	19	100	97	0	0.300	0.333	0.323	0.309	1.992	0.304	0.446	120	457	169	172	-1.737	39	130	43	129	0
1	7	21	"PFM60519"	"oPFM60519"	2040	26840	130	623	579	184	72	130	972	0	0	0	661	627	197	109	112	31	100	99	0	0.998	0.979	0.966	0.986	1.582	29.233	0.028	120	406	1103	1025	-0.003	551	552	507	518	0
1	8	21	"PFI17707"	"oPFI17707"	2230	26840	120	355	343	105	72	79	47	99	94	0	338	335	104	107	109	18	96	95	0	1.225	1.189	1.175	1.276	1.742	1.150	0.844	120	441	514	499	0.293	283	231	271	228	0
1	9	21	"PFBL B0154"	"oPFBLOB0154"	2430	26840	120	11326	10233	3854	76	81	27	100	100	0	4108	3874	1304	109	111	20	100	100	0	2.813	2.698	2.777	2.588	1.505	2.823	0.921	120	410	15249	13922	1.492	11250	3999	10157	3765	0
1	10	21	"PFM60520"	"oPFM60520"	2610	26840	120	246	245	60	85	88	27	98	97	0	259	256	55	116	118	18	99	97	0	1.126	1.143	1.092	1.165	1.526	1.133	0.733	120	355	304	300	0.171	161	143	160	140	0
1	11	21	"PFBL B0158"	"oPFBLOB0158"	2800	26830	130	2599	2336	814	80	84	26	100	99	0	594	567	211	115	117	18	95	93	0	5.259	4.991	5.009	5.499	1.733	4.915	0.870	120	447	2998	2708	2.395	2519	479	2256	452	0
1	12	21	"PFI17709"	"oPFI17709"	3000	26840	130	797	746	262	75	79	22	100	100	0	996	955	290	111	113	17	100	100	0	0.816	0.795	0.835	0.774	1.539	0.804	0.883	120	550	1607	1515	-0.294	722	885	671	844	0
1	13	21	"PFG0048"	"oPFG0048"	3190	26840	120	1183	1090	381	75	78	19	98	98	0	2448	2285	735	111	114	17	100	100	0	0.474	0.467	0.486	0.436	1.681	0.462	0.910	120	472	3445	3189	-1.077	1108	2337	1015	2174	0
1	14	21	"PFM60526"	"oPFM60526"	3370	26840	120	454	423	128	78	79	16	99	98	0	705	696	212	117	120	20	99	99	0	0.639	0.596	0.615	0.605	1.775	0.579	0.852	120	464	964	924	-0.645	376	588	345	579	0
1	15	21	"PFM60528"	"oPFM60528"	3560	26840	120	620	560	198	78	80	17	100	100	0	447	424	109	121	124	20	99	98	0	1.663	1.591	1.600	1.499	1.583	1.715	0.850	120	511	868	785	0.733	542	326	482	303	0
1	16	21	"PFL0111"	"oPFL0111"	3770	26840	120	137	138	35	75	78	16	92	80	0	194	194	48	117	119	20	88	76	0	0.805	0.818	0.852	0.834	2.110	0.716	0.502	120	498	139	140	-0.313	62	77	63	77	0
1	17	21	"E598_1c"	"E598_1c"	3940	26860	150	82	84	16	80	81	17	17	4	0	115	118	20	122	124	22	8	1	0	-0.286	-1.000	0.875	0.954	3.790	0.331	0.032	156	526	-5	0	Error	2	-7	4	-4	-50
1	18	21	"E598_1e"	"E598_1e"	4140	26860	150	88	89	22	86	88	18	22	7	0	113	116	25	129	131	21	8	3	0	-0.125	-0.231	0.764	0.783	3.020	0.472	0.046	156	552	-14	-10	Error	2	-16	3	-13	-50
1	19	21	"E598_1g"	"E598_1g"	4330	26850	150	86	90	30	87	89	23	14	5	0	114	120	32	131	134	24	15	5	0	0.059	-0.273	0.677	0.725	3.528	0.669	0.102	156	572	-18	-8	-4.087	-1	-17	3	-11	-50
1	20	21	"E598_1i"	"E598_1i"	4500	26830	120	3042	2930	991	86	90	25	100	100	0	1336	1308	455	133	136	25	100	100	0	2.457	2.420	2.402	2.497	1.476	2.439	0.919	120	476	4159	4019	1.297	2956	1203	2844	1175	0
1	21	21	"F48446_9a"	"F48446_9a"	4710	26850	150	80	82	17	82	85	20	12	2	0	107	111	20	126	128	23	6	0	0	0.105	0.000	0.560	0.530	3.192	0.410	0.048	156	602	-21	-15	-3.248	-2	-19	0	-15	-50
1	22	21	"F48446_9c"	"F48446_9c"	4900	26850	150	77	78	18	79	81	18	12	1	0	104	106	18	120	122	20	1	0	0	0.125	0.071	0.606	0.615	3.146	0.584	0.018	156	790	-18	-15	-3.000	-2	-16	-1	-14	-50
1	1	22	"I12861_2g"	"I12861_2g"	920	27040	130	112	112	27	67	70	18	81	59	0	169	175	37	103	105	16	94	84	0	0.682	0.625	0.649	0.648	2.161	0.646	0.347	120	758	111	117	-0.553	45	66	45	72	0
1	2	22	"I12861_2i"	"I12861_2i"	1090	27030	110	144	159	50	70	73	20	100	93	0	227	225	53	105	107	16	97	96	0	0.607	0.742	0.664	0.741	1.912	0.690	0.588	80	449	196	209	-0.721	74	122	89	120	0
1	3	22	"J512_2a"	"J512_2a"	1260	27090	150	74	76	20	70	72	18	19	7	0	105	106	19	108	110	18	12	2	0	-1.333	-3.000	0.962	1.054	3.595	1.054	0.052	156	1004	1	4	Error	4	-3	6	-2	-50
1	4	22	"J512_2c"	"J512_2c"	1510	27050	150	72	77	21	67	70	18	23	8	0	108	110	22	103	105	17	25	11	0	1.000	1.429	0.929	0.841	3.269	0.483	0.017	156	861	10	17	0.000	5	5	10	7	-50
1	5	22	"J512_2e"	"J512_2e"	1680	27060	150	76	79	21	68	72	20	26	11	0	108	109	20	104	107	18	23	5	0	2.000	2.200	0.972	0.829	4.219	1.259	0.064	156	866	12	16	1.000	8	4	11	5	-50
1	6	22	"J512_2g"	"J512_2g"	1910	27030	150	76	79	19	71	102	710	0	0	0	110	110	20	107	110	26	10	0	0	1.667	2.667	0.857	0.932	3.837	4.205	0.020	156	760	8	11	0.737	5	3	8	3	-50
1	7	22	"M40872_8a"	"M40872_8a"	2080	27060	150	70	73	22	68	102	716	0	0	0	98	102	20	106	108	25	5	1	0	-0.250	-1.250	0.591	0.658	3.725	110.719	0.071	156	749	-6	1	Error	2	-8	5	-4	-50
1	8	22	"M40872_8c"	"M40872_8c"	2250	27060	150	72	78	31	69	74	37	7	5	0	100	101	16	106	107	17	8	1	0	-0.500	-1.800	0.714	0.890	3.623	4.047	0.064	156	775	-3	4	Error	3	-6	9	-5	-50
1	9	22	"M40872_8e"	"M40872_8e"	2430	27040	150	74	76	18	72	75	23	14	3	0	103	107	24	107	110	18	16	7	0	-0.500	100000.000	0.803	0.866	4.111	1.143	0.074	156	762	-2	4	Error	2	-4	4	0	-50
1	10	22	"M40872_8g"	"M40872_8g"	2630	27050	150	82	88	31	74	78	24	25	7	0	114	125	56	111	114	18	27	12	0	2.667	1.000	0.976	0.946	3.863	0.502	0.246	156	793	11	28	1.415	8	3	14	14	-50
1	11	22	"M40872_8i"	"M40872_8i"	2810	27050	150	83	88	29	73	78	25	24	5	0	120	123	22	109	112	18	39	14	0	0.909	1.071	0.836	0.921	3.698	1.925	0.053	156	813	21	29	-0.138	10	11	15	14	-50
1	12	22	"EMPTY"	"EMPTY"	3010	27050	150	108	120	56	71	77	30	53	35	0	146	160	62	105	107	17	69	53	0	0.902	0.891	0.922	0.913	2.342	0.937	0.459	156	815	78	104	-0.148	37	41	49	55	-75
1	13	22	"EMPTY"	"EMPTY"	3200	27050	150	133	159	99	70	73	18	67	60	0	198	228	128	106	107	15	78	70	0	0.685	0.730	0.708	0.691	2.595	0.741	0.771	156	784	155	211	-0.546	63	92	89	122	-75
1	14	22	"EMPTY"	"EMPTY"	3390	27050	150	124	147	91	71	73	15	60	55	0	172	197	104	109	111	17	65	58	0	0.841	0.864	0.945	0.875	2.385	0.851	0.763	156	785	116	164	-0.249	53	63	76	88	-75
1	15	22	"EMPTY"	"EMPTY"	3580	27050	150	127	144	74	72	75	17	65	56	0	194	204	92	111	114	20	69	60	0	0.663	0.774	0.709	0.720	2.301	0.785	0.750	156	801	138	165	-0.594	55	83	72	93	-75
1	16	22	"EMPTY"	"EMPTY"	3770	27050	150	186	275	248	71	74	18	69	63	0	255	357	304	109	112	20	73	69	0	0.788	0.823	0.838	0.799	2.245	0.808	0.868	156	752	261	452	-0.344	115	146	204	248	-75
1	17	22	"EMPTY"	"EMPTY"	3960	27040	150	120	137	60	72	74	17	70	59	0	166	181	65	109	111	19	76	61	0	0.842	0.903	0.935	0.866	2.174	0.904	0.621	156	661	105	137	-0.248	48	57	65	72	-75
1	18	22	"EMPTY"	"EMPTY"	4150	27040	150	123	132	50	75	77	17	73	57	0	176	185	54	115	118	20	81	66	0	0.787	0.814	0.793	0.742	2.427	0.804	0.535	156	660	109	127	-0.346	48	61	57	70	-75
1	19	22	"EMPTY"	"EMPTY"	4340	27040	150	80	82	16	78	80	18	17	3	0	125	126	20	120	122	21	20	4	0	0.400	0.667	0.756	0.810	3.612	0.439	0.036	156	667	7	10	-1.322	2	5	4	6	-75
1	20	22	"EMPTY"	"EMPTY"	4520	27040	150	77	78	15	80	83	18	10	1	0	119	120	18	125	127	22	9	0	0	0.500	0.400	0.883	0.853	3.319	0.441	0.057	156	720	-9	-7	-1.000	-3	-6	-2	-5	-75
1	21	22	"EMPTY"	"EMPTY"	4710	27040	150	73	76	13	76	78	16	9	2	0	115	116	18	117	119	20	11	0	0	1.500	0.000	0.732	0.858	2.942	0.017	0.000	156	714	-5	-1	0.585	-3	-2	0	-1	-75
1	22	22	"EMPTY"	"EMPTY"	4900	27040	150	72	73	14	78	81	20	3	0	0	111	112	17	117	121	22	7	0	0	1.000	1.000	0.667	0.807	3.511	0.654	0.029	156	889	-12	-10	0.000	-6	-6	-5	-5	-75
2	1	1	"PFA0116"	"A23157_2"	5490	23110	150	240	261	77	90	92	28	100	98	0	372	375	95	134	137	28	100	98	0	0.630	0.710	0.708	0.709	1.493	0.698	0.763	156	845	388	412	-0.666	150	238	171	241	0
2	2	1	"PFA0048"	"A14801_13"	5680	23110	150	311	316	78	93	96	30	100	99	0	717	702	157	137	140	28	100	100	0	0.376	0.395	0.400	0.386	1.318	0.382	0.827	156	706	798	788	-1.412	218	580	223	565	0
2	3	1	"PFA0211"	"A8109_3"	5870	23110	140	909	854	408	94	96	23	100	100	0	947	914	402	137	140	26	100	100	0	1.006	0.978	0.938	0.953	1.365	0.980	0.870	156	640	1625	1537	0.009	815	810	760	777	0
2	4	1	"PFA0021"	"A11962_3"	6060	23110	150	149	151	31	91	94	22	91	70	0	172	178	32	133	137	27	66	35	0	1.487	1.333	1.450	1.376	2.820	1.015	0.311	156	707	97	105	0.573	58	39	60	45	-50
2	5	1	"PFA0164"	"A3310_6"	6250	23110	150	245	241	44	87	89	20	100	100	0	336	347	72	127	131	25	100	99	0	0.756	0.700	0.693	0.708	1.509	0.647	0.724	156	701	367	374	-0.404	158	209	154	220	0
2	6	1	"PFA0033"	"A13725_2"	6440	23110	150	1072	1022	303	91	93	24	100	100	0	372	367	72	132	137	28	100	99	0	4.088	3.962	3.916	3.855	1.400	4.385	0.809	156	757	1221	1166	2.031	981	240	931	235	0
2	7	1	"PFB0041"	"B180"	6630	23110	150	522	525	194	89	93	26	100	100	0	425	432	119	129	134	27	100	100	0	1.463	1.439	1.407	1.394	1.457	1.510	0.830	156	708	729	739	0.549	433	296	436	303	0
2	8	1	"PFB0043"	"B186"	6810	23110	150	321	330	78	85	88	22	100	100	0	314	322	68	127	130	22	100	100	0	1.262	1.256	1.304	1.270	1.410	1.231	0.767	156	673	423	440	0.336	236	187	245	195	0
2	9	1	"PFB0048"	"B197"	7010	23110	150	797	743	216	87	96	35	100	100	0	750	726	190	131	139	37	100	100	0	1.147	1.103	1.095	1.086	1.335	1.099	0.891	156	734	1329	1251	0.198	710	619	656	595	0
2	10	1	"PFB0056"	"B218"	7190	23110	150	6967	6723	2412	92	100	34	100	100	0	8195	7999	2656	136	145	38	100	100	0	0.853	0.843	0.853	0.823	1.305	0.828	0.889	156	694	14934	14494	-0.229	6875	8059	6631	7863	0
2	11	1	"PFB0059"	"B241"	7380	23110	150	143	144	30	95	101	31	68	31	0	184	186	35	140	144	31	69	26	0	1.091	1.065	1.071	1.067	3.095	0.894	0.209	156	674	92	95	0.126	48	44	49	46	-50
2	12	1	"PFB0069"	"B270"	7570	23110	150	165	167	29	101	111	42	78	23	0	320	316	62	147	156	43	98	88	0	0.370	0.391	0.394	0.381	1.839	0.385	0.463	156	819	237	235	-1.435	64	173	66	169	0
2	13	1	"PFB0161"	"B471"	7770	23110	150	431	426	97	100	106	32	100	99	0	502	494	108	145	151	36	100	98	0	0.927	0.934	0.966	0.940	1.370	0.921	0.841	156	761	688	675	-0.109	331	357	326	349	0
2	14	1	"PFB0183"	"B508"	7960	23110	140	181	184	39	96	98	21	97	86	0	291	291	58	144	146	27	99	96	0	0.578	0.599	0.602	0.578	1.678	3.935	0.328	156	602	232	235	-0.790	85	147	88	147	0
2	15	1	"PFB0185"	"B511"	8140	23110	150	236	235	56	97	100	21	98	96	0	441	440	105	145	146	26	100	98	0	0.470	0.468	0.473	0.463	1.429	0.444	0.771	156	703	435	433	-1.091	139	296	138	295	0
2	16	1	"PFB0199"	"B537"	8340	23110	140	284	295	76	100	102	22	100	98	0	613	608	178	143	144	24	100	100	0	0.391	0.419	0.418	0.417	1.441	0.390	0.814	156	632	654	660	-1.353	184	470	195	465	0
2	17	1	"PFB0205"	"B549"	8530	23100	140	808	763	169	98	101	22	100	100	0	742	710	144	141	143	24	100	100	0	1.181	1.169	1.184	1.171	1.281	1.153	0.896	156	619	1311	1234	0.240	710	601	665	569	0
2	18	1	"PFB0211"	"B556"	8710	23100	150	5314	5290	1914	96	112	183	100	100	0	6770	6571	2262	135	145	116	100	100	0	0.786	0.807	0.798	0.800	1.232	0.782	0.922	156	682	11853	11630	-0.347	5218	6635	5194	6436	0
2	19	1	"PFC0047"	"C187"	8910	23100	150	797	792	220	97	100	24	100	100	0	1129	1116	334	139	140	28	100	100	0	0.707	0.711	0.700	0.726	1.298	0.663	0.886	156	715	1690	1672	-0.500	700	990	695	977	0
2	20	1	"PFC0049"	"C191"	9110	23100	150	248	253	76	99	103	26	96	91	0	777	748	265	143	146	25	98	98	0	0.235	0.255	0.254	0.254	1.624	0.227	0.789	156	705	783	759	-2.089	149	634	154	605	0
2	21	1	"PFC0053"	"C199"	9300	23110	150	236	233	53	102	107	30	96	90	0	344	339	80	143	147	29	98	93	0	0.667	0.668	0.687	0.680	1.724	0.657	0.687	156	658	335	327	-0.585	134	201	131	196	0
2	22	1	"PFC0064"	"C230"	9500	23120	150	118	120	25	98	111	51	12	0	0	161	163	31	139	154	60	10	1	0	0.909	0.917	1.000	0.926	3.666	0.734	0.119	156	841	42	46	-0.138	20	22	22	24	-50
2	1	2	"PFC0067"	"C234"	5510	23310	150	603	604	129	80	83	19	100	100	0	1018	981	186	120	124	23	100	100	0	0.582	0.609	0.606	0.602	1.299	0.588	0.890	156	716	1421	1385	-0.780	523	898	524	861	0
2	2	2	"PFC0074"	"C249"	5700	23320	150	134	141	36	90	93	24	76	44	0	210	214	49	129	133	28	89	70	0	0.543	0.600	0.590	0.576	2.353	0.598	0.499	156	487	125	136	-0.880	44	81	51	85	-50
2	3	2	"PFK0421"	"Kn479_3"	5880	23320	150	199	205	53	92	94	24	98	89	0	278	286	66	131	135	26	100	97	0	0.728	0.729	0.742	0.711	1.670	0.712	0.635	156	469	254	268	-0.458	107	147	113	155	0
2	4	2	"PFK0499"	"Kn722_1"	6080	23310	150	411	408	107	93	96	23	100	100	0	336	343	85	133	137	25	97	96	0	1.567	1.500	1.467	1.575	1.569	1.494	0.777	156	467	521	525	0.648	318	203	315	210	0
2	5	2	"PFK0529"	"Kn862_1"	6270	23310	150	1063	1035	393	97	337	2298	0	0	0	619	619	204	135	139	28	99	98	0	1.996	1.938	1.970	1.946	1.396	1.971	0.874	156	442	1450	1422	0.997	966	484	938	484	0
2	6	2	"PFK0159"	"Kn1106_2"	6440	23350	150	111	115	26	95	553	3391	0	0	0	152	154	30	133	150	220	0	0	0	0.842	0.952	0.800	0.802	2.891	190.249	0.025	156	529	35	41	-0.248	16	19	20	21	-50
2	7	2	"PFK0179"	"Kn1255_4"	6660	23300	140	1071	1123	407	90	93	22	100	100	0	838	834	257	128	133	26	100	99	0	1.382	1.463	1.448	1.460	1.382	1.468	0.890	156	507	1691	1739	0.466	981	710	1033	706	0
2	8	2	"PFK0266"	"Kn2144_2"	6850	23310	140	573	558	172	91	98	33	100	99	0	380	371	89	131	137	33	97	97	0	1.936	1.946	1.942	1.940	1.421	2.057	0.826	156	432	731	707	0.953	482	249	467	240	0
2	9	2	"PFK1250"	"Ks8_1"	7010	23340	150	193	190	64	96	107	41	73	55	0	228	235	58	134	147	44	80	55	0	1.032	0.931	0.896	0.888	2.255	0.950	0.571	156	582	191	195	0.045	97	94	94	101	-50
2	10	2	"PFK0668"	"Ks13_2"	7230	23300	140	757	736	231	91	101	39	100	100	0	355	352	82	133	146	44	97	94	0	3.000	2.945	2.984	2.925	1.381	3.027	0.826	156	499	888	864	1.585	666	222	645	219	0
2	11	2	"PFK0833"	"Ks25_5"	7400	23310	150	130	134	30	109	115	40	30	4	0	195	200	39	151	156	41	53	13	0	0.477	0.510	0.627	0.571	3.995	0.601	0.235	156	530	65	74	-1.067	21	44	25	49	-50
2	12	2	"PFK0849"	"Ks26_17"	7580	23340	90	209	206	44	129	143	51	69	23	0	268	261	44	178	190	57	67	26	0	0.889	0.928	0.889	0.852	2.574	0.884	0.407	52	327	170	160	-0.170	80	90	77	83	0
2	13	2	"PFK0898"	"Ks31_1"	7790	23310	150	287	286	71	114	125	42	98	89	0	393	393	89	158	170	50	97	92	0	0.736	0.732	0.750	0.725	1.664	0.714	0.730	156	549	408	407	-0.442	173	235	172	235	0
2	14	2	"PFK0968"	"Ks42_6"	7990	23310	140	146	150	26	106	110	24	75	43	0	275	273	55	151	153	29	96	84	0	0.323	0.361	0.380	0.351	2.157	0.324	0.400	156	444	164	166	-1.632	40	124	44	122	0
2	15	2	"PFK1224"	"Ks83_19"	8190	23320	150	118	120	24	106	109	22	34	11	0	152	153	22	149	152	26	16	1	0	4.000	3.500	1.352	1.040	3.884	0.685	0.008	156	507	15	18	2.000	12	3	14	4	-50
2	16	2	"PFK1246"	"Ks89_2"	8360	23310	150	163	165	31	105	107	22	91	71	0	244	248	45	147	149	24	96	88	0	0.598	0.594	0.609	0.590	2.188	0.559	0.462	156	522	155	161	-0.742	58	97	60	101	0
2	17	2	"PFK1245"	"Ks89_10"	8560	23320	150	116	118	24	103	105	23	32	8	0	147	148	26	146	148	23	19	5	0	13.000	7.500	1.143	1.191	4.339	0.666	0.033	156	472	14	17	3.700	13	1	15	2	-50
2	18	2	"PFK1268"	"Ks97_1"	8740	23300	140	409	411	97	105	107	23	100	100	0	341	349	66	146	147	24	99	99	0	1.559	1.507	1.494	1.514	1.418	1.501	0.805	156	456	499	509	0.641	304	195	306	203	0
2	19	2	"PFK0567"	"Ks101_10"	8930	23300	150	435	428	120	106	108	23	99	98	0	551	536	143	148	149	23	98	97	0	0.816	0.830	0.807	0.828	1.439	0.805	0.861	156	530	732	710	-0.293	329	403	322	388	0
2	20	2	"PFK0617"	"Ks117_4"	9130	23310	150	149	149	30	110	112	25	64	34	0	209	215	40	154	155	23	85	61	0	0.709	0.639	0.690	0.656	2.640	0.641	0.298	156	503	94	100	-0.496	39	55	39	61	-50
2	21	2	"PFK0689"	"Ks157_11"	9310	23300	150	17788	17682	4652	120	125	30	100	100	0	3654	3697	838	158	161	28	100	100	0	5.054	4.962	4.965	4.888	1.264	5.144	0.900	156	415	21164	21101	2.337	17668	3496	17562	3539	0
2	22	2	"PFK0731"	"Ks186_10"	9500	23300	160	65535	58580	14006	131	143	56	100	100	71	65535	58540	14001	177	195	70	100	100	70	1.001	1.001	1.001	0.982	1.388	0.999	0.944	208	709	130762	116812	0.001	65404	65358	58449	58363	0
2	1	3	"PFK0746"	"Ks202_1"	5530	23510	140	1487	1424	426	81	85	24	100	100	0	1880	1811	457	119	126	29	100	100	0	0.798	0.794	0.803	0.779	1.271	0.806	0.924	156	689	3167	3035	-0.325	1406	1761	1343	1692	0
2	2	3	"PFK0750"	"Ks202_4"	5730	23500	130	210	219	50	84	88	25	100	97	0	273	279	51	123	129	29	100	98	0	0.840	0.865	0.878	0.855	1.480	0.817	0.721	120	428	276	291	-0.252	126	150	135	156	0
2	3	3	"PFK0747"	"Ks202_10"	5910	23500	150	432	427	105	86	88	21	100	100	0	468	462	107	126	128	23	100	100	0	1.012	1.015	1.019	1.027	1.361	0.987	0.854	156	449	688	677	0.017	346	342	341	336	0
2	4	3	"PFK0766"	"Ks212_4"	6100	23500	150	463	488	134	91	94	23	100	100	0	594	633	149	129	131	23	100	100	0	0.800	0.788	0.783	0.778	1.303	0.772	0.846	156	449	837	901	-0.322	372	465	397	504	0
2	5	3	"PFA0029"	"A12706_1"	6270	23500	150	60117	54053	13158	103	861	4384	100	100	39	8877	10481	5635	132	172	383	95	94	0	6.863	5.213	5.766	5.712	1.554	4.647	0.816	156	422	68759	64299	2.779	60014	8745	53950	10349	0
2	6	3	"PFA0034"	"A13725_4"	6470	23500	150	4375	4831	1694	102	754	4072	54	5	0	1871	1911	473	127	165	356	99	99	0	2.450	2.651	2.563	2.598	1.262	7.713	0.366	156	491	6017	6513	1.293	4273	1744	4729	1784	0
2	7	3	"PFA0036"	"A13725_6"	6670	23500	140	506	514	118	89	92	23	100	100	0	566	560	118	122	125	23	100	100	0	0.939	0.970	0.986	0.968	1.329	0.952	0.853	156	489	861	863	-0.091	417	444	425	438	0
2	8	3	"PFA0038"	"A13725_9"	6850	23500	150	318	322	68	90	94	26	100	100	0	357	358	66	126	130	27	99	98	0	0.987	1.000	1.014	1.011	1.477	1.010	0.794	156	424	459	464	-0.019	228	231	232	232	0
2	9	3	"PFA0041"	"A14195_3"	7040	23560	150	120	120	28	91	98	32	44	8	0	143	144	30	129	138	35	18	5	0	2.071	1.933	1.239	1.193	3.843	0.897	0.245	156	438	43	44	1.051	29	14	29	15	-50
2	10	3	"PFA0043"	"A14263_1"	7230	23500	140	534	523	138	84	91	29	100	100	0	414	427	97	122	130	31	100	99	0	1.541	1.439	1.428	1.438	1.320	1.485	0.834	156	492	742	744	0.624	450	292	439	305	0
2	11	3	"PFA0063"	"A14801_9"	7420	23510	150	149	151	33	90	94	27	89	55	0	153	153	29	128	132	27	44	14	0	2.360	2.440	1.941	2.103	2.520	1.980	0.207	156	501	84	86	1.239	59	25	61	25	-50
2	12	3	"PFA0065"	"A15774_2"	7620	23500	150	126	129	30	108	114	37	27	4	0	205	209	42	148	156	42	63	26	0	0.316	0.344	0.456	0.439	3.535	0.454	0.156	156	525	75	82	-1.663	18	57	21	61	-50
2	13	3	"PFA0067"	"A16096_5"	7800	23500	150	145	145	24	108	112	30	62	18	0	197	199	33	151	157	37	60	24	0	0.804	0.771	0.812	0.832	3.166	0.642	0.208	156	437	83	85	-0.314	37	46	37	48	-50
2	14	3	"PFA0071"	"A16972_1"	7970	23480	150	113	115	21	106	110	25	21	1	0	144	147	29	151	153	27	17	2	0	-1.000	-2.250	0.786	0.801	4.101	0.377	0.042	156	412	0	5	Error	7	-7	9	-4	-50
2	15	3	"PFA0073"	"A1700_2"	8150	23520	150	119	122	28	108	112	25	29	7	0	147	149	32	151	154	29	15	3	0	-2.750	-7.000	0.961	0.870	4.783	0.338	0.009	156	516	7	12	Error	11	-4	14	-2	-50
2	16	3	"PFA0076"	"A1700_6"	8380	23500	150	235	242	57	106	110	26	98	94	0	293	297	55	149	153	28	98	94	0	0.896	0.919	0.907	0.875	1.581	0.901	0.675	156	552	273	284	-0.159	129	144	136	148	0
2	17	3	"PFA0109"	"A22053_4"	8570	23500	150	243	246	48	104	107	24	99	98	0	213	217	36	148	151	27	91	64	0	2.138	2.058	2.128	2.134	1.816	2.050	0.446	156	473	204	211	1.097	139	65	142	69	0
2	18	3	"PFA0112"	"A23157_12"	8760	23490	150	553	554	161	106	109	26	100	98	0	579	580	152	147	150	29	100	98	0	1.035	1.035	1.056	1.027	1.361	1.029	0.876	156	494	879	881	0.049	447	432	448	433	0
2	19	3	"PFA0114"	"A23157_18"	8950	23500	150	372	389	101	104	108	25	100	100	0	1000	1028	246	147	149	26	100	100	0	0.314	0.323	0.316	0.316	1.321	0.318	0.869	156	504	1121	1166	-1.670	268	853	285	881	0
2	20	3	"PFA0117"	"A23157_8"	9150	23500	150	117	120	25	103	105	22	37	14	0	144	152	32	147	147	21	26	12	0	-4.667	3.400	0.875	0.734	3.530	0.475	0.008	156	451	11	22	Error	14	-3	17	5	-50
2	21	3	"PFA0123"	"A24704_11"	9340	23500	150	162	166	35	111	114	25	76	50	0	284	284	53	152	152	25	98	96	0	0.386	0.417	0.422	0.374	2.277	0.385	0.365	156	458	183	187	-1.372	51	132	55	132	0
2	22	3	"PFA0126"	"A24704_6"	9540	23470	150	134	137	35	116	125	44	23	4	0	152	156	33	161	174	58	5	0	0	-2.000	-4.200	1.386	1.192	3.364	0.722	0.294	156	747	9	16	Error	18	-9	21	-5	-50
2	1	4	"PFA0154"	"A3310_10"	5500	23710	150	116	117	30	81	84	21	66	41	0	146	153	36	120	125	26	48	25	0	1.346	1.091	1.132	1.206	2.903	0.810	0.230	156	792	61	69	0.429	35	26	36	33	-50
2	2	4	"PFA0156"	"A3310_15"	5730	23700	150	219	223	43	84	89	25	100	98	0	346	352	61	124	130	30	100	100	0	0.608	0.610	0.630	0.599	1.465	0.588	0.749	156	573	357	367	-0.718	135	222	139	228	0
2	3	4	"PFA0159"	"A3310_22"	5920	23700	140	286	287	65	79	83	22	100	98	0	313	310	59	120	124	23	100	100	0	1.073	1.095	1.096	1.095	1.401	1.110	0.790	156	515	400	398	0.101	207	193	208	190	0
2	4	4	"PFA0162"	"A3310_32"	6110	23700	150	240	242	46	82	86	23	100	100	0	470	464	89	119	123	22	100	100	0	0.450	0.464	0.461	0.458	1.317	0.438	0.817	156	521	509	505	-1.152	158	351	160	345	0
2	5	4	"PFA0165"	"A3310_7"	6310	23710	140	212	224	69	93	579	3647	0	0	0	272	290	72	126	163	375	0	0	0	0.815	0.799	0.832	0.770	1.744	0.745	0.665	156	443	265	295	-0.295	119	146	131	164	0
2	6	4	"PFA0168"	"A3920_1"	6480	23710	150	103	105	22	97	524	3410	0	0	0	128	130	28	126	165	378	0	0	0	3.000	2.000	0.960	0.931	3.630	0.683	0.109	156	435	8	12	1.585	6	2	8	4	-50
2	7	4	"PFC0075"	"C25"	6670	23700	150	87	93	25	87	90	23	21	7	0	124	130	26	118	121	21	28	16	0	0.000	0.500	0.842	0.862	4.722	1.010	0.247	156	480	6	18	Error	0	6	6	12	-50
2	8	4	"PFC0079"	"C258"	6870	23700	140	195	193	47	82	84	18	99	93	0	182	188	41	116	120	21	94	78	0	1.712	1.542	1.627	1.592	1.949	1.471	0.486	156	423	179	183	0.776	113	66	111	72	0
2	9	4	"PFC0082"	"C269"	7050	23700	140	150	153	31	82	84	21	97	82	0	244	246	44	118	122	25	100	98	0	0.540	0.555	0.529	0.531	1.583	0.544	0.615	156	375	194	199	-0.890	68	126	71	128	0
2	10	4	"PFC0085"	"C273"	7240	23700	150	115	121	33	80	83	21	74	38	0	138	139	31	116	120	23	46	12	0	1.591	1.783	1.436	1.357	2.814	1.511	0.199	156	418	57	64	0.670	35	22	41	23	-50
2	11	4	"PFC0087"	"C277"	7440	23700	150	260	265	58	82	85	22	99	99	0	347	344	65	119	123	22	100	100	0	0.781	0.813	0.836	0.803	1.427	0.789	0.786	156	463	406	408	-0.357	178	228	183	225	0
2	12	4	"PFC0090"	"C285"	7640	23700	150	222	223	45	87	90	24	100	98	0	364	370	72	128	131	25	100	100	0	0.572	0.562	0.546	0.552	1.450	0.554	0.744	156	436	371	378	-0.806	135	236	136	242	0
2	13	4	"PFC0107"	"C321"	7820	23700	150	178	181	39	87	90	26	97	86	0	209	206	36	127	131	31	90	69	0	1.110	1.190	1.197	1.187	1.880	1.113	0.531	156	418	173	173	0.150	91	82	94	79	-50
2	14	4	"PFC0110"	"C332"	8000	23700	150	195	193	49	87	89	27	92	86	0	265	264	55	123	129	36	94	88	0	0.761	0.752	0.766	0.771	1.671	0.789	0.737	156	354	250	247	-0.395	108	142	106	141	-50
2	15	4	"PFC0112"	"C337"	8160	23700	150	115	116	26	96	99	30	32	8	0	154	161	32	136	139	35	34	8	0	1.056	0.800	1.000	0.952	3.629	0.732	0.281	156	446	37	45	0.078	19	18	20	25	-50
2	16	4	"PFC0114"	"C344"	8380	23710	150	121	123	24	96	101	29	41	11	0	160	162	29	139	143	32	30	5	0	1.190	1.174	1.025	1.075	3.226	0.774	0.269	156	576	46	50	0.252	25	21	27	23	-50
2	17	4	"PFC0116"	"C35"	8580	23690	150	118	119	25	94	99	27	42	13	0	136	140	29	136	141	32	16	5	0	100000.000	6.250	1.104	1.145	3.281	0.861	0.153	156	526	24	29	16.610	24	0	25	4	-50
2	18	4	"PFC0119"	"C354"	8780	23710	130	157	160	31	95	98	28	93	51	0	242	245	35	132	139	33	100	92	0	0.564	0.575	0.580	0.536	1.777	0.594	0.561	120	447	172	178	-0.827	62	110	65	113	0
2	19	4	"PFC0135"	"C394"	8960	23690	140	158	160	33	95	99	27	85	64	0	294	296	61	137	140	30	100	96	0	0.401	0.409	0.399	0.378	2.258	0.349	0.393	156	444	220	224	-1.317	63	157	65	159	0
2	20	4	"PFC0138"	"C41"	9150	23690	150	118	119	23	91	94	23	54	19	0	145	146	24	133	135	24	29	8	0	2.250	2.154	1.117	1.139	3.999	1.351	0.073	156	409	39	41	1.170	27	12	28	13	-50
2	21	4	"PFC0140"	"C413"	9330	23690	150	114	117	28	94	97	25	41	14	0	145	146	28	135	138	27	25	10	0	2.000	2.091	0.868	0.949	3.150	1.015	0.184	156	443	30	34	1.000	20	10	23	11	-50
2	22	4	"PFC0142"	"C417"	9530	23690	150	243	248	56	87	91	24	100	99	0	340	344	69	131	134	27	99	99	0	0.746	0.756	0.745	0.758	1.463	0.722	0.730	156	750	365	374	-0.422	156	209	161	213	0
2	1	5	"PFC0144"	"C419"	5550	23890	150	188	190	38	88	90	19	98	96	0	310	313	60	129	132	25	100	98	0	0.552	0.554	0.569	0.538	1.624	0.509	0.683	156	633	281	286	-0.856	100	181	102	184	0
2	2	5	"PFC0147"	"C423"	5740	23890	140	404	403	108	84	87	20	100	100	0	384	392	87	123	128	23	100	100	0	1.226	1.186	1.184	1.181	1.407	1.186	0.817	156	426	581	588	0.294	320	261	319	269	0
2	3	5	"PFC0161"	"C449"	5930	23920	150	113	114	29	79	83	22	62	35	0	140	139	25	120	123	22	42	17	0	1.700	1.842	1.213	1.263	3.245	1.407	0.134	156	438	54	54	0.766	34	20	35	19	-50
2	4	5	"PFC0163"	"C453"	6120	23900	140	155	156	36	79	84	36	87	52	0	194	194	33	117	119	21	96	87	0	0.987	1.000	1.022	0.965	2.221	0.992	0.502	156	433	153	154	-0.019	76	77	77	77	0
2	5	5	"PFC0165"	"C46"	6320	23890	150	918	933	267	86	88	27	100	100	0	690	685	175	126	128	22	100	100	0	1.475	1.515	1.555	1.509	1.281	1.555	0.887	156	390	1396	1406	0.561	832	564	847	559	0
2	6	5	"PFC0168"	"C472"	6500	23890	140	282	295	69	88	91	22	100	100	0	358	364	72	129	132	23	100	100	0	0.847	0.881	0.877	0.876	1.447	0.877	0.748	156	370	423	442	-0.239	194	229	207	235	0
2	7	5	"PFC0171"	"C489"	6690	23890	150	226	225	44	84	87	22	100	99	0	246	242	43	121	124	22	97	94	0	1.136	1.165	1.159	1.184	1.523	1.135	0.721	156	406	267	262	0.184	142	125	141	121	0
2	8	5	"PFC0174"	"C492"	6870	23900	150	110	111	27	85	88	21	57	27	0	131	136	25	120	124	24	30	9	0	2.273	1.625	1.472	1.521	3.227	1.112	0.104	156	428	36	42	1.184	25	11	26	16	-50
2	9	5	"PFD0418"	"D49176_20"	7070	23890	150	302	296	80	85	90	32	97	93	0	368	367	93	122	124	24	98	98	0	0.882	0.861	0.891	0.834	1.551	0.855	0.761	156	428	463	456	-0.181	217	246	211	245	0
2	10	5	"PFD0422"	"D49176_29"	7250	23890	150	128	131	24	80	85	31	81	29	0	148	152	27	117	120	21	66	33	0	1.548	1.457	1.514	1.503	2.584	1.390	0.257	156	401	79	86	0.631	48	31	51	35	-50
2	11	5	"PFD0425"	"D49176_32"	7440	23880	140	150	154	32	78	81	17	99	94	0	257	258	45	115	119	20	99	98	0	0.507	0.531	0.495	0.515	1.710	0.483	0.596	156	408	214	219	-0.980	72	142	76	143	0
2	12	5	"PFD0428"	"D49176_37"	7620	23890	150	133	135	29	82	85	20	89	69	0	176	176	29	119	122	22	87	64	0	0.895	0.930	0.903	0.948	2.647	0.878	0.347	156	412	108	110	-0.160	51	57	53	57	-50
2	13	5	"PFD0431"	"D49176_44"	7820	23880	140	353	350	79	71	76	22	100	100	0	401	397	83	104	109	23	100	99	0	0.949	0.952	0.970	0.957	1.355	0.938	0.846	156	418	579	572	-0.075	282	297	279	293	0
2	14	5	"PFD0436"	"D49176_6"	8020	23880	140	2247	2078	557	64	66	21	100	100	0	1793	1763	416	97	98	15	100	100	0	1.287	1.209	1.223	1.184	1.364	1.230	0.909	156	403	3879	3680	0.364	2183	1696	2014	1666	0
2	15	5	"PFD0454"	"D51731_2"	8200	23880	140	241	239	51	70	77	23	100	99	0	289	284	57	108	115	28	99	97	0	0.945	0.960	0.964	0.980	1.482	0.928	0.797	156	482	352	345	-0.082	171	181	169	176	0
2	16	5	"PFD0463"	"D53677_1"	8420	23860	120	117	118	27	82	88	26	60	22	0	162	159	38	118	127	32	60	21	0	0.795	0.878	0.775	0.783	2.959	0.652	0.271	120	476	79	77	-0.330	35	44	36	41	0
2	17	5	"PFD0467"	"D53677_8"	8610	23870	100	141	139	24	83	89	25	88	61	0	170	170	27	121	126	25	81	47	0	1.184	1.143	1.158	1.167	2.013	1.278	0.341	80	361	107	105	0.243	58	49	56	49	0
2	18	5	"PFD0471"	"D54177_1"	8780	23880	150	143	144	37	80	83	19	89	77	0	178	175	38	118	120	21	84	69	0	1.050	1.123	1.014	1.048	2.240	0.981	0.434	156	477	123	121	0.070	63	60	64	57	0
2	19	5	"PFD0474"	"D54346_3"	8970	23880	150	192	191	44	82	84	19	96	94	0	268	268	54	120	122	22	96	96	0	0.743	0.736	0.748	0.730	1.625	0.720	0.662	156	477	258	257	-0.428	110	148	109	148	0
2	20	5	"PFD0478"	"D56259_1"	9160	23880	150	283	279	78	81	83	19	97	96	0	406	393	104	118	121	22	97	96	0	0.701	0.720	0.729	0.696	1.594	0.707	0.768	156	431	490	473	-0.512	202	288	198	275	0
2	21	5	"PFD0512"	"D6287_18"	9340	23880	150	126	127	26	78	81	17	87	69	0	157	160	26	117	119	20	80	49	0	1.200	1.140	1.050	1.117	2.671	1.025	0.280	156	377	88	92	0.263	48	40	49	43	-50
2	22	5	"PFD0515"	"D6287_22"	9530	23880	150	569	565	177	76	78	15	99	98	0	765	759	232	117	119	18	98	98	0	0.761	0.762	0.758	0.764	1.490	0.749	0.886	156	659	1141	1131	-0.394	493	648	489	642	0
2	1	6	"PFD0519"	"D6287_3"	5560	24060	150	122	124	25	85	87	20	75	42	0	168	169	33	125	129	25	65	44	0	0.860	0.886	0.724	0.836	3.253	0.667	0.212	156	680	80	83	-0.217	37	43	39	44	-50
2	2	6	"PFD0521"	"D6287_31"	5740	24080	140	218	215	54	90	91	20	97	93	0	335	327	76	133	135	23	98	96	0	0.634	0.644	0.604	0.641	1.885	0.603	0.632	156	428	330	319	-0.658	128	202	125	194	0
2	3	6	"PFD0525"	"D6287_49"	5940	24080	140	1435	1350	473	83	85	18	100	100	0	760	719	230	125	128	23	98	98	0	2.129	2.133	2.112	2.106	1.462	2.162	0.894	156	384	1987	1861	1.090	1352	635	1267	594	0
2	4	6	"PFD0527"	"D6287_53"	6120	24080	140	179	186	43	79	83	36	94	78	0	216	216	44	116	119	19	96	92	0	1.000	1.070	1.013	1.099	1.780	1.179	0.475	156	360	200	207	0.000	100	100	107	100	0
2	5	6	"PFD0563"	"D65980_2"	6310	24080	140	203	207	50	84	87	36	94	87	0	211	212	44	123	126	22	94	87	0	1.352	1.382	1.331	1.349	1.726	0.992	0.587	156	375	207	212	0.435	119	88	123	89	0
2	6	6	"PFD0569"	"D6681_10"	6500	24080	150	115	118	26	93	95	22	48	16	0	141	143	24	133	137	24	25	7	0	2.750	2.500	1.111	1.243	4.296	1.293	0.077	156	418	30	35	1.459	22	8	25	10	-50
2	7	6	"PFD0572"	"D6681_3"	6700	24080	140	328	314	69	96	99	24	100	98	0	301	297	58	137	139	24	97	96	0	1.415	1.362	1.375	1.377	1.474	1.365	0.741	156	413	396	378	0.500	232	164	218	160	0
2	8	6	"PFD0575"	"D66953_1"	6870	24080	150	129	127	28	95	97	22	64	30	0	152	156	34	137	138	26	33	13	0	2.267	1.684	1.402	1.511	3.335	0.702	0.136	156	435	49	51	1.181	34	15	32	19	-50
2	9	6	"PFD0579"	"D7726_1"	7080	24080	150	198	191	49	88	93	31	91	80	0	253	253	60	127	131	26	94	89	0	0.873	0.817	0.850	0.799	1.834	0.798	0.545	156	471	236	229	-0.196	110	126	103	126	0
2	10	6	"PFD0583"	"D8137_1"	7270	24070	150	534	508	140	81	86	30	99	98	0	615	587	138	119	122	21	100	100	0	0.913	0.912	0.908	0.890	1.486	0.902	0.857	156	445	949	895	-0.131	453	496	427	468	0
2	11	6	"PFE0587"	"E6125_5"	7460	24080	140	153	156	36	82	85	18	93	87	0	210	211	41	120	123	20	95	92	0	0.789	0.813	0.806	0.799	1.936	0.779	0.572	156	427	161	165	-0.342	71	90	74	91	0
2	12	6	"PFE0589"	"E6662_1"	7650	24080	140	233	231	64	88	90	20	95	94	0	328	319	75	126	127	20	95	94	0	0.718	0.741	0.701	0.682	1.588	0.748	0.700	156	397	347	336	-0.478	145	202	143	193	0
2	13	6	"PFE0591"	"E679_1"	7830	24070	150	1713	1641	508	76	80	25	100	100	0	1496	1404	443	108	112	22	100	99	0	1.179	1.208	1.212	1.241	1.442	1.182	0.916	156	442	3025	2861	0.238	1637	1388	1565	1296	0
2	14	6	"PFE0593"	"E679_4"	8030	24080	130	126	126	28	66	69	21	95	70	0	150	154	26	100	101	15	97	77	0	1.200	1.111	1.018	1.121	1.971	0.933	0.301	120	437	110	114	0.263	60	50	60	54	0
2	15	6	"PFE0596"	"E6820_1"	8210	24080	140	376	380	171	71	74	18	98	98	0	443	445	109	108	111	21	100	99	0	0.910	0.917	0.917	0.867	1.699	1.018	0.711	156	504	640	646	-0.135	305	335	309	337	0
2	16	6	"PFE0601"	"E70_3"	8400	24070	120	161	159	38	82	85	20	91	85	0	196	196	38	121	126	29	90	70	0	1.053	1.027	1.055	1.016	1.982	0.929	0.505	120	508	154	152	0.075	79	75	77	75	0
2	17	6	"PFE0626"	"E8167_12"	8600	24080	150	102	106	23	88	91	23	36	8	0	125	130	24	124	128	26	19	4	0	14.000	3.000	1.023	1.053	3.275	0.781	0.062	156	544	15	24	3.807	14	1	18	6	-50
2	18	6	"PFE0628"	"E8167_2"	8770	24080	150	102	103	23	85	87	20	38	10	0	126	127	22	121	122	21	24	5	0	3.400	3.000	1.045	1.175	2.815	1.120	0.051	156	419	22	24	1.766	17	5	18	6	-50
2	19	6	"PFE0632"	"E8314_4"	8950	24090	150	95	102	31	81	84	19	44	21	0	128	129	25	118	121	21	30	10	0	1.400	1.909	1.192	1.083	3.861	1.377	0.096	156	477	24	32	0.485	14	10	21	11	-50
2	20	6	"PFE0634"	"E832_1"	9170	24070	150	163	166	35	78	81	18	99	94	0	221	223	40	115	119	21	98	95	0	0.802	0.815	0.811	0.814	1.728	0.771	0.597	156	482	191	196	-0.319	85	106	88	108	0
2	21	6	"PFE0638"	"E84_1"	9360	24060	140	942	883	306	76	79	16	100	100	0	881	836	264	115	118	19	100	99	0	1.131	1.119	1.106	1.125	1.471	1.109	0.896	156	378	1632	1528	0.177	866	766	807	721	0
2	22	6	"PFE0645"	"E886_1"	9530	24070	150	118	118	24	79	81	17	78	55	0	142	142	23	120	122	20	56	14	0	1.773	1.773	1.514	1.481	3.020	1.354	0.152	156	637	61	61	0.826	39	22	39	22	-50
2	1	7	"PFF0003"	"F10044_2"	5570	24280	140	384	377	82	80	83	22	99	98	0	348	351	68	119	122	22	100	100	0	1.328	1.280	1.326	1.269	1.486	1.309	0.829	156	649	533	529	0.409	304	229	297	232	0
2	2	7	"PFF0005"	"F10154_1"	5750	24280	150	145	149	34	87	89	19	92	73	0	173	175	29	128	130	23	77	46	0	1.289	1.319	1.375	1.357	2.379	1.262	0.295	156	437	103	109	0.366	58	45	62	47	-50
2	3	7	"PFF0010"	"F1021_1"	5950	24270	140	480	464	104	85	87	17	100	99	0	666	638	151	126	129	22	100	100	0	0.731	0.740	0.746	0.748	1.433	0.704	0.849	156	452	935	891	-0.451	395	540	379	512	0
2	4	7	"PFF0012"	"F1021_3"	6140	24270	140	762	741	189	81	84	33	100	100	0	839	831	204	120	121	20	100	100	0	0.947	0.928	0.930	0.926	1.315	0.918	0.892	156	423	1400	1371	-0.078	681	719	660	711	0
2	5	7	"PFF0016"	"F10318_1"	6330	24270	160	130	135	30	77	81	34	76	31	0	255	250	54	119	119	20	98	93	0	0.390	0.443	0.425	0.420	2.153	0.380	0.520	208	396	189	189	-1.360	53	136	58	131	0
2	6	7	"PFF0020"	"F10626_1"	6510	24270	140	268	277	73	84	87	21	100	100	0	285	292	70	126	128	23	100	97	0	1.157	1.163	1.161	1.173	1.544	1.144	0.721	156	382	343	359	0.211	184	159	193	166	0
2	7	7	"PFF0043"	"F11007_3"	6700	24280	150	124	128	25	96	98	22	62	30	0	162	163	27	137	138	24	51	20	0	1.120	1.231	0.929	1.015	3.045	1.107	0.152	156	459	53	58	0.163	28	25	32	26	-50
2	8	7	"PFF0046"	"F11089_1"	6900	24270	140	255	256	55	94	96	22	100	98	0	292	284	60	136	138	25	96	92	0	1.032	1.095	1.083	1.145	1.753	1.050	0.681	156	449	317	310	0.046	161	156	162	148	0
2	9	7	"PFF0054"	"F11484_1"	7080	24280	150	184	186	48	84	85	19	96	91	0	305	291	70	123	127	24	95	91	0	0.549	0.607	0.621	0.618	1.832	0.592	0.680	156	467	282	270	-0.864	100	182	102	168	0
2	10	7	"PFF0057"	"F1150_5"	7280	24270	140	171	170	31	84	86	20	98	93	0	234	233	35	125	127	20	99	96	0	0.798	0.796	0.785	0.784	1.653	0.783	0.628	156	472	196	194	-0.325	87	109	86	108	0
2	11	7	"PFF0059"	"F11570_1"	7470	24270	140	215	223	56	91	93	20	98	98	0	390	390	93	132	134	25	99	98	0	0.481	0.512	0.491	0.508	1.731	0.482	0.725	156	442	382	390	-1.057	124	258	132	258	0
2	12	7	"PFF0063"	"F11624_1"	7660	24270	140	219	216	49	88	90	21	98	97	0	295	298	67	127	131	26	99	96	0	0.780	0.749	0.789	0.755	1.689	0.690	0.598	156	425	299	299	-0.359	131	168	128	171	0
2	13	7	"PFF0697"	"F3247_2"	7850	24240	150	99	107	37	78	80	19	51	28	0	135	142	36	114	117	20	51	28	0	1.000	1.036	0.945	0.960	2.967	4.137	0.626	156	450	42	57	0.000	21	21	29	28	-50
2	14	7	"PFF0700"	"F32494_1"	8030	24270	150	2167	1939	690	74	76	16	100	100	0	1897	1735	523	108	111	20	100	100	0	1.170	1.146	1.169	1.116	1.387	1.181	0.902	156	431	3882	3492	0.226	2093	1789	1865	1627	0
2	15	7	"PFF0702"	"F3277_1"	8220	24270	140	362	361	101	78	81	17	99	98	0	584	565	156	116	117	21	99	98	0	0.607	0.630	0.609	0.635	1.656	0.607	0.855	156	416	752	732	-0.721	284	468	283	449	0
2	16	7	"PFF0706"	"F32922_1"	8410	24270	140	269	262	51	95	97	28	100	96	0	346	345	61	134	137	28	100	99	0	0.821	0.791	0.796	0.783	1.456	0.772	0.752	156	476	386	378	-0.285	174	212	167	211	0
2	17	7	"PFF0708"	"F33056_1"	8600	24260	150	297	302	64	103	109	33	99	98	0	524	511	114	144	146	30	100	99	0	0.511	0.542	0.541	0.543	1.503	0.510	0.782	156	455	574	566	-0.970	194	380	199	367	0
2	18	7	"PFF0711"	"F33107_1"	8800	24270	150	123	123	24	105	109	30	28	4	0	149	152	24	142	145	29	19	3	0	2.571	1.800	1.000	1.160	3.052	1.408	0.042	156	408	25	28	1.363	18	7	18	10	-50
2	19	7	"PFF0740"	"F34425_1"	8980	24260	150	334	326	75	89	94	25	100	100	0	378	379	82	130	133	26	100	99	0	0.988	0.952	0.969	0.958	1.494	0.913	0.749	156	474	493	486	-0.018	245	248	237	249	0
2	20	7	"PFF0742"	"F34449_1"	9180	24260	140	144	147	33	80	83	18	93	80	0	174	175	29	120	121	19	89	66	0	1.185	1.218	1.205	1.221	2.301	1.204	0.347	156	506	118	122	0.245	64	54	67	55	0
2	21	7	"PFF0744"	"F34605_1"	9370	24260	140	838	825	207	81	83	19	100	100	0	235	236	39	120	122	20	100	98	0	6.583	6.414	6.554	6.501	1.487	6.879	0.745	156	444	872	860	2.719	757	115	744	116	0
2	22	7	"PFF0749"	"F34859_1"	9550	24270	150	132	134	29	83	85	20	84	59	0	160	162	28	125	127	20	69	42	0	1.400	1.378	1.179	1.357	3.043	1.328	0.175	156	659	84	88	0.485	49	35	51	37	-50
2	1	8	"PFF0757"	"F35105_1"	5580	24470	140	136	139	29	83	87	23	89	58	0	195	198	31	121	124	20	97	92	0	0.716	0.727	0.752	0.691	2.145	0.713	0.373	156	640	127	133	-0.482	53	74	56	77	0
2	2	8	"PFF0759"	"F35197_1"	5770	24470	160	417	411	121	87	89	21	99	99	0	702	681	174	123	127	24	100	99	0	0.570	0.581	0.581	0.558	1.615	0.578	0.850	208	490	909	882	-0.811	330	579	324	558	0
2	3	8	"PFF0791"	"F35823_1"	5940	24470	150	111	112	29	84	86	18	59	33	0	160	163	32	123	124	22	69	39	0	0.730	0.700	0.774	0.781	2.861	0.605	0.247	156	446	64	68	-0.455	27	37	28	40	-50
2	4	8	"PFF0796"	"F36083_1"	6140	24470	140	215	221	78	80	81	17	98	94	0	273	296	163	118	119	19	96	95	0	0.871	0.792	0.815	0.819	1.922	0.595	0.660	156	452	290	319	-0.199	135	155	141	178	0
2	5	8	"PFF0798"	"F36120_1"	6340	24460	140	188	187	39	77	79	17	99	98	0	246	241	46	116	117	18	98	96	0	0.854	0.880	0.890	0.868	1.624	0.844	0.701	156	412	241	235	-0.228	111	130	110	125	0
2	6	8	"PFF0804"	"F36356_4"	6520	24460	140	329	323	70	80	82	17	100	100	0	461	449	97	121	122	20	100	100	0	0.732	0.741	0.739	0.745	1.360	0.706	0.838	156	409	589	571	-0.449	249	340	243	328	0
2	7	8	"PFF0808"	"F36374_1"	6720	24460	150	433	424	108	91	93	20	100	100	0	501	492	106	132	135	23	100	99	0	0.927	0.925	0.947	0.913	1.424	0.921	0.831	156	488	711	693	-0.110	342	369	333	360	0
2	8	8	"PFF0813"	"F36383_1"	6910	24460	130	191	194	48	88	90	22	95	91	0	256	250	53	129	133	24	96	87	0	0.811	0.876	0.886	0.878	1.604	0.808	0.670	120	450	230	227	-0.302	103	127	106	121	0
2	9	8	"PFF0836"	"F37362_1"	7100	24460	140	601	558	180	76	78	15	99	98	0	436	433	107	118	120	17	100	98	0	1.651	1.530	1.527	1.450	1.618	1.592	0.842	156	443	843	797	0.723	525	318	482	315	0
2	10	8	"PFF0842"	"F37536_1"	7280	24470	150	108	111	25	80	83	19	66	34	0	142	141	30	124	125	19	48	20	0	1.556	1.824	1.068	1.015	3.423	0.968	0.154	156	463	46	48	0.637	28	18	31	17	-50
2	11	8	"PFF0844"	"F37871_2"	7480	24460	140	255	256	61	89	90	21	98	98	0	304	309	74	130	133	26	98	94	0	0.954	0.933	0.986	0.980	1.530	0.897	0.731	156	483	340	346	-0.068	166	174	167	179	0
2	12	8	"PFF0850"	"F38025_1"	7670	24460	140	270	264	79	82	85	21	96	93	0	398	383	102	126	129	27	95	94	0	0.691	0.708	0.715	0.694	1.715	0.681	0.771	156	501	460	439	-0.533	188	272	182	257	0
2	13	8	"PFF0854"	"F38531_3"	7860	24460	140	133	137	30	76	78	18	94	76	0	171	175	26	117	120	21	92	69	0	1.056	1.052	1.070	1.026	2.137	1.007	0.407	156	502	111	119	0.078	57	54	61	58	0
2	14	8	"PFF0857"	"F38658_1"	8050	24460	140	303	307	80	78	79	16	99	99	0	347	351	73	114	116	19	100	99	0	0.966	0.966	0.966	0.941	1.549	0.996	0.800	156	436	458	466	-0.050	225	233	229	237	0
2	15	8	"PFF1501"	"F59165_1"	8230	24450	150	156	163	38	83	84	17	98	93	0	195	197	39	118	120	18	95	89	0	0.948	1.013	0.981	1.013	1.884	0.936	0.497	156	450	150	159	-0.077	73	77	80	79	0
2	16	8	"PFF1503"	"F59212_1"	8420	24450	130	428	421	90	100	104	31	100	100	0	359	355	69	140	143	32	98	96	0	1.498	1.493	1.478	1.528	1.492	1.419	0.815	120	500	547	536	0.583	328	219	321	215	0
2	17	8	"PFF1507"	"F59325_1"	8630	24450	150	172	176	38	115	121	31	80	43	0	233	237	57	157	161	29	83	65	0	0.750	0.762	0.754	0.784	2.444	0.662	0.359	156	508	133	141	-0.415	57	76	61	80	0
2	18	8	"PFF1515"	"F59681_5"	8800	24470	150	132	135	28	108	112	30	43	11	0	161	164	28	149	151	28	27	8	0	2.000	1.800	1.240	1.223	3.738	1.729	0.053	156	510	36	42	1.000	24	12	27	15	-50
2	19	8	"PFF1523"	"F60089_1"	9020	24460	150	109	110	26	95	100	26	28	8	0	144	143	27	137	142	30	15	3	0	2.000	2.500	1.037	0.969	3.477	0.975	0.088	156	565	21	21	1.000	14	7	15	6	-50
2	20	8	"PFF1525"	"F60196_1"	9170	24480	150	124	127	26	91	96	24	69	29	0	147	151	25	131	136	31	31	7	0	2.063	1.800	1.535	1.577	3.101	0.823	0.168	156	576	49	56	1.044	33	16	36	20	-50
2	21	8	"PFF1565"	"F62141_1"	9380	24450	140	2166	2077	682	90	93	21	100	99	0	816	771	243	129	131	22	98	97	0	3.022	3.095	3.084	3.107	1.525	3.137	0.885	156	485	2763	2629	1.595	2076	687	1987	642	0
2	22	8	"PFF1569"	"F62233_2"	9570	24460	150	142	145	30	94	96	21	85	57	0	170	173	28	134	136	22	71	37	0	1.333	1.308	1.370	1.311	2.735	1.307	0.184	156	685	84	90	0.415	48	36	51	39	-50
2	1	9	"PFF1573"	"F62329_1"	5580	24680	150	107	116	38	92	94	24	41	17	0	134	135	25	131	133	23	17	5	0	5.000	6.000	1.900	1.791	4.636	2.793	0.046	156	774	18	28	2.322	15	3	24	4	-50
2	2	9	"PFF1576"	"F62396_2"	5790	24670	100	139	139	31	87	90	22	81	60	0	168	171	29	127	132	26	76	32	0	1.268	1.182	1.072	1.132	2.916	1.200	0.176	80	361	93	96	0.343	52	41	52	44	0
2	3	9	"PFF1579"	"F62610_1"	5960	24660	140	153	156	46	82	83	17	96	85	0	201	204	44	121	123	21	94	82	0	0.887	0.892	0.841	0.859	2.279	0.871	0.407	156	473	151	157	-0.172	71	80	74	83	0
2	4	9	"PFF1581"	"F62610_13"	6150	24660	140	170	171	41	78	79	16	97	93	0	239	236	47	118	118	17	97	96	0	0.760	0.788	0.755	0.770	1.750	0.780	0.627	156	470	213	211	-0.395	92	121	93	118	0
2	5	9	"PFF1628"	"F63860_1"	6300	24660	150	89	94	33	77	79	17	37	16	0	123	127	24	117	117	17	32	12	0	2.000	1.700	1.333	1.127	3.828	2.107	0.048	156	544	18	27	1.000	12	6	17	10	-50
2	6	9	"PFF1634"	"F64095_1"	6520	24650	150	108	112	25	80	82	18	72	36	0	131	133	25	119	121	19	39	19	0	2.333	2.286	1.073	1.286	3.717	1.558	0.031	156	531	40	46	1.222	28	12	32	14	-50
2	7	9	"PFF1641"	"F64252_1"	6690	24660	140	249	255	67	86	88	19	100	98	0	212	209	43	125	128	22	90	85	0	1.874	2.012	1.933	2.046	1.840	2.049	0.618	156	450	250	253	0.906	163	87	169	84	0
2	8	9	"PFF1644"	"F64347_2"	6890	24660	140	146	149	40	83	85	19	89	75	0	246	246	57	120	124	23	95	92	0	0.500	0.524	0.478	0.494	1.824	0.518	0.576	156	492	189	192	-1.000	63	126	66	126	0
2	9	9	"PFF1647"	"F6440_2"	7080	24660	140	605	599	180	75	77	15	100	99	0	704	683	209	114	116	17	100	100	0	0.898	0.921	0.921	0.926	1.417	0.900	0.889	156	468	1120	1093	-0.155	530	590	524	569	0
2	10	9	"PFF1652"	"F64735_1"	7270	24660	140	806	750	236	79	85	28	100	100	0	889	858	214	118	123	28	100	100	0	0.943	0.907	0.936	0.877	1.398	0.925	0.888	156	504	1498	1411	-0.085	727	771	671	740	0
2	11	9	"PFF1680"	"F65658_4"	7460	24660	140	347	338	73	82	87	25	100	100	0	279	281	55	123	126	25	99	98	0	1.699	1.620	1.651	1.664	1.489	1.641	0.745	156	528	421	414	0.764	265	156	256	158	0
2	12	9	"PFF1682"	"F65704_1"	7650	24660	120	178	183	49	81	83	19	94	89	0	225	232	53	123	124	21	99	92	0	0.951	0.936	0.913	0.939	1.686	0.939	0.596	120	453	199	211	-0.073	97	102	102	109	0
2	13	9	"PFF1687"	"F66126_1"	7840	24660	150	259	255	64	77	79	16	100	98	0	342	342	64	117	119	19	100	100	0	0.809	0.791	0.796	0.755	1.507	0.816	0.771	156	490	407	403	-0.306	182	225	178	225	0
2	14	9	"PFF1693"	"F66450_1"	8030	24660	140	312	298	97	82	82	16	96	95	0	300	288	69	119	120	19	94	94	0	1.271	1.278	1.283	1.239	1.745	1.338	0.764	156	422	411	385	0.346	230	181	216	169	0
2	15	9	"PFF1696"	"F66665_1"	8220	24650	140	1570	1492	379	84	84	16	100	100	0	1251	1199	311	122	123	19	100	100	0	1.316	1.307	1.336	1.312	1.378	1.294	0.900	156	459	2615	2485	0.396	1486	1129	1408	1077	0
2	16	9	"PFF1698"	"F66828_1"	8410	24660	150	158	163	63	91	96	26	86	66	0	185	189	39	130	135	29	80	46	0	1.218	1.220	1.111	1.155	2.318	1.594	0.304	156	489	122	131	0.285	67	55	72	59	-50
2	17	9	"PFI0357"	"I4256_1"	8590	24660	150	100	104	23	112	114	26	9	1	0	180	184	34	155	155	30	45	18	0	-0.480	-0.276	0.526	0.532	4.754	0.369	0.050	156	458	13	21	Error	-12	25	-8	29	-50
2	18	9	"PFI0360"	"I4355_3"	8790	24650	140	253	248	54	109	111	25	97	92	0	299	300	51	152	152	28	98	97	0	0.980	0.939	0.931	0.912	1.665	0.942	0.674	156	447	291	287	-0.030	144	147	139	148	0
2	19	9	"PFI0362"	"I4394_2"	8980	24660	130	233	235	56	96	100	25	100	95	0	272	269	56	135	140	29	96	89	0	1.000	1.037	1.048	1.037	1.687	1.059	0.615	120	472	274	273	0.000	137	137	139	134	0
2	20	9	"PFI0367"	"I4500_1"	9170	24670	110	145	149	33	101	104	26	68	37	0	226	230	44	138	145	35	92	70	0	0.500	0.522	0.490	0.484	2.470	0.410	0.267	80	381	132	140	-1.000	44	88	48	92	0
2	21	9	"PFI0369"	"I4547_2"	9360	24650	140	258	256	53	108	109	24	98	97	0	373	373	61	145	148	28	100	100	0	0.658	0.649	0.657	0.620	1.583	0.642	0.725	156	519	378	376	-0.604	150	228	148	228	0
2	22	9	"PFI0371"	"I4582_1"	9560	24650	140	253	252	59	108	108	21	96	94	0	297	295	53	148	150	22	98	98	0	0.973	0.980	1.012	0.942	1.760	1.018	0.677	156	640	294	291	-0.039	145	149	144	147	0
2	1	10	"PFI0397"	"I5035_1"	5600	24860	150	103	109	30	90	93	24	34	13	0	129	131	22	133	135	22	14	1	0	-3.250	-9.500	1.286	1.261	4.284	4.326	0.010	156	648	9	17	Error	13	-4	19	-2	-50
2	2	10	"PFI0404"	"I5222_1"	5760	24860	140	149	152	35	83	86	23	89	71	0	234	234	45	124	126	22	97	90	0	0.600	0.627	0.626	0.580	2.104	0.588	0.556	156	392	176	179	-0.737	66	110	69	110	0
2	3	10	"PFI0407"	"I5252_1"	5940	24860	140	137	140	36	80	82	17	92	73	0	183	181	37	120	121	18	91	76	0	0.905	0.984	0.992	0.930	2.388	0.934	0.398	156	438	120	121	-0.144	57	63	60	61	0
2	4	10	"PFI0409"	"I5362_4"	6140	24860	130	156	160	35	78	79	16	100	95	0	192	195	42	119	119	17	92	85	0	1.068	1.079	1.069	1.234	2.504	0.975	0.493	120	466	151	158	0.096	78	73	82	76	0
2	5	10	"PFI0418"	"I5700_1"	6330	24860	120	111	111	25	76	77	16	78	55	0	149	153	31	116	116	16	75	50	0	1.061	0.946	0.857	0.959	3.239	0.731	0.202	120	459	68	72	0.085	35	33	35	37	0
2	6	10	"PFI0423"	"I5893_2"	6530	24860	140	346	333	89	76	78	17	99	98	0	404	393	69	118	119	19	100	100	0	0.944	0.935	0.940	0.888	1.550	0.973	0.840	156	480	556	532	-0.083	270	286	257	275	0
2	7	10	"PFI0448"	"I6567_2"	6720	24850	140	469	458	149	79	81	17	98	98	0	526	509	173	118	120	19	96	96	0	0.956	0.969	0.981	1.035	1.922	0.935	0.849	156	387	798	770	-0.065	390	408	379	391	0
2	8	10	"PFI0451"	"I6639_1"	6900	24850	140	208	208	47	77	80	17	98	95	0	191	187	42	114	116	18	94	80	0	1.701	1.795	1.847	1.891	1.951	1.741	0.548	156	462	208	204	0.767	131	77	131	73	0
2	9	10	"PFI0457"	"I6658_1"	7100	24850	140	223	227	58	79	84	23	99	97	0	248	255	60	115	120	25	96	95	0	1.083	1.057	1.014	1.057	1.758	1.031	0.670	156	431	277	288	0.115	144	133	148	140	0
2	10	10	"PFI0459"	"I6658_3"	7260	24890	150	146	153	53	83	91	30	73	51	0	184	189	47	121	128	31	75	50	0	1.000	1.029	1.024	0.937	2.409	1.050	0.507	156	477	126	138	0.000	63	63	70	68	-50
2	11	10	"PFI0461"	"I6724_2"	7480	24850	140	194	202	57	81	87	28	98	91	0	346	341	77	119	125	27	99	96	0	0.498	0.545	0.527	0.523	1.765	0.531	0.665	156	545	340	343	-1.006	113	227	121	222	0
2	12	10	"PFI0465"	"I6851_2"	7670	24850	120	151	153	35	77	79	17	95	90	0	164	163	32	115	117	18	82	66	0	1.510	1.583	1.567	1.682	2.474	1.428	0.389	120	454	123	124	0.595	74	49	76	48	0
2	13	10	"PFI0492"	"I7697_2"	7870	24840	140	181	183	50	78	80	16	96	91	0	241	239	58	117	118	18	94	91	0	0.831	0.861	0.822	0.865	1.982	0.813	0.605	156	492	227	227	-0.268	103	124	105	122	0
2	14	10	"PFI0498"	"I7884_1"	8060	24840	140	169	172	37	83	85	18	96	94	0	224	220	47	123	124	20	92	89	0	0.851	0.918	0.876	0.933	1.781	0.783	0.503	156	425	187	186	-0.232	86	101	89	97	0
2	15	10	"PFI0501"	"I8013_1"	8250	24850	150	117	118	27	81	84	17	75	53	0	177	174	38	124	126	20	77	58	0	0.679	0.740	0.737	0.739	3.136	0.538	0.237	156	400	89	87	-0.558	36	53	37	50	-50
2	16	10	"PFI0504"	"I8083_1"	8440	24840	140	1001	977	311	84	86	19	100	98	0	943	926	251	124	127	20	100	100	0	1.120	1.113	1.115	1.077	1.474	1.133	0.887	156	415	1736	1695	0.163	917	819	893	802	0
2	17	10	"PFI0510"	"I8305_1"	8630	24840	140	689	664	188	102	103	25	99	98	0	525	508	138	138	144	30	98	97	0	1.517	1.519	1.551	1.522	1.655	1.536	0.846	156	383	974	932	0.601	587	387	562	370	0
2	18	10	"PFI0513"	"I8332_1"	8810	24840	140	321	317	76	116	119	23	98	96	0	348	351	63	157	158	26	98	97	0	1.073	1.036	1.064	0.992	1.576	1.073	0.744	156	365	396	395	0.102	205	191	201	194	0
2	19	10	"PFJ0455"	"J53_17"	9000	24840	140	651	625	172	109	111	26	99	99	0	726	703	156	145	148	29	99	99	0	0.933	0.925	0.914	0.896	1.363	0.957	0.898	156	430	1123	1074	-0.100	542	581	516	558	0
2	20	10	"PFJ0457"	"J53_21"	9190	24840	140	864	821	269	105	107	25	98	97	0	712	682	200	141	146	31	99	98	0	1.329	1.323	1.330	1.308	1.698	1.352	0.859	156	362	1330	1257	0.411	759	571	716	541	0
2	21	10	"PFJ0459"	"J53_23"	9350	24840	150	115	119	26	117	119	25	17	6	0	148	148	29	155	157	26	12	0	0	0.286	-0.286	0.560	0.710	4.233	0.817	0.026	156	481	-9	-5	-1.807	-2	-7	2	-7	-50
2	22	10	"PFJ0463"	"J53_29"	9580	24840	140	875	830	243	114	116	24	100	100	0	884	853	234	158	159	24	98	98	0	1.048	1.030	1.051	1.015	1.439	1.045	0.891	156	700	1487	1411	0.068	761	726	716	695	0
2	1	11	"PFJ0468"	"J53_37"	5590	25040	130	145	149	31	93	96	24	87	56	0	178	177	31	135	136	21	75	50	0	1.209	1.333	1.098	1.231	2.512	1.493	0.179	120	563	95	98	0.274	52	43	56	42	0
2	2	11	"PFJ0472"	"J53_41"	5790	25040	140	241	242	63	90	92	24	96	94	0	333	330	83	130	130	20	97	96	0	0.744	0.760	0.736	0.748	1.722	0.726	0.733	156	358	354	352	-0.427	151	203	152	200	0
2	3	11	"PFJ0495"	"J564_1"	5970	25040	150	1145	1090	297	81	84	19	100	100	0	782	741	191	120	121	18	100	100	0	1.607	1.625	1.641	1.621	1.458	1.638	0.901	156	438	1726	1630	0.685	1064	662	1009	621	0
2	4	11	"PFJ0497"	"J564_3"	6170	25040	140	645	606	194	79	80	17	98	98	0	389	371	96	116	117	17	98	98	0	2.073	2.067	2.103	2.079	1.388	2.184	0.852	156	435	839	782	1.052	566	273	527	255	0
2	5	11	"PFJ0500"	"J56_7"	6340	25050	150	105	107	26	78	79	17	64	36	0	131	133	27	116	117	18	47	22	0	1.800	1.706	1.067	1.305	3.512	1.147	0.118	156	423	42	46	0.848	27	15	29	17	-50
2	6	11	"PFJ0503"	"J583_1"	6540	25050	150	102	105	23	78	79	17	62	32	0	125	126	24	116	119	19	32	10	0	2.667	2.700	1.225	1.370	4.277	1.450	0.028	156	396	33	37	1.415	24	9	27	10	-50
2	7	11	"PFJ0506"	"J587_3"	6690	25040	150	92	94	21	79	80	17	42	19	0	117	121	20	118	121	20	17	5	0	-13.000	5.000	1.500	1.091	3.644	1.126	0.024	156	375	12	18	Error	13	-1	15	3	-50
2	8	11	"PFJ0508"	"J587_5"	6880	25040	150	83	85	19	83	86	20	17	3	0	115	115	20	121	124	22	6	2	0	0.000	-0.333	1.000	0.878	4.184	56.401	0.000	156	513	-6	-4	Error	0	-6	2	-6	-50
2	9	11	"PFJ0527"	"J647_6"	7120	25030	140	752	691	235	91	94	24	99	99	0	566	524	159	130	132	26	98	95	0	1.516	1.523	1.552	1.519	1.521	1.547	0.861	156	474	1097	994	0.600	661	436	600	394	0
2	10	11	"PFJ0531"	"J64_1"	7310	25040	130	280	275	63	87	91	25	100	98	0	322	312	81	124	128	26	95	93	0	0.975	1.000	0.960	1.036	1.546	0.939	0.777	120	449	391	376	-0.037	193	198	188	188	0
2	11	11	"PFJ0533"	"J64_3"	7490	25040	130	275	266	79	79	81	17	97	96	0	285	279	70	116	117	16	95	93	0	1.160	1.147	1.125	1.160	1.617	1.206	0.782	120	463	365	350	0.214	196	169	187	163	0
2	12	11	"PFJ0536"	"J65_10"	7680	25040	140	257	249	74	78	81	18	97	96	0	343	336	85	117	118	18	98	97	0	0.792	0.781	0.795	0.759	1.895	0.773	0.772	156	487	405	390	-0.336	179	226	171	219	0
2	13	11	"PFJ0538"	"J65_12"	7870	25060	150	93	93	17	81	84	19	33	6	0	127	130	21	120	122	19	27	9	0	1.714	1.200	0.929	0.871	4.143	0.709	0.060	156	488	19	22	0.778	12	7	12	10	-50
2	14	11	"PFJ0540"	"J65_2"	8060	25030	150	287	288	74	81	85	18	98	97	0	330	324	79	122	123	19	98	96	0	0.990	1.025	1.013	1.041	1.598	0.997	0.813	156	478	414	409	-0.014	206	208	207	202	0
2	15	11	"PFJ0567"	"J71_12"	8260	25030	140	149	145	33	80	83	18	91	80	0	221	213	50	121	123	19	89	85	0	0.690	0.707	0.731	0.683	1.952	0.605	0.541	156	384	169	157	-0.535	69	100	65	92	0
2	16	11	"PFJ0569"	"J71_2"	8400	25040	150	95	97	21	84	88	22	32	7	0	123	123	23	124	127	22	14	3	0	-11.000	-13.000	1.000	0.904	4.017	2.933	0.002	156	499	10	12	Error	11	-1	13	-1	-50
2	17	11	"PFJ0571"	"J71_6"	8660	25010	150	113	120	29	90	95	24	46	20	0	152	152	26	132	135	26	33	9	0	1.150	1.500	1.098	1.157	3.567	1.091	0.100	156	479	43	50	0.202	23	20	30	20	-50
2	18	11	"PFJ0573"	"J71_9"	8820	25030	150	16426	14762	4820	104	106	25	100	100	0	16305	14777	4261	143	145	25	100	100	0	1.010	1.002	1.023	0.969	1.451	1.020	0.915	156	355	32484	29292	0.014	16322	16162	14658	14634	0
2	19	11	"PFJ0576"	"J73_13"	9010	25030	150	144	149	35	107	109	24	65	39	0	194	194	45	146	148	27	69	44	0	0.771	0.875	0.840	0.827	2.578	0.741	0.331	156	425	85	90	-0.376	37	48	42	48	-50
2	20	11	"PFJ0578"	"J73_15"	9200	25020	140	1058	973	297	113	114	24	99	99	0	900	848	295	152	156	29	98	95	0	1.263	1.236	1.257	1.338	1.741	1.194	0.868	156	339	1693	1556	0.337	945	748	860	696	0
2	21	11	"PFK0742"	"Ks1964_2"	9350	25030	150	130	130	31	115	117	27	33	12	0	171	170	31	155	159	27	30	8	0	0.938	1.000	0.983	0.998	3.921	0.961	0.063	156	520	31	30	-0.093	15	16	15	15	-50
2	22	11	"PFK0745"	"Ks1_2"	9590	25030	150	234	227	59	109	112	25	92	87	0	345	343	91	154	155	26	94	93	0	0.654	0.624	0.647	0.582	1.831	0.605	0.674	156	815	316	307	-0.612	125	191	118	189	0
2	1	12	"PFK0752"	"Ks202_6"	5600	25230	150	529	514	159	95	97	19	100	99	0	646	622	196	136	138	21	98	97	0	0.851	0.862	0.855	0.873	1.723	0.816	0.852	156	766	944	905	-0.233	434	510	419	486	0
2	2	12	"PFK0755"	"Ks202_9"	5790	25230	140	169	170	34	95	97	20	94	85	0	260	252	53	134	136	20	98	91	0	0.587	0.636	0.585	0.621	1.959	0.560	0.562	156	416	200	193	-0.768	74	126	75	118	0
2	3	12	"PFK0757"	"Ks206_2"	5930	25240	150	97	100	25	86	88	20	32	10	0	129	127	23	124	127	20	20	3	0	2.200	4.667	1.100	1.197	3.797	1.462	0.021	156	523	16	17	1.138	11	5	14	3	-50
2	4	12	"PFK0760"	"Ks210_1"	6170	25220	150	96	102	31	80	81	16	49	27	0	121	125	29	118	119	16	24	10	0	5.333	3.143	1.143	1.340	3.576	1.465	0.115	156	567	19	29	2.415	16	3	22	7	-50
2	5	12	"PFK0786"	"Ks225_7"	6370	25230	140	112	113	25	78	79	17	72	46	0	154	153	33	116	119	18	71	51	0	0.895	0.946	0.810	0.847	2.976	0.726	0.201	156	437	72	72	-0.160	34	38	35	37	0
2	6	12	"PFK0793"	"Ks2300_1"	6550	25240	150	114	120	30	81	86	24	62	33	0	129	128	25	119	126	28	21	2	0	3.300	4.333	1.601	1.655	3.380	1.597	0.073	156	398	43	48	1.722	33	10	39	9	-50
2	7	12	"PFK0795"	"Ks2345_1"	6740	25230	140	312	305	86	87	89	20	97	96	0	473	459	108	126	130	26	99	98	0	0.648	0.655	0.654	0.655	1.693	0.658	0.828	156	354	572	551	-0.625	225	347	218	333	0
2	8	12	"PFK0799"	"Ks244_1"	6930	25230	140	418	411	110	92	95	22	99	98	0	313	311	67	134	136	25	97	95	0	1.821	1.802	1.816	1.780	1.613	1.876	0.775	156	423	505	496	0.865	326	179	319	177	0
2	9	12	"PFK0802"	"Ks244_3"	7120	25230	140	416	398	120	96	99	23	96	96	0	364	350	87	137	139	25	96	94	0	1.410	1.418	1.407	1.363	1.867	1.458	0.778	156	459	547	515	0.495	320	227	302	213	0
2	10	12	"PFK0804"	"Ks244_8"	7280	25260	150	91	101	48	86	90	23	23	8	0	136	138	27	124	127	24	26	10	0	0.417	1.071	0.828	0.696	4.031	8.676	0.013	156	536	17	29	-1.263	5	12	15	14	-50
2	11	12	"PFK0825"	"Ks25_1"	7500	25230	140	116	120	26	80	83	19	77	46	0	175	179	34	117	118	17	92	83	0	0.621	0.645	0.616	0.595	2.575	0.584	0.292	156	442	94	102	-0.688	36	58	40	62	0
2	12	12	"PFK0827"	"Ks25_12"	7680	25230	150	110	117	38	90	97	29	39	11	0	173	172	39	131	136	29	60	35	0	0.476	0.659	0.643	0.594	3.210	0.710	0.162	156	383	62	68	-1.070	20	42	27	41	-50
2	13	12	"PFK0830"	"Ks25_19"	7880	25230	140	331	326	87	101	105	29	98	94	0	434	421	99	139	144	31	98	98	0	0.780	0.798	0.767	0.774	1.606	0.807	0.754	156	378	525	507	-0.359	230	295	225	282	0
2	14	12	"PFK0834"	"Ks25_8"	8070	25230	150	102	103	23	88	92	23	32	12	0	163	166	36	127	132	26	67	33	0	0.389	0.385	0.484	0.464	3.124	0.366	0.128	156	373	50	54	-1.363	14	36	15	39	-50
2	15	12	"PFK0839"	"Ks266_15"	8260	25230	140	521	509	178	85	87	20	99	98	0	541	537	158	124	128	22	97	97	0	1.046	1.027	1.023	1.012	1.831	1.064	0.833	156	316	853	837	0.064	436	417	424	413	0
2	16	12	"PFK0841"	"Ks266_6"	8440	25220	140	610	588	173	87	90	21	98	98	0	576	558	168	126	129	23	97	96	0	1.162	1.160	1.130	1.163	1.691	1.129	0.845	156	416	973	933	0.217	523	450	501	432	0
2	17	12	"PFK0858"	"Ks271_1"	8640	25220	140	594	548	155	88	91	21	99	98	0	605	569	147	131	132	23	99	98	0	1.068	1.050	1.047	1.054	1.597	1.063	0.858	156	436	980	898	0.094	506	474	460	438	0
2	18	12	"PFK0868"	"Ks2886_1"	8780	25220	150	85	90	22	94	97	22	9	3	0	121	123	22	140	141	24	4	0	0	0.474	0.235	0.727	0.861	3.105	0.695	0.096	156	373	-28	-21	-1.078	-9	-19	-4	-17	-50
2	19	12	"PFK0871"	"Ks291_5"	8970	25220	150	83	85	18	96	98	21	3	0	0	117	118	23	139	139	24	3	0	0	0.591	0.524	0.676	0.650	2.806	0.506	0.096	156	393	-35	-32	-0.759	-13	-22	-11	-21	-50
2	20	12	"PFK0873"	"Ks291_8"	9160	25220	150	95	98	20	98	101	24	13	0	0	125	127	25	141	142	27	4	0	0	0.188	0.000	0.667	0.676	3.603	0.494	0.083	156	414	-19	-14	-2.415	-3	-16	0	-14	-50
2	21	12	"PFK0878"	"Ks2_13"	9350	25220	150	114	116	27	102	105	25	33	7	0	149	149	33	144	148	28	22	5	0	2.400	2.800	1.016	0.917	3.268	0.617	0.083	156	568	17	19	1.263	12	5	14	5	-50
2	22	12	"PFK0881"	"Ks2_9"	9590	25230	120	117	119	25	94	97	21	53	27	0	185	180	41	136	138	23	73	53	0	0.469	0.568	0.567	0.482	2.757	0.419	0.201	120	534	72	69	-1.091	23	49	25	44	0
2	1	13	"PFL0033"	"L1_66"	5640	25430	150	97	102	24	95	97	19	23	8	0	136	135	28	137	139	21	21	3	0	-2.000	-3.500	0.777	0.725	3.377	0.160	0.003	156	590	1	5	Error	2	-1	7	-2	-50
2	2	13	"PFL0035"	"L1_7"	5820	25440	150	96	98	23	97	98	20	17	6	0	127	127	25	138	139	21	10	2	0	0.091	-0.091	0.923	0.809	3.531	0.386	0.006	156	374	-12	-10	-3.459	-1	-11	1	-11	-50
2	3	13	"PFL0037"	"L1_72"	5990	25450	150	102	102	27	85	88	21	37	16	0	139	141	30	124	127	21	40	17	0	1.133	1.000	0.792	0.856	3.720	0.642	0.037	156	428	32	34	0.181	17	15	17	17	-50
2	4	13	"PFL0041"	"L1_79"	6160	25430	150	94	95	20	79	80	17	47	20	0	124	124	22	118	121	18	26	8	0	2.500	2.667	1.189	1.192	3.792	1.503	0.008	156	516	21	22	1.322	15	6	16	6	-50
2	5	13	"PFL0043"	"L1_81"	6370	25430	150	94	97	27	81	83	20	37	15	0	115	116	21	121	123	21	10	2	0	-2.167	-3.200	0.778	0.843	3.709	4.608	0.001	156	472	7	11	Error	13	-6	16	-5	-50
2	6	13	"PFL0045"	"L1_83"	6530	25430	110	141	146	58	94	99	26	67	40	0	206	205	46	134	141	33	76	52	0	0.653	0.732	0.620	0.717	2.734	0.770	0.279	80	338	119	123	-0.615	47	72	52	71	0
2	7	13	"PFL0068"	"L2_117"	6710	25410	140	505	481	133	98	101	24	99	98	0	371	375	80	141	145	30	100	98	0	1.770	1.637	1.678	1.588	1.657	1.726	0.779	156	442	637	617	0.823	407	230	383	234	0
2	8	13	"PFL0070"	"L2_12"	6900	25400	140	646	628	146	94	98	21	100	100	0	861	817	180	137	139	23	100	100	0	0.762	0.785	0.789	0.794	1.364	0.772	0.891	156	371	1276	1214	-0.391	552	724	534	680	0
2	9	13	"PFL0072"	"L2_123"	7070	25430	150	88	92	22	87	91	22	19	5	0	126	126	25	126	130	24	14	2	0	100000.000	100000.000	0.875	0.906	4.005	0.362	0.019	156	415	1	5	16.610	1	0	5	0	-50
2	10	13	"PFL0074"	"L2_127"	7280	25400	120	151	152	30	81	84	19	96	90	0	191	188	37	122	124	22	87	71	0	1.014	1.076	1.000	1.066	2.285	0.970	0.389	120	419	139	137	0.021	70	69	71	66	0
2	11	13	"PFL0077"	"L2_135"	7470	25400	130	287	293	70	88	90	21	99	99	0	260	262	57	129	133	24	95	91	0	1.519	1.541	1.561	1.634	1.599	1.478	0.687	120	435	330	338	0.603	199	131	205	133	0
2	12	13	"PFL0079"	"L2_139"	7650	25400	150	143	150	60	104	106	26	66	39	0	217	218	59	148	150	27	75	61	0	0.565	0.657	0.598	0.657	2.783	0.733	0.288	156	498	108	116	-0.823	39	69	46	70	-50
2	13	13	"PFL0101"	"L2_180"	7850	25400	130	259	252	65	113	115	26	95	87	0	273	267	61	153	154	28	89	80	0	1.217	1.219	1.230	1.277	2.033	1.174	0.626	120	522	266	253	0.283	146	120	139	114	0
2	14	13	"PFL0104"	"L2_185"	8050	25370	150	116	122	35	96	98	25	44	25	0	154	154	38	139	141	28	37	13	0	1.333	1.733	1.065	0.880	3.425	0.944	0.216	156	456	35	41	0.415	20	15	26	15	-50
2	15	13	"PFL0109"	"L2_193"	8230	25400	140	283	279	71	83	85	19	99	98	0	352	344	77	126	136	92	92	73	0	0.885	0.899	0.906	0.893	1.639	0.656	0.502	156	421	426	414	-0.176	200	226	196	218	0
2	16	13	"PFL0111"	"L2_195"	8420	25400	150	97	98	20	86	87	18	34	10	0	150	150	29	127	135	89	1	0	0	0.478	0.522	0.650	0.618	3.495	0.306	0.037	156	439	34	35	-1.064	11	23	12	23	-50
2	17	13	"PFL0113"	"L2_198"	8610	25410	150	104	106	21	92	96	31	23	1	0	138	137	21	133	135	23	19	1	0	2.400	3.500	1.043	0.997	4.206	0.770	0.038	156	431	17	18	1.263	12	5	14	4	-50
2	18	13	"PFL0115"	"L2_20"	8810	25400	140	410	396	111	109	116	37	98	97	0	390	386	86	152	157	32	98	96	0	1.265	1.226	1.228	1.225	1.531	1.271	0.796	156	387	539	521	0.339	301	238	287	234	0
2	19	13	"PFL0135"	"L2_233"	8990	25410	150	116	118	25	106	112	34	15	3	0	145	152	36	150	155	35	15	4	0	-2.000	6.000	0.657	0.791	3.528	0.636	0.157	156	400	5	14	Error	10	-5	12	2	-50
2	20	13	"PFL0138"	"L2_238"	9160	25410	150	94	96	29	94	97	21	16	3	0	127	132	30	134	137	25	13	5	0	0.000	-1.000	0.791	0.829	3.170	0.859	0.055	156	473	-7	0	Error	0	-7	2	-2	-50
2	21	13	"PFL0141"	"L2_248"	9370	25400	140	165	165	37	94	96	21	92	80	0	258	254	53	133	136	24	95	91	0	0.568	0.587	0.591	0.580	2.166	0.556	0.541	156	519	196	192	-0.816	71	125	71	121	0
2	22	13	"PFL0145"	"L2_259"	9570	25410	150	98	104	43	87	89	19	35	12	0	126	129	28	129	131	22	12	5	0	-3.667	100000.000	0.894	0.915	4.133	1.870	0.083	156	696	8	17	Error	11	-3	17	0	-50
2	1	14	"PFL0149"	"L2_268"	5590	25600	130	139	138	25	93	95	19	80	60	0	151	153	25	136	137	21	40	13	0	3.067	2.647	1.927	1.865	2.628	1.986	0.064	120	614	61	62	1.617	46	15	45	17	0
2	2	14	"PFL0152"	"L2_277"	5770	25610	140	278	272	64	95	97	20	99	98	0	338	332	80	137	138	20	97	95	0	0.910	0.908	0.904	0.911	1.635	0.882	0.747	156	444	384	372	-0.135	183	201	177	195	0
2	3	14	"PFM0408"	"M36520_1"	5970	25610	130	193	192	39	87	89	20	96	95	0	240	231	51	125	127	21	90	90	0	0.922	0.991	0.987	1.052	2.009	0.962	0.622	120	396	221	211	-0.118	106	115	105	106	0
2	4	14	"PFM0410"	"M36520_4"	6150	25610	120	104	106	22	77	79	16	71	38	0	161	158	31	113	116	17	80	64	0	0.563	0.644	0.651	0.668	2.819	0.416	0.115	120	374	75	74	-0.830	27	48	29	45	0
2	5	14	"PFM0413"	"M36754_16"	6340	25600	140	549	533	126	77	79	18	100	100	0	406	389	101	117	119	19	98	98	0	1.633	1.676	1.683	1.794	1.630	1.660	0.818	156	448	761	728	0.708	472	289	456	272	0
2	6	14	"PFM0417"	"M36754_20"	6510	25620	150	85	105	79	91	93	23	16	12	0	102	115	47	133	136	28	7	6	0	0.194	-0.778	0.552	0.557	3.618	2.011	0.241	156	485	-37	-4	-2.369	-6	-31	14	-18	-50
2	7	14	"PFM0419"	"M36754_23"	6720	25600	140	449	439	123	98	100	21	100	100	0	425	412	106	142	144	25	96	95	0	1.240	1.263	1.262	1.341	1.832	1.269	0.782	156	524	634	611	0.311	351	283	341	270	0
2	8	14	"PFM0422"	"M3675_2"	6900	25600	130	201	201	48	96	98	22	96	86	0	422	409	93	139	141	23	99	99	0	0.371	0.389	0.385	0.358	1.740	0.348	0.675	120	438	388	375	-1.430	105	283	105	270	0
2	9	14	"PFM0440"	"M3766_1"	7090	25600	140	260	253	64	86	90	23	99	97	0	444	437	123	127	130	26	97	96	0	0.549	0.539	0.532	0.545	1.581	0.488	0.765	156	458	491	477	-0.865	174	317	167	310	0
2	10	14	"PFM0442"	"M37744_2"	7270	25610	150	85	88	41	79	82	18	19	6	0	113	113	22	117	120	21	12	3	0	-1.500	-2.250	0.722	0.744	5.182	2.645	0.046	156	552	2	5	Error	6	-4	9	-4	-50
2	11	14	"PFM0444"	"M37773_2"	7470	25610	150	96	97	19	89	90	22	18	3	0	123	125	23	129	133	26	8	1	0	-1.167	-2.000	0.669	0.729	2.945	0.645	0.075	156	654	1	4	Error	7	-6	8	-4	-50
2	12	14	"PFM0446"	"M3777_1"	7660	25600	120	146	150	38	97	99	24	71	50	0	246	242	46	140	142	27	94	84	0	0.462	0.520	0.495	0.441	2.622	0.488	0.329	120	544	155	155	-1.113	49	106	53	102	0
2	13	14	"PFM0448"	"M37794_11"	7880	25610	80	162	165	48	88	98	32	82	59	0	158	161	39	127	131	26	59	32	0	2.387	2.265	1.767	2.017	2.337	1.887	0.174	52	279	105	111	1.255	74	31	77	34	0
2	14	14	"PFM0450"	"M37794_14"	8030	25600	150	105	106	24	86	91	27	35	8	0	135	136	27	125	129	27	27	5	0	1.900	1.818	0.846	1.065	3.951	0.936	0.140	156	665	29	31	0.926	19	10	20	11	-50
2	15	14	"PFM0469"	"M38740_1"	8220	25610	150	77	78	14	79	81	17	7	1	0	108	111	20	120	127	78	0	0	0	0.167	0.111	0.600	0.576	3.521	0.055	0.067	156	586	-14	-10	-2.585	-2	-12	-1	-9	-50
2	16	14	"PFM0472"	"M38757_4"	8430	25600	140	402	391	104	81	83	18	100	98	0	457	436	97	125	130	83	97	91	0	0.967	0.997	1.000	0.976	1.481	0.994	0.851	156	513	653	621	-0.049	321	332	310	311	0
2	17	14	"PFM0476"	"M38913_1"	8620	25600	140	705	681	205	88	95	30	99	99	0	512	495	131	132	135	23	98	98	0	1.624	1.634	1.658	1.614	1.479	1.681	0.845	156	479	997	956	0.699	617	380	593	363	0
2	18	14	"PFM0478"	"M38913_6"	8810	25590	130	438	430	87	107	114	37	100	100	0	428	428	72	149	154	32	100	100	0	1.186	1.158	1.162	1.157	1.330	1.153	0.810	120	441	610	602	0.247	331	279	323	279	0
2	19	14	"PFM0481"	"M38941_1"	8990	25600	140	306	300	90	106	110	31	95	92	0	397	377	89	145	152	35	96	94	0	0.794	0.836	0.820	0.824	1.717	0.866	0.707	156	434	452	426	-0.333	200	252	194	232	0
2	20	14	"PFM0484"	"M38941_6"	9190	25620	150	117	119	31	94	95	22	50	21	0	173	175	42	132	135	24	65	41	0	0.561	0.581	0.652	0.651	3.336	0.461	0.115	156	466	64	68	-0.834	23	41	25	43	-50
2	21	14	"PFM0510"	"M41547_1"	9380	25590	140	226	225	60	92	93	20	97	94	0	692	660	196	132	133	22	97	96	0	0.239	0.252	0.246	0.250	2.017	0.233	0.755	156	472	694	661	-2.063	134	560	133	528	0
2	22	14	"PFM0512"	"M41763_12"	9580	25590	140	901	830	235	85	86	17	100	100	0	833	765	198	129	130	20	100	100	0	1.159	1.171	1.156	1.186	1.503	1.180	0.884	156	636	1520	1381	0.213	816	704	745	636	0
2	1	15	"PFM0514"	"M41763_4"	5560	25830	150	95	97	21	90	91	19	25	9	0	126	129	24	135	135	21	12	3	0	-0.556	-1.167	0.692	0.854	3.701	0.329	0.008	156	850	-4	1	Error	5	-9	7	-6	-50
2	2	15	"PFM0516"	"M41776_1"	5770	25810	150	117	120	29	92	95	20	53	29	0	140	139	24	134	135	21	20	4	0	4.167	5.600	1.625	1.758	3.120	2.349	0.026	156	604	31	33	2.059	25	6	28	5	-50
2	3	15	"PFM0524"	"M42658_1"	5970	25800	130	153	155	31	86	88	20	95	80	0	212	209	44	122	124	21	90	85	0	0.744	0.793	0.751	0.793	1.997	0.724	0.506	120	517	157	156	-0.426	67	90	69	87	0
2	4	15	"PFM0531"	"M42966_1"	6160	25800	140	379	373	97	77	80	17	100	99	0	357	352	88	112	115	19	99	98	0	1.233	1.233	1.220	1.236	1.483	1.226	0.852	156	557	547	536	0.302	302	245	296	240	0
2	5	15	"PFN0076"	"N128_81"	6350	25800	100	114	128	49	74	76	16	82	58	0	163	183	72	111	113	18	85	66	0	0.769	0.750	0.641	0.655	2.765	0.626	0.475	80	386	92	126	-0.379	40	52	54	72	0
2	6	15	"PFN0079"	"N128_86"	6530	25810	150	97	99	22	83	85	20	36	14	0	125	125	23	122	125	22	17	6	0	4.667	5.333	1.283	1.184	3.745	0.947	0.041	156	507	17	19	2.222	14	3	16	3	-50
2	7	15	"PFN0082"	"N128_90"	6730	25800	140	166	172	48	89	91	21	90	80	0	247	247	50	134	134	21	96	92	0	0.681	0.735	0.732	0.689	2.048	0.737	0.526	156	461	190	196	-0.553	77	113	83	113	0
2	8	15	"PFN0084"	"N128_92"	6920	25800	140	165	163	38	88	93	26	88	73	0	275	271	60	132	134	25	93	91	0	0.538	0.540	0.527	0.507	2.140	0.504	0.534	156	496	220	214	-0.893	77	143	75	139	0
2	9	15	"PFN0086"	"N128_95"	7110	25800	120	124	125	29	84	88	24	70	35	0	217	223	60	123	126	24	89	81	0	0.426	0.410	0.450	0.418	2.596	0.289	0.226	120	395	134	141	-1.233	40	94	41	100	0
2	10	15	"PFN0090"	"N129_1"	7270	25800	150	71	72	13	77	78	17	6	0	0	100	102	16	112	114	18	4	0	0	0.500	0.500	0.571	0.584	2.867	0.201	0.009	156	605	-18	-15	-1.000	-6	-12	-5	-10	-50
2	11	15	"PFN0105"	"N129_41"	7490	25790	90	149	167	62	79	82	19	92	78	0	201	228	95	117	120	20	88	78	0	0.833	0.793	0.761	0.826	2.290	0.679	0.460	52	347	154	199	-0.263	70	84	88	111	0
2	12	15	"PFN0107"	"N129_48"	7670	25800	150	93	96	22	83	85	19	33	10	0	110	114	21	122	124	22	5	1	0	-0.833	-1.625	0.762	0.891	3.900	0.532	0.020	156	539	-2	5	Error	10	-12	13	-8	-50
2	13	15	"PFN0109"	"N129_6"	7840	25830	150	78	80	18	78	81	18	16	5	0	111	112	16	116	118	19	7	0	0	0.000	-0.500	0.875	0.993	3.105	1.835	0.003	156	460	-5	-2	Error	0	-5	2	-4	-50
2	14	15	"PFN0112"	"N130_1"	8030	25800	150	68	70	14	74	77	20	3	1	0	100	103	19	115	115	17	7	1	0	0.400	0.333	0.571	0.581	3.412	0.084	0.002	156	537	-21	-16	-1.322	-6	-15	-4	-12	-50
2	15	15	"PFN0114"	"N130_17"	8250	25800	150	83	86	17	76	78	20	25	4	0	130	130	22	116	117	18	39	14	0	0.500	0.714	0.726	0.805	3.425	0.374	0.034	156	553	21	24	-1.000	7	14	10	14	-50
2	16	15	"PFN0116"	"N130_19"	8440	25790	130	238	243	56	81	82	17	99	99	0	314	309	73	119	120	19	99	95	0	0.805	0.853	0.835	0.869	1.653	0.808	0.733	120	449	352	352	-0.313	157	195	162	190	0
2	17	15	"PFN0134"	"N130_43"	8630	25790	140	13997	12743	3609	88	89	20	100	100	0	10683	9627	2753	127	129	22	100	100	0	1.318	1.332	1.336	1.328	1.412	1.349	0.904	156	484	24465	22155	0.398	13909	10556	12655	9500	0
2	18	15	"PFN0137"	"N130_46"	8820	25790	150	742	718	161	93	96	24	100	100	0	736	708	165	132	135	25	100	99	0	1.075	1.085	1.097	1.103	1.399	1.050	0.874	156	503	1253	1201	0.104	649	604	625	576	0
2	19	15	"PFN0139"	"N130_5"	9010	25790	140	748	695	256	88	92	22	98	98	0	1478	1366	482	128	132	24	99	99	0	0.489	0.490	0.487	0.475	1.800	0.476	0.882	156	429	2010	1845	-1.032	660	1350	607	1238	0
2	20	15	"PFN0141"	"N130_52"	9200	25790	140	1256	1135	447	86	88	20	99	98	0	1382	1284	520	129	130	19	97	96	0	0.934	0.908	0.929	0.982	2.074	0.887	0.862	156	423	2423	2204	-0.099	1170	1253	1049	1155	0
2	21	15	"PFN0145"	"N130_61"	9390	25790	140	547	522	174	88	90	19	98	98	0	678	646	208	132	133	20	99	98	0	0.841	0.844	0.854	0.830	1.872	0.828	0.850	156	425	1005	948	-0.250	459	546	434	514	0
2	22	15	"PFN0147"	"N131_12"	9560	25790	150	91	92	19	92	94	21	14	1	0	132	130	23	137	139	22	12	0	0	0.200	0.000	0.833	0.850	3.824	0.435	0.018	156	650	-6	-7	-2.322	-1	-5	0	-7	-50
2	1	16	"PFN0168"	"N132_106"	5580	26010	150	86	89	18	84	86	18	23	5	0	132	132	23	128	130	20	23	7	0	0.500	1.250	0.565	0.592	3.303	0.166	0.005	156	701	6	9	-1.000	2	4	5	4	-50
2	2	16	"PFN0170"	"N132_108"	5790	26000	140	112	112	23	87	90	18	59	28	0	185	186	43	130	132	20	83	67	0	0.455	0.446	0.482	0.413	2.523	0.296	0.133	156	490	80	81	-1.138	25	55	25	56	0
2	3	16	"PFN0172"	"N132_11"	5980	26000	140	253	375	351	80	82	19	98	96	0	398	448	210	119	121	21	100	100	0	0.620	0.897	0.642	0.661	1.947	1.273	0.800	156	488	452	624	-0.689	173	279	295	329	0
2	4	16	"PFN0175"	"N132_116"	6170	25990	140	311	311	88	75	78	18	98	98	0	369	364	113	113	117	21	96	95	0	0.922	0.940	0.930	0.963	1.853	0.902	0.807	156	535	492	487	-0.117	236	256	236	251	0
2	5	16	"PFN0177"	"N132_119"	6370	26000	120	130	135	34	80	84	21	84	60	0	234	229	56	120	123	25	91	81	0	0.439	0.505	0.515	0.517	2.339	0.417	0.432	120	438	164	164	-1.189	50	114	55	109	0
2	6	16	"PFN0180"	"N132_125"	6550	25990	150	327	317	90	86	89	21	99	97	0	313	310	82	127	128	23	96	93	0	1.296	1.262	1.254	1.314	1.671	1.216	0.771	156	467	427	414	0.374	241	186	231	183	0
2	7	16	"PFN0582"	"N145_33"	6740	25990	140	216	213	58	85	88	21	98	92	0	457	450	117	127	127	20	99	99	0	0.397	0.396	0.384	0.370	1.548	0.386	0.795	156	411	461	451	-1.333	131	330	128	323	0
2	8	16	"PFN0584"	"N145_38"	6890	26000	150	76	79	16	79	83	23	8	0	0	99	102	22	120	122	19	5	1	0	0.143	0.000	0.471	0.469	2.603	0.345	0.014	156	405	-24	-18	-2.807	-3	-21	0	-18	-50
2	9	16	"PFN0589"	"N145_44"	7080	26000	150	77	77	18	78	82	23	7	1	0	110	108	18	116	118	19	7	0	0	0.167	0.125	0.688	0.681	4.285	0.421	0.005	156	429	-7	-9	-2.585	-1	-6	-1	-8	-50
2	10	16	"PFN0592"	"N145_50"	7270	26000	150	74	75	19	78	80	19	7	2	0	100	102	17	116	117	19	4	1	0	0.250	0.214	0.600	0.755	2.859	0.834	0.028	156	552	-20	-17	-2.000	-4	-16	-3	-14	-50
2	11	16	"PFN0598"	"N145_61"	7520	26000	150	101	104	25	78	81	19	53	21	0	130	130	24	116	117	19	37	13	0	1.643	1.857	1.107	1.019	3.795	1.597	0.079	156	580	37	40	0.716	23	14	26	14	-50
2	12	16	"PFN0600"	"N145_9"	7690	25990	140	203	198	46	76	77	16	98	94	0	195	192	44	113	115	18	92	85	0	1.549	1.544	1.569	1.693	1.898	1.449	0.654	156	319	209	201	0.631	127	82	122	79	0
2	13	16	"PFN0620"	"N148_2"	7840	25990	150	82	83	19	79	80	17	14	5	0	112	118	26	119	120	18	23	7	0	-0.429	-4.000	0.684	0.656	3.149	0.742	0.033	156	351	-4	3	Error	3	-7	4	-1	-50
2	14	16	"PFN0622"	"N148_6"	8030	25990	150	71	74	17	77	79	22	7	0	0	100	102	19	117	118	18	2	1	0	0.353	0.200	0.682	0.699	3.411	1.045	0.017	156	502	-23	-18	-1.503	-6	-17	-3	-15	-50
2	15	16	"PFN0628"	"N149_12"	8250	25980	140	1963	1832	600	76	78	20	100	100	0	1356	1237	453	115	117	17	99	98	0	1.521	1.565	1.573	1.663	1.709	1.549	0.890	156	519	3128	2878	0.605	1887	1241	1756	1122	0
2	16	16	"PFN0632"	"N149_18"	8450	25980	140	221	214	62	81	82	17	96	94	0	305	299	88	118	120	18	94	92	0	0.749	0.735	0.735	0.777	2.089	0.707	0.749	156	422	327	314	-0.418	140	187	133	181	0
2	17	16	"PFN0634"	"N149_2"	8620	25990	150	109	112	28	86	87	18	58	31	0	150	151	33	123	124	19	63	33	0	0.852	0.929	0.708	0.740	3.145	0.782	0.131	156	460	50	54	-0.231	23	27	26	28	-50
2	18	16	"PFN0637"	"N149_30"	8820	25980	130	280	277	77	86	88	19	98	97	0	722	695	213	122	124	20	99	99	0	0.323	0.333	0.331	0.341	1.531	0.301	0.779	120	474	794	764	-1.629	194	600	191	573	0
2	19	16	"PFN0655"	"N150_39"	9010	25980	140	276	272	73	84	86	18	96	96	0	378	365	96	123	125	21	98	98	0	0.753	0.777	0.803	0.760	1.686	0.753	0.787	156	451	447	430	-0.409	192	255	188	242	0
2	20	16	"PFN0658"	"N150_49"	9190	25990	150	97	100	21	85	86	18	38	16	0	157	156	27	127	129	19	66	32	0	0.400	0.517	0.670	0.715	3.502	0.389	0.054	156	479	42	44	-1.322	12	30	15	29	-50
2	21	16	"PFN0660"	"N150_51"	9390	25980	140	171	172	39	87	89	19	97	90	0	235	236	51	132	133	20	94	87	0	0.816	0.817	0.800	0.802	1.963	0.752	0.529	156	441	187	189	-0.294	84	103	85	104	0
2	22	16	"PFN0662"	"N150_53"	9580	25980	140	613	584	155	93	96	21	100	98	0	569	546	133	139	141	24	99	98	0	1.209	1.206	1.220	1.210	1.500	1.201	0.888	156	595	950	898	0.274	520	430	491	407	0
2	1	17	"PFN0664"	"N150_57"	5600	26190	150	157	159	30	85	87	17	97	90	0	286	286	64	127	129	20	94	94	0	0.453	0.465	0.435	0.449	1.905	0.390	0.557	156	680	231	233	-1.143	72	159	74	159	0
2	2	17	"PFN0666"	"N150_6"	5790	26190	140	221	223	56	89	91	18	96	94	0	243	237	50	131	134	22	93	89	0	1.179	1.264	1.226	1.240	1.985	1.268	0.623	156	436	244	240	0.237	132	112	134	106	0
2	3	17	"PFN0680"	"N150_8"	5980	26180	130	242	248	52	80	80	17	100	100	0	368	367	68	119	122	23	100	100	0	0.651	0.677	0.640	0.679	1.511	0.639	0.740	120	462	411	416	-0.620	162	249	168	248	0
2	4	17	"PFN0682"	"N150_82"	6170	26180	130	313	311	81	73	75	16	99	99	0	425	414	106	114	116	18	100	100	0	0.772	0.793	0.847	0.788	1.448	0.759	0.824	120	513	551	538	-0.374	240	311	238	300	0
2	5	17	"PFN0685"	"N150_87"	6370	26180	140	221	218	59	82	85	20	96	92	0	353	348	97	125	127	22	98	96	0	0.610	0.610	0.573	0.591	1.672	0.571	0.730	156	463	367	359	-0.714	139	228	136	223	0
2	6	17	"PFN0688"	"N150_9"	6540	26190	150	126	129	31	90	93	21	69	45	0	186	183	37	132	134	21	80	62	0	0.667	0.765	0.727	0.737	2.398	0.710	0.205	156	476	90	90	-0.585	36	54	39	51	-50
2	7	17	"PFN0694"	"N151_11"	6740	26180	130	229	229	51	86	91	22	99	96	0	265	263	58	129	130	20	95	93	0	1.051	1.067	1.040	1.123	1.707	0.985	0.685	120	466	279	277	0.072	143	136	143	134	0
2	8	17	"PFN0696"	"N151_18"	6930	26180	140	199	194	47	79	83	19	98	94	0	300	298	68	121	123	19	98	96	0	0.670	0.650	0.641	0.637	1.578	0.621	0.743	156	430	299	292	-0.577	120	179	115	177	0
2	9	17	"PFN0876"	"N168_6"	7120	26180	140	337	342	92	78	80	17	99	99	0	538	526	125	120	122	19	99	98	0	0.620	0.650	0.654	0.640	1.451	0.639	0.870	156	393	677	670	-0.691	259	418	264	406	0
2	10	17	"PFN0874"	"N168_34"	7310	26180	150	445	426	110	80	83	19	98	98	0	635	587	160	121	123	18	99	98	0	0.710	0.742	0.742	0.760	1.407	0.711	0.883	156	482	879	812	-0.494	365	514	346	466	0
2	11	17	"PFN0894"	"N173_1"	7500	26180	140	121	126	39	80	81	18	78	57	0	185	187	38	120	121	18	89	83	0	0.631	0.687	0.593	0.609	2.709	0.712	0.283	156	428	106	113	-0.665	41	65	46	67	0
2	12	17	"PFN0907"	"N175_2"	7690	26180	140	748	692	244	77	78	17	99	99	0	1208	1130	379	117	119	17	99	99	0	0.615	0.607	0.612	0.600	1.501	0.602	0.897	156	336	1762	1628	-0.701	671	1091	615	1013	0
2	13	17	"PFN0906"	"N175_16"	7880	26180	130	116	118	27	79	80	18	80	50	0	203	198	41	118	120	17	93	85	0	0.435	0.488	0.467	0.467	2.375	0.478	0.335	120	432	122	119	-1.200	37	85	39	80	0
2	14	17	"PFN0918"	"N177_6"	8070	26180	140	345	325	94	79	81	17	98	98	0	599	581	160	117	119	18	98	98	0	0.552	0.530	0.537	0.527	1.676	0.520	0.848	156	535	748	710	-0.858	266	482	246	464	0
2	15	17	"PFL0005"	"L1_103"	8260	26180	140	142	144	33	78	80	16	95	84	0	181	181	40	118	119	17	87	80	0	1.016	1.048	0.879	0.978	2.174	0.932	0.360	156	455	127	129	0.023	64	63	66	63	0
2	16	17	"PFL0159"	"L2_30"	8440	26170	150	4086	3800	1182	82	84	17	100	100	0	1960	1754	639	122	123	17	99	98	0	2.178	2.278	2.246	2.384	1.602	2.247	0.891	156	423	5842	5350	1.123	4004	1838	3718	1632	0
2	17	17	"PFL0171"	"L2_55"	8630	26170	140	958	913	310	85	88	18	100	99	0	1132	1026	414	125	126	18	97	97	0	0.867	0.919	0.915	1.016	1.812	0.857	0.879	156	423	1880	1729	-0.206	873	1007	828	901	0
2	18	17	"PFL0176"	"L2_62"	8830	26170	140	768	733	210	86	88	18	100	99	0	1022	951	285	124	125	19	99	99	0	0.759	0.782	0.775	0.790	1.529	0.751	0.858	156	467	1580	1474	-0.397	682	898	647	827	0
2	19	17	"PFL0064"	"L2_109"	9010	26170	130	145	140	32	85	87	18	85	75	0	208	207	44	123	124	19	92	84	0	0.706	0.655	0.644	0.629	1.862	0.610	0.493	120	468	145	139	-0.503	60	85	55	84	0
2	20	17	"PFL0066"	"L2_114"	9200	26170	130	160	161	32	85	87	19	97	87	0	321	320	65	125	128	22	98	97	0	0.383	0.390	0.385	0.366	1.829	0.348	0.557	120	521	271	271	-1.386	75	196	76	195	0
2	21	17	"PFL0140"	"L2_247"	9400	26170	140	160	162	37	86	88	18	93	87	0	222	215	45	128	129	21	89	85	0	0.787	0.874	0.868	0.834	2.113	0.802	0.522	156	498	168	163	-0.345	74	94	76	87	0
2	22	17	"PFL0150"	"L2_270"	9590	26170	150	395	377	121	88	91	19	98	97	0	539	516	167	129	131	19	98	98	0	0.749	0.747	0.750	0.742	1.733	0.711	0.847	156	693	717	676	-0.417	307	410	289	387	0
2	1	18	"PFN0982"	"N244_3"	5610	26390	150	105	106	23	91	92	18	37	17	0	133	136	27	132	134	22	23	7	0	14.000	3.750	1.035	1.086	3.860	0.143	0.004	156	663	15	19	3.807	14	1	15	4	-50
2	2	18	"PFJ0260"	"J246_2"	5800	26370	140	1367	1263	349	91	93	18	100	100	0	2715	2430	705	133	136	21	100	100	0	0.494	0.510	0.514	0.518	1.399	0.495	0.933	156	442	3858	3469	-1.017	1276	2582	1172	2297	0
2	3	18	"PFJ0281"	"J269_1"	5980	26380	150	119	125	32	85	86	20	69	44	0	197	193	35	127	128	23	89	71	0	0.486	0.606	0.571	0.544	2.481	0.614	0.316	156	468	104	106	-1.042	34	70	40	66	-50
2	4	18	"PFJ0305"	"J27_3"	6170	26380	150	118	120	26	80	84	26	65	32	0	217	216	53	123	137	78	62	9	0	0.404	0.430	0.437	0.390	2.703	0.332	0.421	156	536	132	133	-1.307	38	94	40	93	-50
2	5	18	"PFJ0475"	"J53_46"	6370	26380	150	171	173	41	83	87	27	94	78	0	537	515	129	124	140	84	96	94	0	0.213	0.230	0.218	0.214	1.806	0.218	0.688	156	448	501	481	-2.231	88	413	90	391	0
2	6	18	"PFJ0505"	"J583_7"	6540	26380	150	85	103	80	85	87	20	20	12	0	119	125	40	126	128	20	15	7	0	0.000	-18.000	0.784	0.905	3.636	2.716	0.257	156	447	-7	17	Error	0	-7	18	-1	-50
2	7	18	"PFJ0549"	"J697_3"	6750	26370	120	170	171	39	82	85	20	95	89	0	145	148	30	125	126	19	52	25	0	4.400	3.870	3.203	3.346	2.836	3.726	0.161	120	472	108	112	2.138	88	20	89	23	0
2	8	18	"PFJ0586"	"J753_2"	6920	26390	150	105	108	24	78	80	17	66	37	0	140	144	28	119	121	19	51	29	0	1.286	1.200	1.133	1.183	3.395	0.932	0.156	156	490	48	55	0.363	27	21	30	25	-50
2	9	18	"PFJ0594"	"J82_7"	7120	26370	140	825	774	230	79	80	15	99	99	0	699	655	189	119	120	19	99	98	0	1.286	1.297	1.325	1.326	1.516	1.302	0.892	156	401	1326	1231	0.363	746	580	695	536	0
2	10	18	"PFK0025"	"Km2326_6"	7280	26380	150	82	83	16	79	81	17	22	2	0	111	115	24	119	121	19	16	6	0	-0.375	-1.000	0.545	0.565	4.062	0.453	0.031	156	486	-5	0	Error	3	-8	4	-4	-50
2	11	18	"PFJ0390"	"J40_6"	7510	26360	140	171	170	35	77	79	17	98	95	0	200	204	43	119	120	19	94	88	0	1.160	1.094	1.068	1.109	1.849	0.983	0.559	156	501	175	178	0.215	94	81	93	85	0
2	12	18	"PFJ0410"	"J43_3"	7690	26360	140	791	737	234	76	77	15	100	100	0	895	805	305	117	118	17	98	97	0	0.919	0.961	0.925	1.032	1.667	0.902	0.879	156	372	1493	1349	-0.122	715	778	661	688	0
2	13	18	"PFJ0426"	"J461_4"	7850	26370	150	69	71	13	78	79	17	5	0	0	99	99	17	117	118	18	3	0	0	0.500	0.389	0.611	0.591	2.949	0.341	0.019	156	463	-27	-25	-1.000	-9	-18	-7	-18	-50
2	14	18	"PFJ0465"	"J53_31"	8070	26390	150	85	85	17	83	86	21	14	1	0	117	120	23	123	126	23	14	3	0	-0.333	-0.667	0.786	0.767	3.501	0.632	0.066	156	512	-4	-1	Error	2	-6	2	-3	-50
2	15	18	"PFJ0557"	"J6_2"	8260	26370	140	183	179	44	90	92	22	93	83	0	266	262	64	133	134	25	92	87	0	0.699	0.690	0.681	0.661	2.096	0.626	0.625	156	395	226	218	-0.516	93	133	89	129	0
2	16	18	"PFK0041"	"Km302_3"	8430	26370	150	104	103	20	85	89	19	48	17	0	132	134	24	126	129	22	26	7	0	3.167	2.250	1.000	1.164	3.351	0.656	0.068	156	441	25	26	1.663	19	6	18	8	-50
2	17	18	"PFK0298"	"Kn2549_3"	8640	26360	140	1266	1202	389	84	86	17	99	99	0	869	815	287	123	124	18	98	96	0	1.584	1.616	1.647	1.690	1.649	1.591	0.879	156	441	1928	1810	0.664	1182	746	1118	692	0
2	18	18	"PFK0338"	"Kn3092_1"	8810	26350	150	137	136	30	85	86	17	88	66	0	155	157	30	123	125	18	69	45	0	1.625	1.500	1.334	1.367	2.449	1.399	0.212	156	476	84	85	0.700	52	32	51	34	-50
2	19	18	"PFK0404"	"Kn427_6"	9020	26360	130	269	256	77	85	87	18	95	95	0	373	354	120	124	126	20	90	89	0	0.739	0.743	0.755	0.771	2.067	0.653	0.741	120	553	433	401	-0.436	184	249	171	230	0
2	20	18	"PFK0425"	"Kn5026_1"	9230	26390	150	96	97	20	86	88	18	31	9	0	146	147	31	124	128	23	46	22	0	0.455	0.478	0.640	0.620	2.875	0.265	0.036	156	529	32	34	-1.138	10	22	11	23	-50
2	21	18	"PFK0442"	"Kn5244_3"	9370	26370	150	76	95	109	86	88	18	8	6	0	108	139	253	126	129	22	12	7	0	0.556	0.692	0.706	0.698	3.275	0.281	0.628	156	537	-28	22	-0.848	-10	-18	9	13	-50
2	22	18	"PFK0457"	"Kn5587_2"	9590	26360	140	2906	2726	836	87	89	18	100	100	0	2278	2119	618	129	131	22	100	100	0	1.312	1.326	1.324	1.333	1.436	1.340	0.914	156	650	4968	4629	0.392	2819	2149	2639	1990	0
2	1	19	"PFK0782"	"Ks2242_1"	5600	26560	140	963	887	290	92	94	18	100	100	0	631	585	193	136	138	21	96	96	0	1.760	1.771	1.767	1.847	1.786	1.746	0.882	156	655	1366	1244	0.815	871	495	795	449	0
2	2	19	"PFK0818"	"Ks2565_1"	5790	26570	130	260	253	62	86	88	19	99	96	0	419	403	102	129	130	21	97	97	0	0.600	0.609	0.593	0.606	1.575	0.582	0.791	120	481	464	441	-0.737	174	290	167	274	0
2	3	19	"PFK0876"	"Ks2_11"	5980	26560	130	509	505	119	84	87	19	100	100	0	483	486	114	127	130	22	100	99	0	1.194	1.173	1.134	1.193	1.394	1.131	0.835	120	415	781	780	0.256	425	356	421	359	0
2	4	19	"PFK1002"	"Ks48_16"	6140	26570	150	89	90	20	90	94	25	10	1	0	122	124	26	134	147	76	0	0	0	0.083	0.000	0.708	0.688	2.899	0.162	0.007	156	500	-13	-10	-3.585	-1	-12	0	-10	-50
2	5	19	"PFK1139"	"Ks667_1"	6370	26560	140	393	383	103	85	90	26	98	98	0	648	620	187	124	140	82	96	94	0	0.588	0.601	0.586	0.621	1.659	0.558	0.832	156	473	832	794	-0.767	308	524	298	496	0
2	6	19	"PFK1174"	"Ks75_10"	6560	26560	140	3837	3457	1149	77	79	16	100	100	0	4718	4306	1411	118	119	19	100	100	0	0.817	0.807	0.812	0.792	1.505	0.799	0.922	156	417	8360	7568	-0.291	3760	4600	3380	4188	0
2	7	19	"PFK0629"	"Ks1228_7"	6740	26580	150	98	100	21	76	78	15	60	33	0	126	129	28	119	120	18	37	17	0	3.143	2.400	1.000	1.128	3.029	0.586	0.041	156	485	29	34	1.652	22	7	24	10	-50
2	8	19	"PFK1093"	"Ks586_7"	6940	26560	140	554	515	180	76	77	15	100	98	0	524	506	155	117	118	18	98	98	0	1.174	1.129	1.125	1.113	1.589	1.144	0.884	156	418	885	828	0.232	478	407	439	389	0
2	9	19	"pla_LSU"	"PLSU"	7130	26560	140	213	208	59	76	77	15	97	94	0	340	324	78	118	118	18	98	97	0	0.617	0.641	0.640	0.598	1.753	0.633	0.782	156	399	359	338	-0.696	137	222	132	206	0
2	10	19	"pla_ORF129"	"PORF129"	7310	26560	130	287	277	67	76	77	15	99	98	0	604	570	137	119	121	18	99	99	0	0.435	0.446	0.459	0.444	1.522	0.419	0.798	120	470	696	652	-1.201	211	485	201	451	0
2	11	19	"pla_ORF79"	"PORF79"	7500	26560	130	109	112	27	74	75	15	75	58	0	265	271	64	118	119	18	97	95	0	0.238	0.248	0.263	0.222	2.414	0.197	0.301	120	524	182	191	-2.070	35	147	38	153	0
2	12	19	"pla_rpl14"	"Prpl14"	7690	26560	140	252	249	74	73	75	14	98	97	0	437	435	128	116	117	18	98	98	0	0.558	0.552	0.532	0.534	1.815	0.514	0.756	156	479	500	495	-0.843	179	321	176	319	0
2	13	19	"PFBL B0020"	"oPFBLOB0020"	7880	26550	140	1236	1132	332	77	79	17	100	100	0	673	606	200	119	121	20	96	96	0	2.092	2.166	2.091	2.342	1.750	2.135	0.882	156	467	1713	1542	1.065	1159	554	1055	487	0
2	14	19	"PFD66970"	"oPFD66970"	8080	26560	130	173	173	37	91	95	26	95	82	0	278	276	62	140	146	41	93	82	0	0.594	0.603	0.582	0.599	1.756	0.542	0.534	120	417	220	218	-0.751	82	138	82	136	0
2	15	19	"PFC0765"	"oPFC0765"	8260	26560	150	93	94	20	101	102	22	7	1	0	122	122	22	149	151	31	0	0	0	0.296	0.259	0.587	0.543	2.850	0.509	0.079	156	396	-35	-34	-1.755	-8	-27	-7	-27	-50
2	16	19	"PFN0250"	"oPFN0250"	8450	26560	140	243	240	61	92	96	22	95	93	0	281	271	65	137	139	27	92	89	0	1.049	1.104	1.029	1.078	1.713	1.068	0.672	156	353	295	282	0.068	151	144	148	134	0
2	17	19	"PFL0017"	"oPFL0017"	8640	26550	140	1634	1589	487	86	88	19	100	100	0	1008	974	286	123	127	23	99	99	0	1.749	1.766	1.804	1.797	1.589	1.805	0.875	156	422	2433	2354	0.807	1548	885	1503	851	0
2	18	19	"PFI17637"	"oPFI17637"	8830	26550	140	246	249	53	83	84	16	100	99	0	390	394	90	121	124	19	100	99	0	0.606	0.608	0.619	0.616	1.476	0.570	0.794	156	427	432	439	-0.723	163	269	166	273	0
2	19	19	"PFM60472"	"oPFM60472"	9020	26560	150	108	112	26	83	84	16	64	40	0	138	143	26	123	127	22	42	15	0	1.667	1.450	1.477	1.324	3.914	1.142	0.085	156	380	40	49	0.737	25	15	29	20	-50
2	20	19	"PFL0020"	"oPFL0020"	9180	26560	150	92	92	16	87	88	17	18	3	0	120	123	19	125	129	21	11	2	0	-1.000	-2.500	0.750	0.890	4.540	0.264	0.006	156	354	0	3	Error	5	-5	5	-2	-50
2	21	19	"PFI17639"	"oPFI17639"	9400	26570	150	98	101	22	91	95	25	20	3	0	137	140	31	131	138	32	18	5	0	1.167	1.111	0.778	0.737	3.569	0.223	0.010	156	398	13	19	0.222	7	6	10	9	-50
2	22	19	"PFN0252"	"oPFN0252"	9590	26550	140	978	888	293	104	107	27	99	98	0	1863	1774	529	147	152	35	100	100	0	0.509	0.482	0.496	0.462	1.520	0.477	0.904	156	682	2590	2411	-0.973	874	1716	784	1627	0
2	1	20	"PFBL B0027"	"oPFBLOB0027"	5600	26760	150	103	204	852	88	89	18	45	20	0	156	159	32	130	132	21	57	30	0	0.577	4.000	0.556	0.626	3.470	0.005	0.007	156	629	41	145	-0.794	15	26	116	29	-50
2	2	20	"PFC0768"	"oPFC0768"	5780	26770	150	94	97	19	83	85	18	33	13	0	166	162	31	124	126	21	73	47	0	0.262	0.368	0.374	0.374	3.125	0.234	0.048	156	431	53	52	-1.933	11	42	14	38	-50
2	3	20	"PFBL B0032"	"oPFBLOB0032"	5960	26760	150	80	80	17	82	83	17	10	3	0	115	115	18	125	127	23	1	0	0	0.200	0.200	0.889	0.909	4.101	0.152	0.009	156	432	-12	-12	-2.322	-2	-10	-2	-10	-50
2	4	20	"PFBL B0033"	"oPFBLOB0033"	6150	26770	150	86	92	29	89	92	25	14	3	0	125	127	22	132	134	23	11	1	0	0.429	-0.600	0.782	0.852	3.408	6.873	0.033	156	422	-10	-2	-1.222	-3	-7	3	-5	-50
2	5	20	"PFB0684"	"oPFB0684"	6330	26760	150	74	75	16	83	87	26	1	0	0	110	113	19	124	126	21	6	1	0	0.643	0.727	0.864	0.828	3.223	0.677	0.078	156	444	-23	-19	-0.637	-9	-14	-8	-11	-50
2	6	20	"PFF72417"	"oPFF72417"	6520	26760	150	73	76	17	76	77	16	18	3	0	115	116	19	117	119	17	17	5	0	1.500	0.000	0.657	0.638	4.014	0.512	0.018	156	418	-5	-1	0.585	-3	-2	0	-1	-50
2	7	20	"PFG0010"	"oPFG0010"	6710	26760	150	72	73	14	76	77	15	12	2	0	117	117	17	114	116	16	17	4	0	-1.333	-1.000	0.947	0.957	2.929	0.396	0.015	156	464	-1	0	Error	-4	3	-3	3	-50
2	8	20	"PFBL B0035"	"oPFBLOB0035"	6930	26750	140	378	362	83	74	77	15	100	100	0	1055	942	283	113	115	16	100	99	0	0.323	0.347	0.334	0.365	1.546	0.318	0.864	156	419	1246	1117	-1.632	304	942	288	829	0
2	9	20	"PFBL B0038"	"oPFBLOB0038"	7090	26760	150	68	70	14	73	75	17	8	1	0	108	111	20	117	118	18	12	1	0	0.556	0.500	0.760	0.721	3.011	0.357	0.005	156	365	-14	-9	-0.848	-5	-9	-3	-6	-50
2	10	20	"PFG0012"	"oPFG0012"	7280	26760	150	73	75	15	74	74	16	16	3	0	119	120	19	119	120	17	17	7	0	100000.000	1.000	0.699	0.873	3.549	0.276	0.005	156	438	-1	2	16.610	-1	0	1	1	-50
2	11	20	"PFD66974"	"oPFD66974"	7490	26760	150	79	80	16	74	75	15	26	7	0	130	132	21	120	121	17	36	14	0	0.500	0.500	0.692	0.739	3.089	0.109	0.002	156	484	15	18	-1.000	5	10	6	12	-50
2	12	20	"PFL0029"	"oPFL0029"	7690	26750	130	130	135	33	74	74	15	95	82	0	266	259	61	121	122	19	96	95	0	0.386	0.442	0.443	0.422	2.031	0.376	0.513	120	450	201	199	-1.373	56	145	61	138	0
2	13	20	"PFD66975"	"oPFD66975"	7880	26750	150	1269	1172	380	76	78	16	100	99	0	861	787	215	124	125	21	100	100	0	1.619	1.653	1.690	1.608	1.499	1.705	0.903	156	455	1930	1759	0.695	1193	737	1096	663	0
2	14	20	"PFM60473"	"oPFM60473"	8020	26780	150	81	87	31	83	88	26	10	5	0	129	139	57	133	142	47	6	4	0	0.500	0.667	0.675	0.695	3.477	0.364	0.506	156	424	-6	10	-1.000	-2	-4	4	6	-50
2	15	20	"PFM60503"	"oPFM60503"	8200	26730	130	152	152	32	85	91	26	94	60	0	330	327	69	133	143	47	98	92	0	0.340	0.345	0.349	0.335	1.749	0.328	0.557	120	432	264	261	-1.556	67	197	67	194	0
2	16	20	"PFL0061"	"oPFL0061"	8400	26730	120	144	146	34	83	87	21	91	69	0	360	360	90	125	130	24	98	97	0	0.260	0.268	0.279	0.252	2.092	0.230	0.502	120	353	296	298	-1.946	61	235	63	235	0
2	17	20	"PFG0034"	"oPFG0034"	8570	26720	140	277	282	74	84	88	21	100	98	0	778	740	239	124	129	24	100	99	0	0.295	0.321	0.324	0.331	1.560	0.293	0.821	156	449	847	814	-1.761	193	654	198	616	0
2	18	20	"PFF72455"	"oPFF72455"	8800	26750	150	86	87	18	85	88	19	12	5	0	114	117	17	124	128	23	5	0	0	-0.100	-0.286	0.958	0.874	3.633	1.118	0.027	156	427	-9	-5	Error	1	-10	2	-7	-50
2	19	20	"PFM60505"	"oPFM60505"	8960	26720	150	118	118	23	95	99	26	44	11	0	171	171	31	143	145	30	44	14	0	0.821	0.821	0.796	0.785	3.088	0.614	0.219	156	326	51	51	-0.284	23	28	23	28	-50
2	20	20	"PFL0063"	"oPFL0063"	9150	26730	150	127	129	31	109	112	31	32	11	0	191	194	42	157	156	29	54	28	0	0.529	0.541	0.732	0.657	2.956	0.552	0.150	156	337	52	57	-0.918	18	34	20	37	-50
2	21	20	"PFJ12800"	"oPFJ12800"	9320	26740	150	123	124	22	112	116	31	19	0	0	205	206	35	157	157	31	65	34	0	0.229	0.245	0.406	0.381	3.735	0.340	0.086	156	318	59	61	-2.126	11	48	12	49	-50
2	22	20	"PFF72460"	"oPFF72460"	9480	26730	150	130	156	158	114	117	28	37	15	0	191	209	104	164	170	36	45	25	0	0.593	0.933	0.667	0.684	3.785	1.457	0.611	156	554	43	87	-0.755	16	27	42	45	-50
2	1	21	"PFK12904"	"oPFK12904"	5550	26920	130	616	594	129	77	79	17	100	100	0	524	505	115	119	122	21	100	99	0	1.331	1.339	1.347	1.382	1.428	1.288	0.868	120	562	944	903	0.412	539	405	517	386	0
2	2	21	"PFM60507"	"oPFM60507"	5740	26930	130	677	667	145	79	79	16	100	100	0	513	500	114	118	121	20	100	100	0	1.514	1.539	1.512	1.560	1.399	1.559	0.858	120	377	993	970	0.598	598	395	588	382	0
2	3	21	"PFK12905"	"oPFK12905"	5930	26930	120	681	687	201	80	80	15	100	100	0	578	581	156	118	121	20	100	100	0	1.307	1.311	1.343	1.307	1.432	1.330	0.894	120	374	1061	1070	0.386	601	460	607	463	0
2	4	21	"PFF72461"	"oPFF72461"	6120	26930	130	15813	15234	3854	82	84	25	100	100	0	8039	7778	1653	124	125	21	100	100	0	1.987	1.980	1.998	1.953	1.250	2.044	0.936	120	376	23646	22806	0.991	15731	7915	15152	7654	0
2	5	21	"PFN0268"	"oPFN0268"	6310	26930	140	262	258	68	78	82	25	98	96	0	332	318	73	121	122	19	98	96	0	0.872	0.914	0.913	0.904	1.722	0.884	0.753	156	396	395	377	-0.198	184	211	180	197	0
2	6	21	"PFL0071"	"oPFL0071"	6510	26930	120	113	115	22	76	77	16	88	57	0	172	176	26	117	118	16	96	86	0	0.673	0.661	0.638	0.631	2.337	0.586	0.291	120	388	92	98	-0.572	37	55	39	59	0
2	7	21	"PFG0037"	"oPFG0037"	6690	26930	130	193	193	48	76	78	16	100	98	0	226	229	49	114	116	17	97	93	0	1.045	1.017	0.970	1.044	1.892	1.004	0.625	120	395	229	232	0.063	117	112	117	115	0
2	8	21	"PFJ12801"	"oPFJ12801"	6890	26930	120	140	146	43	74	76	16	95	86	0	246	246	49	112	113	17	99	96	0	0.493	0.537	0.510	0.493	1.842	0.537	0.546	120	422	200	206	-1.022	66	134	72	134	0
2	9	21	"PFBL B0124"	"oPFBLOB0124"	7080	26930	140	115	120	31	71	73	17	85	64	0	191	194	35	111	112	16	97	93	0	0.550	0.590	0.578	0.555	2.387	0.541	0.361	156	413	124	132	-0.862	44	80	49	83	0
2	10	21	"PFI17675"	"oPFI17675"	7270	26920	140	2862	2680	752	72	73	16	100	100	0	2933	2813	730	114	114	16	100	100	0	0.990	0.966	0.994	0.944	1.366	0.969	0.920	156	412	5609	5307	-0.015	2790	2819	2608	2699	0
2	11	21	"PFI17677"	"oPFI17677"	7460	26920	140	249	249	64	73	74	14	98	98	0	350	344	88	117	117	17	97	96	0	0.755	0.775	0.792	0.801	1.919	0.721	0.746	156	386	409	403	-0.405	176	233	176	227	0
2	12	21	"PFBL B0128"	"oPFBLOB0128"	7640	26930	150	90	93	21	76	77	16	46	20	0	136	138	23	120	122	18	46	16	0	0.875	0.944	0.869	0.892	3.992	0.587	0.027	156	463	30	35	-0.193	14	16	17	18	-50
2	13	21	"PFG0038"	"oPFG0038"	7840	26930	130	125	127	28	76	77	16	89	73	0	174	178	32	120	122	18	91	76	0	0.907	0.879	0.907	0.802	2.726	0.843	0.317	120	374	103	109	-0.140	49	54	51	58	0
2	14	21	"PFF72465"	"oPFF72465"	8020	26930	140	603	596	158	79	82	23	99	98	0	842	832	167	125	132	40	100	100	0	0.731	0.731	0.758	0.708	1.527	0.743	0.876	156	348	1241	1224	-0.452	524	717	517	707	0
2	15	21	"PFI17678"	"oPFI17678"	8220	26930	150	102	103	21	78	82	22	53	14	0	148	147	26	125	129	36	26	2	0	1.043	1.136	0.912	0.960	3.355	0.510	0.044	156	468	47	47	0.061	24	23	25	22	-50
2	16	21	"PFD66997"	"oPFD66997"	8420	26920	140	277	274	53	78	81	17	100	100	0	463	446	85	120	122	18	100	100	0	0.580	0.601	0.588	0.604	1.370	0.571	0.844	156	482	542	522	-0.785	199	343	196	326	0
2	17	21	"PFM60539"	"oPFM60539"	8610	26940	150	70	72	15	80	82	16	7	0	0	100	105	22	122	124	18	8	1	0	0.455	0.471	0.643	0.594	2.959	0.427	0.061	156	446	-32	-25	-1.138	-10	-22	-8	-17	-50
2	18	21	"PFBL B0176"	"oPFBLOB0176"	8780	26920	140	814	788	204	88	90	21	100	100	0	612	615	143	131	134	23	100	100	0	1.509	1.446	1.439	1.433	1.442	1.490	0.863	156	425	1207	1184	0.594	726	481	700	484	0
2	19	21	"PFI17723"	"oPFI17723"	8970	26920	150	473	457	139	104	105	24	98	96	0	898	868	240	154	155	27	99	99	0	0.496	0.494	0.497	0.472	1.624	0.480	0.856	156	489	1113	1067	-1.012	369	744	353	714	0
2	20	21	"PFG0055"	"oPFG0055"	9160	26920	140	717	700	207	118	120	27	99	99	0	910	912	242	167	168	25	99	99	0	0.806	0.781	0.805	0.754	1.528	0.780	0.878	156	477	1342	1327	-0.311	599	743	582	745	0
2	21	21	"PFF72499"	"oPFF72499"	9360	26920	150	108	112	25	124	125	26	7	1	0	185	183	31	169	172	32	29	4	0	-1.000	-0.857	1.250	1.027	4.186	0.327	0.014	156	526	0	2	Error	-16	16	-12	14	-50
2	22	21	"PFF72501"	"oPFF72501"	9550	26940	110	160	163	32	102	106	28	86	52	0	236	239	45	150	155	34	91	71	0	0.674	0.685	0.771	0.744	2.231	0.609	0.367	80	507	144	150	-0.568	58	86	61	89	0
2	1	22	"PFI17727"	"oPFI17727"	5580	27120	140	116	120	28	73	74	15	88	73	0	215	216	44	113	114	18	94	90	0	0.422	0.456	0.444	0.441	2.327	0.398	0.423	156	819	145	150	-1.246	43	102	47	103	0
2	2	22	"PFF72502"	"oPFF72502"	5760	27120	140	92	94	19	73	73	14	60	33	0	160	160	25	112	113	17	88	69	0	0.396	0.438	0.494	0.436	3.046	0.291	0.115	156	655	67	69	-1.337	19	48	21	48	0
2	3	22	"PFA32037"	"oPFA32037"	5950	27120	140	97	99	23	73	73	14	66	41	0	176	178	34	113	114	16	92	82	0	0.381	0.400	0.402	0.423	2.750	0.332	0.196	156	670	87	91	-1.392	24	63	26	65	0
2	4	22	"PFM60541"	"oPFM60541"	6140	27120	140	122	124	28	74	76	15	87	79	0	217	216	37	115	117	19	97	95	0	0.471	0.495	0.500	0.453	2.130	0.461	0.453	156	657	150	151	-1.087	48	102	50	101	0
2	5	22	"PFL0145"	"oPFL0145"	6330	27120	140	168	171	45	75	76	16	97	96	0	253	253	51	116	119	34	98	89	0	0.679	0.701	0.682	0.696	1.772	0.682	0.666	156	654	230	233	-0.559	93	137	96	137	0
2	6	22	"PFL0147"	"oPFL0147"	6520	27120	140	200	201	47	70	72	15	98	97	0	330	330	69	112	114	32	99	99	0	0.596	0.601	0.592	0.596	1.523	0.542	0.699	156	662	348	349	-0.746	130	218	131	218	0
2	7	22	"PFF72508"	"oPFF72508"	6710	27110	140	272	272	75	71	72	16	100	100	0	205	204	44	112	114	17	94	91	0	2.161	2.185	2.150	2.241	1.752	2.318	0.659	156	601	294	293	1.112	201	93	201	92	0
2	8	22	"PFF72510"	"oPFF72510"	6870	27120	150	84	87	19	71	72	16	43	16	0	115	119	22	110	112	18	29	8	0	2.600	1.778	0.971	1.057	3.667	0.553	0.045	156	707	18	25	1.379	13	5	16	9	-50
2	9	22	"PFM60545"	"oPFM60545"	7070	27130	150	83	86	19	69	71	14	49	26	0	122	124	22	110	110	16	39	18	0	1.167	1.214	1.068	0.998	3.345	0.694	0.066	156	788	26	31	0.222	14	12	17	14	-50
2	10	22	"PFM60547"	"oPFM60547"	7280	27120	140	129	131	33	70	72	15	93	82	0	183	185	35	111	113	17	96	86	0	0.819	0.824	0.801	0.830	2.375	0.777	0.432	156	706	131	135	-0.287	59	72	61	74	0
2	11	22	"PFL0150"	"oPFL0150"	7480	27120	140	255	249	68	75	77	16	98	98	0	284	278	56	115	117	18	99	98	0	1.065	1.067	1.062	1.035	1.776	1.103	0.788	156	606	349	337	0.091	180	169	174	163	0
2	12	22	"PFL0152"	"oPFL0152"	7620	27140	150	89	92	20	80	81	18	33	8	0	128	129	23	120	121	20	28	8	0	1.125	1.333	0.828	0.815	3.170	0.801	0.098	156	753	17	21	0.170	9	8	12	9	-50
2	13	22	"PFL0154"	"oPFL0154"	7830	27110	150	79	80	16	79	81	18	14	1	0	112	113	21	123	124	19	8	0	0	0.000	-0.100	0.523	0.495	3.533	0.541	0.029	156	727	-11	-9	Error	0	-11	1	-10	-50
2	14	22	"PFL0156"	"oPFL0156"	8030	27110	140	950	926	238	79	81	19	100	100	0	658	640	175	128	131	22	100	99	0	1.643	1.654	1.672	1.734	1.417	1.640	0.892	156	620	1401	1359	0.717	871	530	847	512	0
2	15	22	"PFBL B0186"	"oPFBLOB0186"	8220	27110	140	472	464	157	85	87	19	98	98	0	221	225	62	133	135	22	86	78	0	4.398	4.120	4.095	4.127	1.808	3.935	0.672	156	616	475	471	2.137	387	88	379	92	0
2	16	22	"PFH0037"	"oPFH0037"	8410	27110	150	789	798	279	79	82	18	100	100	0	410	413	134	123	125	20	97	96	0	2.474	2.479	2.544	2.553	1.535	2.449	0.863	156	677	997	1009	1.307	710	287	719	290	0
2	17	22	"PFF72513"	"oPFF72513"	8610	27120	150	133	139	43	76	78	16	92	82	0	182	181	34	119	121	19	91	74	0	0.905	1.016	0.940	0.935	2.054	1.112	0.394	156	651	120	125	-0.144	57	63	63	62	0
2	18	22	"PFM60550"	"oPFM60550"	8780	27120	150	88	91	18	80	82	19	26	7	0	116	118	20	122	125	21	8	1	0	-1.333	-2.750	0.732	0.787	4.138	0.437	0.023	156	700	2	7	Error	8	-6	11	-4	-50
2	19	22	"EMPTY"	"EMPTY"	9000	27130	150	85	86	18	92	95	23	7	0	0	123	124	19	136	139	26	5	0	0	0.538	0.500	0.851	0.897	3.025	0.606	0.072	156	801	-20	-18	-0.893	-7	-13	-6	-12	-75
2	20	22	"EMPTY"	"EMPTY"	9190	27130	150	106	107	20	108	110	24	9	1	0	152	153	23	156	159	28	12	0	0	0.500	0.333	0.764	0.829	3.570	0.407	0.017	156	756	-6	-4	-1.000	-2	-4	-1	-3	-75
2	21	22	"EMPTY"	"EMPTY"	9380	27130	150	106	110	23	112	113	23	16	4	0	153	155	22	158	161	28	8	1	0	1.200	0.667	1.111	1.255	3.301	0.385	0.031	156	763	-11	-5	0.263	-6	-5	-2	-3	-75
2	22	22	"EMPTY"	"EMPTY"	9570	27130	150	86	88	17	94	98	24	5	0	0	128	132	23	142	145	26	8	0	0	0.571	0.600	0.667	0.744	3.555	0.602	0.074	156	978	-22	-16	-0.807	-8	-14	-6	-10	-75
3	1	1	"PFE0652"	"E9164_1"	9850	22990	130	297	307	93	89	91	18	100	99	0	332	334	89	131	133	21	100	98	0	1.035	1.074	1.145	1.087	1.640	1.091	0.757	120	630	409	421	0.049	208	201	218	203	0
3	2	1	"PFE0127"	"E15452_2"	10030	22990	130	393	408	112	89	91	18	99	99	0	1200	1276	380	131	134	21	100	100	0	0.284	0.279	0.278	0.273	1.414	0.261	0.891	120	628	1373	1464	-1.814	304	1069	319	1145	0
3	3	1	"PFE0630"	"E8314_1"	10220	22990	130	315	304	111	85	88	19	100	97	0	720	713	227	128	131	21	100	100	0	0.389	0.374	0.375	0.344	1.577	0.365	0.818	120	645	822	804	-1.364	230	592	219	585	0
3	4	1	"PFE0335"	"E23986_4"	10410	22990	130	2754	2854	1102	88	90	19	100	100	0	5796	6134	1986	132	134	24	100	100	0	0.471	0.461	0.483	0.434	1.576	0.461	0.893	120	656	8330	8768	-1.087	2666	5664	2766	6002	0
3	5	1	"PFE0497"	"E3038_1"	10600	22980	130	778	751	244	96	98	21	100	100	0	1340	1315	421	141	144	24	100	100	0	0.569	0.558	0.528	0.551	1.439	0.524	0.885	120	652	1881	1829	-0.814	682	1199	655	1174	0
3	6	1	"PFE0489"	"E29931_1"	10790	22990	130	275	285	84	98	100	22	99	97	0	627	654	202	139	141	23	100	100	0	0.363	0.363	0.361	0.349	1.508	0.344	0.778	120	652	665	702	-1.463	177	488	187	515	0
3	7	1	"PFE0152"	"E16122_8"	10980	22990	130	800	812	349	95	98	22	100	100	0	1248	1231	476	137	140	21	100	100	0	0.635	0.655	0.634	0.638	1.421	0.654	0.865	120	637	1816	1811	-0.656	705	1111	717	1094	0
3	8	1	"PFE0560"	"E5006_15"	11170	22990	130	275	272	66	94	96	20	100	99	0	463	468	103	136	140	23	100	100	0	0.554	0.536	0.528	0.519	1.474	0.518	0.788	120	642	508	510	-0.853	181	327	178	332	0
3	9	1	"PFE0506"	"E3215_1"	11370	22980	130	1961	2021	723	97	99	23	100	100	0	5320	5434	2077	143	147	30	100	100	0	0.360	0.364	0.362	0.366	1.351	0.339	0.886	120	635	7041	7215	-1.474	1864	5177	1924	5291	0
3	10	1	"PFF0276"	"F18248_2"	11550	22980	130	693	678	149	94	98	24	100	100	0	804	758	180	143	147	30	100	98	0	0.906	0.950	0.929	0.980	1.527	0.896	0.856	120	621	1260	1199	-0.142	599	661	584	615	0
3	11	1	"PFF1508"	"F59453_1"	11740	22990	130	339	342	105	97	100	24	100	98	0	710	725	204	140	144	27	100	100	0	0.425	0.419	0.420	0.398	1.474	0.414	0.820	120	624	812	830	-1.236	242	570	245	585	0
3	12	1	"PFF1029"	"F4425_1"	11930	22990	130	947	935	351	85	89	23	100	100	0	2182	2170	732	128	131	26	100	100	0	0.420	0.416	0.433	0.395	1.604	0.414	0.862	120	645	2916	2892	-1.253	862	2054	850	2042	0
3	13	1	"PFF0774"	"F35531_1"	12130	22980	130	1184	1188	333	79	82	22	100	100	0	1211	1169	353	118	122	27	100	100	0	1.011	1.055	1.068	1.076	1.369	1.030	0.868	120	632	2198	2160	0.016	1105	1093	1109	1051	0
3	14	1	"PFF0382"	"F21003_1"	12320	22990	120	175	178	38	92	93	21	98	85	0	233	233	45	133	136	24	95	86	0	0.830	0.860	0.861	0.836	2.115	0.799	0.445	120	552	183	186	-0.269	83	100	86	100	0
3	15	1	"PFF0437"	"F22770_1"	12500	22980	130	4942	5072	2034	88	89	20	100	100	0	5843	5950	2333	128	130	22	100	100	0	0.849	0.856	0.879	0.861	1.354	0.839	0.879	120	621	10569	10806	-0.236	4854	5715	4984	5822	0
3	16	1	"PFF0027"	"F10724_1"	12690	22970	130	182	190	46	79	80	17	100	99	0	205	206	40	118	121	22	96	89	0	1.184	1.261	1.247	1.304	1.932	1.220	0.540	120	635	190	199	0.244	103	87	111	88	0
3	17	1	"PFF0760"	"F35197_2"	12880	22980	120	2201	2310	741	79	82	19	100	100	0	2891	2873	931	119	122	23	100	100	0	0.766	0.810	0.794	0.824	1.472	0.791	0.890	120	538	4894	4985	-0.386	2122	2772	2231	2754	0
3	18	1	"PFF0169"	"F15775_1"	13060	22980	120	278	276	57	78	81	18	100	100	0	470	488	95	116	118	21	100	100	0	0.565	0.532	0.526	0.529	1.357	0.508	0.810	120	552	554	570	-0.824	200	354	198	372	0
3	19	1	"PFF1930"	"F960_5"	13260	22980	130	647	692	211	82	84	19	100	100	0	1574	1628	563	119	122	21	100	100	0	0.388	0.404	0.409	0.410	1.298	0.381	0.896	120	650	2020	2119	-1.365	565	1455	610	1509	0
3	20	1	"PFF0151"	"F15196_1"	13460	22980	130	1869	1894	615	86	88	20	100	100	0	2476	2473	767	124	126	21	100	100	0	0.758	0.770	0.755	0.768	1.317	0.757	0.880	120	623	4135	4157	-0.400	1783	2352	1808	2349	0
3	21	1	"PFF1609"	"F63380_2"	13650	22980	150	108	110	24	83	86	19	62	26	0	136	141	29	122	123	19	44	23	0	1.786	1.421	1.036	1.164	3.593	0.845	0.157	156	773	39	46	0.837	25	14	27	19	-50
3	22	1	"PFF1869"	"F7374_2"	13850	22980	140	159	163	37	86	87	19	94	82	0	188	188	31	122	123	20	93	75	0	1.106	1.167	1.110	1.155	2.244	1.195	0.442	156	813	139	143	0.145	73	66	77	66	0
3	1	2	"PFF1444"	"F5729_1"	9850	23180	150	120	122	28	105	110	33	20	4	0	148	153	29	149	155	40	10	1	0	-15.000	4.250	1.000	0.990	3.711	0.737	0.154	156	796	14	21	Error	15	-1	17	4	-50
3	2	2	"PFF0230"	"F17039_3"	10060	23190	120	168	172	37	94	97	21	98	83	0	251	255	47	137	138	23	99	95	0	0.649	0.661	0.626	0.641	1.842	0.637	0.535	120	498	188	196	-0.623	74	114	78	118	0
3	3	2	"PFM0480"	"M38913_8"	10230	23190	130	686	681	178	86	89	20	100	100	0	819	796	207	126	130	21	100	100	0	0.866	0.888	0.877	0.892	1.371	0.874	0.859	120	551	1293	1265	-0.208	600	693	595	670	0
3	4	2	"PFM0579"	"M446_3"	10440	23190	130	283	301	104	85	88	19	98	97	0	604	628	176	129	131	23	100	100	0	0.417	0.433	0.426	0.415	1.566	0.429	0.767	120	577	673	715	-1.262	198	475	216	499	0
3	5	2	"PFM0717"	"M5299_3"	10620	23190	120	131	134	33	90	93	21	75	47	0	190	194	41	133	136	23	79	57	0	0.719	0.721	0.780	0.736	2.654	0.589	0.223	120	533	98	105	-0.475	41	57	44	61	0
3	6	2	"PFM0868"	"M724_5"	10810	23190	130	171	172	45	96	98	21	90	71	0	306	309	81	138	140	21	98	97	0	0.446	0.444	0.429	0.433	2.071	0.401	0.486	120	581	243	247	-1.163	75	168	76	171	0
3	7	2	"PFM0875"	"M783_4"	11010	23180	130	439	435	128	96	98	20	100	100	0	663	696	199	139	142	21	100	100	0	0.655	0.609	0.593	0.600	1.475	0.570	0.816	120	554	867	896	-0.611	343	524	339	557	0
3	8	2	"PFM0093"	"M16622_6"	11200	23180	120	860	835	197	97	99	20	100	100	0	1004	988	246	137	142	24	100	100	0	0.880	0.867	0.884	0.881	1.418	0.839	0.857	120	497	1630	1589	-0.184	763	867	738	851	0
3	9	2	"PFM0612"	"M45542_7"	11380	23180	130	705	711	166	102	104	24	100	100	0	1010	1030	247	150	152	27	100	100	0	0.701	0.692	0.693	0.696	1.313	0.644	0.857	120	542	1463	1489	-0.512	603	860	609	880	0
3	10	2	"PFM0634"	"M46791_1"	11580	23180	130	897	884	224	97	101	24	100	100	0	1310	1331	400	144	148	28	100	100	0	0.686	0.663	0.658	0.677	1.392	0.611	0.845	120	569	1966	1974	-0.543	800	1166	787	1187	0
3	11	2	"PFM0704"	"M52103_1"	11760	23180	130	237	244	59	92	94	26	100	97	0	350	358	87	136	139	26	100	100	0	0.678	0.685	0.733	0.684	1.461	0.630	0.695	120	541	359	374	-0.562	145	214	152	222	0
3	12	2	"PFM0190"	"M22662_1"	11960	23190	150	125	125	32	86	90	24	64	36	0	151	157	37	128	130	24	48	23	0	1.696	1.345	1.304	1.338	3.025	1.099	0.230	156	585	62	68	0.762	39	23	39	29	-50
3	13	2	"PFM0225"	"M24933_4"	12140	23180	140	905	915	378	85	87	21	99	99	0	1099	1051	441	124	126	23	98	96	0	0.841	0.895	0.898	0.964	2.327	0.875	0.863	156	573	1795	1757	-0.250	820	975	830	927	0
3	14	2	"PFM0412"	"M36754_1"	12340	23190	120	539	529	187	83	84	19	98	98	0	1295	1331	450	122	125	21	100	100	0	0.389	0.369	0.376	0.343	1.708	0.359	0.842	120	498	1629	1655	-1.363	456	1173	446	1209	0
3	15	2	"PFM0630"	"M46462_5"	12520	23180	120	839	854	194	81	82	17	100	100	0	875	864	190	119	122	20	100	100	0	1.003	1.038	1.034	1.041	1.303	1.027	0.883	120	501	1514	1518	0.004	758	756	773	745	0
3	16	2	"PFM0465"	"M38247_1"	12710	23180	130	405	418	105	83	85	18	100	100	0	565	556	131	122	124	21	100	100	0	0.727	0.772	0.781	0.772	1.447	0.738	0.824	120	587	765	769	-0.460	322	443	335	434	0
3	17	2	"PFM0026"	"M11919_1"	12900	23180	130	10220	10067	2693	86	89	21	100	100	0	8236	8029	2172	125	129	26	100	100	0	1.249	1.263	1.258	1.267	1.297	1.280	0.889	120	525	18245	17885	0.321	10134	8111	9981	7904	0
3	18	2	"PFM0819"	"M5894_4"	13090	23180	130	468	471	98	82	85	20	100	100	0	622	621	141	121	124	23	100	100	0	0.770	0.778	0.789	0.784	1.410	0.733	0.803	120	519	887	889	-0.376	386	501	389	500	0
3	19	2	"PFM0473"	"M38757_6"	13290	23180	140	227	236	66	80	82	18	98	96	0	257	259	62	117	119	20	99	97	0	1.050	1.099	1.131	1.095	1.925	1.118	0.691	156	586	287	298	0.070	147	140	156	142	0
3	20	2	"PFM0062"	"M14235_3"	13470	23180	130	2287	2292	625	80	82	17	100	100	0	3041	2948	817	117	120	20	100	100	0	0.755	0.781	0.755	0.783	1.306	0.765	0.895	120	538	5131	5043	-0.406	2207	2924	2212	2831	0
3	21	2	"PFM0821"	"M59170_2"	13670	23180	130	627	618	182	80	82	18	100	100	0	2434	2394	656	118	120	19	100	100	0	0.236	0.236	0.242	0.228	1.512	0.228	0.862	120	542	2863	2814	-2.082	547	2316	538	2276	0
3	22	2	"PFN0022"	"N127_5"	13850	23170	130	442	431	97	87	90	21	100	100	0	335	337	74	124	127	21	100	99	0	1.682	1.615	1.616	1.654	1.430	1.627	0.787	120	626	566	557	0.751	355	211	344	213	0
3	1	3	"PFN0013"	"N127_32"	9880	23390	130	280	286	78	114	116	26	100	96	0	324	324	71	159	162	27	98	94	0	1.006	1.042	1.058	1.027	1.720	1.046	0.671	120	656	331	337	0.009	166	165	172	165	0
3	2	3	"PFN0021"	"N127_48"	10070	23380	130	215	216	48	103	105	21	99	92	0	415	422	90	148	149	24	100	100	0	0.419	0.412	0.405	0.391	1.655	0.369	0.652	120	513	379	387	-1.253	112	267	113	274	0
3	3	3	"PFN0027"	"N128_1"	10260	23390	150	118	123	32	93	96	21	57	28	0	145	149	35	135	137	24	33	13	0	2.500	2.143	1.185	1.315	2.834	1.043	0.132	156	566	35	44	1.322	25	10	30	14	-50
3	4	3	"PFN0057"	"N128_56"	10450	23380	120	193	197	43	78	80	18	100	98	0	381	394	83	117	119	20	100	100	0	0.436	0.430	0.432	0.420	1.504	0.407	0.721	120	446	379	396	-1.199	115	264	119	277	0
3	5	3	"PFB0078"	"B297"	10640	23380	110	148	153	31	77	78	18	96	91	0	302	306	61	118	118	21	100	100	0	0.386	0.404	0.403	0.386	1.728	0.375	0.632	80	446	255	264	-1.374	71	184	76	188	0
3	6	3	"PFB0080"	"B3"	10820	23380	130	461	450	87	88	90	20	100	100	0	500	493	88	129	132	21	100	100	0	1.005	0.995	1.003	0.991	1.372	0.990	0.856	120	531	744	726	0.008	373	371	362	364	0
3	7	3	"PFB0083"	"B306"	11010	23370	130	248	248	54	95	98	21	99	99	0	213	213	33	137	139	22	95	86	0	2.013	2.013	1.904	1.973	1.567	1.956	0.589	120	582	229	229	1.009	153	76	153	76	0
3	8	3	"PFB0085"	"B310"	11200	23380	130	996	990	281	98	102	28	100	100	0	691	678	172	137	149	132	100	93	0	1.621	1.649	1.650	1.651	1.329	1.662	0.879	120	545	1452	1433	0.697	898	554	892	541	0
3	9	3	"PFB0090"	"B32"	11380	23370	150	122	126	29	94	97	29	46	19	0	174	177	36	133	146	126	1	0	0	0.683	0.727	0.772	0.725	2.866	0.139	0.229	156	604	69	76	-0.550	28	41	32	44	-50
3	10	3	"PFB0092"	"B322"	11570	23380	130	124	128	31	83	86	20	77	51	0	226	232	51	125	129	26	97	89	0	0.406	0.421	0.426	0.402	2.430	0.394	0.339	120	572	142	152	-1.301	41	101	45	107	0
3	11	3	"PFB0109"	"B366"	11780	23380	130	218	219	49	80	82	20	100	99	0	384	384	103	122	123	21	100	100	0	0.527	0.531	0.543	0.539	1.565	0.497	0.700	120	586	400	401	-0.925	138	262	139	262	0
3	12	3	"PFB0111"	"B370"	11970	23370	130	145	156	42	81	84	22	94	70	0	217	231	61	121	123	20	98	92	0	0.667	0.682	0.607	0.678	1.929	0.602	0.519	120	511	160	185	-0.585	64	96	75	110	0
3	13	3	"PFB0114"	"B374"	12160	23380	130	230	239	63	81	84	20	99	98	0	322	337	83	121	124	19	100	100	0	0.741	0.731	0.745	0.725	1.616	0.731	0.717	120	522	350	374	-0.432	149	201	158	216	0
3	14	3	"PFB0120"	"B388"	12350	23380	130	149	154	34	80	82	18	99	92	0	206	208	38	120	123	20	97	90	0	0.802	0.841	0.792	0.869	2.006	0.795	0.473	120	537	155	162	-0.318	69	86	74	88	0
3	15	3	"PFB0122"	"B391"	12540	23370	130	532	542	152	81	82	17	100	100	0	608	611	163	121	123	20	100	100	0	0.926	0.941	0.916	0.945	1.374	0.934	0.831	120	560	938	951	-0.111	451	487	461	490	0
3	16	3	"PFB0125"	"B397"	12730	23380	130	163	168	31	82	85	19	98	96	0	343	350	73	121	124	20	100	100	0	0.365	0.376	0.367	0.372	1.486	0.355	0.668	120	561	303	315	-1.455	81	222	86	229	0
3	17	3	"PFB0143"	"B440"	12940	23360	150	121	123	27	86	89	22	69	35	0	165	165	31	127	130	25	63	33	0	0.921	0.974	0.918	0.991	2.855	0.793	0.252	156	597	73	75	-0.119	35	38	37	38	-50
3	18	3	"PFB0145"	"B444"	13110	23370	130	853	854	235	82	83	18	100	100	0	434	430	93	119	121	21	100	100	0	2.448	2.482	2.539	2.477	1.396	2.623	0.809	120	466	1086	1083	1.291	771	315	772	311	0
3	19	3	"PFB0147"	"B449"	13290	23370	130	659	668	221	76	77	16	100	100	0	352	361	90	110	113	18	100	100	0	2.409	2.359	2.409	2.367	1.477	2.483	0.795	120	511	825	843	1.268	583	242	592	251	0
3	20	3	"PFB0149"	"B453"	13490	23370	130	750	762	220	80	81	17	100	100	0	681	678	174	117	120	21	100	100	0	1.188	1.216	1.248	1.212	1.363	1.229	0.874	120	564	1234	1243	0.248	670	564	682	561	0
3	21	3	"PFB0151"	"B456"	13680	23370	130	962	993	316	82	84	19	100	100	0	692	719	196	123	125	20	100	100	0	1.547	1.529	1.524	1.521	1.372	1.549	0.849	120	545	1449	1507	0.629	880	569	911	596	0
3	22	3	"PFB0153"	"B458"	13870	23370	120	193	193	40	85	88	20	98	94	0	240	247	48	126	129	21	100	97	0	0.947	0.893	0.895	0.876	1.785	0.845	0.572	120	594	222	229	-0.078	108	114	108	121	0
3	1	4	"PFB0170"	"B491"	9890	23580	130	1390	1379	443	92	96	24	100	100	0	966	981	310	137	138	26	100	100	0	1.566	1.525	1.513	1.533	1.485	1.529	0.857	120	629	2127	2131	0.647	1298	829	1287	844	0
3	2	4	"PFB0172"	"B496"	10080	23580	150	154	153	29	95	96	22	87	67	0	194	194	32	141	142	25	80	51	0	1.113	1.094	1.077	1.153	2.746	0.924	0.336	156	586	112	111	0.155	59	53	58	53	-50
3	3	4	"PFB0174"	"B498"	10270	23580	130	184	189	48	92	95	20	97	89	0	225	227	43	138	139	22	92	87	0	1.057	1.090	1.061	1.088	2.166	1.067	0.508	120	500	179	186	0.081	92	87	97	89	0
3	4	4	"PFB0177"	"B50"	10460	23550	150	113	114	29	83	86	21	61	33	0	137	141	26	128	130	26	28	8	0	3.333	2.385	1.608	1.604	2.745	0.972	0.135	156	605	39	44	1.737	30	9	31	13	-50
3	5	4	"PFB0179"	"B504"	10660	23570	130	411	413	99	79	81	19	100	100	0	449	441	111	120	123	25	99	99	0	1.009	1.040	1.005	1.105	1.765	1.017	0.802	120	493	661	655	0.013	332	329	334	321	0
3	6	4	"PFB0181"	"B506"	10800	23570	150	107	111	25	81	84	18	63	32	0	147	149	26	122	123	21	51	24	0	1.040	1.111	1.023	1.118	3.840	0.865	0.106	156	624	51	57	0.057	26	25	30	27	-50
3	7	4	"PFD0024"	"D12635_25"	11020	23580	130	372	372	98	89	92	20	100	100	0	629	625	158	131	133	22	100	100	0	0.568	0.573	0.562	0.564	1.422	0.556	0.841	120	604	781	777	-0.815	283	498	283	494	0
3	8	4	"PFD0027"	"D12635_33"	11220	23580	130	144	146	29	91	95	28	83	46	0	233	237	45	135	145	134	22	0	0	0.541	0.539	0.596	0.561	1.958	0.147	0.172	120	531	151	157	-0.887	53	98	55	102	0
3	9	4	"PFD0029"	"D12635_37"	11400	23570	130	417	431	105	81	85	28	100	100	0	355	357	60	121	133	138	93	24	0	1.436	1.483	1.501	1.465	1.405	1.150	0.471	120	506	570	586	0.522	336	234	350	236	0
3	10	4	"PFD0031"	"D12635_39"	11600	23570	130	754	723	228	76	78	15	100	100	0	773	757	208	117	117	18	100	100	0	1.034	1.011	1.015	1.004	1.427	0.993	0.888	120	552	1334	1287	0.048	678	656	647	640	0
3	11	4	"PFD0034"	"D12635_48"	11790	23570	130	902	878	244	78	80	16	100	100	0	649	648	162	118	120	20	100	100	0	1.552	1.509	1.516	1.515	1.340	1.529	0.871	120	534	1355	1330	0.634	824	531	800	530	0
3	12	4	"PFD0036"	"D12635_51"	11980	23570	130	3710	3587	1014	79	81	16	100	100	0	2184	2116	610	119	121	19	100	100	0	1.758	1.757	1.729	1.760	1.445	1.784	0.873	120	495	5696	5505	0.814	3631	2065	3508	1997	0
3	13	4	"PFD0064"	"D16785_11"	12170	23570	140	195	194	47	80	82	18	96	94	0	236	240	58	119	122	18	98	95	0	0.983	0.942	1.000	0.995	2.008	0.901	0.631	156	499	232	235	-0.025	115	117	114	121	0
3	14	4	"PFD0066"	"D16785_17"	12360	23570	130	161	167	37	80	81	17	98	92	0	236	242	44	120	123	20	100	99	0	0.698	0.713	0.707	0.703	1.791	0.661	0.550	120	524	197	209	-0.518	81	116	87	122	0
3	15	4	"PFD0069"	"D16785_21"	12550	23570	130	337	333	80	76	78	16	100	99	0	380	374	72	118	120	20	100	100	0	0.996	1.004	1.042	0.983	1.565	1.029	0.787	120	531	523	513	-0.006	261	262	257	256	0
3	16	4	"PFD0073"	"D16785_3"	12730	23560	130	3975	3858	1090	79	79	17	100	100	0	3534	3399	1165	118	120	20	99	99	0	1.141	1.152	1.152	1.209	1.569	1.110	0.877	120	532	7312	7060	0.190	3896	3416	3779	3281	0
3	17	4	"PFD0075"	"D16785_33"	12930	23560	120	253	257	63	81	82	18	100	100	0	293	306	79	120	123	22	100	99	0	0.994	0.946	0.933	0.984	1.558	0.900	0.740	120	517	345	362	-0.008	172	173	176	186	0
3	18	4	"PFD0077"	"D16785_36"	13130	23560	130	460	460	130	76	77	16	100	100	0	841	802	216	113	115	20	100	100	0	0.527	0.557	0.545	0.554	1.589	0.525	0.817	120	483	1112	1073	-0.923	384	728	384	689	0
3	19	4	"PFD0096"	"D17715_112"	13300	23560	130	644	672	208	71	73	15	100	100	0	668	689	218	106	108	19	100	99	0	1.020	1.031	1.004	1.058	1.524	0.995	0.881	120	524	1135	1184	0.028	573	562	601	583	0
3	20	4	"PFD0098"	"D17715_12"	13500	23560	120	205	207	52	79	82	19	99	95	0	359	377	96	119	122	24	100	100	0	0.525	0.496	0.511	0.483	1.786	0.435	0.608	120	528	366	386	-0.930	126	240	128	258	0
3	21	4	"PFD0102"	"D17715_13"	13700	23560	130	367	366	90	87	93	72	99	92	0	544	538	116	129	138	145	100	82	0	0.675	0.682	0.679	0.671	1.375	0.531	0.548	120	558	695	688	-0.568	280	415	279	409	0
3	22	4	"PFD0104"	"D17715_134"	13890	23560	130	241	244	51	85	92	67	96	66	0	287	287	48	125	135	133	78	0	0	0.963	0.981	0.947	0.977	1.520	0.426	0.282	120	663	318	321	-0.054	156	162	159	162	0
3	1	5	"PFD0106"	"D17715_138"	9910	23770	130	146	150	30	78	80	16	97	93	0	248	247	57	119	120	19	96	93	0	0.527	0.563	0.542	0.552	1.865	0.489	0.487	120	595	197	200	-0.924	68	129	72	128	0
3	2	5	"PFD0108"	"D17715_140"	10090	23770	120	232	232	50	79	82	20	99	98	0	403	391	84	123	132	119	95	68	0	0.546	0.571	0.580	0.578	1.616	0.547	0.783	120	497	433	421	-0.872	153	280	153	268	0
3	3	5	"PFD0130"	"D17715_44"	10290	23760	110	171	175	39	86	89	22	97	88	0	210	214	42	132	140	124	15	0	0	1.090	1.085	1.067	1.081	1.993	0.137	0.147	80	458	163	171	0.124	85	78	89	82	0
3	4	5	"PFD0132"	"D17715_47"	10470	23760	130	160	162	32	86	90	21	97	85	0	253	254	57	131	133	24	95	91	0	0.607	0.618	0.651	0.632	2.136	0.549	0.546	120	579	196	199	-0.721	74	122	76	123	0
3	5	5	"PFD0134"	"D17715_5"	10670	23760	110	153	152	31	80	83	20	91	86	0	189	191	39	123	125	23	90	66	0	1.106	1.059	1.050	1.056	2.511	0.893	0.356	80	436	139	140	0.145	73	66	72	68	0
3	6	5	"PFD0136"	"D17715_51"	10850	23770	130	143	143	30	79	81	16	95	85	0	214	214	38	120	121	19	97	94	0	0.681	0.681	0.620	0.634	1.983	0.621	0.495	120	510	158	158	-0.555	64	94	64	94	0
3	7	5	"PFD0138"	"D17715_56"	11040	23760	130	1475	1436	448	82	84	17	100	100	0	992	946	308	123	125	22	100	99	0	1.603	1.645	1.653	1.695	1.629	1.583	0.855	120	521	2262	2177	0.681	1393	869	1354	823	0
3	8	5	"PFD0141"	"D17715_61"	11240	23760	120	211	211	48	83	84	17	99	97	0	230	234	49	123	125	21	99	92	0	1.196	1.153	1.167	1.198	1.736	1.131	0.655	120	433	235	239	0.259	128	107	128	111	0
3	9	5	"PFE0196"	"E18169_1"	11420	23760	140	502	525	199	79	82	17	100	100	0	490	491	167	121	122	18	100	99	0	1.146	1.205	1.216	1.214	1.844	1.216	0.810	156	475	792	816	0.197	423	369	446	370	0
3	10	5	"PFE0199"	"E18440_1"	11590	23760	120	388	400	107	80	82	17	100	100	0	437	458	113	119	120	18	100	100	0	0.969	0.944	0.931	0.944	1.408	0.928	0.853	120	429	626	659	-0.046	308	318	320	339	0
3	11	5	"PFE0201"	"E18440_5"	11780	23760	130	146	148	37	82	83	16	94	80	0	223	229	42	123	124	19	99	95	0	0.640	0.623	0.596	0.565	2.160	0.614	0.445	120	518	164	172	-0.644	64	100	66	106	0
3	12	5	"PFE0203"	"E18445_1"	11970	23740	130	295	301	62	80	81	16	100	100	0	446	445	92	121	123	19	100	100	0	0.662	0.682	0.683	0.685	1.432	0.652	0.818	120	508	540	545	-0.596	215	325	221	324	0
3	13	5	"PFE0206"	"E18512_1"	12160	23740	120	272	275	65	77	79	16	100	100	0	303	312	68	118	120	18	100	100	0	1.054	1.021	1.077	1.021	1.509	1.000	0.744	120	412	380	392	0.076	195	185	198	194	0
3	14	5	"PFE0208"	"E18512_4"	12330	23770	150	95	97	27	78	80	17	47	27	0	135	137	25	119	121	20	42	14	0	1.063	1.056	0.919	0.973	4.167	0.868	0.043	156	565	33	37	0.087	17	16	19	18	-50
3	15	5	"PFE0230"	"E19008_1"	12550	23750	120	411	422	110	76	76	16	100	100	0	880	859	207	114	116	19	100	100	0	0.437	0.464	0.461	0.459	1.437	0.451	0.849	120	504	1101	1091	-1.193	335	766	346	745	0
3	16	5	"PFE0234"	"E19248_7"	12750	23750	120	830	869	325	76	77	16	100	100	0	650	650	203	113	116	19	100	100	0	1.404	1.477	1.450	1.466	1.698	1.575	0.799	120	431	1291	1330	0.490	754	537	793	537	0
3	17	5	"PFE0237"	"E19278_2"	12920	23750	120	218	221	53	76	77	15	100	98	0	275	284	65	111	114	18	100	100	0	0.866	0.838	0.796	0.827	1.609	0.816	0.732	120	431	306	318	-0.208	142	164	145	173	0
3	18	5	"PFE0239"	"E19278_6"	13110	23740	150	101	103	25	78	81	20	53	24	0	120	125	29	116	118	22	33	10	0	5.750	2.778	0.849	0.916	3.437	0.782	0.113	156	568	27	34	2.524	23	4	25	9	-50
3	19	5	"PFE0243"	"E19631_3"	13320	23750	120	423	431	110	79	83	22	100	100	0	1034	1044	264	118	122	25	100	100	0	0.376	0.380	0.382	0.373	1.389	0.368	0.883	120	517	1260	1278	-1.413	344	916	352	926	0
3	20	5	"PFE0246"	"E19695_2"	13510	23750	120	456	460	128	83	85	18	100	100	0	532	524	134	128	128	22	100	100	0	0.923	0.952	0.943	0.955	1.519	0.956	0.830	120	476	777	773	-0.115	373	404	377	396	0
3	21	5	"PFE0270"	"E20800_3"	13690	23750	120	379	393	99	86	93	76	99	95	0	339	338	66	126	138	153	79	6	0	1.376	1.448	1.481	1.451	1.540	1.511	0.795	120	500	506	519	0.460	293	213	307	212	0
3	22	5	"PFE0275"	"E21089_1"	13900	23770	150	86	90	21	80	89	84	0	0	0	114	117	23	120	131	133	0	0	0	-1.000	-3.333	0.768	0.694	4.236	0.959	0.144	156	836	0	7	Error	6	-6	10	-3	-50
3	1	6	"PFE0277"	"E21208_2"	9910	23950	130	153	157	42	77	79	16	96	87	0	158	164	42	117	119	18	72	54	0	1.854	1.702	1.538	1.740	2.431	1.303	0.418	120	607	117	127	0.890	76	41	80	47	0
3	2	6	"PFE0279"	"E21208_4"	10090	23960	120	234	245	64	78	80	20	100	100	0	299	303	70	117	123	87	89	55	0	0.857	0.898	0.915	0.916	1.612	0.795	0.639	120	498	338	353	-0.222	156	182	167	186	0
3	3	6	"PFE0282"	"E21586_1"	10290	23960	130	282	276	83	81	83	22	98	96	0	433	421	121	119	128	114	95	65	0	0.640	0.646	0.688	0.636	1.650	0.621	0.739	120	541	515	497	-0.644	201	314	195	302	0
3	4	6	"PFE0285"	"E21786_1"	10470	23940	120	629	626	199	80	82	17	100	100	0	688	684	196	119	121	21	100	100	0	0.965	0.966	0.966	0.968	1.442	0.973	0.878	120	452	1118	1111	-0.052	549	569	546	565	0
3	5	6	"PFE0322"	"E23195_1"	10640	23940	120	255	252	46	80	83	19	100	100	0	321	319	64	119	122	23	100	99	0	0.866	0.860	0.845	0.878	1.512	0.818	0.756	120	520	377	372	-0.207	175	202	172	200	0
3	6	6	"PFE0330"	"E23784_1"	10850	23940	120	350	351	105	81	83	16	100	100	0	596	564	152	121	123	22	100	100	0	0.566	0.609	0.588	0.592	1.608	0.598	0.779	120	478	744	713	-0.820	269	475	270	443	0
3	7	6	"PFE0333"	"E23986_1"	11030	23940	120	153	152	30	78	80	16	99	91	0	241	248	54	121	122	20	98	96	0	0.625	0.583	0.589	0.589	1.973	0.489	0.525	120	471	195	201	-0.678	75	120	74	127	0
3	8	6	"PFE0342"	"E24470_2"	11230	23940	120	734	713	219	79	81	16	100	100	0	832	799	225	121	123	21	100	100	0	0.921	0.935	0.955	0.924	1.469	0.942	0.877	120	465	1366	1312	-0.118	655	711	634	678	0
3	9	6	"PFE0347"	"E24550_1"	11410	23940	120	138	141	32	87	89	18	89	65	0	156	160	32	128	130	21	60	35	0	1.821	1.688	1.630	1.650	2.667	1.279	0.227	120	466	79	86	0.865	51	28	54	32	0
3	10	6	"PFE0349"	"E24569_3"	11610	23940	120	323	319	83	90	92	19	100	100	0	407	403	109	129	132	20	100	100	0	0.838	0.836	0.794	0.863	1.459	0.820	0.789	120	519	511	503	-0.255	233	278	229	274	0
3	11	6	"PFF0266"	"F17836_2"	11800	23940	120	385	370	94	84	87	17	100	100	0	607	577	145	126	128	19	100	100	0	0.626	0.634	0.609	0.631	1.515	0.612	0.797	120	484	782	737	-0.676	301	481	286	451	0
3	12	6	"PFF0268"	"F17989_2"	11990	23940	130	216	221	45	81	82	17	100	100	0	451	447	102	122	124	20	100	100	0	0.410	0.431	0.437	0.434	1.517	0.403	0.749	120	600	464	465	-1.285	135	329	140	325	0
3	13	6	"PFF0274"	"F18154_3"	12180	23930	110	121	125	41	80	82	18	76	55	0	153	163	37	125	127	22	60	33	0	1.464	1.184	1.158	1.165	3.357	1.164	0.160	80	461	69	83	0.550	41	28	45	38	0
3	14	6	"PFF0278"	"F18417_1"	12370	23940	120	592	581	145	80	83	24	100	100	0	1180	1140	280	123	125	21	100	100	0	0.484	0.493	0.482	0.489	1.358	0.476	0.891	120	490	1569	1518	-1.046	512	1057	501	1017	0
3	15	6	"PFF0285"	"F18525_1"	12560	23940	130	198	198	44	80	84	25	99	93	0	432	419	98	118	120	19	100	100	0	0.376	0.392	0.394	0.383	1.650	0.363	0.707	120	498	432	419	-1.412	118	314	118	301	0
3	16	6	"PFF0289"	"F18567_3"	12720	23920	150	87	89	22	80	82	18	27	8	0	120	121	21	117	119	19	23	3	0	2.333	2.250	0.902	0.955	3.625	0.927	0.036	156	583	10	13	1.222	7	3	9	4	-50
3	17	6	"PFF0323"	"F19549_1"	12930	23930	120	2012	1988	590	81	82	18	100	100	0	1403	1366	433	117	119	19	100	98	0	1.502	1.527	1.550	1.618	1.630	1.513	0.856	120	503	3217	3156	0.586	1931	1286	1907	1249	0
3	18	6	"PFF0329"	"F19626_1"	13120	23930	150	122	127	28	88	91	23	66	33	0	149	155	31	127	130	24	46	25	0	1.545	1.393	1.072	1.215	3.140	0.975	0.184	156	660	56	67	0.628	34	22	39	28	-50
3	19	6	"PFF0332"	"F19746_5"	13350	23950	150	126	126	31	92	95	22	61	35	0	166	167	28	135	137	23	58	26	0	1.097	1.063	1.318	1.294	3.290	0.972	0.158	156	604	65	66	0.133	34	31	34	32	-50
3	20	6	"PFF0334"	"F19787_2"	13510	23940	120	4789	4484	996	95	95	20	100	100	0	8213	7697	1779	139	140	22	100	100	0	0.581	0.581	0.584	0.579	1.295	0.564	0.910	120	449	12768	11947	-0.782	4694	8074	4389	7558	0
3	21	6	"PFF0336"	"F19828_2"	13710	23940	120	186	190	35	94	97	22	99	94	0	229	231	40	138	139	23	96	88	0	1.011	1.032	0.993	1.059	1.910	0.936	0.477	120	490	183	189	0.016	92	91	96	93	0
3	22	6	"PFF0338"	"F19846_4"	13890	23950	130	133	143	38	82	90	74	32	2	0	162	169	35	124	130	75	14	3	0	1.342	1.356	1.396	1.379	2.671	0.522	0.340	120	569	89	106	0.424	51	38	61	45	0
3	1	7	"PFF0364"	"F20448_4"	9900	24140	130	386	387	85	79	81	17	100	100	0	671	662	163	118	121	19	100	100	0	0.555	0.566	0.567	0.580	1.484	0.527	0.855	120	665	860	852	-0.849	307	553	308	544	0
3	2	7	"PFF0366"	"F20625_1"	10100	24150	130	644	609	183	79	83	20	100	99	0	637	628	138	121	123	18	100	100	0	1.095	1.045	1.084	0.995	1.572	1.084	0.833	120	531	1081	1037	0.131	565	516	530	507	0
3	3	7	"PFF0369"	"F20760_1"	10290	24140	140	409	384	127	82	84	20	97	94	0	550	515	142	120	122	18	99	99	0	0.760	0.765	0.774	0.739	1.719	0.777	0.839	156	558	757	697	-0.395	327	430	302	395	0
3	4	7	"PFF0372"	"F20855_1"	10470	24140	130	190	198	39	81	83	16	100	99	0	215	218	43	120	122	19	97	89	0	1.147	1.194	1.183	1.252	1.724	1.112	0.621	120	547	204	215	0.198	109	95	117	98	0
3	5	7	"PFF0375"	"F20870_2"	10680	24140	130	166	167	37	82	84	17	97	95	0	275	274	56	122	125	21	100	99	0	0.549	0.559	0.570	0.539	1.931	0.496	0.563	120	552	237	237	-0.865	84	153	85	152	0
3	6	7	"PFF0378"	"F20896_3"	10840	24140	150	125	132	36	88	89	18	77	50	0	154	157	30	126	128	22	55	28	0	1.321	1.419	1.333	1.405	2.623	1.273	0.240	156	689	65	75	0.402	37	28	44	31	-50
3	7	7	"PFF0409"	"F22107_2"	11090	24130	150	102	107	26	88	89	20	43	19	0	133	137	27	126	128	21	25	12	0	2.000	1.727	1.000	1.271	3.262	1.003	0.064	156	636	21	30	1.000	14	7	19	11	-50
3	8	7	"PFF0415"	"F22233_2"	11250	24140	130	230	240	61	86	87	18	100	100	0	479	470	119	127	130	22	100	100	0	0.409	0.449	0.438	0.446	1.575	0.429	0.772	120	417	496	497	-1.290	144	352	154	343	0
3	9	7	"PFF0417"	"F2227_1"	11430	24140	130	1208	1130	317	93	94	18	100	100	0	1776	1689	524	135	135	22	100	99	0	0.679	0.667	0.664	0.699	1.618	0.632	0.882	120	437	2756	2591	-0.558	1115	1641	1037	1554	0
3	10	7	"PFF0420"	"F22395_1"	11580	24160	150	122	127	31	98	100	21	53	33	0	151	153	28	138	140	22	39	14	0	1.846	1.933	1.290	1.296	3.559	1.788	0.063	156	618	37	44	0.885	24	13	29	15	-50
3	11	7	"PFF0431"	"F22631_1"	11810	24140	150	108	112	23	89	92	22	44	13	0	146	146	28	130	133	23	40	12	0	1.188	1.438	0.692	0.738	3.742	0.868	0.068	156	662	35	39	0.248	19	16	23	16	-50
3	12	7	"PFF0435"	"F22741_2"	12000	24140	120	327	326	67	82	84	17	100	100	0	543	527	119	121	123	19	100	100	0	0.581	0.601	0.597	0.612	1.444	0.565	0.816	120	479	667	650	-0.784	245	422	244	406	0
3	13	7	"PFF1070"	"F45236_1"	12190	24140	120	3000	2796	680	81	83	18	100	100	0	993	965	237	123	125	21	100	100	0	3.355	3.224	3.216	3.249	1.390	3.329	0.887	120	543	3789	3557	1.746	2919	870	2715	842	0
3	14	7	"PFF1072"	"F4524_3"	12380	24140	120	226	227	50	81	83	25	100	96	0	358	363	75	121	122	19	100	100	0	0.612	0.603	0.605	0.598	1.530	0.565	0.728	120	515	382	388	-0.709	145	237	146	242	0
3	15	7	"PFF1075"	"F45282_1"	12570	24140	120	309	321	75	82	85	26	100	100	0	465	464	112	122	127	26	100	100	0	0.662	0.699	0.687	0.702	1.433	0.668	0.798	120	514	570	581	-0.596	227	343	239	342	0
3	16	7	"PFF1077"	"F45296_2"	12760	24140	120	200	214	82	87	89	20	97	95	0	313	334	127	126	130	26	100	99	0	0.604	0.611	0.633	0.612	1.771	0.553	0.568	120	535	300	335	-0.727	113	187	127	208	0
3	17	7	"PFF1080"	"F45354_1"	12950	24140	120	431	417	129	84	86	19	97	95	0	557	549	152	123	126	21	100	99	0	0.800	0.782	0.862	0.768	1.885	0.770	0.771	120	528	781	759	-0.323	347	434	333	426	0
3	18	7	"PFF1082"	"F4541_1"	13140	24140	130	306	297	83	82	84	20	99	96	0	1207	1190	336	122	125	21	100	100	0	0.206	0.201	0.206	0.194	1.558	0.190	0.813	120	558	1309	1283	-2.276	224	1085	215	1068	0
3	19	7	"PFF1120"	"F46301_17"	13330	24130	120	1027	997	262	80	83	19	100	100	0	857	826	214	122	125	21	100	100	0	1.288	1.303	1.323	1.320	1.397	1.304	0.859	120	496	1682	1621	0.366	947	735	917	704	0
3	20	7	"PFF1128"	"F46381_1"	13530	24130	120	1851	1827	472	86	88	20	100	100	0	1571	1504	416	128	130	23	99	99	0	1.223	1.265	1.267	1.329	1.530	1.247	0.888	120	471	3208	3117	0.291	1765	1443	1741	1376	0
3	21	7	"PFF1133"	"F46513_1"	13710	24130	130	1142	1111	256	92	94	21	100	100	0	2670	2615	701	135	135	23	100	100	0	0.414	0.411	0.410	0.421	1.378	0.381	0.888	120	509	3585	3499	-1.272	1050	2535	1019	2480	0
3	22	7	"PFF1136"	"F46584_1"	13900	24130	120	5363	5308	1644	85	88	19	100	100	0	5466	5257	1820	130	132	22	100	100	0	0.989	1.019	1.013	1.057	1.511	0.991	0.899	120	538	10614	10350	-0.016	5278	5336	5223	5127	0
3	1	8	"PFF1138"	"F46705_1"	9930	24330	130	3905	3589	1061	90	91	22	100	100	0	1769	1584	582	131	133	21	95	94	0	2.329	2.408	2.390	2.658	1.842	2.328	0.904	120	618	5453	4952	1.220	3815	1638	3499	1453	0
3	2	8	"PFF1140"	"F46816_1"	10110	24340	120	471	469	129	93	94	22	100	100	0	469	463	112	135	136	23	100	100	0	1.132	1.146	1.117	1.147	1.486	1.142	0.838	120	476	712	704	0.179	378	334	376	328	0
3	3	8	"PFF1163"	"F47563_1"	10300	24340	120	189	187	40	94	95	22	96	87	0	231	230	48	132	133	22	95	87	0	0.960	0.949	0.964	0.955	2.001	0.923	0.514	120	508	194	191	-0.060	95	99	93	98	0
3	4	8	"PFF1165"	"F47822_1"	10500	24330	130	431	425	112	88	91	20	100	100	0	290	279	67	131	132	22	95	94	0	2.157	2.277	2.142	2.358	1.695	2.247	0.747	120	576	502	485	1.109	343	159	337	148	0
3	5	8	"PFF1167"	"F47864_3"	10690	24330	110	303	305	70	87	90	19	100	100	0	310	307	62	133	134	26	100	97	0	1.220	1.253	1.276	1.275	1.597	1.224	0.746	80	414	393	392	0.287	216	177	218	174	0
3	6	8	"PFF1175"	"F48138_1"	10860	24340	130	172	201	138	96	98	21	95	81	0	230	238	63	135	137	25	95	90	0	0.800	1.019	0.904	0.865	2.056	1.631	0.529	120	548	171	208	-0.322	76	95	105	103	0
3	7	8	"PFF1179"	"F48181_2"	11070	24340	130	859	814	282	97	98	21	100	99	0	958	925	237	136	138	24	100	100	0	0.927	0.909	0.942	0.837	1.725	0.958	0.846	120	523	1584	1506	-0.109	762	822	717	789	0
3	8	8	"PFF1182"	"F48253_3"	11260	24310	150	124	127	35	93	96	20	60	41	0	154	157	30	135	137	23	44	17	0	1.632	1.545	1.210	1.247	3.791	1.223	0.208	156	511	50	56	0.706	31	19	34	22	-50
3	9	8	"PFF1197"	"F48515_1"	11440	24330	120	427	422	114	93	94	18	100	100	0	590	573	160	131	133	21	100	99	0	0.728	0.744	0.732	0.764	1.461	0.708	0.839	120	418	793	771	-0.459	334	459	329	442	0
3	10	8	"PFF1204"	"F48839_1"	11640	24330	120	322	323	78	94	96	21	100	100	0	416	404	107	130	133	22	100	99	0	0.797	0.836	0.865	0.868	1.560	0.806	0.791	120	483	514	503	-0.327	228	286	229	274	0
3	11	8	"PFF1208"	"F49178_1"	11860	24340	150	99	100	22	87	90	20	35	10	0	157	155	31	124	128	22	57	35	0	0.364	0.419	0.518	0.577	2.586	0.439	0.125	156	560	45	44	-1.459	12	33	13	31	-50
3	12	8	"PFF1210"	"F4934_1"	12020	24330	120	409	403	108	82	83	16	100	100	0	370	364	102	121	123	18	97	95	0	1.313	1.321	1.280	1.349	1.601	1.295	0.774	120	400	576	564	0.393	327	249	321	243	0
3	13	8	"PFF1215"	"F49538_1"	12200	24330	120	1520	1513	438	80	81	16	100	100	0	1883	1866	549	120	121	18	100	100	0	0.817	0.821	0.822	0.825	1.388	0.798	0.886	120	468	3203	3179	-0.292	1440	1763	1433	1746	0
3	14	8	"PFF1218"	"F49644_4"	12390	24330	120	558	541	153	80	82	19	100	100	0	556	537	154	118	121	21	100	100	0	1.091	1.100	1.120	1.117	1.557	1.074	0.837	120	531	916	880	0.126	478	438	461	419	0
3	15	8	"PFF1901"	"F8433_1"	12580	24330	120	1080	1063	270	78	81	18	100	100	0	940	899	251	121	126	25	100	100	0	1.223	1.266	1.259	1.294	1.418	1.238	0.882	120	498	1821	1763	0.291	1002	819	985	778	0
3	16	8	"PFF1905"	"F8612_1"	12780	24330	120	1145	1080	289	92	95	32	100	100	0	1448	1377	369	134	141	71	100	100	0	0.801	0.795	0.801	0.790	1.378	0.759	0.885	120	487	2367	2231	-0.319	1053	1314	988	1243	0
3	17	8	"PFF1913"	"F8921_1"	12970	24330	120	814	770	235	88	92	33	100	100	0	2052	1966	596	128	135	74	100	100	0	0.377	0.371	0.368	0.365	1.546	0.347	0.836	120	463	2650	2520	-1.406	726	1924	682	1838	0
3	18	8	"PFF1915"	"F8939_2"	13160	24330	120	270	263	79	76	77	15	98	95	0	398	383	96	116	117	17	99	99	0	0.688	0.700	0.718	0.657	1.890	0.688	0.711	120	464	476	454	-0.540	194	282	187	267	0
3	19	8	"PFF1919"	"F9091_1"	13350	24330	130	214	214	69	75	76	15	96	95	0	326	333	87	115	116	16	100	97	0	0.659	0.638	0.653	0.616	1.822	0.647	0.721	120	470	350	357	-0.602	139	211	139	218	0
3	20	8	"PFF1921"	"F9247_1"	13520	24310	130	320	326	79	76	77	15	100	100	0	300	300	63	114	115	17	100	98	0	1.312	1.344	1.317	1.370	1.554	1.290	0.750	120	476	430	436	0.392	244	186	250	186	0
3	21	8	"PFI0014"	"I10798_1"	13700	24330	150	85	87	19	80	83	20	23	7	0	112	116	22	120	122	21	12	3	0	-0.625	-1.750	0.632	0.658	3.479	0.594	0.018	156	586	-3	3	Error	5	-8	7	-4	-50
3	22	8	"PFI0017"	"I10882_1"	13890	24310	120	350	347	68	87	88	19	100	100	0	725	698	128	129	131	21	100	100	0	0.441	0.457	0.442	0.455	1.324	0.436	0.876	120	560	859	829	-1.180	263	596	260	569	0
3	1	9	"PFI0023"	"I11056_2"	9910	24530	150	113	116	25	103	104	22	35	10	0	171	170	28	145	146	23	52	23	0	0.385	0.520	0.793	0.731	3.610	0.565	0.044	156	829	36	38	-1.379	10	26	13	25	-50
3	2	9	"PFI0029"	"I11211_1"	10110	24510	110	171	171	25	105	106	21	96	86	0	236	233	34	146	147	24	96	86	0	0.733	0.759	0.790	0.756	1.910	0.693	0.451	80	433	156	153	-0.447	66	90	66	87	0
3	3	9	"PFI0033"	"I11281_1"	10300	24540	150	111	112	23	103	105	21	30	7	0	136	138	26	143	145	22	10	4	0	-1.143	-1.800	0.867	0.987	3.539	7.767	0.000	156	548	1	4	Error	8	-7	9	-5	-50
3	4	9	"PFI0035"	"I11342_1"	10480	24520	130	491	486	123	99	101	20	100	98	0	697	697	134	140	142	22	100	100	0	0.704	0.695	0.696	0.662	1.478	0.702	0.872	120	479	949	944	-0.507	392	557	387	557	0
3	5	9	"PFI0056"	"I12038_2"	10670	24510	130	278	275	61	99	101	21	100	100	0	186	190	36	143	145	24	71	45	0	4.163	3.745	3.900	4.062	2.232	4.029	0.323	120	532	222	223	2.058	179	43	176	47	0
3	6	9	"PFI0058"	"I12132_1"	10870	24520	120	341	339	76	99	100	22	99	98	0	756	741	144	139	141	22	100	100	0	0.392	0.399	0.406	0.383	1.508	0.385	0.830	120	477	859	842	-1.350	242	617	240	602	0
3	7	9	"PFI0060"	"I12159_3"	11060	24510	120	147	149	33	93	94	21	85	61	0	184	186	38	134	136	23	76	52	0	1.080	1.077	1.000	1.139	2.635	0.948	0.315	120	433	104	108	0.111	54	50	56	52	0
3	8	9	"PFI0063"	"I12192_2"	11230	24530	150	86	92	30	91	92	20	17	6	0	123	126	25	132	134	24	10	5	0	0.556	-0.167	1.000	0.963	4.473	1.056	0.047	156	533	-14	-5	-0.848	-5	-9	1	-6	-50
3	9	9	"PFI0069"	"I12412_1"	11440	24510	130	431	428	100	89	90	18	100	100	0	364	359	79	128	130	20	99	99	0	1.449	1.468	1.480	1.475	1.429	1.452	0.777	120	542	578	570	0.535	342	236	339	231	0
3	10	9	"PFI0072"	"I12552_2"	11630	24510	120	13055	12652	3417	91	94	20	100	100	0	4858	4585	1320	127	131	20	100	100	0	2.740	2.818	2.751	2.881	1.359	2.843	0.905	120	504	17695	17019	1.454	12964	4731	12561	4458	0
3	11	9	"PFI0105"	"I13369_2"	11820	24510	110	289	286	66	91	94	22	100	100	0	226	224	37	127	130	23	97	90	0	2.000	2.010	2.165	2.083	1.762	1.877	0.618	80	453	297	292	1.000	198	99	195	97	0
3	12	9	"PFI0107"	"I13466_1"	12010	24510	130	383	372	98	84	86	19	100	99	0	399	386	94	123	126	22	99	98	0	1.083	1.095	1.095	1.081	1.698	1.101	0.791	120	534	575	551	0.115	299	276	288	263	0
3	13	9	"PFI0111"	"I13569_2"	12210	24510	130	479	452	111	83	84	18	100	100	0	694	679	162	120	122	19	100	100	0	0.690	0.660	0.683	0.657	1.408	0.646	0.844	120	514	970	928	-0.536	396	574	369	559	0
3	14	9	"PFI0113"	"I13674_4"	12380	24530	110	117	122	33	83	86	21	68	40	0	148	151	34	120	122	21	57	35	0	1.214	1.258	1.079	1.091	3.510	1.104	0.284	80	446	62	70	0.280	34	28	39	31	0
3	15	9	"PFI0118"	"I13901_1"	12580	24510	130	252	252	59	83	86	19	100	100	0	270	269	47	121	124	21	100	99	0	1.134	1.142	1.136	1.136	1.498	1.150	0.731	120	568	318	317	0.182	169	149	169	148	0
3	16	9	"PFI0122"	"I13918_1"	12770	24510	130	2209	2178	466	85	89	29	100	100	0	2319	2231	504	125	132	67	100	100	0	0.968	0.994	0.999	1.007	1.318	0.969	0.902	120	527	4318	4199	-0.047	2124	2194	2093	2106	0
3	17	9	"PFJ0094"	"J1546_3"	12960	24510	150	107	106	25	82	86	29	38	10	0	134	136	23	123	130	65	1	0	0	2.273	1.846	1.245	1.054	4.447	1.498	0.054	156	593	36	37	1.184	25	11	24	13	-50
3	18	9	"PFJ0104"	"J157_2"	13180	24510	150	97	98	25	75	77	16	55	32	0	128	131	26	116	118	18	40	18	0	1.833	1.533	0.958	1.002	4.276	1.138	0.062	156	570	34	38	0.874	22	12	23	15	-50
3	19	9	"PFJ0107"	"J1588_1"	13340	24510	120	407	409	157	76	81	52	96	93	0	546	554	175	113	115	24	100	99	0	0.764	0.755	0.725	0.718	1.822	0.781	0.754	120	396	764	774	-0.388	331	433	333	441	0
3	20	9	"PFJ0110"	"J1616_1"	13510	24520	150	78	81	17	74	78	42	4	0	0	115	115	23	113	115	22	16	5	0	2.000	3.500	0.750	0.738	3.410	2.627	0.344	156	638	6	9	1.000	4	2	7	2	-50
3	21	9	"PFJ0116"	"J163_7"	13730	24510	130	132	133	31	76	80	19	93	67	0	197	199	44	119	120	19	93	83	0	0.718	0.712	0.707	0.685	2.329	0.597	0.381	120	539	134	137	-0.478	56	78	57	80	0
3	22	9	"PFJ0119"	"J167_13"	13920	24510	130	215	222	55	78	80	19	100	100	0	403	392	97	121	122	20	99	99	0	0.486	0.531	0.531	0.533	1.694	0.486	0.700	120	639	419	415	-1.042	137	282	144	271	0
3	1	10	"PFJ0157"	"J183_4"	9940	24720	140	182	187	46	110	112	24	88	75	0	295	294	67	150	151	23	96	91	0	0.497	0.535	0.525	0.527	2.056	0.489	0.496	156	650	217	221	-1.010	72	145	77	144	0
3	2	10	"PFJ0159"	"J183_6"	10110	24720	150	125	130	34	111	113	25	33	11	0	165	167	34	151	152	24	36	15	0	1.000	1.188	1.000	0.909	4.017	1.499	0.008	156	568	28	35	0.000	14	14	19	16	-50
3	3	10	"PFJ0161"	"J183_8"	10300	24710	120	156	159	34	112	115	31	65	29	0	237	239	40	148	150	22	97	88	0	0.494	0.516	0.554	0.476	2.644	0.595	0.231	120	422	133	138	-1.016	44	89	47	91	0
3	4	10	"PFJ0165"	"J1901_2"	10480	24710	150	131	155	91	105	111	29	46	25	0	162	167	39	145	148	22	42	23	0	1.529	2.273	1.594	1.584	3.682	3.357	0.189	156	557	43	72	0.613	26	17	50	22	-50
3	5	10	"PFJ0168"	"J191_1"	10680	24700	140	179	179	40	103	104	22	91	77	0	236	237	48	141	145	22	93	85	0	0.800	0.792	0.805	0.835	2.269	0.779	0.459	156	555	171	172	-0.322	76	95	76	96	0
3	6	10	"PFJ0170"	"J191_6"	10860	24710	150	109	111	23	97	99	22	35	9	0	134	137	24	138	141	23	14	2	0	-3.000	-14.000	0.854	0.887	3.647	1.150	0.004	156	636	8	13	Error	12	-4	14	-1	-50
3	7	10	"PFJ0203"	"J21_13"	11090	24720	150	103	105	26	89	91	21	35	15	0	139	141	28	129	132	22	30	11	0	1.400	1.333	1.000	1.027	3.245	0.666	0.047	156	604	24	28	0.485	14	10	16	12	-50
3	8	10	"PFJ0207"	"J21_24"	11260	24700	130	197	203	49	85	86	19	100	96	0	256	255	56	126	127	19	95	93	0	0.862	0.915	0.880	0.939	1.906	0.871	0.601	120	473	242	247	-0.215	112	130	118	129	0
3	9	10	"PFJ0209"	"J21_26"	11450	24700	130	268	269	73	91	91	19	99	95	0	376	370	104	131	131	19	98	96	0	0.722	0.745	0.750	0.737	1.925	0.678	0.736	120	562	422	417	-0.469	177	245	178	239	0
3	10	10	"PFJ0212"	"J21_31"	11630	24700	130	5657	5291	1431	99	101	21	100	100	0	5614	5242	1694	141	141	24	100	100	0	1.016	1.018	0.998	1.065	1.538	0.960	0.846	120	551	11031	10293	0.022	5558	5473	5192	5101	0
3	11	10	"PFJ0216"	"J21_9"	11820	24740	150	101	105	35	102	105	26	21	8	0	124	130	32	142	145	30	10	4	0	0.056	-0.250	0.861	0.751	2.837	0.764	0.211	156	736	-19	-9	-4.170	-1	-18	3	-12	-50
3	12	10	"PFJ0218"	"J222_2"	12020	24710	130	176	175	46	92	96	23	88	80	0	324	320	90	132	135	24	93	90	0	0.438	0.441	0.423	0.414	2.123	0.416	0.585	120	563	276	271	-1.193	84	192	83	188	0
3	13	10	"PFJ0247"	"J242_2"	12210	24700	150	92	94	18	85	87	20	23	3	0	131	133	25	122	125	21	32	12	0	0.778	0.818	0.842	0.894	3.958	0.438	0.035	156	618	16	20	-0.363	7	9	9	11	-50
3	14	10	"PFJ0250"	"J245_1"	12380	24700	110	137	139	39	82	84	20	86	62	0	183	192	44	118	122	23	88	77	0	0.846	0.770	0.766	0.743	1.905	0.757	0.443	80	445	120	131	-0.241	55	65	57	74	0
3	15	10	"PFJ0252"	"J245_13"	12580	24700	120	261	257	63	88	91	21	99	98	0	225	222	53	126	130	25	94	77	0	1.747	1.760	1.723	1.887	1.958	1.692	0.633	120	565	272	265	0.805	173	99	169	96	0
3	16	10	"PFJ0254"	"J245_5"	12780	24710	120	149	152	31	87	89	19	95	82	0	231	228	41	123	127	21	99	94	0	0.574	0.619	0.638	0.627	1.705	0.610	0.506	120	530	170	170	-0.801	62	108	65	105	0
3	17	10	"PFJ0257"	"J245_9"	12980	24730	150	91	93	20	80	81	16	37	14	0	123	125	25	120	122	19	23	8	0	3.667	2.600	1.000	0.932	4.077	0.377	0.012	156	551	14	18	1.874	11	3	13	5	-50
3	18	10	"PFJ0259"	"J2465_2"	13130	24710	150	96	100	21	78	79	16	55	28	0	130	132	23	118	120	19	38	14	0	1.500	1.571	1.045	0.881	4.455	0.925	0.024	156	606	30	36	0.585	18	12	22	14	-50
3	19	10	"PFK0310"	"Kn2750_3"	13350	24710	100	118	125	41	76	78	16	81	58	0	157	171	49	114	116	17	81	65	0	0.977	0.860	0.892	0.845	2.495	0.836	0.411	80	473	85	106	-0.034	42	43	49	57	0
3	20	10	"PFK0321"	"Kn2865_1"	13540	24700	80	120	125	44	73	76	19	80	57	0	146	147	29	116	117	19	59	40	0	1.567	1.677	1.471	1.549	3.430	1.772	0.110	52	305	77	83	0.648	47	30	52	31	0
3	21	10	"PFK0331"	"Kn3020_1"	13720	24700	130	643	608	133	79	81	21	100	100	0	837	785	213	118	119	19	100	100	0	0.784	0.793	0.794	0.823	1.432	0.750	0.873	120	574	1283	1196	-0.350	564	719	529	667	0
3	22	10	"PFK0339"	"Kn3094_1"	13920	24710	150	99	99	21	75	77	17	62	30	0	125	129	22	114	116	19	37	12	0	2.182	1.600	1.500	1.234	3.664	1.078	0.045	156	794	35	39	1.126	24	11	24	15	-50
3	1	11	"PFK0353"	"Kn3360_3"	9930	24920	150	112	114	24	112	113	23	16	7	0	159	164	34	154	156	24	32	12	0	0.000	0.200	0.760	0.811	3.549	0.619	0.019	156	783	5	12	Error	0	5	2	10	-50
3	2	11	"PFK0355"	"Kn3360_5"	10130	24910	120	333	337	70	114	117	27	100	99	0	415	415	98	156	158	26	100	99	0	0.846	0.861	0.860	0.889	1.513	0.799	0.753	120	464	478	482	-0.242	219	259	223	259	0
3	3	11	"PFK0384"	"Kn386_1"	10320	24930	150	157	160	40	115	120	31	58	34	0	172	176	30	152	154	24	42	19	0	2.100	1.875	1.556	1.857	3.044	2.405	0.105	156	591	62	69	1.070	42	20	45	24	-50
3	4	11	"PFK0387"	"Kn400_3"	10510	24910	130	1236	1245	314	109	111	26	100	100	0	928	939	232	145	148	23	100	100	0	1.439	1.431	1.405	1.454	1.385	1.450	0.875	120	543	1910	1930	0.525	1127	783	1136	794	0
3	5	11	"PFK0390"	"Kn4028_2"	10700	24910	120	1052	1013	245	105	107	22	100	100	0	1226	1168	293	143	146	23	100	100	0	0.874	0.886	0.891	0.894	1.341	0.864	0.895	120	507	2030	1933	-0.194	947	1083	908	1025	0
3	6	11	"PFK0393"	"Kn4044_1"	10890	24910	130	261	258	67	101	103	22	99	96	0	208	210	51	143	147	38	73	42	0	2.462	2.343	2.138	2.278	1.895	1.743	0.325	120	565	225	224	1.300	160	65	157	67	0
3	7	11	"PFK0400"	"Kn4252_3"	11080	24910	120	2377	2229	541	92	94	19	100	100	0	2319	2193	558	134	136	23	100	100	0	1.046	1.038	1.028	1.041	1.328	1.020	0.910	120	496	4470	4196	0.065	2285	2185	2137	2059	0
3	8	11	"PFK0406"	"Kn434_1"	11280	24910	130	485	476	152	88	88	17	99	99	0	385	372	90	127	129	21	100	100	0	1.539	1.584	1.542	1.515	1.622	1.682	0.818	120	578	655	633	0.622	397	258	388	245	0
3	9	11	"PFK0434"	"Kn5123_1"	11460	24910	120	189	190	49	93	94	19	95	86	0	363	358	86	132	132	20	100	99	0	0.416	0.429	0.415	0.394	1.748	0.419	0.674	120	497	327	323	-1.267	96	231	97	226	0
3	10	11	"PFK0438"	"Kn5186_3"	11640	24910	130	551	524	184	102	104	20	100	100	0	878	873	260	143	146	25	100	100	0	0.611	0.578	0.591	0.544	1.558	0.581	0.861	120	536	1184	1152	-0.711	449	735	422	730	0
3	11	11	"PFK0449"	"Kn5414_1"	11830	24920	110	131	142	51	107	111	27	45	28	0	223	228	50	148	152	31	81	60	0	0.320	0.438	0.486	0.416	3.277	0.550	0.255	80	395	99	115	-1.644	24	75	35	80	0
3	12	11	"PFK0454"	"Kn5561_2"	12030	24910	130	317	313	95	98	101	25	95	94	0	525	515	115	136	139	28	100	100	0	0.563	0.567	0.548	0.544	1.557	0.588	0.774	120	585	608	594	-0.829	219	389	215	379	0
3	13	11	"PFK0456"	"Kn5587_1"	12210	24900	130	11250	10968	3525	86	88	20	100	100	0	7263	6916	2603	126	127	21	100	100	0	1.564	1.603	1.556	1.755	1.880	1.547	0.864	120	569	18301	17672	0.645	11164	7137	10882	6790	0
3	14	11	"PFK0460"	"Kn569_3"	12400	24900	110	462	441	117	87	89	26	100	100	0	305	296	72	127	130	29	96	92	0	2.107	2.095	1.967	2.238	1.713	2.062	0.754	80	514	553	523	1.075	375	178	354	169	0
3	15	11	"PFK0488"	"Kn67_1"	12600	24900	130	272	276	77	95	98	26	97	95	0	309	302	89	136	140	26	93	90	0	1.023	1.090	1.083	1.120	1.934	0.996	0.638	120	598	350	347	0.033	177	173	181	166	0
3	16	11	"PFK0491"	"Kn6869_1"	12780	24900	120	1666	1602	458	92	94	19	100	100	0	693	651	227	130	134	23	95	95	0	2.796	2.898	2.817	3.113	1.811	2.941	0.799	120	481	2137	2031	1.483	1574	563	1510	521	0
3	17	11	"PFK0496"	"Kn707_1"	12970	24900	120	2487	2252	616	84	86	17	100	100	0	2211	1974	648	123	125	21	100	100	0	1.151	1.171	1.155	1.248	1.565	1.140	0.876	120	450	4491	4019	0.203	2403	2088	2168	1851	0
3	18	11	"PFK0507"	"Kn768_1"	13160	24910	130	239	234	62	85	88	19	98	93	0	346	338	92	125	128	21	94	93	0	0.697	0.700	0.693	0.678	1.877	0.645	0.721	120	549	375	362	-0.521	154	221	149	213	0
3	19	11	"PFK0510"	"Kn7854_1"	13360	24900	120	371	359	87	87	89	21	100	100	0	505	477	116	128	129	22	99	99	0	0.753	0.779	0.784	0.789	1.565	0.751	0.819	120	550	661	621	-0.409	284	377	272	349	0
3	20	11	"PFK0516"	"Kn8017_1"	13550	24900	120	6357	5934	2049	90	102	72	100	100	0	3844	3596	1222	130	135	40	100	100	0	1.687	1.686	1.687	1.684	1.535	1.735	0.886	120	546	9981	9310	0.755	6267	3714	5844	3466	0
3	21	11	"PFK1023"	"Ks506_1"	13740	24890	130	2773	2613	832	92	103	72	100	100	0	1742	1597	544	128	134	40	99	97	0	1.661	1.716	1.716	1.834	1.825	1.691	0.876	120	531	4295	3990	0.732	2681	1614	2521	1469	0
3	22	11	"PFK1025"	"Ks506_6"	13920	24900	120	572	543	162	82	84	19	100	100	0	696	686	168	118	121	23	100	100	0	0.848	0.812	0.827	0.780	1.508	0.774	0.821	120	523	1068	1029	-0.238	490	578	461	568	0
3	1	12	"PFK1027"	"Ks509_1"	9950	25110	130	207	210	69	111	111	22	90	80	0	279	281	72	153	155	25	93	89	0	0.762	0.773	0.771	0.738	2.141	0.788	0.477	120	613	222	227	-0.392	96	126	99	128	0
3	2	12	"PFK1030"	"Ks509_6"	10130	25100	120	1055	1034	299	116	118	26	100	100	0	546	547	155	159	162	26	99	99	0	2.426	2.366	2.348	2.457	1.425	2.355	0.838	120	509	1326	1306	1.279	939	387	918	388	0
3	3	12	"PFK1033"	"Ks510_10"	10320	25100	130	621	601	199	110	112	26	100	100	0	307	303	74	149	152	25	95	90	0	3.234	3.188	3.222	3.436	1.936	3.349	0.702	120	494	669	645	1.693	511	158	491	154	0
3	4	12	"PFK1036"	"Ks510_3"	10510	25110	130	500	477	134	102	103	21	100	99	0	393	389	87	141	142	23	100	100	0	1.579	1.512	1.554	1.490	1.547	1.585	0.797	120	519	650	623	0.659	398	252	375	248	0
3	5	12	"PFK1051"	"Ks539_1"	10700	25100	130	2703	2535	726	107	108	23	100	100	0	2035	1906	517	147	149	22	100	100	0	1.375	1.380	1.366	1.384	1.358	1.394	0.895	120	532	4484	4187	0.459	2596	1888	2428	1759	0
3	6	12	"PFK1053"	"Ks545_4"	10890	25110	130	467	443	132	107	109	22	98	98	0	479	473	115	150	153	39	96	95	0	1.094	1.040	1.062	1.009	2.069	1.033	0.754	120	511	689	659	0.130	360	329	336	323	0
3	7	12	"PFK1057"	"Ks54_4"	11080	25100	130	521	507	133	99	100	20	100	100	0	678	646	207	140	142	24	96	95	0	0.784	0.806	0.819	0.856	1.880	0.748	0.773	120	497	960	914	-0.350	422	538	408	506	0
3	8	12	"PFK1062"	"Ks5580_5"	11270	25100	130	710	664	170	96	96	20	100	100	0	819	741	237	139	140	25	95	95	0	0.903	0.944	0.897	0.969	1.668	0.880	0.858	120	542	1294	1170	-0.147	614	680	568	602	0
3	9	12	"PFK1065"	"Ks565_1"	11470	25100	130	427	429	95	97	99	21	100	100	0	458	450	105	139	140	25	98	96	0	1.034	1.068	1.053	1.132	1.676	1.042	0.810	120	486	649	643	0.049	330	319	332	311	0
3	10	12	"PFK1067"	"Ks565_2"	11660	25100	130	389	391	88	100	102	22	100	100	0	563	554	141	139	141	24	100	100	0	0.682	0.701	0.707	0.717	1.457	0.664	0.819	120	404	713	706	-0.553	289	424	291	415	0
3	11	12	"PFK1087"	"Ks56_4"	11820	25090	150	130	135	30	97	99	22	69	37	0	161	162	30	137	139	23	51	23	0	1.375	1.520	1.250	1.307	3.358	1.325	0.142	156	589	57	63	0.459	33	24	38	25	-50
3	12	12	"PFK1089"	"Ks56_9"	12040	25100	120	250	250	64	89	91	19	99	98	0	309	301	62	128	130	20	99	98	0	0.890	0.931	0.934	0.927	1.549	0.914	0.742	120	497	342	334	-0.169	161	181	161	173	0
3	13	12	"PFK1091"	"Ks586_5"	12220	25100	120	239	239	58	88	90	19	100	98	0	368	372	69	128	129	20	100	100	0	0.629	0.619	0.579	0.589	1.623	0.604	0.722	120	496	391	395	-0.668	151	240	151	244	0
3	14	12	"PFK1096"	"Ks592_4"	12420	25100	130	2787	2518	906	92	96	27	100	100	0	3488	3191	822	135	138	27	100	100	0	0.804	0.794	0.815	0.732	1.577	0.826	0.889	120	528	6048	5482	-0.315	2695	3353	2426	3056	0
3	15	12	"PFK1098"	"Ks595_2"	12600	25100	120	358	348	91	96	98	20	100	99	0	346	341	72	139	141	20	99	98	0	1.266	1.248	1.301	1.217	1.606	1.275	0.771	120	467	469	454	0.340	262	207	252	202	0
3	16	12	"PFK1103"	"Ks5_1"	12780	25090	130	1165	1115	346	92	94	19	100	100	0	697	693	223	131	133	21	100	99	0	1.896	1.820	1.878	1.927	1.549	1.771	0.846	120	538	1639	1585	0.923	1073	566	1023	562	0
3	17	12	"PFK1124"	"Ks646_6"	12980	25100	130	485	455	145	87	89	18	99	98	0	694	667	159	124	126	18	100	100	0	0.698	0.678	0.682	0.647	1.590	0.687	0.846	120	513	968	911	-0.518	398	570	368	543	0
3	18	12	"PFK1126"	"Ks64_1"	13170	25100	130	157	165	54	95	96	21	90	74	0	270	270	61	133	135	21	95	94	0	0.453	0.511	0.447	0.463	2.162	0.514	0.454	120	492	199	207	-1.144	62	137	70	137	0
3	19	12	"PFK1135"	"Ks664_1"	13360	25100	130	384	413	194	103	105	21	98	95	0	527	529	158	141	144	22	100	98	0	0.728	0.799	0.771	0.742	1.808	0.874	0.752	120	467	667	698	-0.458	281	386	310	388	0
3	20	12	"PFK1137"	"Ks664_35"	13550	25090	130	1467	1439	420	110	120	73	100	100	0	2212	2131	714	146	151	39	100	100	0	0.657	0.670	0.656	0.692	1.519	0.617	0.836	120	473	3423	3314	-0.606	1357	2066	1329	1985	0
3	21	12	"PFK1140"	"Ks667_3"	13740	25100	150	125	125	29	103	112	68	5	0	0	155	159	35	140	143	37	27	5	0	1.467	1.158	0.952	1.088	3.722	1.117	0.064	156	589	37	41	0.553	22	15	22	19	-50
3	22	12	"PFK1142"	"Ks66_1"	13940	25090	130	2784	2603	776	87	89	19	100	100	0	2226	2091	497	127	129	23	100	100	0	1.285	1.281	1.275	1.234	1.513	1.357	0.852	120	588	4796	4480	0.362	2697	2099	2516	1964	0
3	1	13	"PFM0090"	"M16407_5"	9950	25300	120	563	542	156	100	104	23	100	100	0	962	945	231	146	147	24	100	100	0	0.567	0.553	0.555	0.535	1.445	0.539	0.847	120	586	1279	1241	-0.818	463	816	442	799	0
3	2	13	"PFM0095"	"M16853_1"	10130	25300	100	265	264	53	101	106	29	100	98	0	293	302	63	147	148	28	96	93	0	1.123	1.052	1.042	1.107	1.674	1.004	0.680	80	413	310	318	0.168	164	146	163	155	0
3	3	13	"PFM0099"	"M17049_2"	10330	25290	130	920	871	230	95	100	28	100	100	0	765	745	217	137	140	27	100	98	0	1.314	1.276	1.273	1.335	1.523	1.250	0.865	120	603	1453	1384	0.394	825	628	776	608	0
3	4	13	"PFM0101"	"M17181_1"	10530	25300	120	166	167	42	88	92	23	90	76	0	221	226	55	129	132	21	97	84	0	0.848	0.814	0.844	0.824	2.341	0.780	0.431	120	423	170	176	-0.238	78	92	79	97	0
3	5	13	"PFM0103"	"M17230_2"	10670	25290	150	87	90	22	98	100	23	9	1	0	120	122	25	143	143	23	5	0	0	0.478	0.381	0.619	0.621	3.366	0.903	0.075	156	570	-34	-29	-1.064	-11	-23	-8	-21	-50
3	6	13	"PFM0105"	"M17327_1"	10900	25290	120	295	281	74	105	105	21	99	95	0	382	372	96	151	151	22	95	95	0	0.823	0.796	0.805	0.788	1.953	0.777	0.747	120	432	421	397	-0.282	190	231	176	221	0
3	7	13	"PFM0123"	"M18924_1"	11050	25280	150	144	195	124	105	105	20	62	49	0	175	212	92	148	150	23	51	43	0	1.444	1.406	1.291	1.322	3.270	1.460	0.569	156	512	66	154	0.531	39	27	90	64	-50
3	8	13	"PFM0125"	"M18924_16"	11250	25280	120	930	866	272	105	106	20	100	100	0	1408	1290	348	148	150	23	100	100	0	0.655	0.666	0.657	0.638	1.608	0.655	0.835	120	490	2085	1903	-0.611	825	1260	761	1142	0
3	9	13	"PFM0128"	"M18924_2"	11450	25280	120	2087	2023	697	98	100	22	100	100	0	1877	1750	621	141	142	25	100	100	0	1.146	1.196	1.221	1.213	1.767	1.191	0.858	120	441	3725	3534	0.196	1989	1736	1925	1609	0
3	10	13	"PFM0134"	"M19188_5"	11620	25270	150	136	137	39	89	91	21	73	56	0	154	159	33	127	132	23	54	32	0	1.741	1.500	1.414	1.484	2.669	1.453	0.241	156	513	74	80	0.800	47	27	48	32	-50
3	11	13	"PFM0138"	"M19559_4"	11810	25270	110	147	156	41	88	90	20	91	76	0	240	243	55	130	133	25	97	86	0	0.536	0.602	0.543	0.550	2.454	0.477	0.401	80	436	169	181	-0.899	59	110	68	113	0
3	12	13	"PFM0140"	"M196_2"	12000	25270	110	574	549	164	88	89	20	100	100	0	401	399	126	128	132	30	96	92	0	1.780	1.701	1.723	1.828	1.607	1.610	0.801	80	471	759	732	0.832	486	273	461	271	0
3	13	13	"PFM0160"	"M21368_2"	12190	25270	110	231	240	58	90	92	23	97	96	0	165	165	36	131	133	29	53	26	0	4.147	4.412	3.818	4.250	2.317	3.532	0.334	80	456	175	184	2.052	141	34	150	34	0
3	14	13	"PFM0162"	"M21439_1"	12390	25270	120	322	312	81	97	99	23	97	96	0	302	290	74	139	142	25	93	90	0	1.380	1.424	1.340	1.404	1.746	1.408	0.672	120	490	388	366	0.465	225	163	215	151	0
3	15	13	"PFM0165"	"M21508_2"	12570	25280	130	647	604	176	100	102	23	100	100	0	686	657	165	143	145	24	100	100	0	1.007	0.981	0.983	0.964	1.537	1.003	0.838	120	508	1090	1018	0.011	547	543	504	514	0
3	16	13	"PFM0167"	"M2157_1"	12780	25280	120	219	212	55	89	93	20	94	92	0	261	259	61	132	133	21	95	90	0	1.008	0.969	1.012	0.920	2.004	0.940	0.610	120	484	259	250	0.011	130	129	123	127	0
3	17	13	"PFM0171"	"M21780_2"	12960	25270	120	685	652	211	88	88	18	100	100	0	856	824	261	124	126	19	98	98	0	0.816	0.806	0.785	0.837	1.867	0.787	0.855	120	414	1329	1264	-0.294	597	732	564	700	0
3	18	13	"PFM0173"	"M21780_4"	13140	25280	150	89	90	18	97	99	22	7	0	0	117	119	22	138	140	23	4	0	0	0.381	0.368	0.533	0.624	3.311	0.367	0.018	156	539	-29	-26	-1.392	-8	-21	-7	-19	-50
3	19	13	"PFM0202"	"M23550_4"	13340	25270	130	1967	1871	514	108	109	24	100	100	0	1348	1241	391	147	149	24	100	100	0	1.548	1.612	1.609	1.705	1.539	1.584	0.871	120	472	3060	2857	0.630	1859	1201	1763	1094	0
3	20	13	"PFM0204"	"M23550_7"	13510	25260	150	121	122	25	110	111	25	26	7	0	142	143	24	146	148	23	12	1	0	-2.750	-4.000	1.022	0.961	3.596	1.465	0.016	156	518	7	9	Error	11	-4	12	-3	-50
3	21	13	"PFM0209"	"M24104_1"	13720	25280	130	362	357	124	96	100	23	95	93	0	530	534	163	138	139	22	99	98	0	0.679	0.659	0.643	0.628	2.000	0.647	0.757	120	484	658	657	-0.559	266	392	261	396	0
3	22	13	"PFM0211"	"M24315_1"	13910	25270	130	656	660	222	87	89	18	100	100	0	538	524	189	128	130	20	95	94	0	1.388	1.447	1.386	1.635	2.007	1.366	0.802	120	597	979	969	0.473	569	410	573	396	0
3	1	14	"PFM0214"	"M24561_16"	9930	25480	110	168	165	37	88	90	20	93	82	0	256	252	63	131	133	22	93	87	0	0.640	0.636	0.604	0.607	1.832	0.556	0.574	80	494	205	198	-0.644	80	125	77	121	0
3	2	14	"PFM0216"	"M24561_22"	10120	25480	120	442	437	120	90	92	20	100	99	0	532	507	136	131	133	24	100	99	0	0.878	0.923	0.954	0.924	1.622	0.894	0.826	120	501	753	723	-0.188	352	401	347	376	0
3	3	14	"PFM0675"	"M49210_1"	10300	25470	110	148	150	30	91	92	18	90	77	0	204	204	44	132	135	23	85	75	0	0.792	0.819	0.844	0.848	2.335	0.748	0.463	80	452	129	131	-0.337	57	72	59	72	0
3	4	14	"PFM0678"	"M49439_1"	10490	25480	100	202	199	42	93	93	19	98	96	0	194	197	40	136	138	24	83	65	0	1.879	1.738	1.771	1.816	2.062	1.498	0.442	80	436	167	167	0.910	109	58	106	61	0
3	5	14	"PFM0682"	"M49680_3"	10690	25470	120	205	219	79	97	98	22	95	89	0	373	363	80	141	143	24	100	99	0	0.466	0.550	0.492	0.478	1.894	0.584	0.609	120	451	340	344	-1.103	108	232	122	222	0
3	6	14	"PFM0685"	"M50030_1"	10860	25470	130	723	692	191	105	106	23	99	99	0	788	781	206	150	152	24	100	100	0	0.969	0.930	0.942	0.902	1.655	0.922	0.859	120	523	1256	1218	-0.046	618	638	587	631	0
3	7	14	"PFM0689"	"M50253_2"	11070	25470	120	273	265	66	106	108	25	96	93	0	462	453	94	153	155	23	100	100	0	0.540	0.530	0.566	0.499	1.763	0.515	0.749	120	468	476	459	-0.888	167	309	159	300	0
3	8	14	"PFM0691"	"M50721_1"	11240	25470	120	210	218	54	106	107	26	95	87	0	244	248	50	151	152	25	95	85	0	1.118	1.155	1.089	1.130	2.138	1.198	0.461	120	448	197	209	0.161	104	93	112	97	0
3	9	14	"PFM0712"	"M52704_3"	11430	25480	150	102	106	41	96	99	23	24	7	0	133	135	22	143	143	26	6	1	0	-0.600	-1.250	1.000	1.029	3.835	1.926	0.065	156	571	-4	2	Error	6	-10	10	-8	-50
3	10	14	"PFM0715"	"M5299_1"	11630	25460	120	674	664	162	90	92	19	100	100	0	640	614	179	130	133	24	100	100	0	1.145	1.186	1.201	1.246	1.489	1.145	0.844	120	493	1094	1058	0.195	584	510	574	484	0
3	11	14	"PFM0718"	"M53027_1"	11820	25470	120	165	168	38	85	87	17	96	93	0	312	313	69	127	130	23	100	97	0	0.432	0.446	0.439	0.428	1.987	0.407	0.601	120	532	265	269	-1.209	80	185	83	186	0
3	12	14	"PFM0720"	"M53181_3"	12010	25460	120	502	498	127	84	87	23	100	100	0	820	789	228	128	130	27	99	99	0	0.604	0.626	0.643	0.638	1.468	0.593	0.865	120	535	1110	1075	-0.727	418	692	414	661	0
3	13	14	"PFM0722"	"M53240_1"	12200	25460	130	665	666	172	87	89	23	100	100	0	631	590	187	130	131	22	99	97	0	1.154	1.259	1.273	1.381	1.663	1.188	0.826	120	568	1079	1039	0.206	578	501	579	460	0
3	14	14	"PFM0726"	"M53565_1"	12380	25480	150	89	97	49	93	94	22	11	4	0	119	123	27	135	137	24	7	4	0	0.250	-0.333	0.778	0.823	3.954	2.242	0.061	156	629	-20	-8	-2.000	-4	-16	4	-12	-50
3	15	14	"PFM0746"	"M54626_1"	12590	25460	130	1112	1106	360	93	97	21	100	100	0	1874	1825	484	135	138	24	100	100	0	0.586	0.599	0.609	0.578	1.483	0.674	0.575	120	563	2758	2703	-0.771	1019	1739	1013	1690	0
3	16	14	"PFM0749"	"M5464_1"	12780	25460	120	317	323	84	89	90	19	100	100	0	433	419	107	127	129	21	99	98	0	0.745	0.801	0.768	0.826	1.621	0.780	0.780	120	445	534	526	-0.424	228	306	234	292	0
3	17	14	"PFM0753"	"M55240_4"	12950	25470	150	78	82	20	88	88	18	12	4	0	109	112	23	124	126	20	10	3	0	0.667	0.500	0.667	0.675	2.922	0.378	0.020	156	496	-25	-18	-0.585	-10	-15	-6	-12	-50
3	18	14	"PFM0758"	"M55479_1"	13140	25470	150	88	91	19	96	98	24	4	1	0	117	118	20	136	138	26	2	0	0	0.421	0.278	0.750	0.775	3.479	0.701	0.072	156	610	-27	-23	-1.248	-8	-19	-5	-18	-50
3	19	14	"PFM0761"	"M55746_2"	13360	25470	110	124	129	37	107	110	26	38	17	0	210	210	44	145	148	25	78	60	0	0.262	0.338	0.377	0.390	2.862	0.387	0.098	80	488	82	87	-1.935	17	65	22	65	0
3	20	14	"PFM0763"	"M55888_10"	13530	25450	130	6366	5861	1742	108	109	25	100	100	0	1804	1639	581	145	146	22	95	95	0	3.772	3.851	3.861	4.005	1.656	3.824	0.878	120	548	7917	7247	1.915	6258	1659	5753	1494	0
3	21	14	"PFM0787"	"M57062_3"	13720	25460	130	374	375	96	98	101	23	100	99	0	198	201	37	137	139	22	86	71	0	4.525	4.328	4.286	4.561	1.926	4.641	0.483	120	496	337	341	2.178	276	61	277	64	0
3	22	14	"PFM0790"	"M57295_1"	13900	25470	150	86	87	17	88	91	19	11	1	0	122	122	26	127	129	20	16	3	0	0.400	0.200	0.650	0.681	3.431	0.412	0.026	156	733	-7	-6	-1.322	-2	-5	-1	-5	-50
3	1	15	"PFM0798"	"M57785_5"	9930	25680	150	89	92	19	92	95	23	10	1	0	122	124	22	135	138	25	4	1	0	0.231	0.000	0.617	0.629	4.653	0.752	0.064	156	841	-16	-11	-2.115	-3	-13	0	-11	-50
3	2	15	"PFM0800"	"M58024_1"	10130	25660	120	191	196	40	100	104	24	99	86	0	300	294	74	141	144	25	94	91	0	0.572	0.627	0.625	0.654	1.940	0.546	0.604	120	460	250	249	-0.805	91	159	96	153	0
3	3	15	"PFM0804"	"M58298_1"	10290	25670	150	100	102	19	103	106	22	10	0	0	136	138	30	148	151	24	15	1	0	0.250	0.100	0.541	0.550	2.987	0.304	0.037	156	666	-15	-11	-2.000	-3	-12	-1	-10	-50
3	4	15	"PFM0807"	"M58361_1"	10510	25670	130	1142	1117	390	102	105	22	98	98	0	1804	1830	514	149	151	23	100	100	0	0.628	0.604	0.632	0.564	1.734	0.612	0.885	120	612	2695	2696	-0.670	1040	1655	1015	1681	0
3	5	15	"PFN0316"	"N134_30"	10690	25660	120	323	322	72	104	107	22	100	99	0	303	298	82	148	151	23	94	86	0	1.413	1.453	1.420	1.655	2.041	1.345	0.626	120	524	374	368	0.499	219	155	218	150	0
3	6	15	"PFN0318"	"N134_34"	10900	25660	120	354	350	100	107	108	21	99	98	0	482	471	113	150	153	23	100	100	0	0.744	0.757	0.762	0.723	1.690	0.756	0.771	120	514	579	564	-0.427	247	332	243	321	0
3	7	15	"PFN0320"	"N134_41"	11070	25660	120	320	318	76	106	108	26	100	99	0	374	360	83	153	153	24	99	96	0	0.968	1.024	1.031	1.078	1.780	0.985	0.751	120	477	435	419	-0.046	214	221	212	207	0
3	8	15	"PFN0324"	"N134_45"	11260	25660	120	3356	3254	797	99	103	29	100	100	0	2370	2266	581	146	145	30	100	100	0	1.464	1.488	1.473	1.504	1.334	1.473	0.894	120	485	5481	5275	0.550	3257	2224	3155	2120	0
3	9	15	"PFN0326"	"N134_5"	11450	25660	120	463	455	105	100	101	24	100	100	0	443	430	101	145	146	28	100	100	0	1.218	1.246	1.247	1.272	1.523	1.225	0.800	120	401	661	640	0.285	363	298	355	285	0
3	10	15	"PFN0328"	"N134_57"	11620	25670	150	104	105	21	101	103	23	17	3	0	136	139	26	142	145	23	12	3	0	-0.500	-1.333	0.765	0.871	3.286	0.211	0.008	156	477	-3	1	Error	3	-6	4	-3	-50
3	11	15	"PFN0346"	"N134_93"	11810	25670	150	93	93	19	94	98	23	11	0	0	121	120	26	136	138	22	7	2	0	0.067	0.063	0.541	0.606	4.109	0.419	0.020	156	522	-16	-17	-3.907	-1	-15	-1	-16	-50
3	12	15	"PFN0348"	"N134_96"	12000	25670	150	110	116	31	87	91	22	52	29	0	124	125	24	131	133	22	11	2	0	-3.286	-4.833	1.200	1.456	5.968	0.337	0.011	156	584	16	23	Error	23	-7	29	-6	-50
3	13	15	"PFN0350"	"N135_1"	12220	25680	150	93	96	26	87	89	21	25	9	0	149	152	33	130	132	21	47	23	0	0.316	0.409	0.704	0.837	3.310	0.469	0.094	156	551	25	31	-1.663	6	19	9	22	-50
3	14	15	"PFN0353"	"N135_14"	12400	25660	120	469	462	114	89	92	26	100	100	0	621	609	134	129	132	25	100	100	0	0.772	0.777	0.758	0.770	1.405	0.765	0.832	120	425	872	853	-0.373	380	492	373	480	0
3	15	15	"PFN0355"	"N135_17"	12590	25660	120	311	308	94	98	99	21	99	97	0	385	380	84	135	138	25	100	100	0	0.852	0.857	0.839	0.806	1.689	0.892	0.743	120	521	463	455	-0.231	213	250	210	245	0
3	16	15	"PFN0357"	"N135_2"	12780	25660	120	142	146	37	95	96	20	74	58	0	274	270	51	133	136	24	99	95	0	0.333	0.372	0.381	0.346	2.100	0.376	0.425	120	495	188	188	-1.585	47	141	51	137	0
3	17	15	"PFN0375"	"N136_7"	12970	25650	130	2333	2204	700	88	89	17	100	100	0	890	855	314	127	129	21	99	97	0	2.942	2.907	2.939	3.253	1.849	2.941	0.825	120	503	3008	2844	1.557	2245	763	2116	728	0
3	18	15	"PFN0377"	"N137_11"	13160	25660	120	1041	982	325	92	95	22	100	99	0	1116	1065	273	131	133	22	100	100	0	0.963	0.953	1.001	0.894	1.678	0.983	0.854	120	489	1934	1824	-0.054	949	985	890	934	0
3	19	15	"PFN0379"	"N137_15"	13340	25660	100	165	170	45	103	106	23	85	61	0	175	185	44	143	145	23	61	40	0	1.938	1.595	1.143	1.422	3.018	1.580	0.213	80	416	94	109	0.954	62	32	67	42	0
3	20	15	"PFN0383"	"N137_20"	13540	25660	120	144	145	34	108	109	24	61	39	0	227	220	58	146	148	22	80	67	0	0.444	0.500	0.476	0.467	2.726	0.442	0.247	120	511	117	111	-1.170	36	81	37	74	0
3	21	15	"PFN0385"	"N137_22"	13730	25650	120	585	555	150	101	103	21	100	99	0	2010	1959	513	140	143	21	100	100	0	0.259	0.250	0.254	0.242	1.484	0.232	0.808	120	449	2354	2273	-1.950	484	1870	454	1819	0
3	22	15	"PFN0387"	"N137_25"	13920	25650	120	156	158	36	94	97	21	85	69	0	201	199	40	135	138	21	85	73	0	0.939	1.000	0.937	0.984	2.462	0.954	0.331	120	536	128	128	-0.090	62	66	64	64	0
3	1	16	"PFN0405"	"N137_9"	9940	25860	120	261	267	60	112	113	24	100	100	0	307	308	62	156	157	24	100	95	0	0.987	1.020	1.009	1.056	1.664	0.994	0.627	120	533	300	307	-0.019	149	151	155	152	0
3	2	16	"PFN0407"	"N138_101"	10120	25890	150	106	107	26	118	119	23	7	2	0	147	146	30	159	161	24	9	2	0	1.000	0.846	0.800	0.928	3.168	0.654	0.033	156	588	-24	-24	0.000	-12	-12	-11	-13	-50
3	3	16	"PFN0410"	"N138_105"	10320	25860	120	1017	968	289	113	113	21	99	99	0	1735	1688	396	157	160	23	100	100	0	0.573	0.558	0.565	0.525	1.632	0.559	0.879	120	521	2482	2386	-0.804	904	1578	855	1531	0
3	4	16	"PFN0413"	"N138_15"	10520	25860	110	136	137	30	110	112	22	52	28	0	210	208	46	154	156	23	73	65	0	0.464	0.500	0.500	0.468	2.601	0.349	0.099	80	452	82	81	-1.107	26	56	27	54	0
3	5	16	"PFN0416"	"N138_21"	10700	25860	130	222	223	53	110	113	23	95	85	0	217	216	39	151	152	23	85	70	0	1.697	1.738	1.825	1.747	2.359	1.818	0.393	120	581	178	178	0.763	112	66	113	65	0
3	6	16	"PFN0418"	"N138_26"	10890	25860	130	311	296	81	108	110	22	96	94	0	482	473	127	153	155	23	100	97	0	0.617	0.587	0.583	0.566	1.991	0.559	0.756	120	550	532	508	-0.697	203	329	188	320	0
3	7	16	"PFN0821"	"N159_40"	11080	25860	120	732	714	181	107	110	24	100	100	0	1549	1527	353	155	157	25	100	100	0	0.448	0.442	0.447	0.433	1.371	0.431	0.892	120	453	2019	1979	-1.157	625	1394	607	1372	0
3	8	16	"PFN0823"	"N159_45"	11240	25860	150	111	116	29	101	104	26	25	7	0	148	150	32	146	147	29	16	4	0	5.000	3.750	0.709	0.713	4.558	0.606	0.045	156	646	12	19	2.322	10	2	15	4	-50
3	9	16	"PFN0826"	"N159_51"	11490	25850	150	111	116	30	98	100	21	37	19	0	138	140	25	142	144	24	10	3	0	-3.250	-9.000	1.089	1.354	5.040	1.813	0.009	156	558	9	16	Error	13	-4	18	-2	-50
3	10	16	"PFN0828"	"N159_7"	11650	25850	120	363	374	103	109	110	23	100	100	0	599	660	294	148	150	23	100	100	0	0.563	0.518	0.543	0.546	1.558	0.419	0.719	120	350	705	777	-0.828	254	451	265	512	0
3	11	16	"PFN0830"	"N161_2"	11830	25850	130	302	300	86	108	109	24	97	91	0	393	382	103	147	149	25	97	96	0	0.789	0.817	0.814	0.818	1.640	0.815	0.746	120	443	440	427	-0.343	194	246	192	235	0
3	12	16	"PFN0833"	"N162_3"	12020	25850	140	164	167	38	94	96	21	92	77	0	283	287	63	132	136	23	99	97	0	0.464	0.471	0.451	0.440	1.873	0.431	0.515	156	539	221	228	-1.109	70	151	73	155	0
3	13	16	"PFN0859"	"N168_1"	12220	25850	120	182	178	43	86	87	18	95	90	0	307	314	69	129	130	19	100	100	0	0.539	0.497	0.485	0.456	1.809	0.480	0.654	120	458	274	277	-0.891	96	178	92	185	0
3	14	16	"PFN0861"	"N168_12"	12390	25830	110	2676	2445	752	87	104	150	100	100	0	1292	1178	405	130	154	168	97	93	0	2.228	2.250	2.188	2.354	1.659	2.157	0.839	80	428	3751	3406	1.156	2589	1162	2358	1048	0
3	15	16	"PFN0863"	"N168_17"	12580	25840	110	120	127	27	92	108	138	0	0	0	286	278	68	137	159	155	47	0	0	0.188	0.248	0.257	0.236	2.506	0.217	0.312	80	500	177	176	-2.412	28	149	35	141	0
3	16	16	"PFN0866"	"N168_23"	12790	25830	110	275	272	58	92	94	21	100	100	0	184	186	44	133	138	27	68	46	0	3.588	3.396	3.226	3.854	2.252	3.047	0.455	80	450	234	233	1.843	183	51	180	53	0
3	17	16	"PFN0870"	"N168_29"	12950	25860	150	86	99	77	90	93	22	14	5	0	116	121	29	133	135	23	7	2	0	0.235	-0.750	0.793	0.787	3.154	3.711	0.099	156	725	-21	-3	-2.087	-4	-17	9	-12	-50
3	18	16	"PFN0873"	"N168_32"	13160	25850	120	186	187	44	97	99	21	94	85	0	232	228	55	139	141	23	88	75	0	0.957	1.011	0.945	1.055	2.494	0.860	0.522	120	502	182	179	-0.063	89	93	90	89	0
3	19	16	"PFN0901"	"N175_10"	13350	25840	120	847	840	223	105	106	21	100	100	0	1696	1620	468	146	148	22	100	100	0	0.479	0.499	0.500	0.513	1.465	0.467	0.867	120	497	2292	2209	-1.063	742	1550	735	1474	0
3	20	16	"PFN0903"	"N175_12"	13540	25840	150	107	111	28	103	104	20	17	10	0	148	152	27	144	144	22	29	9	0	1.000	1.000	0.786	0.858	3.619	1.019	0.027	156	556	8	16	0.000	4	4	8	8	-50
3	21	16	"PFN0908"	"N175_3"	13720	25830	150	91	93	19	100	102	21	7	1	0	127	128	24	144	144	22	5	1	0	0.529	0.438	0.818	0.756	3.431	0.614	0.012	156	537	-26	-23	-0.918	-9	-17	-7	-16	-50
3	22	16	"PFN0910"	"N175_8"	13920	25840	130	867	834	223	99	101	21	100	100	0	692	639	192	145	146	22	97	97	0	1.404	1.488	1.484	1.554	1.666	1.448	0.819	120	626	1315	1229	0.490	768	547	735	494	0
3	1	17	"PFN0912"	"N176_2"	9940	26050	110	363	358	91	108	110	26	100	100	0	411	397	99	154	155	28	98	95	0	0.992	1.029	1.049	1.077	1.729	0.936	0.743	80	523	512	493	-0.011	255	257	250	243	0
3	2	17	"PFN0914"	"N176_4"	10140	26050	120	190	195	52	123	125	24	83	65	0	332	325	73	170	172	28	96	90	0	0.414	0.465	0.501	0.465	2.142	0.449	0.392	120	482	229	227	-1.274	67	162	72	155	0
3	3	17	"PFN0936"	"N181_8"	10320	26050	120	261	261	59	117	118	22	99	95	0	441	442	95	164	166	24	100	100	0	0.520	0.518	0.537	0.507	1.617	0.497	0.722	120	490	421	422	-0.944	144	277	144	278	0
3	4	17	"PFN0938"	"N182_2"	10520	26050	120	158	168	83	114	114	21	74	54	0	298	295	67	156	159	23	97	92	0	0.310	0.388	0.343	0.334	2.553	0.655	0.335	120	416	186	193	-1.690	44	142	54	139	0
3	5	17	"PFN0940"	"N182_5"	10650	26060	150	112	113	22	110	113	24	16	2	0	149	148	32	150	151	25	17	4	0	-2.000	-1.500	0.750	0.777	4.505	0.400	0.050	156	587	1	1	Error	2	-1	3	-2	-50
3	6	17	"PFN0947"	"N185_15"	10900	26040	120	383	379	100	108	110	24	99	99	0	359	359	95	153	153	26	97	92	0	1.335	1.316	1.366	1.387	1.886	1.326	0.741	120	523	481	477	0.417	275	206	271	206	0
3	7	17	"PFN0951"	"N185_4"	11070	26040	110	570	566	135	109	115	40	100	100	0	437	426	97	154	161	45	100	97	0	1.629	1.680	1.727	1.732	1.416	1.646	0.794	80	435	744	729	0.704	461	283	457	272	0
3	8	17	"PFN0953"	"N185_6"	11270	26040	130	201	209	53	105	109	38	92	69	0	262	262	63	149	155	43	84	65	0	0.850	0.920	0.945	0.957	1.965	0.843	0.572	120	543	209	217	-0.235	96	113	104	113	0
3	9	17	"PFF1635"	"F64095_4"	11460	26050	150	112	120	41	97	100	20	41	20	0	148	157	40	141	143	23	32	18	0	2.143	1.438	0.915	0.857	2.784	0.990	0.284	156	549	22	39	1.100	15	7	23	16	-50
3	10	17	"PFF1651"	"F64732_1"	11650	26040	120	2520	2394	604	99	101	21	100	100	0	1515	1427	473	141	143	24	99	99	0	1.762	1.785	1.798	1.901	1.485	1.750	0.880	120	369	3795	3581	0.817	2421	1374	2295	1286	0
3	11	17	"PFF1691"	"F66430_1"	11800	26050	150	115	117	33	102	103	23	33	16	0	164	162	34	142	145	27	42	17	0	0.591	0.750	0.915	0.777	3.916	0.840	0.173	156	484	35	35	-0.759	13	22	15	20	-50
3	12	17	"PFF1706"	"F67045_1"	12010	26050	150	79	79	16	91	93	22	1	0	0	110	114	23	131	134	24	4	1	0	0.571	0.706	0.763	0.732	3.105	0.465	0.086	156	612	-33	-29	-0.807	-12	-21	-12	-17	-50
3	13	17	"PFF1770"	"F69174_1"	12220	26040	110	294	287	62	86	87	18	100	97	0	617	585	145	127	128	19	100	100	0	0.424	0.439	0.436	0.438	1.579	0.394	0.747	80	472	698	659	-1.236	208	490	201	458	0
3	14	17	"PFF1856"	"F72113_1"	12410	26040	120	5178	4813	1737	85	98	132	100	99	0	3294	3141	892	128	144	147	100	100	0	1.609	1.569	1.618	1.478	1.665	1.665	0.872	120	546	8259	7741	0.686	5093	3166	4728	3013	0
3	15	17	"PFC0253"	"C664"	12600	26040	150	107	118	47	86	89	27	43	24	0	145	156	42	129	135	63	13	3	0	1.313	1.185	1.145	1.184	3.276	1.130	0.187	156	678	37	59	0.392	21	16	32	27	-50
3	16	17	"PFC0263"	"C68"	12780	26050	110	132	132	30	83	86	19	82	67	0	149	148	28	124	126	20	56	28	0	1.960	2.042	1.317	1.637	3.641	1.716	0.127	80	462	74	73	0.971	49	25	49	24	0
3	17	17	"PFC0294"	"C735"	12950	26040	90	143	143	36	90	94	24	75	55	0	160	155	30	131	134	25	55	21	0	1.828	2.208	1.538	1.802	2.942	1.400	0.264	52	351	82	77	0.870	53	29	53	24	0
3	18	17	"PFC0298"	"C739"	13200	26040	150	147	151	42	99	102	22	71	53	0	167	170	34	141	143	24	53	25	0	1.846	1.793	1.400	1.393	3.322	1.533	0.152	156	689	74	81	0.885	48	26	52	29	-50
3	19	17	"PFC0301"	"C741"	13360	26030	110	364	360	91	93	95	22	100	100	0	322	318	69	135	135	26	97	96	0	1.449	1.459	1.450	1.499	1.773	1.406	0.674	80	396	458	450	0.535	271	187	267	183	0
3	20	17	"PFL0015"	"L1_3"	13560	26050	150	135	135	48	91	93	22	65	48	0	145	149	34	132	131	25	34	15	0	3.385	2.588	1.457	1.590	2.514	1.626	0.298	156	568	57	61	1.759	44	13	44	17	-50
3	21	17	"PFM0073"	"M15459_3"	13740	26040	150	98	100	21	101	102	23	12	3	0	145	146	26	144	144	24	17	5	0	-3.000	-0.500	0.909	0.880	3.260	0.451	0.014	156	553	-2	1	Error	-3	1	-1	2	-50
3	22	17	"PFM0096"	"M16857_1"	13940	26020	130	1541	1478	553	103	105	22	100	100	0	1200	1126	383	149	150	22	97	96	0	1.368	1.407	1.410	1.338	1.803	1.478	0.842	120	622	2489	2352	0.452	1438	1051	1375	977	0
3	1	18	"PFM0259"	"M26257_1"	9960	26230	110	404	383	89	105	108	27	100	100	0	510	515	132	151	154	31	98	98	0	0.833	0.764	0.737	0.764	1.588	0.724	0.743	80	496	658	642	-0.264	299	359	278	364	0
3	2	18	"PFM0321"	"M31208_3"	10110	26240	90	174	169	32	122	124	25	76	51	0	291	292	47	166	170	30	100	90	0	0.416	0.373	0.412	0.374	2.379	0.211	0.144	52	333	177	173	-1.265	52	125	47	126	0
3	3	18	"PFM0389"	"M3590_2"	10300	26250	150	98	100	23	110	112	26	6	2	0	131	134	33	156	158	31	7	1	0	0.480	0.455	0.607	0.669	2.892	0.554	0.143	156	638	-37	-32	-1.059	-12	-25	-10	-22	-50
3	4	18	"PFM0523"	"M42640_1"	10510	26230	120	249	252	54	104	105	24	100	96	0	289	288	65	147	149	28	94	90	0	1.021	1.050	1.035	1.117	1.916	0.998	0.660	120	443	287	289	0.030	145	142	148	141	0
3	5	18	"PFD0044"	"D13561_3"	10700	26230	150	94	100	29	97	99	24	17	6	0	129	132	25	136	139	25	12	3	0	0.429	-0.750	0.980	0.972	3.533	0.733	0.048	156	562	-10	-1	-1.222	-3	-7	3	-4	-50
3	6	18	"PFD0057"	"D15909_4"	10900	26220	120	765	716	194	93	95	22	100	100	0	341	327	82	135	137	23	95	93	0	3.262	3.245	3.229	3.509	1.721	3.298	0.810	120	488	878	815	1.706	672	206	623	192	0
3	7	18	"PFD0156"	"D17715_93"	11070	26220	110	321	322	47	97	102	38	100	100	0	296	304	37	144	148	43	100	100	0	1.474	1.406	1.432	1.407	1.338	1.316	0.774	80	467	376	385	0.559	224	152	225	160	0
3	8	18	"PFD0171"	"D21102_1"	11260	26230	100	1175	1100	270	105	106	21	100	100	0	1003	968	196	149	151	24	100	100	0	1.253	1.215	1.197	1.193	1.406	1.241	0.892	80	416	1924	1814	0.325	1070	854	995	819	0
3	9	18	"PFD0194"	"D23657_11"	11450	26230	150	108	108	23	106	107	21	17	7	0	152	154	23	146	149	24	21	4	0	0.333	0.250	1.097	0.947	3.924	0.521	0.027	156	563	8	10	-1.585	2	6	2	8	-50
3	10	18	"PFD0273"	"D33539_50"	11650	26230	150	102	102	20	97	99	20	17	4	0	136	139	23	138	141	23	13	3	0	-2.500	5.000	0.815	0.915	3.816	0.504	0.041	156	387	3	6	Error	5	-2	5	1	-50
3	11	18	"IAX099I"	"Y_IAX099I"	11820	26240	150	82	83	18	90	92	21	5	0	0	118	120	25	132	134	23	12	2	0	0.571	0.583	0.708	0.695	3.184	0.366	0.018	156	378	-22	-19	-0.807	-8	-14	-7	-12	-50
3	12	18	"ICX188I"	"Y_ICX188I"	12010	26240	150	79	82	18	88	89	18	9	3	0	111	115	25	129	131	21	8	2	0	0.500	0.429	0.703	0.716	2.712	0.293	0.038	156	506	-27	-20	-1.000	-9	-18	-6	-14	-50
3	13	18	"IEX355I"	"Y_IEX355I"	12200	26240	150	84	86	17	88	89	17	11	3	0	116	118	24	128	129	19	10	4	0	0.333	0.200	0.652	0.635	2.953	0.337	0.013	156	565	-16	-12	-1.585	-4	-12	-2	-10	-50
3	14	18	"IGX361I"	"Y_IGX361I"	12390	26240	150	78	79	19	89	90	18	7	1	0	112	114	25	130	130	21	7	1	0	0.611	0.625	0.651	0.638	3.244	0.409	0.049	156	513	-29	-26	-0.710	-11	-18	-10	-16	-50
3	15	18	"IIX063I"	"Y_IIX063I"	12580	26240	150	83	85	24	93	95	22	10	4	0	110	115	27	135	138	26	5	0	0	0.400	0.400	0.658	0.660	3.614	0.644	0.181	156	469	-35	-28	-1.322	-10	-25	-8	-20	-50
3	16	18	"IKX121I"	"Y_IKX121I"	12770	26240	150	82	86	24	92	94	21	15	4	0	111	116	28	133	135	25	8	1	0	0.455	0.353	0.696	0.703	2.523	0.557	0.152	156	614	-32	-23	-1.138	-10	-22	-6	-17	-50
3	17	18	"Z_1_50"	"Z_1_50"	12980	26210	90	131	177	147	89	92	21	69	50	0	172	182	77	130	134	24	55	44	0	1.000	1.692	1.015	1.152	3.109	2.082	0.365	52	367	84	140	0.000	42	42	88	52	0
3	18	18	"Z_1_70"	"Z_1_70"	13160	26220	120	223	229	57	98	100	21	98	96	0	317	312	74	139	141	24	99	95	0	0.702	0.757	0.789	0.745	1.984	0.762	0.503	120	503	303	304	-0.510	125	178	131	173	0
3	19	18	"Z_1_90"	"Z_1_90"	13360	26220	120	797	746	226	92	93	23	99	99	0	1073	1025	340	131	133	26	100	99	0	0.748	0.732	0.719	0.751	1.812	0.697	0.841	120	471	1647	1548	-0.418	705	942	654	894	0
3	20	18	"Z_2_10"	"Z_2_10"	13530	26240	150	75	76	17	90	92	23	2	0	0	111	113	19	129	130	25	3	0	0	0.833	0.875	0.906	0.993	2.849	0.799	0.174	156	563	-33	-30	-0.263	-15	-18	-14	-16	-50
3	21	18	"Z_2_30"	"Z_2_30"	13760	26230	150	108	110	20	101	102	22	21	3	0	138	139	27	143	144	25	12	3	0	-1.400	-2.250	0.910	0.787	3.858	0.318	0.011	156	511	2	5	Error	7	-5	9	-4	-50
3	22	18	"Z_2_50"	"Z_2_50"	13930	26220	120	11938	10994	3035	107	108	21	100	100	0	9495	8616	2511	151	152	23	100	100	0	1.266	1.286	1.259	1.304	1.417	1.293	0.897	120	514	21175	19352	0.340	11831	9344	10887	8465	0
3	1	19	"Z_3_90"	"Z_3_90"	9950	26420	130	15732	15295	4620	101	105	26	100	100	0	7317	6430	2294	143	145	27	100	99	0	2.179	2.417	2.426	2.582	1.696	2.424	0.888	120	646	22805	21481	1.124	15631	7174	15194	6287	0
3	2	19	"Z_4_10"	"Z_4_10"	10160	26440	150	98	98	19	103	107	26	7	0	0	121	126	26	146	149	27	4	1	0	0.200	0.250	0.517	0.483	3.232	0.737	0.086	156	538	-30	-25	-2.322	-5	-25	-5	-20	-50
3	3	19	"Z_4_30"	"Z_4_30"	10300	26440	150	86	90	25	93	95	21	11	5	0	114	122	42	135	139	25	11	2	0	0.333	0.231	0.545	0.577	2.935	0.287	0.068	156	513	-28	-16	-1.585	-7	-21	-3	-13	-50
3	4	19	"Z_4_50"	"Z_4_50"	10520	26420	120	1790	1721	581	90	92	19	100	100	0	1191	1171	420	131	132	22	98	98	0	1.604	1.568	1.584	1.690	1.827	1.561	0.902	120	555	2760	2671	0.681	1700	1060	1631	1040	0
3	5	19	"Z_4_70"	"Z_4_70"	10720	26420	120	3967	3711	1411	90	92	19	100	100	0	2423	2334	895	131	132	21	100	100	0	1.692	1.644	1.659	1.707	1.599	1.667	0.906	120	501	6169	5824	0.758	3877	2292	3621	2203	0
3	6	19	"Z_4_90"	"Z_4_90"	10900	26420	120	9022	8554	2726	91	92	18	100	100	0	5911	5350	1925	131	133	20	100	100	0	1.545	1.622	1.619	1.722	1.644	1.622	0.903	120	478	14711	13682	0.628	8931	5780	8463	5219	0
3	7	19	"Z_6_30"	"Z_6_30"	11090	26430	150	91	94	20	98	102	24	10	1	0	117	120	24	144	147	29	3	0	0	0.259	0.167	0.559	0.559	3.064	0.579	0.122	156	573	-34	-28	-1.948	-7	-27	-4	-24	-50
3	8	19	"Z_6_50"	"Z_6_50"	11250	26430	150	100	104	21	111	112	24	5	0	0	136	138	26	156	158	28	2	0	0	0.550	0.389	0.801	0.742	3.363	0.598	0.061	156	605	-31	-25	-0.862	-11	-20	-7	-18	-50
3	9	19	"Z_6_70"	"Z_6_70"	11470	26430	150	118	121	26	116	117	22	24	7	0	178	181	32	159	160	24	46	19	0	0.105	0.227	0.756	0.733	3.140	0.381	0.031	156	569	21	27	-3.248	2	19	5	22	-50
3	10	19	"Z_6_90"	"Z_6_90"	11660	26420	150	118	123	26	113	114	24	23	8	0	244	242	52	158	158	26	85	70	0	0.058	0.119	0.229	0.226	3.816	0.155	0.070	156	436	91	94	-4.104	5	86	10	84	-50
3	11	19	"Z_7_10"	"Z_7_10"	11820	26430	150	101	104	25	106	110	55	2	0	0	138	140	27	147	152	53	1	0	0	0.556	0.286	0.800	0.787	3.038	0.852	0.088	156	387	-14	-9	-0.848	-5	-9	-2	-7	-50
3	12	19	"Z_7_30"	"Z_7_30"	12010	26430	150	81	85	21	100	109	79	0	0	0	127	128	23	142	152	98	0	0	0	1.267	1.071	0.947	1.014	3.036	0.817	0.112	156	464	-34	-29	0.341	-19	-15	-15	-14	-50
3	13	19	"PFI17646"	"oPFI17646"	12220	26420	130	150	152	35	95	98	22	85	61	0	267	264	50	136	140	25	100	92	0	0.420	0.445	0.432	0.424	1.969	0.414	0.402	120	499	186	185	-1.252	55	131	57	128	0
3	14	19	"PFN0256"	"oPFN0256"	12410	26420	120	354	353	111	90	92	18	98	95	0	349	341	80	131	133	23	99	98	0	1.211	1.252	1.286	1.203	1.824	1.315	0.756	120	375	482	473	0.276	264	218	263	210	0
3	15	19	"PFG0021"	"oPFG0021"	12580	26430	150	85	87	19	96	99	21	6	0	0	121	122	23	139	142	26	5	0	0	0.611	0.529	0.739	0.790	3.044	0.494	0.098	156	386	-29	-26	-0.710	-11	-18	-9	-17	-50
3	16	19	"PFF72433"	"oPFF72433"	12770	26430	150	97	97	19	96	98	21	13	1	0	129	131	23	138	140	24	8	1	0	-0.111	-0.143	0.667	0.744	3.375	0.352	0.031	156	435	-8	-6	Error	1	-9	1	-7	-50
3	17	19	"PFJ12787"	"oPFJ12787"	12980	26410	150	100	105	31	91	93	21	33	10	0	131	135	31	133	135	23	15	3	0	-4.500	7.000	1.077	0.950	5.150	0.908	0.059	156	564	7	16	Error	9	-2	14	2	-50
3	18	19	"PFG0023"	"oPFG0023"	13170	26410	120	3059	2976	841	93	95	21	100	100	0	4953	4869	1449	136	138	21	100	100	0	0.616	0.609	0.612	0.614	1.338	0.587	0.885	120	375	7783	7616	-0.700	2966	4817	2883	4733	0
3	19	19	"PFJ12789"	"oPFJ12789"	13340	26430	150	110	111	28	98	100	21	30	7	0	147	150	25	139	142	22	23	6	0	1.500	1.182	1.154	1.255	3.532	1.003	0.069	156	544	20	24	0.585	12	8	13	11	-50
3	20	19	"PFBL B0077"	"oPFBLOB0077"	13550	26410	120	302	304	73	98	99	21	100	100	0	295	298	69	135	138	22	97	94	0	1.275	1.264	1.277	1.348	1.684	1.273	0.728	120	439	364	369	0.350	204	160	206	163	0
3	21	19	"PFF72437"	"oPFF72437"	13740	26410	120	676	688	179	99	100	20	100	100	0	656	625	173	139	141	23	100	100	0	1.116	1.212	1.184	1.258	1.440	1.181	0.857	120	336	1094	1075	0.158	577	517	589	486	0
3	22	19	"PFL0043"	"oPFL0043"	13910	26420	150	101	111	68	103	104	21	16	7	0	144	145	39	147	149	22	14	6	0	0.667	-4.000	0.683	0.798	3.666	1.985	0.238	156	651	-5	6	-0.585	-2	-3	8	-2	-50
3	1	20	"PFBL B0079"	"oPFBLOB0079"	9930	26600	150	135	132	29	103	104	24	59	25	0	199	194	41	146	149	29	65	44	0	0.604	0.604	0.698	0.656	2.777	0.535	0.272	156	849	85	77	-0.728	32	53	29	48	-50
3	2	20	"PFF72438"	"oPFF72438"	10150	26620	120	790	782	244	89	91	20	100	100	0	1989	1994	512	135	137	23	100	100	0	0.378	0.373	0.380	0.356	1.574	0.358	0.818	120	425	2555	2552	-1.403	701	1854	693	1859	0
3	3	20	"PFH0006"	"oPFH0006"	10330	26620	120	609	579	171	87	88	18	100	100	0	705	717	182	131	134	24	100	100	0	0.909	0.840	0.838	0.807	1.579	0.838	0.822	120	349	1096	1078	-0.137	522	574	492	586	0
3	4	20	"PFBL B0083"	"oPFBLOB0083"	10490	26630	150	90	96	26	88	89	17	23	10	0	129	131	24	131	132	22	16	3	0	-1.000	100000.000	0.500	0.568	4.608	7.897	0.001	156	482	0	8	Error	2	-2	8	0	-50
3	5	20	"PFBL B0084"	"oPFBLOB0084"	10680	26630	150	101	102	21	96	99	23	20	3	0	146	146	24	137	142	30	17	3	0	0.556	0.667	0.908	0.882	3.528	0.626	0.042	156	626	14	15	-0.848	5	9	6	9	-50
3	6	20	"PFM60485"	"oPFM60485"	10910	26610	120	254	255	61	95	97	20	100	100	0	416	419	109	138	140	22	100	100	0	0.572	0.569	0.560	0.579	1.551	0.534	0.771	120	429	437	441	-0.806	159	278	160	281	0
3	7	20	"PFN0258"	"oPFN0258"	11060	26630	150	96	98	19	108	110	23	5	0	0	137	138	25	151	155	28	8	0	0	0.857	0.769	0.805	0.866	3.469	0.489	0.077	156	489	-26	-23	-0.222	-12	-14	-10	-13	-50
3	8	20	"PFM60486"	"oPFM60486"	11280	26610	120	289	284	67	117	119	23	98	95	0	322	316	74	165	167	26	93	89	0	1.096	1.106	1.102	1.087	1.756	1.055	0.670	120	455	329	318	0.132	172	157	167	151	0
3	9	20	"PFK12896"	"oPFK12896"	11460	26610	120	803	771	219	119	120	22	100	100	0	310	305	77	167	168	25	91	85	0	4.783	4.725	4.753	5.370	1.815	4.701	0.433	120	450	827	790	2.258	684	143	652	138	0
3	10	20	"PFN0259"	"oPFN0259"	11670	26610	120	495	493	128	116	118	22	100	100	0	784	774	189	165	164	24	100	100	0	0.612	0.619	0.616	0.617	1.420	0.604	0.867	120	413	998	986	-0.708	379	619	377	609	0
3	11	20	"PFL0046"	"oPFL0046"	11860	26610	120	237	241	60	114	125	95	65	14	0	462	453	113	154	165	106	95	73	0	0.399	0.425	0.391	0.416	1.923	0.590	0.558	120	381	431	426	-1.324	123	308	127	299	0
3	12	20	"PFD66984"	"oPFD66984"	12030	26610	120	349	373	141	108	120	96	95	69	0	505	511	151	148	160	106	95	81	0	0.675	0.730	0.692	0.723	1.741	0.794	0.668	120	379	598	628	-0.567	241	357	265	363	0
3	13	20	"PFD66985"	"oPFD66985"	12200	26620	150	81	85	23	97	100	21	11	1	0	118	121	31	141	143	24	8	1	0	0.696	0.600	0.708	0.704	2.761	0.579	0.165	156	575	-39	-32	-0.524	-16	-23	-12	-20	-50
3	14	20	"PFL0047"	"oPFL0047"	12420	26610	120	147	154	44	91	93	19	83	68	0	309	311	78	133	135	22	98	97	0	0.318	0.354	0.347	0.313	2.263	0.324	0.474	120	440	232	241	-1.652	56	176	63	178	0
3	15	20	"PFF72478"	"oPFF72478"	12560	26580	110	471	479	162	94	96	21	98	98	0	466	457	184	131	135	21	95	93	0	1.125	1.181	1.085	1.171	2.129	1.091	0.715	80	324	712	711	0.170	377	335	385	326	0
3	16	20	"PFL0097"	"oPFL0097"	12750	26580	120	324	331	95	96	99	20	100	100	0	314	318	75	137	139	21	99	94	0	1.288	1.298	1.273	1.333	1.672	1.334	0.738	120	406	405	416	0.365	228	177	235	181	0
3	17	20	"PFBL B0142"	"oPFBLOB0142"	12920	26580	120	524	539	147	93	94	19	100	100	0	399	392	112	130	133	19	97	97	0	1.602	1.702	1.718	1.742	1.483	1.680	0.818	120	428	700	708	0.680	431	269	446	262	0
3	18	20	"PFI17693"	"oPFI17693"	13110	26580	130	1207	1215	353	93	94	20	100	100	0	1355	1305	407	133	137	23	100	100	0	0.912	0.957	0.971	0.987	1.523	0.933	0.854	120	503	2336	2294	-0.133	1114	1222	1122	1172	0
3	19	20	"PFI17695"	"oPFI17695"	13300	26580	120	4159	4081	1297	99	100	20	100	100	0	5394	5278	1665	142	144	23	100	100	0	0.773	0.775	0.768	0.785	1.401	0.759	0.886	120	479	9312	9118	-0.371	4060	5252	3982	5136	0
3	20	20	"PFH0024"	"oPFH0024"	13510	26580	110	469	485	122	99	101	21	100	100	0	327	342	81	139	143	24	100	100	0	1.968	1.901	1.913	1.936	1.428	1.946	0.769	80	495	558	589	0.977	370	188	386	203	0
3	21	20	"PFBL B0147"	"oPFBLOB0147"	13720	26580	150	104	110	53	102	103	22	14	6	0	146	147	28	143	146	25	21	7	0	0.667	2.000	0.831	0.824	4.017	6.882	0.009	156	508	5	12	-0.585	2	3	8	4	-50
3	22	20	"PFF72481"	"oPFF72481"	13880	26590	120	212	210	62	101	104	22	94	88	0	336	348	83	145	145	26	98	98	0	0.581	0.537	0.498	0.513	1.898	0.523	0.597	120	509	302	312	-0.783	111	191	109	203	0
3	1	21	"PFJ12809"	"oPFJ12809"	9950	26820	150	91	93	19	99	101	28	5	0	0	132	134	29	145	154	92	0	0	0	0.615	0.545	0.678	0.708	3.736	0.336	0.050	156	647	-21	-17	-0.700	-8	-13	-6	-11	-50
3	2	21	"PFH0027"	"oPFH0027"	10110	26800	120	748	751	213	91	95	21	100	100	0	786	774	194	140	141	23	100	100	0	1.017	1.041	1.084	1.029	1.437	1.042	0.865	120	381	1303	1294	0.024	657	646	660	634	0
3	3	21	"PFF72482"	"oPFF72482"	10290	26790	110	665	667	138	89	91	19	100	100	0	767	749	161	135	137	28	100	100	0	0.911	0.941	0.943	0.957	1.327	0.870	0.872	80	421	1208	1192	-0.134	576	632	578	614	0
3	4	21	"PFG0045"	"oPFG0045"	10480	26790	120	199	203	46	87	88	18	98	95	0	247	252	58	130	133	29	95	87	0	0.957	0.951	0.942	0.964	1.879	0.893	0.633	120	443	229	238	-0.063	112	117	116	122	0
3	5	21	"PFF72484"	"oPFF72484"	10650	26780	110	281	292	74	99	102	26	98	97	0	276	277	56	140	146	33	96	93	0	1.338	1.409	1.342	1.408	1.457	1.339	0.721	80	396	318	330	0.420	182	136	193	137	0
3	6	21	"PFI17704"	"oPFI17704"	10860	26790	120	1407	1326	376	103	105	23	100	99	0	911	934	199	144	149	30	100	100	0	1.700	1.548	1.594	1.464	1.659	1.640	0.871	120	496	2071	2013	0.766	1304	767	1223	790	0
3	7	21	"PFH0030"	"oPFH0030"	11050	26790	120	251	256	54	104	105	22	100	97	0	295	294	52	144	148	24	100	97	0	0.974	1.013	1.015	1.013	1.582	1.026	0.716	120	427	298	302	-0.039	147	151	152	150	0
3	8	21	"PFM60518"	"oPFM60518"	11240	26790	120	299	295	81	113	115	24	97	94	0	429	433	92	161	162	26	100	100	0	0.694	0.669	0.679	0.641	1.645	0.683	0.727	120	532	454	454	-0.527	186	268	182	272	0
3	9	21	"PFL0104"	"oPFL0104"	11440	26780	110	323	313	61	115	118	26	100	100	0	300	314	65	165	168	29	98	93	0	1.541	1.329	1.451	1.397	1.778	1.277	0.583	80	462	343	347	0.624	208	135	198	149	0
3	10	21	"PFI17705"	"oPFI17705"	11620	26780	130	685	685	152	109	112	22	100	100	0	816	805	220	159	162	29	100	98	0	0.877	0.892	0.909	0.940	1.421	0.842	0.890	120	519	1233	1222	-0.190	576	657	576	646	0
3	11	21	"PFBL B0155"	"oPFBLOB0155"	11800	26790	150	119	122	26	110	115	45	14	0	0	198	197	39	155	157	43	49	14	0	0.209	0.286	0.463	0.520	4.092	0.269	0.066	156	601	52	54	-2.256	9	43	12	42	-50
3	12	21	"PFBL B0157"	"oPFBLOB0157"	12020	26810	150	91	98	29	103	112	83	0	0	0	114	122	31	149	156	93	0	0	0	0.343	0.185	0.581	0.675	2.907	0.546	0.122	156	511	-47	-32	-1.544	-12	-35	-5	-27	-50
3	13	21	"PFD67005"	"oPFD67005"	12210	26810	150	81	94	111	91	92	19	14	4	0	113	118	28	134	136	23	8	3	0	0.476	-0.188	0.692	0.646	2.863	29.281	0.010	156	488	-31	-13	-1.070	-10	-21	3	-16	-50
3	14	21	"PFD67007"	"oPFD67007"	12400	26810	150	92	96	32	92	94	25	14	5	0	119	127	30	134	136	24	16	5	0	0.000	-0.571	0.700	0.818	2.618	0.653	0.061	156	504	-15	-3	Error	0	-15	4	-7	-50
3	15	21	"PFM60523"	"oPFM60523"	12560	26790	120	311	316	91	100	100	24	96	93	0	308	303	56	140	142	24	98	97	0	1.256	1.325	1.364	1.223	1.884	1.414	0.707	120	502	379	379	0.329	211	168	216	163	0
3	16	21	"PFL0108"	"oPFL0108"	12760	26780	110	303	302	67	100	104	23	100	100	0	220	225	45	144	145	28	90	63	0	2.671	2.494	2.577	2.682	1.842	2.215	0.582	80	526	279	283	1.417	203	76	202	81	0
3	17	21	"A10325_30a"	"A10325_30a"	12970	26810	150	79	80	18	94	97	23	1	0	0	102	108	25	133	137	26	3	0	0	0.484	0.560	0.675	0.654	2.623	0.566	0.203	156	666	-46	-39	-1.047	-15	-31	-14	-25	-50
3	18	21	"A10325_30c"	"A10325_30c"	13160	26810	150	86	86	22	95	97	20	10	1	0	117	119	31	134	137	24	11	1	0	0.529	0.600	0.690	0.689	3.266	0.584	0.165	156	579	-26	-24	-0.918	-9	-17	-9	-15	-50
3	19	21	"A10325_30e"	"A10325_30e"	13350	26810	150	81	83	19	101	103	22	2	0	0	110	113	27	139	142	24	5	0	0	0.690	0.692	0.700	0.741	2.732	0.722	0.174	156	601	-49	-44	-0.536	-20	-29	-18	-26	-50
3	20	21	"A10325_30g"	"A10325_30g"	13540	26810	150	114	130	76	102	105	23	37	17	0	139	149	44	141	143	23	25	15	0	-6.000	3.500	1.034	1.059	3.442	2.244	0.264	156	574	10	36	Error	12	-2	28	8	-50
3	21	21	"A10325_30i"	"A10325_30i"	13700	26770	150	160	165	38	100	103	22	87	71	0	133	137	31	141	143	26	17	4	0	-7.500	-16.250	1.818	1.995	3.222	0.233	0.029	156	661	52	61	Error	60	-8	65	-4	-50
3	22	21	"E598_1a"	"E598_1a"	13940	26860	150	100	101	23	96	97	21	23	5	0	139	137	25	136	137	25	13	1	0	1.333	5.000	1.031	1.077	3.431	0.547	0.072	156	906	7	6	0.415	4	3	5	1	-50
3	1	22	"F48446_9e"	"F48446_9e"	9930	26930	150	106	110	24	91	95	24	37	11	0	152	153	29	136	144	83	2	0	0	0.938	1.118	0.758	0.900	4.413	0.922	0.746	156	791	31	36	-0.093	15	16	19	17	-50
3	2	22	"F48446_9g"	"F48446_9g"	10090	26980	150	133	134	29	93	96	22	75	41	0	169	170	26	138	142	35	45	8	0	1.290	1.281	1.151	1.122	2.855	1.515	0.103	156	718	71	73	0.368	40	31	41	32	-50
3	3	22	"F48446_9i"	"F48446_9i"	10300	26990	130	380	362	101	89	92	20	97	95	0	430	433	89	133	138	30	100	99	0	0.980	0.910	0.935	0.868	1.649	0.950	0.793	120	698	588	573	-0.029	291	297	273	300	0
3	4	22	"I12861_2a"	"I12861_2a"	10500	27010	150	76	77	16	84	86	18	5	0	0	106	107	22	126	129	21	4	1	0	0.400	0.368	0.612	0.673	2.858	0.210	0.019	156	868	-28	-26	-1.322	-8	-20	-7	-19	-50
3	5	22	"I12861_2c"	"I12861_2c"	10690	27010	150	80	83	23	88	91	21	9	4	0	108	114	27	130	133	26	7	0	0	0.364	0.313	0.592	0.624	2.895	0.669	0.096	156	878	-30	-21	-1.459	-8	-22	-5	-16	-50
3	6	22	"I12861_2e"	"I12861_2e"	10890	26980	150	82	87	24	92	95	20	12	3	0	112	117	24	134	136	22	5	2	0	0.455	0.294	0.615	0.650	2.808	0.562	0.051	156	741	-32	-22	-1.138	-10	-22	-5	-17	-50
3	7	22	"J512_2i"	"J512_2i"	11070	27010	150	95	98	23	100	103	22	14	3	0	128	131	28	143	147	25	8	2	0	0.333	0.167	0.800	0.747	3.170	0.492	0.097	156	801	-20	-14	-1.585	-5	-15	-2	-12	-50
3	8	22	"Ks592_1a"	"Ks592_1a"	11260	27010	150	97	99	24	107	109	22	10	1	0	139	139	26	154	156	25	6	0	0	0.667	0.533	0.793	0.782	3.452	0.447	0.043	156	832	-25	-23	-0.585	-10	-15	-8	-15	-50
3	9	22	"Ks592_1c"	"Ks592_1c"	11450	27010	150	94	97	25	105	108	24	11	3	0	130	132	29	153	156	27	7	0	0	0.478	0.381	0.703	0.747	2.759	0.575	0.171	156	819	-34	-29	-1.064	-11	-23	-8	-21	-50
3	10	22	"Ks592_1e"	"Ks592_1e"	11580	27010	150	91	93	25	99	102	23	15	1	0	130	130	29	146	148	28	7	0	0	0.500	0.375	0.662	0.778	2.998	0.634	0.139	156	904	-24	-22	-1.000	-8	-16	-6	-16	-50
3	11	22	"Ks592_1g"	"Ks592_1g"	11830	27000	150	88	92	24	94	97	24	11	3	0	125	128	31	138	140	27	8	3	0	0.462	0.200	0.585	0.678	3.259	0.708	0.220	156	859	-19	-12	-1.115	-6	-13	-2	-10	-50
3	12	22	"Ks592_1i"	"Ks592_1i"	12000	26980	120	2101	1902	549	93	95	22	100	100	0	3965	3646	927	137	140	27	100	100	0	0.525	0.516	0.518	0.503	1.386	0.511	0.909	120	491	5836	5318	-0.931	2008	3828	1809	3509	0
3	13	22	"EMPTY"	"EMPTY"	12210	27000	150	108	140	111	79	81	18	52	46	0	167	248	285	120	124	22	57	50	0	0.617	0.477	0.630	0.692	2.622	0.347	0.625	156	738	76	189	-0.697	29	47	61	128	-75
3	14	22	"EMPTY"	"EMPTY"	12400	27000	150	129	150	83	79	82	19	62	55	0	186	218	112	121	124	23	62	57	0	0.769	0.732	0.662	0.734	3.105	0.704	0.676	156	687	115	168	-0.379	50	65	71	97	-75
3	15	22	"EMPTY"	"EMPTY"	12590	27000	150	118	136	63	85	88	23	55	44	0	177	192	74	125	128	23	60	53	0	0.635	0.761	0.797	0.777	3.045	0.850	0.532	156	774	85	118	-0.656	33	52	51	67	-75
3	16	22	"EMPTY"	"EMPTY"	12780	27000	150	110	119	44	87	89	24	48	31	0	163	169	47	128	131	26	55	35	0	0.657	0.780	0.842	0.799	3.057	0.844	0.371	156	816	58	73	-0.606	23	35	32	41	-75
3	17	22	"EMPTY"	"EMPTY"	12970	27000	150	112	120	45	91	92	20	50	34	0	167	171	52	132	133	22	57	44	0	0.600	0.744	0.821	0.743	2.610	0.750	0.360	156	717	56	68	-0.737	21	35	29	39	-75
3	18	22	"EMPTY"	"EMPTY"	13160	27000	150	133	141	50	91	93	19	67	52	0	184	193	55	130	133	21	73	58	0	0.778	0.794	0.845	0.829	2.509	0.836	0.486	156	678	96	113	-0.363	42	54	50	63	-75
3	19	22	"EMPTY"	"EMPTY"	13350	27000	150	91	92	16	90	93	22	10	1	0	131	134	20	132	135	22	15	2	0	-1.000	1.000	0.800	0.857	3.138	0.708	0.051	156	678	0	4	Error	1	-1	2	2	-75
3	20	22	"EMPTY"	"EMPTY"	13540	27000	150	100	102	17	91	95	23	26	1	0	147	149	22	134	135	22	33	10	0	0.692	0.733	0.679	0.700	3.364	0.915	0.025	156	695	22	26	-0.531	9	13	11	15	-75
3	21	22	"EMPTY"	"EMPTY"	13730	27000	150	80	81	18	89	91	21	5	0	0	127	127	19	130	131	22	8	1	0	3.000	2.667	1.121	1.202	3.235	0.673	0.011	156	748	-12	-11	1.585	-9	-3	-8	-3	-75
3	22	22	"EMPTY"	"EMPTY"	13920	27000	150	80	80	15	83	85	19	5	1	0	122	124	20	123	125	21	16	2	0	3.000	-3.000	0.827	0.765	4.081	4.566	0.003	156	882	-4	-2	1.585	-3	-1	-3	1	-75
4	1	1	"PFA0039"	"A1411_1"	14380	22950	140	3587	3595	1378	85	87	19	100	100	0	7267	7194	2507	122	125	23	100	100	0	0.490	0.496	0.515	0.462	1.997	0.487	0.892	156	745	10647	10582	-1.029	3502	7145	3510	7072	0
4	2	1	"PFA0101"	"A21885_1"	14580	22950	140	8804	9192	5262	90	92	21	100	100	0	7128	6744	3168	119	123	22	100	100	0	1.243	1.374	1.431	1.161	2.234	1.489	0.901	156	658	15723	15727	0.314	8714	7009	9102	6625	0
4	3	1	"PFA0019"	"A11546_1"	14760	22950	130	731	723	197	95	97	23	100	100	0	717	738	194	120	124	22	100	100	0	1.065	1.016	1.012	1.014	1.339	1.014	0.888	120	549	1233	1246	0.091	636	597	628	618	0
4	4	1	"PFA0144"	"A31870_1"	14950	22950	140	7780	6975	2768	89	94	30	100	100	0	9703	8761	3260	117	121	25	100	100	0	0.802	0.797	0.825	0.760	2.114	0.796	0.907	156	714	17277	15530	-0.318	7691	9586	6886	8644	0
4	5	1	"PFA0009"	"A10325_29"	15140	22940	130	65535	62012	7924	92	375	2348	100	100	66	12437	11778	3474	115	127	84	100	100	0	5.311	5.309	5.216	5.633	1.430	5.112	0.862	120	574	77765	73583	2.409	65443	12322	61920	11663	0
4	6	1	"PFA0012"	"A10325_32"	15330	22940	130	65535	60796	9450	100	630	3352	100	100	59	14738	14214	4399	116	132	105	100	100	0	4.475	4.305	4.308	4.591	1.494	4.084	0.868	120	587	80057	74794	2.162	65435	14622	60696	14098	0
4	7	1	"PFA0030"	"A12797_1"	15520	22950	140	1016	995	364	93	316	2245	0	0	0	1750	1666	556	117	125	76	99	98	0	0.565	0.582	0.563	0.561	1.652	18.265	0.028	156	698	2556	2451	-0.823	923	1633	902	1549	0
4	8	1	"PFB0005"	"B11"	15710	22940	130	340	364	144	85	90	26	100	100	0	235	244	62	114	119	25	98	93	0	2.107	2.146	2.079	2.183	1.522	2.283	0.735	120	626	376	409	1.075	255	121	279	130	0
4	9	1	"PFB0219"	"B57"	15920	22940	110	140	140	26	80	84	23	88	66	0	149	154	30	114	118	24	71	33	0	1.714	1.500	1.533	1.500	2.528	1.162	0.217	80	442	95	100	0.778	60	35	60	40	0
4	10	1	"PFB0285"	"B92"	16080	22950	120	768	772	280	75	77	18	100	100	0	468	467	146	110	112	17	99	99	0	1.936	1.952	1.945	1.982	1.802	2.066	0.805	120	517	1051	1054	0.953	693	358	697	357	0
4	11	1	"PFB0008"	"B114"	16270	22940	130	882	853	249	81	83	19	100	100	0	1252	1248	374	116	119	22	100	100	0	0.705	0.682	0.681	0.683	1.480	0.636	0.866	120	590	1937	1904	-0.504	801	1136	772	1132	0
4	12	1	"PFB0034"	"B165"	16460	22950	130	1263	1239	469	85	87	19	100	100	0	1734	1712	550	127	130	24	100	100	0	0.733	0.728	0.745	0.706	1.466	0.734	0.872	120	628	2785	2739	-0.448	1178	1607	1154	1585	0
4	13	1	"PFB0089"	"B319"	16660	22940	130	1540	1571	493	80	83	19	100	100	0	4118	4057	1178	118	122	23	100	100	0	0.365	0.379	0.372	0.374	1.421	0.351	0.875	120	608	5460	5430	-1.454	1460	4000	1491	3939	0
4	14	1	"PFB0104"	"B351"	16850	22950	140	153	159	42	71	73	15	96	90	0	194	202	42	106	109	17	99	94	0	0.932	0.917	0.919	0.890	1.887	0.929	0.562	156	653	170	184	-0.102	82	88	88	96	0
4	15	1	"PFB0113"	"B372"	17030	22940	130	789	767	167	73	75	16	100	100	0	1171	1160	257	108	111	19	100	100	0	0.674	0.660	0.661	0.661	1.399	0.621	0.851	120	547	1779	1746	-0.570	716	1063	694	1052	0
4	16	1	"PFB0116"	"B380"	17220	22940	130	166	170	35	73	76	17	99	97	0	184	187	35	109	112	19	95	87	0	1.240	1.244	1.310	1.323	1.806	1.194	0.507	120	591	168	175	0.310	93	75	97	78	0
4	17	1	"PFB0118"	"B383"	17410	22940	130	1422	1382	318	71	73	15	100	100	0	1949	1882	433	105	108	18	100	100	0	0.733	0.738	0.723	0.740	1.389	0.704	0.861	120	579	3195	3088	-0.449	1351	1844	1311	1777	0
4	18	1	"PFB0140"	"B432"	17600	22940	130	805	808	212	72	73	14	100	100	0	1426	1428	353	108	110	17	100	100	0	0.556	0.558	0.558	0.551	1.339	0.528	0.849	120	580	2051	2056	-0.846	733	1318	736	1320	0
4	19	1	"PFC0315"	"C9"	17790	22940	130	228	225	52	70	72	14	100	100	0	271	271	52	108	109	16	100	100	0	0.969	0.951	0.987	0.943	1.473	0.917	0.728	120	603	321	318	-0.045	158	163	155	163	0
4	20	1	"PFC0207"	"C56"	18000	22940	140	632	611	224	69	72	16	100	98	0	612	597	181	106	109	33	98	96	0	1.113	1.104	1.135	1.081	2.006	1.138	0.847	156	688	1069	1033	0.154	563	506	542	491	0
4	21	1	"PFC0316"	"C96"	18190	22940	130	314	314	64	68	71	16	100	100	0	403	401	76	104	109	37	100	100	0	0.823	0.828	0.842	0.827	1.401	0.814	0.795	120	551	545	543	-0.281	246	299	246	297	0
4	22	1	"PFC0007"	"C114"	18380	22940	140	456	450	147	68	70	16	100	99	0	598	583	182	102	105	18	98	96	0	0.782	0.794	0.759	0.795	1.790	0.781	0.835	156	791	884	863	-0.354	388	496	382	481	0
4	1	2	"PFC0021"	"C134"	14390	23150	130	230	234	45	88	90	18	100	100	0	375	382	61	129	131	19	100	100	0	0.577	0.577	0.554	0.564	1.435	0.542	0.745	120	598	388	399	-0.793	142	246	146	253	0
4	2	2	"PFC0034"	"C161"	14590	23150	140	1509	1387	498	95	96	19	100	100	0	1427	1415	479	131	133	20	99	98	0	1.091	1.006	1.020	1.047	2.002	1.012	0.888	156	591	2710	2576	0.126	1414	1296	1292	1284	0
4	3	2	"PFJ0545"	"J687_3"	14770	23150	130	190	195	39	97	98	21	99	91	0	496	471	162	130	131	21	99	97	0	0.254	0.287	0.268	0.309	1.855	0.226	0.582	120	549	459	439	-1.977	93	366	98	341	0
4	4	2	"PFK0100"	"Km695_2"	14950	23140	110	128	131	30	96	99	23	63	31	0	201	202	37	129	135	29	88	61	0	0.444	0.479	0.602	0.571	2.571	0.498	0.273	80	471	104	108	-1.170	32	72	35	73	0
4	5	2	"PFK0134"	"Km993_1"	15160	23150	140	725	719	263	96	290	2032	0	0	0	566	571	147	125	135	67	99	99	0	1.426	1.397	1.442	1.313	1.722	1.506	0.835	156	652	1070	1069	0.512	629	441	623	446	0
4	6	2	"PFK0052"	"Km3535_1"	15350	23150	130	218	215	55	96	244	1797	0	0	0	379	383	90	120	129	93	97	80	0	0.471	0.452	0.461	0.420	1.854	0.445	0.646	120	446	381	382	-1.086	122	259	119	263	0
4	7	2	"PFK0059"	"Km3703_4"	15540	23150	130	800	781	202	97	100	26	100	100	0	430	439	100	125	126	21	100	100	0	2.305	2.178	2.293	2.162	1.455	2.287	0.780	120	480	1008	998	1.205	703	305	684	314	0
4	8	2	"PFK0303"	"Kn267_1"	15730	23150	140	302	303	74	88	93	24	98	97	0	447	467	141	117	121	23	100	98	0	0.648	0.614	0.617	0.629	1.724	0.554	0.759	156	573	544	565	-0.625	214	330	215	350	0
4	9	2	"PFK0297"	"Kn2497_2"	15910	23150	140	387	386	112	80	83	19	98	97	0	657	652	156	110	114	21	100	100	0	0.561	0.565	0.577	0.550	1.573	0.558	0.821	156	612	854	848	-0.833	307	547	306	542	0
4	10	2	"PFK0436"	"Kn5150_1"	16110	23140	130	17157	17647	5705	80	85	23	100	100	0	8599	8607	2866	111	118	69	100	100	0	2.012	2.068	1.996	2.088	1.425	2.074	0.884	120	558	25565	26063	1.009	17077	8488	17567	8496	0
4	11	2	"PFK0536"	"Kn8928_1"	16290	23140	130	705	713	223	84	87	23	100	100	0	681	687	216	118	125	68	100	99	0	1.103	1.105	1.082	1.118	1.394	1.023	0.821	120	591	1184	1198	0.141	621	563	629	569	0
4	12	2	"PFK0544"	"Kn9335_1"	16490	23150	130	255	255	47	84	86	18	100	100	0	422	431	85	121	123	21	100	100	0	0.568	0.552	0.564	0.551	1.467	0.515	0.752	120	583	472	481	-0.816	171	301	171	310	0
4	13	2	"PFK0875"	"Ks2_1"	16680	23150	130	246	247	55	77	79	18	100	100	0	295	296	52	113	116	21	100	100	0	0.929	0.929	0.935	0.924	1.487	0.955	0.768	120	542	351	353	-0.107	169	182	170	183	0
4	14	2	"PFK0879"	"Ks2_14"	16870	23150	140	2749	2599	943	71	73	14	100	100	0	3082	2950	1126	107	109	17	99	99	0	0.900	0.889	0.912	0.940	2.248	0.871	0.884	156	563	5653	5371	-0.152	2678	2975	2528	2843	0
4	15	2	"PFK1056"	"Ks54_1"	17050	23150	140	520	524	166	74	76	15	100	99	0	705	686	169	112	114	18	99	98	0	0.752	0.784	0.773	0.759	1.987	0.792	0.829	156	552	1039	1024	-0.411	446	593	450	574	0
4	16	2	"PFK1101"	"Ks59_1"	17230	23140	130	616	640	167	75	76	16	100	100	0	643	660	181	111	114	21	100	100	0	1.017	1.029	1.050	1.044	1.400	0.980	0.866	120	558	1073	1114	0.024	541	532	565	549	0
4	17	2	"PFK1165"	"Ks72_6"	17440	23140	140	1509	1477	617	73	74	14	100	99	0	725	718	243	106	110	20	100	98	0	2.320	2.294	2.362	2.216	2.080	2.487	0.850	156	625	2055	2016	1.214	1436	619	1404	612	0
4	18	2	"PFK1183"	"Ks75_9"	17630	23140	130	209	208	43	70	71	13	100	100	0	364	370	81	105	107	17	100	100	0	0.537	0.521	0.510	0.520	1.551	0.485	0.731	120	532	398	403	-0.898	139	259	138	265	0
4	19	2	"PFK1209"	"Ks82_1"	17820	23140	130	1085	1078	359	70	72	14	100	100	0	1831	1882	641	105	107	18	100	100	0	0.588	0.567	0.577	0.563	1.644	0.523	0.833	120	541	2741	2785	-0.766	1015	1726	1008	1777	0
4	20	2	"PFK1228"	"Ks83_8"	18010	23140	140	400	396	132	70	72	15	98	98	0	1912	1914	724	107	109	18	100	100	0	0.183	0.180	0.184	0.186	2.000	0.162	0.802	156	578	2135	2133	-2.451	330	1805	326	1807	0
4	21	2	"PFK0643"	"Ks127_5"	18200	23140	130	477	475	126	69	71	15	100	100	0	607	589	128	109	112	22	99	99	0	0.819	0.846	0.805	0.843	1.476	0.850	0.862	120	549	906	886	-0.288	408	498	406	480	0
4	22	2	"PFK0638"	"Ks127_16"	18400	23140	140	404	383	132	73	75	17	99	96	0	675	668	210	112	114	22	100	100	0	0.588	0.558	0.570	0.523	1.816	0.546	0.833	156	757	894	866	-0.766	331	563	310	556	0
4	1	3	"PFK0659"	"Ks133_2"	14410	23340	130	592	564	163	89	91	18	99	99	0	368	365	96	129	131	20	98	96	0	2.105	2.013	2.053	2.061	1.485	2.062	0.798	120	629	742	711	1.074	503	239	475	236	0
4	2	3	"PFK0667"	"Ks139_1"	14600	23370	150	120	122	28	96	99	22	52	18	0	142	144	26	135	138	24	25	8	0	3.429	2.889	1.346	1.500	3.980	1.375	0.067	156	580	31	35	1.778	24	7	26	9	-50
4	3	3	"PFK0682"	"Ks152_11"	14790	23360	150	147	149	35	95	97	20	84	64	0	173	175	35	132	134	21	70	47	0	1.268	1.256	1.154	1.161	2.692	1.243	0.254	156	538	93	97	0.343	52	41	54	43	-50
4	4	3	"PFK0686"	"Ks155_1"	14980	23350	130	1155	1129	235	97	99	21	100	100	0	941	910	204	132	137	26	100	100	0	1.308	1.326	1.290	1.343	1.339	1.289	0.890	120	584	1867	1810	0.387	1058	809	1032	778	0
4	5	3	"PFA0001"	"A10325_1"	15210	23340	150	92	94	23	89	91	22	19	4	0	123	124	20	122	125	23	16	1	0	3.000	2.500	1.073	1.181	3.775	1.030	0.184	156	587	4	7	1.585	3	1	5	2	-50
4	6	3	"PFA0004"	"A10325_16"	15390	23310	150	83	87	22	79	81	19	24	8	0	115	118	20	111	114	18	27	8	0	1.000	1.143	1.100	1.206	3.644	1.478	0.055	156	501	8	15	0.000	4	4	8	7	-50
4	7	3	"PFA0008"	"A10325_26"	15570	23350	130	205	198	45	80	81	18	97	94	0	198	199	44	111	115	18	95	93	0	1.437	1.341	1.354	1.309	1.864	1.347	0.549	120	422	212	206	0.523	125	87	118	88	0
4	8	3	"PFA0016"	"A10935_1"	15740	23350	140	6007	5634	1970	79	80	17	100	100	0	4354	4012	1362	111	113	18	100	100	0	1.397	1.424	1.447	1.451	2.166	1.468	0.852	156	500	10171	9456	0.482	5928	4243	5555	3901	0
4	9	3	"PFA0020"	"A11962_1"	15940	23350	130	219	225	50	78	80	22	99	99	0	211	215	43	109	111	18	100	98	0	1.382	1.387	1.328	1.407	1.696	1.426	0.636	120	488	243	253	0.467	141	102	147	106	0
4	10	3	"PFA0023"	"A12312_15"	16110	23350	130	306	311	62	83	88	28	100	100	0	461	461	100	114	121	72	100	98	0	0.643	0.657	0.677	0.658	1.377	0.612	0.784	120	513	570	575	-0.638	223	347	228	347	0
4	11	3	"PFA0047"	"A14801_11"	16310	23350	130	651	639	151	84	85	18	100	100	0	647	636	148	114	118	23	100	100	0	1.064	1.063	1.046	1.064	1.415	1.048	0.833	120	550	1100	1077	0.089	567	533	555	522	0
4	12	3	"PFA0051"	"A14801_2"	16510	23350	140	195	194	50	79	80	17	97	93	0	293	288	68	110	115	20	98	95	0	0.634	0.646	0.653	0.622	1.964	0.624	0.643	156	544	299	293	-0.658	116	183	115	178	0
4	13	3	"PFA0053"	"A14801_24"	16690	23340	130	1337	1298	362	73	74	16	100	100	0	585	573	157	106	109	19	99	99	0	2.639	2.623	2.662	2.712	1.536	2.605	0.857	120	530	1743	1692	1.400	1264	479	1225	467	0
4	14	3	"PFA0056"	"A14801_31"	16890	23350	100	127	148	61	69	71	14	90	82	0	165	170	48	102	103	16	87	72	0	0.921	1.162	1.103	1.134	2.352	1.231	0.523	80	388	121	147	-0.119	58	63	79	68	0
4	15	3	"PFA0058"	"A14801_37"	17070	23350	140	108	115	26	71	71	14	90	69	0	141	143	30	106	107	16	73	53	0	1.057	1.189	1.014	1.171	2.832	1.007	0.272	156	551	72	81	0.080	37	35	44	37	0
4	16	3	"PFA0060"	"A14801_6"	17280	23340	130	134	137	31	72	73	14	96	89	0	138	142	27	106	109	20	66	37	0	1.938	1.806	2.065	1.918	2.862	1.725	0.243	120	549	94	101	0.954	62	32	65	36	0
4	17	3	"PFA0083"	"A18792_11"	17470	23340	120	110	110	23	70	71	13	86	71	0	136	138	25	102	104	16	80	53	0	1.176	1.111	0.934	1.106	3.222	0.987	0.209	120	468	74	76	0.234	40	34	40	36	0
4	18	3	"PFA0087"	"A18792_19"	17640	23330	130	113	117	26	68	70	13	94	81	0	158	160	31	102	104	17	91	79	0	0.804	0.845	0.826	0.806	2.175	0.733	0.396	120	519	101	107	-0.316	45	56	49	58	0
4	19	3	"PFA0098"	"A20643_1"	17830	23330	130	284	281	64	70	72	15	100	99	0	192	199	37	105	107	18	98	95	0	2.460	2.245	2.230	2.331	1.672	2.344	0.652	120	548	301	305	1.299	214	87	211	94	0
4	20	3	"PFA0103"	"A21885_19"	18030	23330	130	839	812	231	70	72	16	100	100	0	1323	1242	355	107	109	18	100	100	0	0.632	0.654	0.630	0.647	1.545	0.615	0.851	120	609	1985	1877	-0.661	769	1216	742	1135	0
4	21	3	"PFA0105"	"A21885_20"	18230	23340	130	554	530	177	69	72	16	100	100	0	950	938	256	109	112	23	99	99	0	0.577	0.556	0.553	0.526	1.693	0.560	0.822	120	555	1326	1290	-0.794	485	841	461	829	0
4	22	3	"PFA0107"	"A21885_9"	18410	23340	130	249	245	60	79	81	19	100	98	0	282	283	49	119	123	24	98	97	0	1.043	1.012	1.014	0.995	1.760	1.109	0.663	120	599	333	330	0.061	170	163	166	164	0
4	1	4	"PFA0130"	"A2546_1"	14430	23540	130	2047	1912	465	93	96	22	100	100	0	4292	4047	989	135	140	26	100	100	0	0.470	0.465	0.460	0.462	1.355	0.443	0.896	120	697	6111	5731	-1.089	1954	4157	1819	3912	0
4	2	4	"PFA0132"	"A26463_1"	14640	23540	110	122	124	25	98	103	25	46	11	0	186	190	45	137	142	26	78	50	0	0.490	0.491	0.536	0.489	3.399	0.377	0.137	80	389	73	79	-1.030	24	49	26	53	0
4	3	4	"PFA0137"	"A29544_1"	14810	23530	150	124	128	34	95	98	21	57	33	0	152	152	29	134	136	20	41	16	0	1.611	1.833	1.304	1.284	3.770	1.611	0.053	156	477	47	51	0.688	29	18	33	18	-50
4	4	4	"PFA0145"	"A31914_2"	15000	23530	130	10475	9827	3332	99	102	21	100	100	0	4280	3849	1367	136	139	29	100	99	0	2.504	2.620	2.546	2.746	1.828	2.555	0.871	120	523	14520	13441	1.324	10376	4144	9728	3713	0
4	5	4	"PFA0147"	"A31914_5"	15200	23540	130	479	475	111	93	96	26	100	99	0	521	518	108	129	133	31	100	99	0	0.985	0.982	0.959	0.974	1.556	0.986	0.833	120	596	778	771	-0.022	386	392	382	389	0
4	6	4	"PFA0149"	"A31914_8"	15380	23540	140	230	228	66	78	81	19	96	94	0	403	388	104	115	117	21	98	96	0	0.528	0.549	0.553	0.572	1.969	0.516	0.728	156	533	440	423	-0.922	152	288	150	273	0
4	7	4	"PFC0052"	"C198"	15560	23530	150	118	120	29	77	79	17	82	60	0	130	133	25	113	115	18	48	23	0	2.412	2.150	1.657	1.662	2.818	1.616	0.111	156	511	58	63	1.270	41	17	43	20	-50
4	8	4	"PFC0057"	"C216"	15760	23540	130	127	126	26	78	80	16	85	75	0	176	177	35	115	117	19	89	74	0	0.803	0.774	0.804	0.800	2.904	0.607	0.300	120	463	110	110	-0.316	49	61	48	62	0
4	9	4	"PFC0059"	"C222"	15940	23540	140	136	140	29	77	80	26	92	60	0	182	189	39	115	118	22	96	77	0	0.881	0.851	0.983	0.921	2.056	0.730	0.402	156	506	126	137	-0.183	59	67	63	74	0
4	10	4	"PFC0062"	"C228"	16140	23530	140	133	136	29	79	83	28	83	46	0	197	197	38	119	122	24	92	74	0	0.692	0.731	0.686	0.737	2.294	0.819	0.335	156	556	132	135	-0.531	54	78	57	78	0
4	11	4	"PFC0068"	"C237"	16330	23540	140	1415	1417	566	78	81	19	100	98	0	799	820	295	114	116	20	100	99	0	1.952	1.897	1.953	1.819	2.065	2.001	0.840	156	614	2022	2045	0.965	1337	685	1339	706	0
4	12	4	"PFC0072"	"C244"	16520	23530	130	840	816	229	72	74	15	100	100	0	690	671	175	107	110	17	100	100	0	1.317	1.319	1.313	1.326	1.401	1.291	0.876	120	522	1351	1308	0.398	768	583	744	564	0
4	13	4	"PFC0092"	"C291"	16700	23530	130	436	438	115	74	75	17	100	99	0	552	531	163	109	112	20	98	98	0	0.817	0.863	0.883	0.915	1.732	0.807	0.857	120	538	805	786	-0.291	362	443	364	422	0
4	14	4	"PFC0094"	"C296"	16900	23530	130	388	393	114	74	76	17	98	98	0	472	468	140	107	111	19	99	99	0	0.860	0.884	0.888	0.895	1.479	0.844	0.808	120	531	679	680	-0.217	314	365	319	361	0
4	15	4	"PFC0096"	"C299"	17080	23530	130	165	169	38	70	72	14	100	98	0	171	171	32	106	108	17	95	81	0	1.462	1.523	1.600	1.582	2.106	1.573	0.472	120	488	160	164	0.547	95	65	99	65	0
4	16	4	"PFC0099"	"C302"	17270	23530	140	226	227	69	70	72	14	98	95	0	242	244	65	104	107	18	98	93	0	1.130	1.121	1.158	1.100	2.082	1.137	0.660	156	549	294	297	0.177	156	138	157	140	0
4	17	4	"PFC0101"	"C307"	17460	23530	130	188	190	37	70	78	73	90	19	0	318	309	61	101	112	91	97	62	0	0.544	0.577	0.576	0.579	1.509	0.417	0.502	120	554	335	328	-0.879	118	217	120	208	0
4	18	4	"PFC0103"	"C311"	17680	23530	150	95	102	32	69	76	70	13	1	0	122	125	22	102	112	87	1	0	0	1.300	1.435	1.643	1.422	2.841	0.651	0.256	156	608	46	56	0.379	26	20	33	23	-50
4	19	4	"PFC0123"	"C370"	17840	23530	130	202	211	52	70	73	17	99	99	0	590	585	145	105	106	17	100	100	0	0.272	0.294	0.288	0.287	1.613	0.265	0.707	120	571	617	621	-1.877	132	485	141	480	0
4	20	4	"PFC0125"	"C374"	18060	23530	90	124	124	28	72	75	19	92	63	0	138	142	23	107	109	18	69	48	0	1.677	1.486	1.440	1.772	2.708	0.961	0.186	52	369	83	87	0.746	52	31	52	35	0
4	21	4	"PFC0127"	"C38"	18240	23530	130	512	504	154	73	75	18	100	100	0	326	327	79	110	112	19	99	98	0	2.032	1.986	2.050	1.961	1.538	2.112	0.778	120	529	655	648	1.023	439	216	431	217	0
4	22	4	"PFC0129"	"C382"	18420	23530	140	197	197	52	77	80	19	96	93	0	283	280	60	116	118	21	99	97	0	0.719	0.732	0.724	0.707	1.707	0.717	0.658	156	710	287	284	-0.477	120	167	120	164	0
4	1	5	"PFC0131"	"C385"	14440	23740	130	171	173	34	92	94	21	98	88	0	261	261	58	134	136	21	95	95	0	0.622	0.638	0.632	0.655	2.172	0.560	0.521	120	655	206	208	-0.685	79	127	81	127	0
4	2	5	"PFC0133"	"C387"	14630	23730	130	247	247	70	93	99	48	95	75	0	396	402	110	134	139	40	97	95	0	0.588	0.575	0.584	0.550	1.521	0.534	0.736	120	550	416	422	-0.767	154	262	154	268	0
4	3	5	"PFC0149"	"C427"	14820	23730	140	211	210	61	92	96	47	85	66	0	266	264	59	134	137	38	94	82	0	0.902	0.908	0.850	0.832	2.001	1.027	0.542	156	564	251	248	-0.150	119	132	118	130	0
4	4	5	"PFC0151"	"C43"	15000	23720	130	521	488	138	92	95	23	97	96	0	417	390	119	132	136	28	93	91	0	1.505	1.535	1.510	1.636	1.945	1.420	0.787	120	615	714	654	0.590	429	285	396	258	0
4	5	5	"PFC0153"	"C436"	15200	23760	90	120	125	32	85	92	27	57	34	0	175	165	35	131	135	30	59	23	0	0.795	1.176	0.961	0.968	2.639	0.994	0.283	52	349	79	74	-0.330	35	44	40	34	0
4	6	5	"PFC0155"	"C441"	15380	23730	130	341	343	94	79	84	22	97	97	0	933	913	286	120	124	26	99	99	0	0.322	0.333	0.339	0.333	1.479	0.297	0.802	120	573	1075	1057	-1.634	262	813	264	793	0
4	7	5	"PFC0157"	"C445"	15570	23730	150	97	99	22	81	83	19	42	17	0	131	131	25	123	124	22	28	7	0	2.000	2.250	1.000	1.078	3.530	0.691	0.026	156	586	24	26	1.000	16	8	18	8	-50
4	8	5	"PFC0159"	"C447"	15770	23730	140	757	709	287	83	85	19	99	96	0	564	554	180	125	128	22	98	98	0	1.535	1.459	1.503	1.343	1.986	1.565	0.835	156	504	1113	1055	0.619	674	439	626	429	0
4	9	5	"PFD0373"	"D42243_45"	15950	23730	130	2936	2944	919	81	84	20	100	100	0	14625	14159	4399	127	130	25	100	100	0	0.197	0.204	0.202	0.203	1.348	0.188	0.861	120	505	17353	16895	-2.344	2855	14498	2863	14032	0
4	10	5	"PFD0380"	"D42715_1"	16150	23730	100	130	131	26	79	81	19	92	67	0	178	178	28	120	124	23	88	67	0	0.879	0.897	0.820	0.913	2.447	0.798	0.313	80	444	109	110	-0.186	51	58	52	58	0
4	11	5	"PFD0387"	"D42954_2"	16350	23740	80	113	119	30	79	82	20	76	38	0	147	153	33	116	118	19	61	46	0	1.097	1.081	1.059	1.128	3.396	0.955	0.123	52	289	65	77	0.133	34	31	40	37	0
4	12	5	"PFD0397"	"D45582_1"	16520	23770	150	93	97	30	74	76	16	53	33	0	130	131	26	111	113	18	50	23	0	1.000	1.150	0.990	1.003	2.744	1.204	0.215	156	584	38	43	0.000	19	19	23	20	-50
4	13	5	"PFD0405"	"D4722_1"	16700	23720	130	251	250	49	75	78	17	100	100	0	338	330	61	113	116	19	100	100	0	0.782	0.806	0.820	0.804	1.545	0.749	0.732	120	545	401	392	-0.354	176	225	175	217	0
4	14	5	"PFD0416"	"D49176_11"	16900	23720	130	1117	1076	225	78	79	17	100	100	0	1226	1216	202	112	115	19	100	100	0	0.933	0.904	0.935	0.895	1.332	0.914	0.877	120	562	2153	2102	-0.101	1039	1114	998	1104	0
4	15	5	"PFD0438"	"D49176_65"	17090	23730	130	142	145	28	74	75	15	100	97	0	170	172	32	106	109	18	95	80	0	1.063	1.076	1.083	1.163	1.953	1.051	0.454	120	540	132	137	0.087	68	64	71	66	0
4	16	5	"PFD0441"	"D49176_7"	17280	23720	130	2305	2262	586	73	75	16	100	100	0	1889	1824	491	104	108	19	100	100	0	1.250	1.273	1.273	1.294	1.448	1.245	0.871	120	474	4017	3909	0.322	2232	1785	2189	1720	0
4	17	5	"PFD0444"	"D49942_10"	17450	23720	120	28042	27074	6261	76	85	78	100	100	0	11043	10602	2663	107	117	82	100	100	0	2.557	2.572	2.557	2.645	1.410	2.604	0.898	120	464	38902	37493	1.355	27966	10936	26998	10495	0
4	18	5	"PFD0446"	"D49942_3"	17650	23720	130	3947	3708	1145	74	82	73	100	100	0	2555	2334	743	107	116	91	99	99	0	1.582	1.632	1.638	1.687	1.656	1.621	0.859	120	546	6321	5861	0.662	3873	2448	3634	2227	0
4	19	5	"PFD0448"	"D49942_6"	17840	23720	130	6205	6118	1688	74	75	16	100	100	0	3208	3122	857	106	107	16	100	100	0	1.976	2.004	2.050	2.033	1.436	2.039	0.869	120	521	9233	9060	0.983	6131	3102	6044	3016	0
4	20	5	"PFD0450"	"D49942_9"	18040	23720	140	25247	26467	14202	73	74	16	100	100	0	8329	8456	4231	106	107	17	98	97	0	3.061	3.161	3.088	3.048	2.281	3.467	0.834	156	619	33397	34744	1.614	25174	8223	26394	8350	0
4	21	5	"PFD0482"	"D56400_4"	18220	23720	120	212	213	49	75	77	18	99	99	0	219	219	37	109	111	19	100	100	0	1.245	1.255	1.329	1.277	1.630	1.318	0.607	120	480	247	248	0.317	137	110	138	110	0
4	22	5	"PFD0484"	"D56470_2"	18420	23720	130	558	559	127	73	75	18	100	100	0	327	333	61	108	110	18	100	100	0	2.215	2.160	2.225	2.158	1.402	2.293	0.824	120	636	704	711	1.147	485	219	486	225	0
4	1	6	"PFD0487"	"D56950_2"	14440	23930	130	991	934	254	88	90	18	100	100	0	1642	1592	354	130	132	19	100	100	0	0.597	0.579	0.588	0.562	1.425	0.582	0.891	120	631	2415	2308	-0.744	903	1512	846	1462	0
4	2	6	"PFD0490"	"D5782_1"	14620	23920	130	518	513	107	84	88	38	100	100	0	720	719	164	129	133	39	100	100	0	0.734	0.727	0.716	0.741	1.359	0.683	0.871	120	559	1025	1019	-0.445	434	591	429	590	0
4	3	6	"PFD0508"	"D6287_1"	14820	23920	130	195	200	43	82	88	47	99	70	0	196	199	38	128	132	41	78	30	0	1.662	1.662	1.629	1.853	2.001	1.526	0.387	120	538	181	189	0.733	113	68	118	71	0
4	4	6	"PFD0510"	"D6287_13"	15020	23930	100	138	159	129	80	83	18	90	71	0	159	159	26	121	124	22	70	42	0	1.526	2.079	1.504	1.649	3.466	6.694	0.105	80	395	96	117	0.610	58	38	79	38	0
4	5	6	"PFD0529"	"D6287_55"	15180	23920	130	762	717	209	78	81	20	99	97	0	511	487	124	117	121	21	96	96	0	1.736	1.727	1.704	1.686	1.588	1.754	0.846	120	599	1078	1009	0.796	684	394	639	370	0
4	6	6	"PFD0532"	"D6287_61"	15410	23930	110	137	144	34	84	89	24	85	56	0	161	163	29	126	131	26	65	30	0	1.514	1.622	1.398	1.399	2.656	1.555	0.193	80	526	88	97	0.599	53	35	60	37	0
4	7	6	"PFD0536"	"D6287_69"	15590	23890	90	143	142	26	93	99	27	76	44	0	187	189	38	142	146	31	63	32	0	1.111	1.043	0.913	1.211	3.492	0.797	0.331	52	329	95	96	0.152	50	45	49	47	0
4	8	6	"PFD0538"	"D6287_70"	15770	23920	130	167	173	31	97	102	29	96	70	0	247	250	40	142	147	30	100	88	0	0.667	0.704	0.698	0.695	1.833	0.691	0.403	120	550	175	184	-0.585	70	105	76	108	0
4	9	6	"PFD0549"	"D64289_1"	15960	23920	140	48891	40528	17476	94	100	31	100	100	0	39288	32649	13038	140	146	31	100	99	0	1.246	1.244	1.286	1.152	2.333	1.278	0.896	156	561	87945	72943	0.318	48797	39148	40434	32509	0
4	10	6	"PFD0558"	"D65681_2"	16150	23910	130	936	913	296	83	88	24	100	100	0	889	856	284	125	129	27	98	97	0	1.116	1.135	1.129	1.214	1.904	1.095	0.834	120	555	1617	1561	0.159	853	764	830	731	0
4	11	6	"PFE0558"	"E49_1"	16340	23920	130	366	360	82	80	82	18	100	99	0	310	305	51	122	123	19	100	98	0	1.521	1.530	1.571	1.537	1.503	1.627	0.765	120	520	474	463	0.605	286	188	280	183	0
4	12	6	"PFE0562"	"E5006_5"	16530	23920	140	1857	1690	644	79	81	17	98	97	0	1429	1355	437	118	121	19	99	98	0	1.356	1.302	1.348	1.206	2.460	1.352	0.890	156	476	3089	2848	0.440	1778	1311	1611	1237	0
4	13	6	"PFE0565"	"E5141_1"	16710	23920	130	402	394	83	81	83	18	100	100	0	716	697	129	119	121	19	100	100	0	0.538	0.542	0.537	0.534	1.342	0.523	0.862	120	501	918	891	-0.895	321	597	313	578	0
4	14	6	"PFE0569"	"E517_1"	16900	23910	130	397	397	98	79	81	18	100	100	0	657	653	152	116	118	20	100	100	0	0.588	0.592	0.568	0.585	1.349	0.566	0.845	120	560	859	855	-0.767	318	541	318	537	0
4	15	6	"PFE0579"	"E5479_3"	17090	23910	130	862	886	270	74	75	15	100	100	0	1099	1094	315	108	110	17	100	100	0	0.795	0.824	0.806	0.824	1.349	0.779	0.855	120	528	1779	1798	-0.331	788	991	812	986	0
4	16	6	"PFE0585"	"E598_1"	17290	23910	140	48919	45947	18695	78	79	18	100	100	21	19998	19871	8596	111	113	18	98	98	0	2.456	2.321	2.384	2.381	2.044	2.382	0.893	156	556	68728	65629	1.296	48841	19887	45869	19760	0
4	17	6	"PFE0608"	"E714_7"	17470	23910	130	215	218	40	77	79	18	100	100	0	223	223	40	112	114	18	100	95	0	1.243	1.270	1.230	1.315	1.622	1.221	0.646	120	526	249	252	0.314	138	111	141	111	0
4	18	6	"PFE0610"	"E7279_2"	17660	23910	130	202	202	33	73	75	15	100	100	0	567	560	117	109	110	16	100	100	0	0.282	0.286	0.284	0.288	1.501	0.255	0.792	120	563	587	580	-1.828	129	458	129	451	0
4	19	6	"PFE0613"	"E7418_1"	17860	23910	130	180	183	40	73	74	15	100	99	0	279	279	44	107	108	17	100	100	0	0.622	0.640	0.638	0.618	1.535	0.628	0.710	120	555	279	282	-0.685	107	172	110	172	0
4	20	6	"PFE0616"	"E7745_1"	18040	23910	120	149	147	27	71	72	14	99	95	0	195	195	33	105	107	17	99	98	0	0.867	0.844	0.853	0.818	1.776	0.791	0.547	120	480	168	166	-0.206	78	90	76	90	0
4	21	6	"PFE0619"	"E7861_3"	18240	23910	130	262	260	58	69	71	14	100	99	0	438	432	94	105	106	16	100	100	0	0.580	0.584	0.576	0.579	1.415	0.551	0.802	120	548	526	518	-0.787	193	333	191	327	0
4	22	6	"PFE0623"	"E8100_2"	18420	23910	130	3490	3418	792	69	72	16	100	100	0	2104	2074	450	106	108	17	100	100	0	1.712	1.702	1.726	1.700	1.316	1.711	0.895	120	639	5419	5317	0.776	3421	1998	3349	1968	0
4	1	7	"PFE0649"	"E8914_2"	14440	24120	130	271	265	64	81	83	17	99	97	0	488	475	91	123	124	19	100	100	0	0.521	0.523	0.513	0.506	1.558	0.517	0.807	120	664	555	536	-0.942	190	365	184	352	0
4	2	7	"PFE0654"	"E9225_1"	14640	24120	120	927	864	294	77	79	17	96	95	0	961	941	255	121	123	19	100	100	0	1.012	0.960	1.016	0.835	2.219	0.983	0.871	120	528	1690	1607	0.017	850	840	787	820	0
4	3	7	"PFE0657"	"E9299_3"	14840	24110	160	111	112	30	76	79	23	62	37	0	151	158	43	120	124	22	58	35	0	1.129	0.947	0.952	0.972	3.079	0.786	0.291	208	700	66	74	0.175	35	31	36	38	0
4	4	7	"PFE0659"	"E9299_6"	15020	24110	130	1346	1284	365	77	80	24	100	100	0	1400	1310	400	119	123	23	100	100	0	0.991	1.013	1.022	1.044	1.533	0.997	0.857	120	518	2550	2398	-0.014	1269	1281	1207	1191	0
4	5	7	"PFE0663"	"E9475_1"	15210	24110	130	748	723	170	74	75	15	100	100	0	1373	1344	291	115	116	17	100	100	0	0.536	0.528	0.540	0.523	1.367	0.498	0.865	120	535	1932	1878	-0.900	674	1258	649	1229	0
4	6	7	"PFE0668"	"E9987_1"	15390	24110	130	502	493	95	76	79	19	100	100	0	540	543	100	120	123	21	100	100	0	1.014	0.986	0.986	0.986	1.303	0.968	0.861	120	560	846	840	0.020	426	420	417	423	0
4	7	7	"PFF0025"	"F10660_2"	15590	24110	130	289	291	64	83	89	25	100	100	0	442	439	84	129	134	29	100	100	0	0.658	0.671	0.662	0.663	1.534	0.632	0.749	120	653	519	518	-0.604	206	313	208	310	0
4	8	7	"PFF0029"	"F10730_3"	15780	24120	130	787	765	186	88	93	28	100	99	0	947	963	181	132	138	31	100	100	0	0.858	0.815	0.828	0.786	1.455	0.818	0.885	120	545	1514	1508	-0.222	699	815	677	831	0
4	9	7	"PFF0032"	"F10872_1"	15970	24110	130	444	445	106	86	92	29	100	100	0	558	535	113	130	137	31	100	99	0	0.836	0.886	0.891	0.890	1.458	0.877	0.833	120	511	786	764	-0.258	358	428	359	405	0
4	10	7	"PFF0035"	"F10935_2"	16150	24110	130	3471	3519	997	85	89	23	100	100	0	3630	3533	903	128	132	25	100	100	0	0.967	1.009	1.007	0.996	1.391	0.994	0.885	120	576	6888	6839	-0.049	3386	3502	3434	3405	0
4	11	7	"PFF0038"	"F10949_3"	16340	24110	130	744	748	177	82	84	18	100	100	0	812	795	165	124	127	20	100	100	0	0.962	0.993	0.980	0.994	1.370	0.982	0.880	120	546	1350	1337	-0.056	662	688	666	671	0
4	12	7	"PFF0040"	"F10953_1"	16530	24110	130	19304	19679	5662	76	78	17	100	100	0	8839	8487	2724	118	120	20	100	100	0	2.205	2.342	2.322	2.436	1.488	2.327	0.892	120	550	27949	27972	1.141	19228	8721	19603	8369	0
4	13	7	"PFF0668"	"F310_1"	16730	24110	130	167	172	35	78	81	18	100	98	0	194	196	34	118	120	21	96	85	0	1.171	1.205	1.216	1.234	1.978	1.088	0.474	120	547	165	172	0.228	89	76	94	78	0
4	14	7	"PFF0671"	"F31319_2"	16910	24110	130	431	430	97	74	77	17	100	100	0	1615	1562	341	114	116	18	100	100	0	0.238	0.246	0.241	0.244	1.434	0.225	0.840	120	527	1858	1804	-2.072	357	1501	356	1448	0
4	15	7	"PFF0680"	"F31855_1"	17100	24110	140	221	214	55	72	74	15	96	95	0	262	264	58	110	112	16	98	98	0	0.980	0.922	0.926	0.890	2.180	0.907	0.730	156	568	301	296	-0.029	149	152	142	154	0
4	16	7	"PFF0682"	"F32050_1"	17290	24110	120	231	232	55	75	77	17	100	99	0	432	436	72	112	113	17	100	100	0	0.488	0.485	0.491	0.461	1.628	0.458	0.678	120	472	476	481	-1.037	156	320	157	324	0
4	17	7	"PFF0686"	"F32122_1"	17480	24110	130	1439	1392	454	73	75	16	100	100	0	1877	1850	490	114	115	18	100	100	0	0.775	0.760	0.785	0.743	1.538	0.779	0.875	120	559	3129	3055	-0.368	1366	1763	1319	1736	0
4	18	7	"PFF0693"	"F32325_1"	17670	24100	130	1022	1052	506	70	71	14	100	100	0	996	1071	636	111	113	17	100	100	0	1.076	1.023	1.058	1.089	1.619	0.924	0.830	120	566	1837	1942	0.105	952	885	982	960	0
4	19	7	"PFF0715"	"F33346_1"	17860	24110	130	717	689	180	70	71	13	100	100	0	573	575	129	109	110	16	100	100	0	1.394	1.328	1.327	1.295	1.450	1.347	0.887	120	542	1111	1085	0.480	647	464	619	466	0
4	20	7	"PFF0719"	"F33441_1"	18050	24100	130	3998	3750	1034	73	76	17	100	100	0	2865	2711	724	112	114	20	100	100	0	1.426	1.415	1.436	1.431	1.458	1.407	0.882	120	564	6678	6276	0.512	3925	2753	3677	2599	0
4	21	7	"PFF0722"	"F33612_1"	18250	24100	130	409	400	86	73	76	18	100	100	0	470	463	87	112	115	21	100	100	0	0.939	0.932	0.919	0.936	1.396	0.896	0.850	120	541	694	678	-0.091	336	358	327	351	0
4	22	7	"PFF0725"	"F33675_1"	18440	24110	130	195	191	45	72	74	17	97	95	0	251	254	40	112	115	28	100	98	0	0.885	0.838	0.859	0.807	1.763	0.801	0.618	120	672	262	261	-0.176	123	139	119	142	0
4	1	8	"PFF0728"	"F33814_1"	14460	24310	120	133	132	30	80	82	16	90	75	0	178	181	29	122	123	18	92	81	0	0.946	0.881	0.881	0.880	2.597	0.899	0.362	120	622	109	111	-0.079	53	56	52	59	0
4	2	8	"PFF0734"	"F34109_1"	14650	24310	100	263	315	249	75	76	15	100	100	0	260	272	90	119	121	17	100	100	0	1.333	1.569	1.467	1.492	1.785	2.462	0.560	80	428	329	393	0.415	188	141	240	153	0
4	3	8	"PFF0764"	"F35293_1"	14840	24310	120	475	438	150	72	75	21	96	95	0	418	401	110	118	121	20	97	96	0	1.343	1.293	1.293	1.280	2.162	1.330	0.847	120	534	703	649	0.426	403	300	366	283	0
4	4	8	"PFF0773"	"F35453_1"	15050	24310	100	140	140	30	75	78	19	96	78	0	165	165	24	121	124	21	83	55	0	1.477	1.477	1.634	1.536	2.398	1.779	0.249	80	432	109	109	0.563	65	44	65	44	0
4	5	8	"PFF0777"	"F35590_1"	15230	24310	150	102	103	26	70	72	16	75	48	0	143	145	25	115	116	20	64	30	0	1.143	1.100	1.080	1.081	2.938	0.924	0.258	156	621	60	63	0.193	32	28	33	30	-50
4	6	8	"PFF0781"	"F35756_2"	15410	24310	120	1181	1070	359	69	70	13	98	98	0	1636	1545	359	113	115	17	100	100	0	0.730	0.699	0.731	0.607	1.979	0.720	0.892	120	480	2635	2433	-0.454	1112	1523	1001	1432	0
4	7	8	"PFF0784"	"F35756_5"	15600	24310	120	433	438	101	71	72	14	100	100	0	885	895	190	117	118	19	100	100	0	0.471	0.472	0.471	0.466	1.352	0.464	0.863	120	515	1130	1145	-1.085	362	768	367	778	0
4	8	8	"PFF0788"	"F35774_1"	15790	24300	130	3893	3668	1026	74	76	16	100	100	0	3382	3155	892	118	120	22	100	100	0	1.170	1.183	1.229	1.183	1.446	1.173	0.873	120	547	7083	6631	0.227	3819	3264	3594	3037	0
4	9	8	"PFF0818"	"F36648_1"	15980	24300	130	601	584	156	75	77	18	100	100	0	836	814	229	118	121	23	100	100	0	0.733	0.731	0.755	0.740	1.392	0.697	0.852	120	578	1244	1205	-0.449	526	718	509	696	0
4	10	8	"PFF0821"	"F3666_3"	16180	24310	110	144	151	31	76	80	20	97	88	0	214	219	37	124	128	24	100	95	0	0.756	0.789	0.767	0.766	1.704	0.780	0.453	80	460	158	170	-0.404	68	90	75	95	0
4	11	8	"PFF0823"	"F36721_3"	16360	24300	120	135	140	30	74	76	18	96	83	0	183	184	34	114	117	21	91	78	0	0.884	0.943	0.941	0.952	2.140	0.945	0.480	120	520	130	136	-0.178	61	69	66	70	0
4	12	8	"PFF0825"	"F36734_1"	16550	24310	130	152	151	36	71	71	14	97	90	0	240	238	47	111	112	19	97	96	0	0.628	0.630	0.667	0.651	1.963	0.638	0.601	120	534	210	207	-0.671	81	129	80	127	0
4	13	8	"PFF0827"	"F36803_1"	16730	24300	120	261	268	74	71	73	15	100	100	0	421	419	99	110	112	17	100	100	0	0.611	0.638	0.613	0.624	1.432	0.632	0.818	120	527	501	506	-0.711	190	311	197	309	0
4	14	8	"PFF0831"	"F37098_2"	16920	24300	130	1316	1277	359	68	69	13	100	100	0	1446	1428	334	107	108	15	100	100	0	0.932	0.915	0.937	0.892	1.363	0.916	0.898	120	537	2587	2530	-0.102	1248	1339	1209	1321	0
4	15	8	"PFF1472"	"F58335_1"	17120	24300	140	376	376	133	69	69	13	96	96	0	470	474	163	108	109	15	97	96	0	0.848	0.839	0.860	0.829	2.392	0.817	0.815	156	538	669	673	-0.238	307	362	307	366	0
4	16	8	"PFF1476"	"F58487_1"	17310	24300	120	121	131	72	69	71	14	95	85	0	152	165	91	109	110	16	93	71	0	1.209	1.107	1.257	1.145	2.200	0.771	0.333	120	462	95	118	0.274	52	43	62	56	0
4	17	8	"PFF1492"	"F58910_1"	17500	24300	130	335	334	78	68	70	14	100	100	0	382	382	72	109	111	17	100	100	0	0.978	0.974	0.967	0.965	1.384	0.990	0.824	120	528	540	539	-0.032	267	273	266	273	0
4	18	8	"PFF1495"	"F59075_2"	17690	24300	130	160	161	31	68	69	13	100	100	0	238	235	44	108	110	16	98	98	0	0.708	0.732	0.734	0.726	1.575	0.686	0.675	120	518	222	220	-0.499	92	130	93	127	0
4	19	8	"PFF1497"	"F5910_2"	17870	24290	130	8075	7533	2146	70	72	15	100	100	0	10106	9233	2848	110	115	48	100	100	0	0.801	0.818	0.827	0.851	1.586	0.783	0.912	120	508	18001	16586	-0.320	8005	9996	7463	9123	0
4	20	8	"PFF1499"	"F59139_2"	18060	24290	130	4920	4629	1324	77	80	19	100	100	0	4178	3957	1116	119	125	48	100	100	0	1.193	1.186	1.218	1.191	1.445	1.166	0.887	120	559	8902	8390	0.255	4843	4059	4552	3838	0
4	21	8	"PFF1536"	"F6061_1"	18250	24280	130	335	339	80	78	81	18	100	99	0	350	347	82	120	124	26	97	97	0	1.117	1.150	1.189	1.160	1.550	1.091	0.743	120	574	487	488	0.160	257	230	261	227	0
4	22	8	"PFF1543"	"F607_1"	18460	24320	150	85	90	26	71	72	15	48	30	0	124	125	26	108	111	27	29	10	0	0.875	1.118	0.950	0.947	2.704	0.923	0.144	156	772	30	36	-0.193	14	16	19	17	-50
4	1	9	"PFF1546"	"F61052_1"	14470	24500	100	146	143	27	82	83	17	93	85	0	168	173	27	127	127	18	87	61	0	1.561	1.326	1.263	1.390	2.441	1.320	0.360	80	407	105	107	0.642	64	41	61	46	0
4	2	9	"PFF1550"	"F61158_1"	14650	24510	120	338	329	92	79	79	16	97	97	0	636	590	166	122	124	18	100	99	0	0.504	0.534	0.537	0.539	1.477	0.513	0.846	120	470	773	718	-0.989	259	514	250	468	0
4	3	9	"PFF1556"	"F61469_1"	14840	24500	120	208	204	58	71	72	14	99	98	0	283	281	70	113	114	15	96	95	0	0.806	0.792	0.776	0.775	1.800	0.764	0.677	120	407	307	301	-0.311	137	170	133	168	0
4	4	9	"PFF1560"	"F61859_2"	15000	24510	150	90	93	22	75	78	19	42	19	0	123	126	20	120	123	22	22	3	0	5.000	3.000	1.219	1.249	3.054	0.692	0.044	156	578	18	24	2.322	15	3	18	6	-50
4	5	9	"PFF1588"	"F6265_1"	15230	24500	130	1608	1495	466	71	75	17	100	100	0	1548	1453	344	116	118	22	100	100	0	1.073	1.065	1.072	1.019	1.510	1.118	0.893	120	501	2969	2761	0.102	1537	1432	1424	1337	0
4	6	9	"PFF1595"	"F62846_1"	15410	24500	130	516	507	128	67	69	13	100	100	0	518	507	120	108	110	15	100	100	0	1.095	1.103	1.118	1.099	1.511	1.064	0.808	120	503	859	839	0.131	449	410	440	399	0
4	7	9	"PFF1604"	"F63188_2"	15610	24500	130	2505	2318	697	70	71	15	100	100	0	2752	2641	561	111	113	18	100	100	0	0.922	0.889	0.913	0.849	1.457	0.930	0.907	120	549	5076	4778	-0.117	2435	2641	2248	2530	0
4	8	9	"PFF1607"	"F63326_1"	15790	24500	120	143	147	29	70	71	14	99	95	0	182	179	28	110	111	17	95	90	0	1.014	1.116	1.038	1.158	1.893	1.071	0.548	120	463	145	146	0.020	73	72	77	69	0
4	9	9	"PFF1610"	"F63399_1"	15980	24490	130	4731	4388	1190	68	70	13	100	100	0	3613	3323	964	110	111	26	100	100	0	1.331	1.345	1.319	1.391	1.530	1.315	0.907	120	521	8166	7533	0.413	4663	3503	4320	3213	0
4	10	9	"PFF1614"	"F63448_3"	16170	24490	120	155	156	30	69	71	14	99	97	0	170	170	28	109	112	28	83	56	0	1.410	1.426	1.434	1.445	1.884	1.171	0.347	120	503	147	148	0.496	86	61	87	61	0
4	11	9	"PFF1654"	"F64738_1"	16370	24500	130	528	514	145	67	69	14	100	99	0	696	682	119	105	106	15	100	100	0	0.780	0.775	0.826	0.718	1.629	0.807	0.868	120	538	1052	1024	-0.358	461	591	447	577	0
4	12	9	"PFF1656"	"F64738_5"	16560	24490	130	257	268	84	72	73	16	100	99	0	363	370	74	109	111	17	100	100	0	0.728	0.751	0.705	0.724	1.521	0.779	0.775	120	471	439	457	-0.457	185	254	196	261	0
4	13	9	"PFF1659"	"F64888_1"	16730	24500	90	124	128	29	76	79	23	84	53	0	164	160	20	113	115	22	92	57	0	0.941	1.106	0.969	1.035	2.747	1.083	0.317	52	317	99	99	-0.087	48	51	52	47	0
4	14	9	"PFF1666"	"F65043_1"	16930	24490	130	4040	3760	982	68	70	18	100	100	0	1104	1052	223	105	108	19	100	100	0	3.976	3.899	3.990	3.844	1.322	4.081	0.905	120	587	4971	4639	1.991	3972	999	3692	947	0
4	15	9	"PFF1668"	"F65043_4"	17120	24490	130	557	554	157	67	67	12	100	99	0	690	686	131	105	106	15	100	100	0	0.838	0.838	0.852	0.801	1.427	0.857	0.883	120	484	1075	1068	-0.256	490	585	487	581	0
4	16	9	"PFF1673"	"F65467_1"	17310	24490	140	132	129	32	68	68	13	91	86	0	163	163	31	105	107	16	90	79	0	1.103	1.052	1.137	1.008	2.335	1.047	0.455	156	534	122	119	0.142	64	58	61	58	0
4	17	9	"PFI0337"	"I3634_1"	17510	24480	130	676	661	179	68	69	13	100	100	0	1007	964	240	104	106	15	100	100	0	0.673	0.690	0.693	0.685	1.402	0.669	0.878	120	515	1511	1453	-0.571	608	903	593	860	0
4	18	9	"PFI0339"	"I3665_1"	17700	24480	130	163	168	39	68	70	14	98	98	0	385	374	83	105	107	16	100	100	0	0.339	0.372	0.369	0.361	1.681	0.331	0.670	120	510	375	369	-1.559	95	280	100	269	0
4	19	9	"PFI0341"	"I3767_1"	17890	24480	130	344	342	87	70	72	15	100	100	0	613	592	141	106	112	47	100	99	0	0.540	0.560	0.561	0.556	1.463	0.526	0.836	120	517	781	758	-0.888	274	507	272	486	0
4	20	9	"PFI0347"	"I398_3"	18090	24500	150	86	89	21	71	74	16	47	23	0	122	125	27	108	114	28	27	6	0	1.071	1.059	0.804	0.844	3.569	0.593	0.106	156	580	29	35	0.100	15	14	18	17	-50
4	21	9	"PFI0352"	"I4167_1"	18270	24490	130	928	905	201	71	72	14	100	100	0	1013	965	203	108	111	21	100	100	0	0.947	0.973	1.002	0.972	1.307	0.988	0.882	120	452	1762	1691	-0.079	857	905	834	857	0
4	22	9	"PFI0354"	"I4179_1"	18450	24480	140	418	390	140	67	69	13	99	95	0	711	683	201	103	105	18	100	100	0	0.577	0.557	0.576	0.503	1.909	0.561	0.845	156	619	959	903	-0.793	351	608	323	580	0
4	1	10	"PFI0375"	"I4688_1"	14470	24690	160	154	159	45	76	78	16	94	88	0	206	209	48	115	118	19	95	87	0	0.857	0.883	0.884	0.864	2.055	0.872	0.646	208	809	169	177	-0.222	78	91	83	94	0
4	2	10	"PFI0378"	"I4719_5"	14650	24670	130	1298	1257	264	81	82	16	100	100	0	581	560	144	118	121	19	98	97	0	2.629	2.661	2.695	2.895	1.619	2.654	0.882	120	422	1680	1618	1.394	1217	463	1176	442	0
4	3	10	"PFI0380"	"I4730_1"	14840	24680	120	598	576	138	77	78	15	100	100	0	572	554	139	113	116	17	98	98	0	1.135	1.132	1.133	1.162	1.578	1.117	0.838	120	417	980	940	0.183	521	459	499	441	0
4	4	10	"PFI0383"	"I4780_1"	15020	24670	130	187	192	45	79	81	16	100	96	0	335	340	64	122	124	20	99	98	0	0.507	0.518	0.509	0.503	1.777	0.465	0.662	120	464	321	331	-0.980	108	213	113	218	0
4	5	10	"PFI0386"	"I4862_1"	15210	24670	120	430	425	79	78	79	15	100	100	0	508	494	83	122	124	20	100	100	0	0.912	0.933	0.912	0.933	1.344	0.915	0.848	120	483	738	719	-0.133	352	386	347	372	0
4	6	10	"PFI0393"	"I4989_1"	15400	24670	130	1013	978	177	70	73	16	100	100	0	1925	1832	326	111	113	19	100	100	0	0.520	0.528	0.525	0.528	1.279	0.509	0.919	120	558	2757	2629	-0.944	943	1814	908	1721	0
4	7	10	"PFI0428"	"I601_1"	15610	24670	90	111	114	29	69	71	16	82	65	0	143	147	18	108	111	19	88	44	0	1.200	1.154	1.038	0.926	3.279	1.244	0.190	52	354	77	84	0.263	42	35	45	39	0
4	8	10	"PFI0430"	"I6032_2"	15790	24670	130	1439	1464	270	67	68	12	100	100	0	1297	1309	243	105	106	15	100	100	0	1.151	1.160	1.176	1.164	1.256	1.173	0.895	120	542	2564	2601	0.203	1372	1192	1397	1204	0
4	9	10	"PFI0434"	"I607_1"	15980	24670	120	350	353	76	66	67	13	100	100	0	541	544	108	102	105	27	100	100	0	0.647	0.649	0.636	0.646	1.334	0.639	0.864	120	465	723	729	-0.628	284	439	287	442	0
4	10	10	"PFI0439"	"I6174_2"	16160	24670	120	248	247	46	66	68	13	100	100	0	533	544	100	103	106	27	100	100	0	0.423	0.410	0.401	0.406	1.354	0.388	0.839	120	431	612	622	-1.240	182	430	181	441	0
4	11	10	"PFI0441"	"I6204_2"	16340	24690	150	70	74	20	67	68	14	22	12	0	104	108	22	103	105	15	21	5	0	3.000	1.400	1.000	1.015	3.259	0.675	0.040	156	497	4	12	1.585	3	1	7	5	-50
4	12	10	"PFI0443"	"I6356_1"	16530	24690	150	73	77	19	71	73	16	23	9	0	110	112	20	108	110	18	20	10	0	1.000	1.500	0.786	0.810	3.507	0.686	0.077	156	430	4	10	0.000	2	2	6	4	-50
4	13	10	"PFI0469"	"I7030_1"	16690	24660	150	107	112	34	74	78	24	62	27	0	140	142	21	110	113	21	66	30	0	1.100	1.188	1.149	1.168	3.157	1.820	0.131	156	543	63	70	0.138	33	30	38	32	-50
4	14	10	"PFI0471"	"I7085_1"	16910	24690	150	90	936	1978	67	72	22	50	39	0	111	775	1610	104	108	19	36	30	0	3.286	1.295	1.216	1.142	4.108	1.277	0.748	156	604	30	1540	1.716	23	7	869	671	-100
4	15	10	"PFI0473"	"I7097_2"	17110	24670	120	1087	1068	241	65	67	13	100	100	0	1302	1308	278	102	103	15	100	100	0	0.852	0.832	0.824	0.830	1.303	0.811	0.891	120	477	2222	2209	-0.232	1022	1200	1003	1206	0
4	16	10	"PFI0475"	"I7106_1"	17300	24670	120	120	123	26	66	67	13	97	92	0	129	129	21	102	103	13	71	50	0	2.000	2.111	2.109	2.264	2.485	2.360	0.200	120	458	81	84	1.000	54	27	57	27	0
4	17	10	"PFI0481"	"I7243_1"	17490	24670	120	97	100	22	66	67	13	84	57	0	158	160	22	103	104	14	97	90	0	0.564	0.596	0.554	0.575	2.556	0.565	0.330	120	486	86	91	-0.827	31	55	34	57	0
4	18	10	"PFI0484"	"I7365_3"	17680	24670	130	490	473	138	67	69	16	99	98	0	584	589	134	104	106	18	100	100	0	0.881	0.837	0.874	0.771	1.843	0.870	0.825	120	542	903	891	-0.182	423	480	406	485	0
4	19	10	"PFJ0441"	"J490_1"	17870	24660	130	709	714	148	68	69	13	100	100	0	842	846	202	104	106	16	100	100	0	0.869	0.871	0.866	0.888	1.295	0.836	0.895	120	514	1379	1388	-0.203	641	738	646	742	0
4	20	10	"PFJ0443"	"J504_1"	18060	24670	130	600	579	135	67	68	13	100	100	0	518	513	96	104	105	16	100	100	0	1.287	1.252	1.274	1.218	1.533	1.298	0.851	120	486	947	921	0.365	533	414	512	409	0
4	21	10	"PFJ0445"	"J504_5"	18250	24670	130	251	247	69	66	68	14	97	95	0	396	401	75	105	109	65	100	100	0	0.636	0.611	0.632	0.573	1.832	0.622	0.774	120	464	476	477	-0.653	185	291	181	296	0
4	22	10	"PFJ0448"	"J50_1"	18440	24660	130	9028	9009	1605	65	67	13	100	100	0	10363	10301	2201	103	107	57	100	100	0	0.874	0.877	0.888	0.892	1.269	0.847	0.914	120	612	19223	19142	-0.195	8963	10260	8944	10198	0
4	1	11	"PFJ0450"	"J512_2"	14460	24870	120	3556	3489	661	76	78	15	100	100	0	2986	2865	663	114	116	17	100	100	0	1.212	1.241	1.238	1.276	1.385	1.233	0.912	120	484	6352	6164	0.277	3480	2872	3413	2751	0
4	2	11	"PFJ0452"	"J53_1"	14640	24870	150	115	115	27	85	86	17	65	39	0	145	147	27	123	125	20	51	21	0	1.364	1.250	1.129	1.214	3.484	1.107	0.141	156	538	52	54	0.447	30	22	30	24	-50
4	3	11	"PFJ0477"	"J53_50"	14840	24870	140	642	636	178	84	85	17	100	100	0	406	396	95	120	123	20	98	98	0	1.951	2.000	1.991	2.000	1.499	2.081	0.856	156	559	844	828	0.964	558	286	552	276	0
4	4	11	"PFJ0479"	"J53_52"	15030	24870	130	710	705	142	82	83	16	100	100	0	648	643	103	122	125	21	100	100	0	1.194	1.196	1.181	1.179	1.326	1.228	0.888	120	547	1154	1144	0.256	628	526	623	521	0
4	5	11	"PFJ0483"	"J53_56"	15220	24870	120	1774	1697	405	83	85	17	100	100	0	2425	2302	412	128	130	20	100	100	0	0.736	0.742	0.750	0.713	1.431	0.746	0.921	120	526	3988	3788	-0.442	1691	2297	1614	2174	0
4	6	11	"PFJ0485"	"J53_60"	15410	24860	130	1180	1141	216	77	79	18	100	100	0	771	722	175	119	120	20	99	98	0	1.692	1.765	1.717	1.913	1.639	1.725	0.918	120	600	1755	1667	0.758	1103	652	1064	603	0
4	7	11	"PFJ0488"	"J541_1"	15600	24870	120	427	413	101	72	74	17	99	99	0	528	526	91	112	113	18	100	100	0	0.853	0.824	0.842	0.784	1.464	0.834	0.890	120	560	771	755	-0.229	355	416	341	414	0
4	8	11	"PFJ0490"	"J541_4"	15800	24870	120	233	225	66	70	72	15	95	91	0	534	531	97	107	109	18	100	100	0	0.382	0.366	0.378	0.342	1.635	0.364	0.794	120	530	590	579	-1.389	163	427	155	424	0
4	9	11	"PFJ0511"	"J58_3"	15980	24860	130	1697	1656	341	68	69	13	100	100	0	1284	1224	273	103	104	15	100	100	0	1.379	1.417	1.410	1.450	1.332	1.407	0.913	120	547	2810	2709	0.464	1629	1181	1588	1121	0
4	10	11	"PFJ0515"	"J6186_1"	16170	24860	120	122	126	28	68	69	13	98	91	0	148	148	21	103	106	16	92	72	0	1.200	1.289	1.234	1.277	1.943	1.347	0.446	120	491	99	103	0.263	54	45	58	45	0
4	11	11	"PFJ0518"	"J634_1"	16360	24860	130	9491	9129	1586	68	69	14	100	100	0	8808	8399	1747	105	106	16	100	100	0	1.083	1.092	1.110	1.114	1.259	1.081	0.923	120	474	18126	17355	0.115	9423	8703	9061	8294	0
4	12	11	"PFJ0520"	"J63_1"	16550	24860	120	152	156	34	69	74	32	94	78	0	214	217	39	106	108	17	99	97	0	0.769	0.784	0.750	0.746	1.582	0.779	0.676	120	395	191	198	-0.380	83	108	87	111	0
4	13	11	"PFJ0522"	"J63_4"	16720	24880	150	79	238	436	68	73	21	37	28	0	110	182	207	104	107	16	33	24	0	1.833	2.179	1.413	1.188	4.241	2.317	0.744	156	479	17	248	0.874	11	6	170	78	-50
4	14	11	"PFJ0525"	"J647_1"	16900	24860	120	608	582	193	66	68	18	100	98	0	469	440	128	101	103	14	99	98	0	1.473	1.522	1.521	1.501	1.889	1.596	0.820	120	396	910	855	0.559	542	368	516	339	0
4	15	11	"PFJ0544"	"J687_1"	17080	24860	130	283	281	62	66	68	14	100	100	0	292	290	66	102	104	14	100	100	0	1.142	1.144	1.154	1.162	1.543	1.108	0.766	120	486	407	403	0.192	217	190	215	188	0
4	16	11	"PFJ0548"	"J697_2"	17270	24860	120	208	205	63	66	67	12	95	93	0	371	362	105	102	104	13	99	98	0	0.528	0.535	0.548	0.505	1.925	0.518	0.783	120	497	411	399	-0.922	142	269	139	260	0
4	17	11	"PFJ0552"	"J69_1"	17460	24860	120	408	387	126	65	67	13	96	95	0	663	622	179	104	106	15	100	98	0	0.614	0.622	0.625	0.585	1.911	0.615	0.838	120	501	902	840	-0.705	343	559	322	518	0
4	18	11	"PFJ0555"	"J6_12"	17640	24850	110	384	372	87	67	70	16	100	100	0	459	438	121	105	109	30	98	98	0	0.895	0.916	0.864	0.967	1.642	0.805	0.776	80	474	671	638	-0.159	317	354	305	333	0
4	19	11	"PFJ0559"	"J6_6"	17850	24850	120	1411	1318	395	67	70	15	100	100	0	1072	965	334	103	108	30	99	97	0	1.387	1.451	1.449	1.571	1.852	1.432	0.857	120	561	2313	2113	0.472	1344	969	1251	862	0
4	20	11	"PFJ0565"	"J71_1"	18030	24850	110	248	246	47	67	68	12	100	100	0	251	246	50	102	104	16	100	97	0	1.215	1.243	1.250	1.305	1.547	1.167	0.751	80	478	330	323	0.281	181	149	179	144	0
4	21	11	"PFK0726"	"Ks17_16"	18230	24850	120	731	716	233	65	66	13	100	100	0	858	802	264	103	108	60	98	96	0	0.882	0.931	0.929	0.976	1.905	0.911	0.783	120	533	1421	1350	-0.181	666	755	651	699	0
4	22	11	"PFK0728"	"Ks1832_1"	18410	24850	110	149	150	28	66	67	14	98	98	0	221	225	47	104	109	62	91	45	0	0.709	0.694	0.732	0.722	1.718	0.425	0.461	80	510	200	205	-0.495	83	117	84	121	0
4	1	12	"PFK0730"	"Ks186_1"	14450	25060	120	586	550	189	82	85	19	98	97	0	1107	1051	304	123	125	20	100	100	0	0.512	0.504	0.510	0.480	1.639	0.498	0.876	120	586	1488	1396	-0.965	504	984	468	928	0
4	2	12	"PFK0733"	"Ks186_9"	14630	25060	110	145	142	30	83	84	18	87	72	0	190	183	43	122	125	20	81	71	0	0.912	0.967	0.958	0.864	2.255	0.799	0.428	80	429	130	120	-0.133	62	68	59	61	0
4	3	12	"PFK0735"	"Ks187_4"	14820	25060	120	227	218	62	86	87	18	91	90	0	374	357	87	125	127	21	100	98	0	0.566	0.569	0.583	0.528	2.136	0.568	0.717	120	474	390	364	-0.820	141	249	132	232	0
4	4	12	"PFK0737"	"Ks187_7"	15000	25050	110	166	167	39	86	87	18	93	87	0	215	213	47	126	128	20	93	83	0	0.899	0.931	0.955	0.878	1.919	0.787	0.508	80	473	169	168	-0.154	80	89	81	87	0
4	5	12	"PFK0762"	"Ks210_15"	15190	25050	100	118	124	29	91	93	20	61	33	0	158	156	28	134	136	22	52	18	0	1.125	1.500	1.125	1.158	4.147	1.388	0.103	80	462	51	55	0.170	27	24	33	22	0
4	6	12	"PFK0765"	"Ks210_4"	15390	25060	80	115	119	22	85	88	18	73	44	0	172	176	27	132	133	18	84	51	0	0.750	0.773	0.949	0.754	2.861	0.492	0.101	52	320	70	78	-0.415	30	40	34	44	0
4	7	12	"PFK0768"	"Ks220_1"	15580	25070	150	94	96	23	83	85	18	37	16	0	125	128	23	128	129	23	17	3	0	-3.667	100000.000	0.944	0.890	3.658	0.496	0.036	156	735	8	13	Error	11	-3	13	0	-50
4	8	12	"PFK0770"	"Ks220_7"	15800	25060	110	122	122	20	78	82	19	90	57	0	219	218	27	118	122	27	100	93	0	0.436	0.440	0.458	0.392	2.055	0.366	0.382	80	455	145	144	-1.199	44	101	44	100	0
4	9	12	"PFK0781"	"Ks222_1"	15970	25060	130	1000	952	385	71	72	14	98	94	0	1177	1111	348	108	110	17	100	100	0	0.869	0.878	0.886	0.767	2.101	0.925	0.865	120	551	1998	1884	-0.203	929	1069	881	1003	0
4	10	12	"PFK0784"	"Ks225_10"	16160	25060	120	179	186	43	71	72	14	100	100	0	319	324	55	109	111	17	100	100	0	0.514	0.535	0.518	0.513	1.437	0.499	0.708	120	526	318	330	-0.959	108	210	115	215	0
4	11	12	"PFK0806"	"Ks245_1"	16360	25060	130	111	110	24	70	81	53	23	1	0	161	162	30	108	114	35	73	21	0	0.774	0.741	0.692	0.708	2.564	1.465	0.495	120	612	94	94	-0.370	41	53	40	54	0
4	12	12	"PFK0808"	"Ks245_4"	16570	25060	130	331	326	92	69	82	57	98	93	0	250	255	66	106	113	37	97	88	0	1.819	1.725	1.812	1.785	1.623	1.666	0.746	120	514	406	406	0.863	262	144	257	149	0
4	13	12	"PFK0810"	"Ks248_3"	16740	25060	120	214	213	52	69	71	15	97	95	0	324	321	63	103	105	15	100	100	0	0.656	0.661	0.698	0.629	1.829	0.634	0.707	120	416	366	362	-0.608	145	221	144	218	0
4	14	12	"PFK0813"	"Ks249_3"	16920	25050	130	290	278	76	68	69	13	98	96	0	391	377	103	103	105	14	99	99	0	0.771	0.766	0.778	0.778	1.826	0.741	0.792	120	465	510	484	-0.376	222	288	210	274	0
4	15	12	"PFK0819"	"Ks259_1"	17090	25050	120	1982	1796	582	67	68	13	100	100	0	2075	1807	706	104	105	14	99	99	0	0.972	1.015	0.982	1.103	1.728	0.972	0.901	120	449	3886	3432	-0.042	1915	1971	1729	1703	0
4	16	12	"PFK0823"	"Ks259_6"	17290	25050	120	727	671	211	67	69	13	100	100	0	1112	999	313	104	104	14	100	100	0	0.655	0.675	0.681	0.682	1.698	0.654	0.872	120	534	1668	1499	-0.611	660	1008	604	895	0
4	17	12	"PFK0843"	"Ks26_1"	17480	25050	130	291	293	67	68	70	14	100	100	0	386	368	83	104	105	14	100	100	0	0.791	0.852	0.875	0.868	1.569	0.821	0.785	120	575	505	489	-0.339	223	282	225	264	0
4	18	12	"PFK0845"	"Ks26_11"	17670	25050	120	383	364	95	69	71	14	99	99	0	1134	1064	269	104	107	26	100	100	0	0.305	0.307	0.301	0.295	1.622	0.293	0.861	120	554	1344	1255	-1.714	314	1030	295	960	0
4	19	12	"PFK0847"	"Ks26_15"	17870	25050	120	364	361	105	67	69	13	99	98	0	572	547	131	103	104	17	100	100	0	0.633	0.662	0.664	0.644	1.649	0.654	0.823	120	543	766	738	-0.659	297	469	294	444	0
4	20	12	"PFK0850"	"Ks26_2"	18070	25050	100	92	95	22	66	67	12	81	52	0	142	143	29	102	103	15	80	61	0	0.650	0.707	0.625	0.781	2.986	0.486	0.171	80	426	66	70	-0.621	26	40	29	41	0
4	21	12	"PFK0853"	"Ks26_24"	18240	25050	120	603	557	203	66	68	14	98	95	0	815	774	227	105	106	16	100	100	0	0.756	0.734	0.746	0.655	2.014	0.744	0.846	120	501	1247	1160	-0.403	537	710	491	669	0
4	22	12	"PFK0856"	"Ks26_5"	18430	25050	120	674	637	232	70	73	17	99	98	0	702	650	201	108	111	20	100	100	0	1.017	1.046	1.040	0.980	1.796	1.080	0.858	120	613	1198	1109	0.024	604	594	567	542	0
4	1	13	"PFL0017"	"L1_32"	14450	25250	120	256	246	60	82	85	19	96	95	0	412	384	95	125	126	20	98	97	0	0.606	0.633	0.608	0.613	1.960	0.593	0.789	120	596	461	423	-0.722	174	287	164	259	0
4	2	13	"PFL0021"	"L1_42"	14640	25250	120	4170	3675	1267	82	84	18	100	100	0	1089	1022	338	123	124	19	100	100	0	4.232	3.997	4.026	4.040	1.870	4.194	0.881	120	551	5054	4492	2.081	4088	966	3593	899	0
4	3	13	"PFL0023"	"L1_45"	14850	25240	150	113	116	28	88	89	19	57	32	0	133	134	23	128	130	20	20	3	0	5.000	4.667	1.862	1.783	4.089	2.849	0.017	156	678	30	34	2.322	25	5	28	6	-50
4	4	13	"PFL0026"	"L1_48"	15020	25250	110	172	169	38	90	93	19	93	83	0	195	198	38	132	134	20	90	77	0	1.302	1.197	1.219	1.191	2.074	1.093	0.415	80	454	145	145	0.380	82	63	79	66	0
4	5	13	"PFL0028"	"L1_52"	15210	25250	120	159	158	35	93	96	19	90	80	0	301	297	74	135	137	20	96	94	0	0.398	0.401	0.432	0.394	1.981	0.361	0.552	120	555	232	227	-1.331	66	166	65	162	0
4	6	13	"PFL0030"	"L1_56"	15390	25250	120	236	230	68	89	90	18	93	92	0	373	359	103	132	133	21	95	94	0	0.610	0.621	0.618	0.595	1.968	0.591	0.749	120	527	388	368	-0.713	147	241	141	227	0
4	7	13	"PFL0048"	"L1_89"	15590	25250	120	185	187	41	80	83	18	97	95	0	231	231	38	123	124	20	100	96	0	0.972	0.991	1.065	0.959	1.819	0.954	0.630	120	515	213	215	-0.041	105	108	107	108	0
4	8	13	"PFL0052"	"L1_94"	15790	25250	120	1051	994	324	76	78	18	100	100	0	841	772	241	114	116	22	98	98	0	1.341	1.395	1.452	1.403	1.667	1.413	0.891	120	549	1702	1576	0.423	975	727	918	658	0
4	9	13	"PFL0055"	"L1_97"	15990	25250	120	808	778	246	73	75	15	99	99	0	899	871	243	112	112	17	100	99	0	0.934	0.929	0.964	0.902	1.892	0.933	0.865	120	496	1522	1464	-0.099	735	787	705	759	0
4	10	13	"PFL0057"	"L1_99"	16170	25250	120	262	264	78	76	79	17	100	98	0	340	333	82	116	118	19	98	97	0	0.830	0.866	0.805	0.853	1.732	0.851	0.764	120	484	410	405	-0.268	186	224	188	217	0
4	11	13	"PFL0059"	"L2_10"	16360	25250	120	427	403	144	74	76	17	97	93	0	605	586	161	112	115	20	100	100	0	0.716	0.694	0.712	0.621	2.057	0.707	0.842	120	500	846	803	-0.482	353	493	329	474	0
4	12	13	"PFL0061"	"L2_104"	16550	25250	120	1395	1317	547	70	73	22	98	97	0	964	939	286	106	110	21	100	100	0	1.544	1.497	1.526	1.278	2.202	1.609	0.867	120	501	2183	2080	0.627	1325	858	1247	833	0
4	13	13	"PFL0082"	"L2_146"	16740	25250	130	888	822	322	69	70	14	100	97	0	1073	989	273	104	111	26	100	100	0	0.845	0.851	0.869	0.727	2.037	0.906	0.862	120	564	1788	1638	-0.243	819	969	753	885	0
4	14	13	"PFL0084"	"L2_148"	16960	25240	150	70	72	16	68	70	14	21	8	0	103	103	16	103	110	27	4	0	0	100000.000	100000.000	1.000	0.900	3.342	0.152	0.039	156	586	2	4	16.610	2	0	4	0	-50
4	15	13	"PFL0086"	"L2_15"	17110	25240	130	756	739	142	67	68	13	100	100	0	1109	1031	244	102	104	17	100	100	0	0.684	0.723	0.711	0.741	1.330	0.673	0.869	120	523	1696	1601	-0.547	689	1007	672	929	0
4	16	13	"PFL0089"	"L2_154"	17310	25240	110	222	222	49	67	68	12	100	100	0	187	192	46	101	102	15	95	90	0	1.802	1.703	1.614	1.861	1.891	1.583	0.667	80	504	241	246	0.850	155	86	155	91	0
4	17	13	"PFL0091"	"L2_158"	17500	25240	110	149	151	34	68	69	13	100	97	0	177	178	36	101	101	14	97	88	0	1.066	1.078	1.070	1.133	1.831	1.026	0.540	80	504	157	160	0.092	81	76	83	77	0
4	18	13	"PFL0098"	"L2_172"	17700	25240	120	529	496	144	69	70	14	100	100	0	379	364	86	101	102	14	99	99	0	1.655	1.624	1.593	1.611	1.686	1.674	0.875	120	498	738	690	0.727	460	278	427	263	0
4	19	13	"PFL0119"	"L2_203"	17880	25240	140	12032	10957	4500	68	70	14	100	100	0	3184	2918	1194	102	103	14	98	96	0	3.882	3.867	3.932	4.039	2.064	4.009	0.910	156	609	15046	13705	1.957	11964	3082	10889	2816	0
4	20	13	"PFL0123"	"L2_210"	18080	25240	120	279	271	69	69	70	15	100	98	0	220	219	48	103	103	14	99	97	0	1.795	1.741	1.776	1.809	1.734	1.778	0.735	120	496	327	318	0.844	210	117	202	116	0
4	21	13	"PFL0127"	"L2_216"	18260	25240	120	4986	4559	1643	69	71	15	100	100	0	2632	2467	857	105	106	17	100	99	0	1.946	1.901	1.982	1.842	1.824	1.969	0.886	120	482	7444	6852	0.960	4917	2527	4490	2362	0
4	22	13	"PFL0129"	"L2_220"	18450	25240	120	693	641	198	71	74	17	100	100	0	978	879	287	107	110	20	99	99	0	0.714	0.738	0.732	0.759	1.799	0.713	0.875	120	572	1493	1342	-0.486	622	871	570	772	0
4	1	14	"PFL0131"	"L2_226"	14470	25450	120	152	153	36	80	81	16	92	85	0	210	213	44	122	122	18	95	90	0	0.818	0.802	0.755	0.766	2.365	0.718	0.454	120	596	160	164	-0.290	72	88	73	91	0
4	2	14	"PFL0133"	"L2_23"	14660	25450	120	189	188	48	80	82	17	96	93	0	281	276	66	120	122	18	100	95	0	0.677	0.692	0.662	0.713	1.770	0.665	0.662	120	536	270	264	-0.563	109	161	108	156	0
4	3	14	"PFM0391"	"M35930_11"	14860	25450	120	339	325	78	82	84	18	99	99	0	587	582	133	121	124	19	100	100	0	0.552	0.527	0.539	0.526	1.524	0.508	0.775	120	496	723	704	-0.859	257	466	243	461	0
4	4	14	"PFM0393"	"M35930_13"	15040	25450	120	198	199	60	89	91	19	92	88	0	374	372	88	132	133	21	100	97	0	0.450	0.458	0.445	0.413	1.931	0.454	0.711	120	508	351	350	-1.151	109	242	110	240	0
4	5	14	"PFM0395"	"M35930_4"	15230	25450	120	478	453	153	91	91	18	97	94	0	944	880	266	134	136	20	100	99	0	0.478	0.485	0.493	0.460	1.802	0.478	0.852	120	498	1197	1108	-1.066	387	810	362	746	0
4	6	14	"PFM0398"	"M35930_8"	15410	25440	120	987	923	257	83	84	18	100	100	0	699	646	229	124	126	20	96	95	0	1.572	1.609	1.542	1.723	1.652	1.552	0.875	120	519	1479	1362	0.653	904	575	840	522	0
4	7	14	"PFM0400"	"M35935_1"	15610	25440	110	133	136	30	79	80	17	92	75	0	197	197	47	121	122	19	87	78	0	0.711	0.750	0.667	0.763	2.833	0.586	0.521	80	476	130	133	-0.493	54	76	57	76	0
4	8	14	"PFM0406"	"M364_1"	15790	25440	120	150	153	38	80	82	17	95	87	0	269	260	64	117	119	20	98	94	0	0.461	0.510	0.462	0.503	1.998	0.453	0.536	120	528	222	216	-1.119	70	152	73	143	0
4	9	14	"PFM0424"	"M36950_1"	15980	25440	120	327	326	70	83	84	19	100	100	0	406	401	89	119	121	22	100	100	0	0.850	0.862	0.843	0.875	1.475	0.821	0.831	120	554	531	525	-0.234	244	287	243	282	0
4	10	14	"PFM0426"	"M3696_3"	16180	25440	120	341	325	100	86	88	18	97	95	0	488	482	113	126	126	19	100	100	0	0.704	0.671	0.698	0.631	1.830	0.667	0.778	120	514	617	595	-0.505	255	362	239	356	0
4	11	14	"PFM0431"	"M37116_3"	16370	25440	120	24268	21081	7930	83	86	20	100	100	0	14023	12451	3607	123	125	20	100	100	0	1.740	1.703	1.765	1.540	1.834	1.814	0.893	120	485	38085	33326	0.799	24185	13900	20998	12328	0
4	12	14	"PFM0433"	"M37145_2"	16560	25440	120	1488	1355	467	74	77	19	100	100	0	1262	1229	351	111	114	19	100	100	0	1.228	1.146	1.176	1.077	1.730	1.183	0.872	120	485	2565	2399	0.297	1414	1151	1281	1118	0
4	13	14	"PFM0435"	"M37197_1"	16750	25440	120	101	101	20	70	71	13	80	56	0	329	326	87	105	108	19	100	98	0	0.138	0.140	0.143	0.144	2.152	0.109	0.327	120	467	255	252	-2.853	31	224	31	221	0
4	14	14	"PFM0438"	"M37465_1"	16920	25450	150	75	75	14	69	71	15	26	3	0	103	106	19	104	109	24	10	2	0	-6.000	3.000	0.692	0.864	3.730	0.125	0.001	156	644	5	8	Error	6	-1	6	2	-50
4	15	14	"PFM0452"	"M37794_2"	17130	25440	120	466	428	153	67	69	13	96	93	0	960	898	294	102	104	16	100	100	0	0.465	0.454	0.451	0.422	1.910	0.442	0.867	120	532	1257	1157	-1.105	399	858	361	796	0
4	16	14	"PFM0454"	"M37794_6"	17320	25440	120	100	107	26	66	67	12	90	70	0	159	159	30	101	103	15	89	81	0	0.586	0.707	0.639	0.652	2.250	0.639	0.343	120	519	92	99	-0.771	34	58	41	58	0
4	17	14	"PFM0457"	"M37914_2"	17510	25440	120	534	512	201	66	67	13	95	94	0	665	671	216	101	101	14	100	100	0	0.830	0.782	0.796	0.670	2.470	0.806	0.775	120	534	1032	1016	-0.269	468	564	446	570	0
4	18	14	"PFM0459"	"M38113_2"	17700	25430	120	1182	1101	310	66	68	13	100	100	0	859	807	272	100	101	14	98	98	0	1.470	1.464	1.466	1.582	1.744	1.442	0.878	120	536	1875	1742	0.556	1116	759	1035	707	0
4	19	14	"PFM0461"	"M38127_1"	17880	25430	110	218	219	45	65	67	13	100	100	0	353	354	71	98	101	17	100	100	0	0.600	0.602	0.634	0.601	1.442	0.547	0.806	80	457	408	410	-0.737	153	255	154	256	0
4	20	14	"PFM0464"	"M38218_2"	18080	25430	120	4445	4059	1320	67	68	13	100	100	0	4735	4083	1473	99	101	16	100	99	0	0.944	1.002	1.011	1.059	1.868	0.984	0.898	120	549	9014	7976	-0.083	4378	4636	3992	3984	0
4	21	14	"PFM0486"	"M38941_8"	18270	25430	120	382	368	85	64	65	13	100	100	0	439	432	104	97	98	15	100	100	0	0.930	0.907	0.932	0.919	1.457	0.881	0.826	120	529	660	639	-0.105	318	342	304	335	0
4	22	14	"PFM0489"	"M39036_2"	18470	25430	120	210	203	53	64	66	15	97	96	0	243	234	48	96	98	15	99	98	0	0.993	1.007	1.030	1.003	1.804	1.044	0.783	120	597	293	277	-0.010	146	147	139	138	0
4	1	15	"PFM0494"	"M39668_5"	14480	25640	120	299	303	95	84	85	18	98	95	0	356	351	97	124	126	21	100	96	0	0.927	0.965	0.982	0.935	1.974	0.960	0.725	120	607	447	446	-0.110	215	232	219	227	0
4	2	15	"PFM0503"	"M40983_1"	14660	25630	110	118	124	33	84	85	18	73	47	0	185	188	45	124	126	21	83	68	0	0.557	0.625	0.590	0.496	3.649	0.392	0.121	80	484	95	104	-0.843	34	61	40	64	0
4	3	15	"PFM0505"	"M40983_3"	14870	25630	120	133	136	33	77	80	18	95	74	0	145	148	32	118	120	19	63	33	0	2.074	1.967	1.706	1.795	2.795	2.305	0.093	120	520	83	89	1.052	56	27	59	30	0
4	4	15	"PFM0508"	"M41041_1"	15050	25640	120	552	536	171	78	81	18	99	98	0	790	787	230	121	123	20	100	100	0	0.709	0.688	0.705	0.663	1.688	0.666	0.823	120	416	1143	1124	-0.497	474	669	458	666	0
4	5	15	"PFN0062"	"N128_62"	15210	25650	150	86	91	25	79	82	17	32	16	0	125	134	36	122	124	21	24	13	0	2.333	1.000	0.724	0.742	3.229	0.458	0.093	156	572	10	24	1.222	7	3	12	12	-50
4	6	15	"PFN0064"	"N128_64"	15430	25640	150	93	93	20	79	80	16	42	16	0	119	120	20	119	121	18	16	2	0	100000.000	14.000	1.057	0.926	3.625	0.928	0.001	156	669	14	15	16.610	14	0	14	1	-50
4	7	15	"PFN0066"	"N128_68"	15610	25630	110	186	185	46	86	87	17	97	90	0	412	401	110	125	129	23	98	97	0	0.348	0.359	0.362	0.349	1.856	0.317	0.663	80	488	387	375	-1.521	100	287	99	276	0
4	8	15	"PFN0069"	"N128_71"	15810	25630	110	296	290	61	93	95	19	98	98	0	350	349	69	131	135	24	98	98	0	0.927	0.904	0.930	0.894	1.675	0.877	0.751	80	544	422	415	-0.109	203	219	197	218	0
4	9	15	"PFN0071"	"N128_73"	16020	25630	90	116	120	23	85	88	19	73	40	0	176	179	37	125	128	23	84	51	0	0.608	0.648	0.658	0.591	2.333	0.536	0.256	52	361	82	89	-0.718	31	51	35	54	0
4	10	15	"PFN0074"	"N128_76"	16190	25630	120	337	320	79	86	87	18	100	100	0	294	293	72	125	126	19	97	95	0	1.485	1.393	1.369	1.440	1.661	1.398	0.748	120	538	420	402	0.571	251	169	234	168	0
4	11	15	"PFN0092"	"N129_12"	16400	25630	150	115	131	53	91	94	24	47	25	0	151	167	57	129	132	24	47	25	0	1.091	1.053	1.090	1.073	3.044	0.967	0.490	156	603	46	78	0.126	24	22	40	38	-50
4	12	15	"PFN0094"	"N129_14"	16570	25630	120	927	883	291	78	84	24	100	100	0	594	576	175	116	120	23	98	96	0	1.776	1.750	1.792	1.803	1.865	1.788	0.865	120	452	1327	1265	0.829	849	478	805	460	0
4	13	15	"PFN0096"	"N129_17"	16750	25630	110	209	214	45	78	82	23	98	98	0	177	176	33	115	118	22	90	72	0	2.113	2.230	2.165	2.292	1.905	2.119	0.488	80	478	193	197	1.079	131	62	136	61	0
4	14	15	"PFN0098"	"N129_22"	16940	25630	110	4182	4036	1134	72	75	17	100	100	0	1545	1430	444	106	109	19	100	100	0	2.856	2.994	2.929	3.069	1.579	3.012	0.863	80	482	5549	5288	1.514	4110	1439	3964	1324	0
4	15	15	"PFN0100"	"N129_33"	17130	25630	110	584	562	137	71	72	15	100	100	0	802	756	196	104	108	23	98	98	0	0.735	0.753	0.763	0.745	1.407	0.720	0.840	80	411	1211	1143	-0.444	513	698	491	652	0
4	16	15	"PFN0102"	"N129_38"	17290	25630	150	97	97	21	70	72	15	68	44	0	133	137	25	107	109	21	57	28	0	1.038	0.900	0.841	0.844	3.536	0.532	0.130	156	626	53	57	0.054	27	26	27	30	-50
4	17	15	"PFN0119"	"N130_21"	17510	25630	120	188	184	54	67	69	14	98	96	0	203	198	43	102	103	15	95	92	0	1.198	1.219	1.143	1.210	1.878	1.240	0.632	120	566	222	213	0.261	121	101	117	96	0
4	18	15	"PFN0121"	"N130_25"	17700	25630	110	137	138	24	70	72	15	100	92	0	272	266	53	106	108	18	100	98	0	0.404	0.425	0.441	0.421	1.670	0.363	0.581	80	485	233	228	-1.309	67	166	68	160	0
4	19	15	"PFN0124"	"N130_29"	17900	25630	120	414	390	121	69	71	14	99	98	0	531	511	126	105	108	19	100	100	0	0.810	0.791	0.806	0.745	1.694	0.795	0.852	120	590	771	727	-0.304	345	426	321	406	0
4	20	15	"PFN0127"	"N130_35"	18090	25630	120	173	175	52	65	66	11	97	95	0	324	325	84	98	99	13	100	100	0	0.478	0.485	0.529	0.441	2.034	0.465	0.728	120	515	334	337	-1.065	108	226	110	227	0
4	21	15	"PFN0130"	"N130_4"	18280	25630	120	1052	989	413	63	64	13	99	99	0	1805	1728	624	94	94	13	100	100	0	0.578	0.567	0.584	0.526	2.049	0.562	0.865	120	535	2700	2560	-0.791	989	1711	926	1634	0
4	22	15	"PFN0132"	"N130_41"	18470	25630	110	162	168	38	64	66	16	100	100	0	228	232	40	98	100	16	98	98	0	0.754	0.776	0.788	0.757	1.546	0.777	0.680	80	498	228	238	-0.408	98	130	104	134	0
4	1	16	"PFN0149"	"N131_17"	14480	25830	110	516	522	92	92	93	20	100	100	0	400	391	77	136	137	25	98	98	0	1.606	1.686	1.591	1.708	1.291	1.596	0.798	80	548	688	685	0.684	424	264	430	255	0
4	2	16	"PFN0153"	"N131_27"	14680	25830	110	507	496	109	84	85	19	100	100	0	912	834	232	126	129	25	98	98	0	0.538	0.582	0.570	0.595	1.381	0.539	0.857	80	497	1209	1120	-0.894	423	786	412	708	0
4	3	16	"PFN0155"	"N131_4"	14860	25840	150	84	85	19	80	83	18	19	6	0	116	119	22	124	127	24	8	1	0	-0.500	-1.000	0.890	0.875	3.887	0.251	0.015	156	615	-4	0	Error	4	-8	5	-5	-50
4	4	16	"PFN0157"	"N131_5"	15050	25840	150	92	94	17	79	82	18	37	10	0	116	117	19	122	125	22	7	0	0	-2.167	-3.000	1.231	1.222	3.835	0.232	0.002	156	507	7	10	Error	13	-6	15	-5	-50
4	5	16	"PFN0159"	"N131_52"	15250	25830	120	3748	3501	1032	78	80	16	100	100	0	2693	2458	698	119	121	19	100	100	0	1.426	1.463	1.479	1.467	1.643	1.493	0.903	120	465	6244	5762	0.512	3670	2574	3423	2339	0
4	6	16	"PFN0164"	"N132_101"	15440	25830	120	1658	1535	468	80	81	17	100	100	0	1640	1523	372	118	119	18	100	100	0	1.037	1.036	1.057	0.984	1.566	1.059	0.888	120	480	3100	2860	0.052	1578	1522	1455	1405	0
4	7	16	"PFN0559"	"N143_59"	15640	25840	150	79	81	18	84	86	19	11	2	0	111	113	21	124	127	22	7	0	0	0.385	0.273	0.829	0.842	3.887	0.416	0.017	156	622	-18	-14	-1.379	-5	-13	-3	-11	-50
4	8	16	"PFN0564"	"N143_71"	15810	25830	120	272	266	71	89	91	20	98	96	0	752	730	204	130	132	20	99	99	0	0.294	0.295	0.281	0.292	1.806	0.279	0.787	120	483	805	777	-1.765	183	622	177	600	0
4	9	16	"PFN0566"	"N143_9"	16000	25830	150	111	112	24	88	89	19	58	24	0	135	137	23	129	130	20	25	9	0	3.833	3.000	1.778	1.361	3.919	1.305	0.024	156	701	29	32	1.939	23	6	24	8	-50
4	10	16	"PFN0576"	"N145_12"	16190	25830	120	1536	1417	485	91	92	20	99	98	0	1735	1628	443	129	131	21	100	100	0	0.900	0.885	0.893	0.808	1.852	0.907	0.881	120	511	3051	2825	-0.152	1445	1606	1326	1499	0
4	11	16	"PFN0578"	"N145_20"	16380	25830	120	2853	2698	998	101	104	24	100	99	0	2312	2173	616	142	145	25	100	100	0	1.268	1.279	1.306	1.149	1.875	1.345	0.880	120	500	4922	4628	0.343	2752	2170	2597	2031	0
4	12	16	"PFN0580"	"N145_23"	16570	25820	130	65535	60369	10941	101	131	584	100	100	74	36371	29551	12469	136	139	28	98	97	0	1.806	2.049	1.761	2.221	1.836	1.977	0.821	120	571	101669	89683	0.853	65434	36235	60268	29415	0
4	13	16	"PFN0603"	"N147_10"	16760	25820	110	422	433	100	96	130	621	0	0	0	268	267	55	129	132	25	97	95	0	2.345	2.442	2.322	2.512	1.582	2.499	0.731	80	506	465	475	1.230	326	139	337	138	0
4	14	16	"PFN0605"	"N147_13"	16950	25820	110	954	954	185	80	82	20	100	100	0	2005	1816	450	110	115	30	100	100	0	0.461	0.512	0.502	0.527	1.420	0.454	0.850	80	506	2769	2580	-1.116	874	1895	874	1706	0
4	15	16	"PFN0610"	"N147_2"	17140	25820	120	712	677	235	74	76	15	100	100	0	545	507	166	110	113	29	94	92	0	1.467	1.519	1.540	1.631	2.120	1.537	0.862	120	582	1073	1000	0.553	638	435	603	397	0
4	16	16	"PFN0612"	"N147_24"	17340	25820	120	148	145	32	70	72	18	94	86	0	168	174	35	107	109	17	94	81	0	1.279	1.119	1.226	1.185	2.196	1.088	0.457	120	531	139	142	0.355	78	61	75	67	0
4	17	16	"PFN0615"	"N147_4"	17520	25820	110	275	274	58	67	68	13	100	100	0	286	291	47	103	105	15	100	100	0	1.137	1.101	1.113	1.089	1.474	1.077	0.753	80	444	391	395	0.185	208	183	207	188	0
4	18	16	"PFN0617"	"N148_1"	17710	25820	120	187	185	34	76	79	17	99	98	0	289	283	51	117	119	21	100	99	0	0.645	0.657	0.672	0.652	1.673	0.587	0.679	120	547	283	275	-0.632	111	172	109	166	0
4	19	16	"PFN0640"	"N149_7"	17890	25820	100	151	150	28	76	78	17	100	93	0	205	212	42	115	118	22	97	91	0	0.833	0.763	0.721	0.784	1.737	0.649	0.507	80	426	165	171	-0.263	75	90	74	97	0
4	20	16	"PFN0642"	"N150_10"	18090	25820	120	951	878	315	68	70	14	100	99	0	717	715	209	102	105	18	99	99	0	1.436	1.321	1.391	1.227	1.700	1.380	0.866	120	535	1498	1423	0.522	883	615	810	613	0
4	21	16	"PFN0645"	"N150_15"	18280	25820	120	717	669	233	68	70	16	100	99	0	589	567	143	102	105	19	100	100	0	1.333	1.292	1.356	1.197	1.687	1.377	0.858	120	497	1136	1066	0.414	649	487	601	465	0
4	22	16	"PFN0647"	"N150_19"	18470	25820	120	211	274	535	68	70	14	95	95	0	369	383	130	104	105	17	99	98	0	0.540	0.738	0.510	0.523	2.013	3.418	0.242	120	560	408	485	-0.890	143	265	206	279	0
4	1	17	"PFN0649"	"N150_27"	14490	26030	120	3850	3422	1120	101	102	22	100	99	0	2085	1968	510	143	146	27	100	100	0	1.930	1.820	1.867	1.674	1.875	1.915	0.897	120	615	5691	5146	0.949	3749	1942	3321	1825	0
4	2	17	"PFN0652"	"N150_32"	14680	26030	120	447	429	115	89	91	20	98	98	0	373	369	79	130	133	24	99	98	0	1.473	1.423	1.451	1.392	1.794	1.482	0.803	120	547	601	579	0.559	358	243	340	239	0
4	3	17	"PFN0668"	"N150_62"	14870	26030	100	120	121	27	90	93	20	66	32	0	210	214	43	132	136	25	95	77	0	0.385	0.378	0.471	0.442	2.110	0.294	0.197	80	368	108	113	-1.379	30	78	31	82	0
4	4	17	"PFN0670"	"N150_65"	15040	26000	150	109	109	24	93	96	22	41	14	0	140	139	24	139	140	24	14	2	0	16.000	100000.000	1.036	1.175	4.842	1.105	0.042	156	604	17	16	4.000	16	1	16	0	-50
4	5	17	"PFN0672"	"N150_68"	15260	26020	120	1708	1596	508	93	96	22	100	100	0	2287	2107	725	135	137	23	98	98	0	0.750	0.762	0.766	0.827	1.908	0.739	0.893	120	530	3767	3475	-0.414	1615	2152	1503	1972	0
4	6	17	"PFN0674"	"N150_71"	15450	26020	120	853	784	250	90	93	21	100	99	0	889	838	273	133	134	23	98	97	0	1.009	0.984	0.981	1.018	1.885	0.972	0.880	120	476	1519	1399	0.013	763	756	694	705	0
4	7	17	"PFN0676"	"N150_75"	15630	26020	130	429	423	97	86	89	20	100	100	0	528	526	124	131	132	21	100	99	0	0.864	0.853	0.851	0.867	1.485	0.839	0.864	120	478	740	732	-0.211	343	397	337	395	0
4	8	17	"PFN0678"	"N150_78"	15810	26020	110	371	370	84	87	88	19	100	100	0	459	471	97	131	133	24	100	100	0	0.866	0.832	0.812	0.826	1.466	0.778	0.801	80	474	612	623	-0.208	284	328	283	340	0
4	9	17	"PFN0783"	"N157_18"	16010	26020	120	229	224	49	91	91	19	98	96	0	286	288	53	133	135	23	100	97	0	0.902	0.858	0.812	0.837	1.782	0.858	0.677	120	516	291	288	-0.149	138	153	133	155	0
4	10	17	"PFN0789"	"N157_41"	16200	26030	120	287	284	79	93	94	19	98	94	0	649	624	138	134	135	20	100	99	0	0.377	0.390	0.399	0.370	1.526	0.390	0.822	120	484	709	681	-1.409	194	515	191	490	0
4	11	17	"PFN0807"	"N159_20"	16390	26020	120	925	846	273	92	93	22	98	98	0	2014	1848	514	134	137	24	100	100	0	0.443	0.440	0.449	0.420	1.701	0.432	0.877	120	430	2713	2468	-1.174	833	1880	754	1714	0
4	12	17	"PFN0836"	"N163_1"	16570	26020	120	942	877	318	85	88	23	97	96	0	1132	1035	328	124	128	23	100	100	0	0.850	0.869	0.889	0.831	1.834	0.875	0.860	120	482	1865	1703	-0.234	857	1008	792	911	0
4	13	17	"PFN0840"	"N164_1"	16760	26020	120	1649	1498	487	80	82	19	99	99	0	3704	3376	972	118	120	18	100	100	0	0.438	0.435	0.442	0.418	1.587	0.426	0.890	120	555	5155	4676	-1.193	1569	3586	1418	3258	0
4	14	17	"PFN0849"	"N165_2"	16960	26020	120	636	590	216	78	79	17	96	95	0	1450	1304	396	113	117	26	100	100	0	0.417	0.430	0.440	0.393	1.845	0.432	0.877	120	609	1895	1703	-1.261	558	1337	512	1191	0
4	15	17	"PFN0935"	"N181_4"	17170	26020	80	97	100	20	77	79	17	59	26	0	140	136	27	113	115	18	59	32	0	0.741	1.000	0.631	0.778	3.671	0.448	0.038	52	296	47	46	-0.433	20	27	23	23	0
4	16	17	"PFN0929"	"N181_18"	17320	26010	110	975	954	202	70	73	22	100	100	0	1487	1409	387	107	119	90	100	100	0	0.656	0.679	0.653	0.701	1.416	0.603	0.856	80	480	2285	2186	-0.609	905	1380	884	1302	0
4	17	17	"PFN0946"	"N185_14"	17530	26010	120	1800	1655	556	69	72	20	100	100	0	1533	1453	465	106	116	85	99	99	0	1.213	1.177	1.199	1.157	1.580	1.197	0.901	120	550	3158	2933	0.279	1731	1427	1586	1347	0
4	18	17	"PFN0382"	"N137_2"	17720	26010	120	651	619	182	76	78	16	100	100	0	2853	2587	790	120	123	23	100	100	0	0.210	0.220	0.217	0.215	1.573	0.207	0.884	120	491	3308	3010	-2.249	575	2733	543	2467	0
4	19	17	"PFL0032"	"L1_63"	17910	26020	120	390	367	128	74	76	16	93	92	0	725	667	208	114	118	23	100	98	0	0.517	0.530	0.508	0.492	2.033	0.529	0.842	120	569	927	846	-0.951	316	611	293	553	0
4	20	17	"PFL0051"	"L1_92"	18110	26010	120	907	855	261	72	74	16	100	100	0	1208	1172	341	110	112	19	99	99	0	0.760	0.737	0.723	0.741	1.664	0.727	0.879	120	482	1933	1845	-0.395	835	1098	783	1062	0
4	21	17	"PFL0093"	"L2_163"	18280	26010	120	147	152	33	73	75	16	99	92	0	197	197	33	114	116	19	97	93	0	0.892	0.952	0.981	0.941	1.934	0.981	0.539	120	465	157	162	-0.166	74	83	79	83	0
4	22	17	"PFL0100"	"L2_176"	18470	26000	130	2675	2545	832	67	69	13	100	100	0	3055	2746	1154	106	107	17	97	97	0	0.884	0.939	0.920	1.149	2.418	0.876	0.872	120	618	5557	5118	-0.177	2608	2949	2478	2640	0
4	1	18	"PFL0105"	"L2_187"	14510	26220	120	10617	9490	3659	106	108	21	100	100	0	22150	20106	6244	154	155	26	100	100	0	0.478	0.470	0.488	0.412	2.037	0.467	0.879	120	544	32507	29336	-1.065	10511	21996	9384	19952	0
4	2	18	"PFL0107"	"L2_190"	14690	26220	120	225	220	63	103	103	20	93	83	0	509	495	120	146	149	25	100	98	0	0.336	0.335	0.324	0.309	1.840	0.340	0.726	120	509	485	466	-1.573	122	363	117	349	0
4	3	18	"PFL0118"	"L2_202"	14880	26210	110	357	363	86	100	101	21	100	98	0	502	473	116	147	148	24	97	97	0	0.724	0.807	0.790	0.830	1.623	0.768	0.813	80	478	612	589	-0.466	257	355	263	326	0
4	4	18	"PFL0126"	"L2_215"	15070	26220	120	462	437	129	101	104	21	95	94	0	1052	1038	282	149	151	22	100	100	0	0.400	0.378	0.386	0.350	1.836	0.366	0.846	120	489	1264	1225	-1.323	361	903	336	889	0
4	5	18	"PFJ0334"	"J326_1"	15250	26210	120	19145	17478	5059	106	107	22	100	100	0	9154	8252	2584	149	152	23	100	100	0	2.114	2.144	2.147	2.222	1.629	2.170	0.917	120	507	28044	25475	1.080	19039	9005	17372	8103	0
4	6	18	"PFJ0360"	"J352_5"	15450	26210	120	1044	949	285	103	106	24	99	98	0	1443	1322	396	146	149	22	99	99	0	0.726	0.719	0.724	0.720	2.063	0.703	0.879	120	469	2238	2022	-0.463	941	1297	846	1176	0
4	7	18	"PFJ0381"	"J38_18"	15630	26210	150	126	129	29	96	99	21	57	33	0	172	172	32	143	145	21	59	28	0	1.034	1.138	1.049	0.999	3.288	1.046	0.123	156	582	59	62	0.049	30	29	33	29	-50
4	8	18	"PFJ0399"	"J43_10"	15810	26210	110	191	198	38	93	97	48	97	52	0	310	304	53	138	141	23	100	97	0	0.570	0.633	0.669	0.639	1.693	0.733	0.313	80	458	270	271	-0.812	98	172	105	166	0
4	9	18	"PFJ0409"	"J43_23"	16010	26210	120	456	421	122	95	98	44	97	93	0	883	841	222	140	142	21	100	100	0	0.486	0.465	0.460	0.438	1.603	0.459	0.877	120	558	1104	1027	-1.041	361	743	326	701	0
4	10	18	"PFJ0430"	"J478_10"	16200	26210	130	6770	6018	2097	92	94	19	100	100	0	4413	4064	1033	138	140	21	100	100	0	1.562	1.509	1.587	1.359	1.791	1.603	0.895	120	490	10953	9852	0.643	6678	4275	5926	3926	0
4	11	18	"PFJ0226"	"J227_1"	16390	26190	150	103	104	21	86	87	20	43	16	0	126	132	26	129	131	21	23	10	0	-5.667	6.000	1.063	0.843	3.467	0.799	0.034	156	537	14	21	Error	17	-3	18	3	-50
4	12	18	"PFJ0237"	"J232_2"	16580	26210	120	109	112	26	78	81	19	65	39	0	260	257	56	122	124	21	95	94	0	0.225	0.252	0.276	0.239	2.309	0.246	0.386	120	511	169	169	-2.154	31	138	34	135	0
4	13	18	"PFJ0256"	"J245_7"	16770	26200	110	207	209	50	76	77	17	100	97	0	213	209	48	118	121	21	91	85	0	1.379	1.462	1.436	1.570	2.123	1.441	0.606	80	436	226	224	0.464	131	95	133	91	0
4	14	18	"PFJ0284"	"J269_5"	16940	26200	110	1156	1124	283	75	77	18	100	100	0	1608	1494	404	116	123	53	100	100	0	0.725	0.761	0.751	0.778	1.468	0.714	0.883	80	451	2573	2427	-0.465	1081	1492	1049	1378	0
4	15	18	"PFJ0315"	"J2975_2"	17140	26200	120	921	866	266	75	76	17	100	100	0	865	787	300	113	119	48	92	90	0	1.125	1.174	1.123	1.360	2.074	1.106	0.883	120	572	1598	1465	0.170	846	752	791	674	0
4	16	18	"PFJ0365"	"J378_1"	17330	26210	120	848	781	271	72	74	19	98	94	0	1933	1717	482	110	117	78	99	99	0	0.426	0.441	0.434	0.391	1.976	0.437	0.874	120	547	2599	2316	-1.232	776	1823	709	1607	0
4	17	18	"PFK0117"	"Km799_7"	17550	26200	150	85	87	21	71	72	16	44	18	0	120	121	19	109	110	18	38	12	0	1.273	1.333	1.307	1.306	3.468	1.459	0.030	156	568	25	28	0.348	14	11	16	12	-50
4	18	18	"PFK0142"	"Kn10286_1"	17710	26200	120	1015	955	268	72	73	15	100	100	0	1019	931	296	112	114	18	99	99	0	1.040	1.078	1.090	1.167	1.834	1.051	0.889	120	471	1850	1702	0.056	943	907	883	819	0
4	19	18	"PFK0175"	"Kn1239_1"	17910	26210	90	84	84	17	71	72	15	38	17	0	165	162	25	111	113	18	90	71	0	0.241	0.255	0.400	0.329	2.474	0.101	0.023	52	314	67	64	-2.054	13	54	13	51	0
4	20	18	"PFK0203"	"Kn1453_6"	18070	26210	150	73	74	15	72	74	17	16	1	0	101	103	17	111	113	18	8	1	0	-0.100	-0.250	0.667	0.695	3.454	0.025	0.000	156	625	-9	-6	Error	1	-10	2	-8	-50
4	21	18	"PFK0250"	"Kn2004_3"	18280	26200	120	401	397	112	73	73	15	99	99	0	484	467	126	112	112	17	99	99	0	0.882	0.913	0.872	0.880	1.609	0.900	0.839	120	458	700	679	-0.182	328	372	324	355	0
4	22	18	"PFK0277"	"Kn2223_1"	18450	26210	150	80	82	18	69	72	38	10	0	0	104	107	18	108	110	17	16	2	0	-2.750	-13.000	1.036	0.968	4.554	0.023	0.002	156	736	7	12	Error	11	-4	13	-1	-50
4	1	19	"PFK0478"	"Kn610_1"	14490	26410	120	1036	970	314	102	104	20	99	99	0	833	807	200	151	154	27	100	100	0	1.370	1.323	1.332	1.228	1.772	1.391	0.847	120	515	1616	1524	0.454	934	682	868	656	0
4	2	19	"PFK0517"	"Kn8027_1"	14650	26420	150	101	102	22	104	106	21	12	2	0	143	143	26	155	156	23	8	2	0	0.250	0.167	0.617	0.620	3.909	0.207	0.007	156	589	-15	-14	-2.000	-3	-12	-2	-12	-50
4	3	19	"PFK0524"	"Kn836_1"	14870	26410	120	155	157	35	101	103	21	83	60	0	272	273	62	154	156	22	95	90	0	0.458	0.471	0.486	0.456	2.383	0.409	0.396	120	529	172	175	-1.128	54	118	56	119	0
4	4	19	"PFK0554"	"Kn962_1"	15060	26400	150	103	105	21	101	103	20	23	3	0	164	167	26	156	157	22	31	11	0	0.250	0.364	0.903	1.017	3.847	0.119	0.001	156	508	10	15	-2.000	2	8	4	11	-50
4	5	19	"PFK0701"	"Ks15_2"	15220	26420	150	94	98	25	103	104	20	15	3	0	143	144	26	156	159	24	7	1	0	0.692	0.417	0.857	0.838	3.406	0.054	0.000	156	483	-22	-17	-0.531	-9	-13	-5	-12	-50
4	6	19	"PFK0743"	"Ks196_1"	15410	26410	150	107	109	25	103	105	21	22	8	0	157	157	26	157	160	25	13	1	0	100000.000	100000.000	0.750	0.774	4.242	2.974	0.004	156	552	4	6	16.610	4	0	6	0	-50
4	7	19	"PFK1214"	"Ks82_7"	15600	26410	150	100	103	21	102	105	22	17	3	0	144	146	26	157	163	31	7	0	0	0.154	-0.091	0.611	0.586	3.376	0.218	0.010	156	521	-15	-10	-2.700	-2	-13	1	-11	-50
4	8	19	"PFK1273"	"Ks97_17"	15810	26410	150	116	118	23	101	108	48	8	0	0	177	176	29	157	181	82	1	0	0	0.750	0.895	0.828	0.906	3.856	0.432	0.084	156	610	35	36	-0.415	15	20	17	19	-50
4	9	19	"PFK0237"	"Kn1802_2"	16010	26430	150	101	135	109	101	108	41	13	10	0	151	236	278	163	193	92	11	10	0	0.000	0.466	0.423	0.405	3.133	0.383	0.806	156	562	-12	107	Error	0	-12	34	73	-50
4	10	19	"PFK0352"	"Kn3360_1"	16190	26400	150	105	106	22	96	98	20	25	8	0	144	143	23	152	160	37	3	0	0	-1.125	-1.111	0.850	0.992	3.066	46.086	0.000	156	544	1	1	Error	9	-8	10	-9	-50
4	11	19	"PFK0401"	"Kn4252_4"	16390	26400	150	180	177	52	92	93	19	89	76	0	160	158	24	145	148	28	23	3	0	5.867	6.538	3.909	3.495	2.983	5.740	0.062	156	568	103	98	2.553	88	15	85	13	-50
4	12	19	"PFK0571"	"Ks101_8"	16570	26390	110	478	480	118	95	96	20	98	98	0	393	391	90	148	150	29	96	96	0	1.563	1.584	1.538	1.492	1.709	1.498	0.764	80	427	628	628	0.645	383	245	385	243	0
4	13	19	"PFBL B0018"	"oPFBLOB0018"	16770	26390	120	1882	1737	571	93	95	23	100	100	0	966	906	275	150	150	32	100	99	0	2.192	2.175	2.163	2.191	1.663	2.239	0.882	120	552	2605	2400	1.133	1789	816	1644	756	0
4	14	19	"PFM60469"	"oPFM60469"	16950	26390	120	19925	18000	6442	80	84	21	100	100	0	31324	27396	9654	136	144	52	100	100	0	0.636	0.657	0.657	0.674	1.911	0.645	0.903	120	498	51033	45180	-0.652	19845	31188	17920	27260	0
4	15	19	"PFB0683"	"oPFB0683"	17150	26400	120	293	310	143	74	76	16	95	91	0	360	403	157	118	122	22	97	96	0	0.905	0.828	0.834	0.765	1.858	0.838	0.822	120	402	461	521	-0.144	219	242	236	285	0
4	16	19	"PFG0004"	"oPFG0004"	17330	26390	120	456	441	130	71	73	14	100	100	0	538	508	166	112	112	16	98	97	0	0.904	0.934	0.922	1.036	2.013	0.888	0.828	120	418	811	766	-0.146	385	426	370	396	0
4	17	19	"PFC0763"	"oPFC0763"	17540	26390	150	89	89	18	71	72	15	53	21	0	117	116	18	110	111	16	27	7	0	2.571	3.000	1.250	1.314	3.545	3.678	0.001	156	461	25	24	1.363	18	7	18	6	-50
4	18	19	"PFL0014"	"oPFL0014"	17700	26390	120	1095	1060	362	69	70	14	100	100	0	1439	1384	454	110	110	16	100	100	0	0.772	0.778	0.795	0.767	1.716	0.763	0.874	120	368	2355	2265	-0.373	1026	1329	991	1274	0
4	19	19	"PFM60471"	"oPFM60471"	17900	26390	130	25281	23676	5847	72	74	16	100	100	0	16360	15697	3684	111	113	17	100	100	0	1.551	1.514	1.520	1.509	1.273	1.552	0.917	120	507	41458	39190	0.634	25209	16249	23604	15586	0
4	20	19	"PFL0019"	"oPFL0019"	18090	26390	120	1422	1280	469	74	76	17	99	98	0	1880	1759	515	114	115	18	100	100	0	0.763	0.733	0.759	0.657	1.933	0.744	0.880	120	402	3114	2851	-0.390	1348	1766	1206	1645	0
4	21	19	"PFG0007"	"oPFG0007"	18280	26390	120	1857	1792	612	72	72	15	100	100	0	873	866	256	110	111	17	100	100	0	2.339	2.275	2.382	2.189	1.709	2.400	0.879	120	425	2548	2476	1.226	1785	763	1720	756	0
4	22	19	"PFI17638"	"oPFI17638"	18470	26390	120	8946	7812	2972	71	73	44	100	99	0	6228	5743	1716	110	112	17	100	100	0	1.451	1.374	1.452	1.201	2.058	1.453	0.882	120	521	14993	13374	0.537	8875	6118	7741	5633	0
4	1	20	"PFBL B0024"	"oPFBLOB0024"	14490	26600	120	956	887	314	101	103	20	98	96	0	926	870	250	151	153	26	99	99	0	1.103	1.093	1.127	0.995	2.023	1.135	0.845	120	529	1630	1505	0.142	855	775	786	719	0
4	2	20	"PFBL B0025"	"oPFBLOB0025"	14680	26590	110	204	203	47	100	103	21	95	90	0	312	308	69	155	156	24	95	93	0	0.662	0.673	0.652	0.658	1.826	0.605	0.622	80	408	261	256	-0.594	104	157	103	153	0
4	3	20	"PFN0253"	"oPFN0253"	14870	26590	120	662	628	209	99	102	21	100	100	0	388	376	100	156	157	23	94	91	0	2.427	2.405	2.331	2.424	1.652	2.494	0.832	120	491	795	749	1.279	563	232	529	220	0
4	4	20	"PFL0021"	"oPFL0021"	15060	26590	120	1240	1194	397	99	101	21	100	100	0	1292	1183	387	157	158	22	99	98	0	1.005	1.067	1.067	1.130	1.986	1.068	0.870	120	372	2276	2121	0.008	1141	1135	1095	1026	0
4	5	20	"PFF72416"	"oPFF72416"	15230	26620	150	88	91	20	99	101	20	8	1	0	140	145	26	155	157	25	8	3	0	0.733	0.800	0.806	0.699	2.761	0.174	0.008	156	469	-26	-18	-0.447	-11	-15	-8	-10	-50
4	6	20	"PFI17640"	"oPFI17640"	15440	26590	120	220	219	61	102	105	23	95	86	0	238	238	43	165	166	26	85	70	0	1.616	1.603	1.480	1.672	2.314	1.733	0.443	120	397	191	190	0.693	118	73	117	73	0
4	7	20	"PFK12891"	"oPFK12891"	15620	26590	120	1342	1261	439	103	107	24	100	100	0	577	572	167	168	173	33	99	97	0	3.029	2.866	2.968	2.884	1.630	3.042	0.855	120	428	1648	1562	1.599	1239	409	1158	404	0
4	8	20	"PFJ12782"	"oPFJ12782"	15810	26590	120	26822	27046	10956	111	117	33	100	100	0	65535	55069	13863	191	256	657	100	100	50	0.409	0.491	0.491	0.453	1.653	0.493	0.822	120	452	92055	81813	-1.291	26711	65344	26935	54878	0
4	9	20	"PFL0025"	"oPFL0025"	16010	26590	130	418	485	204	110	116	34	97	95	0	942	1167	580	219	273	651	53	31	0	0.426	0.396	0.421	0.399	1.812	0.142	0.323	120	458	1031	1323	-1.231	308	723	375	948	0
4	10	20	"PFF72418"	"oPFF72418"	16210	26590	120	1373	1334	534	101	102	20	99	98	0	3161	2918	907	180	188	39	100	100	0	0.427	0.450	0.472	0.412	1.910	0.452	0.856	120	441	4253	3971	-1.229	1272	2981	1233	2738	0
4	11	20	"PFC0772"	"oPFC0772"	16390	26590	120	259	265	82	97	100	19	95	95	0	699	675	177	166	169	26	100	100	0	0.304	0.330	0.323	0.315	1.904	0.315	0.735	120	396	695	677	-1.718	162	533	168	509	0
4	12	20	"PFA32028"	"oPFA32028"	16570	26590	150	82	85	19	98	101	20	7	0	0	164	167	25	167	168	27	15	1	0	5.333	100000.000	1.310	1.162	3.243	0.205	0.018	156	549	-19	-13	2.415	-16	-3	-13	0	-50
4	13	20	"PFI17641"	"oPFI17641"	16770	26590	120	1618	1462	564	92	95	22	98	98	0	3287	2976	964	164	165	28	100	100	0	0.489	0.487	0.511	0.459	1.868	0.491	0.896	120	463	4649	4182	-1.033	1526	3123	1370	2812	0
4	14	20	"PFL0027"	"oPFL0027"	16960	26590	120	694	636	217	79	84	21	99	97	0	598	578	136	152	152	29	99	98	0	1.379	1.308	1.390	1.193	2.031	1.407	0.839	120	395	1061	983	0.464	615	446	557	426	0
4	15	20	"PFK12903"	"oPFK12903"	17100	26560	150	99	99	28	73	76	17	60	39	0	145	145	31	125	130	27	35	10	0	1.300	1.300	1.000	1.089	2.675	0.663	0.155	156	506	46	46	0.379	26	20	26	20	-50
4	16	20	"PFI17664"	"oPFI17664"	17280	26560	120	368	346	111	70	71	14	97	97	0	633	601	175	112	113	17	99	99	0	0.572	0.564	0.565	0.523	1.970	0.548	0.837	120	390	819	765	-0.806	298	521	276	489	0
4	17	20	"PFH0013"	"oPFH0013"	17460	26560	120	887	852	265	74	77	18	100	100	0	796	760	232	115	118	20	97	97	0	1.194	1.206	1.217	1.214	1.719	1.207	0.870	120	416	1494	1423	0.256	813	681	778	645	0
4	18	20	"PFD66991"	"oPFD66991"	17640	26560	120	131	134	28	70	74	17	93	85	0	505	460	138	111	113	20	99	98	0	0.155	0.183	0.182	0.187	2.002	0.159	0.642	120	400	455	413	-2.691	61	394	64	349	0
4	19	20	"PFM60502"	"oPFM60502"	17830	26560	120	1181	1075	399	67	69	14	98	98	0	1444	1294	500	106	107	15	99	99	0	0.833	0.848	0.846	0.847	2.066	0.825	0.858	120	493	2452	2196	-0.264	1114	1338	1008	1188	0
4	20	20	"PFI17667"	"oPFI17667"	18040	26560	120	506	493	189	68	70	14	99	98	0	649	648	216	107	108	17	99	99	0	0.808	0.786	0.818	0.751	2.176	0.785	0.829	120	470	980	966	-0.307	438	542	425	541	0
4	21	20	"PFF72456"	"oPFF72456"	18220	26560	120	432	422	125	68	69	13	100	98	0	608	571	160	107	107	17	100	100	0	0.727	0.763	0.741	0.744	1.673	0.745	0.847	120	459	865	818	-0.461	364	501	354	464	0
4	22	20	"PFI17668"	"oPFI17668"	18410	26560	120	269	257	82	68	69	13	98	96	0	490	479	148	105	107	15	100	99	0	0.522	0.505	0.495	0.494	1.814	0.487	0.819	120	542	586	563	-0.938	201	385	189	374	0
4	1	21	"PFJ12799"	"oPFJ12799"	14420	26780	150	102	107	37	101	102	20	23	5	0	131	137	40	144	146	21	12	6	0	-0.077	-0.857	0.752	0.733	3.171	0.688	0.114	156	777	-12	-1	Error	1	-13	6	-7	-50
4	2	21	"PFF72457"	"oPFF72457"	14630	26770	120	2100	1912	713	100	102	20	100	99	0	3847	3425	1151	147	148	22	100	100	0	0.541	0.553	0.554	0.511	2.000	0.543	0.876	120	498	5700	5090	-0.888	2000	3700	1812	3278	0
4	3	21	"PFF72459"	"oPFF72459"	14810	26770	110	115	119	23	100	102	20	40	13	0	241	234	59	150	151	23	86	75	0	0.165	0.226	0.212	0.188	2.550	0.171	0.108	80	441	106	103	-2.601	15	91	19	84	0
4	4	21	"PFM60506"	"oPFM60506"	15000	26770	120	598	570	215	100	102	20	98	95	0	874	804	286	150	150	21	97	97	0	0.688	0.719	0.741	0.661	1.956	0.700	0.822	120	484	1222	1124	-0.540	498	724	470	654	0
4	5	21	"PFL0067"	"oPFL0067"	15190	26770	120	211	215	64	98	100	19	94	88	0	482	468	134	143	144	22	98	97	0	0.333	0.360	0.349	0.323	2.109	0.337	0.693	120	406	452	442	-1.585	113	339	117	325	0
4	6	21	"PFI17670"	"oPFI17670"	15390	26760	130	884	877	328	98	101	22	100	99	0	912	867	364	144	147	25	95	94	0	1.023	1.077	1.065	1.111	1.709	1.036	0.852	120	499	1554	1502	0.033	786	768	779	723	0
4	7	21	"PFI17672"	"oPFI17672"	15570	26760	110	253	246	59	98	100	23	95	93	0	374	361	88	144	148	25	97	96	0	0.674	0.682	0.670	0.679	1.686	0.586	0.651	80	450	385	365	-0.569	155	230	148	217	0
4	8	21	"PFL0068"	"oPFL0068"	15760	26760	110	458	444	140	92	95	23	100	98	0	487	479	136	140	149	37	97	97	0	1.055	1.038	1.057	1.028	1.669	1.000	0.786	80	463	713	691	0.077	366	347	352	339	0
4	9	21	"PFL0070"	"oPFL0070"	15950	26760	110	593	553	169	87	95	30	98	97	0	651	637	191	146	208	650	22	0	0	1.002	0.949	0.930	0.917	1.761	0.896	0.807	80	462	1011	957	0.003	506	505	466	491	0
4	10	21	"PFF72463"	"oPFF72463"	16150	26760	120	895	878	312	85	88	23	100	100	0	674	667	214	152	163	49	99	98	0	1.552	1.540	1.527	1.549	1.653	1.580	0.872	120	500	1332	1308	0.634	810	522	793	515	0
4	11	21	"PFD66995"	"oPFD66995"	16360	26790	150	101	102	24	89	91	21	36	11	0	140	140	28	148	150	31	7	0	0	-1.500	-1.625	0.775	0.802	4.170	0.495	0.063	156	517	4	5	Error	12	-8	13	-8	-50
4	12	21	"PFL0074"	"oPFL0074"	16530	26760	120	2742	2520	966	88	91	21	100	100	0	2061	1906	696	143	146	28	99	99	0	1.384	1.379	1.376	1.350	1.762	1.410	0.881	120	386	4572	4195	0.469	2654	1918	2432	1763	0
4	13	21	"PFJ12802"	"oPFJ12802"	16720	26760	120	2188	1989	801	83	86	20	100	100	0	759	736	236	137	142	28	99	98	0	3.384	3.182	3.232	3.132	1.935	3.468	0.852	120	482	2727	2505	1.759	2105	622	1906	599	0
4	14	21	"PFBL B0125"	"oPFBLOB0125"	16900	26760	110	177	172	40	76	78	16	97	95	0	425	401	87	130	131	22	100	100	0	0.342	0.354	0.351	0.346	1.617	0.328	0.711	80	410	396	367	-1.546	101	295	96	271	0
4	15	21	"PFN0269"	"oPFN0269"	17090	26760	120	1663	1540	589	72	73	13	100	100	0	4046	3853	1443	118	119	20	100	99	0	0.405	0.393	0.411	0.394	1.986	0.380	0.894	120	523	5519	5203	-1.304	1591	3928	1468	3735	0
4	16	21	"PFD66996"	"oPFD66996"	17300	26760	120	451	444	149	72	74	15	99	98	0	729	698	200	116	117	19	100	100	0	0.618	0.639	0.671	0.603	1.790	0.632	0.841	120	508	992	954	-0.694	379	613	372	582	0
4	17	21	"PFF72496"	"oPFF72496"	17480	26760	120	319	298	89	74	77	17	96	94	0	454	427	117	117	119	20	99	98	0	0.727	0.723	0.744	0.682	1.945	0.704	0.814	120	482	582	534	-0.460	245	337	224	310	0
4	18	21	"PFH0035"	"oPFH0035"	17660	26760	120	143	141	37	69	72	15	91	85	0	391	389	120	108	112	19	98	95	0	0.261	0.256	0.237	0.241	2.041	0.229	0.628	120	511	357	353	-1.935	74	283	72	281	0
4	19	21	"PFL0139"	"oPFL0139"	17860	26760	120	396	357	133	67	67	12	94	91	0	781	744	248	105	105	15	99	98	0	0.487	0.454	0.458	0.407	1.993	0.450	0.830	120	531	1005	929	-1.039	329	676	290	639	0
4	20	21	"PFBL B0173"	"oPFBLOB0173"	18040	26760	120	130	128	31	66	67	12	94	87	0	274	264	68	103	104	15	97	95	0	0.374	0.385	0.373	0.378	1.916	0.346	0.614	120	533	235	223	-1.418	64	171	62	161	0
4	21	21	"PFI17720"	"oPFI17720"	18230	26760	110	101	101	21	65	67	12	86	68	0	123	127	28	101	102	15	58	40	0	1.636	1.385	1.275	1.410	3.445	0.965	0.128	80	504	58	62	0.710	36	22	36	26	0
4	22	21	"PFG0054"	"oPFG0054"	18420	26750	110	1071	1029	277	65	65	11	100	100	0	1717	1612	469	102	104	33	100	100	0	0.623	0.638	0.635	0.639	1.351	0.586	0.871	80	553	2621	2474	-0.683	1006	1615	964	1510	0
4	1	22	"PFN0287"	"oPFN0287"	14460	26960	120	143	146	32	98	100	20	83	56	0	245	247	57	139	141	21	95	89	0	0.425	0.444	0.425	0.414	2.627	0.394	0.337	120	586	151	156	-1.236	45	106	48	108	0
4	2	22	"PFL0140"	"oPFL0140"	14630	26960	120	864	806	257	96	97	19	100	99	0	594	569	148	140	140	21	98	98	0	1.692	1.655	1.688	1.645	1.789	1.727	0.874	120	562	1222	1139	0.758	768	454	710	429	0
4	3	22	"PFL0142"	"oPFL0142"	14830	26960	120	296	290	88	94	96	19	99	94	0	457	445	117	139	140	21	98	97	0	0.635	0.641	0.653	0.607	1.884	0.620	0.732	120	613	520	502	-0.655	202	318	196	306	0
4	4	22	"PFL0144"	"oPFL0144"	15020	26960	120	319	321	105	93	97	31	97	95	0	306	302	74	140	141	20	96	96	0	1.361	1.407	1.485	1.352	1.926	1.514	0.654	120	578	392	390	0.445	226	166	228	162	0
4	5	22	"PFJ12815"	"oPFJ12815"	15210	26960	130	958	890	304	93	96	30	100	98	0	784	744	196	136	138	20	100	99	0	1.335	1.311	1.330	1.236	1.829	1.379	0.851	120	648	1513	1405	0.417	865	648	797	608	0
4	6	22	"PFI17725"	"oPFI17725"	15400	26960	130	1537	1441	549	90	92	18	100	97	0	1782	1673	525	133	135	19	99	99	0	0.878	0.877	0.876	0.755	2.199	0.908	0.824	120	659	3096	2891	-0.189	1447	1649	1351	1540	0
4	7	22	"PFL0149"	"oPFL0149"	15570	26960	100	129	137	41	89	90	18	75	56	0	148	148	25	132	133	18	47	22	0	2.500	3.000	1.894	1.748	2.853	3.645	0.070	80	468	56	64	1.322	40	16	48	16	0
4	8	22	"PFG0057"	"oPFG0057"	15790	26960	140	115	121	29	84	86	17	73	47	0	201	204	57	127	129	19	82	69	0	0.419	0.481	0.450	0.463	2.504	0.385	0.325	156	818	105	114	-1.255	31	74	37	77	0
4	9	22	"PFF72505"	"oPFF72505"	15960	26950	120	309	304	84	81	85	34	100	96	0	261	249	65	123	126	23	94	87	0	1.652	1.770	1.768	1.830	1.705	1.757	0.735	120	562	366	349	0.724	228	138	223	126	0
4	10	22	"PFM60543"	"oPFM60543"	16160	26950	120	544	515	157	77	80	21	100	99	0	594	554	182	122	125	19	97	96	0	0.989	1.014	1.014	1.098	1.937	0.974	0.850	120	600	939	870	-0.015	467	472	438	432	0
4	11	22	"PFBL B0178"	"oPFBLOB0178"	16360	26950	120	8661	7754	2632	76	82	59	100	100	0	3450	2969	1250	120	130	105	95	93	0	2.578	2.695	2.594	3.025	2.005	2.746	0.836	120	517	11915	10527	1.366	8585	3330	7678	2849	0
4	12	22	"PFG0058"	"oPFG0058"	16530	26950	110	239	254	77	76	82	59	93	76	0	242	246	61	120	129	106	62	10	0	1.336	1.413	1.369	1.371	1.619	1.602	0.549	80	512	285	304	0.418	163	122	178	126	0
4	13	22	"PFBL B0180"	"oPFBLOB0180"	16750	26960	110	179	179	48	82	85	19	97	87	0	203	198	50	127	129	20	86	73	0	1.276	1.366	1.189	1.300	1.976	1.188	0.396	80	522	173	168	0.352	97	76	97	71	0
4	14	22	"PFBL B0182"	"oPFBLOB0182"	16910	26950	120	790	741	243	82	83	17	100	100	0	725	660	247	125	127	20	97	94	0	1.180	1.232	1.258	1.356	1.915	1.201	0.835	120	595	1308	1194	0.239	708	600	659	535	0
4	15	22	"PFBL B0184"	"oPFBLOB0184"	17110	26960	120	419	404	154	80	83	17	94	93	0	409	397	118	124	127	22	97	97	0	1.189	1.187	1.174	1.089	2.215	1.256	0.758	120	576	624	597	0.250	339	285	324	273	0
4	16	22	"PFI17729"	"oPFI17729"	17290	26950	150	112	112	23	74	76	16	83	58	0	138	138	25	118	120	21	48	16	0	1.900	1.900	1.615	1.687	3.581	1.077	0.048	156	790	58	58	0.926	38	20	38	20	-50
4	17	22	"PFH0036"	"oPFH0036"	17490	26950	120	1418	1375	494	69	70	14	100	100	0	1639	1537	534	108	111	17	100	100	0	0.881	0.914	0.929	0.936	1.772	0.910	0.876	120	559	2880	2735	-0.183	1349	1531	1306	1429	0
4	18	22	"PFA32038"	"oPFA32038"	17670	26950	120	7575	7083	2560	68	69	13	100	100	0	3356	2997	1146	105	106	15	100	99	0	2.309	2.426	2.451	2.433	1.666	2.468	0.899	120	579	10758	9907	1.207	7507	3251	7015	2892	0
4	19	22	"EMPTY"	"EMPTY"	17880	26970	150	70	71	21	67	67	12	21	7	0	105	105	15	104	105	15	19	2	0	3.000	4.000	0.733	0.831	3.317	2.602	0.011	156	844	4	5	1.585	3	1	4	1	-50
4	20	22	"EMPTY"	"EMPTY"	18070	26970	150	66	68	12	66	67	12	17	2	0	99	101	15	104	105	16	11	1	0	0.000	-0.667	0.728	0.720	3.597	0.064	0.001	156	796	-5	-1	Error	0	-5	2	-3	-50
4	21	22	"EMPTY"	"EMPTY"	18260	26970	150	67	67	13	70	72	16	7	1	0	102	104	15	107	109	19	8	0	0	0.600	1.000	0.800	0.792	3.334	0.451	0.027	156	832	-8	-6	-0.737	-3	-5	-3	-3	-50
4	22	22	"EMPTY"	"EMPTY"	18450	26970	150	65	66	14	67	68	14	12	3	0	99	100	14	105	108	28	0	0	0	0.333	0.200	0.771	0.848	4.545	0.214	0.003	156	1029	-8	-6	-1.585	-2	-6	-1	-5	-50
5	1	1	"PFI0414"	"I5572_1"	840	27540	140	226	219	61	65	67	15	98	98	0	245	249	55	99	99	13	100	98	0	1.103	1.027	1.025	1.001	1.661	1.058	0.760	156	750	307	304	0.141	161	146	154	150	0
5	2	1	"PFI0486"	"I7438_2"	1020	27540	140	2105	2191	1046	69	72	20	99	99	0	1853	1892	787	101	103	15	100	99	0	1.162	1.185	1.221	1.122	1.769	1.229	0.916	156	650	3788	3913	0.217	2036	1752	2122	1791	0
5	3	1	"PFI0416"	"I5607_1"	1210	27540	150	143	145	28	73	79	51	76	16	0	183	185	32	108	110	22	94	87	0	0.933	0.935	0.937	0.950	1.889	1.843	0.324	156	730	145	149	-0.100	70	75	72	77	0
5	4	1	"PFI0237"	"I16933_1"	1400	27540	140	211	211	63	71	76	51	93	67	0	428	417	125	110	112	23	98	97	0	0.440	0.456	0.460	0.462	1.667	0.471	0.552	156	683	458	447	-1.184	140	318	140	307	0
5	5	1	"PFI0401"	"I5180_2"	1600	27540	140	505	470	174	71	75	22	99	98	0	619	609	190	111	113	19	100	98	0	0.854	0.801	0.829	0.766	1.549	0.814	0.884	156	660	942	897	-0.227	434	508	399	498	0
5	6	1	"PFI0236"	"I1689_2"	1780	27540	140	1499	1440	581	79	81	23	100	99	0	4270	4223	1511	119	122	22	100	100	0	0.342	0.332	0.332	0.318	1.552	0.330	0.924	156	632	5571	5465	-1.548	1420	4151	1361	4104	0
5	7	1	"PFJ0542"	"J667_1"	1970	27540	140	428	433	136	78	80	20	100	99	0	708	716	214	120	124	22	100	100	0	0.595	0.596	0.606	0.592	1.420	0.582	0.876	156	622	938	951	-0.748	350	588	355	596	0
5	8	1	"PFJ0005"	"J1011_3"	2150	27540	140	446	428	129	82	84	20	98	98	0	582	565	163	124	127	22	99	98	0	0.795	0.785	0.790	0.770	1.503	0.760	0.881	156	647	822	787	-0.331	364	458	346	441	0
5	9	1	"PFJ0310"	"J2896_1"	2350	27540	140	1634	1642	548	80	83	20	100	100	0	2570	2648	734	122	125	23	100	100	0	0.635	0.618	0.644	0.592	1.446	0.622	0.923	156	665	4002	4088	-0.656	1554	2448	1562	2526	0
5	10	1	"PFJ0140"	"J17_1"	2530	27540	140	3075	2892	1037	80	82	20	100	100	0	2275	2167	691	124	127	24	100	99	0	1.392	1.376	1.411	1.336	1.599	1.408	0.918	156	648	5146	4855	0.478	2995	2151	2812	2043	0
5	11	1	"PFJ0200"	"J21_1"	2730	27530	140	1227	1193	332	80	83	19	100	100	0	1397	1341	367	123	127	25	100	98	0	0.900	0.914	0.934	0.954	1.669	0.907	0.910	156	679	2421	2331	-0.151	1147	1274	1113	1218	0
5	12	1	"PFJ0215"	"J21_7"	2910	27530	130	1197	1130	329	77	83	28	100	100	0	1414	1339	336	119	125	37	100	99	0	0.865	0.863	0.862	0.849	1.373	0.849	0.927	120	591	2415	2273	-0.209	1120	1295	1053	1220	0
5	13	1	"PFJ0476"	"J53_48"	3110	27540	140	1766	1683	588	81	85	28	100	100	0	5183	5070	1508	119	125	36	100	100	0	0.333	0.324	0.336	0.309	1.467	0.320	0.926	156	685	6749	6553	-1.588	1685	5064	1602	4951	0
5	14	1	"PFJ0510"	"J58_2"	3300	27540	140	515	511	176	84	87	21	97	96	0	1335	1314	377	127	131	38	99	98	0	0.357	0.360	0.359	0.328	1.630	0.350	0.875	156	659	1639	1614	-1.487	431	1208	427	1187	0
5	15	1	"PFJ0563"	"J70_2"	3490	27530	150	380	376	110	82	85	19	99	98	0	394	397	106	128	130	25	98	97	0	1.120	1.093	1.085	1.100	1.508	1.059	0.808	156	751	564	563	0.164	298	266	294	269	0
5	16	1	"PFJ0575"	"J73_12"	3670	27530	130	971	920	243	84	88	27	100	100	0	1581	1495	332	132	139	65	99	99	0	0.612	0.613	0.629	0.605	1.392	0.598	0.907	120	595	2336	2199	-0.708	887	1449	836	1363	0
5	17	1	"PFJ0599"	"J85_3"	3870	27530	140	298	295	84	86	88	26	97	96	0	503	482	140	130	138	61	95	92	0	0.568	0.594	0.595	0.599	1.528	0.542	0.795	156	712	585	561	-0.815	212	373	209	352	0
5	18	1	"PFJ0018"	"J109_5"	4070	27530	150	108	110	20	76	79	18	76	37	0	171	170	34	119	123	23	81	57	0	0.615	0.667	0.657	0.637	2.415	0.495	0.244	156	676	84	85	-0.700	32	52	34	51	-50
5	19	1	"PFJ0181"	"J198_5"	4250	27530	140	1304	1226	463	78	82	23	100	100	0	2919	2827	1128	122	127	27	99	98	0	0.438	0.424	0.420	0.447	1.838	0.410	0.911	156	636	4023	3853	-1.190	1226	2797	1148	2705	0
5	20	1	"PFJ0227"	"J227_2"	4440	27540	140	149	149	29	81	87	25	93	73	0	237	238	43	122	127	28	97	92	0	0.591	0.586	0.575	0.573	1.972	0.535	0.522	156	810	183	184	-0.758	68	115	68	116	0
5	21	1	"PFJ0246"	"J242_1"	4690	27530	150	121	148	135	76	80	21	73	51	0	154	173	108	115	119	22	71	42	0	1.154	1.241	1.165	1.104	2.603	1.232	0.284	156	779	84	130	0.206	45	39	72	58	-50
5	22	1	"PFJ0280"	"J268_1"	4820	27530	150	1101	1057	354	73	76	18	100	100	0	956	915	296	114	117	27	99	98	0	1.221	1.228	1.241	1.276	1.587	1.221	0.888	156	868	1870	1785	0.288	1028	842	984	801	0
5	1	2	"PFJ0322"	"J309_17"	850	27740	130	258	260	54	65	68	17	100	100	0	344	348	61	100	102	16	100	100	0	0.791	0.786	0.785	0.778	1.373	0.772	0.856	120	609	437	443	-0.338	193	244	195	248	0
5	2	2	"PFJ0363"	"J373_1"	1030	27740	130	693	684	192	69	72	24	100	100	0	594	578	128	103	107	32	100	100	0	1.271	1.295	1.328	1.274	1.307	1.291	0.900	120	573	1115	1090	0.346	624	491	615	475	0
5	3	2	"PFN0173"	"N132_113"	1230	27730	130	715	701	199	72	76	25	100	100	0	1105	1109	276	107	113	34	100	100	0	0.644	0.628	0.634	0.614	1.283	0.641	0.922	120	578	1641	1631	-0.634	643	998	629	1002	0
5	4	2	"PFN0184"	"N132_132"	1430	27740	130	594	581	130	73	76	20	100	100	0	602	593	104	110	114	21	100	100	0	1.059	1.052	1.076	1.040	1.294	1.071	0.912	120	538	1013	991	0.083	521	492	508	483	0
5	5	2	"PFN0186"	"N132_136"	1610	27740	130	788	791	226	74	78	28	100	100	0	1757	1679	452	114	117	21	100	100	0	0.435	0.458	0.452	0.454	1.263	0.440	0.916	120	513	2357	2282	-1.202	714	1643	717	1565	0
5	6	2	"PFN0203"	"N132_171"	1800	27740	140	243	244	65	76	81	29	99	96	0	507	501	135	118	121	21	100	100	0	0.429	0.439	0.429	0.435	1.522	0.415	0.746	156	533	556	551	-1.220	167	389	168	383	0
5	7	2	"PFN0208"	"N132_178"	2000	27740	140	599	592	192	73	79	26	99	99	0	902	901	265	115	116	22	100	100	0	0.668	0.660	0.675	0.647	1.461	0.651	0.903	156	501	1313	1305	-0.581	526	787	519	786	0
5	8	2	"PFN0211"	"N132_181"	2190	27740	130	230	232	46	73	77	24	100	100	0	300	307	60	109	113	22	100	100	0	0.822	0.803	0.817	0.806	1.358	0.764	0.796	120	479	348	357	-0.283	157	191	159	198	0
5	9	2	"PFN0362"	"N135_24"	2370	27740	130	762	766	191	72	77	30	100	100	0	1210	1174	270	109	112	22	100	100	0	0.627	0.652	0.659	0.646	1.273	0.628	0.904	120	487	1791	1759	-0.674	690	1101	694	1065	0
5	10	2	"PFN0373"	"N136_4"	2570	27740	140	405	404	138	74	79	30	98	96	0	683	647	200	115	117	22	100	98	0	0.583	0.620	0.638	0.607	1.582	0.617	0.875	156	431	899	862	-0.779	331	568	330	532	0
5	11	2	"PFN0401"	"N137_50"	2740	27740	130	205	206	44	76	79	19	100	99	0	636	623	133	118	119	22	100	100	0	0.249	0.257	0.260	0.254	1.444	0.243	0.770	120	351	647	635	-2.006	129	518	130	505	0
5	12	2	"PFN0423"	"N138_31"	2930	27740	150	116	119	26	81	84	22	68	40	0	179	178	33	121	126	34	75	34	0	0.603	0.667	0.683	0.712	2.749	0.566	0.274	156	467	93	95	-0.729	35	58	38	57	-50
5	13	2	"PFN0433"	"N138_45"	3120	27740	140	170	190	120	79	81	20	95	89	0	255	260	58	116	120	23	100	97	0	0.655	0.771	0.686	0.660	1.980	1.205	0.439	156	485	230	255	-0.611	91	139	111	144	0
5	14	2	"PFN0409"	"N138_104"	3320	27740	130	259	258	64	76	79	19	100	100	0	312	323	66	114	117	21	100	100	0	0.924	0.871	0.830	0.855	1.405	0.831	0.798	120	486	381	391	-0.114	183	198	182	209	0
5	15	2	"PFN0534"	"N143_18"	3500	27730	130	319	311	79	77	79	18	100	100	0	330	328	55	117	120	21	100	100	0	1.136	1.109	1.112	1.073	1.468	1.130	0.776	120	499	455	445	0.184	242	213	234	211	0
5	16	2	"PFN0540"	"N143_29"	3700	27740	140	200	204	60	81	84	22	95	92	0	405	398	105	123	129	48	98	92	0	0.422	0.447	0.402	0.430	1.827	0.423	0.678	156	605	401	398	-1.245	119	282	123	275	0
5	17	2	"PFN0556"	"N143_56"	3920	27740	150	111	110	21	83	86	20	62	25	0	149	149	25	128	132	25	41	10	0	1.333	1.286	1.000	1.045	3.259	0.751	0.152	156	496	49	48	0.415	28	21	27	21	-50
5	18	2	"PFN0562"	"N143_66"	4080	27740	140	306	295	90	84	89	26	98	94	0	570	561	124	132	134	27	100	99	0	0.507	0.492	0.502	0.457	1.562	0.492	0.814	156	389	660	640	-0.980	222	438	211	429	0
5	19	2	"PFN0608"	"N147_16"	4220	27740	150	137	146	47	92	97	30	62	40	0	174	189	56	143	147	31	48	27	0	1.452	1.174	1.150	1.184	2.982	0.914	0.363	156	566	76	100	0.538	45	31	54	46	-50
5	20	2	"PFN0623"	"N148_7"	4470	27750	120	128	131	35	87	91	26	65	33	0	201	207	46	129	135	31	83	64	0	0.569	0.564	0.533	0.522	3.036	0.528	0.296	120	541	113	122	-0.812	41	72	44	78	0
5	21	2	"PFN0714"	"N151_50"	4650	27740	140	3958	3931	1557	79	81	20	100	99	0	5629	5395	2062	118	121	23	99	98	0	0.704	0.730	0.734	0.709	1.673	0.727	0.933	156	469	9390	9129	-0.507	3879	5511	3852	5277	0
5	22	2	"PFN0723"	"N152_1"	4830	27730	130	674	691	207	76	78	20	100	100	0	644	639	124	117	120	32	100	100	0	1.135	1.178	1.188	1.150	1.378	1.227	0.880	120	526	1125	1137	0.182	598	527	615	522	0
5	1	3	"PFN0727"	"N152_17"	860	27940	130	279	276	51	70	72	19	100	100	0	390	394	64	104	107	18	100	100	0	0.731	0.710	0.724	0.701	1.371	0.706	0.817	120	631	495	496	-0.453	209	286	206	290	0
5	2	3	"PFN0735"	"N153_15"	1050	27950	130	296	295	68	71	73	17	100	99	0	532	523	89	106	108	18	100	100	0	0.528	0.537	0.554	0.519	1.382	0.523	0.846	120	545	651	641	-0.921	225	426	224	417	0
5	3	3	"PFN0750"	"N155_14"	1240	27940	130	395	396	88	69	72	20	100	100	0	1798	1806	441	107	110	30	100	100	0	0.193	0.192	0.188	0.192	1.250	0.181	0.916	120	538	2017	2026	-2.375	326	1691	327	1699	0
5	4	3	"PFN0757"	"N155_25"	1430	27940	140	375	363	112	74	76	20	98	96	0	631	604	159	112	115	22	100	99	0	0.580	0.587	0.600	0.560	1.530	0.588	0.884	156	578	820	781	-0.786	301	519	289	492	0
5	5	3	"PFB0217"	"B567"	1620	27940	130	683	678	148	78	83	29	100	100	0	438	446	75	119	121	20	100	100	0	1.897	1.835	1.852	1.822	1.311	1.957	0.867	120	494	924	927	0.923	605	319	600	327	0
5	6	3	"PFB0221"	"B573"	1810	27940	150	1146	1131	426	76	81	29	99	98	0	793	819	230	116	118	19	100	100	0	1.581	1.501	1.544	1.386	1.643	1.599	0.904	156	509	1747	1758	0.660	1070	677	1055	703	0
5	7	3	"PFB0223"	"B577"	2000	27940	140	226	229	66	71	75	24	98	95	0	448	447	116	107	110	17	100	100	0	0.455	0.465	0.461	0.440	1.612	0.455	0.763	156	471	496	498	-1.138	155	341	158	340	0
5	8	3	"PFB0225"	"B583"	2180	27930	140	1047	1004	352	67	71	22	100	100	0	983	981	341	103	105	16	99	99	0	1.114	1.067	1.082	1.098	1.594	1.050	0.903	156	495	1860	1815	0.155	980	880	937	878	0
5	9	3	"PFB0227"	"B587"	2390	27930	140	177	184	52	69	74	30	95	87	0	256	264	59	104	108	20	100	100	0	0.711	0.719	0.731	0.677	1.727	0.754	0.664	156	475	260	275	-0.493	108	152	115	160	0
5	10	3	"PFB0229"	"B590"	2590	27900	150	95	101	32	75	82	34	31	9	0	131	134	31	113	115	22	40	18	0	1.111	1.238	0.957	0.942	3.349	1.646	0.087	156	381	38	47	0.152	20	18	26	21	-50
5	11	3	"PFB0246"	"B618"	2770	27890	150	101	104	23	77	81	24	48	12	0	130	133	25	116	118	20	41	17	0	1.714	1.588	0.891	1.139	4.408	1.375	0.085	156	364	38	44	0.778	24	14	27	17	-50
5	12	3	"PFB0256"	"B634"	2960	27920	150	99	108	52	74	78	22	54	24	0	127	130	29	113	117	21	37	14	0	1.786	2.000	1.225	1.287	3.286	2.901	0.120	156	337	39	51	0.837	25	14	34	17	-50
5	13	3	"PFB0259"	"B64"	3130	27930	140	2053	1979	668	70	73	19	100	99	0	823	785	217	108	110	20	100	100	0	2.773	2.820	2.860	2.752	1.646	3.007	0.881	156	411	2698	2586	1.472	1983	715	1909	677	0
5	14	3	"PFB0262"	"B645"	3340	27920	150	114	116	24	71	73	17	88	62	0	129	133	22	109	111	19	53	24	0	2.150	1.875	1.581	1.824	3.048	1.303	0.157	156	534	63	69	1.104	43	20	45	24	-50
5	15	3	"PFB0270"	"B664"	3520	27930	140	159	164	37	72	73	15	99	96	0	170	174	28	112	113	19	94	80	0	1.500	1.484	1.503	1.544	2.099	1.525	0.495	156	465	145	154	0.585	87	58	92	62	0
5	16	3	"PFB0273"	"B667"	3710	27930	140	347	340	91	76	77	17	99	98	0	401	396	85	114	116	20	100	100	0	0.944	0.936	0.935	0.904	1.482	0.943	0.872	156	510	558	546	-0.083	271	287	264	282	0
5	17	3	"PFC0002"	"C101"	3900	27920	130	261	263	57	76	79	17	100	100	0	372	368	63	116	119	20	100	100	0	0.723	0.742	0.714	0.731	1.366	2.670	0.175	120	401	441	439	-0.469	185	256	187	252	0
5	18	3	"PFC0006"	"C113"	4060	27930	150	130	137	46	78	82	25	78	51	0	180	179	38	120	125	27	78	52	0	0.867	1.000	1.000	0.957	2.548	1.030	0.421	156	460	112	118	-0.206	52	60	59	59	-50
5	19	3	"PFC0009"	"C116"	4280	27920	140	140	143	31	82	87	29	86	48	0	302	307	66	125	133	33	98	95	0	0.328	0.335	0.327	0.315	1.892	0.328	0.523	156	668	235	243	-1.610	58	177	61	182	0
5	20	3	"PFC0011"	"C118"	4510	27910	90	114	123	38	82	84	22	67	30	0	152	159	34	121	126	26	55	36	0	1.032	1.079	0.915	1.098	3.638	0.853	0.178	52	316	63	79	0.046	32	31	41	38	0
5	21	3	"PFC0013"	"C122"	4680	27910	150	97	99	20	77	79	18	53	25	0	129	130	24	119	121	22	30	6	0	2.000	2.000	1.043	0.888	3.822	0.666	0.037	156	454	30	33	1.000	20	10	22	11	-50
5	22	3	"PFC0015"	"C125"	4850	27920	140	619	605	181	76	78	18	100	100	0	432	431	121	117	122	37	98	96	0	1.724	1.685	1.697	1.748	1.595	1.715	0.839	156	619	858	843	0.786	543	315	529	314	0
5	1	4	"PFC0035"	"C162"	870	28130	140	2097	1955	537	71	76	23	100	100	0	2097	1976	614	105	109	22	100	100	0	1.017	1.007	1.022	1.054	1.490	0.988	0.931	156	686	4018	3755	0.024	2026	1992	1884	1871	0
5	2	4	"PFC0037"	"C164"	1060	28130	130	203	205	40	69	73	18	100	99	0	355	359	70	104	106	17	100	100	0	0.534	0.533	0.551	0.526	1.494	0.484	0.743	120	443	385	391	-0.905	134	251	136	255	0
5	3	4	"PFC0039"	"C171"	1250	28130	140	218	218	67	71	76	28	97	90	0	403	397	97	106	109	20	100	99	0	0.495	0.505	0.494	0.469	1.677	0.502	0.783	156	513	444	438	-1.015	147	297	147	291	0
5	4	4	"PFC0042"	"C179"	1450	28130	130	295	302	56	76	80	28	100	100	0	448	438	76	116	118	20	100	100	0	0.660	0.702	0.680	0.699	1.357	0.669	0.834	120	474	551	548	-0.600	219	332	226	322	0
5	5	4	"PFC0044"	"C180"	1640	28130	140	170	179	50	77	80	20	98	95	0	283	290	59	121	121	18	100	100	0	0.574	0.604	0.564	0.576	1.758	0.565	0.569	156	487	255	271	-0.801	93	162	102	169	0
5	6	4	"PFC0046"	"C184"	1820	28130	140	107	110	26	75	77	20	71	34	0	200	202	37	115	117	18	96	92	0	0.376	0.402	0.388	0.362	2.525	0.368	0.328	156	465	117	122	-1.409	32	85	35	87	0
5	7	4	"PFD0183"	"D23156_27"	2020	28120	130	230	230	50	70	81	105	85	16	0	491	504	116	109	119	91	100	96	0	0.419	0.405	0.397	0.402	1.373	0.380	0.793	120	472	542	555	-1.256	160	382	160	395	0
5	8	4	"PFD0186"	"D23156_40"	2210	28120	130	216	218	49	67	78	102	80	15	0	524	503	122	106	114	88	100	95	0	0.356	0.380	0.369	0.380	1.438	0.476	0.478	120	499	567	548	-1.488	149	418	151	397	0
5	9	4	"PFD0190"	"D2337_1"	2390	28120	140	208	210	53	69	73	20	99	96	0	205	208	46	105	107	17	98	94	0	1.390	1.369	1.385	1.403	1.721	1.366	0.682	156	509	239	244	0.475	139	100	141	103	0
5	10	4	"PFD0198"	"D23657_2"	2580	28070	150	88	97	39	74	79	24	37	18	0	120	122	22	110	113	20	33	11	0	1.400	1.917	1.500	1.455	3.415	2.670	0.136	156	556	24	35	0.485	14	10	23	12	-50
5	11	4	"PFD0208"	"D25498_1"	2790	28100	150	93	95	26	76	80	26	32	10	0	123	124	20	112	116	21	31	5	0	1.545	1.583	1.060	1.269	4.110	2.257	0.074	156	611	28	31	0.628	17	11	19	12	-50
5	12	4	"PFD0213"	"D2660_1"	2990	28090	150	90	98	40	72	76	23	39	18	0	119	123	23	111	114	21	25	12	0	2.250	2.167	1.583	1.543	4.165	2.381	0.116	156	459	26	38	1.170	18	8	26	12	-50
5	13	4	"PFD0248"	"D33539_109"	3150	28120	130	432	445	123	70	71	16	100	100	0	364	373	94	107	109	17	100	100	0	1.409	1.410	1.445	1.418	1.358	1.440	0.853	120	424	619	641	0.494	362	257	375	266	0
5	14	4	"PFD0250"	"D33539_15"	3340	28120	130	400	403	111	68	70	13	100	100	0	430	425	97	107	108	16	100	100	0	1.028	1.053	1.030	1.043	1.307	1.021	0.868	120	485	655	653	0.040	332	323	335	318	0
5	15	4	"PFD0252"	"D33539_17"	3530	28120	140	568	549	172	71	73	15	100	98	0	311	313	67	109	111	19	99	98	0	2.460	2.343	2.279	2.262	1.589	2.485	0.853	156	480	699	682	1.299	497	202	478	204	0
5	16	4	"PFD0256"	"D33539_23"	3710	28120	130	293	312	95	79	81	21	100	100	0	361	376	60	117	120	25	100	100	0	0.877	0.900	0.880	0.864	1.389	0.949	0.777	120	511	458	492	-0.189	214	244	233	259	0
5	17	4	"PFD0259"	"D33539_28"	3910	28120	140	921	899	361	78	80	19	99	98	0	734	735	222	119	121	22	99	98	0	1.371	1.333	1.385	1.212	1.909	1.400	0.894	156	531	1458	1437	0.455	843	615	821	616	0
5	18	4	"PFD0261"	"D33539_3"	4100	28140	150	94	99	31	76	78	18	49	19	0	119	124	25	116	121	23	23	6	0	6.000	2.875	1.164	1.233	3.398	1.153	0.103	156	585	21	31	2.585	18	3	23	8	-50
5	19	4	"PFD0277"	"D33539_63"	4300	28110	130	298	321	89	74	75	15	100	100	0	449	464	113	112	115	19	100	100	0	0.665	0.702	0.697	0.691	1.324	0.674	0.865	120	543	561	599	-0.589	224	337	247	352	0
5	20	4	"PFD0281"	"D33539_69"	4510	28110	150	93	97	22	75	79	21	41	17	0	133	134	22	114	118	23	39	11	0	0.947	1.100	0.952	0.954	4.308	0.799	0.160	156	724	37	42	-0.078	18	19	22	20	-50
5	21	4	"PFD0283"	"D33539_74"	4690	28130	150	94	97	22	74	77	18	53	25	0	131	132	25	114	116	21	40	14	0	1.176	1.278	0.933	1.071	3.529	0.660	0.065	156	544	37	41	0.234	20	17	23	18	-50
5	22	4	"PFD0286"	"D33539_85"	4870	28110	140	307	301	79	74	75	15	100	98	0	507	498	138	113	115	18	100	98	0	0.591	0.590	0.578	0.597	1.639	0.565	0.876	156	672	627	612	-0.758	233	394	227	385	0
5	1	5	"PFD0288"	"D33539_87"	890	28320	130	214	211	41	70	76	26	100	98	0	302	305	49	104	108	23	100	100	0	0.727	0.701	0.708	0.692	1.417	0.689	0.768	120	579	342	342	-0.459	144	198	141	201	0
5	2	5	"PFD0292"	"D33539_97"	1070	28310	150	129	134	41	69	73	22	92	68	0	156	160	33	104	105	18	91	71	0	1.154	1.161	1.237	1.136	2.322	1.163	0.402	156	550	112	121	0.206	60	52	65	56	0
5	3	5	"PFD0343"	"D40381_1"	1270	28310	130	193	195	37	73	78	29	100	97	0	216	218	35	109	111	20	100	99	0	1.121	1.119	1.075	1.125	1.546	1.073	0.558	120	483	227	231	0.165	120	107	122	109	0
5	4	5	"PFD0345"	"D4043_2"	1450	28310	130	397	399	109	77	81	29	100	99	0	502	498	109	118	119	19	100	100	0	0.833	0.847	0.818	0.832	1.317	0.838	0.877	120	496	704	702	-0.263	320	384	322	380	0
5	5	5	"PFD0355"	"D42243_17"	1640	28330	150	95	104	42	76	80	26	39	13	0	127	131	26	117	118	19	35	18	0	1.900	2.000	1.056	1.201	3.300	3.413	0.090	156	525	29	42	0.926	19	10	28	14	-50
5	6	5	"PFD0362"	"D42243_29"	1850	28320	150	89	97	40	72	75	25	37	12	0	119	123	23	108	111	19	35	15	0	1.545	1.667	1.105	1.053	3.493	3.874	0.096	156	531	28	40	0.628	17	11	25	15	-50
5	7	5	"PFD0367"	"D42243_37"	2020	28320	140	649	658	235	68	79	101	98	91	0	1477	1425	472	106	115	87	98	97	0	0.424	0.447	0.467	0.431	1.788	0.440	0.903	156	512	1952	1909	-1.239	581	1371	590	1319	0
5	8	5	"PFD0369"	"D42243_39"	2210	28320	130	155	160	38	68	78	101	36	0	0	412	410	86	105	113	87	99	92	0	0.283	0.302	0.288	0.291	1.505	0.541	0.368	120	513	394	397	-1.819	87	307	92	305	0
5	9	5	"PFE0400"	"E2667_1"	2400	28310	130	152	160	34	68	71	18	100	100	0	204	208	36	105	106	14	100	99	0	0.848	0.893	0.916	0.899	1.649	0.923	0.578	120	473	183	195	-0.237	84	99	92	103	0
5	10	5	"PFE0403"	"E26771_1"	2570	28310	140	1013	964	386	71	76	26	100	98	0	972	883	332	106	110	18	97	96	0	1.088	1.149	1.169	1.234	1.896	1.159	0.897	156	608	1808	1670	0.121	942	866	893	777	0
5	11	5	"PFE0405"	"E26771_4"	2770	28310	130	220	221	44	71	75	25	100	100	0	331	339	69	108	111	17	100	100	0	0.668	0.649	0.668	0.649	1.445	0.608	0.730	120	546	372	381	-0.582	149	223	150	231	0
5	12	5	"PFE0408"	"E26934_1"	2960	28310	140	427	409	129	75	79	24	99	98	0	451	451	125	113	116	20	99	99	0	1.041	0.988	1.026	0.957	1.621	0.987	0.826	156	571	690	672	0.059	352	338	334	338	0
5	13	5	"PFE0411"	"E27042_1"	3170	28300	150	97	99	24	76	80	23	48	14	0	133	135	25	114	117	22	46	17	0	1.105	1.095	1.148	0.939	3.055	1.620	0.203	156	571	40	44	0.144	21	19	23	21	-50
5	14	5	"PFE0415"	"E27173_1"	3350	28310	130	143	143	26	72	74	18	99	92	0	236	238	40	109	112	17	100	100	0	0.559	0.550	0.546	0.537	1.623	0.537	0.628	120	463	198	200	-0.839	71	127	71	129	0
5	15	5	"PFE0439"	"E27723_18"	3530	28310	140	571	549	180	73	75	18	98	98	0	820	763	235	110	113	20	99	98	0	0.701	0.729	0.720	0.722	1.780	0.720	0.884	156	507	1208	1129	-0.512	498	710	476	653	0
5	16	5	"PFE0443"	"E27723_9"	3720	28320	110	126	127	25	80	83	28	80	27	0	197	194	35	117	121	24	92	83	0	0.575	0.610	0.610	0.606	2.573	0.717	0.305	80	444	126	124	-0.798	46	80	47	77	0
5	17	5	"PFE0446"	"E27742_6"	3910	28310	130	150	151	33	77	80	27	93	70	0	194	198	31	117	120	23	95	89	0	0.948	0.914	0.969	0.910	2.140	0.916	0.490	120	445	150	155	-0.077	73	77	74	81	0
5	18	5	"PFE0452"	"E28056_1"	4070	28340	150	95	108	97	75	77	18	51	26	0	129	133	28	116	119	21	38	17	0	1.538	1.941	0.947	1.127	3.937	8.232	0.052	156	496	33	50	0.621	20	13	33	17	-50
5	19	5	"PFE0454"	"E28350_1"	4300	28310	140	153	151	32	75	78	19	96	86	0	199	198	34	114	118	22	95	85	0	0.918	0.905	0.926	0.918	1.860	0.915	0.529	156	674	163	160	-0.124	78	85	76	84	0
5	20	5	"PFE0458"	"E28462_2"	4510	28320	80	120	116	24	67	72	22	88	61	0	156	162	26	106	110	20	96	67	0	1.060	0.875	0.888	0.838	2.156	0.836	0.246	52	284	103	105	0.084	53	50	49	56	0
5	21	5	"PFE0487"	"E29895_1"	4660	28320	110	118	121	25	72	75	19	90	65	0	147	151	25	111	114	20	75	46	0	1.278	1.225	1.056	1.315	2.518	1.163	0.191	80	414	82	89	0.354	46	36	49	40	0
5	22	5	"PFE0491"	"E29931_3"	4860	28300	130	297	294	63	75	77	18	100	100	0	299	299	53	114	116	18	100	99	0	1.200	1.184	1.247	1.188	1.419	1.150	0.831	120	600	407	404	0.263	222	185	219	185	0
5	1	6	"PFE0494"	"E30210_1"	880	28510	130	209	210	48	70	77	29	100	97	0	419	418	79	105	110	27	100	100	0	0.443	0.447	0.431	0.439	1.530	0.418	0.685	120	627	453	453	-1.176	139	314	140	313	0
5	2	6	"PFE0498"	"E3038_3"	1070	28510	130	153	159	31	68	72	22	100	94	0	215	216	36	102	105	18	100	98	0	0.752	0.798	0.836	0.795	1.598	0.795	0.661	120	532	198	205	-0.411	85	113	91	114	0
5	3	6	"PFE0502"	"E3185_4"	1270	28510	140	277	271	72	70	74	19	97	96	0	490	468	125	105	108	18	98	98	0	0.538	0.554	0.555	0.550	1.655	0.528	0.826	156	595	592	564	-0.895	207	385	201	363	0
5	4	6	"PFE0504"	"E3185_6"	1460	28510	130	1289	1336	403	73	77	21	100	100	0	1323	1321	295	110	112	17	100	100	0	1.002	1.043	1.051	1.007	1.336	1.082	0.928	120	486	2429	2474	0.004	1216	1213	1263	1211	0
5	5	6	"PFE0525"	"E3552_1"	1640	28510	140	1030	1047	431	76	81	29	98	98	0	1012	939	296	110	112	19	100	100	0	1.058	1.171	1.169	1.089	1.629	1.229	0.913	156	597	1856	1800	0.081	954	902	971	829	0
5	6	6	"PFE0531"	"E3831_2"	1830	28510	110	115	121	32	71	76	24	80	42	0	131	145	48	104	107	20	60	40	0	1.630	1.220	1.356	1.480	3.328	1.020	0.206	80	431	71	91	0.705	44	27	50	41	0
5	7	6	"PFE0534"	"E390_1"	2030	28500	130	269	263	69	68	70	17	100	99	0	240	247	45	104	107	18	100	100	0	1.478	1.364	1.406	1.315	1.506	1.438	0.779	120	520	337	338	0.564	201	136	195	143	0
5	8	6	"PFE0539"	"E4159_1"	2210	28500	130	254	258	57	67	70	18	100	100	0	296	295	49	106	108	16	100	100	0	0.984	1.011	1.036	0.999	1.464	1.001	0.755	120	520	377	380	-0.023	187	190	191	189	0
5	9	6	"PFE0542"	"E4247_1"	2400	28500	130	1129	1058	241	70	73	21	100	100	0	1279	1233	248	109	111	16	100	100	0	0.905	0.879	0.883	0.880	1.334	0.868	0.929	120	574	2229	2112	-0.144	1059	1170	988	1124	0
5	10	6	"PFE0547"	"E4295_1"	2610	28500	130	216	224	49	72	76	23	99	98	0	279	285	49	110	112	17	100	100	0	0.852	0.869	0.851	0.851	1.499	0.879	0.742	120	566	313	327	-0.231	144	169	152	175	0
5	11	6	"PFF0499"	"F2457_1"	2800	28510	120	118	126	50	75	77	24	70	40	0	141	144	33	110	113	18	70	41	0	1.387	1.500	1.241	1.252	2.714	2.125	0.234	120	456	74	85	0.472	43	31	51	34	0
5	12	6	"PFF0505"	"F24631_2"	2970	28500	130	545	552	122	77	79	19	100	100	0	743	743	178	114	117	20	100	100	0	0.744	0.755	0.750	0.761	1.255	0.722	0.910	120	435	1097	1104	-0.427	468	629	475	629	0
5	13	6	"PFF0507"	"F246_1"	3140	28510	150	123	125	32	83	86	24	71	35	0	157	161	30	123	126	23	62	35	0	1.176	1.105	1.106	1.076	2.978	1.106	0.159	156	584	74	80	0.234	40	34	42	38	-50
5	14	6	"PFF0509"	"F24843_2"	3360	28500	130	265	276	66	78	81	20	100	100	0	482	483	87	117	120	22	100	100	0	0.512	0.541	0.544	0.523	1.450	0.538	0.800	120	542	552	564	-0.965	187	365	198	366	0
5	15	6	"PFF0513"	"F25069_1"	3550	28500	140	101	116	80	73	74	15	66	44	0	134	142	35	111	113	17	58	37	0	1.217	1.387	1.136	1.219	3.388	3.119	0.189	156	516	51	74	0.284	28	23	43	31	0
5	16	6	"PFF0515"	"F25114_1"	3730	28500	130	385	384	83	74	77	24	100	100	0	496	491	93	112	113	17	100	100	0	0.810	0.818	0.822	0.813	1.293	0.809	0.884	120	495	695	689	-0.304	311	384	310	379	0
5	17	6	"PFF0554"	"F26408_1"	3920	28500	140	1206	1142	426	76	80	27	98	96	0	1158	1114	328	114	116	18	100	100	0	1.082	1.066	1.073	0.970	1.757	1.106	0.916	156	455	2174	2066	0.114	1130	1044	1066	1000	0
5	18	6	"PFF0556"	"F26422_2"	4110	28500	130	495	487	99	80	84	20	100	100	0	708	705	123	122	124	20	100	100	0	0.708	0.698	0.679	0.692	1.280	0.680	0.896	120	447	1001	990	-0.498	415	586	407	583	0
5	19	6	"PFF0558"	"F26666_3"	4310	28490	130	2066	2032	637	77	79	18	100	100	0	1685	1691	448	117	120	20	100	100	0	1.268	1.242	1.262	1.219	1.263	1.270	0.926	120	543	3557	3529	0.343	1989	1568	1955	1574	0
5	20	6	"PFF0560"	"F26774_1"	4500	28490	130	223	235	55	72	73	16	100	100	0	394	398	84	111	113	19	100	100	0	0.534	0.568	0.584	0.565	1.374	0.546	0.828	120	540	434	450	-0.906	151	283	163	287	0
5	21	6	"PFF0563"	"F27064_1"	4690	28490	130	296	294	57	73	74	14	100	100	0	500	494	95	113	114	17	100	100	0	0.576	0.580	0.594	0.580	1.349	0.555	0.855	120	501	610	602	-0.795	223	387	221	381	0
5	22	6	"PFF0568"	"F27351_1"	4870	28490	140	486	471	128	73	74	14	100	100	0	367	361	92	113	114	17	99	98	0	1.626	1.605	1.637	1.659	1.501	1.614	0.873	156	702	667	646	0.701	413	254	398	248	0
5	1	7	"PFF0597"	"F28584_1"	890	28700	150	114	141	118	69	75	27	76	38	0	145	159	74	103	107	23	73	45	0	1.071	1.286	1.181	1.180	3.057	1.591	0.609	156	780	87	128	0.100	45	42	72	56	0
5	2	7	"PFF0599"	"F28782_1"	1090	28700	130	334	327	70	71	75	22	100	100	0	694	697	161	104	106	18	100	100	0	0.446	0.432	0.435	0.431	1.298	0.415	0.870	120	527	853	849	-1.166	263	590	256	593	0
5	3	7	"PFF0601"	"F28897_1"	1280	28700	130	486	490	122	75	78	20	100	100	0	922	922	201	110	112	20	100	100	0	0.506	0.511	0.515	0.500	1.323	0.510	0.896	120	522	1223	1227	-0.982	411	812	415	812	0
5	4	7	"PFF0611"	"F29309_1"	1470	28700	130	168	177	58	71	76	19	99	95	0	260	261	56	110	111	17	100	99	0	0.647	0.702	0.655	0.672	1.781	0.726	0.599	120	595	247	257	-0.629	97	150	106	151	0
5	5	7	"PFF0617"	"F29473_1"	1680	28710	80	107	110	24	76	81	25	63	17	0	145	143	22	110	110	20	71	42	0	0.886	1.030	0.900	0.921	4.029	1.466	0.113	52	300	66	67	-0.175	31	35	34	33	0
5	6	7	"PFF0622"	"F29632_5"	1850	28690	130	392	390	99	74	80	27	100	100	0	532	529	121	107	110	21	100	100	0	0.748	0.749	0.721	0.743	1.368	0.725	0.833	120	590	743	738	-0.418	318	425	316	422	0
5	7	7	"PFF0646"	"F30537_4"	2040	28700	130	719	712	157	71	75	21	100	100	0	969	939	144	109	111	18	100	100	0	0.753	0.772	0.748	0.760	1.236	0.772	0.928	120	563	1508	1471	-0.408	648	860	641	830	0
5	8	7	"PFF0652"	"F30663_2"	2230	28700	130	737	711	169	74	79	25	100	100	0	787	775	157	112	115	21	100	100	0	0.982	0.961	0.997	0.949	1.279	0.965	0.905	120	543	1338	1300	-0.026	663	675	637	663	0
5	9	7	"PFF0656"	"F30728_1"	2420	28700	120	199	205	51	78	84	26	99	95	0	244	249	49	117	125	93	80	11	0	0.953	0.962	0.960	0.959	1.658	0.378	0.278	120	496	248	259	-0.070	121	127	127	132	0
5	10	7	"PFF0659"	"F30796_1"	2600	28700	120	213	210	42	79	85	26	100	98	0	383	388	75	116	120	22	100	100	0	0.502	0.482	0.496	0.475	1.552	0.439	0.677	120	467	401	403	-0.995	134	267	131	272	0
5	11	7	"PFF0661"	"F3084_1"	2790	28700	140	950	943	342	80	84	27	100	98	0	1115	1044	319	116	119	20	100	99	0	0.871	0.930	0.933	0.903	1.650	0.947	0.908	156	505	1869	1791	-0.199	870	999	863	928	0
5	12	7	"PFF0665"	"F31008_1"	2980	28700	140	1135	1065	413	81	86	26	98	98	0	1609	1522	493	123	124	22	100	100	0	0.709	0.703	0.726	0.656	1.757	0.714	0.900	156	474	2540	2383	-0.496	1054	1486	984	1399	0
5	13	7	"PFF1271"	"F51945_3"	3170	28690	130	1755	1715	421	82	86	20	100	100	0	1943	1904	444	125	126	22	100	100	0	0.920	0.918	0.899	0.919	1.272	0.903	0.925	120	503	3491	3412	-0.120	1673	1818	1633	1779	0
5	14	7	"PFF1274"	"F5206_2"	3360	28690	130	270	270	60	81	83	19	100	100	0	453	449	93	122	124	21	100	100	0	0.571	0.578	0.547	0.575	1.400	0.556	0.839	120	561	520	516	-0.808	189	331	189	327	0
5	15	7	"PFF1276"	"F5206_7"	3550	28690	130	166	168	34	77	80	19	100	91	0	256	261	44	117	120	20	100	98	0	0.640	0.632	0.599	0.608	1.690	0.611	0.639	120	527	228	235	-0.643	89	139	91	144	0
5	16	7	"PFF1278"	"F52084_1"	3740	28690	130	176	178	35	73	76	17	100	97	0	280	279	58	111	113	17	99	99	0	0.609	0.625	0.621	0.633	1.646	0.567	0.665	120	506	272	273	-0.714	103	169	105	168	0
5	17	7	"PFF1290"	"F52397_2"	3930	28690	140	18069	16577	5912	74	76	18	100	100	0	13569	12465	4393	111	114	17	100	99	0	1.337	1.336	1.378	1.368	1.911	1.350	0.936	156	510	31453	28857	0.419	17995	13458	16503	12354	0
5	18	7	"PFF1292"	"F52444_1"	4120	28690	140	291	279	73	80	82	20	98	96	0	334	335	63	118	122	20	100	98	0	0.977	0.917	0.940	0.877	1.592	0.952	0.797	156	522	427	416	-0.034	211	216	199	217	0
5	19	7	"PFF1323"	"F53383_7"	4310	28690	130	1052	1082	250	77	79	17	100	100	0	1314	1307	213	118	121	19	100	100	0	0.815	0.845	0.841	0.833	1.234	0.859	0.924	120	501	2171	2194	-0.295	975	1196	1005	1189	0
5	20	7	"PFF1327"	"F53446_1"	4500	28690	140	189	191	47	72	73	14	98	96	0	330	320	72	111	113	17	100	99	0	0.534	0.569	0.558	0.557	1.551	0.561	0.798	156	590	336	328	-0.904	117	219	119	209	0
5	21	7	"PFF1329"	"F53449_1"	4700	28680	130	392	395	66	72	74	15	100	100	0	462	461	73	112	113	16	100	100	0	0.914	0.926	0.935	0.929	1.289	0.897	0.886	120	568	670	672	-0.129	320	350	323	349	0
5	22	7	"PFF1335"	"F53749_1"	4890	28680	130	309	306	56	71	73	14	100	100	0	335	337	63	112	113	16	100	100	0	1.067	1.044	1.067	1.056	1.332	1.009	0.856	120	635	461	460	0.094	238	223	235	225	0
5	1	8	"PFF1338"	"F53871_1"	910	28890	140	152	156	43	67	71	22	94	86	0	197	200	43	99	102	19	96	94	0	0.867	0.881	0.868	0.842	1.904	0.906	0.571	156	713	183	190	-0.205	85	98	89	101	0
5	2	8	"PFF1343"	"F53897_2"	1100	28890	130	4065	3866	979	72	77	26	100	100	0	3280	3130	705	104	108	21	100	100	0	1.257	1.254	1.270	1.247	1.177	1.264	0.953	120	526	7169	6820	0.330	3993	3176	3794	3026	0
5	3	8	"PFF1370"	"F54899_1"	1280	28890	130	290	285	65	74	78	24	100	100	0	544	538	122	111	113	19	100	100	0	0.499	0.494	0.501	0.493	1.438	0.449	0.783	120	533	649	638	-1.003	216	433	211	427	0
5	4	8	"PFF1379"	"F55001_1"	1470	28890	130	839	820	219	71	75	22	100	100	0	1230	1199	290	108	110	17	100	100	0	0.684	0.687	0.682	0.681	1.298	0.667	0.912	120	563	1890	1840	-0.547	768	1122	749	1091	0
5	5	8	"PFF1381"	"F55001_6"	1670	28890	130	361	367	85	71	78	25	100	100	0	450	441	90	106	108	18	100	100	0	0.843	0.884	0.897	0.882	1.330	0.871	0.862	120	573	634	631	-0.246	290	344	296	335	0
5	6	8	"PFF1388"	"F5510_1"	1850	28890	130	145	144	32	71	77	26	94	75	0	201	210	48	108	110	19	99	93	0	0.796	0.716	0.727	0.726	1.833	0.624	0.481	120	562	167	175	-0.330	74	93	73	102	0
5	7	8	"PFF1391"	"F55150_2"	2040	28890	130	149	161	85	74	78	24	97	82	0	185	190	34	111	112	18	98	89	0	1.014	1.101	0.985	1.028	2.146	2.116	0.264	120	547	149	166	0.019	75	74	87	79	0
5	8	8	"PFF1406"	"F55492_1"	2240	28890	140	17494	17398	8246	80	85	27	100	100	0	18063	18279	7395	116	123	90	99	99	0	0.970	0.953	0.964	0.880	1.915	0.985	0.930	156	533	35361	35481	-0.043	17414	17947	17318	18163	0
5	9	8	"PFF1434"	"F57034_1"	2420	28890	130	384	385	96	86	93	33	100	99	0	433	432	80	124	131	92	100	92	0	0.964	0.971	0.984	0.951	1.439	0.656	0.450	120	514	607	607	-0.052	298	309	299	308	0
5	10	8	"PFF1437"	"F57064_2"	2620	28880	130	651	624	131	85	92	31	100	100	0	641	618	123	122	125	23	100	100	0	1.091	1.087	1.080	1.092	1.265	1.073	0.899	120	539	1085	1035	0.125	566	519	539	496	0
5	11	8	"PFF1447"	"F57388_2"	2810	28880	130	367	382	116	84	91	32	100	100	0	537	547	132	122	125	21	100	100	0	0.682	0.701	0.694	0.695	1.353	0.695	0.815	120	501	698	723	-0.552	283	415	298	425	0
5	12	8	"PFF1456"	"F5774_1"	3000	28880	130	501	485	120	86	92	30	100	100	0	408	397	89	130	129	21	100	100	0	1.493	1.494	1.500	1.516	1.333	1.455	0.850	120	488	693	666	0.578	415	278	399	267	0
5	13	8	"PFF1458"	"F57777_2"	3180	28890	130	175	188	52	91	94	27	96	83	0	340	338	56	133	134	23	100	100	0	0.406	0.473	0.447	0.429	1.690	0.494	0.603	120	542	291	302	-1.301	84	207	97	205	0
5	14	8	"PFF1464"	"F57982_1"	3370	28890	130	242	244	53	89	92	21	100	98	0	330	336	62	133	134	21	100	100	0	0.777	0.764	0.784	0.745	1.538	0.763	0.742	120	564	350	358	-0.365	153	197	155	203	0
5	15	8	"PFI0170"	"I15363_1"	3570	28880	130	335	339	88	89	92	24	100	100	0	561	563	107	130	134	23	100	100	0	0.571	0.577	0.569	0.563	1.354	0.585	0.853	120	594	677	683	-0.809	246	431	250	433	0
5	16	8	"PFI0172"	"I15423_1"	3750	28880	120	249	261	67	75	80	22	100	99	0	362	360	72	114	117	22	100	99	0	0.702	0.756	0.760	0.744	1.476	0.739	0.800	120	494	422	432	-0.511	174	248	186	246	0
5	17	8	"PFI0174"	"I15461_2"	3950	28880	130	183	194	66	70	72	15	100	99	0	253	261	55	107	108	16	100	100	0	0.774	0.805	0.769	0.762	1.677	0.818	0.602	120	492	259	278	-0.370	113	146	124	154	0
5	18	8	"PFI0180"	"I15544_1"	4130	28880	130	400	388	94	75	77	16	100	100	0	529	525	109	113	116	19	100	100	0	0.781	0.760	0.791	0.745	1.422	0.758	0.842	120	479	741	725	-0.356	325	416	313	412	0
5	19	8	"PFI0185"	"I1568_2"	4320	28880	140	229	227	69	77	77	16	98	96	0	264	262	59	116	118	19	98	98	0	1.027	1.027	0.971	0.985	1.973	1.076	0.700	156	546	300	296	0.038	152	148	150	146	0
5	20	8	"PFI0189"	"I15719_2"	4510	28880	130	168	167	40	71	72	14	97	95	0	296	303	70	109	111	16	100	100	0	0.519	0.495	0.475	0.469	1.756	0.455	0.692	120	539	284	290	-0.947	97	187	96	194	0
5	21	8	"PFI0204"	"I16009_1"	4680	28880	110	105	116	57	70	72	16	87	61	0	133	138	42	108	110	16	61	33	0	1.400	1.533	1.500	1.437	2.409	1.519	0.345	80	482	60	76	0.485	35	25	46	30	0
5	22	8	"PFI0212"	"I16172_1"	4900	28880	120	109	110	22	73	75	17	80	51	0	145	148	24	111	112	16	79	51	0	1.059	1.000	1.000	1.066	2.966	0.896	0.261	120	627	70	74	0.082	36	34	37	37	0
5	1	9	"PFI0215"	"I16356_1"	920	29090	130	453	447	118	66	68	16	100	100	0	387	391	81	98	100	16	100	100	0	1.339	1.300	1.314	1.279	1.333	1.331	0.903	120	612	676	674	0.421	387	289	381	293	0
5	2	9	"PFI0220"	"I16487_2"	1100	29090	130	770	738	179	70	73	21	100	100	0	695	697	150	103	106	19	100	100	0	1.182	1.125	1.114	1.114	1.307	1.083	0.862	120	551	1292	1262	0.242	700	592	668	594	0
5	3	9	"PFI0224"	"I16629_1"	1290	29080	130	774	759	188	69	73	22	100	100	0	816	791	193	105	106	17	100	100	0	0.992	1.006	1.013	1.014	1.315	0.977	0.915	120	579	1416	1376	-0.012	705	711	690	686	0
5	4	9	"PFI0228"	"I16684_1"	1490	29080	120	123	132	43	69	74	22	86	60	0	148	151	29	105	106	15	84	67	0	1.256	1.370	1.474	1.336	2.756	1.699	0.301	120	513	97	109	0.329	54	43	63	46	0
5	5	9	"PFI0262"	"I17505_1"	1670	29080	130	170	183	53	72	77	25	100	93	0	193	193	34	105	107	16	99	94	0	1.114	1.261	1.189	1.259	1.852	1.389	0.517	120	530	186	199	0.155	98	88	111	88	0
5	6	9	"PFI0266"	"I17587_1"	1860	29090	130	133	138	32	71	75	24	94	73	0	194	195	33	105	107	16	100	95	0	0.697	0.744	0.771	0.706	2.054	0.845	0.416	120	549	151	157	-0.522	62	89	67	90	0
5	7	9	"PFI0268"	"I1781_2"	2050	29080	130	248	253	64	71	76	25	100	100	0	509	490	120	107	108	16	100	100	0	0.440	0.475	0.471	0.475	1.402	0.444	0.781	120	524	579	565	-1.183	177	402	182	383	0
5	8	9	"PFI0273"	"I1897_2"	2240	29080	140	550	541	188	73	80	37	98	96	0	782	764	254	111	113	18	98	98	0	0.711	0.717	0.722	0.705	1.789	0.700	0.860	156	542	1148	1121	-0.492	477	671	468	653	0
5	9	9	"PFI0275"	"I1904_2"	2430	29080	130	321	330	77	76	84	41	100	100	0	526	537	129	111	115	20	100	100	0	0.590	0.596	0.614	0.598	1.447	0.565	0.752	120	500	660	680	-0.760	245	415	254	426	0
5	10	9	"PFI0286"	"I2458_1"	2610	29090	150	97	98	29	81	90	34	19	5	0	130	132	26	118	120	21	34	12	0	1.333	1.214	1.214	1.095	3.085	3.320	0.043	156	572	28	31	0.415	16	12	17	14	-50
5	11	9	"PFI0317"	"I3248_1"	2810	29080	130	680	689	191	84	92	33	100	100	0	674	668	114	128	129	22	100	100	0	1.092	1.120	1.082	1.095	1.316	1.158	0.870	120	552	1142	1145	0.126	596	546	605	540	0
5	12	9	"PFI0323"	"I3340_2"	3000	29070	130	281	286	72	90	95	31	99	97	0	310	309	56	131	132	22	100	99	0	1.067	1.101	1.045	1.084	1.468	1.126	0.759	120	558	370	374	0.094	191	179	196	178	0
5	13	9	"PFI0325"	"I3340_6"	3190	29080	130	204	207	46	92	95	24	98	92	0	291	298	54	134	136	22	100	100	0	0.713	0.701	0.742	0.686	1.559	0.744	0.675	120	562	269	279	-0.487	112	157	115	164	0
5	14	9	"PFI0329"	"I3489_1"	3380	29070	130	222	226	51	90	93	21	100	98	0	390	383	75	133	136	22	100	100	0	0.514	0.544	0.539	0.531	1.560	0.508	0.726	120	591	389	386	-0.961	132	257	136	250	0
5	15	9	"PFI0332"	"I3519_2"	3570	29080	90	185	226	130	95	98	24	92	71	0	195	216	93	135	139	24	73	53	0	1.500	1.617	1.594	1.544	2.467	1.628	0.533	52	362	150	212	0.585	90	60	131	81	0
5	16	9	"PFI0334"	"I3555_1"	3760	29070	130	1041	993	206	78	84	24	100	100	0	757	734	144	117	121	25	100	100	0	1.505	1.483	1.473	1.488	1.238	1.491	0.922	120	567	1603	1532	0.589	963	640	915	617	0
5	17	9	"PFJ0294"	"J26_9"	3950	29070	140	125	135	56	72	74	19	89	69	0	144	147	25	108	109	15	81	59	0	1.472	1.615	1.457	1.605	2.406	2.260	0.353	156	577	89	102	0.558	53	36	63	39	0
5	18	9	"PFJ0296"	"J2708_2"	4140	29070	130	310	311	80	74	77	20	100	100	0	353	359	78	114	115	18	100	100	0	0.987	0.967	0.970	0.973	1.486	0.958	0.762	120	534	475	482	-0.018	236	239	237	245	0
5	19	9	"PFJ0298"	"J276_1"	4330	29070	120	220	219	45	73	75	16	100	100	0	184	188	30	113	115	19	97	89	0	2.070	1.947	1.910	2.049	1.713	1.984	0.581	120	517	218	221	1.050	147	71	146	75	0
5	20	9	"PFJ0300"	"J276_4"	4520	29080	110	110	112	26	72	77	56	23	0	0	148	148	28	107	113	44	45	3	0	0.927	0.976	0.920	0.950	2.786	1.297	0.704	80	490	79	81	-0.110	38	41	40	41	0
5	21	9	"PFJ0307"	"J2870_1"	4710	29070	130	123	126	30	75	78	51	44	4	0	156	157	28	111	114	40	55	7	0	1.067	1.109	1.119	1.155	2.431	1.291	0.665	120	616	93	97	0.093	48	45	51	46	0
5	22	9	"PFJ0312"	"J293_4"	4910	29070	130	395	396	97	77	78	16	100	99	0	516	523	78	113	115	16	100	100	0	0.789	0.778	0.780	0.740	1.497	0.805	0.860	120	622	721	729	-0.342	318	403	319	410	0
5	1	10	"PFJ0332"	"J322_6"	920	29270	130	155	183	114	68	71	19	99	95	0	171	179	56	100	103	18	100	90	0	1.225	1.456	1.240	1.307	1.869	1.952	0.511	120	675	158	194	0.293	87	71	115	79	0
5	2	10	"PFJ0335"	"J33_1"	1120	29270	100	122	124	24	71	74	21	93	67	0	141	144	27	104	106	18	82	50	0	1.378	1.325	1.413	1.513	2.648	1.307	0.248	80	389	88	93	0.463	51	37	53	40	0
5	3	10	"PFJ0337"	"J33_11"	1290	29280	130	1441	1367	355	71	75	20	100	100	0	1076	1028	209	105	106	16	100	100	0	1.411	1.404	1.413	1.383	1.236	1.430	0.945	120	562	2341	2219	0.497	1370	971	1296	923	0
5	4	10	"PFJ0339"	"J33_15"	1490	29280	130	1426	1381	409	71	74	21	100	100	0	2648	2583	597	106	106	16	100	100	0	0.533	0.529	0.518	0.511	1.362	0.532	0.929	120	527	3897	3787	-0.908	1355	2542	1310	2477	0
5	5	10	"PFJ0342"	"J33_2"	1670	29270	130	995	958	251	72	79	33	100	100	0	874	842	245	106	113	88	99	98	0	1.202	1.204	1.188	1.240	1.325	1.135	0.876	120	549	1691	1622	0.265	923	768	886	736	0
5	6	10	"PFJ0346"	"J33_27"	1870	29270	130	316	321	69	74	81	35	100	100	0	1313	1260	293	106	113	86	100	100	0	0.200	0.214	0.210	0.214	1.317	0.194	0.817	120	570	1449	1401	-2.318	242	1207	247	1154	0
5	7	10	"PFJ0372"	"J382_13"	2060	29270	130	174	175	39	72	76	26	96	94	0	281	280	49	106	108	15	100	100	0	0.583	0.592	0.597	0.568	1.652	0.592	0.598	120	536	277	277	-0.779	102	175	103	174	0
5	8	10	"PFJ0374"	"J383_1"	2250	29270	130	134	136	28	72	78	36	78	35	0	312	317	65	110	111	17	100	100	0	0.307	0.309	0.301	0.291	1.712	0.210	0.419	120	525	264	271	-1.704	62	202	64	207	0
5	9	10	"PFJ0385"	"J38_7"	2450	29290	150	112	114	31	75	82	38	46	9	0	145	149	32	112	114	19	64	41	0	1.121	1.054	0.974	1.010	3.303	1.116	0.209	156	515	70	76	0.165	37	33	39	37	-50
5	10	10	"PFJ0389"	"J40_2"	2630	29270	140	197	212	136	83	89	27	96	86	0	227	234	55	120	122	21	97	94	0	1.065	1.132	1.075	1.046	2.049	1.984	0.382	156	469	221	243	0.091	114	107	129	114	0
5	11	10	"PFJ0394"	"J425_3"	2810	29270	130	1309	1262	309	88	93	27	100	100	0	1360	1303	321	130	132	22	100	100	0	0.993	1.001	0.999	1.004	1.269	0.979	0.914	120	523	2451	2347	-0.011	1221	1230	1174	1173	0
5	12	10	"PFJ0402"	"J43_15"	3010	29270	120	190	227	164	89	95	30	95	83	0	407	417	78	130	132	23	100	100	0	0.365	0.481	0.357	0.367	2.120	0.687	0.328	120	529	378	425	-1.456	101	277	138	287	0
5	13	10	"PFJ0422"	"J45_11"	3200	29280	120	144	154	59	83	85	20	90	74	0	189	191	40	122	125	21	90	72	0	0.910	1.029	0.943	0.990	2.280	1.281	0.408	120	479	128	140	-0.135	61	67	71	69	0
5	14	10	"PFJ0424"	"J45_5"	3390	29270	120	127	128	27	79	80	17	87	65	0	161	161	34	120	122	21	67	45	0	1.171	1.195	0.935	1.166	3.132	0.950	0.230	120	456	89	90	0.227	48	41	49	41	0
5	15	10	"PFJ0429"	"J4689_1"	3570	29270	140	272	266	70	80	84	22	98	96	0	391	382	93	121	124	23	97	96	0	0.711	0.713	0.725	0.712	1.747	0.695	0.843	156	531	462	447	-0.492	192	270	186	261	0
5	16	10	"PFJ0432"	"J478_5"	3760	29270	140	353	343	96	74	78	20	99	97	0	465	446	112	114	115	19	99	98	0	0.795	0.810	0.782	0.790	1.554	0.796	0.852	156	544	630	601	-0.331	279	351	269	332	0
5	17	10	"PFJ0434"	"J478_7"	3950	29270	130	149	179	133	73	76	18	96	89	0	181	191	66	112	113	16	98	92	0	1.101	1.342	1.167	1.163	2.205	1.840	0.611	120	516	145	185	0.139	76	69	106	79	0
[truncated: 1,042,738 more chars]
