# Supplementary material for: The Transcriptome of the Intraerythrocytic Developmental Cycle of Plasmodium falciparum
Source: PLoS Biol. 2003 Aug 18;1(1):e5. doi: 10.1371/journal.pbio.0000005 (PMC176545; doi:10.1371/journal.pbio.0000005)
Supplement: Dataset S1 — (29.5 MB ZIP). [file pbio.0000005.sd001.zip › TP_47.gpr]

ATF	1.0
27	43    
"Type=GenePix Results 1.4"
"DateTime=2002/09/05 16:04:16"
"Settings=C:\Documents and Settings\Manuel\My Documents\Malaria Hybes\HB3 Timecourse\MOS12_113.gps"
"GalFile=C:\Documents and Settings\Manuel\My Documents\Malaria Hybes\mos11galv2"
"Scanner=GenePix 4000B [88593]"
"Comment="
"PixelSize=10"
"ImageName=635	532"
"FileName=C:\Documents and Settings\Manuel\My Documents\Malaria Hybes\HB3 Timecourse\MOS12_113_635.tif	C:\Documents and Settings\Manuel\My Documents\Malaria Hybes\HB3 Timecourse\MOS12_113_532.tif"
"PMTVolts=630	520"
"ScanPower=100	100"
"FocusPosition=0"
"NormalizationFactor:RatioOfMedians=1.2377"
"NormalizationFactor:RatioOfMeans=1.22111"
"NormalizationFactor:MedianOfRatios=1.23027"
"NormalizationFactor:MeanOfRatios=1.24865"
"NormalizationFactor:RegressionRatio=1.23498"
"JpegImage=C:\Documents and Settings\Manuel\My Documents\Malaria Hybes\HB3 Timecourse\MOS12_113.jpg"
"RatioFormulation=W1/W2 (635/532)"
"Barcode="
"ImageOrigin=570, 22490"
"JpegOrigin=600, 22550"
"Creator=GenePix Pro 3.0.6.89"
"Temperature=27.64"
"LaserPower=3.49	3.45"
"LaserOnTime=8217	8217"
"Supplier="
"Block"	"Column"	"Row"	"Name"	"ID"	"X"	"Y"	"Dia."	"F635 Median"	"F635 Mean"	"F635 SD"	"B635 Median"	"B635 Mean"	"B635 SD"	"% > B635+1SD"	"% > B635+2SD"	"F635 % Sat."	"F532 Median"	"F532 Mean"	"F532 SD"	"B532 Median"	"B532 Mean"	"B532 SD"	"% > B532+1SD"	"% > B532+2SD"	"F532 % Sat."	"Ratio of Medians"	"Ratio of Means"	"Median of Ratios"	"Mean of Ratios"	"Ratios SD"	"Rgn Ratio"	"Rgn R�"	"F Pixels"	"B Pixels"	"Sum of Medians"	"Sum of Means"	"Log Ratio"	"F635 Median - B635"	"F532 Median - B532"	"F635 Mean - B635"	"F532 Mean - B532"	"Flags"
1	1	1	"PFE0192"	"E18031_6"	870	22900	120	2704	2604	773	77	79	17	100	100	0	5348	5405	1612	106	107	18	100	100	0	0.501	0.477	0.480	0.481	1.339	0.460	0.918	120	565	7869	7826	-0.997	2627	5242	2527	5299	0
1	2	1	"PFE0272"	"E20827_3"	1070	22900	120	410	414	119	76	77	17	100	100	0	813	796	205	102	103	18	100	100	0	0.470	0.487	0.485	0.474	1.361	0.480	0.878	120	613	1045	1032	-1.090	334	711	338	694	0
1	3	1	"PFE0225"	"E18877_1"	1260	22900	120	297	292	75	75	77	18	100	100	0	598	590	126	96	98	16	100	100	0	0.442	0.439	0.447	0.421	1.422	0.436	0.849	120	585	724	711	-1.177	222	502	217	494	0
1	4	1	"PFE0214"	"E18651_4"	1450	22900	120	602	577	170	77	81	19	100	100	0	1218	1168	246	99	102	17	100	100	0	0.469	0.468	0.467	0.443	1.428	0.472	0.883	120	584	1644	1569	-1.092	525	1119	500	1069	0
1	5	1	"PFE0258"	"E20360_1"	1640	22900	130	464	450	139	77	81	19	100	99	0	2779	2775	812	105	109	22	100	100	0	0.145	0.140	0.136	0.134	1.388	0.135	0.837	120	636	3061	3043	-2.789	387	2674	373	2670	0
1	6	1	"PFE0606"	"E714_15"	1820	22900	130	279	279	88	75	78	18	100	99	0	309	307	76	107	110	24	98	96	0	1.010	1.020	1.023	1.027	1.755	1.060	0.752	120	637	406	404	0.014	204	202	204	200	0
1	7	1	"PFF1886"	"F7915_1"	2010	22900	130	1355	1361	506	78	82	30	100	100	0	1111	1075	341	105	106	17	100	100	0	1.269	1.323	1.275	1.307	1.383	1.337	0.904	120	617	2283	2253	0.344	1277	1006	1283	970	0
1	8	1	"PFF0067"	"F11738_1"	2200	22900	140	823	767	294	79	81	16	98	94	0	980	912	310	104	105	16	97	96	0	0.849	0.851	0.843	0.786	2.355	0.868	0.891	156	735	1620	1496	-0.236	744	876	688	808	0
1	9	1	"PFF0367"	"F20673_1"	2390	22900	130	424	412	115	79	80	16	100	100	0	949	898	236	107	108	15	100	100	0	0.410	0.421	0.426	0.410	1.452	0.408	0.870	120	632	1187	1124	-1.287	345	842	333	791	0
1	10	1	"PFF1686"	"F66030_3"	2580	22890	130	7014	6307	2221	84	86	20	100	100	0	3819	3506	1169	111	113	20	100	100	0	1.869	1.833	1.854	1.818	1.332	1.856	0.923	120	655	10638	9618	0.902	6930	3708	6223	3395	0
1	11	1	"PFF1346"	"F54003_1"	2770	22900	120	1522	1414	508	86	88	20	100	100	0	3738	3479	863	116	117	20	100	100	0	0.396	0.395	0.418	0.365	1.502	0.404	0.912	120	601	5058	4691	-1.335	1436	3622	1328	3363	0
1	12	1	"PFF0819"	"F36648_2"	2970	22890	130	546	527	177	84	86	20	100	100	0	820	798	253	114	115	20	100	99	0	0.654	0.648	0.645	0.646	1.456	0.627	0.887	120	655	1168	1127	-0.612	462	706	443	684	0
1	13	1	"PFF0467"	"F23644_4"	3160	22900	130	37794	35450	10998	93	98	30	100	100	0	30657	28164	7408	123	131	36	100	100	0	1.235	1.261	1.285	1.229	1.313	1.308	0.911	120	583	68235	63398	0.304	37701	30534	35357	28041	0
1	14	1	"PFF1450"	"F57655_2"	3320	22880	140	210	216	63	93	97	28	95	83	0	234	253	87	126	133	33	92	78	0	1.083	0.969	1.006	1.017	2.096	0.816	0.539	156	713	225	250	0.115	117	108	123	127	0
1	15	1	"PFF0809"	"F36380_1"	3530	22860	150	106	106	25	82	85	19	57	25	0	133	137	27	112	114	21	49	28	0	1.143	0.960	0.949	1.026	3.585	0.964	0.121	156	849	45	49	0.193	24	21	24	25	-50
1	16	1	"PFF0511"	"F25016_1"	3730	22890	130	514	499	149	76	77	15	100	99	0	350	339	91	104	105	17	100	99	0	1.780	1.800	1.818	1.847	1.563	1.877	0.815	120	623	684	658	0.832	438	246	423	235	0
1	17	1	"PFF1712"	"F67192_1"	3910	22900	130	205	205	49	75	76	15	98	96	0	325	316	71	101	102	16	100	99	0	0.580	0.605	0.571	0.592	1.608	0.583	0.756	120	631	354	345	-0.785	130	224	130	215	0
1	18	1	"PFF0870"	"F39343_3"	4110	22890	120	289	288	87	72	74	16	99	99	0	803	814	255	100	101	16	100	100	0	0.309	0.303	0.304	0.291	1.518	0.283	0.814	120	601	920	930	-1.696	217	703	216	714	0
1	19	1	"PFF1637"	"F64125_2"	4300	22890	130	599	586	160	74	77	19	100	100	0	979	940	255	99	100	16	100	100	0	0.597	0.609	0.602	0.609	1.427	0.577	0.864	120	653	1405	1353	-0.745	525	880	512	841	0
1	20	1	"PFF0483"	"F23940_2"	4490	22890	130	377	377	128	75	77	20	99	98	0	547	560	198	99	100	16	99	98	0	0.674	0.655	0.657	0.673	1.627	0.575	0.763	120	633	750	763	-0.569	302	448	302	461	0
1	21	1	"PFF0101"	"F13309_2"	4680	22890	140	368	393	179	74	75	15	96	94	0	466	490	197	99	101	16	99	98	0	0.801	0.816	0.802	0.777	1.933	0.829	0.836	156	744	661	710	-0.320	294	367	319	391	0
1	22	1	"PFF1826"	"F71130_4"	4880	22900	130	543	525	166	75	76	15	100	100	0	1116	1065	290	99	101	16	100	100	0	0.460	0.466	0.482	0.450	1.472	0.470	0.888	120	733	1485	1416	-1.120	468	1017	450	966	0
1	1	2	"PFF0961"	"F42117_4"	880	23100	130	149	152	36	79	80	17	95	87	0	183	180	27	109	110	18	97	89	0	0.946	1.028	1.015	0.951	2.053	1.089	0.433	120	630	144	144	-0.080	70	74	73	71	0
1	2	2	"PFF1620"	"F63632_3"	1080	23110	120	138	140	41	78	79	19	83	68	0	183	192	47	108	109	18	96	88	0	0.800	0.738	0.778	0.667	2.922	0.698	0.374	120	544	135	146	-0.322	60	75	62	84	0
1	3	2	"PFM0802"	"M5804_3"	1270	23100	130	461	455	138	77	79	19	100	100	0	818	789	211	102	104	16	100	100	0	0.536	0.550	0.551	0.534	1.378	0.552	0.887	120	566	1100	1065	-0.899	384	716	378	687	0
1	4	2	"PFM0091"	"M1661_1"	1450	23100	130	765	748	260	78	80	17	100	100	0	1368	1339	408	102	104	16	100	100	0	0.543	0.542	0.537	0.518	1.374	0.513	0.859	120	549	1953	1907	-0.882	687	1266	670	1237	0
1	5	2	"PFM0462"	"M3816_2"	1640	23100	130	4026	3981	1798	78	81	18	100	100	0	8606	8456	3303	110	113	23	100	100	0	0.465	0.468	0.465	0.442	1.396	0.458	0.907	120	563	12444	12249	-1.106	3948	8496	3903	8346	0
1	6	2	"PFM0294"	"M29681_1"	1830	23100	120	1255	1215	392	80	82	17	100	100	0	1205	1209	346	111	115	25	100	100	0	1.074	1.034	1.041	1.012	1.347	1.054	0.902	120	513	2269	2233	0.103	1175	1094	1135	1098	0
1	7	2	"PFM0525"	"M42687_2"	2020	23090	120	1219	1161	324	80	81	17	100	100	0	1368	1330	267	106	107	16	100	100	0	0.903	0.883	0.908	0.856	1.294	0.907	0.919	120	508	2401	2305	-0.148	1139	1262	1081	1224	0
1	8	2	"PFM0582"	"M45177_10"	2220	23100	130	1115	1100	363	81	83	17	100	100	0	1201	1178	332	104	106	16	100	100	0	0.943	0.949	0.975	0.922	1.338	0.962	0.910	120	513	2131	2093	-0.085	1034	1097	1019	1074	0
1	9	2	"PFM0415"	"M36754_19"	2410	23100	130	1134	1084	342	80	82	17	100	100	0	806	789	184	106	108	16	100	100	0	1.506	1.470	1.467	1.408	1.446	1.566	0.896	120	564	1754	1687	0.590	1054	700	1004	683	0
1	10	2	"PFM0252"	"M26245_1"	2600	23100	130	517	485	155	80	82	17	98	98	0	717	693	177	108	110	18	100	100	0	0.718	0.692	0.707	0.656	1.424	0.683	0.878	120	576	1046	990	-0.479	437	609	405	585	0
1	11	2	"PFM0169"	"M21665_1"	2790	23100	120	1440	1389	479	82	82	17	100	100	0	2001	2030	511	111	112	18	100	100	0	0.719	0.681	0.689	0.628	1.673	0.698	0.897	120	517	3248	3226	-0.477	1358	1890	1307	1919	0
1	12	2	"PFM0497"	"M40872_1"	2980	23090	130	1222	1164	363	87	89	20	100	100	0	1052	1011	311	117	118	20	100	100	0	1.214	1.205	1.272	1.212	1.321	1.164	0.881	120	578	2070	1971	0.280	1135	935	1077	894	0
1	13	2	"PFM0499"	"M40872_5"	3170	23100	130	183	182	43	94	99	26	92	75	0	280	286	63	125	132	32	98	95	0	0.574	0.547	0.528	0.494	1.842	0.526	0.589	120	535	244	249	-0.800	89	155	88	161	0
1	14	2	"PFM0670"	"M49091_1"	3360	23100	130	398	372	110	90	94	23	99	97	0	833	826	243	123	127	26	99	98	0	0.434	0.401	0.405	0.397	1.530	0.386	0.879	120	587	1018	985	-1.205	308	710	282	703	0
1	15	2	"PFM0324"	"M31208_9"	3560	23100	130	476	468	149	84	85	18	100	99	0	944	941	245	115	116	19	100	100	0	0.473	0.465	0.462	0.442	1.500	0.460	0.856	120	543	1221	1210	-1.081	392	829	384	826	0
1	16	2	"PFM0024"	"M11377_3"	3740	23090	120	2346	2294	767	79	80	16	100	100	0	2956	2915	858	109	110	19	100	100	0	0.796	0.789	0.803	0.769	1.348	0.787	0.895	120	466	5114	5021	-0.329	2267	2847	2215	2806	0
1	17	2	"PFM0019"	"M11356_1"	3930	23090	120	267	265	63	79	80	17	100	99	0	500	508	134	108	111	20	100	100	0	0.480	0.465	0.488	0.464	1.454	0.433	0.804	120	529	580	586	-1.060	188	392	186	400	0
1	18	2	"PFM0187"	"M22455_1"	4130	23100	120	10212	9519	3216	75	77	16	100	100	0	43011	41199	10836	107	109	21	100	100	0	0.236	0.230	0.239	0.216	1.579	0.229	0.923	120	495	53041	50536	-2.081	10137	42904	9444	41092	0
1	19	2	"PFM0042"	"M12812_3"	4320	23100	130	118	120	26	76	77	16	85	60	0	181	187	39	106	107	18	95	88	0	0.560	0.543	0.562	0.546	2.417	0.516	0.400	120	484	117	125	-0.837	42	75	44	81	0
1	20	2	"PFM0044"	"M12812_6"	4510	23100	130	795	747	241	78	79	16	100	100	0	1233	1199	342	105	106	17	100	100	0	0.636	0.612	0.629	0.599	1.410	0.606	0.894	120	538	1845	1763	-0.654	717	1128	669	1094	0
1	21	2	"PFN0072"	"N128_74"	4690	23090	120	248	254	60	77	79	15	100	100	0	447	439	95	104	105	16	100	100	0	0.499	0.528	0.557	0.519	1.414	0.506	0.810	120	497	514	512	-1.004	171	343	177	335	0
1	22	2	"PFN0081"	"N128_88"	4890	23090	120	163	168	45	76	77	15	96	95	0	291	296	60	102	103	16	100	100	0	0.460	0.474	0.470	0.443	1.797	0.454	0.622	120	594	276	286	-1.119	87	189	92	194	0
1	1	3	"PFN0030"	"N128_103"	900	23300	130	5239	4860	1344	79	82	21	100	100	0	7831	7337	2127	109	111	19	100	100	0	0.668	0.661	0.679	0.679	1.346	0.644	0.939	120	637	12882	12009	-0.582	5160	7722	4781	7228	0
1	2	3	"PFN0126"	"N130_31"	1080	23300	130	170	171	37	80	82	22	96	89	0	309	320	70	110	112	20	100	100	0	0.452	0.433	0.415	0.420	1.634	0.404	0.706	120	528	289	301	-1.145	90	199	91	210	0
1	3	3	"PFN0135"	"N130_44"	1270	23300	120	412	398	99	79	81	20	100	100	0	392	394	69	106	108	17	100	100	0	1.164	1.108	1.122	1.074	1.389	1.154	0.856	120	508	619	607	0.220	333	286	319	288	0
1	4	3	"PFN0150"	"N131_2"	1460	23290	120	654	632	160	78	80	17	100	100	0	686	661	148	107	109	17	100	100	0	0.995	1.000	0.984	0.996	1.326	0.993	0.894	120	532	1155	1108	-0.007	576	579	554	554	0
1	5	3	"PFB0094"	"B325"	1660	23290	130	136	136	28	78	80	17	93	83	0	241	237	47	109	110	26	98	95	0	0.439	0.453	0.426	0.433	2.029	0.397	0.479	120	572	190	186	-1.186	58	132	58	128	0
1	6	3	"PFB0096"	"B327"	1850	23290	130	3267	3174	1034	81	83	18	100	100	0	1914	1837	596	110	111	24	100	100	0	1.766	1.791	1.837	1.802	1.278	1.795	0.917	120	623	4990	4820	0.821	3186	1804	3093	1727	0
1	7	3	"PFB0098"	"B34"	2080	23280	150	93	94	24	83	85	19	37	10	0	109	111	19	108	110	18	21	4	0	10.000	3.667	1.217	1.214	4.159	28.292	0.000	156	639	11	14	3.322	10	1	11	3	-50
1	8	3	"PFB0100"	"B343"	2230	23290	130	5479	5472	2007	84	86	19	100	100	0	4940	4879	1664	110	113	20	100	100	0	1.117	1.130	1.124	1.128	1.347	1.112	0.927	120	468	10225	10157	0.160	5395	4830	5388	4769	0
1	9	3	"PFB0103"	"B347"	2420	23290	130	206	205	46	84	86	19	97	95	0	331	324	78	110	112	19	99	98	0	0.552	0.565	0.556	0.548	1.707	0.540	0.711	120	587	343	335	-0.857	122	221	121	214	0
1	10	3	"PFB0106"	"B362"	2610	23290	130	183	186	41	79	81	17	100	94	0	219	215	46	105	107	16	97	93	0	0.912	0.973	0.936	0.991	1.765	0.920	0.661	120	563	218	217	-0.132	104	114	107	110	0
1	11	3	"PFB0128"	"B405"	2810	23290	130	211	208	49	82	84	21	100	95	0	307	303	77	106	108	17	99	97	0	0.642	0.640	0.626	0.653	1.681	0.615	0.692	120	563	330	323	-0.640	129	201	126	197	0
1	12	3	"PFB0131"	"B415"	2990	23290	130	390	409	155	84	86	21	100	97	0	452	463	140	110	112	19	100	99	0	0.895	0.921	0.912	0.873	1.402	0.925	0.846	120	542	648	678	-0.160	306	342	325	353	0
1	13	3	"PFB0133"	"B418"	3180	23290	140	140	142	37	83	86	19	87	69	0	172	177	38	111	113	18	89	75	0	0.934	0.894	0.896	0.909	2.204	0.893	0.411	156	556	118	125	-0.098	57	61	59	66	0
1	14	3	"PFB0135"	"B424"	3370	23290	120	423	402	120	82	84	19	99	99	0	827	813	215	109	111	18	100	100	0	0.475	0.455	0.458	0.437	1.565	0.459	0.870	120	499	1059	1024	-1.074	341	718	320	704	0
1	15	3	"PFB0137"	"B427"	3580	23260	150	103	104	22	82	83	18	53	25	0	131	131	24	109	111	17	57	28	0	0.955	1.000	0.860	0.978	3.307	1.366	0.090	156	633	43	44	-0.067	21	22	22	22	-50
1	16	3	"PFB0139"	"B431"	3760	23280	130	4489	4161	1424	83	84	18	100	100	0	2850	2834	878	111	113	17	100	100	0	1.609	1.498	1.517	1.457	1.344	1.481	0.912	120	523	7145	6801	0.686	4406	2739	4078	2723	0
1	17	3	"PFB0155"	"B464"	3950	23290	120	172	179	47	83	84	18	98	89	0	173	171	30	111	113	21	90	68	0	1.435	1.600	1.635	1.619	2.077	1.773	0.441	120	516	151	156	0.522	89	62	96	60	0
1	18	3	"PFB0158"	"B467"	4140	23280	130	809	810	306	80	82	18	100	100	0	597	598	187	111	112	20	100	100	0	1.500	1.499	1.499	1.488	1.387	1.490	0.889	120	474	1215	1217	0.585	729	486	730	487	0
1	19	3	"PFB0160"	"B47"	4310	23240	150	83	87	22	77	79	17	28	12	0	107	107	18	109	109	18	10	1	0	-3.000	-5.000	0.875	0.917	3.797	10.805	0.000	156	495	4	8	Error	6	-2	10	-2	-50
1	20	3	"PFB0163"	"B476"	4520	23290	130	100	103	22	75	77	17	66	32	0	145	144	26	102	104	17	80	62	0	0.581	0.667	0.656	0.617	3.106	0.683	0.172	120	519	68	70	-0.782	25	43	28	42	0
1	21	3	"PFB0166"	"B484"	4710	23280	130	646	648	204	76	78	16	100	100	0	716	686	206	102	104	16	100	100	0	0.928	0.979	0.948	0.993	1.433	0.931	0.852	120	562	1184	1156	-0.107	570	614	572	584	0
1	22	3	"PFB0168"	"B489"	4900	23280	130	315	320	99	77	79	17	99	98	0	631	624	177	104	105	17	100	100	0	0.452	0.467	0.475	0.446	1.476	0.454	0.809	120	665	765	763	-1.147	238	527	243	520	0
1	1	4	"PFB0186"	"B513"	920	23500	120	424	392	112	79	82	22	99	97	0	785	750	170	106	108	17	100	100	0	0.508	0.486	0.483	0.457	1.594	0.485	0.864	120	568	1024	957	-0.977	345	679	313	644	0
1	2	4	"PFB0188"	"B516"	1110	23490	120	134	139	35	80	81	20	88	66	0	151	155	26	102	104	17	95	73	0	1.102	1.113	1.041	1.075	2.301	1.382	0.374	120	480	103	112	0.140	54	49	59	53	0
1	3	4	"PFB0191"	"B521"	1290	23490	120	4428	4453	1373	80	81	17	100	100	0	3010	3002	930	105	107	16	100	100	0	1.497	1.509	1.503	1.535	1.360	1.523	0.924	120	499	7253	7270	0.582	4348	2905	4373	2897	0
1	4	4	"PFB0193"	"B527"	1490	23490	120	221	217	46	78	80	16	99	98	0	334	336	60	107	108	17	100	100	0	0.630	0.607	0.621	0.590	1.541	0.588	0.774	120	528	370	368	-0.667	143	227	139	229	0
1	5	4	"PFB0195"	"B530"	1680	23490	130	124	124	30	78	79	17	84	67	0	188	186	33	107	109	26	95	78	0	0.568	0.582	0.657	0.606	2.418	0.440	0.249	120	544	127	125	-0.816	46	81	46	79	0
1	6	4	"PFB0198"	"B536"	1870	23500	120	453	428	156	81	83	18	96	95	0	1014	978	264	109	112	26	100	100	0	0.411	0.399	0.415	0.360	1.774	0.410	0.861	120	528	1277	1216	-1.283	372	905	347	869	0
1	7	4	"PFD0038"	"D12635_8"	2080	23500	150	102	103	25	82	85	18	52	25	0	119	120	23	111	112	17	32	12	0	2.500	2.333	1.100	1.132	4.361	1.792	0.029	156	589	28	30	1.322	20	8	21	9	-50
1	8	4	"PFD0046"	"D13568_2"	2240	23490	120	583	593	158	85	87	19	100	100	0	1021	994	291	112	115	19	100	100	0	0.548	0.576	0.558	0.587	1.343	0.554	0.910	120	494	1407	1390	-0.868	498	909	508	882	0
1	9	4	"PFD0050"	"D14936_1"	2450	23490	110	125	126	30	84	85	18	77	53	0	140	144	27	110	113	19	65	38	0	1.367	1.235	1.318	1.355	2.939	1.133	0.227	80	457	71	76	0.451	41	30	42	34	0
1	10	4	"PFD0055"	"D15909_10"	2620	23480	120	8559	8252	2954	85	87	19	100	100	0	2908	2790	979	108	110	17	100	100	0	3.026	3.045	3.042	3.115	1.503	3.091	0.935	120	493	11274	10849	1.598	8474	2800	8167	2682	0
1	11	4	"PFD0058"	"D15909_5"	2810	23490	120	1655	1583	442	87	90	23	100	100	0	696	676	161	109	113	21	100	100	0	2.671	2.638	2.632	2.623	1.302	2.744	0.906	120	493	2155	2063	1.417	1568	587	1496	567	0
1	12	4	"PFD0060"	"D16430_1"	3010	23500	150	94	96	21	86	88	22	23	5	0	107	109	22	109	113	22	13	3	0	-4.000	100000.000	0.700	0.711	3.485	0.538	0.011	156	574	6	10	Error	8	-2	10	0	-50
1	13	4	"PFD0079"	"D16785_4"	3190	23480	120	4359	4151	926	82	84	20	100	100	0	4389	4215	892	106	108	18	100	100	0	0.999	0.990	1.014	0.989	1.264	0.987	0.919	120	432	8560	8178	-0.002	4277	4283	4069	4109	0
1	14	4	"PFD0082"	"D16785_6"	3370	23480	120	325	328	88	76	79	20	100	99	0	398	374	88	100	102	18	99	98	0	0.836	0.920	0.925	0.928	1.566	0.921	0.853	120	497	547	526	-0.259	249	298	252	274	0
1	15	4	"PFD0085"	"D16785_9"	3570	23490	120	714	675	239	76	78	17	99	97	0	949	888	243	102	103	16	99	99	0	0.753	0.762	0.775	0.715	1.915	0.780	0.886	120	517	1485	1385	-0.409	638	847	599	786	0
1	16	4	"PFD0087"	"D17715_10"	3770	23480	120	349	346	92	80	82	17	100	100	0	391	382	82	108	109	16	100	100	0	0.951	0.971	0.935	0.950	1.396	0.990	0.849	120	521	552	540	-0.073	269	283	266	274	0
1	17	4	"PFD0092"	"D17715_109"	3960	23480	120	308	307	74	82	83	17	100	99	0	752	734	184	111	112	18	100	100	0	0.353	0.361	0.360	0.354	1.421	0.343	0.853	120	485	867	848	-1.504	226	641	225	623	0
1	18	4	"PFD0094"	"D17715_110"	4150	23480	120	1158	1099	298	82	83	18	100	100	0	1296	1231	281	111	113	18	100	100	0	0.908	0.908	0.925	0.891	1.317	0.914	0.905	120	492	2261	2137	-0.139	1076	1185	1017	1120	0
1	19	4	"PFD0112"	"D17715_16"	4340	23430	150	97	99	27	77	80	20	48	23	0	120	121	21	106	107	19	37	15	0	1.429	1.467	1.189	1.321	3.046	2.190	0.061	156	649	34	37	0.515	20	14	22	15	-50
1	20	4	"PFD0115"	"D17715_20"	4540	23480	120	157	159	40	74	75	17	97	90	0	315	311	80	99	101	16	100	99	0	0.384	0.401	0.413	0.382	1.932	0.373	0.660	120	493	299	297	-1.380	83	216	85	212	0
1	21	4	"PFD0118"	"D17715_25"	4720	23480	120	102	111	32	74	75	15	71	47	0	132	137	28	100	101	14	75	55	0	0.875	1.000	0.776	0.898	3.124	1.084	0.142	120	513	60	74	-0.193	28	32	37	37	0
1	22	4	"PFD0121"	"D17715_28"	4920	23480	120	399	398	132	75	77	17	99	98	0	477	473	145	101	102	15	100	100	0	0.862	0.868	0.837	0.840	1.438	0.871	0.885	120	610	700	695	-0.215	324	376	323	372	0
1	1	5	"PFD0124"	"D17715_32"	920	23680	130	243	251	65	78	80	18	100	99	0	384	380	89	107	109	18	99	99	0	0.596	0.634	0.617	0.643	1.716	0.609	0.802	120	676	442	446	-0.747	165	277	173	273	0
1	2	5	"PFD0126"	"D17715_37"	1110	23680	120	591	561	166	78	81	22	100	100	0	649	634	156	103	104	17	100	100	0	0.940	0.910	0.899	0.886	1.362	0.918	0.883	120	514	1059	1014	-0.090	513	546	483	531	0
1	3	5	"PFD0143"	"D17715_67"	1300	23680	120	235	235	59	79	81	22	100	96	0	530	515	118	103	105	15	100	100	0	0.365	0.379	0.352	0.366	1.443	0.373	0.786	120	514	583	568	-1.453	156	427	156	412	0
1	4	5	"PFD0145"	"D17715_7"	1490	23680	120	141	142	30	78	80	26	90	65	0	176	177	36	103	105	15	97	90	0	0.863	0.865	0.928	0.888	1.801	0.851	0.506	120	464	136	138	-0.213	63	73	64	74	0
1	5	5	"PFD0147"	"D17715_76"	1670	23680	150	96	97	23	76	78	24	45	9	0	115	118	20	105	107	16	40	17	0	2.000	1.615	1.400	1.370	3.777	1.622	0.047	156	589	30	34	1.000	20	10	21	13	-50
1	6	5	"PFD0149"	"D17715_8"	1880	23680	120	248	242	63	77	78	16	100	99	0	308	318	65	107	108	16	100	100	0	0.851	0.782	0.781	0.755	1.536	0.783	0.783	120	482	372	376	-0.233	171	201	165	211	0
1	7	5	"PFD0151"	"D17715_81"	2060	23680	120	314	319	78	80	81	18	100	99	0	610	585	154	108	109	16	100	100	0	0.466	0.501	0.499	0.500	1.390	0.477	0.864	120	464	736	716	-1.101	234	502	239	477	0
1	8	5	"PFD0153"	"D17715_89"	2260	23680	130	1615	1498	501	80	81	18	100	100	0	1805	1792	545	107	109	18	100	100	0	0.904	0.842	0.867	0.822	1.386	0.853	0.925	120	571	3233	3103	-0.146	1535	1698	1418	1685	0
1	9	5	"PFE0210"	"E18550_2"	2440	23670	130	2573	2549	992	77	80	17	100	100	0	1286	1222	415	106	107	18	100	100	0	2.115	2.215	2.238	2.203	1.391	2.284	0.928	120	557	3676	3588	1.081	2496	1180	2472	1116	0
1	10	5	"PFE0213"	"E18651_3"	2630	23670	120	138	150	68	84	85	19	88	68	0	159	166	41	107	109	18	92	70	0	1.038	1.119	1.030	1.013	2.299	1.575	0.463	120	496	106	125	0.054	54	52	66	59	0
1	11	5	"PFE0218"	"E18737_1"	2810	23670	130	1719	1717	774	86	88	21	100	100	0	1681	1641	662	109	113	22	100	100	0	1.039	1.065	1.080	1.048	1.489	1.056	0.881	120	511	3205	3163	0.055	1633	1572	1631	1532	0
1	12	5	"PFE0223"	"E1884_3"	3010	23670	130	4018	3808	1140	86	88	21	100	100	0	2445	2345	593	110	113	22	100	100	0	1.684	1.665	1.727	1.630	1.290	1.709	0.919	120	446	6267	5957	0.752	3932	2335	3722	2235	0
1	13	5	"PFE0226"	"E18877_2"	3200	23670	120	202	210	56	79	80	19	98	96	0	356	353	75	103	105	19	100	100	0	0.486	0.524	0.511	0.498	1.526	0.526	0.761	120	494	376	381	-1.040	123	253	131	250	0
1	14	5	"PFE0228"	"E18957_1"	3390	23670	120	272	272	73	72	73	16	99	99	0	530	535	116	91	94	17	100	100	0	0.456	0.450	0.440	0.430	1.529	0.450	0.836	120	496	639	644	-1.134	200	439	200	444	0
1	15	5	"PFE0249"	"E19870_1"	3590	23660	150	113	113	32	75	76	15	71	58	0	143	142	29	101	101	17	76	57	0	0.905	0.927	0.865	0.802	3.324	0.934	0.291	156	584	80	79	-0.144	38	42	38	41	-50
1	16	5	"PFE0251"	"E20152_1"	3770	23670	120	118	118	29	77	79	16	80	60	0	145	143	28	107	108	16	79	61	0	1.079	1.139	1.009	1.010	2.592	1.119	0.213	120	465	79	77	0.110	41	38	41	36	0
1	17	5	"PFE0257"	"E20313_1"	3960	23670	120	161	162	40	78	80	16	98	94	0	275	279	56	107	108	16	100	100	0	0.494	0.488	0.468	0.463	1.607	0.471	0.614	120	441	251	256	-1.017	83	168	84	172	0
1	18	5	"PFE0260"	"E20360_12"	4120	23670	150	88	92	23	79	81	17	37	19	0	115	116	23	107	108	17	34	11	0	1.125	1.444	1.100	0.943	3.143	1.211	0.062	156	602	17	22	0.170	9	8	13	9	-50
1	19	5	"PFE0265"	"E20424_1"	4340	23670	130	2267	2135	739	78	80	19	100	100	0	1918	1869	527	106	107	19	100	100	0	1.208	1.167	1.175	1.109	1.431	1.196	0.917	120	684	4001	3820	0.273	2189	1812	2057	1763	0
1	20	5	"PFE0267"	"E20514_1"	4540	23670	130	2543	2546	900	77	79	16	100	100	0	2115	2045	594	104	106	17	100	100	0	1.226	1.272	1.287	1.235	1.441	1.324	0.887	120	555	4477	4410	0.294	2466	2011	2469	1941	0
1	21	5	"PFE0293"	"E22156_1"	4730	23670	120	1198	1116	345	76	78	17	100	100	0	2309	2225	574	102	105	16	100	100	0	0.508	0.490	0.496	0.473	1.369	0.490	0.908	120	484	3329	3163	-0.976	1122	2207	1040	2123	0
1	22	5	"PFE0299"	"E22468_1"	4920	23670	130	572	532	200	75	76	17	99	97	0	694	692	193	101	103	16	100	100	0	0.838	0.773	0.781	0.708	1.614	0.813	0.881	120	628	1090	1048	-0.255	497	593	457	591	0
1	1	6	"PFE0302"	"E22504_2"	930	23910	150	98	100	26	80	81	17	51	24	0	117	120	23	108	109	17	35	18	0	2.000	1.667	1.219	1.265	3.078	1.963	0.028	156	778	27	32	1.000	18	9	20	12	-50
1	2	6	"PFE0309"	"E2283_4"	1110	23880	120	127	130	31	80	83	23	79	50	0	252	250	53	109	110	17	100	97	0	0.329	0.355	0.367	0.331	2.304	0.323	0.425	120	459	190	191	-1.605	47	143	50	141	0
1	3	6	"PFE0314"	"E22930_2"	1300	23880	130	243	236	77	84	86	23	95	92	0	482	466	135	107	108	16	100	99	0	0.424	0.423	0.415	0.395	1.770	0.430	0.797	120	558	534	511	-1.238	159	375	152	359	0
1	4	6	"PFE0318"	"E23098_1"	1500	23870	120	638	607	189	82	85	27	100	99	0	778	751	211	108	109	17	100	100	0	0.830	0.816	0.836	0.799	1.408	0.820	0.899	120	490	1226	1168	-0.269	556	670	525	643	0
1	5	6	"PFE0353"	"E24637_1"	1680	23870	120	1619	1546	404	80	83	29	100	100	0	1610	1542	397	110	111	17	100	100	0	1.026	1.024	1.027	1.022	1.322	1.017	0.922	120	477	3039	2898	0.037	1539	1500	1466	1432	0
1	6	6	"PFE0361"	"E248_3"	1880	23870	120	1298	1171	414	81	85	26	100	99	0	1870	1699	463	110	113	21	100	100	0	0.691	0.686	0.691	0.638	1.463	0.703	0.920	120	498	2977	2679	-0.532	1217	1760	1090	1589	0
1	7	6	"PFE0363"	"E24971_1"	2060	23870	120	258	257	73	82	86	25	99	95	0	317	322	80	111	115	23	99	97	0	0.854	0.829	0.866	0.818	1.557	0.821	0.788	120	502	382	386	-0.227	176	206	175	211	0
1	8	6	"PFE0367"	"E25193_1"	2260	23880	100	111	120	50	79	80	17	75	46	0	167	167	33	107	109	19	90	73	0	0.533	0.683	0.683	0.618	2.977	0.873	0.189	80	397	92	101	-0.907	32	60	41	60	0
1	9	6	"PFE0373"	"E25749_1"	2450	23870	130	835	813	257	75	76	16	100	100	0	1344	1310	359	99	111	166	100	99	0	0.610	0.609	0.613	0.596	1.307	0.613	0.912	120	552	2005	1949	-0.712	760	1245	738	1211	0
1	10	6	"PFE0375"	"E25972_1"	2640	23870	130	808	751	253	78	79	17	100	99	0	2121	2020	506	103	115	167	100	99	0	0.362	0.351	0.374	0.327	1.570	0.349	0.871	120	545	2748	2590	-1.467	730	2018	673	1917	0
1	11	6	"PFF0292"	"F18577_5"	2830	23860	130	331	330	93	81	81	16	99	99	0	297	300	69	106	108	16	100	100	0	1.309	1.284	1.312	1.283	1.467	1.328	0.801	120	529	441	443	0.388	250	191	249	194	0
1	12	6	"PFF0300"	"F18770_1"	3010	23840	150	92	91	20	83	85	19	26	6	0	110	111	21	108	109	18	18	8	0	4.500	2.667	1.333	1.367	2.917	1.098	0.017	156	619	11	11	2.170	9	2	8	3	-50
1	13	6	"PFF0307"	"F19110_2"	3210	23870	130	369	339	106	80	81	17	99	95	0	472	459	101	104	106	17	100	100	0	0.785	0.730	0.737	0.675	1.606	0.769	0.859	120	565	657	614	-0.349	289	368	259	355	0
1	14	6	"PFF0309"	"F19190_1"	3400	23860	120	267	273	76	78	79	19	99	99	0	533	512	115	102	104	18	99	99	0	0.439	0.476	0.470	0.462	1.398	0.477	0.817	120	515	620	605	-1.189	189	431	195	410	0
1	15	6	"PFF0313"	"F19243_2"	3590	23860	130	1057	1049	294	79	81	19	100	100	0	1470	1371	323	107	111	84	100	100	0	0.718	0.767	0.781	0.753	1.362	0.729	0.853	120	560	2341	2234	-0.479	978	1363	970	1264	0
1	16	6	"PFF0316"	"F19409_1"	3780	23860	130	198	202	49	78	80	17	97	96	0	287	279	59	106	111	83	93	60	0	0.663	0.717	0.696	0.675	1.611	0.710	0.754	120	571	301	297	-0.593	120	181	124	173	0
1	17	6	"PFF0345"	"F20077_1"	3970	23850	110	103	107	23	77	79	16	76	36	0	128	127	24	103	105	15	67	38	0	1.040	1.250	0.925	0.970	2.698	1.147	0.143	80	451	51	54	0.057	26	25	30	24	0
1	18	6	"PFF0351"	"F20166_1"	4160	23860	120	154	155	37	79	80	18	95	84	0	192	192	32	107	109	17	100	95	0	0.882	0.894	0.886	0.838	2.030	0.937	0.570	120	573	160	161	-0.181	75	85	76	85	0
1	19	6	"PFF0355"	"F20234_1"	4380	23850	80	111	112	26	80	81	18	67	38	0	141	136	23	110	110	18	67	34	0	1.000	1.231	0.998	0.829	3.805	1.881	0.042	52	306	62	58	0.000	31	31	32	26	0
1	20	6	"PFF0357"	"F20284_1"	4550	23860	120	291	284	68	79	80	16	99	97	0	386	376	79	103	105	18	99	99	0	0.749	0.751	0.760	0.732	1.472	0.749	0.823	120	509	495	478	-0.417	212	283	205	273	0
1	21	6	"PFF0360"	"F20385_1"	4730	23850	130	450	432	125	78	80	16	100	100	0	686	655	187	102	105	18	100	100	0	0.637	0.640	0.638	0.637	1.550	0.609	0.840	120	545	956	907	-0.651	372	584	354	553	0
1	22	6	"PFF0362"	"F20385_3"	4930	23850	130	470	450	131	76	87	88	95	93	0	676	633	157	103	111	67	99	98	0	0.688	0.706	0.726	0.697	1.388	0.712	0.893	120	685	967	904	-0.540	394	573	374	530	0
1	1	7	"PFF0380"	"F20989_1"	940	24060	120	430	412	95	81	82	17	100	100	0	1033	972	246	108	109	17	100	100	0	0.377	0.383	0.383	0.388	1.380	0.367	0.901	120	494	1274	1195	-1.406	349	925	331	864	0
1	2	7	"PFF0388"	"F21429_3"	1120	24060	120	3155	3021	893	83	85	19	100	100	0	3010	2816	917	112	113	17	100	100	0	1.060	1.087	1.085	1.150	1.441	1.065	0.938	120	474	5970	5642	0.084	3072	2898	2938	2704	0
1	3	7	"PFF0396"	"F21560_1"	1320	24060	120	10743	10366	3339	92	94	22	100	100	0	2043	1920	553	113	115	17	100	100	0	5.519	5.686	5.786	5.636	1.351	5.918	0.925	120	546	12581	12081	2.464	10651	1930	10274	1807	0
1	4	7	"PFF0401"	"F21821_1"	1510	24060	120	1007	977	268	88	90	20	100	100	0	905	880	199	112	113	17	100	100	0	1.159	1.158	1.201	1.139	1.345	1.183	0.927	120	496	1712	1657	0.213	919	793	889	768	0
1	5	7	"PFF0404"	"F21902_1"	1690	24060	120	2310	2215	655	84	86	21	100	100	0	2870	2750	749	114	115	17	100	100	0	0.808	0.808	0.814	0.799	1.321	0.805	0.926	120	500	4982	4767	-0.308	2226	2756	2131	2636	0
1	6	7	"PFF0407"	"F21981_2"	1880	24060	120	7032	6822	2034	90	94	27	100	100	0	9556	9103	2801	122	125	23	100	100	0	0.736	0.750	0.770	0.764	1.407	0.737	0.931	120	500	16376	15713	-0.443	6942	9434	6732	8981	0
1	7	7	"PFF0440"	"F22946_1"	2070	24050	130	189	192	49	87	92	26	95	88	0	239	234	47	117	120	24	95	92	0	0.836	0.897	0.897	0.881	2.143	0.936	0.573	120	562	224	222	-0.258	102	122	105	117	0
1	8	7	"PFF0446"	"F23145_4"	2270	24050	150	101	105	24	80	82	18	53	27	0	116	116	19	106	108	17	32	10	0	2.100	2.500	1.354	1.398	3.936	3.870	0.013	156	635	31	35	1.070	21	10	25	10	-50
1	9	7	"PFF0452"	"F23274_1"	2470	24060	150	93	99	26	78	80	17	46	27	0	116	117	21	103	114	164	0	0	0	1.154	1.500	1.235	1.320	3.891	0.012	0.008	156	563	28	35	0.206	15	13	21	14	-50
1	10	7	"PFF0458"	"F23526_2"	2640	24060	120	438	404	125	80	81	17	99	99	0	976	930	224	105	118	181	98	95	0	0.411	0.393	0.394	0.366	1.521	0.332	0.716	120	459	1229	1149	-1.283	358	871	324	825	0
1	11	7	"PFF0461"	"F23551_1"	2840	24060	120	1069	1031	282	81	83	19	100	100	0	654	647	147	106	107	16	100	100	0	1.803	1.756	1.788	1.727	1.328	1.828	0.903	120	529	1536	1491	0.850	988	548	950	541	0
1	12	7	"PFF0463"	"F23564_1"	3030	24060	130	1564	1429	445	83	86	20	100	100	0	1608	1568	419	107	108	17	100	100	0	0.987	0.921	0.938	0.897	1.344	0.947	0.920	120	616	2982	2807	-0.019	1481	1501	1346	1461	0
1	13	7	"PFF1088"	"F45524_1"	3220	24060	120	1813	1724	538	81	83	17	100	100	0	709	687	159	106	107	16	100	100	0	2.872	2.828	2.808	2.758	1.347	3.012	0.911	120	500	2335	2224	1.522	1732	603	1643	581	0
1	14	7	"PFF1100"	"F45683_2"	3410	24060	130	1316	1299	391	81	82	18	100	100	0	1425	1414	379	106	108	17	100	100	0	0.936	0.931	0.930	0.915	1.299	0.935	0.919	120	563	2554	2526	-0.095	1235	1319	1218	1308	0
1	15	7	"PFF1105"	"F45820_1"	3600	24060	120	107	109	23	79	80	18	66	37	0	148	148	26	107	112	87	4	0	0	0.683	0.732	0.781	0.758	3.384	0.711	0.183	120	515	69	71	-0.550	28	41	30	41	0
1	16	7	"PFF1110"	"F46067_3"	3790	24050	130	543	520	150	77	78	16	99	98	0	958	909	232	106	107	14	100	100	0	0.547	0.552	0.559	0.526	1.572	0.546	0.897	120	568	1318	1246	-0.871	466	852	443	803	0
1	17	7	"PFF1112"	"F46181_1"	3990	24050	130	832	793	265	78	79	16	100	99	0	578	566	146	105	106	16	100	100	0	1.594	1.551	1.529	1.491	1.454	1.634	0.885	120	608	1227	1176	0.673	754	473	715	461	0
1	18	7	"PFF1114"	"F46183_2"	4180	24050	120	186	187	44	77	78	16	98	96	0	267	265	59	106	107	17	99	97	0	0.677	0.692	0.698	0.698	1.563	0.674	0.742	120	501	270	269	-0.563	109	161	110	159	0
1	19	7	"PFF1142"	"F4688_1"	4370	24050	130	1887	1805	532	76	78	17	100	100	0	1847	1777	477	103	105	17	100	100	0	1.038	1.033	1.034	1.012	1.390	1.046	0.903	120	599	3555	3403	0.054	1811	1744	1729	1674	0
1	20	7	"PFF1151"	"F47145_2"	4560	24060	120	568	572	167	77	78	16	100	100	0	631	621	150	99	102	17	100	100	0	0.923	0.948	0.933	0.928	1.406	0.963	0.889	120	496	1023	1017	-0.116	491	532	495	522	0
1	21	7	"PFF1154"	"F47255_1"	4750	24050	130	128	131	32	76	78	15	90	80	0	141	144	25	101	104	17	88	60	0	1.300	1.279	1.200	1.241	2.447	1.324	0.376	120	592	92	98	0.379	52	40	55	43	0
1	22	7	"PFF1156"	"F47255_3"	4940	24050	110	135	135	28	77	78	16	93	83	0	130	133	23	104	106	16	68	37	0	2.231	2.000	2.100	2.190	2.389	2.061	0.183	80	513	84	87	1.158	58	26	58	29	0
1	1	8	"PFF1158"	"F47327_1"	950	24260	120	811	778	254	77	78	16	100	100	0	774	728	195	103	104	16	100	99	0	1.094	1.122	1.126	1.093	1.485	1.151	0.888	120	574	1405	1326	0.129	734	671	701	625	0
1	2	8	"PFF1160"	"F47350_1"	1140	24270	150	99	102	23	82	84	19	47	19	0	125	127	23	108	110	17	48	24	0	1.000	1.053	1.050	1.033	3.803	1.207	0.052	156	629	34	39	0.000	17	17	20	19	-50
1	3	8	"PFF1184"	"F48253_6"	1330	24270	110	123	138	77	89	91	20	71	35	0	157	155	31	110	111	18	78	62	0	0.723	1.089	0.931	0.915	2.817	2.300	0.236	80	456	81	94	-0.467	34	47	49	45	0
1	4	8	"PFF1186"	"F48363_2"	1520	24260	120	118	120	26	84	86	20	71	36	0	148	150	22	109	111	16	86	62	0	0.872	0.878	0.921	0.834	2.779	1.092	0.209	120	517	73	77	-0.198	34	39	36	41	0
1	5	8	"PFF1188"	"F48395_1"	1710	24260	130	2636	2398	744	83	83	17	100	100	0	2401	2220	732	112	113	16	100	100	0	1.115	1.098	1.075	1.132	1.395	1.083	0.929	120	530	4842	4423	0.157	2553	2289	2315	2108	0
1	6	8	"PFF1190"	"F48424_2"	1890	24250	120	666	636	183	84	86	18	99	99	0	1013	972	241	114	115	18	100	100	0	0.647	0.643	0.629	0.621	1.487	0.637	0.903	120	514	1481	1410	-0.627	582	899	552	858	0
1	7	8	"PFF1193"	"F48446_1"	2090	24260	120	249	245	68	81	83	17	98	97	0	586	576	150	110	112	16	100	100	0	0.353	0.352	0.341	0.340	1.587	0.336	0.797	120	529	644	630	-1.503	168	476	164	466	0
1	8	8	"PFF1195"	"F48446_5"	2280	24250	130	451	436	120	80	81	16	100	100	0	407	395	111	106	108	15	98	97	0	1.233	1.232	1.177	1.288	1.584	1.201	0.843	120	576	672	645	0.302	371	301	356	289	0
1	9	8	"PFF1220"	"F49665_1"	2480	24260	130	283	269	80	80	82	17	95	93	0	751	725	206	106	108	16	100	100	0	0.315	0.305	0.306	0.281	1.671	0.305	0.867	120	532	848	808	-1.668	203	645	189	619	0
1	10	8	"PFF1222"	"F49677_3"	2660	24250	120	4356	4345	1344	81	83	17	100	100	0	3069	2955	864	108	108	16	100	100	0	1.444	1.498	1.539	1.497	1.347	1.519	0.929	120	469	7236	7111	0.530	4275	2961	4264	2847	0
1	11	8	"PFF1225"	"F49959_1"	2840	24250	120	240	241	54	80	82	19	98	98	0	496	477	112	107	108	15	99	99	0	0.411	0.435	0.423	0.437	1.628	0.412	0.814	120	530	549	531	-1.282	160	389	161	370	0
1	12	8	"PFF1234"	"F50107_1"	3050	24260	110	139	142	29	82	84	19	96	77	0	124	128	22	109	110	16	48	27	0	3.800	3.158	2.214	2.682	2.683	4.032	0.108	80	471	72	79	1.926	57	15	60	19	0
1	13	8	"PFF1237"	"F50551_1"	3230	24250	120	259	275	144	80	81	16	98	97	0	377	373	104	107	108	15	100	98	0	0.663	0.733	0.694	0.673	1.883	0.860	0.659	120	491	449	461	-0.593	179	270	195	266	0
1	14	8	"PFF1239"	"F50598_1"	3420	24250	130	389	368	111	78	79	16	99	99	0	631	624	194	107	108	17	100	100	0	0.594	0.561	0.571	0.552	1.557	0.543	0.885	120	544	835	807	-0.753	311	524	290	517	0
1	15	8	"PFF1927"	"F960_2"	3610	24250	120	486	465	134	75	76	15	99	99	0	1250	1225	331	106	107	16	100	100	0	0.359	0.349	0.360	0.344	1.427	0.343	0.874	120	499	1555	1509	-1.477	411	1144	390	1119	0
1	16	8	"PFF1931"	"F960_7"	3810	24240	120	340	340	94	74	75	15	100	100	0	423	415	103	105	106	15	100	99	0	0.836	0.858	0.841	0.858	1.475	0.833	0.824	120	516	584	576	-0.258	266	318	266	310	0
1	17	8	"PFF1933"	"F9676_1"	4000	24250	120	509	470	138	74	76	16	100	100	0	804	777	203	101	102	14	100	100	0	0.619	0.586	0.565	0.574	1.463	0.585	0.874	120	483	1138	1072	-0.693	435	703	396	676	0
1	18	8	"PFI0003"	"I10209_1"	4180	24240	120	1752	1615	543	73	75	16	100	100	0	1555	1533	433	100	103	17	100	100	0	1.154	1.076	1.110	1.042	1.405	1.105	0.914	120	522	3134	2975	0.207	1679	1455	1542	1433	0
1	19	8	"PFI0005"	"I1033_3"	4380	24240	130	2276	2228	776	74	76	15	100	100	0	4217	4084	1278	102	104	17	100	100	0	0.535	0.541	0.568	0.526	1.411	0.529	0.883	120	518	6317	6136	-0.902	2202	4115	2154	3982	0
1	20	8	"PFI0009"	"I10565_1"	4560	24240	130	258	250	62	74	77	16	100	98	0	421	411	98	103	105	17	99	99	0	0.579	0.571	0.566	0.568	1.528	0.537	0.819	120	506	502	484	-0.789	184	318	176	308	0
1	21	8	"PFI0038"	"I1136_2"	4760	24240	120	238	241	69	74	77	15	98	98	0	229	226	44	103	105	18	100	96	0	1.302	1.358	1.391	1.296	1.734	1.472	0.688	120	514	290	290	0.380	164	126	167	123	0
1	22	8	"PFI0041"	"I11448_2"	4950	24240	130	14788	14130	5188	81	83	18	100	100	0	15278	14509	4407	110	114	22	100	100	0	0.970	0.976	1.007	0.930	1.411	1.006	0.905	120	641	29875	28448	-0.045	14707	15168	14049	14399	0
1	1	9	"PFI0043"	"I11495_1"	960	24450	120	3503	3595	1315	74	75	15	100	100	0	3561	3671	1386	98	100	15	100	100	0	0.990	0.985	0.980	0.989	1.217	0.971	0.938	120	539	6892	7094	-0.014	3429	3463	3521	3573	0
1	2	9	"PFI0045"	"I11523_4"	1130	24440	120	831	831	240	76	77	15	100	100	0	1330	1206	370	101	102	16	100	100	0	0.614	0.683	0.703	0.705	1.412	0.659	0.907	120	457	1984	1860	-0.703	755	1229	755	1105	0
1	3	9	"PFI0048"	"I1175_1"	1340	24450	130	251	249	64	79	80	17	100	98	0	347	345	88	102	104	15	100	99	0	0.702	0.700	0.693	0.700	1.637	0.686	0.792	120	569	417	413	-0.510	172	245	170	243	0
1	4	9	"PFI0053"	"I11857_2"	1520	24440	130	257	255	66	80	82	18	97	97	0	384	374	93	106	108	15	100	99	0	0.637	0.653	0.642	0.632	1.725	0.634	0.807	120	512	455	443	-0.651	177	278	175	268	0
1	5	9	"PFI0079"	"I12708_1"	1700	24440	130	267	270	84	80	81	17	97	95	0	499	473	133	107	108	15	100	99	0	0.477	0.519	0.527	0.496	1.588	0.502	0.809	120	560	579	556	-1.068	187	392	190	366	0
1	6	9	"PFI0085"	"I12812_3"	1900	24450	120	506	490	141	80	81	16	100	100	0	648	648	160	108	110	16	100	100	0	0.789	0.759	0.763	0.728	1.464	0.778	0.886	120	498	966	950	-0.342	426	540	410	540	0
1	7	9	"PFI0087"	"I12861_2"	2080	24440	120	10973	10805	4733	78	78	15	100	100	0	19232	18127	7188	107	109	17	100	100	0	0.570	0.595	0.593	0.574	1.571	0.595	0.916	120	496	30020	28747	-0.812	10895	19125	10727	18020	0
1	8	9	"PFI0089"	"I12932_1"	2280	24450	120	256	245	65	80	80	16	96	95	0	441	421	106	108	109	16	99	99	0	0.529	0.527	0.521	0.501	1.812	0.511	0.801	120	529	509	478	-0.920	176	333	165	313	0
1	9	9	"PFI0099"	"I13128_2"	2470	24450	130	6703	6319	2047	82	84	17	100	100	0	7420	6939	1891	109	112	18	100	100	0	0.906	0.913	0.941	0.877	1.479	0.928	0.926	120	548	13932	13067	-0.143	6621	7311	6237	6830	0
1	10	9	"PFI0102"	"I13218_1"	2660	24440	120	221	216	56	81	82	17	97	95	0	341	347	81	111	112	18	99	98	0	0.609	0.572	0.580	0.566	1.482	0.562	0.765	120	495	370	371	-0.716	140	230	135	236	0
1	11	9	"PFI0124"	"I13978_1"	2850	24440	120	372	361	80	79	80	16	100	100	0	316	312	61	108	109	16	99	99	0	1.409	1.382	1.420	1.407	1.499	1.399	0.831	120	500	501	486	0.494	293	208	282	204	0
1	12	9	"PFI0126"	"I14041_1"	3040	24440	120	195	195	40	80	82	16	100	98	0	371	363	68	106	109	15	100	100	0	0.434	0.447	0.444	0.432	1.493	0.437	0.752	120	507	380	372	-1.204	115	265	115	257	0
1	13	9	"PFI0128"	"I14195_1"	3230	24430	130	4851	4500	1320	80	82	17	100	100	0	4795	4387	1340	108	110	16	100	100	0	1.018	1.033	1.039	1.059	1.420	1.004	0.927	120	543	9458	8699	0.026	4771	4687	4420	4279	0
1	14	9	"PFI0131"	"I1431_1"	3430	24440	120	303	285	81	75	77	17	99	98	0	327	318	63	107	109	20	100	100	0	1.036	0.995	1.006	0.959	1.498	1.035	0.810	120	497	448	421	0.052	228	220	210	211	0
1	15	9	"PFI0137"	"I14413_3"	3620	24430	130	1594	1499	479	73	74	15	100	100	0	2382	2272	688	102	104	19	100	100	0	0.667	0.657	0.661	0.647	1.358	0.641	0.893	120	550	3801	3596	-0.584	1521	2280	1426	2170	0
1	16	9	"PFI0141"	"I14670_1"	3810	24430	130	293	298	79	74	75	15	100	100	0	542	527	135	101	102	16	100	100	0	0.497	0.526	0.538	0.523	1.359	0.510	0.852	120	562	660	650	-1.010	219	441	224	426	0
1	17	9	"PFJ0122"	"J167_5"	4000	24430	120	103	105	23	72	74	16	76	45	0	142	143	24	98	100	16	89	70	0	0.705	0.733	0.778	0.742	2.632	0.681	0.240	120	544	75	78	-0.505	31	44	33	45	0
1	18	9	"PFJ0124"	"J167_7"	4210	24430	110	112	116	30	72	74	16	85	61	0	123	126	22	96	98	16	70	43	0	1.481	1.467	1.250	1.412	2.827	1.608	0.128	80	473	67	74	0.567	40	27	44	30	0
1	19	9	"PFJ0128"	"J170_18"	4390	24430	130	353	347	104	72	74	15	99	99	0	415	415	130	99	100	16	99	99	0	0.889	0.870	0.893	0.883	1.561	0.819	0.801	120	432	597	591	-0.169	281	316	275	316	0
1	20	9	"PFJ0137"	"J171_6"	4540	24430	150	83	84	17	75	77	16	29	7	0	103	104	16	103	105	16	18	2	0	100000.000	9.000	1.179	1.205	3.526	0.040	0.000	156	569	8	10	16.610	8	0	9	1	-50
1	21	9	"PFJ0150"	"J181_2"	4770	24430	130	750	710	241	76	78	16	99	99	0	902	880	266	102	103	16	100	100	0	0.842	0.815	0.827	0.772	1.603	0.817	0.871	120	573	1474	1412	-0.247	674	800	634	778	0
1	22	9	"PFJ0153"	"J181_9"	4950	24430	130	2496	2419	714	80	82	18	100	100	0	1485	1481	401	108	111	21	100	100	0	1.755	1.704	1.687	1.691	1.330	1.733	0.918	120	601	3793	3712	0.811	2416	1377	2339	1373	0
1	1	10	"PFJ0179"	"J198_2"	960	24640	120	114	120	30	76	78	23	75	38	0	150	150	27	100	102	17	89	65	0	0.760	0.880	0.932	0.901	2.833	1.210	0.228	120	586	88	94	-0.396	38	50	44	50	0
1	2	10	"PFJ0184"	"J206_1"	1150	24640	120	624	597	193	72	73	15	100	100	0	805	781	212	97	99	16	100	100	0	0.780	0.768	0.780	0.746	1.384	0.775	0.916	120	530	1260	1209	-0.359	552	708	525	684	0
1	3	10	"PFJ0186"	"J206_6"	1350	24640	120	282	268	96	74	75	15	95	94	0	294	290	77	99	100	15	100	97	0	1.067	1.016	1.047	0.939	1.819	1.052	0.801	120	498	403	385	0.093	208	195	194	191	0
1	4	10	"PFJ0188"	"J212_1"	1530	24640	120	328	323	98	77	78	16	99	99	0	787	778	199	102	104	15	100	100	0	0.366	0.364	0.360	0.341	1.561	0.364	0.836	120	505	936	922	-1.448	251	685	246	676	0
1	5	10	"PFJ0190"	"J212_4"	1710	24640	110	118	118	27	78	79	16	85	57	0	128	127	23	103	104	15	68	38	0	1.600	1.667	1.195	1.297	2.732	2.346	0.075	80	471	65	64	0.678	40	25	40	24	0
1	6	10	"PFJ0197"	"J218_1"	1910	24630	120	181	182	48	78	78	16	97	92	0	206	204	47	106	107	16	95	93	0	1.030	1.061	1.044	1.035	1.993	1.061	0.612	120	530	203	202	0.043	103	100	104	98	0
1	7	10	"PFJ0220"	"J222_7"	2100	24640	120	462	470	124	76	77	16	100	100	0	492	489	136	105	105	15	99	99	0	0.997	1.026	1.017	1.063	1.489	1.004	0.885	120	522	773	778	-0.004	386	387	394	384	0
1	8	10	"PFJ0228"	"J227_3"	2290	24640	120	2435	2318	699	80	80	17	100	100	0	1233	1195	338	107	108	16	100	100	0	2.091	2.057	2.110	2.045	1.367	2.116	0.911	120	500	3481	3326	1.065	2355	1126	2238	1088	0
1	9	10	"PFJ0231"	"J22_1"	2480	24640	120	216	209	56	80	82	18	97	94	0	298	301	67	107	109	17	100	99	0	0.712	0.665	0.675	0.632	1.772	0.657	0.726	120	482	327	323	-0.490	136	191	129	194	0
1	10	10	"PFJ0233"	"J22_3"	2670	24640	150	100	102	24	77	78	17	58	32	0	109	111	22	105	106	18	23	8	0	5.750	4.167	1.650	1.386	3.455	2.511	0.022	156	591	27	31	2.524	23	4	25	6	-50
1	11	10	"PFJ0238"	"J232_6"	2860	24630	130	163	165	47	75	76	16	94	87	0	285	280	78	102	103	16	98	95	0	0.481	0.506	0.514	0.476	1.878	0.491	0.678	120	526	271	268	-1.056	88	183	90	178	0
1	12	10	"PFJ0242"	"J236_1"	3050	24630	120	679	660	195	79	81	18	100	100	0	925	897	248	103	105	16	100	100	0	0.730	0.732	0.734	0.725	1.340	0.722	0.891	120	500	1422	1375	-0.454	600	822	581	794	0
1	13	10	"PFJ0262"	"J248_1"	3240	24620	120	176	183	50	83	84	18	99	91	0	205	204	41	109	110	16	96	92	0	0.969	1.053	0.991	1.065	1.908	1.086	0.579	120	480	189	195	-0.046	93	96	100	95	0
1	14	10	"PFJ0264"	"J248_11"	3420	24630	150	87	90	20	76	78	16	41	16	0	108	109	18	105	107	19	19	4	0	3.667	3.500	1.464	1.316	3.642	0.759	0.009	156	591	14	18	1.874	11	3	14	4	-50
1	15	10	"PFJ0267"	"J248_5"	3620	24630	120	121	121	25	71	73	15	90	78	0	160	163	34	98	101	19	89	79	0	0.806	0.769	0.797	0.789	2.508	0.648	0.369	120	510	112	115	-0.310	50	62	50	65	0
1	16	10	"PFJ0271"	"J252_2"	3820	24630	120	249	244	68	73	74	15	99	98	0	397	387	94	98	99	16	100	99	0	0.589	0.592	0.605	0.580	1.481	0.589	0.834	120	513	475	460	-0.765	176	299	171	289	0
1	17	10	"PFJ0273"	"J252_4"	4000	24630	120	546	521	150	70	72	15	100	100	0	548	510	141	96	97	15	99	99	0	1.053	1.089	1.095	1.102	1.419	1.086	0.879	120	499	928	865	0.075	476	452	451	414	0
1	18	10	"PFJ0275"	"J2541_2"	4190	24620	130	224	235	114	71	72	15	100	98	0	487	483	164	95	97	15	100	100	0	0.390	0.423	0.414	0.414	1.643	0.403	0.649	120	587	545	552	-1.357	153	392	164	388	0
1	19	10	"PFK0357"	"Kn3479_1"	4400	24610	150	90	96	30	73	74	15	53	30	0	120	132	47	97	99	16	58	35	0	0.739	0.657	0.820	0.873	3.444	0.598	0.387	156	574	40	58	-0.436	17	23	23	35	-50
1	20	10	"PFK0369"	"Kn3690_1"	4580	24630	130	1079	1005	362	77	78	16	100	100	0	1207	1164	353	103	105	18	100	100	0	0.908	0.875	0.885	0.837	1.489	0.900	0.870	120	501	2106	1989	-0.140	1002	1104	928	1061	0
1	21	10	"PFK0371"	"Kn3698_1"	4770	24620	120	535	533	162	78	79	16	100	100	0	546	528	157	105	106	18	99	98	0	1.036	1.076	1.047	1.097	1.540	1.062	0.851	120	484	898	878	0.051	457	441	455	423	0
1	22	10	"PFK0373"	"Kn3698_4"	4950	24620	120	402	401	140	81	82	17	100	100	0	701	706	258	110	111	18	100	100	0	0.543	0.537	0.541	0.543	1.659	0.523	0.875	120	538	912	916	-0.881	321	591	320	596	0
1	1	11	"PFK0375"	"Kn3744_1"	960	24820	110	1103	1075	372	75	81	60	100	98	0	1788	1723	593	101	110	89	100	98	0	0.609	0.617	0.586	0.615	1.457	0.578	0.904	80	530	2715	2622	-0.715	1028	1687	1000	1622	0
1	2	11	"PFK0378"	"Kn3773_1"	1150	24830	120	229	224	60	73	74	20	98	96	0	364	374	97	96	104	89	97	85	0	0.582	0.543	0.540	0.517	1.618	0.532	0.816	120	535	424	429	-0.781	156	268	151	278	0
1	3	11	"PFK0408"	"Kn4447_1"	1350	24830	120	200	209	55	75	76	16	99	97	0	237	235	51	98	100	15	100	99	0	0.899	0.978	0.927	0.941	1.758	0.987	0.746	120	498	264	271	-0.153	125	139	134	137	0
1	4	11	"PFK0410"	"Kn4524_1"	1530	24830	120	368	357	93	77	78	16	100	100	0	631	614	188	102	103	15	100	100	0	0.550	0.547	0.530	0.560	1.490	0.518	0.866	120	484	820	792	-0.862	291	529	280	512	0
1	5	11	"PFK0412"	"Kn459_3"	1720	24830	120	921	867	230	77	78	16	100	100	0	1311	1227	304	102	103	15	100	100	0	0.698	0.702	0.696	0.695	1.320	0.695	0.917	120	517	2053	1915	-0.518	844	1209	790	1125	0
1	6	11	"PFK0415"	"Kn4670_1"	1920	24830	120	123	125	32	80	110	100	6	0	0	159	160	31	106	110	25	81	52	0	0.811	0.833	0.789	0.762	2.896	3.963	0.116	120	518	96	99	-0.302	43	53	45	54	0
1	7	11	"PFK0423"	"Kn4895_2"	2100	24820	110	145	151	37	80	123	121	7	0	0	169	178	35	104	110	28	91	63	0	1.000	0.959	0.990	0.948	1.931	3.915	0.170	80	444	130	145	0.000	65	65	71	74	0
1	8	11	"PFK0431"	"Kn5081_1"	2290	24830	120	303	297	73	76	83	40	99	95	0	964	907	239	103	103	15	100	100	0	0.264	0.275	0.271	0.274	1.385	0.265	0.884	120	535	1088	1025	-1.923	227	861	221	804	0
1	9	11	"PFK0462"	"Kn585_3"	2490	24830	120	312	302	93	76	79	16	100	98	0	739	717	194	103	103	14	100	100	0	0.371	0.368	0.370	0.344	1.601	0.362	0.836	120	492	872	840	-1.430	236	636	226	614	0
1	10	11	"PFK0466"	"Kn588_2"	2670	24830	130	364	345	100	76	76	15	99	98	0	564	528	148	101	102	14	100	100	0	0.622	0.630	0.630	0.610	1.674	0.618	0.840	120	494	751	696	-0.685	288	463	269	427	0
1	11	11	"PFK0469"	"Kn5905_4"	2860	24820	130	190	197	50	76	77	17	98	95	0	452	450	129	103	106	19	100	99	0	0.327	0.349	0.343	0.334	1.786	0.324	0.756	120	552	463	468	-1.614	114	349	121	347	0
1	12	11	"PFK0476"	"Kn603_2"	3060	24820	120	11456	11058	3710	84	86	20	100	100	0	8842	8659	2716	114	116	22	100	100	0	1.303	1.284	1.313	1.269	1.324	1.304	0.938	120	514	20100	19519	0.382	11372	8728	10974	8545	0
1	13	11	"PFK0484"	"Kn656_1"	3250	24820	120	321	319	89	84	84	18	100	97	0	435	427	110	110	112	19	100	99	0	0.729	0.741	0.769	0.726	1.577	0.743	0.822	120	504	562	552	-0.456	237	325	235	317	0
1	14	11	"PFK0486"	"Kn657_2"	3440	24820	120	1093	1065	419	75	76	15	100	100	0	1005	1005	322	102	103	16	100	100	0	1.127	1.096	1.081	1.052	1.545	1.143	0.890	120	467	1921	1893	0.173	1018	903	990	903	0
1	15	11	"PFK0519"	"Kn819_1"	3620	24810	130	4564	4575	2024	74	75	16	100	100	0	4520	4568	2037	100	103	18	100	100	0	1.016	1.007	0.985	1.015	1.464	0.978	0.929	120	547	8910	8969	0.023	4490	4420	4501	4468	0
1	16	11	"PFK0523"	"Kn8362_1"	3820	24820	120	352	343	100	75	75	15	98	96	0	433	416	103	98	101	19	100	100	0	0.827	0.843	0.814	0.792	1.613	0.859	0.857	120	529	612	586	-0.274	277	335	268	318	0
1	17	11	"PFK0526"	"Kn8409_1"	4020	24820	120	233	225	69	73	74	15	98	95	0	570	547	160	95	97	15	100	100	0	0.337	0.336	0.343	0.311	1.810	0.334	0.810	120	499	635	604	-1.570	160	475	152	452	0
1	18	11	"PFK0538"	"Kn906_1"	4200	24810	130	358	348	106	73	74	15	100	99	0	416	385	110	96	98	15	99	98	0	0.891	0.952	0.925	0.937	1.580	0.929	0.842	120	550	605	564	-0.167	285	320	275	289	0
1	19	11	"PFK0541"	"Kn918_1"	4390	24820	120	1437	1325	441	76	77	15	100	100	0	2142	1899	541	99	101	17	100	100	0	0.666	0.694	0.701	0.664	1.497	0.703	0.904	120	498	3404	3049	-0.586	1361	2043	1249	1800	0
1	20	11	"PFK0549"	"Kn945_1"	4580	24810	130	1034	971	274	78	79	17	100	100	0	1550	1393	411	104	106	19	100	100	0	0.661	0.693	0.703	0.698	1.381	0.668	0.918	120	560	2402	2182	-0.597	956	1446	893	1289	0
1	21	11	"PFK1038"	"Ks510_8"	4780	24810	130	1682	1577	484	82	83	18	100	100	0	843	807	255	108	110	18	100	100	0	2.177	2.139	2.158	2.185	1.392	2.151	0.882	120	553	2335	2194	1.122	1600	735	1495	699	0
1	22	11	"PFK1040"	"Ks51_11"	4970	24810	130	1454	1404	446	83	85	17	100	100	0	1355	1274	409	110	112	17	100	100	0	1.101	1.135	1.164	1.162	1.458	1.124	0.890	120	542	2616	2485	0.139	1371	1245	1321	1164	0
1	1	12	"PFK1042"	"Ks51_2"	970	25030	110	108	111	24	78	84	60	13	0	0	125	125	22	103	109	67	2	0	0	1.364	1.500	1.150	1.217	2.678	22.933	0.019	80	530	52	55	0.447	30	22	33	22	0
1	2	12	"PFK1044"	"Ks51_4"	1160	25020	120	291	302	93	76	78	16	100	100	0	661	628	198	98	100	15	100	100	0	0.382	0.426	0.422	0.421	1.416	0.404	0.854	120	521	778	756	-1.389	215	563	226	530	0
1	3	12	"PFK1046"	"Ks51_6"	1350	25020	130	130	134	29	76	78	17	92	76	0	210	211	49	101	102	15	96	95	0	0.495	0.527	0.524	0.523	2.299	0.481	0.474	120	515	163	168	-1.013	54	109	58	110	0
1	4	12	"PFK1048"	"Ks532_3"	1540	25020	120	143	141	32	79	81	17	90	81	0	150	154	29	103	103	15	90	80	0	1.362	1.216	1.258	1.175	2.181	1.241	0.388	120	452	111	113	0.445	64	47	62	51	0
1	5	12	"PFK1074"	"Ks56_11"	1720	25020	140	205	203	58	78	80	18	97	92	0	253	249	59	102	103	15	98	98	0	0.841	0.850	0.920	0.835	1.654	0.862	0.745	156	580	278	272	-0.250	127	151	125	147	0
1	6	12	"PFK1076"	"Ks56_16"	1930	25020	150	141	135	39	81	121	122	2	0	0	131	138	33	105	110	28	48	22	0	2.308	1.636	1.477	1.751	2.871	5.752	0.259	156	530	86	87	1.206	60	26	54	33	-50
1	7	12	"PFK1078"	"Ks56_18"	2110	25020	130	266	283	113	81	131	132	73	20	0	329	323	75	102	109	29	100	98	0	0.815	0.914	0.878	0.837	1.692	1.826	0.331	120	485	412	423	-0.295	185	227	202	221	0
1	8	12	"PFK1080"	"Ks56_23"	2300	25020	120	169	165	41	75	82	41	88	60	0	347	350	95	98	100	15	100	100	0	0.378	0.357	0.346	0.344	1.824	0.310	0.632	120	429	343	342	-1.405	94	249	90	252	0
1	9	12	"PFK1082"	"Ks56_26"	2490	25030	150	85	88	18	78	80	17	28	8	0	109	109	17	104	104	15	27	5	0	1.400	2.000	0.929	0.944	3.572	4.432	0.004	156	542	12	15	0.485	7	5	10	5	-50
1	10	12	"PFK1085"	"Ks56_32"	2680	25010	120	827	769	236	79	81	17	100	100	0	1084	1012	301	105	107	16	100	100	0	0.764	0.761	0.757	0.759	1.363	0.740	0.920	120	433	1727	1597	-0.388	748	979	690	907	0
1	11	12	"PFK1110"	"Ks624_12"	2870	25010	130	430	423	122	80	83	18	100	100	0	596	557	175	109	111	19	100	98	0	0.719	0.766	0.774	0.802	1.434	0.731	0.880	120	536	837	791	-0.477	350	487	343	448	0
1	12	12	"PFK1113"	"Ks624_4"	3060	25010	120	343	337	94	85	87	19	98	97	0	656	619	168	115	117	21	100	100	0	0.477	0.500	0.490	0.496	1.458	0.468	0.797	120	441	799	756	-1.068	258	541	252	504	0
1	13	12	"PFK1115"	"Ks625_10"	3240	25020	150	92	97	23	81	83	18	41	17	0	114	117	21	109	111	19	26	5	0	2.200	2.000	1.333	1.158	4.094	2.939	0.007	156	531	16	24	1.138	11	5	16	8	-50
1	14	12	"PFK1117"	"Ks625_14"	3440	25010	130	700	668	242	76	78	16	100	99	0	1284	1228	424	103	104	15	100	100	0	0.528	0.526	0.525	0.513	1.621	0.513	0.867	120	486	1805	1717	-0.920	624	1181	592	1125	0
1	15	12	"PFK1119"	"Ks625_7"	3630	25010	130	227	226	66	77	79	16	98	95	0	538	509	133	103	105	19	100	99	0	0.345	0.367	0.351	0.353	1.526	0.350	0.790	120	500	585	555	-1.536	150	435	149	406	0
1	16	12	"PFK1122"	"Ks646_2"	3820	25010	130	361	342	92	76	77	15	100	98	0	558	532	137	100	102	17	100	100	0	0.622	0.616	0.603	0.599	1.486	0.604	0.850	120	493	743	698	-0.684	285	458	266	432	0
1	17	12	"PFK1144"	"Ks66_16"	4010	25010	130	729	699	224	75	77	16	98	98	0	888	860	271	98	101	16	100	100	0	0.828	0.819	0.812	0.798	1.636	0.790	0.893	120	498	1444	1386	-0.273	654	790	624	762	0
1	18	12	"PFK1146"	"Ks66_3"	4210	25020	150	98	99	22	76	77	16	61	29	0	116	120	21	100	102	16	47	25	0	1.375	1.150	1.293	1.205	3.156	1.267	0.061	156	596	38	43	0.459	22	16	23	20	-50
1	19	12	"PFK1149"	"Ks66_7"	4400	25000	130	556	513	151	78	79	15	99	99	0	466	438	141	102	103	17	100	100	0	1.313	1.295	1.319	1.365	1.540	1.234	0.876	120	509	842	771	0.393	478	364	435	336	0
1	20	12	"PFK1151"	"Ks68_13"	4600	25010	130	6452	5939	1956	81	81	16	100	100	0	6036	5473	1990	104	107	18	100	100	0	1.074	1.091	1.089	1.130	1.498	1.061	0.910	120	454	12303	11227	0.103	6371	5932	5858	5369	0
1	21	12	"PFK1153"	"Ks692_12"	4760	25020	150	93	94	19	80	81	17	41	11	0	117	117	23	107	109	17	35	11	0	1.300	1.400	1.000	0.955	3.960	0.546	0.027	156	522	23	24	0.379	13	10	14	10	-50
1	22	12	"PFK1155"	"Ks692_6"	4960	24990	140	157	157	41	79	80	17	92	84	0	168	170	41	107	109	17	88	76	0	1.279	1.238	1.186	1.222	2.166	1.165	0.507	156	660	139	141	0.355	78	61	78	63	0
1	1	13	"PFM0107"	"M17691_2"	970	25210	120	201	201	54	80	81	17	97	95	0	379	376	98	106	107	16	100	99	0	0.443	0.448	0.436	0.435	1.628	0.428	0.756	120	557	394	391	-1.174	121	273	121	270	0
1	2	13	"PFM0110"	"M18079_3"	1160	25210	120	339	334	102	78	82	28	100	99	0	377	366	90	101	103	16	100	100	0	0.946	0.966	0.955	0.949	1.556	0.987	0.799	120	464	537	521	-0.081	261	276	256	265	0
1	3	13	"PFM0112"	"M18079_5"	1350	25210	120	1336	1296	478	77	81	24	100	100	0	1712	1657	571	101	103	15	100	100	0	0.782	0.783	0.792	0.761	1.426	0.780	0.911	120	399	2870	2775	-0.356	1259	1611	1219	1556	0
1	4	13	"PFM0116"	"M18377_2"	1500	25210	150	83	85	17	79	81	18	24	1	0	110	111	16	101	104	16	32	8	0	0.444	0.600	0.766	0.894	4.090	2.608	0.004	156	587	13	16	-1.170	4	9	6	10	-50
1	5	13	"PFM0118"	"M1840_2"	1740	25210	120	158	160	45	77	79	16	94	87	0	310	296	80	100	103	16	98	98	0	0.386	0.423	0.395	0.409	1.932	0.412	0.669	120	487	291	279	-1.374	81	210	83	196	0
1	6	13	"PFM0121"	"M18869_1"	1920	25210	120	1101	1059	361	75	76	15	100	100	0	896	864	299	98	99	15	100	100	0	1.286	1.285	1.302	1.311	1.477	1.283	0.897	120	368	1824	1750	0.363	1026	798	984	766	0
1	7	13	"PFM0142"	"M196_6"	2060	25190	130	277	275	76	73	77	43	97	92	0	381	374	112	96	99	16	99	99	0	0.716	0.727	0.713	0.742	1.727	0.727	0.715	120	420	489	480	-0.482	204	285	202	278	0
1	8	13	"PFM0144"	"M196_8"	2260	25190	120	1887	1708	713	75	76	17	100	100	0	1707	1547	527	99	100	15	100	100	0	1.127	1.128	1.178	1.040	1.802	1.182	0.885	120	469	3420	3081	0.172	1812	1608	1633	1448	0
1	9	13	"PFM0148"	"M19895_2"	2430	25190	110	150	154	43	79	79	16	95	86	0	194	189	48	102	103	15	92	90	0	0.772	0.862	0.739	0.856	1.947	0.852	0.555	80	392	163	162	-0.374	71	92	75	87	0
1	10	13	"PFM0152"	"M20060_1"	2630	25180	120	181	179	51	79	82	17	92	90	0	313	298	83	107	108	16	98	95	0	0.495	0.524	0.537	0.523	1.910	0.498	0.713	120	490	308	291	-1.014	102	206	100	191	0
1	11	13	"PFM0154"	"M20186_2"	2820	25190	100	340	344	154	76	79	17	92	91	0	531	513	181	105	106	17	100	100	0	0.620	0.657	0.624	0.556	2.182	0.678	0.772	80	437	690	676	-0.690	264	426	268	408	0
1	12	13	"PFM0156"	"M20989_1"	3010	25180	110	842	791	251	78	81	19	100	100	0	1119	1075	313	103	105	20	100	100	0	0.752	0.734	0.739	0.710	1.397	0.694	0.881	80	482	1780	1685	-0.411	764	1016	713	972	0
1	13	13	"PFM0179"	"M22143_2"	3210	25180	120	222	222	65	80	82	17	97	95	0	392	379	103	106	108	19	98	97	0	0.497	0.520	0.494	0.498	1.555	0.511	0.748	120	454	428	415	-1.010	142	286	142	273	0
1	14	13	"PFM0182"	"M22193_2"	3390	25180	130	521	497	144	78	79	15	99	98	0	638	608	174	105	106	16	99	99	0	0.831	0.833	0.856	0.826	1.443	0.802	0.869	120	496	976	922	-0.267	443	533	419	503	0
1	15	13	"PFM0184"	"M22193_8"	3590	25180	130	315	301	95	77	79	15	99	95	0	564	547	164	103	105	16	100	100	0	0.516	0.505	0.514	0.486	1.594	0.497	0.818	120	531	699	668	-0.954	238	461	224	444	0
1	16	13	"PFM0186"	"M22451_2"	3780	25180	120	142	144	35	76	77	15	95	86	0	130	130	25	100	102	15	75	46	0	2.200	2.267	2.222	2.117	2.364	2.372	0.290	120	462	96	98	1.138	66	30	68	30	0
1	17	13	"PFM0193"	"M22678_3"	3970	25190	120	618	596	266	75	77	16	97	93	0	1502	1453	556	99	102	16	100	100	0	0.387	0.385	0.401	0.324	2.180	0.379	0.830	120	471	1946	1875	-1.369	543	1403	521	1354	0
1	18	13	"PFM0196"	"M2305_1"	4160	25180	120	284	283	90	75	77	17	99	96	0	274	263	73	104	106	17	95	94	0	1.229	1.308	1.371	1.376	1.694	1.315	0.725	120	460	379	367	0.298	209	170	208	159	0
1	19	13	"PFM0218"	"M24561_3"	4370	25200	120	853	805	306	76	77	16	97	97	0	1149	1122	313	104	105	17	100	100	0	0.744	0.716	0.741	0.631	1.896	0.739	0.888	120	456	1822	1747	-0.428	777	1045	729	1018	0
1	20	13	"PFM0224"	"M24933_22"	4540	25180	120	120	125	30	77	79	17	84	67	0	142	141	27	101	104	17	80	61	0	1.049	1.200	1.188	1.171	2.627	1.204	0.310	120	454	84	88	0.069	43	41	48	40	0
1	21	13	"PFM0227"	"M24933_9"	4740	25180	120	168	167	45	76	78	17	95	89	0	199	198	42	101	103	16	98	91	0	0.939	0.938	0.975	0.939	1.746	0.957	0.631	120	413	190	188	-0.091	92	98	91	97	0
1	22	13	"PFM0229"	"M25032_3"	4930	25180	120	1098	1029	345	76	77	16	100	100	0	1876	1772	501	103	106	17	100	100	0	0.576	0.571	0.579	0.549	1.458	0.574	0.908	120	499	2795	2622	-0.795	1022	1773	953	1669	0
1	1	14	"PFM0231"	"M2511_3"	930	25390	120	141	140	29	77	80	18	93	81	0	165	165	30	102	104	16	95	84	0	1.016	1.000	0.986	1.014	2.118	1.014	0.446	120	562	127	126	0.023	64	63	63	63	0
1	2	14	"PFM0234"	"M25344_2"	1120	25390	120	353	339	97	77	81	28	97	96	0	405	407	98	100	103	17	100	100	0	0.905	0.853	0.884	0.821	1.680	0.865	0.779	120	470	581	569	-0.144	276	305	262	307	0
1	3	14	"PFM0693"	"M50721_5"	1300	25390	130	455	445	126	79	84	27	100	99	0	664	645	175	101	103	17	100	100	0	0.668	0.673	0.694	0.666	1.421	0.659	0.842	120	551	939	910	-0.582	376	563	366	544	0
1	4	14	"PFM0695"	"M51089_1"	1490	25400	120	172	171	47	76	79	18	95	89	0	340	336	79	99	101	15	100	99	0	0.398	0.401	0.415	0.383	1.689	0.390	0.701	120	466	337	332	-1.328	96	241	95	237	0
1	5	14	"PFM0698"	"M51323_1"	1680	25390	120	1912	1755	554	74	76	16	100	100	0	1957	1825	626	98	100	16	100	100	0	0.989	0.973	0.977	0.998	1.424	0.954	0.912	120	492	3697	3408	-0.016	1838	1859	1681	1727	0
1	6	14	"PFM0702"	"M5172_2"	1870	25390	120	152	158	34	72	73	14	98	97	0	318	315	77	96	97	14	100	100	0	0.360	0.393	0.395	0.389	1.611	0.358	0.711	120	458	302	305	-1.472	80	222	86	219	0
1	7	14	"PFM0705"	"M52114_1"	2060	25390	120	905	832	235	71	72	14	100	100	0	1728	1628	453	95	96	15	100	100	0	0.511	0.496	0.491	0.492	1.396	0.481	0.895	120	505	2467	2294	-0.969	834	1633	761	1533	0
1	8	14	"PFM0710"	"M52423_1"	2250	25390	120	396	384	103	72	74	16	100	100	0	1023	960	250	99	100	15	100	100	0	0.351	0.362	0.358	0.357	1.341	0.354	0.907	120	530	1248	1173	-1.512	324	924	312	861	0
1	9	14	"PFM0728"	"M53642_4"	2450	25390	120	772	738	261	76	76	15	100	100	0	913	886	260	101	102	16	100	100	0	0.857	0.843	0.837	0.812	1.445	0.857	0.888	120	548	1508	1447	-0.222	696	812	662	785	0
1	10	14	"PFM0732"	"M53850_1"	2630	25390	120	6056	5820	1898	78	79	17	100	100	0	5858	5819	1962	107	107	17	100	100	0	1.039	1.005	1.014	1.001	1.322	0.995	0.916	120	527	11729	11454	0.056	5978	5751	5742	5712	0
1	11	14	"PFM0734"	"M53930_1"	2830	25390	130	1995	1807	653	75	78	17	100	100	0	2102	1995	591	102	105	17	100	100	0	0.960	0.915	0.939	0.864	1.491	0.947	0.918	120	600	3920	3625	-0.059	1920	2000	1732	1893	0
1	12	14	"PFM0738"	"M54370_2"	3020	25390	120	109	110	21	75	78	18	79	47	0	132	134	25	98	100	19	75	40	0	1.000	0.972	0.944	0.889	2.669	0.931	0.175	120	547	68	71	0.000	34	34	35	36	0
1	13	14	"PFM0742"	"M5455_1"	3210	25390	120	907	872	225	78	79	16	100	100	0	1382	1331	341	100	102	17	100	100	0	0.647	0.645	0.649	0.641	1.348	0.633	0.898	120	525	2111	2025	-0.629	829	1282	794	1231	0
1	14	14	"PFM0744"	"M5455_6"	3400	25390	120	131	135	34	77	78	16	90	79	0	294	294	70	101	103	16	100	98	0	0.280	0.301	0.310	0.293	1.936	0.275	0.511	120	544	247	251	-1.838	54	193	58	193	0
1	15	14	"PFM0765"	"M55888_4"	3600	25390	120	352	336	106	76	76	15	96	95	0	487	490	123	102	104	16	100	100	0	0.717	0.670	0.716	0.624	1.742	0.681	0.812	120	507	661	648	-0.480	276	385	260	388	0
1	16	14	"PFM0770"	"M55941_1"	3780	25390	150	83	86	20	75	76	15	35	15	0	101	103	17	102	103	15	16	4	0	-8.000	11.000	1.211	1.225	3.317	0.312	0.001	156	645	7	12	Error	8	-1	11	1	-50
1	17	14	"PFM0772"	"M56059_1"	3980	25380	120	174	171	46	74	76	16	97	90	0	573	532	165	102	102	15	100	100	0	0.212	0.226	0.222	0.217	1.793	0.204	0.697	120	513	571	527	-2.236	100	471	97	430	0
1	18	14	"PFM0780"	"M56462_2"	4170	25380	120	2300	2172	623	79	81	18	100	100	0	2053	1895	586	106	108	17	100	100	0	1.141	1.170	1.180	1.198	1.377	1.153	0.900	120	555	4168	3882	0.190	2221	1947	2093	1789	0
1	19	14	"PFM0782"	"M56512_15"	4370	25380	150	86	88	18	79	80	17	27	8	0	117	118	23	106	108	17	40	17	0	0.636	0.750	0.756	0.738	3.371	0.348	0.007	156	615	18	21	-0.652	7	11	9	12	-50
1	20	14	"PFM0785"	"M56710_1"	4550	25380	120	741	703	176	75	77	17	100	100	0	869	807	228	100	102	16	100	100	0	0.866	0.888	0.894	0.899	1.406	0.852	0.855	120	454	1435	1335	-0.207	666	769	628	707	0
1	21	14	"PFM0809"	"M58416_1"	4730	25380	150	73	74	15	75	77	16	12	3	0	93	95	16	99	101	15	10	3	0	0.333	0.250	0.783	0.811	3.689	4.942	0.001	156	676	-8	-5	-1.585	-2	-6	-1	-4	-50
1	22	14	"PFM0815"	"M58784_1"	4950	25360	150	79	81	16	77	79	18	17	1	0	100	102	17	103	105	18	10	3	0	-0.667	-4.000	0.593	0.761	4.167	2.836	0.001	156	865	-1	3	Error	2	-3	4	-1	-50
1	1	15	"PFM0817"	"M58847_5"	940	25590	120	358	364	103	79	81	17	100	100	0	784	761	225	102	104	16	100	100	0	0.409	0.432	0.435	0.440	1.452	0.417	0.876	120	600	961	944	-1.290	279	682	285	659	0
1	2	15	"PFM0820"	"M5894_7"	1130	25590	120	228	225	59	79	81	18	100	97	0	357	356	85	102	105	18	100	100	0	0.584	0.575	0.629	0.552	1.568	0.565	0.787	120	572	404	400	-0.775	149	255	146	254	0
1	3	15	"PFM0824"	"M59170_6"	1340	25600	80	102	103	20	84	88	26	32	5	0	126	129	25	103	106	19	63	25	0	0.783	0.731	0.880	0.694	4.072	0.788	0.078	52	302	41	45	-0.354	18	23	19	26	0
1	4	15	"PFM0828"	"M59497_4"	1510	25590	120	1158	1059	366	79	81	21	99	99	0	1236	1182	327	101	106	59	100	100	0	0.951	0.907	0.931	0.851	1.637	0.929	0.884	120	511	2214	2061	-0.073	1079	1135	980	1081	0
1	5	15	"PFN0330"	"N134_61"	1700	25580	130	273	272	79	74	76	16	100	99	0	301	299	76	98	103	57	95	85	0	0.980	0.985	0.921	0.992	1.604	0.961	0.757	120	544	402	399	-0.029	199	203	198	201	0
1	6	15	"PFN0332"	"N134_67"	1880	25580	120	820	786	241	73	74	15	100	100	0	865	827	297	97	98	15	100	100	0	0.973	0.977	1.027	1.040	1.497	0.928	0.884	120	480	1515	1443	-0.040	747	768	713	730	0
1	7	15	"PFN0334"	"N134_74"	2080	25590	120	230	219	66	72	74	16	97	93	0	356	345	105	96	98	15	97	97	0	0.608	0.590	0.608	0.600	2.142	0.570	0.776	120	568	418	396	-0.719	158	260	147	249	0
1	8	15	"PFN0336"	"N134_76"	2270	25580	120	994	949	272	74	74	15	100	100	0	615	570	164	98	99	14	100	100	0	1.779	1.854	1.849	1.915	1.430	1.879	0.876	120	515	1437	1347	0.831	920	517	875	472	0
1	9	15	"PFN0338"	"N134_78"	2460	25590	120	184	184	52	74	74	15	95	92	0	478	459	137	98	99	15	100	99	0	0.289	0.305	0.311	0.297	1.886	0.287	0.729	120	515	490	471	-1.788	110	380	110	361	0
1	10	15	"PFN0342"	"N134_83"	2650	25580	120	996	955	341	75	76	16	100	100	0	1652	1526	481	102	104	16	100	100	0	0.594	0.618	0.621	0.596	1.447	0.620	0.907	120	501	2471	2304	-0.751	921	1550	880	1424	0
1	11	15	"PFN0360"	"N135_22"	2840	25580	120	504	480	125	78	79	17	100	100	0	318	312	73	101	103	16	99	99	0	1.963	1.905	1.948	1.971	1.629	1.966	0.839	120	512	643	613	0.973	426	217	402	211	0
1	12	15	"PFN0363"	"N135_27"	3040	25580	120	176	171	47	78	78	17	91	85	0	293	287	73	97	99	16	99	98	0	0.500	0.489	0.487	0.459	1.999	0.491	0.725	120	426	294	283	-1.000	98	196	93	190	0
1	13	15	"PFN0365"	"N135_7"	3220	25580	120	229	229	65	74	75	17	99	97	0	483	482	148	97	98	14	98	98	0	0.402	0.403	0.390	0.396	1.701	0.369	0.757	120	449	541	540	-1.316	155	386	155	385	0
1	14	15	"PFN0367"	"N135_9"	3420	25580	130	273	267	69	74	75	16	99	98	0	355	346	86	97	99	15	99	99	0	0.771	0.775	0.788	0.768	1.787	0.772	0.828	120	516	457	442	-0.375	199	258	193	249	0
1	15	15	"PFN0369"	"N136_13"	3600	25580	120	417	403	120	76	77	16	100	100	0	894	864	262	99	101	15	100	100	0	0.429	0.427	0.415	0.420	1.516	0.402	0.855	120	476	1136	1092	-1.221	341	795	327	765	0
1	16	15	"PFN0371"	"N136_16"	3800	25580	130	84	85	18	77	77	15	28	11	0	196	203	45	102	103	15	99	95	0	0.074	0.079	0.138	0.139	2.618	0.069	0.037	120	527	101	109	-3.747	7	94	8	101	0
1	17	15	"PFN0390"	"N137_31"	3990	25580	130	509	485	141	78	79	17	100	99	0	555	531	129	107	108	16	100	100	0	0.962	0.960	0.965	0.924	1.488	0.991	0.861	120	547	879	831	-0.056	431	448	407	424	0
1	18	15	"PFN0393"	"N137_38"	4180	25610	150	91	93	21	83	85	18	30	10	0	119	119	22	112	113	16	33	12	0	1.143	1.429	0.917	0.935	3.525	2.187	0.004	156	620	15	17	0.193	8	7	10	7	-50
1	19	15	"PFN0395"	"N137_4"	4370	25580	120	359	348	108	82	84	17	100	99	0	685	651	180	109	109	17	100	99	0	0.481	0.491	0.497	0.481	1.610	0.484	0.830	120	465	853	808	-1.056	277	576	266	542	0
1	20	15	"PFN0398"	"N137_44"	4550	25580	120	162	164	40	76	78	16	96	93	0	499	469	124	101	103	16	100	100	0	0.216	0.239	0.236	0.225	1.761	0.219	0.685	120	523	484	456	-2.210	86	398	88	368	0
1	21	15	"PFN0400"	"N137_5"	4760	25580	120	313	308	92	75	77	17	99	99	0	641	630	176	103	104	17	100	100	0	0.442	0.442	0.442	0.427	1.555	0.427	0.827	120	514	776	760	-1.177	238	538	233	527	0
1	22	15	"PFN0403"	"N137_53"	4940	25580	120	137	142	31	78	79	17	92	81	0	135	138	25	108	110	19	65	36	0	2.185	2.133	2.021	2.030	2.690	2.220	0.193	120	583	86	94	1.128	59	27	64	30	0
1	1	16	"PFN0420"	"N138_29"	950	25790	120	118	118	26	78	79	15	82	62	0	135	136	27	104	105	14	73	51	0	1.290	1.250	1.077	1.252	4.118	1.265	0.130	120	579	71	72	0.368	40	31	40	32	0
1	2	16	"PFN0422"	"N138_30"	1130	25780	120	142	144	32	78	80	16	94	90	0	275	262	71	102	105	15	98	96	0	0.370	0.412	0.415	0.423	1.968	0.353	0.554	120	494	237	226	-1.435	64	173	66	160	0
1	3	16	"PFN0427"	"N138_36"	1330	25780	130	125	126	29	79	81	21	80	59	0	129	130	26	100	102	16	68	42	0	1.586	1.567	1.432	1.481	2.595	1.725	0.190	120	551	75	77	0.666	46	29	47	30	0
1	4	16	"PFN0429"	"N138_39"	1520	25780	120	754	728	215	79	81	21	100	100	0	949	892	299	100	105	59	97	95	0	0.795	0.819	0.812	0.904	1.793	0.795	0.914	120	505	1524	1441	-0.331	675	849	649	792	0
1	5	16	"PFN0431"	"N138_43"	1720	25780	120	410	414	141	76	77	17	99	98	0	892	909	330	97	99	15	100	100	0	0.420	0.416	0.429	0.419	1.379	0.405	0.890	120	459	1129	1150	-1.251	334	795	338	812	0
1	6	16	"PFN0435"	"N138_51"	1900	25770	150	76	78	19	73	74	15	24	7	0	104	108	22	96	98	15	35	17	0	0.375	0.417	1.000	1.035	3.482	0.538	0.022	156	632	11	17	-1.415	3	8	5	12	-50
1	7	16	"PFN0839"	"N163_7"	2090	25790	90	112	119	31	70	73	15	84	69	0	152	157	31	94	96	15	96	84	0	0.724	0.778	0.691	0.663	2.722	0.771	0.323	52	343	100	112	-0.466	42	58	49	63	0
1	8	16	"PFN0843"	"N164_7"	2270	25780	120	789	741	216	73	75	16	100	100	0	967	952	287	99	99	15	100	100	0	0.825	0.783	0.815	0.774	1.468	0.766	0.875	120	537	1584	1521	-0.278	716	868	668	853	0
1	9	16	"PFN0846"	"N165_14"	2460	25780	120	862	806	259	75	76	17	100	100	0	904	856	242	96	97	14	100	100	0	0.974	0.962	0.954	0.943	1.468	0.969	0.891	120	521	1595	1491	-0.038	787	808	731	760	0
1	10	16	"PFN0848"	"N165_16"	2650	25770	120	36708	34204	11957	81	86	25	100	100	0	11221	9624	4370	101	104	19	100	99	0	3.294	3.583	3.618	4.296	1.950	3.492	0.915	120	515	47747	43646	1.720	36627	11120	34123	9523	0
1	11	16	"PFN0852"	"N165_8"	2840	25770	130	274	270	80	86	89	24	99	97	0	293	288	78	103	107	19	99	95	0	0.989	0.995	1.007	1.004	1.635	0.988	0.709	120	610	378	369	-0.015	188	190	184	185	0
1	12	16	"PFN0854"	"N166_2"	3050	25740	150	88	90	20	79	80	17	35	12	0	107	108	20	100	102	18	30	7	0	1.286	1.375	0.699	0.795	4.336	1.304	0.025	156	481	16	19	0.363	9	7	11	8	-50
1	13	16	"PFN0877"	"N168_9"	3220	25770	150	81	82	16	73	75	16	29	8	0	105	106	19	97	99	15	34	14	0	1.000	1.000	0.743	0.789	4.060	1.832	0.004	156	433	16	18	0.000	8	8	9	9	-50
1	14	16	"PFN0881"	"N169_15"	3410	25770	150	79	83	28	74	76	16	26	10	0	93	97	21	99	101	19	13	3	0	-0.833	-4.500	1.000	0.942	3.700	0.970	0.018	156	551	-1	7	Error	5	-6	9	-2	-50
1	15	16	"PFN0884"	"N169_20"	3600	25770	150	83	86	19	76	78	17	28	12	0	103	106	20	102	104	19	21	7	0	7.000	2.500	0.845	1.012	3.925	0.595	0.004	156	641	8	14	2.807	7	1	10	4	-50
1	16	16	"PFN0889"	"N170_4"	3800	25760	120	223	221	72	78	79	15	97	93	0	191	191	50	104	106	15	93	82	0	1.667	1.644	1.611	1.648	2.155	1.746	0.614	120	481	232	230	0.737	145	87	143	87	0
1	17	16	"PFN0891"	"N171_3"	3980	25770	120	597	575	190	79	79	16	99	99	0	370	369	107	108	109	17	100	100	0	1.977	1.900	1.896	1.862	1.620	1.943	0.830	120	487	780	757	0.983	518	262	496	261	0
1	18	16	"PFN0895"	"N173_3"	4170	25790	150	94	94	20	80	81	16	42	16	0	111	113	22	109	110	17	24	8	0	7.000	3.500	0.950	0.990	3.573	0.714	0.010	156	531	16	18	2.807	14	2	14	4	-50
1	19	16	"PFN0917"	"N177_5"	4380	25780	150	87	88	20	78	80	17	29	8	0	106	106	15	104	107	18	14	1	0	4.500	5.000	1.000	1.417	3.651	0.794	0.008	156	566	11	12	2.170	9	2	10	2	-50
1	20	16	"PFN0923"	"N181_1"	4560	25770	120	833	816	258	76	77	16	100	100	0	1052	1009	313	102	105	18	99	99	0	0.797	0.816	0.834	0.846	1.616	0.805	0.903	120	486	1707	1647	-0.328	757	950	740	907	0
1	21	16	"PFN0925"	"N181_11"	4750	25770	120	1508	1393	473	77	79	16	100	100	0	1706	1599	531	105	106	17	100	100	0	0.894	0.881	0.890	0.871	1.397	0.881	0.909	120	521	3032	2810	-0.162	1431	1601	1316	1494	0
1	22	16	"PFN0928"	"N181_17"	4940	25770	120	1261	1234	346	76	77	16	100	100	0	3107	2924	861	105	108	18	100	100	0	0.395	0.411	0.406	0.408	1.398	0.395	0.906	120	578	4187	3977	-1.341	1185	3002	1158	2819	0
1	1	17	"PFN0931"	"N181_21"	950	25980	120	182	182	51	77	78	17	95	91	0	248	252	68	100	102	14	97	97	0	0.709	0.691	0.714	0.688	1.884	0.678	0.706	120	576	253	257	-0.495	105	148	105	152	0
1	2	17	"PFN0933"	"N181_25"	1140	25970	120	111	113	21	76	77	15	86	60	0	135	135	26	100	102	14	79	56	0	1.000	1.057	0.980	1.053	2.702	1.098	0.202	120	463	70	72	0.000	35	35	37	35	0
1	3	17	"PFN0958"	"N187_1"	1320	25960	150	74	76	16	75	78	17	14	3	0	98	99	16	97	99	14	18	7	0	-1.000	0.500	1.333	1.193	3.541	0.132	0.001	156	640	0	3	Error	-1	1	1	2	-50
1	4	17	"PFN0960"	"N187_5"	1520	25970	120	330	332	87	76	78	17	100	100	0	584	557	149	97	99	14	100	100	0	0.522	0.557	0.567	0.558	1.405	0.536	0.873	120	463	741	716	-0.939	254	487	256	460	0
1	5	17	"PFN0964"	"N189_3"	1700	25960	150	80	82	18	76	78	16	22	9	0	103	104	14	100	100	14	25	3	0	1.333	1.500	1.114	1.022	3.274	0.108	0.001	156	572	7	10	0.415	4	3	6	4	-50
1	6	17	"PFN0966"	"N189_6"	1900	25970	120	793	789	206	73	75	15	100	100	0	1118	1065	295	97	98	14	100	100	0	0.705	0.740	0.745	0.756	1.489	0.713	0.879	120	430	1741	1684	-0.504	720	1021	716	968	0
1	7	17	"PFN0969"	"N197_2"	2090	25970	120	2992	2745	1014	73	76	16	100	99	0	2338	2205	665	98	100	15	100	100	0	1.303	1.268	1.284	1.164	1.632	1.321	0.905	120	470	5159	4779	0.382	2919	2240	2672	2107	0
1	8	17	"PFN0979"	"N243_1"	2290	25970	120	161	160	41	75	77	18	94	85	0	239	239	56	100	101	15	100	99	0	0.619	0.612	0.619	0.586	1.801	0.592	0.635	120	546	225	224	-0.693	86	139	85	139	0
1	9	17	"PFF1893"	"F8058_1"	2490	25970	100	119	129	46	75	76	17	81	58	0	162	177	54	97	99	15	93	86	0	0.677	0.675	0.644	0.655	2.012	0.739	0.543	80	389	109	134	-0.563	44	65	54	80	0
1	10	17	"PFB0086"	"B312"	2660	25970	120	5071	4839	1602	81	85	23	100	100	0	6999	6514	2171	100	103	19	100	100	0	0.723	0.742	0.742	0.755	1.466	0.733	0.931	120	471	11889	11172	-0.467	4990	6899	4758	6414	0
1	11	17	"PFB0247"	"B619"	2850	26000	150	91	98	34	79	83	21	35	16	0	113	115	25	101	104	18	38	14	0	1.000	1.357	1.080	1.063	3.274	1.731	0.070	156	618	24	33	0.000	12	12	19	14	-50
1	12	17	"PFB0263"	"B648"	3070	25920	150	79	79	15	77	79	17	14	1	0	99	99	14	100	103	18	9	0	0	-2.000	-2.000	1.000	1.083	3.242	0.675	0.001	156	568	1	1	Error	2	-1	2	-1	-50
1	13	17	"PFB0272"	"B666"	3240	25970	130	128	131	31	77	78	16	90	75	0	137	139	27	100	101	16	79	60	0	1.378	1.385	1.236	1.365	2.410	1.479	0.277	120	433	88	93	0.463	51	37	54	39	0
1	14	17	"PFC0108"	"C322"	3430	25960	120	371	370	101	75	76	16	99	99	0	501	479	117	101	103	18	100	100	0	0.740	0.780	0.795	0.763	1.510	0.771	0.856	120	494	696	673	-0.434	296	400	295	378	0
1	15	17	"PFA0055"	"A14801_28"	3630	25970	80	108	110	26	75	77	18	67	46	0	141	153	40	102	103	15	82	65	0	0.846	0.686	0.767	0.722	2.461	0.700	0.249	52	301	72	86	-0.241	33	39	35	51	0
1	16	17	"PFA0082"	"A18792_10"	3820	25970	150	89	90	22	78	80	17	33	13	0	112	114	21	105	107	16	33	13	0	1.571	1.333	1.125	0.987	4.184	0.041	0.000	156	646	18	21	0.652	11	7	12	9	-50
1	17	17	"PFA0091"	"A18792_4"	4000	25960	90	512	503	207	79	80	17	100	96	0	417	403	143	108	110	18	100	100	0	1.401	1.437	1.467	1.340	1.930	1.425	0.834	52	324	742	719	0.487	433	309	424	295	0
1	18	17	"PFA0097"	"A19747_2"	4190	25960	150	88	90	19	82	84	19	29	5	0	111	114	23	111	115	21	16	7	0	100000.000	2.667	0.897	0.963	4.738	0.175	0.005	156	596	6	11	16.610	6	0	8	3	-50
1	19	17	"PFA0173"	"A4732_13"	4380	25960	110	156	157	39	79	80	18	92	82	0	127	126	22	107	109	18	53	17	0	3.850	4.105	3.077	3.400	2.773	4.015	0.145	80	431	97	97	1.945	77	20	78	19	0
1	20	17	"PFA0219"	"A8784_10"	4570	25960	100	495	477	135	77	78	17	100	100	0	623	593	160	104	106	18	100	100	0	0.805	0.818	0.800	0.805	1.432	0.796	0.869	80	474	937	889	-0.312	418	519	400	489	0
1	21	17	"PFM0561"	"M44175_1"	4760	25960	110	1545	1434	485	78	79	17	100	100	0	1656	1620	512	104	105	16	100	100	0	0.945	0.894	0.903	0.880	1.294	0.891	0.917	80	462	3019	2872	-0.081	1467	1552	1356	1516	0
1	22	17	"PFM0639"	"M46861_1"	4950	25970	150	99	100	25	75	77	16	56	35	0	105	107	18	102	104	17	21	5	0	8.000	5.000	1.625	1.515	3.779	5.194	0.010	156	831	27	30	3.000	24	3	25	5	-50
1	1	18	"PFM0668"	"M48963_5"	960	26170	120	327	314	94	77	77	17	98	96	0	654	652	193	98	100	15	100	100	0	0.450	0.428	0.422	0.416	1.722	0.416	0.836	120	474	806	791	-1.153	250	556	237	554	0
1	2	18	"PFM0751"	"M55156_1"	1130	26170	150	81	84	18	77	79	17	21	5	0	113	116	22	102	103	15	41	19	0	0.364	0.500	0.899	0.819	4.027	0.513	0.009	156	535	15	21	-1.459	4	11	7	14	-50
1	3	18	"PFM0789"	"M57163_1"	1340	26170	110	224	232	64	77	79	17	100	100	0	230	228	51	101	102	15	100	98	0	1.140	1.220	1.207	1.230	1.592	1.286	0.674	80	469	276	282	0.188	147	129	155	127	0
1	4	18	"PFM0887"	"M8047_1"	1520	26160	120	332	329	97	77	78	17	100	100	0	661	605	188	102	103	15	98	98	0	0.456	0.501	0.489	0.532	1.916	0.475	0.837	120	541	814	755	-1.132	255	559	252	503	0
1	5	18	"PFD0324"	"D37405_1"	1720	26160	110	120	121	23	76	78	16	87	67	0	143	146	28	102	103	14	90	71	0	1.073	1.023	0.961	0.970	2.443	0.969	0.231	80	409	85	89	0.102	44	41	45	44	0
1	6	18	"PFD0374"	"D42243_5"	1880	26150	150	84	87	21	76	78	15	37	21	0	104	106	17	100	101	15	26	7	0	2.000	1.833	1.363	1.174	3.741	2.822	0.011	156	568	12	17	1.000	8	4	11	6	-50
1	7	18	"PFD0381"	"D42873_1"	2070	26130	150	80	82	16	74	78	24	19	0	0	99	101	15	98	100	15	21	5	0	6.000	2.667	0.929	1.097	3.654	274.818	0.000	156	617	7	11	2.585	6	1	8	3	-50
1	8	18	"PFD0391"	"D42954_8"	2290	26160	120	165	163	49	73	76	25	90	73	0	195	196	46	99	100	15	95	90	0	0.958	0.928	0.953	0.926	2.266	0.963	0.594	120	531	188	187	-0.061	92	96	90	97	0
1	9	18	"PFD0408"	"D47995_1"	2480	26150	120	738	720	222	77	83	54	99	97	0	1359	1253	408	101	108	71	100	100	0	0.525	0.558	0.567	0.551	1.549	0.528	0.877	120	457	1919	1795	-0.928	661	1258	643	1152	0
1	10	18	"PFD0468"	"D53677_9"	2650	26160	150	75	78	18	79	84	53	1	0	0	102	104	20	101	108	70	0	0	0	-4.000	-0.333	1.031	1.030	3.214	0.644	0.412	156	477	-3	2	Error	-4	1	-1	3	-50
1	11	18	"IMX067I"	"Y_IMX067I"	2870	26160	150	76	76	17	76	78	16	19	3	0	90	91	16	102	103	17	5	0	0	0.000	0.000	0.739	0.854	3.333	0.922	0.027	156	460	-12	-11	Error	0	-12	0	-11	-50
1	12	18	"IOX204I"	"Y_IOX204I"	3030	26160	150	72	74	15	77	79	16	10	1	0	92	96	18	104	105	17	8	1	0	0.417	0.375	0.619	0.675	3.435	0.492	0.006	156	481	-17	-11	-1.263	-5	-12	-3	-8	-50
1	13	18	"IDX437I"	"Y_IDX437I"	3220	26150	150	74	75	15	77	78	16	10	2	0	92	94	15	101	102	17	7	1	0	0.333	0.286	0.800	0.824	2.840	0.285	0.001	156	488	-12	-9	-1.585	-3	-9	-2	-7	-50
1	14	18	"ILX005I"	"Y_ILX005I"	3410	26150	150	75	75	14	75	75	15	14	1	0	94	95	14	100	101	17	5	0	0	0.000	0.000	1.091	1.068	3.113	31.725	0.000	156	476	-6	-5	Error	0	-6	0	-5	-50
1	15	18	"Z_1_10"	"Z_1_10"	3600	26150	150	74	77	20	74	76	16	17	3	0	94	95	17	101	102	15	12	3	0	0.000	-0.500	0.700	0.769	3.059	1.415	0.016	156	545	-7	-3	Error	0	-7	3	-6	-50
1	16	18	"Z_1_30"	"Z_1_30"	3790	26150	150	81	93	63	77	79	18	21	8	0	106	108	20	104	105	16	23	5	0	2.000	4.000	1.077	1.271	3.546	8.383	0.044	156	573	6	20	1.000	4	2	16	4	-50
1	17	18	"Z_2_70"	"Z_2_70"	4000	26150	140	15934	15522	5980	82	84	19	100	100	0	13143	12154	4031	112	114	19	100	100	0	1.216	1.282	1.299	1.208	1.625	1.327	0.915	156	607	28883	27482	0.283	15852	13031	15440	12042	0
1	18	18	"Z_2_90"	"Z_2_90"	4190	26150	130	20221	19132	6096	90	93	22	100	100	0	15437	13810	4326	121	125	24	100	100	0	1.314	1.391	1.423	1.390	1.353	1.393	0.930	120	508	35447	32731	0.394	20131	15316	19042	13689	0
1	19	18	"Z_3_10"	"Z_3_10"	4390	26150	120	166	172	68	88	90	22	91	79	0	174	181	47	115	119	25	84	62	0	1.322	1.273	1.117	1.247	2.650	1.503	0.348	120	491	137	150	0.403	78	59	84	66	0
1	20	18	"Z_3_30"	"Z_3_30"	4570	26190	150	89	90	19	81	83	18	24	7	0	105	108	19	110	112	19	13	2	0	-1.600	-4.500	0.816	0.857	2.967	0.805	0.002	156	664	3	7	Error	8	-5	9	-2	-50
1	21	18	"Z_3_50"	"Z_3_50"	4770	26150	120	413	399	121	80	82	19	100	100	0	285	276	61	108	109	18	97	97	0	1.881	1.899	1.786	1.915	1.584	2.032	0.800	120	534	510	487	0.912	333	177	319	168	0
1	22	18	"Z_3_70"	"Z_3_70"	4950	26150	110	2149	2080	655	76	77	17	100	100	0	1414	1348	375	100	104	29	100	100	0	1.578	1.606	1.640	1.561	1.467	1.643	0.899	80	455	3387	3252	0.658	2073	1314	2004	1248	0
1	1	19	"Z_5_10"	"Z_5_10"	950	26350	150	80	82	17	75	76	15	24	8	0	101	102	16	100	102	15	19	4	0	5.000	3.500	1.000	1.096	3.579	1.525	0.003	156	778	6	9	2.322	5	1	7	2	-50
1	2	19	"Z_5_30"	"Z_5_30"	1150	26320	150	90	90	21	74	77	16	48	18	0	122	120	23	102	103	16	55	24	0	0.800	0.889	0.899	0.911	2.941	0.696	0.090	156	575	36	34	-0.322	16	20	16	18	-50
1	3	19	"Z_5_50"	"Z_5_50"	1340	26360	120	1029	949	383	79	80	19	98	96	0	3237	2936	973	104	104	15	100	100	0	0.303	0.307	0.314	0.266	1.733	0.312	0.919	120	514	4083	3702	-1.722	950	3133	870	2832	0
1	4	19	"Z_5_70"	"Z_5_70"	1530	26350	120	3693	3257	1148	80	81	19	100	100	0	11351	10020	3509	106	108	15	100	100	0	0.321	0.320	0.326	0.321	1.420	0.313	0.939	120	485	14858	13091	-1.638	3613	11245	3177	9914	0
1	5	19	"Z_5_90"	"Z_5_90"	1720	26350	120	5346	4884	1635	79	80	17	100	100	0	16302	15028	4499	108	111	19	100	100	0	0.325	0.322	0.326	0.313	1.376	0.316	0.930	120	480	21461	19725	-1.620	5267	16194	4805	14920	0
1	6	19	"Z_6_10"	"Z_6_10"	1910	26370	150	82	85	22	76	77	15	33	13	0	119	123	23	103	106	19	44	19	0	0.375	0.450	0.741	0.856	4.331	0.575	0.090	156	608	22	29	-1.415	6	16	9	20	-50
1	7	19	"Z_7_50"	"Z_7_50"	2100	26350	120	308	307	97	75	78	25	98	96	0	652	624	178	100	102	16	100	100	0	0.422	0.443	0.418	0.423	1.477	0.436	0.807	120	544	785	756	-1.244	233	552	232	524	0
1	8	19	"Z_7_70"	"Z_7_70"	2290	26350	120	798	785	296	75	77	16	100	100	0	1507	1425	424	105	106	16	100	100	0	0.516	0.538	0.532	0.504	1.523	0.544	0.891	120	514	2125	2030	-0.955	723	1402	710	1320	0
1	9	19	"Z_7_90"	"Z_7_90"	2480	26350	120	1048	963	392	82	87	52	97	95	0	2028	1888	622	112	118	68	100	100	0	0.504	0.496	0.493	0.447	1.744	0.506	0.907	120	491	2882	2657	-0.988	966	1916	881	1776	0
1	10	19	"Z_8_10"	"Z_8_10"	2670	26320	150	77	80	17	80	85	49	1	0	0	103	104	17	108	113	65	0	0	0	0.600	0.000	0.809	0.804	3.569	0.646	0.420	156	556	-8	-4	-0.737	-3	-5	0	-4	-50
1	11	19	"Z_8_30"	"Z_8_30"	2870	26350	150	91	107	97	75	77	16	48	25	0	119	129	52	102	104	17	47	24	0	0.941	1.185	1.172	1.155	3.700	1.874	0.651	156	510	33	59	-0.087	16	17	32	27	-50
1	12	19	"Z_8_50"	"Z_8_50"	3050	26350	120	8382	7642	2758	78	80	16	100	100	0	10191	9034	2835	105	106	16	100	100	0	0.823	0.847	0.858	0.805	1.392	0.860	0.954	120	442	18390	16493	-0.280	8304	10086	7564	8929	0
1	13	19	"PFA32032"	"oPFA32032"	3250	26320	150	86	89	22	79	81	17	28	9	0	120	122	23	106	108	18	44	17	0	0.500	0.625	0.586	0.760	4.036	0.646	0.065	156	565	21	26	-1.000	7	14	10	16	-50
1	14	19	"PFC0775"	"oPFC0775"	3440	26350	120	1137	1063	385	78	81	17	99	99	0	2298	2194	647	105	108	19	100	100	0	0.483	0.472	0.492	0.444	1.490	0.473	0.899	120	371	3252	3074	-1.050	1059	2193	985	2089	0
1	15	19	"PFI17647"	"oPFI17647"	3600	26340	150	81	83	18	79	81	18	19	3	0	104	105	17	107	109	18	11	1	0	-0.667	-2.000	1.125	1.125	3.619	1.112	0.019	156	483	-1	2	Error	2	-3	4	-2	-50
1	16	19	"PFF72435"	"oPFF72435"	3810	26350	120	132	135	31	79	80	18	90	72	0	184	186	37	106	107	16	95	94	0	0.679	0.700	0.627	0.646	2.187	0.670	0.432	120	468	131	136	-0.557	53	78	56	80	0
1	17	19	"PFL0040"	"oPFL0040"	4000	26350	120	1282	1266	474	80	82	17	100	100	0	2309	2347	840	111	112	18	100	100	0	0.547	0.530	0.550	0.512	1.623	0.517	0.888	120	489	3400	3422	-0.871	1202	2198	1186	2236	0
1	18	19	"PFL0041"	"oPFL0041"	4200	26340	120	2022	1921	584	86	89	19	100	100	0	2782	2589	761	119	123	22	100	100	0	0.727	0.743	0.760	0.741	1.438	0.729	0.908	120	400	4599	4305	-0.460	1936	2663	1835	2470	0
1	19	19	"PFI17649"	"oPFI17649"	4360	26340	150	87	89	19	88	89	21	13	2	0	116	116	18	117	121	24	5	0	0	1.000	-1.000	0.667	0.629	3.635	0.379	0.008	156	523	-2	0	0.000	-1	-1	1	-1	-50
1	20	19	"PFJ12790"	"oPFJ12790"	4590	26350	120	231	235	65	85	86	19	99	95	0	583	579	165	115	116	18	100	100	0	0.312	0.323	0.338	0.310	1.506	0.309	0.818	120	417	614	614	-1.681	146	468	150	464	0
1	21	19	"PFJ12792"	"oPFJ12792"	4780	26350	120	270	269	74	86	87	18	99	97	0	642	617	142	114	115	18	100	100	0	0.348	0.364	0.355	0.343	1.584	0.362	0.826	120	380	712	686	-1.521	184	528	183	503	0
1	22	19	"PFK12895"	"oPFK12895"	4940	26350	150	78	78	15	78	79	17	10	2	0	109	110	17	105	108	25	12	0	0	0.000	0.000	0.846	0.822	3.427	0.562	0.010	156	752	4	5	Error	0	4	0	5	-50
1	1	20	"PFF72440"	"oPFF72440"	970	26550	120	2030	1925	601	77	79	17	100	100	0	4449	4266	1340	104	106	17	100	100	0	0.449	0.444	0.450	0.442	1.406	0.432	0.928	120	524	6298	6010	-1.154	1953	4345	1848	4162	0
1	2	20	"PFH0004"	"oPFH0004"	1160	26550	120	1104	1049	365	75	76	16	99	98	0	1234	1141	335	104	105	17	100	100	0	0.911	0.939	0.935	0.880	1.543	0.955	0.934	120	493	2159	2011	-0.135	1029	1130	974	1037	0
1	3	20	"PFD66983"	"oPFD66983"	1340	26540	110	155	164	66	74	75	15	97	90	0	142	149	41	98	99	14	90	75	0	1.841	1.765	1.856	1.720	2.912	1.916	0.548	80	444	125	141	0.880	81	44	90	51	0
1	4	20	"PFBL B0087"	"oPFBLOB0087"	1560	26540	150	78	79	17	75	78	19	17	1	0	110	112	22	102	103	17	29	10	0	0.375	0.400	0.725	0.741	3.340	0.898	0.033	156	583	11	14	-1.415	3	8	4	10	-50
1	5	20	"PFBL B0089"	"oPFBLOB0089"	1730	26540	120	118	118	25	75	77	17	87	58	0	162	166	35	104	106	19	90	78	0	0.741	0.694	0.609	0.698	2.525	0.618	0.365	120	394	101	105	-0.432	43	58	43	62	0
1	6	20	"PFL0045"	"oPFL0045"	1920	26540	120	8849	8350	2697	77	78	16	100	100	0	3578	3365	1198	102	104	15	100	100	0	2.524	2.535	2.515	2.604	1.378	2.540	0.911	120	430	12248	11536	1.335	8772	3476	8273	3263	0
1	7	20	"PFF72441"	"oPFF72441"	2120	26570	150	100	100	22	81	83	20	46	15	0	125	126	25	105	107	20	48	16	0	0.950	0.905	1.064	0.989	3.518	1.581	0.038	156	582	39	40	-0.074	19	20	19	21	-50
1	8	20	"PFBL B0090"	"oPFBLOB0090"	2290	26550	130	732	696	234	82	84	19	100	97	0	1127	1067	329	111	112	16	100	100	0	0.640	0.642	0.654	0.615	1.512	0.636	0.886	120	453	1666	1570	-0.644	650	1016	614	956	0
1	9	20	"PFD66986"	"oPFD66986"	2500	26550	150	87	90	25	84	88	24	10	3	0	121	125	30	112	113	16	35	18	0	0.333	0.462	0.641	0.832	3.788	1.238	0.028	156	549	12	19	-1.585	3	9	6	13	-50
1	10	20	"PFL0049"	"oPFL0049"	2680	26570	150	79	83	24	82	85	21	12	2	0	102	105	18	109	110	17	13	2	0	0.429	-0.250	0.809	0.960	4.280	3.556	0.007	156	476	-10	-3	-1.222	-3	-7	1	-4	-50
1	11	20	"PFK12897"	"oPFK12897"	2840	26540	150	75	78	17	77	80	18	16	3	0	110	110	16	105	106	17	14	4	0	-0.400	0.200	1.196	1.035	4.066	0.945	0.004	156	514	3	6	Error	-2	5	1	5	-50
1	12	20	"PFF72442"	"oPFF72442"	3060	26540	120	605	586	161	78	79	17	100	100	0	1302	1216	294	106	109	17	100	100	0	0.441	0.458	0.458	0.446	1.349	0.451	0.911	120	495	1723	1618	-1.182	527	1196	508	1110	0
1	13	20	"PFF72443"	"oPFF72443"	3250	26540	120	1338	1259	379	84	86	18	100	100	0	1338	1290	397	116	118	18	100	100	0	1.026	1.001	1.032	1.003	1.415	0.990	0.897	120	484	2476	2349	0.037	1254	1222	1175	1174	0
1	14	20	"PFBL B0094"	"oPFBLOB0094"	3440	26540	120	3049	2848	837	84	86	18	100	100	0	5343	4829	1631	119	120	18	100	100	0	0.568	0.587	0.578	0.615	1.520	0.567	0.928	120	356	8189	7474	-0.817	2965	5224	2764	4710	0
1	15	20	"PFH0026"	"oPFH0026"	3560	26530	140	202	286	523	83	85	19	87	83	0	270	471	1019	117	118	18	90	86	0	0.778	0.573	0.745	0.699	1.910	0.746	0.697	156	469	272	557	-0.363	119	153	203	354	0
1	16	20	"PFD67003"	"oPFD67003"	3770	26520	120	263	260	70	81	84	29	95	93	0	710	680	169	111	112	18	100	100	0	0.304	0.315	0.316	0.289	1.717	0.307	0.823	120	496	781	748	-1.719	182	599	179	569	0
1	17	20	"PFM60515"	"oPFM60515"	3950	26520	100	132	139	36	77	80	31	81	42	0	135	137	25	105	108	17	67	41	0	1.833	1.938	1.640	1.863	2.418	2.461	0.168	80	403	85	94	0.874	55	30	62	32	0
1	18	20	"PFL0099"	"oPFL0099"	4150	26520	120	2886	2629	942	81	83	17	100	100	0	7165	6617	1823	115	117	19	100	100	0	0.398	0.392	0.407	0.361	1.592	0.395	0.909	120	500	9855	9050	-1.330	2805	7050	2548	6502	0
1	19	20	"PFJ12808"	"oPFJ12808"	4330	26510	120	310	301	73	84	85	18	100	100	0	694	656	171	118	120	19	100	99	0	0.392	0.403	0.407	0.406	1.613	0.371	0.821	120	426	802	755	-1.350	226	576	217	538	0
1	20	20	"PFBL B0145"	"oPFBLOB0145"	4530	26520	120	405	406	136	80	83	19	98	96	0	741	761	232	114	116	18	100	100	0	0.518	0.504	0.521	0.481	1.682	0.494	0.843	120	481	952	973	-0.948	325	627	326	647	0
1	21	20	"PFBL B0149"	"oPFBLOB0149"	4720	26520	130	189	193	44	81	84	19	99	98	0	458	451	98	113	114	18	100	100	0	0.313	0.331	0.327	0.327	1.436	0.314	0.743	120	473	453	450	-1.676	108	345	112	338	0
1	22	20	"PFI17700"	"oPFI17700"	4910	26510	130	680	695	218	79	81	18	100	100	0	1445	1338	491	109	110	16	100	99	0	0.450	0.501	0.497	0.542	1.629	0.463	0.876	120	528	1937	1845	-1.152	601	1336	616	1229	0
1	1	21	"PFI17702"	"oPFI17702"	920	26720	120	2943	3071	1044	83	85	17	100	100	0	2769	2672	1086	108	110	16	100	99	0	1.075	1.165	1.146	1.268	1.649	1.129	0.932	120	531	5521	5552	0.104	2860	2661	2988	2564	0
1	2	21	"PFG0046"	"oPFG0046"	1110	26720	120	344	337	93	81	83	18	100	100	0	597	593	188	109	110	16	100	99	0	0.539	0.529	0.525	0.542	1.562	0.497	0.855	120	465	751	740	-0.892	263	488	256	484	0
1	3	21	"PFBL B0151"	"oPFBLOB0151"	1300	26720	120	384	408	133	73	75	16	100	100	0	1041	1005	331	99	100	15	100	100	0	0.330	0.370	0.362	0.373	1.528	0.358	0.887	120	532	1253	1241	-1.599	311	942	335	906	0
1	4	21	"PFG0047"	"oPFG0047"	1490	26720	120	150	156	41	70	72	14	99	95	0	317	314	81	94	96	14	99	99	0	0.359	0.391	0.376	0.373	1.731	0.355	0.666	120	500	303	306	-1.479	80	223	86	220	0
1	5	21	"PFD67004"	"oPFD67004"	1690	26720	120	439	436	136	70	72	14	100	99	0	812	795	248	94	96	13	100	100	0	0.514	0.522	0.539	0.521	1.463	0.508	0.890	120	443	1087	1067	-0.960	369	718	366	701	0
1	6	21	"PFL0107"	"oPFL0107"	1870	26720	120	186	198	88	76	78	20	98	91	0	479	460	137	99	101	15	100	100	0	0.289	0.338	0.309	0.314	1.826	0.336	0.587	120	457	490	483	-1.788	110	380	122	361	0
1	7	21	"PFM60519"	"oPFM60519"	2060	26720	110	1668	1626	407	81	84	24	100	100	0	1939	1906	467	103	106	22	100	100	0	0.864	0.857	0.832	0.853	1.275	0.815	0.908	80	407	3423	3348	-0.210	1587	1836	1545	1803	0
1	8	21	"PFI17707"	"oPFI17707"	2270	26720	120	1136	1086	400	83	86	22	100	100	0	1026	1016	345	106	109	22	100	100	0	1.145	1.102	1.140	1.081	1.487	1.115	0.916	120	434	1973	1913	0.195	1053	920	1003	910	0
1	9	21	"PFBL B0154"	"oPFBLOB0154"	2440	26720	120	53002	48887	15059	89	96	29	100	100	9	11310	10790	3692	109	109	16	100	100	0	4.724	4.569	4.643	4.616	1.520	4.668	0.918	120	386	64114	59479	2.240	52913	11201	48798	10681	0
1	10	21	"PFM60520"	"oPFM60520"	2630	26720	130	770	744	236	92	96	27	100	99	0	777	732	237	107	108	15	99	98	0	1.012	1.043	1.083	1.084	1.656	1.030	0.870	120	402	1348	1277	0.017	678	670	652	625	0
1	11	21	"PFBL B0158"	"oPFBLOB0158"	2830	26710	120	11575	10783	3822	87	90	20	100	100	0	2412	2204	841	108	109	17	98	98	0	4.986	5.103	5.044	5.400	1.604	5.231	0.892	120	396	13792	12792	2.318	11488	2304	10696	2096	0
1	12	21	"PFI17709"	"oPFI17709"	3010	26720	120	2809	2672	891	85	87	21	100	100	0	3627	3393	1161	111	113	18	100	99	0	0.775	0.788	0.790	0.800	1.567	0.772	0.912	120	477	6240	5869	-0.368	2724	3516	2587	3282	0
1	13	21	"PFG0048"	"oPFG0048"	3210	26710	130	3822	3501	1001	82	83	18	100	100	0	8818	8053	2665	115	118	20	100	100	0	0.430	0.431	0.428	0.442	1.378	0.403	0.910	120	513	12443	11357	-1.218	3740	8703	3419	7938	0
1	14	21	"PFM60526"	"oPFM60526"	3400	26720	120	1298	1232	395	79	81	18	100	100	0	2323	2221	745	118	120	20	100	100	0	0.553	0.548	0.557	0.537	1.613	0.527	0.883	120	459	3424	3256	-0.855	1219	2205	1153	2103	0
1	15	21	"PFM60528"	"oPFM60528"	3590	26710	130	1057	990	280	78	80	18	100	100	0	798	726	235	111	114	19	100	98	0	1.425	1.483	1.478	1.581	1.519	1.454	0.892	120	518	1666	1527	0.511	979	687	912	615	0
1	16	21	"PFL0111"	"oPFL0111"	3790	26720	130	308	302	99	77	79	28	95	91	0	410	398	120	104	106	17	99	96	0	0.755	0.765	0.779	0.731	1.875	0.792	0.786	120	539	537	519	-0.406	231	306	225	294	0
1	17	21	"E598_1c"	"E598_1c"	3970	26730	150	85	87	17	76	78	27	16	1	0	117	118	19	103	105	21	33	6	0	0.643	0.733	1.000	0.824	3.494	0.218	0.017	156	570	23	26	-0.637	9	14	11	15	-50
1	18	21	"E598_1e"	"E598_1e"	4170	26730	150	79	80	15	78	80	17	15	1	0	99	101	19	111	113	23	5	0	0	-0.083	-0.200	0.643	0.649	4.195	0.138	0.010	156	522	-11	-8	Error	1	-12	2	-10	-50
1	19	21	"E598_1g"	"E598_1g"	4360	26720	150	78	80	17	81	83	17	15	2	0	99	99	18	116	117	18	3	1	0	0.176	0.059	0.515	0.491	3.186	0.379	0.014	156	529	-20	-18	-2.503	-3	-17	-1	-17	-50
1	20	21	"E598_1i"	"E598_1i"	4540	26710	120	2246	2372	756	79	81	17	100	100	0	1260	1256	401	112	116	40	99	99	0	1.888	2.004	1.956	2.077	1.452	2.036	0.931	120	458	3315	3437	0.917	2167	1148	2293	1144	0
1	21	21	"F48446_9a"	"F48446_9a"	4740	26720	150	75	77	17	76	78	17	13	5	0	98	101	19	109	113	37	2	0	0	0.091	-0.125	0.818	0.853	3.275	0.126	0.027	156	562	-12	-7	-3.459	-1	-11	1	-8	-50
1	22	21	"F48446_9c"	"F48446_9c"	4930	26720	150	73	76	16	78	79	17	12	3	0	91	94	16	109	110	16	2	0	0	0.278	0.133	0.692	0.650	2.877	0.554	0.010	156	771	-23	-17	-1.848	-5	-18	-2	-15	-50
1	1	22	"I12861_2g"	"I12861_2g"	940	26920	110	103	107	22	78	80	18	68	31	0	136	137	24	106	107	16	68	45	0	0.833	0.935	0.983	0.876	3.284	0.753	0.112	80	569	55	60	-0.263	25	30	29	31	0
1	2	22	"I12861_2i"	"I12861_2i"	1120	26910	110	122	131	42	74	77	17	88	68	0	177	180	37	102	102	15	93	91	0	0.640	0.731	0.714	0.617	2.556	0.691	0.402	80	478	123	135	-0.644	48	75	57	78	0
1	3	22	"J512_2a"	"J512_2a"	1290	26960	150	69	72	14	69	72	15	19	3	0	88	89	12	95	97	15	5	0	0	0.000	-0.500	0.708	0.763	3.383	0.967	0.002	156	986	-7	-3	Error	0	-7	3	-6	-50
1	4	22	"J512_2c"	"J512_2c"	1540	26920	150	72	74	15	70	72	15	19	5	0	94	96	16	94	96	14	19	5	0	100000.000	2.000	0.742	0.758	3.273	14.306	0.000	156	838	2	6	16.610	2	0	4	2	-50
1	5	22	"J512_2e"	"J512_2e"	1710	26930	150	69	73	15	71	73	16	16	5	0	92	94	15	96	97	14	15	5	0	0.500	-1.000	0.778	0.856	3.120	2.170	0.005	156	829	-6	0	-1.000	-2	-4	2	-2	-50
1	6	22	"J512_2g"	"J512_2g"	1940	26900	150	76	78	18	74	76	20	17	3	0	99	101	16	100	103	17	14	2	0	-2.000	4.000	1.000	1.130	3.934	4.072	0.022	156	756	1	5	Error	2	-1	4	1	-50
1	7	22	"M40872_8a"	"M40872_8a"	2110	26930	150	78	78	15	76	79	20	12	0	0	98	101	19	102	105	20	14	3	0	-0.500	-2.000	1.036	0.950	3.020	3.047	0.014	156	759	-2	1	Error	2	-4	2	-1	-50
1	8	22	"M40872_8c"	"M40872_8c"	2280	26930	150	72	75	17	74	78	19	13	4	0	95	95	14	100	102	16	6	1	0	0.400	-0.200	0.909	1.037	3.037	2.525	0.010	156	737	-7	-4	-1.322	-2	-5	1	-5	-50
1	9	22	"M40872_8e"	"M40872_8e"	2460	26910	150	77	78	16	78	83	25	7	0	0	92	94	16	101	103	15	10	2	0	0.111	0.000	0.667	0.687	3.253	2.595	0.058	156	715	-10	-7	-3.170	-1	-9	0	-7	-50
1	10	22	"M40872_8g"	"M40872_8g"	2660	26920	150	80	81	17	79	84	23	10	1	0	102	104	19	101	103	15	25	7	0	1.000	0.667	1.000	1.087	3.555	2.054	0.014	156	775	2	5	0.000	1	1	2	3	-50
1	11	22	"M40872_8i"	"M40872_8i"	2840	26920	150	81	82	18	79	82	19	14	2	0	108	107	17	103	105	16	19	5	0	0.400	0.750	0.778	0.992	3.332	2.526	0.033	156	775	7	7	-1.322	2	5	3	4	-50
1	12	22	"EMPTY"	"EMPTY"	3040	26920	150	101	113	45	78	80	18	56	35	0	135	145	49	104	106	19	61	42	0	0.742	0.854	0.846	0.846	3.144	0.868	0.396	156	792	54	76	-0.431	23	31	35	41	-75
1	13	22	"EMPTY"	"EMPTY"	3230	26920	150	116	148	90	74	76	16	69	55	0	182	231	146	104	107	19	73	64	0	0.538	0.583	0.586	0.663	2.585	0.564	0.723	156	780	120	201	-0.893	42	78	74	127	-75
1	14	22	"EMPTY"	"EMPTY"	3420	26920	150	113	142	84	72	74	15	64	57	0	175	214	138	103	105	19	65	58	0	0.569	0.631	0.659	0.705	2.703	0.582	0.708	156	772	113	181	-0.812	41	72	70	111	-75
1	15	22	"EMPTY"	"EMPTY"	3610	26920	150	118	134	66	73	74	15	59	51	0	175	205	112	103	105	17	67	61	0	0.625	0.598	0.579	0.566	2.787	0.550	0.682	156	784	117	163	-0.678	45	72	61	102	-75
1	16	22	"EMPTY"	"EMPTY"	3800	26920	150	157	218	156	75	76	18	71	62	0	224	303	235	101	103	17	76	67	0	0.667	0.708	0.664	0.718	2.554	0.651	0.789	156	737	205	345	-0.585	82	123	143	202	-75
1	17	22	"EMPTY"	"EMPTY"	3990	26910	150	105	115	43	75	77	18	59	46	0	143	156	54	103	105	21	60	49	0	0.750	0.755	0.800	0.812	2.888	0.649	0.412	156	661	70	93	-0.415	30	40	40	53	-75
1	18	22	"EMPTY"	"EMPTY"	4180	26910	150	110	116	41	79	80	16	59	47	0	159	164	49	110	112	20	68	54	0	0.633	0.685	0.711	0.784	2.752	0.717	0.439	156	660	80	91	-0.661	31	49	37	54	-75
1	19	22	"EMPTY"	"EMPTY"	4370	26910	150	77	79	16	77	79	16	19	3	0	108	110	16	109	110	17	16	3	0	0.000	2.000	1.142	1.055	4.217	0.770	0.010	156	665	-1	3	Error	0	-1	2	1	-75
1	20	22	"EMPTY"	"EMPTY"	4550	26910	150	69	72	15	73	75	16	12	1	0	106	107	17	105	109	34	5	0	0	-4.000	-0.500	0.833	0.867	3.610	0.070	0.014	156	703	-3	1	Error	-4	1	-1	2	-75
1	21	22	"EMPTY"	"EMPTY"	4740	26910	150	74	78	18	73	75	17	21	8	0	110	117	27	105	109	35	12	4	0	0.200	0.417	0.825	0.659	4.302	0.100	0.027	156	705	6	17	-2.322	1	5	5	12	-75
1	22	22	"EMPTY"	"EMPTY"	4930	26910	150	76	78	16	73	75	16	16	3	0	110	116	25	105	107	19	28	10	0	0.600	0.455	0.696	0.707	3.235	0.169	0.009	156	889	8	16	-0.737	3	5	5	11	-75
2	1	1	"PFA0116"	"A23157_2"	5510	22990	150	781	786	349	78	80	17	100	100	0	1228	1215	517	105	108	18	100	100	0	0.626	0.638	0.637	0.624	1.343	0.625	0.894	156	828	1826	1818	-0.676	703	1123	708	1110	0
2	2	1	"PFA0048"	"A14801_13"	5700	22990	150	1072	1072	418	84	85	19	100	100	0	2701	2849	1005	115	119	30	100	100	0	0.382	0.361	0.351	0.349	1.295	0.349	0.909	156	704	3574	3722	-1.388	988	2586	988	2734	0
2	3	1	"PFA0211"	"A8109_3"	5890	22990	150	1804	1636	905	84	89	54	100	100	0	2054	1794	873	115	120	30	100	100	0	0.887	0.924	0.907	0.854	1.458	0.940	0.910	156	704	3659	3231	-0.173	1720	1939	1552	1679	0
2	4	1	"PFA0021"	"A11962_3"	6080	22990	150	279	289	86	83	86	54	98	89	0	289	300	72	114	117	23	100	98	0	1.120	1.108	1.084	1.102	1.484	1.115	0.800	156	686	371	392	0.163	196	175	206	186	0
2	5	1	"PFA0164"	"A3310_6"	6260	23000	150	434	438	132	83	85	18	100	100	0	688	686	188	112	115	22	100	100	0	0.609	0.618	0.608	0.606	1.333	0.607	0.870	156	660	927	929	-0.715	351	576	355	574	0
2	6	1	"PFA0033"	"A13725_2"	6450	22990	150	1024	981	304	84	104	234	99	89	0	524	535	147	112	139	335	68	4	0	2.282	2.121	2.086	2.116	1.307	2.107	0.869	156	725	1352	1320	1.190	940	412	897	423	0
2	7	1	"PFB0041"	"B180"	6640	22990	150	1158	1285	542	88	110	233	99	92	0	991	1036	369	120	151	345	95	67	0	1.228	1.307	1.272	1.291	1.476	1.318	0.885	156	732	1941	2113	0.297	1070	871	1197	916	0
2	8	1	"PFB0043"	"B186"	6830	22990	150	850	860	314	86	89	24	100	100	0	726	762	250	120	123	25	100	100	0	1.261	1.206	1.204	1.191	1.281	1.200	0.894	156	729	1370	1416	0.334	764	606	774	642	0
2	9	1	"PFB0048"	"B197"	7030	22990	140	1616	1569	470	79	82	18	100	100	0	1412	1386	400	111	115	22	100	100	0	1.181	1.169	1.171	1.171	1.259	1.152	0.918	156	627	2838	2765	0.240	1537	1301	1490	1275	0
2	10	1	"PFB0056"	"B218"	7210	22990	150	16005	16372	6220	81	84	21	100	100	0	18848	18976	6729	112	119	31	100	100	0	0.850	0.864	0.844	0.864	1.332	0.846	0.939	156	666	34660	35155	-0.235	15924	18736	16291	18864	0
2	11	1	"PFB0059"	"B241"	7400	22990	150	196	201	44	81	85	24	99	96	0	246	250	53	113	121	32	99	94	0	0.865	0.876	0.941	0.896	1.561	0.806	0.619	156	720	248	257	-0.210	115	133	120	137	0
2	12	1	"PFB0069"	"B270"	7610	22990	150	260	260	56	80	82	20	100	99	0	573	562	149	110	114	25	100	100	0	0.389	0.398	0.394	0.401	1.430	0.358	0.798	156	715	643	632	-1.363	180	463	180	452	0
2	13	1	"PFB0161"	"B471"	7800	23000	150	998	991	288	79	81	17	100	100	0	1139	1192	323	109	111	21	100	100	0	0.892	0.842	0.856	0.823	1.418	0.854	0.908	156	630	1949	1995	-0.165	919	1030	912	1083	0
2	14	1	"PFB0183"	"B508"	7980	22990	140	315	332	113	82	83	17	100	99	0	560	594	171	111	114	20	100	100	0	0.519	0.518	0.501	0.493	1.401	0.508	0.836	156	602	682	733	-0.946	233	449	250	483	0
2	15	1	"PFB0185"	"B511"	8170	22990	150	579	568	160	82	85	22	100	100	0	794	820	227	110	112	19	100	100	0	0.727	0.685	0.686	0.680	1.311	0.656	0.891	156	729	1181	1196	-0.461	497	684	486	710	0
2	16	1	"PFB0199"	"B537"	8370	22990	150	344	341	93	79	80	17	100	100	0	850	833	268	104	107	19	100	100	0	0.355	0.359	0.361	0.361	1.340	0.332	0.854	156	714	1011	991	-1.493	265	746	262	729	0
2	17	1	"PFB0205"	"B549"	8560	22990	150	1527	1467	362	78	80	18	100	100	0	1374	1385	338	107	109	20	100	100	0	1.144	1.087	1.134	1.083	1.256	1.086	0.896	156	713	2716	2667	0.194	1449	1267	1389	1278	0
2	18	1	"PFB0211"	"B556"	8750	22990	150	9916	9975	3822	79	82	18	100	100	0	13291	13100	4506	108	110	20	100	100	0	0.746	0.762	0.773	0.746	1.208	0.771	0.921	156	689	23020	22888	-0.422	9837	13183	9896	12992	0
2	19	1	"PFC0047"	"C187"	8940	22990	150	1571	1564	477	79	82	17	100	100	0	2564	2607	818	109	111	20	100	100	0	0.608	0.594	0.600	0.591	1.237	0.567	0.888	156	701	3947	3983	-0.718	1492	2455	1485	2498	0
2	20	1	"PFC0049"	"C191"	9140	22990	150	700	719	293	81	85	20	100	100	0	1774	1842	756	112	115	21	100	100	0	0.372	0.369	0.368	0.363	1.250	0.358	0.897	156	705	2281	2368	-1.425	619	1662	638	1730	0
2	21	1	"PFC0053"	"C199"	9330	22990	140	450	441	133	85	89	25	99	98	0	686	674	201	114	119	43	99	98	0	0.638	0.636	0.620	0.632	1.396	0.621	0.833	156	555	937	916	-0.648	365	572	356	560	0
2	22	1	"PFC0064"	"C230"	9490	22980	150	102	105	20	80	85	25	43	11	0	154	157	29	110	118	43	51	9	0	0.500	0.532	0.591	0.542	2.757	0.348	0.323	156	797	66	72	-1.000	22	44	25	47	-50
2	1	2	"PFC0067"	"C234"	5530	23190	150	1738	1797	539	82	84	20	100	100	0	2563	2708	752	110	113	20	100	100	0	0.675	0.660	0.655	0.649	1.270	0.639	0.896	156	680	4109	4313	-0.567	1656	2453	1715	2598	0
2	2	2	"PFC0074"	"C249"	5720	23190	140	254	268	88	94	97	24	98	97	0	422	441	132	127	130	25	100	100	0	0.542	0.554	0.544	0.528	1.543	0.531	0.763	156	472	455	488	-0.883	160	295	174	314	0
2	3	2	"PFK0421"	"Kn479_3"	5910	23190	150	477	464	136	98	104	65	99	96	0	672	692	176	134	135	26	100	100	0	0.704	0.656	0.640	0.636	1.362	0.666	0.760	156	473	917	924	-0.505	379	538	366	558	0
2	4	2	"PFK0499"	"Kn722_1"	6100	23190	140	424	428	125	92	100	69	98	94	0	352	356	71	121	124	25	99	99	0	1.437	1.430	1.405	1.366	1.518	1.638	0.700	156	433	563	571	0.523	332	231	336	235	0
2	5	2	"PFK0529"	"Kn862_1"	6290	23190	150	6451	5999	2937	91	165	991	95	83	0	3053	2897	1246	117	120	23	100	100	0	2.166	2.125	2.107	1.972	1.436	2.226	0.884	156	447	9296	8688	1.115	6360	2936	5908	2780	0
2	6	2	"PFK0159"	"Kn1106_2"	6470	23190	130	178	176	45	87	154	723	0	0	0	199	212	50	114	162	435	0	0	0	1.071	0.908	0.872	0.879	1.785	0.665	0.573	120	461	176	187	0.098	91	85	89	98	0
2	7	2	"PFK0179"	"Kn1255_4"	6670	23190	140	6162	6346	2920	88	118	277	100	100	0	3738	3803	1335	116	160	411	100	99	0	1.677	1.697	1.629	1.594	1.339	1.828	0.869	156	516	9696	9945	0.746	6074	3622	6258	3687	0
2	8	2	"PFK0266"	"Kn2144_2"	6870	23190	150	3034	2992	1085	93	98	29	100	100	0	1537	1513	447	124	126	28	100	100	0	2.081	2.087	2.075	2.018	1.282	2.218	0.891	156	528	4354	4288	1.058	2941	1413	2899	1389	0
2	9	2	"PFK1250"	"Ks8_1"	7060	23190	150	625	635	205	87	94	29	100	100	0	746	799	220	116	120	26	100	100	0	0.854	0.802	0.825	0.782	1.325	0.803	0.877	156	547	1168	1231	-0.228	538	630	548	683	0
2	10	2	"PFK0668"	"Ks13_2"	7250	23180	140	2636	2637	1051	84	88	24	100	100	0	969	990	355	114	122	35	99	98	0	2.985	2.914	2.909	2.949	1.407	2.935	0.884	156	470	3407	3429	1.578	2552	855	2553	876	0
2	11	2	"PFK0833"	"Ks25_5"	7440	23190	140	236	246	66	86	89	22	100	100	0	409	421	108	121	126	28	100	99	0	0.521	0.533	0.540	0.531	1.451	0.505	0.764	156	470	438	460	-0.941	150	288	160	300	0
2	12	2	"PFK0849"	"Ks26_17"	7630	23180	150	503	507	166	85	87	20	100	99	0	535	555	184	118	121	25	98	97	0	1.002	0.966	1.005	0.990	1.443	0.909	0.875	156	459	835	859	0.003	418	417	422	437	0
2	13	2	"PFK0898"	"Ks31_1"	7820	23180	150	859	882	324	87	88	18	100	100	0	1026	1082	367	114	117	21	100	100	0	0.846	0.821	0.803	0.811	1.359	0.789	0.874	156	371	1684	1763	-0.240	772	912	795	968	0
2	14	2	"PFK0968"	"Ks42_6"	8010	23190	150	259	262	85	86	88	21	98	94	0	556	586	191	115	118	20	99	98	0	0.392	0.374	0.369	0.354	1.473	0.368	0.826	156	420	614	647	-1.350	173	441	176	471	0
2	15	2	"PFK1224"	"Ks83_19"	8220	23190	150	115	116	21	84	89	25	60	17	0	138	141	26	114	116	19	55	30	0	1.292	1.185	1.092	1.151	3.023	1.030	0.172	156	508	55	59	0.369	31	24	32	27	-50
2	16	2	"PFK1246"	"Ks89_2"	8390	23190	150	235	245	65	85	88	22	98	97	0	444	465	123	113	117	20	100	100	0	0.453	0.455	0.449	0.440	1.470	0.445	0.802	156	496	481	512	-1.142	150	331	160	352	0
2	17	2	"PFK1245"	"Ks89_10"	8590	23190	150	121	123	27	86	87	18	71	48	0	163	163	29	116	118	20	76	58	0	0.745	0.787	0.855	0.889	3.261	0.864	0.260	156	453	82	84	-0.425	35	47	37	47	-50
2	18	2	"PFK1268"	"Ks97_1"	8780	23190	150	1332	1334	443	86	87	18	100	100	0	1020	1063	299	117	118	19	100	100	0	1.380	1.319	1.335	1.298	1.298	1.382	0.881	156	424	2149	2194	0.465	1246	903	1248	946	0
2	19	2	"PFK0567"	"Ks101_10"	8960	23180	150	602	611	171	84	86	18	100	100	0	843	817	216	116	118	20	100	100	0	0.713	0.752	0.765	0.752	1.313	0.725	0.889	156	466	1245	1228	-0.489	518	727	527	701	0
2	20	2	"PFK0617"	"Ks117_4"	9160	23190	140	157	159	38	89	92	22	91	71	0	218	223	54	120	122	22	96	87	0	0.694	0.680	0.695	0.691	2.023	0.612	0.511	156	432	166	173	-0.527	68	98	70	103	0
2	21	2	"PFK0689"	"Ks157_11"	9340	23180	150	29774	29971	7823	100	105	31	100	100	0	6182	6118	1461	133	139	52	100	100	0	4.906	4.991	4.980	4.971	1.258	5.112	0.907	156	397	35723	35856	2.294	29674	6049	29871	5985	0
2	22	2	"PFK0731"	"Ks186_10"	9540	23180	160	65535	59381	11737	100	106	32	100	100	73	65535	56171	17175	140	149	51	100	99	68	1.001	1.058	1.001	1.131	1.716	1.018	0.942	208	799	130830	115312	0.001	65435	65395	59281	56031	0
2	1	3	"PFK0746"	"Ks202_1"	5550	23390	140	1486	1396	353	83	86	20	100	100	0	2048	2008	404	111	114	22	100	100	0	0.724	0.692	0.702	0.679	1.232	0.697	0.917	156	612	3340	3210	-0.465	1403	1937	1313	1897	0
2	2	3	"PFK0750"	"Ks202_4"	5730	23390	140	283	294	89	89	93	24	100	99	0	365	369	80	119	123	25	100	100	0	0.789	0.820	0.845	0.785	1.459	0.847	0.773	156	463	440	455	-0.343	194	246	205	250	0
2	3	3	"PFK0747"	"Ks202_10"	5920	23380	150	1735	1782	623	94	98	25	100	100	0	1790	1838	527	125	128	25	100	100	0	0.986	0.985	0.988	0.966	1.310	0.974	0.903	156	453	3306	3401	-0.021	1641	1665	1688	1713	0
2	4	3	"PFK0766"	"Ks212_4"	6110	23380	140	1701	1819	563	93	99	31	100	100	0	1749	1860	442	120	124	26	100	100	0	0.987	0.992	0.973	0.972	1.243	0.993	0.917	156	453	3237	3466	-0.019	1608	1629	1726	1740	0
2	5	3	"PFA0029"	"A12706_1"	6300	23380	150	65535	62702	7389	103	601	3326	100	100	82	15107	15510	6904	121	146	260	98	97	0	4.366	4.068	4.217	4.614	1.763	3.813	0.781	156	468	80418	77988	2.126	65432	14986	62599	15389	0
2	6	3	"PFA0034"	"A13725_4"	6490	23380	150	5755	6673	3110	98	585	3273	88	39	0	1820	1948	737	118	166	423	98	92	0	3.324	3.593	3.439	3.582	1.477	5.824	0.605	156	484	7359	8405	1.733	5657	1702	6575	1830	0
2	7	3	"PFA0036"	"A13725_6"	6680	23380	150	1608	1608	514	94	96	21	100	100	0	1464	1395	418	116	119	24	100	100	0	1.123	1.184	1.193	1.177	1.400	1.160	0.902	156	491	2862	2793	0.168	1514	1348	1514	1279	0
2	8	3	"PFA0038"	"A13725_9"	6880	23380	150	479	491	126	98	104	26	100	100	0	761	770	161	126	128	24	100	100	0	0.600	0.610	0.609	0.596	1.342	0.582	0.851	156	497	1016	1037	-0.737	381	635	393	644	0
2	9	3	"PFA0041"	"A14195_3"	7070	23430	150	128	131	35	90	97	30	57	26	0	134	140	31	119	121	25	35	16	0	2.533	1.952	1.438	1.633	3.297	2.161	0.089	156	483	53	62	1.341	38	15	41	21	-50
2	10	3	"PFA0043"	"A14263_1"	7260	23380	140	1541	1545	424	84	89	23	100	100	0	1020	1037	257	113	115	22	100	100	0	1.606	1.581	1.609	1.570	1.262	1.579	0.910	156	470	2364	2385	0.684	1457	907	1461	924	0
2	11	3	"PFA0063"	"A14801_9"	7450	23380	140	204	205	53	86	88	18	98	92	0	157	159	32	116	118	21	76	48	0	2.878	2.767	2.590	2.927	2.338	2.676	0.435	156	477	159	162	1.525	118	41	119	43	0
2	12	3	"PFA0065"	"A15774_2"	7650	23380	150	172	173	45	86	89	19	94	87	0	321	313	74	119	121	22	98	95	0	0.426	0.448	0.448	0.459	1.972	0.436	0.675	156	493	288	281	-1.232	86	202	87	194	0
2	13	3	"PFA0067"	"A16096_5"	7830	23370	150	155	155	35	89	92	21	91	71	0	179	185	38	123	124	25	84	60	0	1.179	1.065	1.053	1.075	2.116	0.894	0.458	156	443	122	128	0.237	66	56	66	62	-50
2	14	3	"PFA0071"	"A16972_1"	8000	23350	150	99	100	19	88	91	22	26	7	0	121	122	23	122	123	24	12	4	0	-11.000	100000.000	1.000	1.076	3.578	0.688	0.075	156	448	10	12	Error	11	-1	12	0	-50
2	15	3	"PFA0073"	"A1700_2"	8180	23390	150	118	121	31	86	91	24	60	32	0	118	120	26	114	118	24	18	7	0	8.000	5.833	1.849	1.893	4.154	5.491	0.012	156	550	36	41	3.000	32	4	35	6	-50
2	16	3	"PFA0076"	"A1700_6"	8410	23380	140	292	304	81	88	91	24	100	100	0	440	448	96	114	117	21	100	100	0	0.626	0.647	0.639	0.625	1.367	0.633	0.790	156	494	530	550	-0.676	204	326	216	334	0
2	17	3	"PFA0109"	"A22053_4"	8600	23370	150	371	386	105	90	92	20	100	100	0	278	286	53	121	122	20	100	99	0	1.790	1.794	1.787	1.774	1.456	1.885	0.768	156	416	438	461	0.840	281	157	296	165	0
2	18	3	"PFA0112"	"A23157_12"	8790	23370	150	942	978	325	83	86	19	100	100	0	1062	1040	300	114	116	19	100	100	0	0.906	0.967	0.954	0.953	1.272	0.956	0.894	156	433	1807	1821	-0.142	859	948	895	926	0
2	19	3	"PFA0114"	"A23157_18"	8990	23380	150	870	911	308	79	81	17	100	100	0	2492	2576	752	109	111	17	100	100	0	0.332	0.337	0.343	0.329	1.285	0.329	0.886	156	456	3174	3299	-1.591	791	2383	832	2467	0
2	20	3	"PFA0117"	"A23157_8"	9180	23370	150	102	105	20	81	84	18	56	25	0	130	132	22	108	112	19	55	21	0	0.955	1.000	0.969	0.978	3.224	0.759	0.071	156	388	43	48	-0.067	21	22	24	24	-50
2	21	3	"PFA0123"	"A24704_11"	9360	23380	150	251	249	62	90	95	28	99	96	0	518	523	130	120	126	33	100	100	0	0.405	0.395	0.390	0.384	1.472	0.383	0.772	156	452	559	562	-1.306	161	398	159	403	0
2	22	3	"PFA0126"	"A24704_6"	9570	23340	150	134	142	44	100	104	29	54	35	0	148	152	35	139	146	38	17	5	0	3.778	3.231	1.458	1.506	3.275	1.119	0.151	156	767	43	55	1.918	34	9	42	13	-50
2	1	4	"PFA0154"	"A3310_10"	5530	23580	150	103	106	50	78	81	18	54	26	0	118	122	23	107	110	21	33	10	0	2.273	1.867	1.538	1.621	2.996	2.655	0.074	156	757	36	43	1.184	25	11	28	15	-50
2	2	4	"PFA0156"	"A3310_15"	5760	23580	150	388	405	114	84	86	20	100	100	0	554	577	153	113	116	22	100	100	0	0.689	0.692	0.684	0.683	1.275	0.666	0.868	156	475	745	785	-0.537	304	441	321	464	0
2	3	4	"PFA0159"	"A3310_22"	5940	23580	140	747	754	204	84	85	18	100	100	0	715	719	164	113	114	18	100	100	0	1.101	1.106	1.120	1.091	1.277	1.121	0.871	156	429	1265	1276	0.139	663	602	670	606	0
2	4	4	"PFA0162"	"A3310_32"	6130	23580	140	527	521	164	83	87	26	100	100	0	1213	1220	368	109	112	22	100	100	0	0.402	0.394	0.391	0.385	1.344	0.374	0.854	156	453	1548	1549	-1.314	444	1104	438	1111	0
2	5	4	"PFA0165"	"A3310_7"	6320	23580	150	412	431	127	90	553	3253	0	0	0	553	545	134	113	137	260	86	25	0	0.732	0.789	0.779	0.774	1.395	6.206	0.539	156	472	762	773	-0.450	322	440	341	432	0
2	6	4	"PFA0168"	"A3920_1"	6510	23580	150	98	100	22	93	493	3125	0	0	0	105	108	22	113	137	261	0	0	0	-0.625	-1.400	0.846	0.867	4.229	1.358	0.061	156	465	-3	2	Error	5	-8	7	-5	-50
2	7	4	"PFC0075"	"C25"	6700	23570	150	97	99	22	90	93	20	26	8	0	105	111	24	113	115	22	19	3	0	-0.875	-4.500	0.732	0.822	3.050	1.017	0.064	156	464	-1	7	Error	7	-8	9	-2	-50
2	8	4	"PFC0079"	"C258"	6890	23580	140	369	388	119	89	92	21	100	100	0	325	337	76	114	117	22	100	100	0	1.327	1.341	1.296	1.302	1.384	1.409	0.810	156	415	491	522	0.408	280	211	299	223	0
2	9	4	"PFC0082"	"C269"	7080	23580	140	207	208	53	80	84	20	97	94	0	370	376	94	109	113	22	100	100	0	0.487	0.479	0.473	0.451	1.600	0.466	0.792	156	378	388	395	-1.039	127	261	128	267	0
2	10	4	"PFC0085"	"C273"	7270	23570	150	125	128	26	82	83	17	87	64	0	124	128	23	109	112	21	39	15	0	2.867	2.421	2.114	2.146	3.142	1.966	0.100	156	414	58	65	1.519	43	15	46	19	-50
2	11	4	"PFC0087"	"C277"	7460	23580	140	699	725	217	86	87	18	100	100	0	935	951	258	116	118	21	100	100	0	0.748	0.765	0.769	0.754	1.273	0.748	0.869	156	450	1432	1474	-0.418	613	819	639	835	0
2	12	4	"PFC0090"	"C285"	7650	23580	140	450	478	151	86	87	19	100	100	0	883	911	247	120	122	22	100	100	0	0.477	0.496	0.495	0.483	1.300	0.493	0.875	156	462	1127	1183	-1.068	364	763	392	791	0
2	13	4	"PFC0107"	"C321"	7840	23580	140	293	290	73	87	89	22	100	100	0	310	317	75	122	122	26	100	99	0	1.096	1.041	1.029	1.056	1.420	1.020	0.786	156	432	394	398	0.132	206	188	203	195	0
2	14	4	"PFC0110"	"C332"	8020	23580	150	287	294	71	86	89	22	99	98	0	426	439	104	116	118	28	100	100	0	0.648	0.644	0.652	0.644	1.411	0.627	0.837	156	453	511	531	-0.625	201	310	208	323	0
2	15	4	"PFC0112"	"C337"	8220	23580	140	139	140	33	85	87	19	87	68	0	218	220	38	113	115	23	100	96	0	0.514	0.514	0.518	0.463	2.196	0.462	0.357	156	495	159	162	-0.959	54	105	55	107	0
2	16	4	"PFC0114"	"C344"	8420	23570	150	184	187	45	88	91	21	97	93	0	219	227	54	116	120	23	98	91	0	0.932	0.892	0.896	0.891	1.753	0.836	0.613	156	475	199	210	-0.102	96	103	99	111	0
2	17	4	"PFC0116"	"C35"	8610	23560	150	116	118	25	91	94	21	55	25	0	126	126	21	125	126	20	15	3	0	25.000	27.000	1.750	1.748	4.343	3.312	0.018	156	397	26	28	4.644	25	1	27	1	-50
2	18	4	"PFC0119"	"C354"	8800	23570	140	193	193	42	88	91	21	99	93	0	354	359	73	123	125	23	100	100	0	0.455	0.445	0.430	0.426	1.612	0.403	0.657	156	473	336	341	-1.138	105	231	105	236	0
2	19	4	"PFC0135"	"C394"	8990	23570	140	199	202	49	83	86	19	98	96	0	515	517	100	115	118	20	100	100	0	0.290	0.296	0.273	0.277	1.599	0.274	0.687	156	461	516	521	-1.786	116	400	119	402	0
2	20	4	"PFC0138"	"C41"	9180	23560	150	95	101	24	81	83	17	46	27	0	119	123	20	111	113	18	29	14	0	1.750	1.667	1.147	1.109	3.642	1.149	0.052	156	406	22	32	0.807	14	8	20	12	-50
2	21	4	"PFC0140"	"C413"	9360	23560	150	109	112	25	83	84	18	62	37	0	124	126	22	113	117	23	33	6	0	2.364	2.231	1.489	1.600	3.252	1.673	0.077	156	471	37	42	1.241	26	11	29	13	-50
2	22	4	"PFC0142"	"C417"	9570	23570	150	467	471	127	89	90	19	100	100	0	665	702	204	124	125	21	100	100	0	0.699	0.661	0.665	0.666	1.296	0.631	0.860	156	803	919	960	-0.517	378	541	382	578	0
2	1	5	"PFC0144"	"C419"	5580	23770	150	239	249	66	81	85	23	99	99	0	506	522	125	109	111	21	100	100	0	0.398	0.407	0.399	0.395	1.440	0.391	0.797	156	695	555	581	-1.329	158	397	168	413	0
2	2	5	"PFC0147"	"C423"	5760	23770	140	841	884	261	84	86	19	100	100	0	886	954	261	114	115	19	100	100	0	0.981	0.952	0.955	0.943	1.253	0.944	0.899	156	423	1529	1640	-0.028	757	772	800	840	0
2	3	5	"PFC0161"	"C449"	5950	23770	150	191	200	46	81	83	18	100	99	0	141	141	23	111	112	18	66	35	0	3.667	3.967	3.889	4.470	2.634	4.428	0.247	156	427	140	149	1.874	110	30	119	30	0
2	4	5	"PFC0163"	"C453"	6140	23770	150	395	429	160	76	79	17	100	100	0	327	352	107	105	107	17	100	100	0	1.437	1.429	1.411	1.398	1.350	1.446	0.833	156	427	541	600	0.523	319	222	353	247	0
2	5	5	"PFC0165"	"C46"	6330	23770	150	2766	2849	990	77	80	20	100	100	0	1920	1954	610	103	105	16	100	100	0	1.480	1.498	1.503	1.480	1.248	1.530	0.890	156	435	4506	4623	0.566	2689	1817	2772	1851	0
2	6	5	"PFC0168"	"C472"	6530	23770	150	596	600	176	80	81	18	100	99	0	823	811	201	104	106	18	100	100	0	0.718	0.736	0.737	0.715	1.371	0.730	0.858	156	430	1235	1227	-0.479	516	719	520	707	0
2	7	5	"PFC0171"	"C489"	6710	23770	150	318	321	70	81	82	16	100	99	0	305	306	57	103	106	19	100	99	0	1.173	1.182	1.168	1.179	1.384	1.162	0.836	156	418	439	443	0.231	237	202	240	203	0
2	8	5	"PFC0174"	"C492"	6900	23770	150	106	109	22	82	84	17	62	34	0	118	116	18	104	107	17	38	9	0	1.714	2.250	1.333	1.396	3.570	3.210	0.027	156	438	38	39	0.778	24	14	27	12	-50
2	9	5	"PFD0418"	"D49176_20"	7080	23770	150	754	706	224	79	81	16	100	100	0	955	929	243	105	107	16	100	100	0	0.794	0.761	0.781	0.744	1.339	0.766	0.890	156	440	1525	1451	-0.333	675	850	627	824	0
2	10	5	"PFD0422"	"D49176_29"	7280	23760	150	122	124	26	79	81	16	86	64	0	125	128	23	105	106	16	54	30	0	2.150	1.957	1.753	1.927	3.123	1.765	0.133	156	442	63	68	1.104	43	20	45	23	-50
2	11	5	"PFD0425"	"D49176_32"	7460	23770	150	220	220	54	82	83	17	99	97	0	399	400	93	108	110	19	100	99	0	0.474	0.473	0.471	0.457	1.570	0.459	0.799	156	437	429	430	-1.076	138	291	138	292	0
2	12	5	"PFD0428"	"D49176_37"	7660	23770	140	135	136	30	82	84	17	91	76	0	172	175	29	112	115	19	94	78	0	0.883	0.857	0.905	0.826	2.323	0.855	0.384	156	436	113	117	-0.179	53	60	54	63	0
2	13	5	"PFD0431"	"D49176_44"	7850	23760	140	598	591	118	80	83	27	100	100	0	812	785	155	105	108	23	100	100	0	0.733	0.751	0.748	0.752	1.300	0.727	0.879	156	407	1225	1191	-0.449	518	707	511	680	0
2	14	5	"PFD0436"	"D49176_6"	8040	23760	150	3179	3060	649	76	80	27	100	100	0	2821	2683	575	95	100	24	100	100	0	1.138	1.153	1.163	1.150	1.297	1.152	0.892	156	412	5829	5572	0.187	3103	2726	2984	2588	0
2	15	5	"PFD0454"	"D51731_2"	8220	23760	130	197	197	42	83	87	22	98	95	0	217	217	42	112	114	27	97	90	0	1.086	1.086	1.104	1.105	1.682	0.992	0.593	120	472	219	219	0.119	114	105	114	105	0
2	16	5	"PFD0463"	"D53677_1"	8450	23730	150	106	108	28	89	92	21	46	18	0	132	135	33	121	123	23	35	16	0	1.545	1.357	0.875	0.827	3.074	0.799	0.176	156	569	28	33	0.628	17	11	19	14	-50
2	17	5	"PFD0467"	"D53677_8"	8640	23740	150	100	104	22	91	95	23	27	7	0	131	132	20	125	127	22	21	5	0	1.500	1.857	0.929	0.883	3.534	1.533	0.029	156	457	15	20	0.585	9	6	13	7	-50
2	18	5	"PFD0471"	"D54177_1"	8820	23800	150	112	116	33	92	96	23	45	26	0	148	148	33	127	130	22	42	21	0	0.952	1.143	1.092	1.009	3.697	0.834	0.085	156	390	41	45	-0.070	20	21	24	21	-50
2	19	5	"PFD0474"	"D54346_3"	8990	23760	150	271	266	71	90	97	35	95	93	0	448	444	108	124	125	21	99	98	0	0.559	0.550	0.564	0.535	1.535	0.515	0.701	156	460	505	496	-0.840	181	324	176	320	0
2	20	5	"PFD0478"	"D56259_1"	9180	23760	150	325	329	70	89	95	35	100	100	0	637	619	134	118	121	19	100	100	0	0.455	0.479	0.485	0.479	1.386	0.456	0.841	156	483	755	741	-1.137	236	519	240	501	0
2	21	5	"PFD0512"	"D6287_18"	9370	23750	150	106	108	24	87	89	22	44	12	0	124	124	22	118	121	21	21	9	0	3.167	3.500	1.437	1.552	3.851	2.451	0.047	156	441	25	27	1.663	19	6	21	6	-50
2	22	5	"PFD0515"	"D6287_22"	9560	23760	150	550	573	181	90	93	26	100	100	0	851	900	296	121	123	20	100	100	0	0.630	0.620	0.615	0.620	1.294	0.583	0.856	156	661	1190	1262	-0.666	460	730	483	779	0
2	1	6	"PFD0519"	"D6287_3"	5590	23970	130	121	126	32	84	87	24	70	37	0	156	161	30	110	112	20	86	59	0	0.804	0.824	0.931	0.792	2.508	1.016	0.220	120	521	83	93	-0.314	37	46	42	51	0
2	2	6	"PFD0521"	"D6287_31"	5760	23960	140	393	391	97	82	84	18	100	100	0	775	759	162	107	109	18	100	100	0	0.466	0.474	0.471	0.461	1.438	0.453	0.818	156	402	979	961	-1.103	311	668	309	652	0
2	3	6	"PFD0525"	"D6287_49"	5950	23960	140	3800	3626	1125	82	84	18	100	100	0	1970	1867	562	110	112	18	100	100	0	1.999	2.017	2.017	2.020	1.423	2.043	0.915	156	447	5578	5301	0.999	3718	1860	3544	1757	0
2	4	6	"PFD0527"	"D6287_53"	6150	23960	150	313	303	84	77	80	17	99	99	0	340	336	74	106	108	18	100	100	0	1.009	0.983	1.009	0.951	1.504	0.994	0.805	156	417	470	456	0.012	236	234	226	230	0
2	5	6	"PFD0563"	"D65980_2"	6330	23960	140	200	198	42	75	77	19	99	98	0	192	193	30	103	104	17	99	96	0	1.404	1.367	1.432	1.383	1.591	1.434	0.647	156	418	214	213	0.490	125	89	123	90	0
2	6	6	"PFD0569"	"D6681_10"	6530	23950	150	102	105	22	77	78	18	61	30	0	117	118	20	102	103	17	42	16	0	1.667	1.750	1.505	1.411	3.618	1.249	0.111	156	453	40	44	0.737	25	15	28	16	-50
2	7	6	"PFD0572"	"D6681_3"	6720	23960	150	257	255	62	78	81	20	98	96	0	259	259	42	102	104	19	100	98	0	1.140	1.127	1.137	1.073	1.549	1.162	0.783	156	513	336	334	0.189	179	157	177	157	0
2	8	6	"PFD0575"	"D66953_1"	6910	23930	100	112	115	29	81	84	22	61	27	0	127	127	25	108	112	20	46	17	0	1.632	1.789	1.211	1.302	2.576	1.684	0.112	80	356	50	53	0.706	31	19	34	19	0
2	9	6	"PFD0579"	"D7726_1"	7100	23960	140	235	231	71	83	85	21	95	92	0	328	320	82	110	113	18	98	97	0	0.697	0.705	0.711	0.680	1.650	0.693	0.671	156	503	370	358	-0.520	152	218	148	210	0
2	10	6	"PFD0583"	"D8137_1"	7290	23960	150	970	894	283	87	89	20	100	100	0	1162	1106	238	111	113	18	100	100	0	0.840	0.811	0.835	0.766	1.424	0.845	0.884	156	470	1934	1802	-0.251	883	1051	807	995	0
2	11	6	"PFE0587"	"E6125_5"	7480	23960	140	233	230	67	87	88	18	96	95	0	373	359	88	111	113	19	98	96	0	0.557	0.577	0.568	0.545	1.662	0.593	0.776	156	436	408	391	-0.844	146	262	143	248	0
2	12	6	"PFE0589"	"E6662_1"	7670	23960	140	328	335	115	87	88	19	97	97	0	569	571	178	116	117	19	98	98	0	0.532	0.545	0.545	0.557	1.846	0.543	0.822	156	422	694	703	-0.910	241	453	248	455	0
2	13	6	"PFE0591"	"E679_1"	7860	23960	150	4061	4054	1295	84	87	27	100	100	0	3479	3458	809	113	114	24	100	100	0	1.182	1.187	1.210	1.135	1.440	1.244	0.921	156	428	7343	7315	0.241	3977	3366	3970	3345	0
2	14	6	"PFE0593"	"E679_4"	8060	23950	150	120	124	37	78	82	27	69	35	0	129	130	25	100	103	23	60	23	0	1.448	1.533	1.353	1.373	2.838	1.663	0.291	156	432	71	76	0.534	42	29	46	30	-50
2	15	6	"PFE0596"	"E6820_1"	8240	23950	150	674	668	157	84	87	21	100	100	0	882	892	252	110	112	24	100	100	0	0.764	0.747	0.768	0.766	1.349	0.704	0.885	156	520	1362	1366	-0.388	590	772	584	782	0
2	16	6	"PFE0601"	"E70_3"	8420	23950	130	136	139	28	90	92	20	82	59	0	158	159	23	121	122	21	76	40	0	1.243	1.289	1.163	1.123	2.851	1.289	0.232	120	529	83	87	0.314	46	37	49	38	0
2	17	6	"PFE0626"	"E8167_12"	8630	23950	150	106	110	24	94	95	20	37	14	0	122	127	23	124	123	18	23	10	0	-6.000	5.333	1.000	0.918	4.556	1.946	0.037	156	515	10	19	Error	12	-2	16	3	-50
2	18	6	"PFE0628"	"E8167_2"	8800	23950	150	106	107	22	94	97	22	27	5	0	113	114	18	124	125	19	7	1	0	-1.091	-1.300	0.897	1.256	3.764	14.844	0.000	156	334	1	3	Error	12	-11	13	-10	-50
2	19	6	"PFE0632"	"E8314_4"	8980	23960	150	104	108	31	94	100	36	17	5	0	127	126	19	123	123	17	23	6	0	2.500	4.667	1.083	1.149	3.801	15.100	0.009	156	423	14	17	1.322	10	4	14	3	-50
2	20	6	"PFE0634"	"E832_1"	9200	23950	140	207	206	55	98	104	35	90	76	0	279	275	65	125	125	19	96	92	0	0.708	0.720	0.691	0.682	1.811	0.712	0.590	156	536	263	258	-0.499	109	154	108	150	0
2	21	6	"PFE0638"	"E84_1"	9390	23950	140	634	602	168	95	100	25	100	100	0	669	648	130	121	124	19	100	100	0	0.984	0.962	0.962	0.924	1.422	0.990	0.845	156	399	1087	1034	-0.024	539	548	507	527	0
2	22	6	"PFE0645"	"E886_1"	9560	23940	150	100	103	23	91	95	27	23	5	0	117	120	18	120	122	18	16	2	0	-3.000	100000.000	1.189	1.033	4.109	24.416	0.001	156	631	6	12	Error	9	-3	12	0	-50
2	1	7	"PFF0003"	"F10044_2"	5590	24150	150	976	1028	348	79	81	21	100	100	0	864	891	286	106	109	19	100	100	0	1.183	1.209	1.223	1.205	1.288	1.197	0.894	156	665	1655	1734	0.243	897	758	949	785	0
2	2	7	"PFF0005"	"F10154_1"	5770	24150	140	202	203	51	76	78	16	98	97	0	203	203	45	102	103	15	93	90	0	1.248	1.257	1.201	1.322	2.056	1.243	0.691	156	399	227	228	0.319	126	101	127	101	0
2	3	7	"PFF0010"	"F1021_1"	5970	24150	150	516	494	142	77	79	17	100	99	0	821	766	195	103	106	18	100	99	0	0.611	0.629	0.637	0.623	1.439	0.621	0.878	156	459	1157	1080	-0.710	439	718	417	663	0
2	4	7	"PFF0012"	"F1021_3"	6160	24150	140	2010	1992	491	77	80	18	100	100	0	2415	2454	541	102	105	18	100	100	0	0.836	0.814	0.845	0.808	1.239	0.804	0.900	156	433	4246	4267	-0.259	1933	2313	1915	2352	0
2	5	7	"PFF0016"	"F10318_1"	6340	24150	150	208	208	48	74	76	16	100	98	0	468	472	101	104	105	17	100	100	0	0.368	0.364	0.365	0.349	1.408	0.342	0.804	156	456	498	502	-1.442	134	364	134	368	0
2	6	7	"PFF0020"	"F10626_1"	6530	24150	150	645	672	246	75	76	16	100	100	0	522	533	178	104	105	18	100	99	0	1.364	1.392	1.432	1.404	1.380	1.370	0.842	156	473	988	1026	0.447	570	418	597	429	0
2	7	7	"PFF0043"	"F11007_3"	6710	24170	150	107	106	27	77	78	17	66	42	0	123	125	22	102	104	17	58	30	0	1.429	1.261	1.279	1.241	3.459	1.464	0.155	156	499	51	52	0.515	30	21	29	23	-50
2	8	7	"PFF0046"	"F11089_1"	6910	24150	140	471	477	102	80	82	21	100	100	0	610	610	115	107	110	19	100	100	0	0.777	0.789	0.798	0.785	1.322	0.776	0.860	156	544	894	900	-0.363	391	503	397	503	0
2	9	7	"PFF0054"	"F11484_1"	7090	24160	150	297	296	88	81	83	20	97	96	0	564	567	135	109	111	19	100	100	0	0.475	0.469	0.484	0.450	1.532	0.471	0.835	156	476	671	673	-1.075	216	455	215	458	0
2	10	7	"PFF0057"	"F1150_5"	7290	24150	140	169	170	34	87	90	21	97	88	0	206	206	27	114	116	19	99	98	0	0.891	0.902	0.909	0.853	1.728	0.949	0.572	156	456	174	175	-0.166	82	92	83	92	0
2	11	7	"PFF0059"	"F11570_1"	7490	24150	140	374	373	102	93	94	19	98	98	0	773	743	202	120	121	18	100	100	0	0.430	0.449	0.448	0.449	1.452	0.429	0.832	156	444	934	903	-1.217	281	653	280	623	0
2	12	7	"PFF0063"	"F11624_1"	7680	24150	140	300	311	101	92	93	19	99	99	0	424	436	254	124	125	18	99	99	0	0.693	0.702	0.716	0.734	1.639	0.613	0.578	156	451	508	531	-0.528	208	300	219	312	0
2	13	7	"PFF0697"	"F3247_2"	7880	24110	150	103	107	27	92	95	27	26	9	0	129	133	28	122	123	21	28	16	0	1.571	1.364	0.931	1.001	3.391	0.996	0.058	156	471	18	26	0.652	11	7	15	11	-50
2	14	7	"PFF0700"	"F32494_1"	8060	24150	140	1836	1732	488	88	90	21	100	100	0	2012	1922	418	113	114	20	100	100	0	0.920	0.909	0.927	0.884	1.309	0.930	0.918	156	440	3647	3453	-0.120	1748	1899	1644	1809	0
2	15	7	"PFF0702"	"F3277_1"	8250	24150	140	448	444	136	84	86	18	100	100	0	724	735	214	109	110	18	100	100	0	0.592	0.575	0.572	0.566	1.458	0.558	0.843	156	450	979	986	-0.757	364	615	360	626	0
2	16	7	"PFF0706"	"F32922_1"	8440	24140	140	343	342	80	90	92	18	99	99	0	466	455	108	118	118	19	99	98	0	0.727	0.748	0.732	0.752	1.589	0.701	0.803	156	500	601	589	-0.460	253	348	252	337	0
2	17	7	"PFF0708"	"F33056_1"	8640	24150	140	366	351	96	94	96	19	98	98	0	779	752	156	122	123	19	100	100	0	0.414	0.408	0.404	0.380	1.597	0.408	0.855	156	453	929	887	-1.272	272	657	257	630	0
2	18	7	"PFF0711"	"F33107_1"	8830	24140	150	102	104	22	94	96	19	27	10	0	117	119	20	121	123	18	16	3	0	-2.000	-5.000	1.200	1.186	2.644	3.731	0.004	156	410	4	8	Error	8	-4	10	-2	-50
2	19	7	"PFF0740"	"F34425_1"	9010	24140	150	505	509	145	96	100	23	99	98	0	620	611	168	124	125	20	100	99	0	0.825	0.848	0.837	0.854	1.501	0.824	0.835	156	518	905	900	-0.278	409	496	413	487	0
2	20	7	"PFF0742"	"F34449_1"	9240	24160	150	117	122	31	99	104	26	43	19	0	138	141	26	124	127	21	40	14	0	1.286	1.353	1.158	1.299	3.736	1.937	0.096	156	484	32	40	0.363	18	14	23	17	-50
2	21	7	"PFF0744"	"F34605_1"	9400	24140	140	1607	1599	421	97	102	26	100	100	0	352	353	71	120	123	20	100	100	0	6.509	6.446	6.684	6.492	1.299	6.851	0.846	156	387	1742	1735	2.702	1510	232	1502	233	0
2	22	7	"PFF0749"	"F34859_1"	9580	24140	150	114	118	28	92	94	22	49	17	0	125	127	24	120	122	18	28	10	0	4.400	3.714	1.143	1.326	3.216	3.528	0.015	156	654	27	33	2.138	22	5	26	7	-50
2	1	8	"PFF0757"	"F35105_1"	5600	24350	140	184	183	48	77	79	20	96	91	0	325	311	67	105	107	18	98	97	0	0.486	0.515	0.508	0.490	1.576	0.519	0.742	156	616	327	312	-1.040	107	220	106	206	0
2	2	8	"PFF0759"	"F35197_1"	5780	24350	160	1486	1433	494	76	77	16	100	100	0	2287	2228	629	101	102	15	100	100	0	0.645	0.638	0.662	0.614	1.566	0.642	0.903	208	442	3596	3484	-0.633	1410	2186	1357	2127	0
2	3	8	"PFF0791"	"F35823_1"	5970	24340	150	126	127	25	73	75	16	95	78	0	198	199	39	99	99	15	99	99	0	0.535	0.540	0.529	0.513	2.056	0.444	0.432	156	441	152	154	-0.901	53	99	54	100	0
2	4	8	"PFF0796"	"F36083_1"	6160	24350	140	515	610	607	73	75	15	100	99	0	694	740	363	98	99	15	99	99	0	0.742	0.836	0.747	0.759	1.446	1.195	0.713	156	433	1038	1179	-0.431	442	596	537	642	0
2	5	8	"PFF0798"	"F36120_1"	6360	24350	150	186	194	79	74	76	16	97	94	0	329	328	70	103	104	16	99	99	0	0.496	0.533	0.498	0.485	1.716	0.565	0.596	156	476	338	345	-1.013	112	226	120	225	0
2	6	8	"PFF0804"	"F36356_4"	6540	24350	140	692	684	207	75	77	17	100	99	0	1449	1476	410	105	106	15	100	100	0	0.459	0.444	0.452	0.430	1.454	0.440	0.911	156	473	1961	1980	-1.123	617	1344	609	1371	0
2	7	8	"PFF0808"	"F36374_1"	6740	24350	150	866	808	288	79	81	19	100	99	0	1089	1022	308	107	108	16	99	98	0	0.801	0.797	0.796	0.775	1.706	0.813	0.884	156	460	1769	1644	-0.319	787	982	729	915	0
2	8	8	"PFF0813"	"F36383_1"	6930	24350	140	388	391	135	79	82	18	99	98	0	620	613	177	107	108	16	100	100	0	0.602	0.617	0.639	0.592	1.532	0.617	0.842	156	435	822	818	-0.731	309	513	312	506	0
2	9	8	"PFF0836"	"F37362_1"	7120	24340	140	1434	1329	391	77	80	16	100	100	0	984	940	258	105	106	15	100	100	0	1.544	1.499	1.548	1.484	1.357	1.519	0.898	156	438	2236	2087	0.626	1357	879	1252	835	0
2	10	8	"PFF0842"	"F37536_1"	7310	24340	140	179	186	51	82	83	18	98	92	0	205	203	40	108	110	17	97	94	0	1.000	1.095	1.112	1.042	1.880	1.156	0.593	156	464	194	199	0.000	97	97	104	95	0
2	11	8	"PFF0844"	"F37871_2"	7500	24340	140	361	358	84	86	88	19	100	100	0	565	556	104	113	114	19	100	100	0	0.608	0.614	0.614	0.598	1.415	0.607	0.833	156	479	727	715	-0.717	275	452	272	443	0
2	12	8	"PFF0850"	"F38025_1"	7700	24340	140	469	456	122	88	90	20	100	100	0	669	668	146	118	120	19	100	100	0	0.691	0.669	0.658	0.648	1.397	0.671	0.868	156	492	932	918	-0.532	381	551	368	550	0
2	13	8	"PFF0854"	"F38531_3"	7880	24340	150	157	157	32	89	91	20	92	80	0	195	199	30	119	121	20	98	92	0	0.895	0.850	0.846	0.791	2.223	0.829	0.380	156	526	144	148	-0.160	68	76	68	80	0
2	14	8	"PFF0857"	"F38658_1"	8070	24340	150	734	698	197	87	89	19	100	100	0	716	682	163	114	116	19	100	100	0	1.075	1.076	1.091	1.056	1.405	1.097	0.867	156	483	1249	1179	0.104	647	602	611	568	0
2	15	8	"PFF1501"	"F59165_1"	8260	24340	140	337	333	81	86	89	19	100	99	0	396	404	80	114	115	20	100	100	0	0.890	0.852	0.851	0.826	1.481	0.843	0.804	156	452	533	537	-0.168	251	282	247	290	0
2	16	8	"PFF1503"	"F59212_1"	8460	24330	140	835	795	233	93	95	19	100	100	0	683	647	183	120	122	19	98	97	0	1.318	1.332	1.315	1.355	1.513	1.318	0.887	156	482	1305	1229	0.398	742	563	702	527	0
2	17	8	"PFF1507"	"F59325_1"	8660	24340	140	174	176	42	96	97	20	92	85	0	265	269	51	125	126	19	100	98	0	0.557	0.556	0.549	0.537	1.777	0.553	0.554	156	426	218	224	-0.844	78	140	80	144	0
2	18	8	"PFF1515"	"F59681_5"	8830	24340	150	128	130	27	93	95	20	71	41	0	132	131	22	123	124	19	30	8	0	3.889	4.625	2.022	1.946	3.273	3.082	0.044	156	469	44	45	1.959	35	9	37	8	-50
2	19	8	"PFF1523"	"F60089_1"	9050	24330	150	101	103	28	94	96	21	23	5	0	120	123	20	123	125	20	17	3	0	-2.333	100000.000	0.939	1.099	4.189	2.829	0.014	156	501	4	9	Error	7	-3	9	0	-50
2	20	8	"PFF1525"	"F60196_1"	9200	24350	150	113	114	22	94	97	22	40	12	0	122	123	19	123	125	21	12	1	0	-19.000	100000.000	1.342	1.269	3.768	13.783	0.001	156	479	18	20	Error	19	-1	20	0	-50
2	21	8	"PFF1565"	"F62141_1"	9410	24330	140	5583	5450	1303	94	97	22	100	100	0	2099	2010	493	119	122	20	100	100	0	2.772	2.832	2.890	2.883	1.395	2.879	0.918	156	468	7469	7247	1.471	5489	1980	5356	1891	0
2	22	8	"PFF1569"	"F62233_2"	9600	24330	140	195	199	42	92	94	19	98	96	0	192	194	34	119	120	17	98	89	0	1.411	1.427	1.395	1.460	1.831	1.425	0.498	156	636	176	182	0.497	103	73	107	75	0
2	1	9	"PFF1573"	"F62329_1"	5600	24540	130	135	136	35	75	77	18	90	77	0	116	117	19	104	105	18	35	10	0	5.000	4.692	2.964	3.157	2.679	4.753	0.085	120	565	72	74	2.322	60	12	61	13	0
2	2	9	"PFF1576"	"F62396_2"	5790	24540	140	132	135	34	76	77	15	93	78	0	192	192	36	99	101	16	97	94	0	0.602	0.634	0.645	0.595	2.222	0.655	0.461	156	425	149	152	-0.732	56	93	59	93	0
2	3	9	"PFF1579"	"F62610_1"	5980	24540	150	218	222	64	72	75	16	100	98	0	315	318	69	99	99	14	100	100	0	0.676	0.685	0.665	0.653	1.692	0.661	0.671	156	465	362	369	-0.565	146	216	150	219	0
2	4	9	"PFF1581"	"F62610_13"	6170	24540	140	318	311	90	72	74	15	99	98	0	507	505	129	99	101	15	98	98	0	0.603	0.589	0.580	0.579	1.464	0.581	0.841	156	411	654	645	-0.730	246	408	239	406	0
2	5	9	"PFF1628"	"F63860_1"	6330	24530	150	87	89	19	74	78	21	33	8	0	102	105	16	101	103	15	24	5	0	13.000	3.750	1.000	1.060	3.722	6.186	0.011	156	478	14	19	3.700	13	1	15	4	-50
2	6	9	"PFF1634"	"F64095_1"	6550	24560	120	109	109	22	76	78	23	65	24	0	119	121	20	104	104	14	50	30	0	2.200	1.941	1.552	1.620	3.066	2.774	0.154	120	419	48	50	1.138	33	15	33	17	0
2	7	9	"PFF1641"	"F64252_1"	6710	24540	140	283	284	67	77	79	18	100	100	0	193	194	31	106	107	16	98	94	0	2.368	2.352	2.356	2.360	1.630	2.552	0.706	156	449	293	295	1.244	206	87	207	88	0
2	8	9	"PFF1644"	"F64347_2"	6910	24540	140	247	245	72	79	82	19	96	95	0	519	522	127	106	108	17	100	100	0	0.407	0.399	0.397	0.365	1.693	0.395	0.805	156	444	581	582	-1.298	168	413	166	416	0
2	9	9	"PFF1647"	"F6440_2"	7100	24540	140	1363	1367	445	77	80	17	100	100	0	2007	2035	592	105	107	17	100	100	0	0.676	0.668	0.686	0.656	1.297	0.655	0.899	156	451	3188	3220	-0.565	1286	1902	1290	1930	0
2	10	9	"PFF1652"	"F64735_1"	7290	24540	140	1379	1323	375	78	81	19	100	100	0	1925	1877	403	107	109	18	100	100	0	0.716	0.703	0.699	0.683	1.275	0.714	0.928	156	463	3119	3015	-0.483	1301	1818	1245	1770	0
2	11	9	"PFF1680"	"F65658_4"	7480	24540	140	317	313	74	80	82	19	100	100	0	243	243	37	106	108	18	100	100	0	1.730	1.701	1.735	1.663	1.492	1.812	0.777	156	458	374	370	0.791	237	137	233	137	0
2	12	9	"PFF1682"	"F65704_1"	7670	24540	140	138	140	32	82	82	17	92	77	0	179	182	36	110	111	18	92	83	0	0.812	0.806	0.789	0.799	2.078	0.796	0.473	156	457	125	130	-0.301	56	69	58	72	0
2	13	9	"PFF1687"	"F66126_1"	7860	24540	140	234	233	52	83	84	17	100	100	0	274	279	45	113	114	19	100	100	0	0.938	0.904	0.864	0.875	1.457	0.929	0.761	156	453	312	316	-0.093	151	161	150	166	0
2	14	9	"PFF1693"	"F66450_1"	8060	24540	150	563	549	145	83	84	18	100	99	0	503	510	92	112	114	18	100	100	0	1.228	1.171	1.195	1.121	1.464	1.226	0.873	156	472	871	864	0.296	480	391	466	398	0
2	15	9	"PFF1696"	"F66665_1"	8250	24530	140	2843	2675	623	87	90	21	100	100	0	2472	2309	619	117	118	19	100	100	0	1.170	1.181	1.170	1.221	1.435	1.156	0.925	156	473	5111	4780	0.227	2756	2355	2588	2192	0
2	16	9	"PFF1698"	"F66828_1"	8440	24530	150	147	147	29	95	96	20	85	63	0	153	155	24	124	126	20	67	27	0	1.793	1.677	1.646	1.555	2.668	1.924	0.158	156	489	81	83	0.842	52	29	52	31	-50
2	17	9	"PFI0357"	"I4256_1"	8630	24530	140	172	182	54	96	98	20	94	78	0	394	423	145	129	131	20	100	100	0	0.287	0.293	0.297	0.267	1.996	0.254	0.604	156	424	341	380	-1.802	76	265	86	294	0
2	18	9	"PFI0360"	"I4355_3"	8820	24530	140	384	377	79	93	95	19	100	100	0	487	496	85	126	127	19	100	100	0	0.806	0.768	0.766	0.754	1.374	0.760	0.845	156	420	652	654	-0.311	291	361	284	370	0
2	19	9	"PFI0362"	"I4394_2"	9010	24530	140	547	539	119	94	95	19	100	100	0	459	460	96	121	123	17	100	100	0	1.340	1.313	1.331	1.326	1.431	1.328	0.824	156	455	791	784	0.422	453	338	445	339	0
2	20	9	"PFI0367"	"I4500_1"	9200	24530	130	170	172	40	92	94	20	95	87	0	348	347	62	121	122	17	100	100	0	0.344	0.354	0.342	0.331	1.751	0.316	0.604	120	415	305	306	-1.541	78	227	80	226	0
2	21	9	"PFI0369"	"I4547_2"	9390	24530	130	229	228	55	93	95	19	99	96	0	337	335	55	120	122	18	100	100	0	0.627	0.628	0.607	0.603	1.516	0.617	0.728	120	459	353	350	-0.674	136	217	135	215	0
2	22	9	"PFI0371"	"I4582_1"	9580	24530	140	386	383	80	92	94	20	100	100	0	465	461	90	117	118	17	100	100	0	0.845	0.846	0.851	0.842	1.442	0.835	0.824	156	658	642	635	-0.243	294	348	291	344	0
2	1	10	"PFI0397"	"I5035_1"	5630	24730	150	112	113	26	78	81	19	68	41	0	115	119	20	108	110	20	28	7	0	4.857	3.182	2.318	2.289	4.577	2.834	0.028	156	612	41	46	2.280	34	7	35	11	-50
2	2	10	"PFI0404"	"I5222_1"	5780	24740	140	329	319	96	76	78	17	98	96	0	635	626	154	101	102	17	100	100	0	0.474	0.463	0.467	0.426	1.699	0.462	0.833	156	395	787	768	-1.078	253	534	243	525	0
2	3	10	"PFI0407"	"I5252_1"	5980	24740	140	159	160	40	72	75	16	96	91	0	285	280	62	99	100	14	100	98	0	0.468	0.486	0.508	0.457	1.866	0.458	0.636	156	419	273	269	-1.096	87	186	88	181	0
2	4	10	"PFI0409"	"I5362_4"	6160	24740	140	363	356	108	76	78	17	98	97	0	354	340	76	100	102	15	100	100	0	1.130	1.167	1.203	1.092	1.712	1.231	0.822	156	378	541	520	0.176	287	254	280	240	0
2	5	10	"PFI0418"	"I5700_1"	6350	24730	140	123	127	29	76	78	22	89	52	0	208	207	52	102	104	16	92	89	0	0.443	0.486	0.472	0.496	2.017	0.450	0.541	156	445	153	156	-1.173	47	106	51	105	0
2	6	10	"PFI0423"	"I5893_2"	6540	24730	140	346	340	88	76	79	23	100	98	0	383	374	68	102	103	15	100	100	0	0.961	0.971	0.980	0.940	1.430	1.008	0.845	156	417	551	536	-0.058	270	281	264	272	0
2	7	10	"PFI0448"	"I6567_2"	6740	24740	140	1162	1116	393	79	81	20	99	98	0	1556	1531	453	103	106	19	100	100	0	0.745	0.726	0.769	0.663	1.871	0.736	0.875	156	353	2536	2465	-0.424	1083	1453	1037	1428	0
2	8	10	"PFI0451"	"I6639_1"	6920	24730	140	186	192	51	80	83	20	94	92	0	189	186	41	108	111	20	92	82	0	1.309	1.436	1.423	1.426	1.961	1.456	0.532	156	415	187	190	0.388	106	81	112	78	0
2	9	10	"PFI0457"	"I6658_1"	7110	24730	140	458	455	105	78	80	18	100	100	0	573	565	111	107	109	19	100	100	0	0.815	0.823	0.837	0.812	1.393	0.818	0.859	156	457	846	835	-0.294	380	466	377	458	0
2	10	10	"PFI0459"	"I6658_3"	7310	24730	140	522	518	170	78	81	19	100	100	0	562	588	165	107	109	18	100	100	0	0.976	0.915	0.941	0.893	1.423	0.919	0.868	156	431	899	921	-0.035	444	455	440	481	0
2	11	10	"PFI0461"	"I6724_2"	7500	24730	140	428	421	130	83	85	19	99	98	0	856	840	221	111	113	18	100	100	0	0.463	0.464	0.467	0.441	1.671	0.460	0.863	156	429	1090	1067	-1.111	345	745	338	729	0
2	12	10	"PFI0465"	"I6851_2"	7690	24730	150	280	272	76	82	84	18	97	96	0	251	255	60	111	113	18	96	95	0	1.414	1.319	1.369	1.314	1.829	1.351	0.720	156	450	338	334	0.500	198	140	190	144	0
2	13	10	"PFI0492"	"I7697_2"	7890	24720	140	343	335	94	81	82	16	98	96	0	449	433	112	111	113	18	98	98	0	0.775	0.789	0.766	0.788	1.498	0.769	0.815	156	447	600	576	-0.367	262	338	254	322	0
2	14	10	"PFI0498"	"I7884_1"	8080	24730	150	265	261	86	82	84	19	97	96	0	342	346	92	110	113	18	97	97	0	0.789	0.758	0.784	0.743	1.768	0.780	0.737	156	456	415	415	-0.342	183	232	179	236	0
2	15	10	"PFI0501"	"I8013_1"	8270	24720	130	187	188	44	85	87	20	97	93	0	325	319	69	112	114	19	100	97	0	0.479	0.498	0.493	0.486	1.531	0.452	0.643	120	439	315	310	-1.062	102	213	103	207	0
2	16	10	"PFI0504"	"I8083_1"	8470	24720	150	2536	2443	853	93	96	22	100	100	0	2667	2541	829	124	125	22	100	100	0	0.961	0.972	0.977	0.942	1.445	0.967	0.893	156	495	4986	4767	-0.058	2443	2543	2350	2417	0
2	17	10	"PFI0510"	"I8305_1"	8660	24720	140	1598	1565	460	98	101	22	100	100	0	1117	1110	303	131	133	21	100	100	0	1.521	1.498	1.550	1.482	1.365	1.518	0.892	156	415	2486	2446	0.605	1500	986	1467	979	0
2	18	10	"PFI0513"	"I8332_1"	8850	24720	140	214	211	48	98	101	24	95	91	0	256	254	42	130	132	21	99	94	0	0.921	0.911	0.903	0.889	1.871	0.932	0.556	156	357	242	237	-0.119	116	126	113	124	0
2	19	10	"PFJ0455"	"J53_17"	9040	24720	140	486	461	138	95	98	22	97	95	0	538	516	125	122	124	20	99	98	0	0.940	0.929	0.964	0.889	1.544	0.951	0.838	156	406	807	760	-0.089	391	416	366	394	0
2	20	10	"PFJ0457"	"J53_21"	9230	24720	140	1098	1022	353	92	94	20	98	98	0	860	815	243	119	119	17	99	98	0	1.358	1.336	1.348	1.282	1.567	1.381	0.881	156	364	1747	1626	0.441	1006	741	930	696	0
2	21	10	"PFJ0459"	"J53_23"	9380	24710	150	98	101	22	95	98	22	25	4	0	117	119	19	123	124	18	10	1	0	-0.500	-1.500	1.094	1.075	3.330	4.119	0.012	156	486	-3	2	Error	3	-6	6	-4	-50
2	22	10	"PFJ0463"	"J53_29"	9610	24720	140	1955	1834	642	94	96	22	100	99	0	2186	2099	643	120	122	18	100	100	0	0.901	0.879	0.925	0.861	1.622	0.895	0.897	156	704	3927	3719	-0.151	1861	2066	1740	1979	0
2	1	11	"PFJ0468"	"J53_37"	5620	24920	140	230	229	57	83	86	19	98	94	0	259	267	49	113	115	19	100	100	0	1.007	0.948	0.948	0.888	1.787	0.955	0.713	156	589	293	300	0.010	147	146	146	154	0
2	2	11	"PFJ0472"	"J53_41"	5800	24920	140	426	414	108	79	81	18	98	98	0	748	708	196	102	104	16	100	100	0	0.537	0.553	0.574	0.543	1.572	0.524	0.827	156	369	993	941	-0.897	347	646	335	606	0
2	3	11	"PFJ0495"	"J564_1"	6000	24920	150	1119	1081	268	77	79	21	100	100	0	916	857	177	100	102	15	100	100	0	1.277	1.326	1.317	1.307	1.397	1.349	0.898	156	432	1858	1761	0.353	1042	816	1004	757	0
2	4	11	"PFJ0497"	"J564_3"	6180	24920	150	2409	2234	798	79	82	21	99	99	0	1028	985	303	103	105	16	100	100	0	2.519	2.443	2.488	2.320	1.574	2.536	0.894	156	443	3255	3037	1.333	2330	925	2155	882	0
2	5	11	"PFJ0500"	"J56_7"	6370	24920	150	122	122	28	79	81	17	76	63	0	144	142	27	105	106	17	75	51	0	1.103	1.162	1.174	1.181	3.099	1.210	0.234	156	464	82	80	0.141	43	39	43	37	-50
2	6	11	"PFJ0503"	"J583_1"	6570	24920	150	97	98	20	81	85	25	28	7	0	120	121	24	108	110	23	30	8	0	1.333	1.308	0.891	1.183	4.363	1.105	0.061	156	456	28	30	0.415	16	12	17	13	-50
2	7	11	"PFJ0506"	"J587_3"	6720	24910	150	119	123	38	86	91	27	54	29	0	137	136	27	113	116	24	48	18	0	1.375	1.609	1.496	1.360	3.431	1.766	0.212	156	409	57	60	0.459	33	24	37	23	-50
2	8	11	"PFJ0508"	"J587_5"	6910	24910	150	109	110	27	86	90	22	50	21	0	125	126	23	118	118	20	29	8	0	3.286	3.000	1.389	1.435	3.650	1.467	0.153	156	476	30	32	1.716	23	7	24	8	-50
2	9	11	"PFJ0527"	"J647_6"	7140	24920	150	1425	1289	456	82	83	19	99	99	0	993	913	272	116	116	20	99	98	0	1.531	1.514	1.554	1.510	1.587	1.568	0.910	156	519	2220	2004	0.615	1343	877	1207	797	0
2	10	11	"PFJ0531"	"J64_1"	7320	24920	150	466	447	150	79	81	18	98	96	0	617	587	188	115	117	21	98	96	0	0.771	0.780	0.786	0.774	1.727	0.763	0.846	156	497	889	840	-0.375	387	502	368	472	0
2	11	11	"PFJ0533"	"J64_3"	7510	24910	130	216	210	61	85	87	19	93	91	0	241	229	64	117	118	18	90	85	0	1.056	1.116	1.093	1.114	1.967	0.991	0.615	120	464	255	237	0.079	131	124	125	112	0
2	12	11	"PFJ0536"	"J65_10"	7710	24910	150	631	626	178	83	85	18	98	98	0	921	889	256	113	114	18	100	100	0	0.678	0.700	0.707	0.690	1.654	0.666	0.866	156	485	1356	1319	-0.560	548	808	543	776	0
2	13	11	"PFJ0538"	"J65_12"	7900	24930	150	105	105	22	81	83	17	62	33	0	124	123	21	110	112	17	39	12	0	1.714	1.846	1.406	1.309	3.520	1.292	0.079	156	453	38	37	0.778	24	14	24	13	-50
2	14	11	"PFJ0540"	"J65_2"	8090	24910	140	576	551	141	84	86	19	100	99	0	623	610	161	112	114	18	100	100	0	0.963	0.938	0.940	0.941	1.497	0.899	0.841	156	434	1003	965	-0.055	492	511	467	498	0
2	15	11	"PFJ0567"	"J71_12"	8280	24910	140	255	254	64	87	89	20	97	96	0	352	347	83	113	115	19	98	98	0	0.703	0.714	0.713	0.716	1.661	0.697	0.777	156	405	407	401	-0.509	168	239	167	234	0
2	16	11	"PFJ0569"	"J71_2"	8430	24910	150	109	110	27	90	94	21	46	17	0	117	118	19	121	124	21	10	1	0	-4.750	-6.667	1.307	1.357	4.066	3.959	0.023	156	530	15	17	Error	19	-4	20	-3	-50
2	17	11	"PFJ0571"	"J71_6"	8690	24880	150	112	112	22	93	98	23	42	10	0	129	129	23	126	127	21	19	6	0	6.333	6.333	1.500	1.482	3.868	1.878	0.064	156	488	22	22	2.663	19	3	19	3	-50
2	18	11	"PFJ0573"	"J71_9"	8860	24910	150	20520	18639	6190	100	103	26	100	100	0	21771	19915	5848	130	132	23	100	100	0	0.944	0.937	0.950	0.909	1.469	0.954	0.889	156	332	42061	38324	-0.084	20420	21641	18539	19785	0
2	19	11	"PFJ0576"	"J73_13"	9040	24900	150	130	130	27	101	103	24	58	19	0	164	162	33	132	133	24	58	29	0	0.906	0.967	0.750	0.855	2.641	0.888	0.140	156	370	61	59	-0.142	29	32	29	30	-50
2	20	11	"PFJ0578"	"J73_15"	9230	24910	140	1918	1808	660	95	98	22	100	99	0	2036	1869	615	124	127	23	100	99	0	0.953	0.982	0.989	0.958	1.508	0.983	0.869	156	319	3735	3458	-0.069	1823	1912	1713	1745	0
2	21	11	"PFK0742"	"Ks1964_2"	9380	24900	150	102	104	20	98	101	22	19	3	0	129	129	26	126	127	20	19	5	0	1.333	2.000	1.017	0.898	3.635	0.681	0.032	156	501	7	9	0.415	4	3	6	3	-50
2	22	11	"PFK0745"	"Ks1_2"	9620	24910	140	348	334	98	95	96	20	96	95	0	599	583	153	123	124	19	98	98	0	0.532	0.520	0.538	0.512	1.895	0.517	0.812	156	695	729	699	-0.912	253	476	239	460	0
2	1	12	"PFK0752"	"Ks202_6"	5620	25110	140	1599	1568	629	82	84	18	100	98	0	1943	1879	754	111	113	17	100	100	0	0.828	0.840	0.834	0.826	1.717	0.811	0.882	156	655	3349	3254	-0.272	1517	1832	1486	1768	0
2	2	12	"PFK0755"	"Ks202_9"	5810	25120	150	503	482	193	80	83	19	97	95	0	730	704	257	103	106	17	98	97	0	0.675	0.669	0.676	0.670	2.132	0.671	0.863	156	387	1050	1003	-0.568	423	627	402	601	0
2	3	12	"PFK0757"	"Ks206_2"	5960	25110	150	90	94	21	78	81	21	33	10	0	106	110	22	101	103	16	30	10	0	2.400	1.778	1.528	1.573	4.779	9.232	0.005	156	499	17	25	1.263	12	5	16	9	-50
2	4	12	"PFK0760"	"Ks210_1"	6190	25120	130	151	158	69	77	80	20	93	79	0	170	172	31	103	105	17	97	86	0	1.104	1.174	1.075	1.054	2.177	1.756	0.377	120	502	141	150	0.143	74	67	81	69	0
2	5	12	"PFK0786"	"Ks225_7"	6370	25110	140	194	195	55	80	85	24	94	90	0	284	278	86	105	109	21	94	93	0	0.637	0.665	0.635	0.627	1.847	0.597	0.630	156	541	293	288	-0.651	114	179	115	173	0
2	6	12	"PFK0793"	"Ks2300_1"	6550	25120	130	217	219	71	82	87	27	94	87	0	179	177	51	110	113	25	80	66	0	1.957	2.045	1.847	1.954	2.110	1.849	0.608	120	450	204	204	0.968	135	69	137	67	0
2	7	12	"PFK0795"	"Ks2345_1"	6760	25110	140	735	699	205	87	93	27	98	98	0	1067	1020	270	115	118	24	100	100	0	0.681	0.676	0.687	0.664	1.384	0.670	0.896	156	409	1600	1517	-0.555	648	952	612	905	0
2	8	12	"PFK0799"	"Ks244_1"	6950	25110	140	599	572	170	87	89	19	98	98	0	497	472	120	116	116	17	100	100	0	1.344	1.362	1.360	1.354	1.614	1.362	0.843	156	413	893	841	0.426	512	381	485	356	0
2	9	12	"PFK0802"	"Ks244_3"	7140	25110	140	754	713	198	82	84	18	99	98	0	605	578	154	117	119	19	98	98	0	1.377	1.369	1.350	1.411	1.843	1.378	0.886	156	425	1160	1092	0.462	672	488	631	461	0
2	10	12	"PFK0804"	"Ks244_8"	7340	25120	120	107	111	34	78	80	17	67	45	0	196	206	62	120	123	21	90	79	0	0.382	0.384	0.394	0.422	2.705	0.334	0.256	120	368	105	119	-1.390	29	76	33	86	0
2	11	12	"PFK0825"	"Ks25_1"	7530	25110	140	202	201	54	82	85	19	95	91	0	331	317	75	118	120	20	96	96	0	0.563	0.598	0.569	0.556	1.654	0.583	0.738	156	417	333	318	-0.828	120	213	119	199	0
2	12	12	"PFK0827"	"Ks25_12"	7710	25110	140	159	159	36	83	85	18	96	85	0	280	275	65	114	115	17	95	94	0	0.458	0.472	0.442	0.457	1.680	0.440	0.669	156	384	242	237	-1.127	76	166	76	161	0
2	13	12	"PFK0830"	"Ks25_19"	7910	25100	150	556	552	146	86	89	20	100	100	0	784	754	241	115	116	18	98	98	0	0.703	0.729	0.724	0.730	1.427	0.677	0.866	156	387	1139	1105	-0.509	470	669	466	639	0
2	14	12	"PFK0834"	"Ks25_8"	8100	25110	140	151	155	51	92	93	21	86	63	0	260	258	57	118	119	19	97	94	0	0.415	0.450	0.421	0.417	2.539	0.418	0.278	156	345	201	203	-1.267	59	142	63	140	0
2	15	12	"PFK0839"	"Ks266_15"	8290	25100	140	1289	1218	372	97	98	22	100	100	0	1194	1149	367	124	125	20	100	100	0	1.114	1.094	1.101	1.124	1.555	1.066	0.873	156	343	2262	2146	0.156	1192	1070	1121	1025	0
2	16	12	"PFK0841"	"Ks266_6"	8480	25100	150	984	922	265	95	98	22	99	99	0	1174	1148	311	126	127	21	100	100	0	0.848	0.809	0.826	0.785	1.585	0.800	0.889	156	482	1937	1849	-0.237	889	1048	827	1022	0
2	17	12	"PFK0858"	"Ks271_1"	8670	25100	140	646	620	174	91	94	20	100	99	0	660	619	139	122	126	26	100	100	0	1.032	1.064	1.058	1.035	1.523	1.095	0.863	156	473	1093	1026	0.045	555	538	529	497	0
2	18	12	"PFK0868"	"Ks2886_1"	8810	25090	150	90	92	21	93	96	23	9	1	0	110	113	28	121	125	24	5	2	0	0.273	0.125	0.847	0.883	3.567	1.772	0.013	156	425	-14	-9	-1.874	-3	-11	-1	-8	-50
2	19	12	"PFK0871"	"Ks291_5"	9000	25090	150	98	97	18	99	101	22	8	0	0	118	118	20	124	127	23	8	0	0	0.167	0.333	0.714	0.817	3.444	0.461	0.020	156	444	-7	-8	-2.585	-1	-6	-2	-6	-50
2	20	12	"PFK0873"	"Ks291_8"	9190	25090	150	99	104	25	100	103	22	17	5	0	126	123	23	129	129	22	12	1	0	0.333	-0.667	0.925	1.146	3.923	11.306	0.000	156	503	-4	-2	-1.585	-1	-3	4	-6	-50
2	21	12	"PFK0878"	"Ks2_13"	9380	25090	150	100	102	20	100	104	49	1	0	0	122	123	21	127	127	21	12	3	0	0.000	-0.500	1.273	1.179	3.417	1.402	0.005	156	579	-5	-2	Error	0	-5	2	-4	-50
2	22	12	"PFK0881"	"Ks2_9"	9620	25100	140	144	143	32	93	97	46	55	7	0	182	178	39	122	124	20	83	69	0	0.850	0.893	0.818	0.862	2.339	0.782	0.317	156	670	111	106	-0.234	51	60	50	56	0
2	1	13	"PFL0033"	"L1_66"	5670	25300	150	91	94	28	78	80	17	41	21	0	106	108	20	106	107	18	12	3	0	100000.000	8.000	1.727	1.568	3.882	2.697	0.019	156	559	13	18	16.610	13	0	16	2	-50
2	2	13	"PFL0035"	"L1_7"	5850	25310	150	81	84	19	79	81	18	20	5	0	98	101	20	104	105	17	13	4	0	-0.333	-1.667	0.861	0.834	3.896	1.215	0.004	156	332	-4	2	Error	2	-6	5	-3	-50
2	3	13	"PFL0037"	"L1_72"	6020	25320	150	97	101	23	80	82	18	47	22	0	122	121	23	104	105	17	50	21	0	0.944	1.235	0.946	0.889	3.165	1.160	0.095	156	375	35	38	-0.082	17	18	21	17	-50
2	4	13	"PFL0041"	"L1_79"	6190	25300	150	91	94	19	79	84	22	31	8	0	107	107	17	105	107	19	13	2	0	6.000	7.500	0.929	0.975	3.240	3.242	0.023	156	486	14	17	2.585	12	2	15	2	-50
2	5	13	"PFL0043"	"L1_81"	6370	25320	90	147	149	39	88	95	30	82	44	0	143	144	29	112	117	25	63	17	0	1.903	1.906	1.645	1.990	3.239	1.654	0.283	52	306	90	93	0.928	59	31	61	32	0
2	6	13	"PFL0045"	"L1_83"	6570	25300	140	176	181	44	87	92	26	94	84	0	288	284	61	113	117	25	99	96	0	0.509	0.550	0.523	0.533	1.714	0.532	0.655	156	467	264	265	-0.975	89	175	94	171	0
2	7	13	"PFL0068"	"L2_117"	6730	25280	140	1236	1238	298	84	87	21	100	100	0	887	872	227	111	113	21	100	100	0	1.485	1.516	1.509	1.551	1.356	1.501	0.892	156	382	1928	1915	0.570	1152	776	1154	761	0
2	8	13	"PFL0070"	"L2_12"	6920	25280	150	719	701	161	84	86	18	100	100	0	1058	999	240	113	114	17	100	100	0	0.672	0.696	0.691	0.715	1.389	0.673	0.910	156	404	1580	1503	-0.574	635	945	617	886	0
2	9	13	"PFL0072"	"L2_123"	7110	25290	140	138	141	34	83	86	17	92	71	0	173	174	31	117	118	16	91	78	0	0.982	1.018	0.981	1.021	2.510	0.981	0.342	156	393	111	115	-0.026	55	56	58	57	0
2	10	13	"PFL0074"	"L2_127"	7300	25280	140	157	158	37	82	85	17	94	85	0	180	180	34	118	119	17	92	80	0	1.210	1.226	1.249	1.200	2.350	1.194	0.484	156	406	137	138	0.275	75	62	76	62	0
2	11	13	"PFL0077"	"L2_135"	7490	25280	140	639	611	178	84	86	18	100	100	0	462	447	91	115	116	17	100	100	0	1.599	1.587	1.600	1.549	1.420	1.697	0.830	156	393	902	859	0.678	555	347	527	332	0
2	12	13	"PFL0079"	"L2_139"	7680	25280	140	273	284	77	87	89	19	99	98	0	447	461	129	116	117	17	100	100	0	0.562	0.571	0.575	0.573	1.365	0.550	0.845	156	394	517	542	-0.832	186	331	197	345	0
2	13	13	"PFL0101"	"L2_180"	7870	25280	140	348	346	89	93	97	23	99	98	0	441	425	98	123	125	22	100	99	0	0.802	0.838	0.841	0.832	1.456	0.827	0.834	156	476	573	555	-0.319	255	318	253	302	0
2	14	13	"PFL0104"	"L2_185"	8080	25240	150	121	122	31	97	100	24	48	25	0	143	147	33	127	129	23	38	12	0	1.500	1.250	1.191	1.172	3.456	1.224	0.182	156	475	40	45	0.585	24	16	25	20	-50
2	15	13	"PFL0109"	"L2_193"	8250	25280	140	337	336	77	102	102	23	98	96	0	436	427	87	132	134	22	100	100	0	0.773	0.793	0.776	0.774	1.518	0.780	0.807	156	430	539	529	-0.371	235	304	234	295	0
2	16	13	"PFL0111"	"L2_195"	8450	25280	140	144	151	55	101	102	22	77	46	0	233	237	43	130	132	20	99	95	0	0.417	0.467	0.440	0.403	2.480	0.560	0.226	156	448	146	157	-1.260	43	103	50	107	0
2	17	13	"PFL0113"	"L2_198"	8620	25280	110	136	147	59	97	100	22	67	46	0	203	199	38	126	131	28	85	67	0	0.506	0.685	0.642	0.556	3.017	0.891	0.252	80	378	116	123	-0.981	39	77	50	73	0
2	18	13	"PFL0115"	"L2_20"	8830	25280	140	792	819	226	96	98	21	100	100	0	755	748	189	124	127	26	100	100	0	1.103	1.159	1.162	1.156	1.315	1.163	0.893	156	485	1327	1347	0.141	696	631	723	624	0
2	19	13	"PFL0135"	"L2_233"	9020	25280	130	164	161	31	99	100	21	91	68	0	171	172	27	124	124	19	85	65	0	1.383	1.292	1.260	1.294	2.249	1.427	0.383	120	508	112	110	0.468	65	47	62	48	0
2	20	13	"PFL0138"	"L2_238"	9200	25300	80	120	121	21	102	102	21	44	17	0	152	154	29	128	130	21	53	23	0	0.750	0.731	0.839	0.766	3.738	3.234	0.036	52	299	42	45	-0.415	18	24	19	26	0
2	21	13	"PFL0141"	"L2_248"	9400	25280	140	286	279	78	98	102	50	94	84	0	507	511	131	128	128	21	100	99	0	0.496	0.473	0.489	0.442	1.813	0.501	0.554	156	568	567	564	-1.011	188	379	181	383	0
2	22	13	"PFL0145"	"L2_259"	9600	25280	150	97	100	21	93	96	46	3	0	0	121	122	20	121	122	20	12	3	0	100000.000	7.000	1.226	1.107	3.472	22.103	0.009	156	686	4	8	16.610	4	0	7	1	-50
2	1	14	"PFL0149"	"L2_268"	5600	25490	140	158	157	39	78	82	23	92	80	0	238	242	51	105	107	17	99	98	0	0.602	0.577	0.588	0.549	1.946	0.567	0.604	156	728	213	216	-0.733	80	133	79	137	0
2	2	14	"PFL0152"	"L2_277"	5790	25490	140	653	654	194	86	88	19	99	99	0	769	777	187	111	112	19	100	100	0	0.862	0.853	0.857	0.836	1.383	0.870	0.883	156	401	1225	1234	-0.215	567	658	568	666	0
2	3	14	"PFM0408"	"M36520_1"	5970	25490	140	343	329	104	83	85	17	98	98	0	406	401	122	110	112	17	98	98	0	0.878	0.845	0.867	0.829	1.721	0.844	0.827	156	337	556	537	-0.187	260	296	246	291	0
2	4	14	"PFM0410"	"M36520_4"	6160	25490	140	188	190	56	82	84	18	95	90	0	313	309	75	110	111	15	97	94	0	0.522	0.543	0.535	0.513	2.057	0.539	0.695	156	391	309	307	-0.937	106	203	108	199	0
2	5	14	"PFM0413"	"M36754_16"	6350	25480	140	1413	1315	396	85	88	22	100	100	0	939	878	257	110	112	19	100	98	0	1.602	1.602	1.635	1.646	1.548	1.615	0.882	156	457	2157	1998	0.680	1328	829	1230	768	0
2	6	14	"PFM0417"	"M36754_20"	6540	25490	150	109	112	27	86	87	19	53	28	0	105	106	17	110	113	19	9	1	0	-4.600	-6.500	1.600	1.827	3.434	93.189	0.000	156	453	18	22	Error	23	-5	26	-4	-50
2	7	14	"PFM0419"	"M36754_23"	6730	25480	140	1192	1157	336	82	83	16	100	100	0	1059	1007	319	109	111	17	100	100	0	1.168	1.197	1.184	1.229	1.505	1.174	0.882	156	458	2060	1973	0.225	1110	950	1075	898	0
2	8	14	"PFM0422"	"M3675_2"	6920	25480	140	584	570	156	83	85	17	100	99	0	873	863	197	112	113	17	100	100	0	0.658	0.648	0.642	0.627	1.459	0.645	0.866	156	488	1262	1238	-0.603	501	761	487	751	0
2	9	14	"PFM0440"	"M3766_1"	7120	25480	140	508	509	167	86	87	17	99	98	0	1224	1137	335	116	117	16	100	100	0	0.381	0.414	0.408	0.405	1.506	0.402	0.846	156	437	1530	1444	-1.393	422	1108	423	1021	0
2	10	14	"PFM0442"	"M37744_2"	7300	25480	150	97	101	21	87	89	18	39	16	0	122	124	26	116	118	17	29	16	0	1.667	1.750	0.750	0.949	3.486	0.278	0.001	156	468	16	22	0.737	10	6	14	8	-50
2	11	14	"PFM0444"	"M37773_2"	7500	25480	150	107	108	21	86	88	19	52	22	0	120	119	22	115	116	17	24	9	0	4.200	5.500	1.238	1.368	3.906	3.285	0.009	156	483	26	26	2.070	21	5	22	4	-50
2	12	14	"PFM0446"	"M3777_1"	7690	25480	140	241	238	54	90	91	19	98	96	0	384	386	93	117	120	19	99	99	0	0.566	0.550	0.567	0.530	1.684	0.524	0.747	156	482	418	417	-0.822	151	267	148	269	0
2	13	14	"PFM0448"	"M37794_11"	7890	25470	130	170	170	36	97	98	20	92	84	0	160	158	28	124	126	20	70	40	0	2.028	2.147	1.928	2.017	2.568	2.225	0.226	120	566	109	107	1.020	73	36	73	34	0
2	14	14	"PFM0450"	"M37794_14"	8080	25480	120	137	143	47	98	100	22	69	44	0	155	154	29	130	132	23	50	22	0	1.560	1.875	1.415	1.697	3.836	3.326	0.076	120	480	64	69	0.642	39	25	45	24	0
2	15	14	"PFM0469"	"M38740_1"	8250	25480	150	95	98	21	98	101	21	18	0	0	115	116	21	133	134	21	5	0	0	0.167	0.000	0.559	0.614	3.258	0.807	0.004	156	597	-21	-17	-2.585	-3	-18	0	-17	-50
2	16	14	"PFM0472"	"M38757_4"	8460	25470	150	774	735	215	102	104	21	99	99	0	870	821	226	135	136	21	99	98	0	0.914	0.923	0.941	0.930	1.452	0.918	0.884	156	565	1407	1319	-0.129	672	735	633	686	0
2	17	14	"PFM0476"	"M38913_1"	8650	25470	150	1966	1865	698	102	106	23	100	100	0	1211	1142	399	136	138	25	98	98	0	1.734	1.752	1.793	1.794	1.792	1.776	0.893	156	541	2939	2769	0.794	1864	1075	1763	1006	0
2	18	14	"PFM0478"	"M38913_6"	8840	25470	140	699	688	182	101	102	22	100	100	0	839	805	223	132	134	22	99	99	0	0.846	0.872	0.862	0.884	1.448	0.848	0.875	156	464	1305	1260	-0.242	598	707	587	673	0
2	19	14	"PFM0481"	"M38941_1"	9020	25480	150	279	272	72	101	103	21	98	94	0	340	329	71	130	132	20	98	97	0	0.848	0.859	0.880	0.829	1.730	0.879	0.738	156	491	388	370	-0.239	178	210	171	199	0
2	20	14	"PFM0484"	"M38941_6"	9220	25480	150	181	200	136	99	101	21	89	80	0	297	297	102	130	132	20	91	91	0	0.491	0.605	0.514	0.514	2.036	0.933	0.465	156	567	249	268	-1.026	82	167	101	167	0
2	21	14	"PFM0510"	"M41547_1"	9420	25470	150	412	399	117	98	99	21	98	97	0	1675	1538	419	129	131	21	100	100	0	0.203	0.214	0.213	0.206	1.491	0.205	0.838	156	480	1860	1710	-2.300	314	1546	301	1409	0
2	22	14	"PFM0512"	"M41763_12"	9600	25470	150	645	598	177	92	95	21	99	98	0	669	612	175	123	123	20	98	97	0	1.013	1.035	1.026	1.052	1.733	1.022	0.856	156	657	1099	995	0.018	553	546	506	489	0
2	1	15	"PFM0514"	"M41763_4"	5590	25700	150	93	93	19	78	84	30	20	1	0	115	115	21	105	107	18	35	9	0	1.500	1.500	0.767	0.864	3.219	1.115	0.075	156	773	25	25	0.585	15	10	15	10	-50
2	2	15	"PFM0516"	"M41776_1"	5800	25680	130	158	157	30	88	91	19	94	82	0	142	142	23	116	117	18	64	32	0	2.692	2.654	2.286	2.625	2.474	2.318	0.267	120	457	96	95	1.429	70	26	69	26	0
2	3	15	"PFM0524"	"M42658_1"	5980	25680	150	280	274	85	83	85	17	97	94	0	411	401	119	112	114	18	98	98	0	0.659	0.661	0.657	0.626	1.660	0.638	0.815	156	456	496	480	-0.602	197	299	191	289	0
2	4	15	"PFM0531"	"M42966_1"	6180	25680	150	1100	1094	341	81	82	16	100	100	0	1128	1137	326	107	108	16	100	100	0	0.998	0.983	1.000	0.961	1.393	0.996	0.922	156	474	2040	2043	-0.003	1019	1021	1013	1030	0
2	5	15	"PFN0076"	"N128_81"	6380	25670	150	101	110	46	80	82	17	53	28	0	135	145	45	105	106	16	69	45	0	0.700	0.750	0.789	0.788	3.142	0.937	0.234	156	436	51	70	-0.515	21	30	30	40	-50
2	6	15	"PFN0079"	"N128_86"	6550	25680	130	160	164	41	79	80	17	97	90	0	196	197	39	105	106	17	97	93	0	0.890	0.924	0.911	0.889	1.803	0.943	0.537	120	386	172	177	-0.168	81	91	85	92	0
2	7	15	"PFN0082"	"N128_90"	6740	25680	140	282	272	79	79	80	16	98	96	0	478	466	129	105	106	16	99	98	0	0.544	0.535	0.543	0.522	1.694	0.523	0.809	156	457	576	554	-0.878	203	373	193	361	0
2	8	15	"PFN0084"	"N128_92"	6940	25670	140	275	274	81	79	81	18	99	98	0	606	591	191	105	106	17	100	98	0	0.391	0.401	0.409	0.409	1.730	0.367	0.767	156	468	697	681	-1.354	196	501	195	486	0
2	9	15	"PFN0086"	"N128_95"	7130	25680	150	274	268	88	82	84	20	94	91	0	523	532	173	108	109	18	98	97	0	0.463	0.439	0.437	0.405	1.870	0.431	0.796	156	432	607	610	-1.112	192	415	186	424	0
2	10	15	"PFN0090"	"N129_1"	7300	25670	150	83	83	16	88	90	19	7	0	0	103	103	18	112	113	18	6	2	0	0.556	0.556	0.667	0.736	3.637	0.813	0.006	156	517	-14	-14	-0.848	-5	-9	-5	-9	-50
2	11	15	"PFN0105"	"N129_41"	7520	25660	150	107	114	41	87	93	59	14	3	0	144	152	50	111	116	33	49	16	0	0.606	0.659	0.695	0.727	2.847	1.480	0.373	156	527	53	68	-0.722	20	33	27	41	-50
2	12	15	"PFN0107"	"N129_48"	7700	25670	150	127	129	30	87	95	66	18	0	0	125	126	25	116	121	37	13	0	0	4.444	4.200	1.639	1.671	3.267	2.684	0.303	156	407	49	52	2.152	40	9	42	10	-50
2	13	15	"PFN0109"	"N129_6"	7870	25700	150	92	94	24	95	96	20	11	4	0	109	112	21	123	125	19	8	1	0	0.214	0.091	0.818	0.888	3.902	0.840	0.002	156	444	-17	-12	-2.222	-3	-14	-1	-11	-50
2	14	15	"PFN0112"	"N130_1"	8060	25670	150	87	90	19	93	95	20	11	2	0	100	104	20	123	125	20	4	1	0	0.261	0.158	0.545	0.541	3.319	0.229	0.003	156	572	-29	-22	-1.939	-6	-23	-3	-19	-50
2	15	15	"PFN0114"	"N130_17"	8280	25680	130	123	123	28	96	98	21	56	30	0	199	196	46	129	130	22	85	71	0	0.386	0.403	0.460	0.420	2.508	0.364	0.242	120	516	97	94	-1.374	27	70	27	67	0
2	16	15	"PFN0116"	"N130_19"	8460	25670	130	650	611	201	104	106	20	96	96	0	760	706	221	136	138	21	100	100	0	0.875	0.889	0.883	0.867	1.681	0.857	0.863	120	494	1170	1077	-0.193	546	624	507	570	0
2	17	15	"PFN0134"	"N130_43"	8660	25670	150	7202	6515	2008	106	107	21	100	100	0	6747	6067	1674	138	139	22	100	100	0	1.074	1.081	1.085	1.054	1.546	1.097	0.896	156	505	13705	12338	0.103	7096	6609	6409	5929	0
2	18	15	"PFN0137"	"N130_46"	8850	25670	150	2307	2278	727	106	107	22	100	99	0	2172	2188	685	142	142	22	100	100	0	1.084	1.062	1.085	1.041	1.466	1.051	0.880	156	464	4231	4218	0.117	2201	2030	2172	2046	0
2	19	15	"PFN0139"	"N130_5"	9040	25670	150	1416	1321	484	105	106	21	99	99	0	3116	2869	998	139	140	22	100	100	0	0.440	0.445	0.457	0.437	1.495	0.432	0.881	156	445	4288	3946	-1.183	1311	2977	1216	2730	0
2	20	15	"PFN0141"	"N130_52"	9220	25670	140	3117	2988	970	103	104	21	100	100	0	3950	3750	1168	133	134	20	100	100	0	0.790	0.798	0.805	0.786	1.394	0.790	0.899	156	472	6831	6502	-0.341	3014	3817	2885	3617	0
2	21	15	"PFN0145"	"N130_61"	9430	25670	140	1312	1221	466	102	104	21	99	99	0	1904	1778	558	132	134	19	99	99	0	0.683	0.680	0.686	0.641	1.499	0.696	0.896	156	449	2982	2765	-0.550	1210	1772	1119	1646	0
2	22	15	"PFN0147"	"N131_12"	9590	25660	150	118	118	27	95	98	20	55	17	0	138	143	30	125	127	20	41	23	0	1.769	1.278	1.094	1.233	3.819	1.136	0.015	156	632	36	41	0.823	23	13	23	18	-50
2	1	16	"PFN0168"	"N132_106"	5620	25870	140	93	97	21	75	80	29	35	4	0	177	179	39	103	105	17	94	87	0	0.243	0.289	0.313	0.301	2.857	0.253	0.042	156	590	92	98	-2.040	18	74	22	76	0
2	2	16	"PFN0170"	"N132_108"	5800	25870	150	187	182	53	80	82	18	94	88	0	400	388	121	109	111	18	98	96	0	0.368	0.366	0.367	0.351	1.788	0.335	0.718	156	473	398	381	-1.443	107	291	102	279	0
2	3	16	"PFN0172"	"N132_11"	6000	25870	150	387	431	249	80	83	17	99	98	0	627	615	205	108	110	18	100	99	0	0.592	0.692	0.570	0.632	1.831	0.758	0.664	156	485	826	858	-0.757	307	519	351	507	0
2	4	16	"PFN0175"	"N132_116"	6190	25870	140	974	941	320	79	81	16	100	99	0	1294	1235	417	104	105	16	100	100	0	0.752	0.762	0.753	0.755	1.571	0.749	0.905	156	452	2085	1993	-0.411	895	1190	862	1131	0
2	5	16	"PFN0177"	"N132_119"	6380	25870	150	244	243	66	77	79	16	98	97	0	539	519	128	101	102	15	99	98	0	0.381	0.397	0.378	0.379	1.638	0.376	0.792	156	404	605	584	-1.391	167	438	166	418	0
2	6	16	"PFN0180"	"N132_125"	6560	25870	160	926	916	347	79	82	27	100	99	0	930	913	309	104	110	46	99	98	0	1.025	1.035	1.056	1.007	1.557	1.052	0.908	208	405	1673	1646	0.036	847	826	837	809	0
2	7	16	"PFN0582"	"N145_33"	6750	25870	140	526	532	188	77	80	28	100	99	0	1443	1449	486	102	109	47	100	100	0	0.335	0.338	0.340	0.326	1.418	0.332	0.896	156	384	1790	1802	-1.579	449	1341	455	1347	0
2	8	16	"PFN0584"	"N145_38"	6920	25870	150	99	99	22	75	77	18	57	23	0	98	98	16	101	102	15	10	3	0	-8.000	-8.000	2.000	1.732	4.248	0.043	0.001	156	431	21	21	Error	24	-3	24	-3	-50
2	9	16	"PFN0589"	"N145_44"	7110	25870	150	75	76	16	82	84	21	4	0	0	102	101	17	106	108	18	7	1	0	1.750	1.200	0.927	1.032	3.419	1.508	0.013	156	434	-11	-11	0.807	-7	-4	-6	-5	-50
2	10	16	"PFN0592"	"N145_50"	7300	25870	150	71	74	17	86	89	20	3	0	0	89	89	16	110	113	19	1	0	0	0.714	0.571	0.846	0.811	2.714	0.895	0.053	156	550	-36	-33	-0.485	-15	-21	-12	-21	-50
2	11	16	"PFN0598"	"N145_61"	7550	25870	150	92	94	18	85	91	58	0	0	0	124	122	21	110	114	33	14	0	0	0.500	0.750	0.813	0.731	3.242	2.403	0.255	156	541	21	21	-1.000	7	14	9	12	-50
2	12	16	"PFN0600"	"N145_9"	7700	25870	150	463	447	143	88	96	70	96	91	0	391	376	95	114	120	38	96	94	0	1.354	1.370	1.344	1.315	1.572	1.467	0.816	156	362	652	621	0.437	375	277	359	262	0
2	13	16	"PFN0620"	"N148_2"	7870	25860	150	99	101	24	90	93	20	26	10	0	120	118	23	122	123	19	14	4	0	-4.500	-2.750	0.750	0.847	3.625	1.818	0.005	156	381	7	7	Error	9	-2	11	-4	-50
2	14	16	"PFN0622"	"N148_6"	8060	25860	150	88	91	34	87	89	17	14	6	0	98	100	19	115	116	18	4	1	0	-0.059	-0.267	0.699	0.821	3.474	2.208	0.038	156	526	-16	-11	Error	1	-17	4	-15	-50
2	15	16	"PFN0628"	"N149_12"	8280	25860	140	6507	6144	1876	91	93	20	100	100	0	4124	3880	1356	118	120	21	100	100	0	1.602	1.609	1.597	1.686	1.515	1.589	0.928	156	515	10422	9815	0.680	6416	4006	6053	3762	0
2	16	16	"PFN0632"	"N149_18"	8470	25860	150	450	435	142	101	102	20	99	96	0	644	602	180	128	130	21	99	98	0	0.676	0.705	0.715	0.680	1.593	0.706	0.852	156	440	865	808	-0.564	349	516	334	474	0
2	17	16	"PFN0634"	"N149_2"	8650	25860	140	243	237	66	102	102	20	95	92	0	305	296	76	130	131	20	96	93	0	0.806	0.813	0.800	0.796	1.813	0.818	0.749	156	438	316	301	-0.312	141	175	135	166	0
2	18	16	"PFN0637"	"N149_30"	8850	25860	140	796	742	259	106	106	21	98	98	0	2276	2146	715	138	138	21	100	100	0	0.323	0.317	0.318	0.314	1.549	0.307	0.882	156	461	2828	2644	-1.632	690	2138	636	2008	0
2	19	16	"PFN0655"	"N150_39"	9040	25860	130	545	524	131	107	107	21	99	99	0	685	664	153	142	143	21	99	99	0	0.807	0.799	0.809	0.788	1.332	0.778	0.883	120	442	981	939	-0.310	438	543	417	522	0
2	20	16	"PFN0658"	"N150_49"	9230	25860	140	152	160	49	103	104	21	80	58	0	254	254	47	136	138	21	98	93	0	0.415	0.483	0.445	0.417	2.277	0.521	0.363	156	451	167	175	-1.268	49	118	57	118	0
2	21	16	"PFN0660"	"N150_51"	9420	25860	140	333	333	104	102	105	21	98	96	0	523	520	157	134	136	19	98	98	0	0.594	0.598	0.616	0.570	1.823	0.569	0.769	156	434	620	617	-0.752	231	389	231	386	0
2	22	16	"PFN0662"	"N150_53"	9620	25860	140	945	910	284	100	102	20	100	100	0	1152	1105	287	129	130	19	100	100	0	0.826	0.830	0.836	0.798	1.398	0.842	0.917	156	605	1868	1786	-0.276	845	1023	810	976	0
2	1	17	"PFN0664"	"N150_57"	5620	26060	150	302	296	75	74	75	16	100	100	0	660	648	179	103	105	17	100	99	0	0.409	0.407	0.417	0.414	1.516	0.374	0.845	156	752	785	767	-1.289	228	557	222	545	0
2	2	17	"PFN0666"	"N150_6"	5810	26070	140	325	326	106	76	77	16	97	96	0	354	346	84	104	105	16	98	98	0	0.996	1.033	0.981	0.948	1.885	1.074	0.780	156	441	499	492	-0.006	249	250	250	242	0
2	3	17	"PFN0680"	"N150_8"	6000	26070	150	572	552	196	78	81	16	98	98	0	971	917	324	104	105	16	99	98	0	0.570	0.583	0.602	0.605	1.873	0.573	0.870	156	423	1361	1287	-0.812	494	867	474	813	0
2	4	17	"PFN0682"	"N150_82"	6190	26060	140	967	901	336	78	80	16	100	99	0	1499	1392	454	101	103	16	100	100	0	0.636	0.637	0.635	0.610	1.514	0.642	0.889	156	419	2287	2114	-0.653	889	1398	823	1291	0
2	5	17	"PFN0685"	"N150_87"	6380	26060	140	480	464	134	76	77	15	99	99	0	914	878	242	101	103	15	100	100	0	0.497	0.499	0.506	0.486	1.468	0.483	0.866	156	416	1217	1165	-1.009	404	813	388	777	0
2	6	17	"PFN0688"	"N150_9"	6570	26060	150	262	257	76	77	80	26	98	94	0	299	292	68	103	108	45	96	91	0	0.944	0.952	0.976	0.894	1.897	0.927	0.763	156	437	381	369	-0.083	185	196	180	189	0
2	7	17	"PFN0694"	"N151_11"	6760	26060	150	520	517	149	77	82	30	99	98	0	656	644	166	102	108	44	100	99	0	0.800	0.812	0.795	0.778	1.496	0.814	0.883	156	464	997	982	-0.323	443	554	440	542	0
2	8	17	"PFN0696"	"N151_18"	6950	26060	140	413	397	122	78	81	21	99	99	0	918	869	276	103	105	17	99	99	0	0.411	0.416	0.407	0.417	1.483	0.404	0.889	156	441	1150	1085	-1.283	335	815	319	766	0
2	9	17	"PFN0876"	"N168_6"	7150	26060	150	460	435	155	82	84	18	96	96	0	915	849	285	107	110	17	98	97	0	0.468	0.476	0.487	0.483	1.601	0.465	0.846	156	400	1186	1095	-1.096	378	808	353	742	0
2	10	17	"PFN0874"	"N168_34"	7330	26060	150	1189	1135	306	84	86	19	100	100	0	1199	1150	278	109	111	18	100	100	0	1.014	1.010	1.014	0.996	1.367	1.017	0.904	156	462	2195	2092	0.020	1105	1090	1051	1041	0
2	11	17	"PFN0894"	"N173_1"	7510	26060	140	151	151	35	82	84	18	92	82	0	307	297	65	107	109	18	99	98	0	0.345	0.363	0.365	0.338	1.907	0.342	0.583	156	469	269	259	-1.535	69	200	69	190	0
2	12	17	"PFN0907"	"N175_2"	7710	26060	140	2000	1827	617	86	88	19	100	100	0	3537	3274	1115	114	116	19	100	100	0	0.559	0.551	0.554	0.535	1.590	0.537	0.895	156	360	5337	4901	-0.839	1914	3423	1741	3160	0
2	13	17	"PFN0906"	"N175_16"	7900	26060	140	194	190	52	87	90	18	93	87	0	404	388	100	117	118	19	96	96	0	0.373	0.380	0.375	0.369	1.999	0.374	0.753	156	445	394	374	-1.423	107	287	103	271	0
2	14	17	"PFN0918"	"N177_6"	8100	26060	150	685	645	199	85	89	18	98	98	0	1484	1365	424	113	115	20	99	99	0	0.438	0.447	0.444	0.443	1.797	0.438	0.889	156	588	1971	1812	-1.192	600	1371	560	1252	0
2	15	17	"PFL0005"	"L1_103"	8290	26050	140	226	224	56	87	89	18	98	96	0	315	301	75	113	115	18	97	96	0	0.688	0.729	0.705	0.714	1.795	0.710	0.738	156	491	341	325	-0.539	139	202	137	188	0
2	16	17	"PFL0159"	"L2_30"	8480	26050	150	9336	8632	2570	92	94	20	100	100	0	4554	4269	1389	119	120	19	100	100	0	2.084	2.058	2.064	2.097	1.496	2.081	0.902	156	460	13679	12690	1.060	9244	4435	8540	4150	0
2	17	17	"PFL0171"	"L2_55"	8670	26050	140	2338	2251	694	96	99	20	100	100	0	3220	2954	1043	124	127	21	100	100	0	0.724	0.761	0.761	0.803	1.674	0.732	0.906	156	397	5338	4985	-0.466	2242	3096	2155	2830	0
2	18	17	"PFL0176"	"L2_62"	8860	26050	150	2223	2087	699	105	108	23	100	100	0	3108	2965	916	137	139	23	100	100	0	0.713	0.701	0.696	0.683	1.433	0.694	0.893	156	433	5089	4810	-0.488	2118	2971	1982	2828	0
2	19	17	"PFL0064"	"L2_109"	9050	26050	140	253	251	73	107	109	24	92	88	0	411	402	113	144	144	22	98	97	0	0.547	0.558	0.590	0.541	1.768	0.527	0.696	156	491	413	402	-0.871	146	267	144	258	0
2	20	17	"PFL0066"	"L2_114"	9240	26050	140	219	213	49	105	106	21	94	89	0	558	533	128	142	143	22	99	99	0	0.274	0.276	0.283	0.260	1.899	0.267	0.698	156	457	530	499	-1.868	114	416	108	391	0
2	21	17	"PFL0140"	"L2_247"	9430	26050	140	296	300	86	104	105	19	97	96	0	431	428	118	137	139	22	98	98	0	0.653	0.674	0.688	0.672	1.558	0.649	0.814	156	443	486	487	-0.615	192	294	196	291	0
2	22	17	"PFL0150"	"L2_270"	9620	26040	150	1311	1241	459	102	104	19	100	100	0	1452	1433	568	131	133	20	99	98	0	0.915	0.875	0.892	0.906	1.595	0.828	0.878	156	684	2530	2441	-0.128	1209	1321	1139	1302	0
2	1	18	"PFN0982"	"N244_3"	5650	26290	150	89	92	20	74	76	16	48	21	0	120	121	24	104	106	17	45	23	0	0.938	1.059	0.867	0.768	2.925	0.756	0.083	156	630	31	35	-0.093	15	16	18	17	-50
2	2	18	"PFJ0260"	"J246_2"	5820	26250	150	1924	1736	541	76	79	17	100	100	0	3692	3198	1060	104	105	17	100	100	0	0.515	0.537	0.538	0.548	1.507	0.520	0.906	156	419	5436	4754	-0.957	1848	3588	1660	3094	0
2	3	18	"PFJ0281"	"J269_1"	6010	26250	140	165	166	40	78	79	16	98	94	0	328	317	87	102	103	17	98	96	0	0.385	0.409	0.408	0.407	1.636	0.382	0.724	156	383	313	303	-1.377	87	226	88	215	0
2	4	18	"PFJ0305"	"J27_3"	6190	26250	150	238	241	73	79	87	53	93	76	0	491	486	126	104	145	240	83	18	0	0.411	0.424	0.401	0.401	1.638	0.393	0.745	156	413	546	544	-1.283	159	387	162	382	0
2	5	18	"PFJ0475"	"J53_46"	6380	26260	150	312	301	73	78	86	53	96	95	0	1224	1192	279	105	146	236	98	96	0	0.209	0.205	0.203	0.202	1.494	0.195	0.841	156	428	1353	1310	-2.258	234	1119	223	1087	0
2	6	18	"PFJ0505"	"J583_7"	6560	26260	150	110	113	31	75	77	15	77	55	0	126	125	23	102	104	16	60	32	0	1.458	1.652	1.313	1.423	2.617	1.928	0.187	156	452	59	61	0.544	35	24	38	23	-50
2	7	18	"PFJ0549"	"J697_3"	6760	26260	130	195	198	62	77	80	21	93	90	0	151	147	38	103	104	17	77	63	0	2.458	2.750	2.306	2.279	2.798	2.811	0.411	120	505	166	165	1.298	118	48	121	44	0
2	8	18	"PFJ0586"	"J753_2"	6960	26250	140	203	202	56	78	82	21	96	91	0	269	268	71	104	106	17	98	97	0	0.758	0.756	0.759	0.745	1.692	0.745	0.738	156	465	290	288	-0.401	125	165	124	164	0
2	9	18	"PFJ0594"	"J82_7"	7140	26250	150	1726	1526	538	78	79	16	98	98	0	1627	1483	498	104	107	15	99	99	0	1.082	1.050	1.062	1.022	1.639	1.056	0.873	156	380	3171	2827	0.114	1648	1523	1448	1379	0
2	10	18	"PFK0025"	"Km2326_6"	7310	26250	150	88	90	19	81	82	16	29	11	0	114	116	20	107	109	16	34	12	0	1.000	1.000	1.000	0.947	3.563	0.735	0.041	156	432	14	18	0.000	7	7	9	9	-50
2	11	18	"PFJ0390"	"J40_6"	7530	26250	140	261	254	66	80	82	17	98	97	0	293	285	68	107	108	16	97	96	0	0.973	0.978	0.940	0.963	1.714	0.976	0.762	156	474	367	352	-0.039	181	186	174	178	0
2	12	18	"PFJ0410"	"J43_3"	7720	26240	140	1140	1074	382	80	82	17	100	99	0	1651	1471	547	109	110	16	99	99	0	0.687	0.730	0.740	0.772	1.910	0.706	0.882	156	383	2602	2356	-0.541	1060	1542	994	1362	0
2	13	18	"PFJ0426"	"J461_4"	7880	26240	150	81	82	17	84	85	16	13	3	0	98	100	16	112	113	18	4	0	0	0.214	0.167	0.845	0.836	3.174	0.701	0.003	156	457	-17	-14	-2.222	-3	-14	-2	-12	-50
2	14	18	"PFJ0465"	"J53_31"	8080	26260	110	116	118	23	85	87	17	75	45	0	150	149	29	112	114	21	68	40	0	0.816	0.892	0.775	0.822	3.048	0.675	0.221	80	429	69	70	-0.294	31	38	33	37	0
2	15	18	"PFJ0557"	"J6_2"	8280	26250	140	253	254	76	85	87	18	96	96	0	432	426	129	113	115	20	98	97	0	0.527	0.540	0.535	0.511	1.752	0.533	0.805	156	532	487	482	-0.925	168	319	169	313	0
2	16	18	"PFK0041"	"Km302_3"	8480	26240	130	131	133	31	85	87	17	85	65	0	158	157	33	114	115	18	80	58	0	1.045	1.116	0.875	1.026	2.362	1.029	0.246	120	488	90	91	0.064	46	44	48	43	0
2	17	18	"PFK0298"	"Kn2549_3"	8670	26240	150	2314	2175	718	93	95	23	100	99	0	1796	1647	530	123	130	66	100	98	0	1.328	1.366	1.381	1.358	1.490	1.386	0.888	156	446	3894	3606	0.409	2221	1673	2082	1524	0
2	18	18	"PFK0338"	"Kn3092_1"	8840	26220	150	162	162	46	106	110	26	69	53	0	173	171	36	139	146	65	14	1	0	1.647	1.750	1.494	1.490	3.131	0.400	0.173	156	442	90	88	0.720	56	34	56	32	-50
2	19	18	"PFK0404"	"Kn427_6"	9050	26250	140	321	304	89	110	114	28	92	90	0	538	504	135	144	149	63	96	93	0	0.536	0.539	0.564	0.493	2.032	0.528	0.729	156	463	605	554	-0.901	211	394	194	360	0
2	20	18	"PFK0425"	"Kn5026_1"	9260	26260	150	126	126	32	108	112	27	41	14	0	182	185	45	144	147	26	60	39	0	0.474	0.439	0.568	0.654	3.171	0.446	0.122	156	505	56	59	-1.078	18	38	18	41	-50
2	21	18	"PFK0442"	"Kn5244_3"	9400	26240	150	93	93	21	109	113	26	3	0	0	112	120	27	147	150	31	4	0	0	0.457	0.593	0.655	0.566	2.824	0.645	0.108	156	591	-51	-43	-1.129	-16	-35	-16	-27	-50
2	22	18	"PFK0457"	"Kn5587_2"	9620	26240	140	4023	3796	1107	104	106	21	100	100	0	3565	3358	865	140	142	25	100	100	0	1.144	1.147	1.171	1.126	1.341	1.167	0.914	156	679	7344	6910	0.194	3919	3425	3692	3218	0
2	1	19	"PFK0782"	"Ks2242_1"	5610	26450	150	2193	1995	676	74	75	15	100	100	0	1571	1492	476	102	104	17	99	99	0	1.442	1.382	1.402	1.386	1.482	1.414	0.913	156	689	3588	3311	0.529	2119	1469	1921	1390	0
2	2	19	"PFK0818"	"Ks2565_1"	5810	26450	140	395	376	120	74	76	16	97	96	0	634	603	176	102	103	15	99	99	0	0.603	0.603	0.608	0.563	1.872	0.592	0.843	156	381	853	803	-0.729	321	532	302	501	0
2	3	19	"PFK0876"	"Ks2_11"	6000	26450	140	1392	1295	456	75	76	16	100	99	0	1504	1447	437	103	104	16	100	100	0	0.940	0.908	0.921	0.863	1.667	0.928	0.885	156	382	2718	2564	-0.089	1317	1401	1220	1344	0
2	4	19	"PFK1002"	"Ks48_16"	6170	26440	150	85	89	20	75	84	53	4	0	0	104	106	18	105	145	237	0	0	0	-10.000	14.000	1.120	1.355	4.257	11.056	0.001	156	423	9	15	Error	10	-1	14	1	-50
2	5	19	"PFK1139"	"Ks667_1"	6380	26440	140	786	729	224	75	85	53	99	98	0	1615	1482	469	105	146	239	97	92	0	0.471	0.475	0.480	0.479	1.553	0.441	0.863	156	418	2221	2031	-1.087	711	1510	654	1377	0
2	6	19	"PFK1174"	"Ks75_10"	6570	26440	140	9865	9336	3025	79	79	16	100	100	0	15039	13624	4693	107	109	18	100	100	0	0.655	0.685	0.665	0.695	1.590	0.666	0.914	156	404	24718	22774	-0.610	9786	14932	9257	13517	0
2	7	19	"PFK0629"	"Ks1228_7"	6750	26440	130	159	157	39	80	81	16	93	84	0	186	186	44	111	112	18	92	82	0	1.053	1.027	0.968	1.042	2.571	1.013	0.517	120	462	154	152	0.075	79	75	77	75	0
2	8	19	"PFK1093"	"Ks586_7"	6950	26440	140	1221	1166	368	79	80	16	100	100	0	1387	1301	372	110	111	16	100	100	0	0.894	0.913	0.902	0.891	1.477	0.916	0.903	156	467	2419	2278	-0.161	1142	1277	1087	1191	0
2	9	19	"pla_LSU"	"PLSU"	7140	26440	140	272	267	76	77	78	16	99	97	0	448	439	125	107	108	16	99	99	0	0.572	0.572	0.557	0.565	1.588	0.550	0.799	156	376	536	522	-0.806	195	341	190	332	0
2	10	19	"pla_ORF129"	"PORF129"	7330	26440	140	237	231	63	78	78	16	97	96	0	616	574	161	107	109	17	98	96	0	0.312	0.328	0.329	0.322	1.695	0.311	0.803	156	450	668	620	-1.679	159	509	153	467	0
2	11	19	"pla_ORF79"	"PORF79"	7520	26440	140	107	111	49	76	78	16	71	46	0	249	244	57	109	112	18	97	95	0	0.221	0.259	0.245	0.232	2.378	0.252	0.193	156	483	171	170	-2.175	31	140	35	135	0
2	12	19	"pla_rpl14"	"Prpl14"	7710	26440	140	463	454	139	77	79	17	99	99	0	1073	995	270	112	113	17	100	99	0	0.402	0.427	0.430	0.416	1.499	0.418	0.869	156	461	1347	1260	-1.316	386	961	377	883	0
2	13	19	"PFBL B0020"	"oPFBLOB0020"	7910	26430	150	3490	3622	1449	83	84	17	100	100	0	1774	1685	686	111	112	16	99	99	0	2.049	2.248	2.278	2.314	1.546	2.288	0.884	156	474	5070	5113	1.035	3407	1663	3539	1574	0
2	14	19	"PFD66970"	"oPFD66970"	8100	26440	140	299	293	84	85	86	18	99	96	0	538	522	157	114	116	18	98	97	0	0.505	0.510	0.503	0.504	1.755	0.485	0.805	156	431	638	616	-0.986	214	424	208	408	0
2	15	19	"PFC0765"	"oPFC0765"	8290	26430	150	119	122	27	82	83	17	80	53	0	135	138	23	114	116	20	50	24	0	1.762	1.667	1.538	1.406	2.932	1.547	0.173	156	439	58	64	0.817	37	21	40	24	-50
2	16	19	"PFN0250"	"oPFN0250"	8480	26440	140	370	368	114	82	84	16	99	99	0	486	484	131	115	117	19	100	99	0	0.776	0.775	0.793	0.769	1.700	0.777	0.807	156	416	659	655	-0.365	288	371	286	369	0
2	17	19	"PFL0017"	"oPFL0017"	8670	26430	140	5089	5423	2197	95	99	22	100	100	0	3233	3339	1347	129	131	23	100	100	0	1.609	1.660	1.683	1.677	1.524	1.669	0.886	156	455	8098	8538	0.686	4994	3104	5328	3210	0
2	18	19	"PFI17637"	"oPFI17637"	8870	26430	140	593	599	129	108	112	26	100	100	0	984	1015	256	140	146	66	100	99	0	0.575	0.561	0.569	0.572	1.346	0.521	0.866	156	424	1329	1366	-0.799	485	844	491	875	0
2	19	19	"PFM60472"	"oPFM60472"	9050	26430	150	107	108	23	110	114	27	10	1	0	131	129	23	141	148	71	0	0	0	0.300	0.167	0.849	0.870	4.211	2.931	0.002	156	362	-13	-14	-1.737	-3	-10	-2	-12	-50
2	20	19	"PFL0020"	"oPFL0020"	9210	26430	150	98	99	22	107	113	28	5	0	0	118	124	28	141	146	25	7	2	0	0.391	0.471	0.673	0.681	3.635	0.521	0.059	156	408	-32	-25	-1.354	-9	-23	-8	-17	-50
2	21	19	"PFI17639"	"oPFI17639"	9430	26460	80	170	170	32	116	123	32	73	28	0	202	201	47	156	163	37	53	28	0	1.174	1.200	1.188	1.249	2.539	0.785	0.327	52	240	100	99	0.231	54	46	54	45	0
2	22	19	"PFN0252"	"oPFN0252"	9630	26430	140	2242	2268	852	106	114	40	100	100	0	5149	5074	1629	146	163	78	100	100	0	0.427	0.439	0.454	0.425	1.394	0.437	0.912	156	750	7139	7090	-1.228	2136	5003	2162	4928	0
2	1	20	"PFBL B0027"	"oPFBLOB0027"	5630	26630	140	122	122	29	73	74	26	79	40	0	171	170	33	99	102	20	94	79	0	0.681	0.690	0.742	0.686	2.342	0.673	0.415	156	540	121	120	-0.555	49	72	49	71	0
2	2	20	"PFC0768"	"oPFC0768"	5820	26640	140	119	122	27	72	73	15	88	76	0	285	287	57	100	102	14	100	100	0	0.254	0.267	0.248	0.240	1.951	0.253	0.556	156	373	232	237	-1.977	47	185	50	187	0
2	3	20	"PFBL B0032"	"oPFBLOB0032"	5990	26630	150	78	82	30	74	75	15	28	8	0	100	101	13	102	103	15	10	1	0	-2.000	-8.000	1.544	1.530	3.937	0.985	0.028	156	366	2	7	Error	4	-2	8	-1	-50
2	4	20	"PFBL B0033"	"oPFBLOB0033"	6180	26640	150	78	80	17	75	78	18	19	3	0	102	104	16	104	106	18	16	1	0	-1.500	100000.000	1.000	0.989	3.396	0.735	0.006	156	413	1	5	Error	3	-2	5	0	-50
2	5	20	"PFB0684"	"oPFB0684"	6360	26630	150	75	77	16	75	77	16	14	4	0	95	97	16	103	104	16	9	1	0	0.000	-0.333	0.748	0.905	3.681	14.504	0.000	156	436	-8	-4	Error	0	-8	2	-6	-50
2	6	20	"PFF72417"	"oPFF72417"	6550	26630	150	77	78	16	77	78	16	17	3	0	106	108	17	105	107	18	15	5	0	0.000	0.333	0.889	0.899	3.567	0.475	0.003	156	406	1	4	Error	0	1	1	3	-50
2	7	20	"PFG0010"	"oPFG0010"	6740	26630	150	80	85	44	78	79	16	17	5	0	105	107	22	107	110	18	10	2	0	-1.000	100000.000	1.150	1.239	3.081	2.377	0.179	156	485	0	7	Error	2	-2	7	0	-50
2	8	20	"PFBL B0035"	"oPFBLOB0035"	6960	26630	140	352	341	81	77	78	17	99	99	0	851	790	202	108	110	17	100	99	0	0.370	0.387	0.396	0.394	1.512	0.369	0.866	156	385	1018	946	-1.434	275	743	264	682	0
2	9	20	"PFBL B0038"	"oPFBLOB0038"	7120	26630	150	73	74	13	77	77	16	7	1	0	99	100	13	109	110	19	3	0	0	0.400	0.333	0.778	0.669	3.329	0.190	0.008	156	318	-14	-12	-1.322	-4	-10	-3	-9	-50
2	10	20	"PFG0012"	"oPFG0012"	7310	26630	150	79	79	15	76	77	16	19	3	0	105	109	19	108	109	17	14	5	0	-1.000	3.000	0.917	0.925	4.071	0.581	0.006	156	407	0	4	Error	3	-3	3	1	-50
2	11	20	"PFD66974"	"oPFD66974"	7520	26630	150	93	95	19	75	77	16	56	21	0	134	136	24	110	113	18	60	29	0	0.750	0.769	0.765	0.902	3.328	0.492	0.052	156	458	42	46	-0.415	18	24	20	26	-50
2	12	20	"PFL0029"	"oPFL0029"	7730	26630	140	264	263	83	78	80	18	99	96	0	685	682	225	115	117	18	100	100	0	0.326	0.326	0.314	0.313	1.590	0.309	0.812	156	455	756	752	-1.616	186	570	185	567	0
2	13	20	"PFD66975"	"oPFD66975"	7920	26630	150	2399	2481	1053	83	86	23	100	100	0	1827	1809	626	117	121	35	100	100	0	1.354	1.417	1.465	1.346	1.507	1.507	0.909	156	395	4026	4090	0.438	2316	1710	2398	1692	0
2	14	20	"PFM60473"	"oPFM60473"	8050	26650	150	96	127	178	85	86	18	33	12	0	121	175	234	117	119	19	28	12	0	2.750	0.724	0.944	0.886	4.367	0.328	0.610	156	332	15	100	1.459	11	4	42	58	-50
2	15	20	"PFM60503"	"oPFM60503"	8220	26610	140	232	232	61	82	83	18	98	98	0	655	647	171	117	119	21	100	100	0	0.279	0.283	0.280	0.277	1.543	0.275	0.822	156	396	688	680	-1.843	150	538	150	530	0
2	16	20	"PFL0061"	"oPFL0061"	8420	26610	130	276	266	73	81	82	16	99	97	0	1014	990	283	116	117	19	100	100	0	0.217	0.212	0.214	0.202	1.674	0.205	0.807	120	373	1093	1059	-2.203	195	898	185	874	0
2	17	20	"PFG0034"	"oPFG0034"	8600	26610	150	603	603	242	94	98	24	98	97	0	1942	1936	733	129	132	27	100	100	0	0.281	0.282	0.284	0.264	1.698	0.276	0.876	156	468	2322	2316	-1.833	509	1813	509	1807	0
2	18	20	"PFF72455"	"oPFF72455"	8830	26620	150	102	103	22	108	110	23	8	1	0	133	132	24	143	145	25	3	0	0	0.600	0.455	0.929	0.874	4.365	0.456	0.032	156	440	-16	-16	-0.737	-6	-10	-5	-11	-50
2	19	20	"PFM60505"	"oPFM60505"	8980	26610	130	169	171	43	107	109	22	81	68	0	265	271	62	143	144	22	95	92	0	0.508	0.500	0.500	0.433	2.253	0.501	0.520	120	336	184	192	-0.977	62	122	64	128	0
2	20	20	"PFL0063"	"oPFL0063"	9180	26600	140	222	223	70	105	108	22	91	86	0	386	401	120	140	142	21	98	98	0	0.476	0.452	0.478	0.417	1.865	0.441	0.700	156	398	363	379	-1.072	117	246	118	261	0
2	21	20	"PFJ12800"	"oPFJ12800"	9370	26600	140	202	200	44	108	112	27	92	82	0	369	364	82	143	147	27	98	98	0	0.416	0.416	0.439	0.423	1.802	0.381	0.603	156	379	320	313	-1.266	94	226	92	221	0
2	22	20	"PFF72460"	"oPFF72460"	9510	26600	150	158	176	75	109	121	45	51	36	0	292	313	179	145	173	101	52	44	0	0.333	0.399	0.405	0.481	2.646	0.385	0.733	156	546	196	235	-1.585	49	147	67	168	-50
2	1	21	"PFK12904"	"oPFK12904"	5570	26800	130	1396	1446	431	71	76	34	100	100	0	1540	1508	431	102	106	23	100	100	0	0.921	0.978	0.948	0.982	1.294	0.931	0.918	120	566	2763	2781	-0.118	1325	1438	1375	1406	0
2	2	21	"PFM60507"	"oPFM60507"	5750	26810	130	1038	1003	248	71	73	15	100	100	0	991	953	252	102	104	19	100	100	0	1.088	1.095	1.083	1.105	1.396	1.087	0.889	120	423	1856	1783	0.121	967	889	932	851	0
2	3	21	"PFK12905"	"oPFK12905"	5950	26810	120	391	408	116	73	76	31	100	100	0	279	286	66	101	107	79	95	65	0	1.787	1.811	1.795	1.838	1.431	1.867	0.812	120	401	496	520	0.837	318	178	335	185	0
2	4	21	"PFF72461"	"oPFF72461"	6140	26800	130	31244	28643	7597	80	86	33	100	100	0	14525	13214	4024	106	114	80	100	100	0	2.161	2.179	2.144	2.238	1.315	2.154	0.948	120	425	45583	41671	1.112	31164	14419	28563	13108	0
2	5	21	"PFN0268"	"oPFN0268"	6330	26810	130	677	652	184	82	85	19	100	100	0	974	973	268	106	110	27	100	100	0	0.685	0.657	0.651	0.653	1.432	0.631	0.873	120	428	1463	1437	-0.545	595	868	570	867	0
2	6	21	"PFL0071"	"oPFL0071"	6530	26810	140	155	154	40	77	78	16	94	85	0	310	299	79	104	106	16	98	96	0	0.379	0.395	0.397	0.366	1.791	0.385	0.702	156	433	284	272	-1.401	78	206	77	195	0
2	7	21	"PFG0037"	"oPFG0037"	6710	26800	130	237	235	53	75	76	15	100	100	0	272	274	60	103	104	15	100	100	0	0.959	0.936	0.933	0.949	1.553	0.883	0.738	120	405	331	331	-0.061	162	169	160	171	0
2	8	21	"PFJ12801"	"oPFJ12801"	6910	26810	140	316	319	111	76	77	18	96	96	0	554	539	165	102	104	16	100	98	0	0.531	0.556	0.543	0.525	1.773	0.558	0.840	156	514	692	680	-0.913	240	452	243	437	0
2	9	21	"PFBL B0124"	"oPFBLOB0124"	7090	26800	140	261	260	60	75	77	19	100	99	0	431	448	129	105	106	18	100	100	0	0.571	0.539	0.533	0.550	1.508	0.490	0.777	156	429	512	528	-0.810	186	326	185	343	0
2	10	21	"PFI17675"	"oPFI17675"	7280	26800	140	8508	8606	2321	77	78	16	100	100	0	8725	8389	2558	110	111	18	100	100	0	0.979	1.030	1.021	1.055	1.329	1.011	0.926	156	439	17046	16808	-0.031	8431	8615	8529	8279	0
2	11	21	"PFI17677"	"oPFI17677"	7480	26800	140	673	672	231	78	80	16	99	98	0	949	926	283	112	113	16	99	98	0	0.711	0.730	0.731	0.716	1.533	0.730	0.898	156	465	1432	1408	-0.492	595	837	594	814	0
2	12	21	"PFBL B0128"	"oPFBLOB0128"	7670	26800	120	117	120	27	80	82	18	82	50	0	161	163	23	114	117	19	91	67	0	0.787	0.816	0.728	0.757	2.721	0.982	0.245	120	414	84	89	-0.345	37	47	40	49	0
2	13	21	"PFG0038"	"oPFG0038"	7870	26800	130	301	297	79	82	85	19	98	98	0	410	395	104	119	120	18	99	99	0	0.753	0.779	0.739	0.809	1.697	0.730	0.777	120	354	510	491	-0.410	219	291	215	276	0
2	14	21	"PFF72465"	"oPFF72465"	8050	26810	150	1373	1325	418	83	85	17	100	100	0	2230	2160	613	117	119	19	100	100	0	0.611	0.608	0.601	0.587	1.556	0.603	0.895	156	336	3403	3285	-0.712	1290	2113	1242	2043	0
2	15	21	"PFI17678"	"oPFI17678"	8250	26800	150	169	169	39	81	83	15	96	92	0	234	234	57	116	118	19	94	91	0	0.746	0.746	0.764	0.769	2.056	0.680	0.617	156	427	206	206	-0.423	88	118	88	118	0
2	16	21	"PFD66997"	"oPFD66997"	8440	26800	140	286	276	61	82	82	16	99	98	0	500	461	116	117	118	19	97	97	0	0.533	0.564	0.565	0.577	1.664	0.528	0.812	156	466	587	538	-0.909	204	383	194	344	0
2	17	21	"PFM60539"	"oPFM60539"	8640	26810	150	86	88	22	93	96	23	7	2	0	102	108	24	132	132	27	3	0	0	0.233	0.208	0.556	0.530	3.227	0.648	0.179	156	446	-37	-29	-2.100	-7	-30	-5	-24	-50
2	18	21	"PFBL B0176"	"oPFBLOB0176"	8810	26800	150	1681	1682	560	105	106	20	100	100	0	1688	1604	487	142	143	24	99	99	0	1.019	1.079	1.091	1.084	1.516	1.094	0.894	156	435	3122	3039	0.028	1576	1546	1577	1462	0
2	19	21	"PFI17723"	"oPFI17723"	9000	26800	150	870	849	278	99	100	20	100	100	0	1899	1876	544	138	138	21	100	100	0	0.438	0.432	0.427	0.422	1.412	0.428	0.906	156	487	2532	2488	-1.192	771	1761	750	1738	0
2	20	21	"PFG0055"	"oPFG0055"	9190	26790	150	1752	1881	715	97	99	22	100	100	0	2471	2670	1125	135	137	20	99	99	0	0.708	0.704	0.697	0.732	1.442	0.662	0.901	156	497	3991	4319	-0.497	1655	2336	1784	2535	0
2	21	21	"PFF72499"	"oPFF72499"	9390	26800	160	145	147	31	101	104	25	72	41	0	275	280	64	137	139	31	95	89	0	0.319	0.322	0.314	0.306	2.057	0.272	0.330	208	460	182	189	-1.649	44	138	46	143	0
2	22	21	"PFF72501"	"oPFF72501"	9570	26800	140	242	251	69	102	109	36	97	90	0	485	482	122	138	154	81	98	91	0	0.403	0.433	0.425	0.421	1.584	0.426	0.756	156	640	487	493	-1.310	140	347	149	344	0
2	1	22	"PFI17727"	"oPFI17727"	5580	27000	130	133	138	36	74	76	24	91	63	0	320	316	53	104	107	20	100	100	0	0.273	0.302	0.295	0.272	1.763	0.298	0.473	120	724	275	276	-1.872	59	216	64	212	0
2	2	22	"PFF72502"	"oPFF72502"	5780	27000	140	160	164	43	70	71	14	96	93	0	320	316	65	100	102	16	100	100	0	0.409	0.435	0.421	0.406	1.674	0.426	0.710	156	697	310	310	-1.290	90	220	94	216	0
2	3	22	"PFA32037"	"oPFA32037"	5960	27000	140	167	175	39	73	77	27	98	91	0	359	360	84	104	108	62	98	94	0	0.369	0.398	0.394	0.392	1.729	0.367	0.719	156	667	349	358	-1.440	94	255	102	256	0
2	4	22	"PFM60541"	"oPFM60541"	6150	27000	140	259	264	64	79	83	28	98	98	0	544	542	127	106	112	64	99	99	0	0.411	0.424	0.418	0.417	1.459	0.404	0.842	156	687	618	621	-1.283	180	438	185	436	0
2	5	22	"PFL0145"	"oPFL0145"	6340	27000	140	315	329	93	79	81	19	98	98	0	594	617	177	105	107	24	100	99	0	0.483	0.488	0.489	0.481	1.433	0.476	0.872	156	674	725	762	-1.051	236	489	250	512	0
2	6	22	"PFL0147"	"oPFL0147"	6530	27000	140	352	351	83	75	77	16	100	100	0	741	738	171	101	103	16	100	100	0	0.433	0.433	0.441	0.428	1.376	0.419	0.862	156	654	917	913	-1.208	277	640	276	637	0
2	7	22	"PFF72508"	"oPFF72508"	6720	27000	140	529	511	125	74	77	22	100	98	0	383	375	86	101	103	18	99	99	0	1.613	1.595	1.574	1.593	1.516	1.625	0.863	156	747	737	711	0.690	455	282	437	274	0
2	8	22	"PFF72510"	"oPFF72510"	6930	27010	100	111	114	25	76	78	17	78	51	0	132	138	30	102	103	16	71	46	0	1.167	1.056	1.167	1.183	3.107	1.218	0.235	80	479	65	74	0.222	35	30	38	36	0
2	9	22	"PFM60545"	"oPFM60545"	7110	27000	90	101	103	27	75	76	15	69	40	0	130	141	50	103	104	15	73	44	0	0.963	0.737	0.864	0.907	3.560	0.487	0.193	52	358	53	66	-0.054	26	27	28	38	0
2	10	22	"PFM60547"	"oPFM60547"	7290	27000	140	336	333	89	76	77	19	99	98	0	500	521	153	107	108	18	100	100	0	0.662	0.621	0.627	0.626	1.483	0.589	0.827	156	727	653	671	-0.596	260	393	257	414	0
2	11	22	"PFL0150"	"oPFL0150"	7480	27000	140	683	718	247	77	79	20	100	100	0	785	803	222	110	110	17	100	100	0	0.898	0.925	0.924	0.902	1.407	0.937	0.878	156	694	1281	1334	-0.156	606	675	641	693	0
2	12	22	"PFL0152"	"oPFL0152"	7680	27000	140	168	169	43	79	80	17	95	91	0	239	243	55	109	110	18	99	95	0	0.685	0.672	0.626	0.636	1.858	0.664	0.619	156	701	219	224	-0.547	89	130	90	134	0
2	13	22	"PFL0154"	"oPFL0154"	7860	26980	150	96	98	21	81	84	19	41	12	0	114	118	22	115	117	20	19	5	0	-15.000	5.667	1.136	1.086	3.653	0.717	0.016	156	675	14	20	Error	15	-1	17	3	-50
2	14	22	"PFL0156"	"oPFL0156"	8060	26990	140	3942	3924	1318	82	84	18	100	100	0	1991	1908	664	115	118	20	100	99	0	2.058	2.143	2.104	2.264	1.601	2.162	0.895	156	636	5736	5635	1.041	3860	1876	3842	1793	0
2	15	22	"PFBL B0186"	"oPFBLOB0186"	8250	26990	150	1224	1241	428	80	81	15	100	100	0	503	516	157	113	114	18	100	98	0	2.933	2.881	2.916	2.951	1.479	2.924	0.880	156	678	1534	1564	1.553	1144	390	1161	403	0
2	16	22	"PFH0037"	"oPFH0037"	8440	26990	140	1805	2029	950	84	85	16	100	100	0	975	1057	462	119	121	19	100	98	0	2.011	2.074	2.099	2.143	1.542	2.072	0.901	156	626	2577	2883	1.008	1721	856	1945	938	0
2	17	22	"PFF72513"	"oPFF72513"	8630	27000	150	283	281	72	92	95	20	99	96	0	379	379	100	134	134	23	97	97	0	0.780	0.771	0.765	0.762	1.587	0.742	0.781	156	672	436	434	-0.359	191	245	189	245	0
2	18	22	"PFM60550"	"oPFM60550"	8810	26990	150	117	118	26	100	101	20	43	16	0	126	128	28	138	138	22	14	3	0	-1.417	-1.800	0.873	0.762	3.782	0.580	0.030	156	686	5	8	Error	17	-12	18	-10	-50
2	19	22	"EMPTY"	"EMPTY"	9030	27000	150	93	92	19	92	93	22	10	1	0	128	129	17	126	128	21	13	2	0	0.500	0.000	1.000	1.050	3.324	1.303	0.008	156	779	3	3	-1.000	1	2	0	3	-75
2	20	22	"EMPTY"	"EMPTY"	9220	27000	150	84	85	15	91	93	23	2	0	0	121	122	20	129	130	20	8	1	0	0.875	0.857	0.688	0.690	3.318	0.611	0.003	156	723	-15	-13	-0.193	-7	-8	-6	-7	-75
2	21	22	"EMPTY"	"EMPTY"	9410	27000	150	90	92	17	96	98	21	7	0	0	127	129	18	135	136	20	8	0	0	0.750	0.667	0.928	0.846	2.864	0.641	0.007	156	689	-14	-10	-0.415	-6	-8	-4	-6	-75
2	22	22	"EMPTY"	"EMPTY"	9600	27000	150	96	97	18	96	98	19	14	2	0	132	133	22	136	138	22	12	3	0	0.000	-0.333	0.716	0.814	4.118	0.150	0.004	156	926	-4	-2	Error	0	-4	1	-3	-75
3	1	1	"PFE0652"	"E9164_1"	9860	22870	130	541	553	186	79	81	17	100	100	0	523	552	174	108	110	19	100	100	0	1.113	1.068	1.068	1.055	1.422	1.058	0.855	120	606	877	918	0.155	462	415	474	444	0
3	2	1	"PFE0127"	"E15452_2"	10060	22870	130	762	786	235	84	85	18	100	100	0	3175	3338	1124	114	116	20	100	100	0	0.221	0.218	0.218	0.218	1.296	0.201	0.876	120	644	3739	3926	-2.175	678	3061	702	3224	0
3	3	1	"PFE0630"	"E8314_1"	10240	22870	130	711	731	276	80	82	17	100	100	0	1692	1693	668	114	117	22	100	100	0	0.400	0.412	0.386	0.414	1.381	0.380	0.877	120	661	2209	2230	-1.322	631	1578	651	1579	0
3	4	1	"PFE0335"	"E23986_4"	10440	22870	120	4322	4721	1861	80	82	18	100	100	0	9338	9168	3040	113	116	22	100	100	0	0.460	0.513	0.511	0.501	1.300	0.516	0.898	120	583	13467	13696	-1.121	4242	9225	4641	9055	0
3	5	1	"PFE0497"	"E3038_1"	10620	22870	130	1176	1221	376	86	88	19	100	100	0	2246	2307	778	116	119	21	100	100	0	0.512	0.518	0.517	0.524	1.286	0.483	0.869	120	661	3220	3326	-0.967	1090	2130	1135	2191	0
3	6	1	"PFE0489"	"E29931_1"	10820	22870	130	449	462	155	89	91	19	100	100	0	1224	1315	478	120	122	21	100	100	0	0.326	0.312	0.316	0.308	1.331	0.288	0.847	120	663	1464	1568	-1.617	360	1104	373	1195	0
3	7	1	"PFE0152"	"E16122_8"	11000	22870	130	1161	1110	414	86	88	19	100	100	0	1661	1660	624	120	122	22	100	100	0	0.698	0.665	0.666	0.665	1.411	0.617	0.854	120	645	2616	2564	-0.520	1075	1541	1024	1540	0
3	8	1	"PFE0560"	"E5006_15"	11190	22870	120	393	402	104	83	86	20	100	100	0	713	726	196	118	120	22	100	100	0	0.521	0.525	0.513	0.526	1.476	0.497	0.831	120	587	905	927	-0.941	310	595	319	608	0
3	9	1	"PFE0506"	"E3215_1"	11390	22870	130	4278	4221	1771	82	84	20	100	100	0	7399	7860	3169	112	115	21	100	100	0	0.576	0.534	0.517	0.528	1.474	0.512	0.866	120	671	11483	11887	-0.796	4196	7287	4139	7748	0
3	10	1	"PFF0276"	"F18248_2"	11580	22870	130	1075	1040	233	81	83	19	100	100	0	1330	1326	279	110	114	21	100	100	0	0.815	0.789	0.798	0.786	1.303	0.784	0.878	120	629	2214	2175	-0.296	994	1220	959	1216	0
3	11	1	"PFF1508"	"F59453_1"	11760	22870	130	707	744	244	80	82	17	100	100	0	1232	1265	394	109	111	19	100	100	0	0.558	0.574	0.564	0.567	1.398	0.555	0.836	120	633	1750	1820	-0.841	627	1123	664	1156	0
3	12	1	"PFF1029"	"F4425_1"	11960	22870	130	1494	1514	615	79	81	18	100	100	0	3206	3357	1329	107	108	19	100	100	0	0.457	0.442	0.416	0.438	1.455	0.409	0.860	120	677	4514	4685	-1.131	1415	3099	1435	3250	0
3	13	1	"PFF0774"	"F35531_1"	12160	22870	120	2716	2613	853	78	80	16	100	100	0	2666	2649	809	106	107	17	100	100	0	1.030	0.997	0.988	0.988	1.496	1.013	0.868	120	568	5198	5078	0.043	2638	2560	2535	2543	0
3	14	1	"PFF0382"	"F21003_1"	12340	22870	120	233	229	47	78	80	15	100	99	0	277	281	59	107	108	16	100	100	0	0.912	0.868	0.876	0.874	1.563	0.852	0.720	120	551	325	325	-0.133	155	170	151	174	0
3	15	1	"PFF0437"	"F22770_1"	12520	22870	130	4207	4605	1875	83	84	18	100	100	0	4777	5212	2219	110	113	18	100	100	0	0.884	0.886	0.858	0.894	1.491	0.850	0.883	120	643	8791	9624	-0.178	4124	4667	4522	5102	0
3	16	1	"PFF0027"	"F10724_1"	12730	22870	140	152	156	39	84	86	18	93	82	0	192	192	34	112	114	20	96	89	0	0.850	0.900	0.859	0.845	2.107	0.953	0.484	156	710	148	152	-0.234	68	80	72	80	0
3	17	1	"PFF0760"	"F35197_2"	12910	22870	130	2669	2707	1082	84	86	19	100	100	0	3842	4046	1260	112	115	24	100	100	0	0.693	0.667	0.661	0.638	1.418	0.688	0.861	120	601	6315	6557	-0.529	2585	3730	2623	3934	0
3	18	1	"PFF0169"	"F15775_1"	13100	22860	130	344	344	104	84	86	20	100	99	0	575	566	158	111	118	85	100	97	0	0.560	0.571	0.563	0.555	1.466	0.492	0.720	120	688	724	715	-0.836	260	464	260	455	0
3	19	1	"PFF1930"	"F960_5"	13300	22870	130	1093	1116	429	82	83	17	100	100	0	3235	3316	1065	109	110	18	100	100	0	0.323	0.322	0.324	0.306	1.515	0.324	0.884	120	661	4137	4241	-1.629	1011	3126	1034	3207	0
3	20	1	"PFF0151"	"F15196_1"	13490	22870	130	2255	2176	706	83	85	18	100	100	0	3799	3652	929	108	110	18	100	100	0	0.588	0.591	0.607	0.564	1.451	0.600	0.869	120	627	5863	5637	-0.765	2172	3691	2093	3544	0
3	21	1	"PFF1609"	"F63380_2"	13680	22850	150	102	109	34	83	85	18	50	23	0	117	130	45	106	108	18	37	26	0	1.727	1.083	0.833	0.894	4.074	0.641	0.101	156	814	30	50	0.788	19	11	26	24	-50
3	22	1	"PFF1869"	"F7374_2"	13870	22860	130	204	202	49	81	83	18	99	97	0	205	209	41	105	107	17	99	97	0	1.230	1.163	1.141	1.177	1.651	1.205	0.586	120	728	223	225	0.299	123	100	121	104	0
3	1	2	"PFF1444"	"F5729_1"	9880	23050	150	105	110	41	88	92	24	38	8	0	126	127	24	120	123	27	21	3	0	2.833	3.143	1.473	1.311	4.202	1.500	0.068	156	756	23	29	1.503	17	6	22	7	-50
3	2	2	"PFF0230"	"F17039_3"	10070	23070	130	173	174	46	84	86	19	97	89	0	204	207	44	113	116	20	95	91	0	0.978	0.957	0.959	0.918	2.051	1.004	0.569	120	558	180	184	-0.032	89	91	90	94	0
3	3	2	"PFM0480"	"M38913_8"	10260	23070	130	1582	1586	435	81	82	16	100	100	0	1864	1888	561	112	115	19	100	100	0	0.857	0.847	0.854	0.859	1.306	0.819	0.900	120	567	3253	3281	-0.223	1501	1752	1505	1776	0
3	4	2	"PFM0579"	"M446_3"	10450	23070	120	787	774	303	82	83	15	100	100	0	1493	1558	571	115	117	19	100	100	0	0.512	0.480	0.482	0.464	1.480	0.460	0.861	120	530	2083	2135	-0.967	705	1378	692	1443	0
3	5	2	"PFM0717"	"M5299_3"	10640	23070	120	175	179	53	84	85	16	95	87	0	270	275	79	117	118	19	98	95	0	0.595	0.601	0.581	0.576	1.759	0.566	0.675	120	517	244	253	-0.750	91	153	95	158	0
3	6	2	"PFM0868"	"M724_5"	10830	23070	120	384	399	130	88	89	18	100	100	0	527	568	172	121	122	18	100	100	0	0.729	0.696	0.728	0.683	1.436	0.690	0.845	120	512	702	758	-0.456	296	406	311	447	0
3	7	2	"PFM0875"	"M783_4"	11020	23070	130	784	780	270	85	87	19	100	100	0	1243	1290	375	119	120	20	100	100	0	0.622	0.594	0.597	0.563	1.542	0.583	0.860	120	578	1823	1866	-0.685	699	1124	695	1171	0
3	8	2	"PFM0093"	"M16622_6"	11220	23060	120	1315	1312	419	83	84	16	100	100	0	1490	1482	486	115	116	17	99	99	0	0.896	0.899	0.914	0.939	1.821	0.859	0.838	120	530	2607	2596	-0.158	1232	1375	1229	1367	0
3	9	2	"PFM0612"	"M45542_7"	11410	23070	130	1533	1557	586	86	87	17	100	100	0	2233	2314	748	119	121	19	100	100	0	0.684	0.670	0.697	0.644	1.522	0.671	0.872	120	563	3561	3666	-0.547	1447	2114	1471	2195	0
3	10	2	"PFM0634"	"M46791_1"	11600	23060	130	2009	2011	707	89	90	18	100	100	0	3136	3173	1105	124	125	20	100	100	0	0.637	0.630	0.627	0.627	1.378	0.590	0.872	120	537	4932	4971	-0.650	1920	3012	1922	3049	0
3	11	2	"PFM0704"	"M52103_1"	11780	23060	130	303	318	95	89	92	19	100	100	0	482	492	139	123	125	19	100	100	0	0.596	0.621	0.619	0.613	1.498	0.566	0.797	120	563	573	598	-0.746	214	359	229	369	0
3	12	2	"PFM0190"	"M22662_1"	11980	23060	120	137	142	40	85	88	18	81	65	0	135	141	34	118	119	18	48	29	0	3.059	2.478	1.739	1.735	2.879	1.812	0.191	120	530	69	80	1.613	52	17	57	23	0
3	13	2	"PFM0225"	"M24933_4"	12170	23060	130	2601	2656	1008	84	86	17	100	100	0	2713	2911	1068	117	119	20	100	100	0	0.970	0.921	0.910	0.934	1.640	0.889	0.864	120	558	5113	5366	-0.045	2517	2596	2572	2794	0
3	14	2	"PFM0412"	"M36754_1"	12360	23070	120	1355	1357	557	83	86	19	100	100	0	3589	3719	1323	115	118	20	100	100	0	0.366	0.353	0.368	0.335	1.704	0.342	0.865	120	529	4746	4878	-1.449	1272	3474	1274	3604	0
3	15	2	"PFM0630"	"M46462_5"	12560	23060	130	1969	2034	812	81	83	17	100	100	0	2172	2280	816	112	115	21	100	100	0	0.917	0.901	0.919	0.880	1.420	0.891	0.856	120	554	3948	4121	-0.126	1888	2060	1953	2168	0
3	16	2	"PFM0465"	"M38247_1"	12740	23060	130	959	998	318	86	88	19	100	100	0	1454	1536	500	114	118	22	100	100	0	0.651	0.641	0.642	0.650	1.429	0.601	0.851	120	505	2213	2334	-0.618	873	1340	912	1422	0
3	17	2	"PFM0026"	"M11919_1"	12920	23060	130	15674	16319	5895	91	96	24	100	100	0	13640	13803	4977	123	136	111	100	99	0	1.153	1.186	1.159	1.231	1.687	1.148	0.854	120	511	29100	29908	0.205	15583	13517	16228	13680	0
3	18	2	"PFM0819"	"M5894_4"	13130	23070	130	471	464	145	89	93	23	99	99	0	850	890	199	119	133	109	100	100	0	0.523	0.486	0.478	0.461	1.512	0.474	0.797	120	526	1113	1146	-0.936	382	731	375	771	0
3	19	2	"PFM0473"	"M38757_6"	13310	23060	130	354	356	101	85	87	22	100	99	0	431	440	119	115	117	18	100	100	0	0.851	0.834	0.814	0.829	1.460	0.793	0.778	120	548	585	596	-0.232	269	316	271	325	0
3	20	2	"PFM0062"	"M14235_3"	13510	23060	130	3409	3786	1355	84	86	22	100	100	0	5613	5838	1940	114	117	19	100	100	0	0.605	0.647	0.642	0.641	1.304	0.613	0.856	120	555	8824	9426	-0.726	3325	5499	3702	5724	0
3	21	2	"PFM0821"	"M59170_2"	13700	23060	130	1574	1634	421	83	85	18	100	100	0	4447	4506	1207	112	115	19	100	100	0	0.344	0.353	0.353	0.353	1.323	0.335	0.847	120	537	5826	5945	-1.540	1491	4335	1551	4394	0
3	22	2	"PFN0022"	"N127_5"	13880	23060	130	526	549	161	82	84	18	100	100	0	411	421	102	108	109	16	100	100	0	1.465	1.492	1.462	1.490	1.402	1.540	0.857	120	640	747	780	0.551	444	303	467	313	0
3	1	3	"PFN0013"	"N127_32"	9900	23270	120	437	449	132	103	104	22	99	98	0	495	488	106	140	141	24	100	100	0	0.941	0.994	1.000	0.965	1.550	1.049	0.789	120	571	689	694	-0.088	334	355	346	348	0
3	2	3	"PFN0021"	"N127_48"	10080	23270	130	368	378	132	88	90	20	96	95	0	938	965	246	121	124	21	100	100	0	0.343	0.344	0.355	0.316	1.679	0.349	0.811	120	539	1097	1134	-1.545	280	817	290	844	0
3	3	3	"PFN0027"	"N128_1"	10270	23260	130	144	148	38	83	83	15	90	83	0	173	177	35	116	117	18	93	74	0	1.070	1.066	0.994	1.020	2.458	1.011	0.410	120	556	118	126	0.098	61	57	65	61	0
3	4	3	"PFN0057"	"N128_56"	10460	23270	130	393	392	117	84	84	16	99	99	0	919	959	253	116	117	18	100	100	0	0.385	0.365	0.379	0.351	1.515	0.357	0.851	120	491	1112	1151	-1.378	309	803	308	843	0
3	5	3	"PFB0078"	"B297"	10660	23260	130	246	257	67	84	86	18	100	100	0	480	496	117	116	118	19	100	100	0	0.445	0.455	0.461	0.443	1.464	0.429	0.773	120	517	526	553	-1.168	162	364	173	380	0
3	6	3	"PFB0080"	"B3"	10840	23260	120	514	509	116	87	88	18	100	100	0	458	440	85	118	119	19	100	100	0	1.256	1.311	1.281	1.312	1.386	1.322	0.843	120	500	767	744	0.329	427	340	422	322	0
3	7	3	"PFB0083"	"B306"	11030	23260	130	252	248	52	85	87	18	100	100	0	209	211	39	117	118	18	99	93	0	1.815	1.734	1.756	1.799	1.553	1.684	0.644	120	559	259	257	0.860	167	92	163	94	0
3	8	3	"PFB0085"	"B310"	11230	23260	130	1610	1570	462	82	84	16	100	100	0	1265	1294	384	116	117	18	100	100	0	1.330	1.263	1.266	1.267	1.328	1.247	0.871	120	592	2677	2666	0.411	1528	1149	1488	1178	0
3	9	3	"PFB0090"	"B32"	11420	23260	130	135	141	33	85	86	17	89	74	0	195	198	39	119	121	19	94	86	0	0.658	0.709	0.698	0.627	2.416	0.706	0.457	120	566	126	135	-0.604	50	76	56	79	0
3	10	3	"PFB0092"	"B322"	11610	23260	130	213	212	61	88	89	18	99	95	0	451	468	128	122	124	20	100	100	0	0.380	0.358	0.362	0.334	1.661	0.335	0.696	120	579	454	470	-1.396	125	329	124	346	0
3	11	3	"PFB0109"	"B366"	11810	23260	130	336	350	107	86	89	18	100	100	0	704	713	209	120	122	20	100	100	0	0.428	0.445	0.428	0.440	1.345	0.430	0.829	120	564	834	857	-1.224	250	584	264	593	0
3	12	3	"PFB0111"	"B370"	11990	23260	130	289	314	115	84	85	17	100	100	0	463	470	160	116	117	18	100	100	0	0.591	0.650	0.653	0.637	1.466	0.630	0.830	120	547	552	584	-0.759	205	347	230	354	0
3	13	3	"PFB0114"	"B374"	12180	23260	130	445	450	136	85	87	18	100	100	0	655	657	179	117	119	19	100	100	0	0.669	0.676	0.666	0.669	1.334	0.672	0.840	120	560	898	905	-0.580	360	538	365	540	0
3	14	3	"PFB0120"	"B388"	12370	23260	120	197	204	58	84	86	18	97	95	0	274	275	64	115	117	19	100	99	0	0.711	0.750	0.772	0.714	1.843	0.765	0.669	120	500	272	280	-0.493	113	159	120	160	0
3	15	3	"PFB0122"	"B391"	12560	23260	130	764	771	323	83	85	16	100	100	0	896	878	297	111	114	18	100	100	0	0.868	0.897	0.892	0.846	1.573	0.939	0.838	120	578	1466	1455	-0.205	681	785	688	767	0
3	16	3	"PFB0125"	"B397"	12760	23260	120	198	198	56	83	85	17	97	92	0	466	475	111	111	113	19	100	100	0	0.324	0.316	0.288	0.286	1.740	0.319	0.728	120	545	470	479	-1.626	115	355	115	364	0
3	17	3	"PFB0143"	"B440"	12970	23230	150	89	93	18	87	90	21	19	3	0	110	112	22	118	124	54	0	0	0	-0.250	-1.000	0.590	0.602	3.460	0.134	0.110	156	608	-6	0	Error	2	-8	6	-6	-50
3	18	3	"PFB0145"	"B444"	13130	23250	130	1424	1503	613	87	88	18	100	100	0	650	658	216	117	119	20	100	99	0	2.508	2.617	2.544	2.602	1.628	2.700	0.846	120	508	1870	1957	1.327	1337	533	1416	541	0
3	19	3	"PFB0147"	"B449"	13340	23250	130	1568	1570	616	84	86	22	100	100	0	759	793	276	112	114	20	100	100	0	2.294	2.182	2.102	2.167	1.359	2.201	0.846	120	592	2131	2167	1.198	1484	647	1486	681	0
3	20	3	"PFB0149"	"B453"	13530	23250	130	1815	1849	631	82	85	22	100	100	0	1520	1569	504	112	114	19	100	100	0	1.231	1.213	1.221	1.204	1.320	1.188	0.873	120	542	3141	3224	0.300	1733	1408	1767	1457	0
3	21	3	"PFB0151"	"B456"	13710	23250	130	1663	1752	563	83	84	18	100	100	0	1422	1405	423	112	114	17	100	100	0	1.206	1.291	1.278	1.300	1.426	1.275	0.863	120	539	2890	2962	0.270	1580	1310	1669	1293	0
3	22	3	"PFB0153"	"B458"	13900	23250	130	233	237	64	82	83	17	99	99	0	364	373	90	107	107	15	100	100	0	0.588	0.583	0.589	0.559	1.539	0.556	0.746	120	647	408	421	-0.767	151	257	155	266	0
3	1	4	"PFB0170"	"B491"	9920	23460	120	2602	2633	780	97	99	21	100	100	0	1872	1894	482	133	134	21	100	100	0	1.440	1.440	1.488	1.423	1.280	1.481	0.898	120	574	4244	4297	0.527	2505	1739	2536	1761	0
3	2	4	"PFB0172"	"B496"	10110	23460	120	236	236	51	91	93	20	100	99	0	282	287	59	127	128	20	100	97	0	0.935	0.906	0.909	0.914	1.586	0.901	0.730	120	501	300	305	-0.096	145	155	145	160	0
3	3	4	"PFB0174"	"B498"	10300	23460	120	288	304	88	89	92	20	99	99	0	354	358	87	123	125	20	100	100	0	0.861	0.915	0.951	0.904	1.609	0.942	0.687	120	533	430	450	-0.215	199	231	215	235	0
3	4	4	"PFB0177"	"B50"	10490	23420	150	102	102	22	88	90	19	41	14	0	125	127	22	121	123	19	25	7	0	3.500	2.333	1.211	1.323	3.556	1.115	0.021	156	626	18	20	1.807	14	4	14	6	-50
3	5	4	"PFB0179"	"B504"	10680	23460	130	371	376	115	83	85	18	100	100	0	440	442	110	114	118	20	100	100	0	0.883	0.893	0.894	0.876	1.422	0.925	0.823	120	542	614	621	-0.179	288	326	293	328	0
3	6	4	"PFB0181"	"B506"	10870	23460	130	143	146	33	81	83	16	97	83	0	177	179	34	113	114	17	94	82	0	0.969	0.985	1.018	0.998	2.164	0.968	0.406	120	545	126	131	-0.046	62	64	65	66	0
3	7	4	"PFD0024"	"D12635_25"	11050	23450	130	625	667	187	82	84	16	100	100	0	1049	1050	307	114	115	16	100	100	0	0.581	0.625	0.601	0.636	1.455	0.586	0.864	120	547	1478	1521	-0.784	543	935	585	936	0
3	8	4	"PFD0027"	"D12635_33"	11240	23460	130	217	224	49	82	82	16	99	98	0	292	295	57	115	117	18	100	100	0	0.763	0.789	0.790	0.777	1.558	0.793	0.733	120	561	312	322	-0.391	135	177	142	180	0
3	9	4	"PFD0029"	"D12635_37"	11430	23460	130	1505	1468	459	82	84	17	100	100	0	980	1028	265	116	117	18	100	100	0	1.647	1.520	1.571	1.460	1.558	1.620	0.870	120	519	2287	2298	0.720	1423	864	1386	912	0
3	10	4	"PFD0031"	"D12635_39"	11620	23450	130	1472	1495	495	81	82	16	100	100	0	1636	1656	561	112	114	19	100	100	0	0.913	0.916	0.929	0.941	1.586	0.896	0.846	120	537	2915	2958	-0.132	1391	1524	1414	1544	0
3	11	4	"PFD0034"	"D12635_48"	11810	23450	130	1428	1436	440	80	82	16	100	100	0	1182	1173	340	110	113	19	100	100	0	1.257	1.276	1.283	1.286	1.518	1.277	0.847	120	540	2420	2419	0.331	1348	1072	1356	1063	0
3	12	4	"PFD0036"	"D12635_51"	12000	23450	130	9183	9145	2679	83	85	17	100	100	0	4801	4958	1365	113	115	18	100	100	0	1.941	1.870	1.899	1.862	1.281	1.925	0.894	120	521	13788	13907	0.957	9100	4688	9062	4845	0
3	13	4	"PFD0064"	"D16785_11"	12190	23450	130	249	258	59	85	86	17	100	100	0	343	341	70	116	117	18	100	100	0	0.722	0.769	0.783	0.761	1.477	0.751	0.737	120	493	391	398	-0.469	164	227	173	225	0
3	14	4	"PFD0066"	"D16785_17"	12380	23450	120	185	186	39	86	87	16	99	96	0	343	344	64	114	116	19	100	100	0	0.432	0.435	0.435	0.419	1.547	0.420	0.691	120	480	328	330	-1.210	99	229	100	230	0
3	15	4	"PFD0069"	"D16785_21"	12570	23450	130	474	481	122	86	87	16	100	100	0	586	579	120	114	116	18	100	100	0	0.822	0.849	0.877	0.836	1.374	0.853	0.838	120	549	860	860	-0.283	388	472	395	465	0
3	16	4	"PFD0073"	"D16785_3"	12770	23450	130	5822	5988	1855	84	86	16	100	100	0	5558	5693	1469	114	115	17	100	100	0	1.054	1.058	1.061	1.040	1.300	1.081	0.914	120	540	11182	11483	0.076	5738	5444	5904	5579	0
3	17	4	"PFD0075"	"D16785_33"	12960	23450	120	210	217	52	84	86	18	99	96	0	232	233	46	115	117	17	99	98	0	1.077	1.127	1.136	1.103	2.121	1.169	0.610	120	490	243	251	0.107	126	117	133	118	0
3	18	4	"PFD0077"	"D16785_36"	13150	23450	120	549	543	169	83	85	19	100	99	0	1345	1341	342	115	117	20	100	100	0	0.379	0.375	0.370	0.355	1.578	0.366	0.830	120	498	1696	1686	-1.400	466	1230	460	1226	0
3	19	4	"PFD0096"	"D17715_112"	13350	23450	130	744	716	196	80	81	17	99	99	0	880	879	185	106	107	18	100	100	0	0.858	0.823	0.817	0.802	1.465	0.842	0.874	120	557	1438	1409	-0.221	664	774	636	773	0
3	20	4	"PFD0098"	"D17715_12"	13540	23450	120	264	265	75	80	80	15	100	99	0	562	581	148	106	108	18	100	100	0	0.404	0.389	0.397	0.371	1.645	0.371	0.750	120	499	640	660	-1.309	184	456	185	475	0
3	21	4	"PFD0102"	"D17715_13"	13730	23450	130	481	484	142	82	82	17	100	99	0	817	849	245	109	111	17	100	100	0	0.564	0.543	0.555	0.526	1.582	0.540	0.837	120	548	1107	1142	-0.827	399	708	402	740	0
3	22	4	"PFD0104"	"D17715_134"	13920	23440	130	235	231	50	80	81	16	100	100	0	254	255	50	104	106	15	99	99	0	1.033	1.000	0.994	0.986	1.579	0.983	0.708	120	647	305	302	0.047	155	150	151	151	0
3	1	5	"PFD0106"	"D17715_138"	9930	23650	120	160	160	36	92	95	25	89	70	0	258	260	48	126	129	20	100	98	0	0.515	0.507	0.528	0.458	2.121	0.499	0.384	120	564	200	202	-0.957	68	132	68	134	0
3	2	5	"PFD0108"	"D17715_140"	10110	23650	120	239	245	52	95	97	20	100	99	0	435	434	96	130	131	20	100	100	0	0.472	0.493	0.506	0.490	1.508	0.473	0.773	120	518	449	454	-1.083	144	305	150	304	0
3	3	5	"PFD0130"	"D17715_44"	10310	23660	110	124	126	30	93	96	20	65	36	0	158	159	30	126	127	19	67	43	0	0.969	1.000	1.009	0.932	3.757	1.250	0.112	80	472	63	66	-0.046	31	32	33	33	0
3	4	5	"PFD0132"	"D17715_47"	10500	23650	120	122	128	33	89	91	20	65	43	0	187	190	38	121	123	20	93	79	0	0.500	0.565	0.460	0.498	3.134	0.585	0.247	120	494	99	108	-1.000	33	66	39	69	0
3	5	5	"PFD0134"	"D17715_5"	10680	23650	120	143	142	27	82	84	19	91	77	0	183	185	35	110	113	18	96	86	0	0.836	0.800	0.832	0.799	2.106	0.770	0.503	120	457	134	135	-0.259	61	73	60	75	0
3	6	5	"PFD0136"	"D17715_51"	10880	23650	130	131	136	36	81	84	21	85	58	0	205	207	43	110	112	17	95	93	0	0.526	0.567	0.583	0.526	2.248	0.617	0.385	120	492	145	152	-0.926	50	95	55	97	0
3	7	5	"PFD0138"	"D17715_56"	11060	23650	130	2128	2223	617	84	89	30	100	100	0	1552	1573	382	114	116	18	100	100	0	1.421	1.466	1.428	1.462	1.277	1.483	0.897	120	519	3482	3598	0.507	2044	1438	2139	1459	0
3	8	5	"PFD0141"	"D17715_61"	11260	23650	130	320	328	95	85	89	29	99	99	0	359	363	76	115	118	18	100	100	0	0.963	0.980	0.978	0.969	1.475	1.042	0.766	120	488	479	491	-0.054	235	244	243	248	0
3	9	5	"PFE0196"	"E18169_1"	11440	23640	140	1241	1208	536	84	86	18	100	100	0	1071	1059	425	116	117	18	99	98	0	1.212	1.192	1.200	1.186	1.857	1.219	0.887	156	520	2112	2067	0.277	1157	955	1124	943	0
3	10	5	"PFE0199"	"E18440_1"	11630	23640	120	607	653	237	80	82	17	100	100	0	746	759	218	111	113	18	100	100	0	0.830	0.884	0.882	0.855	1.427	0.920	0.873	120	434	1162	1221	-0.269	527	635	573	648	0
3	11	5	"PFE0201"	"E18440_5"	11800	23640	120	181	184	41	82	84	18	99	95	0	320	331	80	111	112	17	100	100	0	0.474	0.464	0.449	0.453	1.727	0.418	0.632	120	461	308	322	-1.078	99	209	102	220	0
3	12	5	"PFE0203"	"E18445_1"	12000	23630	120	309	311	82	84	87	18	99	98	0	515	520	109	116	117	17	100	100	0	0.564	0.562	0.563	0.537	1.603	0.550	0.768	120	499	624	631	-0.826	225	399	227	404	0
3	13	5	"PFE0206"	"E18512_1"	12190	23620	130	372	404	138	86	87	17	100	100	0	478	477	132	117	118	17	99	99	0	0.792	0.883	0.875	0.871	1.679	0.913	0.769	120	409	647	678	-0.336	286	361	318	360	0
3	14	5	"PFE0208"	"E18512_4"	12360	23640	150	102	104	24	85	87	17	49	27	0	124	124	19	115	116	17	30	10	0	1.889	2.111	1.348	1.351	3.662	2.853	0.006	156	522	26	28	0.918	17	9	19	9	-50
3	15	5	"PFE0230"	"E19008_1"	12570	23630	130	525	517	128	85	88	17	100	100	0	1196	1164	281	116	116	17	100	100	0	0.407	0.412	0.395	0.411	1.391	0.391	0.874	120	543	1520	1480	-1.295	440	1080	432	1048	0
3	16	5	"PFE0234"	"E19248_7"	12770	23630	130	1715	1780	711	85	86	16	100	100	0	1238	1245	456	115	115	16	100	100	0	1.451	1.500	1.489	1.496	1.500	1.535	0.865	120	461	2753	2825	0.538	1630	1123	1695	1130	0
3	17	5	"PFE0237"	"E19278_2"	12950	23630	120	331	351	126	84	85	17	100	100	0	441	454	130	116	117	17	100	100	0	0.760	0.790	0.777	0.760	1.480	0.801	0.797	120	386	572	605	-0.396	247	325	267	338	0
3	18	5	"PFE0239"	"E19278_6"	13120	23630	150	96	101	25	84	86	19	35	17	0	128	128	23	115	118	20	38	10	0	0.923	1.308	1.050	1.017	3.298	1.322	0.093	156	498	25	30	-0.115	12	13	17	13	-50
3	19	5	"PFE0243"	"E19631_3"	13340	23630	120	574	588	188	82	84	18	100	100	0	1692	1690	463	110	112	21	100	100	0	0.311	0.320	0.313	0.314	1.388	0.312	0.879	120	491	2074	2086	-1.685	492	1582	506	1580	0
3	20	5	"PFE0246"	"E19695_2"	13530	23630	130	617	606	159	80	81	16	100	100	0	780	776	208	109	110	17	100	100	0	0.800	0.789	0.798	0.798	1.434	0.755	0.859	120	509	1208	1193	-0.321	537	671	526	667	0
3	21	5	"PFE0270"	"E20800_3"	13730	23630	130	432	458	132	80	82	16	100	100	0	395	407	97	111	112	16	100	100	0	1.239	1.277	1.288	1.270	1.368	1.309	0.845	120	540	636	674	0.310	352	284	378	296	0
3	22	5	"PFE0275"	"E21089_1"	13930	23640	150	85	86	17	78	79	16	27	9	0	106	106	16	104	106	16	19	1	0	3.500	4.000	0.974	0.974	3.947	1.675	0.004	156	770	9	10	1.807	7	2	8	2	-50
3	1	6	"PFE0277"	"E21208_2"	9930	23840	120	149	155	39	92	93	19	88	75	0	168	170	29	122	128	78	15	0	0	1.239	1.313	1.395	1.435	3.229	0.256	0.105	120	548	103	111	0.309	57	46	63	48	0
3	2	6	"PFE0279"	"E21208_4"	10110	23840	120	237	246	72	94	96	19	99	95	0	298	304	64	123	130	83	95	56	0	0.817	0.840	0.801	0.809	1.606	0.871	0.701	120	480	318	333	-0.291	143	175	152	181	0
3	3	6	"PFE0282"	"E21586_1"	10300	23840	120	643	664	251	91	93	17	100	100	0	1128	1207	451	122	123	18	100	100	0	0.549	0.528	0.492	0.526	1.646	0.485	0.785	120	472	1558	1658	-0.866	552	1006	573	1085	0
3	4	6	"PFE0285"	"E21786_1"	10490	23820	120	1335	1327	456	87	89	18	100	100	0	1452	1535	541	119	121	19	100	99	0	0.936	0.876	0.858	0.905	1.690	0.848	0.862	120	428	2581	2656	-0.095	1248	1333	1240	1416	0
3	5	6	"PFE0322"	"E23195_1"	10660	23820	120	165	167	37	84	86	19	98	90	0	196	196	29	112	115	18	99	96	0	0.964	0.988	0.986	0.978	1.854	1.047	0.499	120	455	165	167	-0.052	81	84	83	84	0
3	6	6	"PFE0330"	"E23784_1"	10860	23820	120	411	415	126	85	88	20	100	100	0	732	747	221	113	114	16	100	100	0	0.527	0.521	0.489	0.514	1.535	0.497	0.827	120	458	945	964	-0.925	326	619	330	634	0
3	7	6	"PFE0333"	"E23986_1"	11050	23820	120	233	244	62	95	99	33	100	94	0	435	434	112	120	121	18	99	99	0	0.438	0.475	0.462	0.466	1.598	0.451	0.726	120	451	453	463	-1.191	138	315	149	314	0
3	8	6	"PFE0342"	"E24470_2"	11250	23820	130	746	697	188	95	100	31	100	100	0	985	945	218	123	125	19	100	100	0	0.755	0.732	0.775	0.724	1.448	0.730	0.873	120	526	1513	1424	-0.405	651	862	602	822	0
3	9	6	"PFE0347"	"E24550_1"	11450	23820	110	127	127	25	90	93	21	71	37	0	146	149	31	122	124	20	53	27	0	1.542	1.370	1.316	1.299	3.821	0.924	0.130	80	440	61	64	0.624	37	24	37	27	0
3	10	6	"PFE0349"	"E24569_3"	11630	23820	130	313	319	94	85	88	19	100	100	0	432	432	103	116	119	18	99	99	0	0.722	0.741	0.735	0.735	1.636	0.752	0.801	120	567	544	550	-0.471	228	316	234	316	0
3	11	6	"PFF0266"	"F17836_2"	11820	23820	120	285	286	65	85	88	19	100	100	0	520	517	124	114	116	17	100	100	0	0.493	0.499	0.522	0.497	1.444	0.467	0.799	120	469	606	604	-1.021	200	406	201	403	0
3	12	6	"PFF0268"	"F17989_2"	12010	23820	120	232	238	52	87	88	18	100	99	0	568	570	124	116	117	17	100	100	0	0.321	0.333	0.321	0.329	1.522	0.316	0.798	120	507	597	605	-1.640	145	452	151	454	0
3	13	6	"PFF0274"	"F18154_3"	12210	23800	150	98	102	21	86	87	17	43	17	0	125	127	18	117	118	16	31	11	0	1.500	1.600	1.250	1.270	4.569	3.113	0.009	156	572	20	26	0.585	12	8	16	10	-50
3	14	6	"PFF0278"	"F18417_1"	12390	23830	120	779	722	224	86	88	17	96	96	0	1794	1711	365	116	116	16	100	100	0	0.413	0.399	0.408	0.364	1.755	0.403	0.894	120	468	2371	2231	-1.276	693	1678	636	1595	0
3	15	6	"PFF0285"	"F18525_1"	12590	23830	120	230	236	66	85	87	18	97	93	0	669	664	149	115	116	16	100	100	0	0.262	0.275	0.273	0.246	1.777	0.274	0.781	120	469	699	700	-1.934	145	554	151	549	0
3	16	6	"PFF0289"	"F18567_3"	12750	23790	150	93	93	20	84	85	17	32	12	0	113	114	18	115	116	17	14	1	0	-4.500	-9.000	0.828	1.018	3.979	3.386	0.006	156	609	7	8	Error	9	-2	9	-1	-50
3	17	6	"PFF0323"	"F19549_1"	12970	23810	120	3254	3228	843	84	85	17	100	100	0	2580	2523	746	115	117	16	100	100	0	1.286	1.306	1.299	1.365	1.507	1.288	0.874	120	480	5635	5552	0.363	3170	2465	3144	2408	0
3	18	6	"PFF0329"	"F19626_1"	13150	23800	150	96	97	20	86	88	18	33	10	0	114	115	18	117	119	19	12	1	0	-3.333	-5.500	1.000	1.086	3.993	0.992	0.003	156	612	7	9	Error	10	-3	11	-2	-50
3	19	6	"PFF0332"	"F19746_5"	13380	23820	150	100	103	25	85	86	17	43	22	0	139	142	25	116	117	17	58	33	0	0.652	0.692	0.653	0.686	3.438	0.726	0.056	156	594	38	44	-0.617	15	23	18	26	-50
3	20	6	"PFF0334"	"F19787_2"	13540	23820	120	5051	4991	1370	84	86	16	100	100	0	9440	9130	2396	115	118	19	100	100	0	0.533	0.544	0.541	0.543	1.366	0.527	0.887	120	448	14292	13922	-0.909	4967	9325	4907	9015	0
3	21	6	"PFF0336"	"F19828_2"	13740	23820	120	193	194	39	82	85	17	100	100	0	236	232	36	116	118	18	100	99	0	0.925	0.966	0.967	0.947	1.672	0.948	0.606	120	488	231	228	-0.112	111	120	112	116	0
3	22	6	"PFF0338"	"F19846_4"	13920	23820	150	109	355	826	80	129	344	9	8	0	129	380	952	109	227	823	8	6	0	1.450	1.015	1.429	1.394	3.938	0.521	0.758	156	738	49	546	0.536	29	20	275	271	-50
3	1	7	"PFF0364"	"F20448_4"	9920	24020	130	460	455	108	90	92	20	100	100	0	987	962	251	121	126	71	100	98	0	0.427	0.434	0.430	0.443	1.428	0.396	0.841	120	654	1236	1206	-1.227	370	866	365	841	0
3	2	7	"PFF0366"	"F20625_1"	10120	24030	120	885	839	221	93	95	20	100	100	0	968	938	177	121	128	83	100	100	0	0.935	0.913	0.921	0.887	1.383	0.935	0.878	120	477	1639	1563	-0.097	792	847	746	817	0
3	3	7	"PFF0369"	"F20760_1"	10300	24020	140	365	349	103	92	93	18	99	98	0	591	558	135	120	122	17	100	98	0	0.580	0.587	0.596	0.574	1.588	0.598	0.843	156	554	744	695	-0.787	273	471	257	438	0
3	4	7	"PFF0372"	"F20855_1"	10500	24020	140	166	169	49	88	90	17	87	80	0	174	181	36	119	121	16	91	83	0	1.418	1.306	1.245	1.228	2.297	1.453	0.481	156	590	133	143	0.504	78	55	81	62	0
3	5	7	"PFF0375"	"F20870_2"	10690	24030	120	168	173	36	88	91	18	97	92	0	324	328	52	120	121	17	100	100	0	0.392	0.409	0.386	0.376	1.683	0.380	0.596	120	481	284	293	-1.350	80	204	85	208	0
3	6	7	"PFF0378"	"F20896_3"	10870	24010	150	108	109	23	91	94	20	45	14	0	131	134	21	121	123	19	34	11	0	1.700	1.385	1.182	1.149	4.112	1.755	0.027	156	706	27	31	0.766	17	10	18	13	-50
3	7	7	"PFF0409"	"F22107_2"	11120	24000	150	103	106	22	96	98	23	23	7	0	131	133	23	124	126	18	29	12	0	1.000	1.111	0.957	1.005	3.199	1.690	0.039	156	632	14	19	0.000	7	7	10	9	-50
3	8	7	"PFF0415"	"F22233_2"	11260	24030	130	306	301	85	97	100	22	98	95	0	688	688	152	127	129	20	100	100	0	0.373	0.364	0.360	0.336	1.646	0.356	0.760	120	416	770	765	-1.424	209	561	204	561	0
3	9	7	"PFF0417"	"F2227_1"	11450	24020	130	1411	1367	345	93	96	21	100	100	0	2022	1884	551	124	126	22	99	99	0	0.694	0.724	0.709	0.778	1.717	0.693	0.879	120	563	3216	3034	-0.526	1318	1898	1274	1760	0
3	10	7	"PFF0420"	"F22395_1"	11630	24030	110	146	147	30	87	89	19	93	72	0	132	135	25	117	118	17	47	30	0	3.933	3.333	2.214	2.475	2.306	3.023	0.147	80	474	74	78	1.976	59	15	60	18	0
3	11	7	"PFF0431"	"F22631_1"	11840	24010	150	92	93	17	88	89	19	18	4	0	116	118	22	117	120	18	20	8	0	-4.000	5.000	0.600	0.623	4.090	0.320	0.001	156	661	3	6	Error	4	-1	5	1	-50
3	12	7	"PFF0435"	"F22741_2"	12030	24020	130	342	333	91	89	89	17	100	100	0	676	643	159	116	117	16	100	99	0	0.452	0.463	0.463	0.456	1.660	0.445	0.805	120	493	813	771	-1.146	253	560	244	527	0
3	13	7	"PFF1070"	"F45236_1"	12210	24020	120	2459	2301	613	89	90	17	100	100	0	1196	1136	314	115	116	16	99	99	0	2.192	2.167	2.166	2.211	1.417	2.201	0.896	120	524	3451	3233	1.133	2370	1081	2212	1021	0
3	14	7	"PFF1072"	"F4524_3"	12410	24020	120	254	253	60	85	87	17	100	98	0	458	446	96	115	117	17	100	100	0	0.493	0.508	0.521	0.497	1.539	0.501	0.800	120	515	512	499	-1.021	169	343	168	331	0
3	15	7	"PFF1075"	"F45282_1"	12600	24020	120	250	253	65	84	85	17	100	100	0	269	273	47	114	116	17	100	100	0	1.071	1.063	1.045	1.035	1.531	1.159	0.660	120	500	321	328	0.099	166	155	169	159	0
3	16	7	"PFF1077"	"F45296_2"	12790	24020	120	258	256	56	85	85	17	100	98	0	433	430	95	113	114	16	100	100	0	0.541	0.539	0.529	0.527	1.494	0.524	0.829	120	562	493	488	-0.887	173	320	171	317	0
3	17	7	"PFF1080"	"F45354_1"	12990	24020	120	742	724	228	85	85	17	99	99	0	946	893	239	114	115	16	99	99	0	0.790	0.820	0.826	0.818	1.570	0.828	0.873	120	528	1489	1418	-0.341	657	832	639	779	0
3	18	7	"PFF1082"	"F4541_1"	13170	24020	120	473	459	123	86	88	16	100	100	0	2227	2044	485	118	119	16	100	100	0	0.183	0.194	0.191	0.188	1.423	0.187	0.856	120	512	2496	2299	-2.446	387	2109	373	1926	0
3	19	7	"PFF1120"	"F46301_17"	13360	24010	120	1154	1103	266	83	86	17	100	100	0	1098	1009	282	117	118	17	100	99	0	1.092	1.143	1.167	1.216	1.617	1.112	0.870	120	499	2052	1912	0.127	1071	981	1020	892	0
3	20	7	"PFF1128"	"F46381_1"	13550	24010	130	3316	3173	936	85	87	17	100	100	0	2780	2590	904	119	120	19	99	99	0	1.214	1.250	1.240	1.382	1.751	1.206	0.890	120	519	5892	5559	0.280	3231	2661	3088	2471	0
3	21	7	"PFF1133"	"F46513_1"	13740	24020	120	1722	1654	590	87	88	17	100	98	0	5229	5257	1208	121	122	20	100	100	0	0.320	0.305	0.316	0.277	1.801	0.309	0.880	120	479	6743	6703	-1.643	1635	5108	1567	5136	0
3	22	7	"PFF1136"	"F46584_1"	13930	24020	130	6082	5832	2141	86	143	373	95	94	0	7764	7246	2096	118	257	893	99	97	0	0.784	0.806	0.833	0.706	1.995	0.818	0.896	120	624	13642	12874	-0.351	5996	7646	5746	7128	0
3	1	8	"PFF1138"	"F46705_1"	9950	24220	130	6113	5638	1728	92	93	19	100	100	0	3343	3110	813	121	123	17	100	100	0	1.869	1.855	1.883	1.820	1.404	1.924	0.902	120	593	9243	8535	0.902	6021	3222	5546	2989	0
3	2	8	"PFF1140"	"F46816_1"	10120	24220	120	665	674	170	92	94	18	100	100	0	751	776	361	121	123	18	100	100	0	0.910	0.889	0.944	0.943	1.512	0.742	0.704	120	463	1203	1237	-0.137	573	630	582	655	0
3	3	8	"PFF1163"	"F47563_1"	10320	24220	120	196	210	69	90	95	46	95	60	0	252	250	48	120	123	23	100	95	0	0.803	0.923	0.908	0.884	1.755	1.386	0.519	120	493	238	250	-0.316	106	132	120	130	0
3	4	8	"PFF1165"	"F47822_1"	10510	24220	120	352	347	86	88	89	18	100	99	0	265	261	47	119	120	16	100	100	0	1.808	1.824	1.897	1.806	1.619	1.948	0.754	120	484	410	401	0.855	264	146	259	142	0
3	5	8	"PFF1167"	"F47864_3"	10710	24220	130	655	628	181	90	92	18	100	99	0	627	620	138	121	121	18	100	100	0	1.117	1.078	1.069	1.033	1.579	1.108	0.853	120	495	1071	1037	0.159	565	506	538	499	0
3	6	8	"PFF1175"	"F48138_1"	10890	24220	120	155	158	35	90	92	19	92	80	0	255	255	51	121	123	18	99	96	0	0.485	0.507	0.496	0.484	1.902	0.492	0.544	120	480	199	202	-1.044	65	134	68	134	0
3	7	8	"PFF1179"	"F48181_2"	11080	24220	120	1347	1314	415	93	96	22	100	100	0	1504	1395	387	126	127	19	100	100	0	0.910	0.962	0.965	0.946	1.435	0.958	0.885	120	513	2632	2490	-0.136	1254	1378	1221	1269	0
3	8	8	"PFF1182"	"F48253_3"	11290	24180	150	112	114	28	98	100	22	32	13	0	130	132	19	127	129	23	14	2	0	4.667	3.200	1.500	1.340	3.557	2.225	0.022	156	550	17	21	2.222	14	3	16	5	-50
3	9	8	"PFF1197"	"F48515_1"	11470	24220	130	567	544	197	95	94	20	100	96	0	877	908	229	122	124	20	100	100	0	0.625	0.571	0.580	0.507	1.801	0.602	0.834	120	501	1227	1235	-0.678	472	755	449	786	0
3	10	8	"PFF1204"	"F48839_1"	11660	24210	130	465	460	120	91	92	19	100	100	0	702	665	175	123	124	19	100	100	0	0.646	0.681	0.692	0.699	1.545	0.660	0.848	120	589	953	911	-0.631	374	579	369	542	0
3	11	8	"PFF1208"	"F49178_1"	11890	24210	150	105	104	23	90	92	19	39	12	0	139	140	26	123	124	20	47	19	0	0.938	0.824	0.791	0.814	2.901	0.775	0.077	156	583	31	31	-0.093	15	16	14	17	-50
3	12	8	"PFF1210"	"F4934_1"	12040	24210	130	746	731	206	90	91	18	100	100	0	742	731	190	115	117	17	100	100	0	1.046	1.041	1.053	1.055	1.439	1.042	0.881	120	442	1283	1257	0.065	656	627	641	616	0
3	13	8	"PFF1215"	"F49538_1"	12230	24210	120	2413	2289	595	89	91	30	100	100	0	3042	2904	646	114	116	18	100	100	0	0.794	0.789	0.803	0.786	1.313	0.785	0.910	120	485	5252	4990	-0.333	2324	2928	2200	2790	0
3	14	8	"PFF1218"	"F49644_4"	12420	24210	120	677	658	180	88	91	30	100	100	0	645	611	157	115	118	18	100	100	0	1.111	1.149	1.135	1.158	1.449	1.152	0.873	120	522	1119	1066	0.152	589	530	570	496	0
3	15	8	"PFF1901"	"F8433_1"	12610	24210	120	1771	1752	404	87	88	17	100	100	0	1484	1478	323	115	117	17	100	100	0	1.230	1.222	1.206	1.224	1.310	1.230	0.904	120	500	3053	3028	0.299	1684	1369	1665	1363	0
3	16	8	"PFF1905"	"F8612_1"	12810	24210	120	1053	1045	336	87	90	32	100	100	0	1673	1656	537	116	131	131	100	99	0	0.620	0.622	0.612	0.625	1.406	0.589	0.874	120	493	2523	2498	-0.689	966	1557	958	1540	0
3	17	8	"PFF1913"	"F8921_1"	13000	24210	120	1314	1260	384	88	92	32	100	100	0	3776	3623	1048	118	133	127	100	100	0	0.335	0.334	0.328	0.330	1.405	0.319	0.880	120	523	4884	4677	-1.577	1226	3658	1172	3505	0
3	18	8	"PFF1915"	"F8939_2"	13190	24210	120	318	318	81	85	87	18	100	99	0	592	571	137	118	119	17	100	100	0	0.492	0.514	0.531	0.501	1.528	0.501	0.826	120	482	707	686	-1.025	233	474	233	453	0
3	19	8	"PFF1919"	"F9091_1"	13380	24210	120	342	334	112	82	85	17	100	98	0	618	609	144	114	116	17	100	100	0	0.516	0.509	0.515	0.463	1.682	0.511	0.788	120	445	764	747	-0.955	260	504	252	495	0
3	20	8	"PFF1921"	"F9247_1"	13550	24200	130	572	568	144	84	85	16	100	100	0	560	572	129	114	115	17	100	100	0	1.094	1.057	1.071	1.044	1.424	1.057	0.870	120	453	934	942	0.130	488	446	484	458	0
3	21	8	"PFI0014"	"I10798_1"	13730	24200	150	95	97	21	85	86	16	35	18	0	120	121	20	115	116	19	26	5	0	2.000	2.000	1.000	1.054	3.824	0.849	0.009	156	596	15	18	1.000	10	5	12	6	-50
3	22	8	"PFI0017"	"I10882_1"	13930	24200	120	323	310	86	85	85	16	97	95	0	774	739	143	111	113	17	100	100	0	0.359	0.358	0.363	0.328	1.669	0.361	0.840	120	568	901	853	-1.478	238	663	225	628	0
3	1	9	"PFI0023"	"I11056_2"	9940	24400	120	123	129	31	89	90	17	75	49	0	202	201	39	119	121	18	95	89	0	0.410	0.488	0.475	0.452	2.807	0.435	0.223	120	547	117	122	-1.288	34	83	40	82	0
3	2	9	"PFI0029"	"I11211_1"	10120	24400	120	192	197	43	90	91	17	97	96	0	228	231	35	119	119	18	100	99	0	0.936	0.955	0.995	0.906	1.819	0.988	0.623	120	485	211	219	-0.096	102	109	107	112	0
3	3	9	"PFI0033"	"I11281_1"	10330	24410	150	101	100	21	88	93	43	6	0	0	112	115	18	119	121	23	7	1	0	-1.857	-3.000	1.125	1.173	4.326	2.934	0.263	156	575	6	8	Error	13	-7	12	-4	-50
3	4	9	"PFI0035"	"I11342_1"	10500	24400	130	1009	1005	251	88	90	17	100	100	0	1451	1448	262	118	119	17	100	100	0	0.691	0.689	0.710	0.666	1.416	0.695	0.905	120	500	2254	2247	-0.533	921	1333	917	1330	0
3	5	9	"PFI0056"	"I12038_2"	10690	24390	130	306	303	70	90	92	18	100	99	0	200	198	34	116	118	17	96	89	0	2.571	2.598	2.607	2.747	1.801	2.844	0.656	120	518	300	295	1.363	216	84	213	82	0
3	6	9	"PFI0058"	"I12132_1"	10880	24400	120	421	404	97	90	93	19	100	100	0	1027	1003	221	119	120	17	100	100	0	0.365	0.355	0.355	0.343	1.418	0.342	0.884	120	511	1239	1198	-1.456	331	908	314	884	0
3	7	9	"PFI0060"	"I12159_3"	11080	24390	130	138	142	32	92	95	21	80	51	0	149	153	27	122	123	17	62	40	0	1.704	1.613	1.447	1.533	2.830	1.738	0.156	120	490	73	81	0.769	46	27	50	31	0
3	8	9	"PFI0063"	"I12192_2"	11260	24400	150	101	104	21	93	97	22	23	7	0	119	121	19	123	126	21	13	1	0	-2.000	-5.500	0.867	0.928	3.896	2.136	0.011	156	541	4	9	Error	8	-4	11	-2	-50
3	9	9	"PFI0069"	"I12412_1"	11460	24400	130	409	399	104	92	94	20	98	98	0	264	264	51	122	124	21	98	97	0	2.232	2.162	2.183	2.169	1.844	2.302	0.766	120	523	459	449	1.159	317	142	307	142	0
3	10	9	"PFI0072"	"I12552_2"	11650	24390	120	16594	15666	4269	94	97	21	100	100	0	6585	6184	1835	125	127	21	100	100	0	2.554	2.570	2.570	2.678	1.511	2.578	0.901	120	496	22960	21631	1.353	16500	6460	15572	6059	0
3	11	9	"PFI0105"	"I13369_2"	11840	24390	110	267	263	56	96	98	21	100	100	0	268	263	52	127	130	24	100	95	0	1.213	1.228	1.202	1.248	1.486	1.095	0.694	80	462	312	303	0.278	171	141	167	136	0
3	12	9	"PFI0107"	"I13466_1"	12030	24390	130	503	499	130	91	93	18	100	100	0	589	602	141	120	123	21	100	100	0	0.878	0.846	0.855	0.834	1.392	0.848	0.871	120	542	881	890	-0.187	412	469	408	482	0
3	13	9	"PFI0111"	"I13569_2"	12230	24390	130	569	556	154	87	90	28	100	100	0	934	948	245	117	119	18	100	100	0	0.590	0.564	0.558	0.558	1.337	0.547	0.885	120	587	1299	1300	-0.761	482	817	469	831	0
3	14	9	"PFI0113"	"I13674_4"	12410	24390	90	128	125	25	88	91	20	67	44	0	152	146	30	117	119	18	59	46	0	1.143	1.276	0.999	1.056	3.765	1.472	0.063	52	366	75	66	0.193	40	35	37	29	0
3	15	9	"PFI0118"	"I13901_1"	12630	24390	130	178	183	41	88	92	37	93	63	0	196	196	32	115	118	19	99	89	0	1.111	1.173	1.195	1.139	1.973	1.718	0.355	120	582	171	176	0.152	90	81	95	81	0
3	16	9	"PFI0122"	"I13918_1"	12810	24390	130	1090	1086	236	87	89	30	100	100	0	1690	1599	314	114	128	124	100	100	0	0.636	0.673	0.690	0.671	1.284	0.663	0.902	120	522	2579	2484	-0.652	1003	1576	999	1485	0
3	17	9	"PFJ0094"	"J1546_3"	12960	24390	90	130	133	33	89	92	23	73	44	0	143	144	24	118	119	19	63	34	0	1.640	1.692	1.544	1.524	2.594	1.883	0.242	52	337	66	70	0.714	41	25	44	26	0
3	18	9	"PFJ0104"	"J157_2"	13180	24390	120	131	132	31	85	88	21	79	52	0	160	159	27	116	118	19	79	54	0	1.045	1.093	1.096	1.092	2.317	1.177	0.288	120	530	90	90	0.064	46	44	47	43	0
3	19	9	"PFJ0107"	"J1588_1"	13370	24390	130	461	466	153	82	84	18	99	99	0	774	775	199	110	112	17	100	100	0	0.571	0.577	0.571	0.542	1.668	0.566	0.810	120	441	1043	1049	-0.809	379	664	384	665	0
3	20	9	"PFJ0110"	"J1616_1"	13540	24390	150	95	96	22	83	84	16	41	14	0	112	113	17	109	110	15	25	7	0	4.000	3.250	1.077	1.191	3.475	0.044	0.000	156	505	15	17	2.000	12	3	13	4	-50
3	21	9	"PFJ0116"	"J163_7"	13770	24400	120	144	150	38	83	84	16	94	82	0	258	265	62	109	110	16	99	98	0	0.409	0.429	0.388	0.386	1.978	0.417	0.566	120	516	210	223	-1.288	61	149	67	156	0
3	22	9	"PFJ0119"	"J167_13"	13960	24400	120	322	309	84	83	84	16	99	98	0	650	652	149	108	109	16	100	100	0	0.441	0.415	0.416	0.392	1.736	0.406	0.778	120	506	781	770	-1.181	239	542	226	544	0
3	1	10	"PFJ0157"	"J183_4"	9970	24600	140	258	264	65	90	92	20	99	96	0	531	517	146	117	118	19	100	99	0	0.406	0.435	0.420	0.433	1.665	0.403	0.804	156	784	582	574	-1.301	168	414	174	400	0
3	2	10	"PFJ0159"	"J183_6"	10150	24590	110	112	116	27	88	91	19	60	33	0	159	158	25	116	117	18	82	60	0	0.558	0.667	0.697	0.671	2.514	0.682	0.159	80	429	67	70	-0.841	24	43	28	42	0
3	3	10	"PFJ0161"	"J183_8"	10330	24590	120	252	255	69	88	89	16	98	98	0	468	466	119	116	118	17	100	100	0	0.466	0.477	0.477	0.465	1.560	0.450	0.795	120	492	516	517	-1.102	164	352	167	350	0
3	4	10	"PFJ0165"	"J1901_2"	10500	24590	80	126	141	59	88	90	17	84	65	0	153	156	31	118	120	16	73	51	0	1.086	1.395	1.126	1.249	2.736	2.413	0.193	52	310	73	91	0.119	38	35	53	38	0
3	5	10	"PFJ0168"	"J191_1"	10700	24590	130	323	332	93	88	90	17	97	97	0	476	488	116	117	118	17	100	100	0	0.655	0.658	0.655	0.611	1.674	0.653	0.851	120	641	594	615	-0.611	235	359	244	371	0
3	6	10	"PFJ0170"	"J191_6"	10880	24590	110	142	138	34	91	92	20	75	62	0	142	145	25	120	121	17	61	36	0	2.318	1.880	1.547	1.561	3.644	2.533	0.131	80	504	73	72	1.213	51	22	47	25	0
3	7	10	"PFJ0203"	"J21_13"	11120	24590	150	109	111	27	91	93	26	36	13	0	125	126	21	120	121	17	25	7	0	3.600	3.333	1.440	1.512	4.843	755.699	0.000	156	646	23	26	1.848	18	5	20	6	-50
3	8	10	"PFJ0207"	"J21_24"	11280	24580	130	418	417	127	91	93	28	100	100	0	512	501	143	120	121	17	100	99	0	0.834	0.856	0.868	0.861	1.548	0.818	0.814	120	451	719	707	-0.262	327	392	326	381	0
3	9	10	"PFJ0209"	"J21_26"	11460	24590	130	404	393	132	91	93	19	99	98	0	593	585	163	120	122	19	100	100	0	0.662	0.649	0.646	0.606	1.828	0.647	0.810	120	568	786	767	-0.596	313	473	302	465	0
3	10	10	"PFJ0212"	"J21_31"	11660	24580	130	5659	5436	1134	93	95	20	100	100	0	5426	5100	1313	122	124	21	100	100	0	1.049	1.073	1.040	1.142	1.667	1.044	0.897	120	582	10870	10321	0.070	5566	5304	5343	4978	0
3	11	10	"PFJ0216"	"J21_9"	11850	24610	150	91	93	19	92	94	19	14	3	0	108	110	20	125	128	23	5	1	0	0.059	-0.067	0.669	0.648	3.348	0.567	0.008	156	685	-18	-14	-4.087	-1	-17	1	-15	-50
3	12	10	"PFJ0218"	"J222_2"	12040	24590	120	233	239	68	90	92	18	99	95	0	480	472	113	121	123	19	100	99	0	0.398	0.425	0.436	0.402	1.697	0.416	0.741	120	528	502	500	-1.328	143	359	149	351	0
3	13	10	"PFJ0247"	"J242_2"	12240	24590	130	142	140	32	90	92	19	80	65	0	169	167	31	122	123	18	80	60	0	1.106	1.111	1.059	1.014	2.952	1.124	0.286	120	594	99	95	0.146	52	47	50	45	0
3	14	10	"PFJ0250"	"J245_1"	12410	24580	110	171	169	38	91	92	19	90	88	0	238	232	60	120	123	25	91	82	0	0.678	0.696	0.686	0.750	2.383	0.601	0.515	80	485	198	190	-0.561	80	118	78	112	0
3	15	10	"PFJ0252"	"J245_13"	12610	24580	120	439	432	120	88	92	38	100	100	0	336	333	89	117	120	25	99	95	0	1.603	1.593	1.571	1.677	1.652	1.592	0.802	120	550	570	560	0.681	351	219	344	216	0
3	16	10	"PFJ0254"	"J245_5"	12800	24590	130	151	152	36	87	87	18	90	75	0	251	249	55	114	116	18	97	95	0	0.467	0.481	0.532	0.470	2.049	0.475	0.566	120	576	201	200	-1.098	64	137	65	135	0
3	17	10	"PFJ0257"	"J245_9"	13010	24600	150	96	97	19	87	88	19	23	6	0	113	113	17	113	115	17	11	3	0	100000.000	100000.000	1.292	1.398	3.736	47.994	0.000	156	643	9	10	16.610	9	0	10	0	-50
3	18	10	"PFJ0259"	"J2465_2"	13160	24580	150	91	95	22	83	85	19	29	10	0	117	117	18	110	113	17	26	7	0	1.143	1.714	1.273	1.257	3.391	0.114	0.001	156	625	15	19	0.193	8	7	12	7	-50
3	19	10	"PFK0310"	"Kn2750_3"	13380	24580	150	92	94	22	80	82	16	37	16	0	119	122	22	108	109	16	42	19	0	1.091	1.000	1.000	0.966	3.793	1.164	0.049	156	582	23	28	0.126	12	11	14	14	-50
3	20	10	"PFK0321"	"Kn2865_1"	13570	24570	150	86	88	18	81	83	16	28	9	0	124	125	22	109	110	15	46	20	0	0.333	0.438	0.977	0.846	3.308	0.478	0.036	156	572	20	23	-1.585	5	15	7	16	-50
3	21	10	"PFK0331"	"Kn3020_1"	13760	24580	130	472	450	98	82	83	16	100	100	0	577	547	118	109	110	15	100	100	0	0.833	0.840	0.832	0.845	1.381	0.816	0.855	120	510	858	806	-0.263	390	468	368	438	0
3	22	10	"PFK0339"	"Kn3094_1"	13950	24580	150	93	96	19	82	84	16	40	11	0	110	112	17	107	108	16	25	6	0	3.667	2.800	1.389	1.212	4.163	19.466	0.000	156	756	14	19	1.874	11	3	14	5	-50
3	1	11	"PFK0353"	"Kn3360_3"	9920	24800	80	118	117	26	93	98	26	50	17	0	138	138	24	121	124	21	42	17	0	1.471	1.412	0.945	0.928	2.612	2.479	0.073	52	316	42	41	0.556	25	17	24	17	0
3	2	11	"PFK0355"	"Kn3360_5"	10140	24790	130	600	609	145	93	95	20	100	100	0	772	750	207	118	121	19	99	99	0	0.775	0.816	0.811	0.851	1.496	0.774	0.880	120	657	1161	1148	-0.367	507	654	516	632	0
3	3	11	"PFK0384"	"Kn386_1"	10340	24790	120	148	157	33	90	91	18	96	85	0	152	154	33	116	118	17	80	51	0	1.611	1.763	2.056	1.987	2.676	1.827	0.224	120	513	94	105	0.688	58	36	67	38	0
3	4	11	"PFK0387"	"Kn400_3"	10520	24790	130	1066	1060	276	90	91	18	100	100	0	992	952	254	116	118	18	100	100	0	1.114	1.160	1.123	1.185	1.439	1.130	0.854	120	599	1852	1806	0.156	976	876	970	836	0
3	5	11	"PFK0390"	"Kn4028_2"	10710	24790	130	888	842	212	90	91	18	100	100	0	1158	1058	285	119	120	18	100	100	0	0.768	0.801	0.791	0.810	1.436	0.765	0.874	120	598	1837	1691	-0.381	798	1039	752	939	0
3	6	11	"PFK0393"	"Kn4044_1"	10920	24790	130	519	511	164	90	91	19	100	100	0	359	357	108	120	121	18	97	95	0	1.795	1.776	1.834	1.870	1.815	1.823	0.786	120	622	668	658	0.844	429	239	421	237	0
3	7	11	"PFK0400"	"Kn4252_3"	11100	24790	130	1232	1206	300	90	91	27	100	100	0	1392	1307	323	118	119	17	100	100	0	0.896	0.939	0.940	0.943	1.341	0.927	0.878	120	515	2416	2305	-0.158	1142	1274	1116	1189	0
3	8	11	"PFK0406"	"Kn434_1"	11280	24790	130	1563	1614	518	92	94	26	100	100	0	816	804	251	121	123	18	100	100	0	2.117	2.228	2.206	2.246	1.434	2.221	0.856	120	578	2166	2205	1.082	1471	695	1522	683	0
3	9	11	"PFK0434"	"Kn5123_1"	11480	24790	120	268	275	65	93	94	18	100	99	0	578	585	125	121	123	18	100	100	0	0.383	0.392	0.391	0.380	1.448	0.371	0.797	120	514	632	646	-1.385	175	457	182	464	0
3	10	11	"PFK0438"	"Kn5186_3"	11660	24790	130	1038	1002	398	91	92	18	100	99	0	1699	1711	536	120	121	18	100	100	0	0.600	0.573	0.585	0.532	1.642	0.573	0.867	120	550	2526	2502	-0.738	947	1579	911	1591	0
3	11	11	"PFK0449"	"Kn5414_1"	11860	24790	130	166	176	48	89	91	17	95	90	0	333	328	78	124	125	20	99	99	0	0.368	0.426	0.422	0.401	1.834	0.406	0.636	120	483	286	291	-1.441	77	209	87	204	0
3	12	11	"PFK0454"	"Kn5561_2"	12060	24790	120	368	365	105	91	93	19	100	99	0	615	586	122	123	125	20	100	100	0	0.563	0.592	0.586	0.559	1.527	0.593	0.811	120	530	769	737	-0.829	277	492	274	463	0
3	13	11	"PFK0456"	"Kn5587_1"	12250	24790	130	9349	9335	3297	95	98	24	100	100	0	6757	7006	1972	126	130	24	100	100	0	1.396	1.343	1.387	1.289	1.500	1.424	0.879	120	548	15885	16120	0.481	9254	6631	9240	6880	0
3	14	11	"PFK0460"	"Kn569_3"	12430	24780	130	1475	1442	432	94	98	24	100	100	0	716	698	217	126	130	28	98	98	0	2.341	2.357	2.380	2.469	1.465	2.322	0.867	120	570	1971	1920	1.227	1381	590	1348	572	0
3	15	11	"PFK0488"	"Kn67_1"	12620	24780	130	347	367	92	90	91	18	100	100	0	430	430	114	119	120	19	99	99	0	0.826	0.891	0.845	0.901	1.437	0.842	0.821	120	577	568	588	-0.275	257	311	277	311	0
3	16	11	"PFK0491"	"Kn6869_1"	12810	24780	120	6041	6108	1749	90	91	18	100	100	0	2169	2105	701	117	119	18	100	100	0	2.900	3.027	2.909	3.183	1.500	3.042	0.869	120	514	8003	8006	1.536	5951	2052	6018	1988	0
3	17	11	"PFK0496"	"Kn707_1"	13010	24780	130	1942	1812	448	89	90	18	100	100	0	1820	1662	505	115	117	18	100	100	0	1.087	1.114	1.126	1.176	1.536	1.081	0.860	120	542	3558	3270	0.120	1853	1705	1723	1547	0
3	18	11	"PFK0507"	"Kn768_1"	13210	24790	130	242	242	69	85	86	17	98	96	0	375	368	84	110	113	17	100	99	0	0.592	0.609	0.617	0.563	1.969	0.609	0.730	120	571	422	415	-0.755	157	265	157	258	0
3	19	11	"PFK0510"	"Kn7854_1"	13390	24780	120	298	296	77	82	84	16	100	100	0	480	467	102	109	110	16	100	100	0	0.582	0.598	0.599	0.575	1.523	0.589	0.814	120	497	587	572	-0.780	216	371	214	358	0
3	20	11	"PFK0516"	"Kn8017_1"	13580	24780	120	5994	5801	2006	83	85	16	100	100	0	3441	3166	1092	110	111	16	100	100	0	1.775	1.871	1.843	1.906	1.500	1.921	0.902	120	514	9242	8774	0.827	5911	3331	5718	3056	0
3	21	11	"PFK1023"	"Ks506_1"	13770	24780	130	3919	3801	1126	85	86	18	100	100	0	2590	2446	680	110	112	16	100	100	0	1.546	1.591	1.606	1.571	1.405	1.609	0.888	120	541	6314	6052	0.629	3834	2480	3716	2336	0
3	22	11	"PFK1025"	"Ks506_6"	13960	24780	120	934	928	251	85	85	16	100	100	0	1426	1364	328	110	111	16	100	100	0	0.645	0.672	0.691	0.664	1.361	0.664	0.866	120	536	2165	2097	-0.632	849	1316	843	1254	0
3	1	12	"PFK1027"	"Ks509_1"	9970	24990	120	282	277	73	92	94	19	98	96	0	408	408	83	120	121	18	100	100	0	0.660	0.642	0.634	0.586	1.801	0.649	0.786	120	607	478	473	-0.600	190	288	185	288	0
3	2	12	"PFK1030"	"Ks509_6"	10150	24980	130	2046	2020	618	94	96	20	100	100	0	945	957	356	120	122	20	100	99	0	2.366	2.301	2.231	2.506	1.649	2.219	0.854	120	551	2777	2763	1.242	1952	825	1926	837	0
3	3	12	"PFK1033"	"Ks510_10"	10340	24980	120	1261	1218	346	93	95	20	100	100	0	542	521	156	119	122	19	98	98	0	2.761	2.799	2.723	3.066	1.699	2.810	0.855	120	515	1591	1527	1.465	1168	423	1125	402	0
3	4	12	"PFK1036"	"Ks510_3"	10530	24990	130	820	778	211	91	93	19	100	100	0	629	620	153	121	122	18	100	100	0	1.435	1.377	1.388	1.373	1.429	1.402	0.862	120	528	1237	1186	0.521	729	508	687	499	0
3	5	12	"PFK1051"	"Ks539_1"	10720	24980	130	3701	3368	986	90	93	19	100	100	0	2833	2696	628	122	123	19	100	100	0	1.332	1.274	1.277	1.236	1.379	1.333	0.882	120	499	6322	5852	0.414	3611	2711	3278	2574	0
3	6	12	"PFK1053"	"Ks545_4"	10900	24990	130	676	637	191	92	93	19	99	99	0	741	735	221	122	123	17	100	100	0	0.943	0.889	0.882	0.893	1.726	0.865	0.868	120	540	1203	1158	-0.084	584	619	545	613	0
3	7	12	"PFK1057"	"Ks54_4"	11100	24980	130	762	745	178	91	92	18	100	100	0	1050	993	276	120	121	17	100	100	0	0.722	0.749	0.748	0.781	1.443	0.709	0.888	120	595	1601	1527	-0.471	671	930	654	873	0
3	8	12	"PFK1062"	"Ks5580_5"	11300	24990	130	903	832	258	93	94	19	100	97	0	1136	1093	256	122	123	17	100	100	0	0.799	0.761	0.781	0.694	1.748	0.777	0.882	120	506	1824	1710	-0.324	810	1014	739	971	0
3	9	12	"PFK1065"	"Ks565_1"	11480	24980	130	1068	1021	216	96	96	19	100	100	0	683	652	172	126	126	19	100	100	0	1.745	1.759	1.746	1.830	1.418	1.702	0.864	120	509	1529	1451	0.803	972	557	925	526	0
3	10	12	"PFK1067"	"Ks565_2"	11680	24980	130	615	597	131	94	96	19	100	100	0	866	822	219	126	125	18	100	100	0	0.704	0.723	0.718	0.744	1.411	0.677	0.854	120	478	1261	1199	-0.506	521	740	503	696	0
3	11	12	"PFK1087"	"Ks56_4"	11850	24960	150	110	115	26	92	94	18	48	32	0	137	138	23	125	125	19	36	13	0	1.500	1.769	1.045	1.007	3.992	1.590	0.045	156	563	30	36	0.585	18	12	23	13	-50
3	12	12	"PFK1089"	"Ks56_9"	12050	24980	130	260	259	66	92	93	18	98	96	0	391	378	86	123	124	19	100	100	0	0.627	0.655	0.656	0.623	1.787	0.627	0.761	120	542	436	422	-0.674	168	268	167	255	0
3	13	12	"PFK1091"	"Ks586_5"	12260	24980	120	296	294	69	94	97	23	99	99	0	448	440	83	124	129	27	100	100	0	0.623	0.633	0.633	0.609	1.498	0.627	0.792	120	468	526	516	-0.682	202	324	200	316	0
3	14	12	"PFK1096"	"Ks592_4"	12440	24970	130	2703	2497	719	94	96	22	100	100	0	3020	2740	822	124	128	26	100	99	0	0.901	0.919	0.941	0.954	1.624	0.894	0.890	120	526	5505	5019	-0.151	2609	2896	2403	2616	0
3	15	12	"PFK1098"	"Ks595_2"	12640	24980	120	456	461	107	91	91	18	100	100	0	460	464	84	120	122	19	100	100	0	1.074	1.076	1.068	1.058	1.365	1.106	0.856	120	470	705	714	0.102	365	340	370	344	0
3	16	12	"PFK1103"	"Ks5_1"	12820	24970	130	1942	1839	495	90	91	18	100	100	0	1169	1139	343	118	120	17	100	99	0	1.762	1.713	1.730	1.798	1.553	1.693	0.883	120	521	2903	2770	0.817	1852	1051	1749	1021	0
3	17	12	"PFK1124"	"Ks646_6"	13020	24980	120	461	455	111	89	90	18	100	100	0	706	673	136	116	118	18	100	100	0	0.631	0.657	0.640	0.641	1.369	0.658	0.866	120	445	962	923	-0.665	372	590	366	557	0
3	18	12	"PFK1126"	"Ks64_1"	13200	24980	120	175	174	41	88	89	17	95	91	0	311	311	63	114	115	17	100	98	0	0.442	0.437	0.422	0.408	1.901	0.427	0.606	120	435	284	283	-1.179	87	197	86	197	0
3	19	12	"PFK1135"	"Ks664_1"	13400	24980	130	410	399	121	87	88	17	100	99	0	674	691	166	112	113	16	100	100	0	0.575	0.539	0.554	0.511	1.599	0.541	0.835	120	449	885	891	-0.799	323	562	312	579	0
3	20	12	"PFK1137"	"Ks664_35"	13580	24970	130	2408	2361	689	87	88	16	100	100	0	3537	3424	1213	113	116	27	100	100	0	0.678	0.687	0.668	0.718	1.470	0.625	0.858	120	441	5745	5585	-0.561	2321	3424	2274	3311	0
3	21	12	"PFK1140"	"Ks667_3"	13770	24970	150	109	110	24	87	88	18	53	27	0	127	127	21	112	115	25	25	4	0	1.467	1.533	1.350	1.257	3.682	0.378	0.035	156	558	37	38	0.553	22	15	23	15	-50
3	22	12	"PFK1142"	"Ks66_1"	13960	24970	120	1985	1889	443	85	87	18	100	100	0	1772	1648	378	111	112	16	100	100	0	1.144	1.174	1.174	1.165	1.387	1.178	0.882	120	506	3561	3341	0.194	1900	1661	1804	1537	0
3	1	13	"PFM0090"	"M16407_5"	9970	25180	120	898	829	238	91	92	18	100	100	0	1889	1836	458	119	121	17	100	100	0	0.456	0.430	0.425	0.417	1.438	0.415	0.869	120	558	2577	2455	-1.133	807	1770	738	1717	0
3	2	13	"PFM0095"	"M16853_1"	10160	25180	120	452	456	128	93	94	19	100	100	0	573	580	146	122	124	19	100	100	0	0.796	0.793	0.793	0.780	1.408	0.782	0.854	120	473	810	821	-0.329	359	451	363	458	0
3	3	13	"PFM0099"	"M17049_2"	10350	25180	130	2963	3211	1315	93	95	19	100	100	0	2751	2909	932	121	123	18	100	100	0	1.091	1.118	1.105	1.064	1.535	1.193	0.874	120	481	5500	5906	0.126	2870	2630	3118	2788	0
3	4	13	"PFM0101"	"M17181_1"	10530	25180	120	353	352	107	91	94	18	100	99	0	459	469	126	119	121	18	100	100	0	0.771	0.746	0.715	0.721	1.598	0.716	0.753	120	390	602	611	-0.376	262	340	261	350	0
3	5	13	"PFM0103"	"M17230_2"	10700	25160	150	97	99	18	90	92	17	30	8	0	110	111	20	119	121	18	9	1	0	-0.778	-1.125	0.781	0.753	4.510	1.999	0.009	156	541	-2	1	Error	7	-9	9	-8	-50
3	6	13	"PFM0105"	"M17327_1"	10920	25170	130	305	304	78	90	92	18	99	99	0	394	392	105	118	120	17	99	99	0	0.779	0.781	0.789	0.765	1.728	0.746	0.754	120	516	491	488	-0.360	215	276	214	274	0
3	7	13	"PFM0123"	"M18924_1"	11070	25160	80	202	213	76	89	90	17	98	92	0	223	229	61	119	121	18	96	88	0	1.087	1.127	1.154	1.154	2.441	1.212	0.525	52	274	217	234	0.120	113	104	124	110	0
3	8	13	"PFM0125"	"M18924_16"	11280	25160	120	974	876	280	90	91	18	100	100	0	1595	1465	403	120	121	17	100	100	0	0.599	0.584	0.593	0.562	1.476	0.578	0.878	120	504	2359	2131	-0.739	884	1475	786	1345	0
3	9	13	"PFM0128"	"M18924_2"	11460	25160	120	4637	4554	1568	93	95	19	100	100	0	4087	3912	1378	122	125	20	100	100	0	1.146	1.177	1.196	1.188	1.490	1.178	0.876	120	415	8509	8251	0.197	4544	3965	4461	3790	0
3	10	13	"PFM0134"	"M19188_5"	11640	25160	120	339	353	118	95	96	19	97	96	0	274	275	73	126	127	19	97	90	0	1.649	1.732	1.812	1.739	1.901	1.786	0.737	120	471	392	407	0.721	244	148	258	149	0
3	11	13	"PFM0138"	"M19559_4"	11840	25160	120	190	197	61	94	96	18	92	87	0	419	412	101	124	125	18	100	100	0	0.325	0.358	0.357	0.318	2.134	0.339	0.589	120	498	391	391	-1.620	96	295	103	288	0
3	12	13	"PFM0140"	"M196_2"	12030	25160	130	1292	1257	472	92	93	17	99	99	0	970	987	278	122	123	19	100	100	0	1.415	1.347	1.425	1.270	1.715	1.447	0.844	120	515	2048	2030	0.501	1200	848	1165	865	0
3	13	13	"PFM0160"	"M21368_2"	12220	25150	130	586	574	177	90	91	18	100	100	0	270	263	66	121	122	19	95	92	0	3.329	3.408	3.357	3.655	1.765	3.446	0.767	120	518	645	626	1.735	496	149	484	142	0
3	14	13	"PFM0162"	"M21439_1"	12410	25160	130	190	194	50	89	90	18	95	91	0	189	190	41	119	120	17	93	78	0	1.443	1.479	1.425	1.389	2.191	1.533	0.486	120	503	171	176	0.529	101	70	105	71	0
3	15	13	"PFM0165"	"M21508_2"	12600	25150	120	367	362	94	89	90	17	100	100	0	464	447	97	118	119	17	100	100	0	0.803	0.830	0.813	0.805	1.500	0.817	0.809	120	476	624	602	-0.316	278	346	273	329	0
3	16	13	"PFM0167"	"M2157_1"	12800	25150	130	432	429	95	87	88	17	100	100	0	425	425	117	114	115	17	100	100	0	1.109	1.100	1.123	1.154	1.493	1.054	0.814	120	507	656	653	0.150	345	311	342	311	0
3	17	13	"PFM0171"	"M21780_2"	12990	25150	130	967	902	252	86	87	17	100	100	0	1337	1227	384	112	113	17	100	100	0	0.719	0.732	0.726	0.764	1.591	0.701	0.863	120	435	2106	1931	-0.476	881	1225	816	1115	0
3	18	13	"PFM0173"	"M21780_4"	13170	25150	150	90	91	19	86	86	16	26	9	0	106	109	19	113	114	16	16	3	0	-0.571	-1.250	0.958	0.863	4.592	0.313	0.001	156	484	-3	1	Error	4	-7	5	-4	-50
3	19	13	"PFM0202"	"M23550_4"	13370	25150	130	2385	2323	617	86	86	17	100	100	0	1883	1827	423	113	115	16	100	100	0	1.299	1.305	1.333	1.291	1.334	1.337	0.875	120	440	4069	3951	0.377	2299	1770	2237	1714	0
3	20	13	"PFM0204"	"M23550_7"	13540	25130	150	103	107	24	87	88	18	46	24	0	117	118	18	115	116	25	11	1	0	8.000	6.667	1.500	1.391	4.443	15.252	0.001	156	518	18	23	3.000	16	2	20	3	-50
3	21	13	"PFM0209"	"M24104_1"	13750	25160	130	650	630	224	85	87	18	96	95	0	1074	1115	380	113	115	26	100	100	0	0.588	0.544	0.564	0.504	2.096	0.517	0.809	120	486	1526	1547	-0.766	565	961	545	1002	0
3	22	13	"PFM0211"	"M24315_1"	13940	25150	130	899	851	268	83	84	18	100	99	0	937	911	280	110	111	17	100	100	0	0.987	0.959	0.941	0.932	1.704	0.948	0.852	120	583	1643	1569	-0.019	816	827	768	801	0
3	1	14	"PFM0214"	"M24561_16"	9950	25360	130	295	293	71	87	88	18	100	98	0	469	471	114	116	117	17	100	100	0	0.589	0.580	0.574	0.575	1.551	0.554	0.791	120	609	561	561	-0.763	208	353	206	355	0
3	2	14	"PFM0216"	"M24561_22"	10140	25360	120	1008	1022	326	93	94	18	100	100	0	1286	1270	366	121	123	23	100	100	0	0.785	0.809	0.811	0.799	1.384	0.806	0.870	120	417	2080	2078	-0.348	915	1165	929	1149	0
3	3	14	"PFM0675"	"M49210_1"	10310	25350	130	260	260	65	93	94	18	100	97	0	350	343	98	122	124	23	95	95	0	0.732	0.756	0.805	0.789	1.842	0.683	0.704	120	423	395	388	-0.449	167	228	167	221	0
3	4	14	"PFM0678"	"M49439_1"	10500	25350	120	243	244	61	93	106	186	28	0	0	279	273	49	120	123	32	100	97	0	0.943	0.987	0.976	0.936	1.721	4.852	0.225	120	455	309	304	-0.084	150	159	151	153	0
3	5	14	"PFM0682"	"M49680_3"	10700	25350	120	286	279	73	91	104	183	52	0	0	591	578	133	117	121	32	100	100	0	0.411	0.408	0.404	0.384	1.648	0.897	0.187	120	466	669	649	-1.281	195	474	188	461	0
3	6	14	"PFM0685"	"M50030_1"	10880	25350	120	1119	1083	330	91	97	28	100	100	0	1601	1607	455	118	121	21	100	100	0	0.693	0.666	0.670	0.654	1.487	0.658	0.874	120	469	2511	2481	-0.529	1028	1483	992	1489	0
3	7	14	"PFM0689"	"M50253_2"	11070	25350	130	305	295	73	91	97	27	99	98	0	624	591	149	119	122	21	100	100	0	0.424	0.432	0.432	0.429	1.508	0.403	0.816	120	550	719	676	-1.239	214	505	204	472	0
3	8	14	"PFM0691"	"M50721_1"	11260	25350	120	217	211	49	87	89	18	99	95	0	251	250	46	118	118	20	98	96	0	0.977	0.939	0.925	0.934	1.988	0.937	0.642	120	497	263	256	-0.033	130	133	124	132	0
3	9	14	"PFM0712"	"M52704_3"	11460	25350	150	102	102	20	91	92	19	32	12	0	127	127	22	120	120	20	26	5	0	1.571	1.571	1.168	0.986	3.249	1.061	0.019	156	561	18	18	0.652	11	7	11	7	-50
3	10	14	"PFM0715"	"M5299_1"	11650	25350	130	1156	1078	334	93	95	18	100	99	0	1121	1118	312	123	125	19	100	100	0	1.065	0.990	0.994	0.951	1.688	1.025	0.849	120	502	2061	1980	0.091	1063	998	985	995	0
3	11	14	"PFM0718"	"M53027_1"	11840	25350	120	227	225	65	93	94	18	95	90	0	528	498	132	124	125	18	98	97	0	0.332	0.353	0.346	0.329	1.924	0.347	0.743	120	482	538	506	-1.592	134	404	132	374	0
3	12	14	"PFM0720"	"M53181_3"	12030	25340	130	1007	1014	284	91	93	18	100	100	0	1506	1443	462	123	125	17	100	99	0	0.662	0.699	0.699	0.745	1.614	0.661	0.885	120	529	2299	2243	-0.594	916	1383	923	1320	0
3	13	14	"PFM0722"	"M53240_1"	12220	25350	130	640	614	192	91	93	17	99	97	0	713	712	167	124	125	18	100	100	0	0.932	0.889	0.900	0.833	1.664	0.909	0.853	120	542	1138	1111	-0.101	549	589	523	588	0
3	14	14	"PFM0726"	"M53565_1"	12410	25350	150	90	91	18	89	91	18	14	3	0	113	114	20	120	121	18	10	3	0	-0.143	-0.333	1.188	1.160	3.800	0.073	0.000	156	615	-6	-4	Error	1	-7	2	-6	-50
3	15	14	"PFM0746"	"M54626_1"	12610	25340	120	2100	1949	652	87	89	18	100	100	0	4066	3855	1186	119	120	18	100	100	0	0.510	0.498	0.493	0.481	1.545	0.484	0.857	120	512	5960	5598	-0.971	2013	3947	1862	3736	0
3	16	14	"PFM0749"	"M5464_1"	12800	25340	120	637	640	179	86	87	17	100	100	0	963	904	267	116	118	18	100	100	0	0.651	0.703	0.687	0.713	1.437	0.666	0.837	120	479	1398	1342	-0.620	551	847	554	788	0
3	17	14	"PFM0753"	"M55240_4"	12980	25340	150	87	89	19	86	87	17	19	8	0	103	104	17	113	114	17	9	1	0	-0.100	-0.333	0.789	0.733	4.101	1.181	0.017	156	535	-9	-6	Error	1	-10	3	-9	-50
3	18	14	"PFM0758"	"M55479_1"	13170	25340	150	96	97	21	87	88	17	29	14	0	107	106	17	113	114	15	8	1	0	-1.500	-1.429	0.944	0.992	3.414	0.035	0.000	156	566	3	3	Error	9	-6	10	-7	-50
3	19	14	"PFM0761"	"M55746_2"	13370	25340	120	139	160	100	86	86	17	91	74	0	237	243	59	113	114	15	100	99	0	0.427	0.569	0.424	0.440	2.390	0.926	0.337	120	513	177	204	-1.226	53	124	74	130	0
3	20	14	"PFM0763"	"M55888_10"	13560	25340	120	7239	6806	1876	86	88	18	100	100	0	2760	2644	635	111	112	16	100	100	0	2.700	2.653	2.676	2.617	1.360	2.787	0.896	120	530	9802	9253	1.433	7153	2649	6720	2533	0
3	21	14	"PFM0787"	"M57062_3"	13750	25330	120	402	402	94	85	87	17	100	100	0	224	223	51	110	111	17	96	95	0	2.781	2.805	2.871	3.098	1.783	2.881	0.712	120	449	431	430	1.475	317	114	317	113	0
3	22	14	"PFM0790"	"M57295_1"	13930	25340	150	90	92	21	81	83	16	35	12	0	111	111	19	108	109	16	20	7	0	3.000	3.667	1.104	1.311	3.522	4.986	0.002	156	727	12	14	1.585	9	3	11	3	-50
3	1	15	"PFM0798"	"M57785_5"	9960	25550	150	101	103	22	91	93	20	30	10	0	122	123	20	117	119	17	25	7	0	2.000	2.000	1.194	1.183	3.752	3.159	0.011	156	764	15	18	1.000	10	5	12	6	-50
3	2	15	"PFM0800"	"M58024_1"	10140	25540	120	283	278	76	91	94	19	100	98	0	484	463	132	122	124	23	98	97	0	0.530	0.548	0.539	0.544	1.767	0.514	0.743	120	439	554	528	-0.915	192	362	187	341	0
3	3	15	"PFM0804"	"M58298_1"	10320	25540	150	102	103	19	92	94	19	35	6	0	118	119	21	123	124	22	8	1	0	-2.000	-2.750	1.244	1.274	4.102	1.057	0.001	156	589	5	7	Error	10	-5	11	-4	-50
3	4	15	"PFM0807"	"M58361_1"	10520	25540	130	1957	1927	570	95	105	169	100	100	0	3684	3509	1218	123	126	30	100	100	0	0.523	0.541	0.541	0.563	1.445	0.504	0.877	120	546	5423	5218	-0.935	1862	3561	1832	3386	0
3	5	15	"PFN0316"	"N134_30"	10710	25540	120	509	520	147	90	93	19	100	100	0	476	460	135	122	125	22	99	97	0	1.184	1.272	1.279	1.323	1.531	1.233	0.837	120	513	773	768	0.243	419	354	430	338	0
3	6	15	"PFN0318"	"N134_34"	10900	25540	130	549	543	147	91	97	28	100	100	0	786	754	225	122	124	21	100	100	0	0.690	0.715	0.682	0.737	1.617	0.668	0.814	120	555	1122	1084	-0.536	458	664	452	632	0
3	7	15	"PFN0320"	"N134_41"	11090	25540	120	447	443	117	90	92	23	100	100	0	570	558	132	118	119	21	100	100	0	0.790	0.802	0.796	0.794	1.470	0.797	0.840	120	508	809	793	-0.340	357	452	353	440	0
3	8	15	"PFN0324"	"N134_45"	11280	25540	130	5880	5681	1489	87	88	19	100	100	0	4352	4245	972	114	114	22	100	100	0	1.367	1.354	1.342	1.332	1.323	1.390	0.899	120	519	10031	9725	0.451	5793	4238	5594	4131	0
3	9	15	"PFN0326"	"N134_5"	11470	25540	120	354	336	100	92	94	20	97	96	0	373	356	77	119	118	20	100	100	0	1.031	1.030	1.034	0.976	1.720	1.069	0.754	120	422	516	481	0.045	262	254	244	237	0
3	10	15	"PFN0328"	"N134_57"	11650	25540	150	95	97	22	93	95	19	21	7	0	126	127	20	122	124	28	10	1	0	0.500	0.800	1.462	1.359	3.531	0.067	0.005	156	460	6	9	-1.000	2	4	4	5	-50
3	11	15	"PFN0346"	"N134_93"	11840	25540	150	104	105	22	93	94	23	28	8	0	117	119	19	122	124	28	5	0	0	-2.200	-4.000	1.039	1.016	4.565	4.896	0.006	156	517	6	9	Error	11	-5	12	-3	-50
3	12	15	"PFN0348"	"N134_96"	12030	25540	150	110	111	20	92	93	22	39	10	0	111	114	22	124	125	19	8	2	0	-1.385	-1.900	0.952	1.121	3.575	0.249	0.000	156	560	5	9	Error	18	-13	19	-10	-50
3	13	15	"PFN0350"	"N135_1"	12230	25540	120	139	140	35	91	93	18	82	60	0	190	189	39	125	127	19	84	74	0	0.738	0.766	0.831	0.818	2.438	0.764	0.379	120	508	113	113	-0.437	48	65	49	64	0
3	14	15	"PFN0353"	"N135_14"	12430	25540	120	630	588	180	90	92	20	100	99	0	966	907	226	122	125	20	100	100	0	0.640	0.634	0.598	0.602	1.570	0.626	0.832	120	465	1384	1283	-0.644	540	844	498	785	0
3	15	15	"PFN0355"	"N135_17"	12610	25540	130	439	417	141	89	91	18	98	96	0	574	554	157	121	122	18	99	99	0	0.773	0.758	0.793	0.716	1.899	0.760	0.803	120	562	803	761	-0.372	350	453	328	433	0
3	16	15	"PFN0357"	"N135_2"	12810	25540	120	274	276	84	87	88	17	98	97	0	517	506	124	117	120	18	100	100	0	0.468	0.486	0.484	0.446	1.739	0.480	0.805	120	517	587	578	-1.097	187	400	189	389	0
3	17	15	"PFN0375"	"N136_7"	13000	25530	130	2918	2807	910	88	90	17	100	100	0	1324	1229	459	117	119	18	99	99	0	2.345	2.445	2.358	2.604	1.683	2.414	0.863	120	513	4037	3831	1.229	2830	1207	2719	1112	0
3	18	15	"PFN0377"	"N137_11"	13190	25540	130	1600	1479	533	90	91	18	100	99	0	1855	1812	412	117	119	17	100	100	0	0.869	0.819	0.844	0.744	1.758	0.860	0.850	120	548	3248	3084	-0.203	1510	1738	1389	1695	0
3	19	15	"PFN0379"	"N137_15"	13380	25540	130	157	159	45	87	88	17	90	80	0	202	200	41	115	117	19	95	85	0	0.805	0.847	0.814	0.796	2.235	0.910	0.444	120	566	157	157	-0.314	70	87	72	85	0
3	20	15	"PFN0383"	"N137_20"	13570	25540	120	129	128	29	87	88	18	74	57	0	242	240	48	112	114	20	99	96	0	0.323	0.320	0.337	0.272	2.252	0.334	0.472	120	541	172	169	-1.630	42	130	41	128	0
3	21	15	"PFN0385"	"N137_22"	13770	25530	130	449	448	114	85	87	17	100	100	0	1604	1547	400	109	110	16	100	100	0	0.243	0.252	0.259	0.250	1.445	0.237	0.839	120	503	1859	1801	-2.038	364	1495	363	1438	0
3	22	15	"PFN0387"	"N137_25"	13960	25530	120	189	188	37	82	84	19	100	96	0	229	231	43	108	108	15	99	97	0	0.884	0.862	0.894	0.875	1.715	0.845	0.661	120	541	228	229	-0.177	107	121	106	123	0
3	1	16	"PFN0405"	"N137_9"	9960	25740	120	402	402	119	93	95	19	100	99	0	533	517	129	122	123	17	100	100	0	0.752	0.782	0.776	0.758	1.545	0.773	0.829	120	545	720	704	-0.412	309	411	309	395	0
3	2	16	"PFN0407"	"N138_101"	10150	25760	150	99	103	23	93	95	18	30	11	0	124	125	18	123	125	17	16	3	0	6.000	5.000	1.533	1.565	3.990	3.870	0.010	156	584	7	12	2.585	6	1	10	2	-50
3	3	16	"PFN0410"	"N138_105"	10340	25740	120	1598	1524	488	93	94	18	100	100	0	3440	3258	957	122	124	18	100	100	0	0.454	0.456	0.461	0.442	1.481	0.446	0.872	120	497	4823	4567	-1.141	1505	3318	1431	3136	0
3	4	16	"PFN0413"	"N138_15"	10530	25730	130	136	138	28	95	96	18	79	57	0	229	224	57	123	125	19	90	84	0	0.387	0.426	0.396	0.414	2.493	0.355	0.332	120	558	147	144	-1.370	41	106	43	101	0
3	5	16	"PFN0416"	"N138_21"	10730	25740	120	225	230	69	92	94	20	97	91	0	206	206	49	123	125	19	87	80	0	1.602	1.663	1.710	1.680	2.287	1.766	0.569	120	507	216	221	0.680	133	83	138	83	0
3	6	16	"PFN0418"	"N138_26"	10910	25740	130	373	368	110	92	94	20	100	98	0	742	717	170	123	125	18	100	100	0	0.454	0.465	0.466	0.435	1.535	0.472	0.826	120	530	900	870	-1.139	281	619	276	594	0
3	7	16	"PFN0821"	"N159_40"	11090	25740	120	1735	1613	483	93	93	20	100	100	0	2995	2914	747	121	123	18	100	100	0	0.571	0.544	0.533	0.528	1.452	0.530	0.854	120	447	4516	4313	-0.808	1642	2874	1520	2793	0
3	8	16	"PFN0823"	"N159_45"	11270	25730	150	109	111	26	92	93	21	42	17	0	125	125	21	119	119	20	20	5	0	2.833	3.167	1.375	1.207	4.783	2.075	0.025	156	660	23	25	1.503	17	6	19	6	-50
3	9	16	"PFN0826"	"N159_51"	11520	25720	150	104	110	27	94	97	21	32	16	0	126	126	21	121	123	27	12	0	0	2.000	3.200	1.250	1.342	3.505	0.070	0.001	156	551	15	21	1.000	10	5	16	5	-50
3	10	16	"PFN0828"	"N159_7"	11670	25730	120	485	532	242	93	94	18	100	100	0	855	887	307	122	124	30	100	100	0	0.535	0.574	0.557	0.546	1.507	0.584	0.759	120	377	1125	1204	-0.903	392	733	439	765	0
3	11	16	"PFN0830"	"N161_2"	11850	25730	130	568	557	180	95	97	23	99	97	0	755	736	198	123	125	29	100	100	0	0.748	0.754	0.778	0.731	1.622	0.769	0.837	120	498	1105	1075	-0.418	473	632	462	613	0
3	12	16	"PFN0833"	"N162_3"	12040	25730	140	242	250	68	96	97	23	98	94	0	487	481	119	124	124	19	100	99	0	0.402	0.431	0.441	0.423	1.591	0.416	0.772	156	524	509	511	-1.314	146	363	154	357	0
3	13	16	"PFN0859"	"N168_1"	12230	25730	120	308	301	92	93	94	20	98	95	0	556	552	130	125	126	19	100	100	0	0.499	0.487	0.485	0.443	1.813	0.480	0.762	120	482	646	635	-1.003	215	431	208	427	0
3	14	16	"PFN0861"	"N168_12"	12420	25720	120	5664	5487	1566	94	94	19	100	100	0	2666	2506	825	124	125	20	100	100	0	2.191	2.264	2.258	2.335	1.456	2.264	0.888	120	515	8112	7775	1.132	5570	2542	5393	2382	0
3	15	16	"PFN0863"	"N168_17"	12620	25730	120	165	163	36	93	93	18	90	82	0	429	427	97	121	122	18	100	100	0	0.234	0.229	0.218	0.192	1.993	0.217	0.621	120	533	380	376	-2.097	72	308	70	306	0
3	16	16	"PFN0866"	"N168_23"	12800	25730	120	254	249	70	89	90	18	96	96	0	162	165	30	119	120	19	85	58	0	3.837	3.478	3.612	3.586	2.017	3.726	0.409	120	449	208	206	1.940	165	43	160	46	0
3	17	16	"PFN0870"	"N168_29"	12980	25730	150	95	99	26	91	94	22	24	6	0	114	115	20	121	123	19	13	1	0	-0.571	-1.333	0.779	0.870	3.953	13.286	0.002	156	677	-3	2	Error	4	-7	8	-6	-50
3	18	16	"PFN0873"	"N168_32"	13190	25730	120	238	233	64	92	95	20	95	91	0	337	339	70	120	122	18	100	100	0	0.673	0.644	0.635	0.588	1.845	0.664	0.717	120	549	363	360	-0.572	146	217	141	219	0
3	19	16	"PFN0901"	"N175_10"	13390	25730	130	1655	1558	531	89	91	18	99	99	0	3147	3102	757	117	119	20	100	100	0	0.517	0.492	0.510	0.455	1.694	0.500	0.872	120	579	4596	4454	-0.952	1566	3030	1469	2985	0
3	20	16	"PFN0903"	"N175_12"	13560	25730	90	126	131	30	88	89	19	78	46	0	159	158	31	117	120	24	71	36	0	0.905	1.049	1.019	0.967	2.763	0.819	0.182	52	349	80	84	-0.144	38	42	43	41	0
3	21	16	"PFN0908"	"N175_3"	13750	25700	150	88	88	17	86	87	18	12	3	0	116	115	21	113	114	18	20	5	0	0.667	1.000	0.625	0.692	3.142	0.759	0.007	156	704	5	4	-0.585	2	3	2	2	-50
3	22	16	"PFN0910"	"N175_8"	13960	25720	130	1250	1222	300	85	88	20	100	100	0	1114	1032	270	111	112	16	100	100	0	1.162	1.235	1.261	1.258	1.343	1.232	0.875	120	633	2168	2058	0.216	1165	1003	1137	921	0
3	1	17	"PFN0912"	"N176_2"	9960	25930	120	705	679	211	94	96	19	100	100	0	872	857	279	125	127	18	100	98	0	0.818	0.799	0.805	0.817	1.711	0.775	0.859	120	574	1358	1317	-0.290	611	747	585	732	0
3	2	17	"PFN0914"	"N176_4"	10150	25930	120	292	287	67	95	96	18	100	100	0	585	577	149	125	126	18	100	100	0	0.428	0.425	0.416	0.424	1.580	0.384	0.745	120	426	657	644	-1.223	197	460	192	452	0
3	3	17	"PFN0936"	"N181_8"	10340	25940	130	338	330	101	95	97	20	96	95	0	693	665	184	126	127	19	100	99	0	0.429	0.436	0.409	0.407	1.918	0.421	0.790	120	505	810	774	-1.222	243	567	235	539	0
3	4	17	"PFN0938"	"N182_2"	10530	25930	120	200	199	43	95	97	21	100	89	0	317	314	67	123	125	19	99	99	0	0.541	0.545	0.571	0.533	1.790	0.510	0.640	120	417	299	295	-0.886	105	194	104	191	0
3	5	17	"PFN0940"	"N182_5"	10680	25930	150	122	124	33	95	97	20	55	33	0	135	134	20	123	125	19	33	7	0	2.250	2.636	1.800	1.662	3.565	4.320	0.039	156	537	39	40	1.170	27	12	29	11	-50
3	6	17	"PFN0947"	"N185_15"	10910	25930	120	554	547	168	94	97	21	100	100	0	563	556	119	124	126	18	100	100	0	1.048	1.049	1.084	0.998	1.514	1.095	0.835	120	491	899	885	0.067	460	439	453	432	0
3	7	17	"PFN0951"	"N185_4"	11100	25920	130	803	776	200	93	94	19	100	100	0	688	648	203	122	124	17	98	97	0	1.254	1.298	1.282	1.391	1.607	1.254	0.862	120	495	1276	1209	0.327	710	566	683	526	0
3	8	17	"PFN0953"	"N185_6"	11290	25930	130	476	470	128	91	92	18	99	99	0	621	613	186	122	122	17	100	99	0	0.772	0.772	0.781	0.798	1.480	0.734	0.851	120	529	884	870	-0.374	385	499	379	491	0
3	9	17	"PFF1635"	"F64095_4"	11490	25920	150	99	101	23	91	94	20	27	10	0	136	142	34	121	121	18	42	25	0	0.533	0.476	0.667	0.635	3.452	0.517	0.108	156	541	23	31	-0.907	8	15	10	21	-50
3	10	17	"PFF1651"	"F64732_1"	11670	25920	130	5215	5011	1400	94	95	18	100	100	0	3039	2889	957	121	121	18	100	99	0	1.755	1.776	1.767	1.888	1.600	1.764	0.883	120	437	8039	7685	0.811	5121	2918	4917	2768	0
3	11	17	"PFF1691"	"F66430_1"	11850	25920	100	128	130	23	95	96	18	77	42	0	162	160	28	122	124	19	81	51	0	0.825	0.921	0.908	0.826	2.577	1.011	0.155	80	374	73	73	-0.278	33	40	35	38	0
3	12	17	"PFF1706"	"F67045_1"	12040	25920	150	89	91	20	94	95	19	10	3	0	114	115	20	121	123	18	12	3	0	0.714	0.500	1.000	1.005	3.714	1.285	0.025	156	550	-12	-9	-0.485	-5	-7	-3	-6	-50
3	13	17	"PFF1770"	"F69174_1"	12240	25920	120	244	249	59	93	94	19	100	99	0	351	348	97	121	122	17	97	96	0	0.657	0.687	0.675	0.740	2.046	0.631	0.730	120	490	381	383	-0.607	151	230	156	227	0
3	14	17	"PFF1856"	"F72113_1"	12440	25920	120	5910	5738	1650	94	95	19	100	100	0	4600	4288	1176	123	123	18	100	100	0	1.299	1.355	1.379	1.358	1.399	1.380	0.883	120	538	10293	9809	0.377	5816	4477	5644	4165	0
3	15	17	"PFC0253"	"C664"	12630	25920	80	129	138	48	90	92	20	71	48	0	179	190	53	119	119	18	94	78	0	0.650	0.676	0.736	0.661	3.113	0.751	0.369	52	309	99	119	-0.621	39	60	48	71	0
3	16	17	"PFC0263"	"C68"	12820	25920	120	206	205	47	91	93	18	99	96	0	228	227	42	120	121	18	99	95	0	1.065	1.065	1.057	1.053	1.671	1.010	0.626	120	501	223	221	0.091	115	108	114	107	0
3	17	17	"PFC0294"	"C735"	12980	25930	80	133	134	31	97	100	23	69	36	0	146	144	23	126	128	18	51	17	0	1.800	2.056	1.592	1.625	2.936	3.528	0.083	52	278	56	55	0.848	36	20	37	18	0
3	18	17	"PFC0298"	"C739"	13200	25920	100	154	151	34	94	96	22	82	65	0	137	137	24	120	123	23	33	10	0	3.529	3.353	2.680	2.398	2.596	2.092	0.108	80	450	77	74	1.819	60	17	57	17	0
3	19	17	"PFC0301"	"C741"	13400	25920	120	242	230	59	90	91	19	95	95	0	198	198	38	117	118	17	96	88	0	1.877	1.728	1.832	1.761	1.926	1.838	0.657	120	524	233	221	0.908	152	81	140	81	0
3	20	17	"PFL0015"	"L1_3"	13590	25930	110	148	149	35	87	89	19	88	76	0	143	144	23	120	120	18	55	27	0	2.652	2.583	2.125	2.364	2.525	2.454	0.253	80	484	84	86	1.407	61	23	62	24	0
3	21	17	"PFM0073"	"M15459_3"	13790	25920	120	103	103	19	87	88	18	40	12	0	157	159	31	118	118	17	75	55	0	0.410	0.390	0.500	0.473	3.084	0.318	0.084	120	494	55	57	-1.285	16	39	16	41	0
3	22	17	"PFM0096"	"M16857_1"	13960	25900	130	2036	1906	617	87	88	18	100	100	0	1757	1637	507	116	117	18	100	100	0	1.188	1.196	1.203	1.209	1.529	1.190	0.875	120	596	3590	3340	0.248	1949	1641	1819	1521	0
3	1	18	"PFM0259"	"M26257_1"	9960	26110	110	240	253	58	95	97	20	100	100	0	393	390	88	127	129	19	98	98	0	0.545	0.601	0.611	0.617	1.568	0.578	0.785	80	492	411	421	-0.875	145	266	158	263	0
3	2	18	"PFM0321"	"M31208_3"	10140	26110	120	196	196	50	96	96	18	95	90	0	440	433	89	126	128	20	100	100	0	0.318	0.326	0.299	0.309	1.585	0.329	0.690	120	477	414	407	-1.651	100	314	100	307	0
3	3	18	"PFM0389"	"M3590_2"	10330	26120	150	86	90	20	95	96	19	9	2	0	114	112	20	127	128	19	5	0	0	0.692	0.333	0.700	0.829	3.147	0.522	0.004	156	518	-22	-20	-0.531	-9	-13	-5	-15	-50
3	4	18	"PFM0523"	"M42640_1"	10530	26110	130	183	190	52	95	97	21	95	86	0	231	223	47	127	128	19	92	86	0	0.846	0.990	0.988	0.971	2.493	1.027	0.499	120	480	192	191	-0.241	88	104	95	96	0
3	5	18	"PFD0044"	"D13561_3"	10730	26100	150	96	113	91	98	100	23	18	10	0	110	114	29	128	128	20	8	3	0	0.111	-1.071	0.659	0.750	3.450	12.530	0.024	156	540	-20	1	-3.170	-2	-18	15	-14	-50
3	6	18	"PFD0057"	"D15909_4"	10910	26100	130	1094	1008	297	96	97	21	100	100	0	458	419	124	124	125	18	98	97	0	2.988	3.092	3.057	3.248	1.567	3.069	0.862	120	491	1332	1207	1.579	998	334	912	295	0
3	7	18	"PFD0156"	"D17715_93"	11100	26100	120	407	399	93	92	94	18	100	100	0	292	282	56	121	123	17	99	97	0	1.842	1.907	1.937	1.955	1.514	2.015	0.780	120	499	486	468	0.881	315	171	307	161	0
3	8	18	"PFD0171"	"D21102_1"	11290	26110	100	1205	1194	317	90	91	16	100	100	0	1382	1334	250	118	120	17	100	100	0	0.882	0.908	0.925	0.882	1.361	0.933	0.897	80	376	2379	2320	-0.181	1115	1264	1104	1216	0
3	9	18	"PFD0194"	"D23657_11"	11480	26100	150	103	103	20	91	92	18	36	10	0	125	129	20	117	118	17	33	16	0	1.500	1.000	1.000	1.156	3.570	1.675	0.018	156	547	20	24	0.585	12	8	12	12	-50
3	10	18	"PFD0273"	"D33539_50"	11680	26100	150	101	102	18	92	93	17	33	10	0	120	122	17	119	120	17	19	3	0	9.000	3.333	1.000	1.161	4.120	0.096	0.000	156	469	10	13	3.170	9	1	10	3	-50
3	11	18	"IAX099I"	"Y_IAX099I"	11850	26110	150	85	89	22	93	93	17	11	3	0	102	105	18	120	122	18	5	0	0	0.444	0.267	0.696	0.691	3.013	0.036	0.000	156	471	-26	-19	-1.170	-8	-18	-4	-15	-50
3	12	18	"ICX188I"	"Y_ICX188I"	12040	26110	150	86	86	19	92	92	17	9	4	0	103	103	17	117	120	19	1	0	0	0.429	0.429	0.776	0.867	3.647	0.768	0.015	156	486	-20	-20	-1.222	-6	-14	-6	-14	-50
3	13	18	"IEX355I"	"Y_IEX355I"	12230	26110	150	84	86	17	92	94	19	6	0	0	100	103	18	119	121	18	3	0	0	0.421	0.375	0.628	0.637	3.033	0.621	0.019	156	520	-27	-22	-1.248	-8	-19	-6	-16	-50
3	14	18	"IGX361I"	"Y_IGX361I"	12420	26110	150	80	83	18	93	94	20	7	2	0	103	104	20	122	124	19	1	0	0	0.684	0.556	0.683	0.713	3.067	0.648	0.037	156	522	-32	-28	-0.547	-13	-19	-10	-18	-50
3	15	18	"IIX063I"	"Y_IIX063I"	12610	26110	150	80	82	18	91	92	18	8	1	0	97	100	22	122	123	19	4	0	0	0.440	0.409	0.578	0.630	3.009	0.458	0.039	156	524	-36	-31	-1.184	-11	-25	-9	-22	-50
3	16	18	"IKX121I"	"Y_IKX121I"	12800	26110	150	82	84	17	91	92	18	5	0	0	101	103	21	123	123	18	3	0	0	0.409	0.350	0.619	0.615	3.319	0.484	0.029	156	559	-31	-27	-1.290	-9	-22	-7	-20	-50
3	17	18	"Z_1_50"	"Z_1_50"	13010	26100	120	155	159	43	92	94	20	88	73	0	236	231	48	124	126	23	95	90	0	0.563	0.626	0.603	0.584	2.046	0.636	0.471	120	492	175	174	-0.830	63	112	67	107	0
3	18	18	"Z_1_70"	"Z_1_70"	13200	26100	120	352	341	93	91	93	19	100	100	0	544	531	141	120	122	22	99	98	0	0.616	0.608	0.590	0.614	1.723	0.572	0.763	120	528	685	661	-0.700	261	424	250	411	0
3	19	18	"Z_1_90"	"Z_1_90"	13400	26100	130	908	877	277	90	91	18	100	100	0	1302	1267	360	119	120	17	100	100	0	0.691	0.686	0.690	0.676	1.473	0.682	0.876	120	480	2001	1935	-0.532	818	1183	787	1148	0
3	20	18	"Z_2_10"	"Z_2_10"	13560	26110	150	85	87	19	89	90	18	15	3	0	104	107	23	121	124	20	8	3	0	0.235	0.143	0.556	0.510	2.936	0.527	0.060	156	613	-21	-16	-2.087	-4	-17	-2	-14	-50
3	21	18	"Z_2_30"	"Z_2_30"	13790	26100	150	94	93	15	88	89	18	17	4	0	121	121	21	120	122	19	16	4	0	6.000	5.000	0.725	0.726	3.846	0.328	0.006	156	554	7	6	2.585	6	1	5	1	-50
3	22	18	"Z_2_50"	"Z_2_50"	13960	26100	120	5899	5650	1560	86	88	17	100	100	0	5163	4777	1410	118	120	18	100	100	0	1.152	1.194	1.212	1.224	1.433	1.190	0.903	120	491	10858	10223	0.204	5813	5045	5564	4659	0
3	1	19	"Z_3_90"	"Z_3_90"	9950	26310	130	21994	20492	6954	105	109	25	100	100	0	10381	9320	3008	138	141	23	100	100	0	2.137	2.220	2.250	2.210	1.543	2.277	0.894	120	744	32132	29569	1.096	21889	10243	20387	9182	0
3	2	19	"Z_4_10"	"Z_4_10"	10190	26310	150	104	104	20	105	110	27	8	0	0	127	129	19	137	140	24	3	0	0	0.100	0.125	0.904	0.777	3.871	1.451	0.062	156	584	-11	-9	-3.322	-1	-10	-1	-8	-50
3	3	19	"Z_4_30"	"Z_4_30"	10330	26310	150	88	91	21	97	100	21	8	2	0	108	110	20	132	132	20	2	1	0	0.375	0.273	0.654	0.588	2.356	1.146	0.032	156	495	-33	-28	-1.415	-9	-24	-6	-22	-50
3	4	19	"Z_4_50"	"Z_4_50"	10530	26300	120	4458	4377	1312	97	99	21	100	100	0	3324	3073	970	131	132	19	100	99	0	1.366	1.455	1.465	1.562	1.721	1.460	0.903	120	496	7554	7222	0.450	4361	3193	4280	2942	0
3	5	19	"Z_4_70"	"Z_4_70"	10720	26300	130	8692	8740	3018	100	102	23	100	100	0	6028	5428	2032	132	133	20	99	99	0	1.457	1.631	1.647	1.755	1.658	1.615	0.895	120	544	14488	13936	0.543	8592	5896	8640	5296	0
3	6	19	"Z_4_90"	"Z_4_90"	10910	26300	120	12928	12348	3868	103	106	23	100	100	0	8724	7898	2420	133	135	22	100	100	0	1.493	1.577	1.596	1.583	1.380	1.602	0.908	120	544	21416	20010	0.578	12825	8591	12245	7765	0
3	7	19	"Z_6_30"	"Z_6_30"	11120	26300	150	96	99	20	100	102	21	14	2	0	116	119	21	126	130	21	8	2	0	0.400	0.143	0.842	0.944	3.255	1.098	0.017	156	598	-14	-8	-1.322	-4	-10	-1	-7	-50
3	8	19	"Z_6_50"	"Z_6_50"	11280	26300	150	94	96	21	96	98	20	16	4	0	117	118	20	123	125	19	9	2	0	0.333	0.000	0.826	0.856	3.299	1.216	0.016	156	616	-8	-5	-1.585	-2	-6	0	-5	-50
3	9	19	"Z_6_70"	"Z_6_70"	11500	26300	150	103	104	22	94	96	20	30	8	0	133	135	25	121	123	19	40	16	0	0.750	0.714	0.789	0.889	3.603	0.660	0.033	156	600	21	24	-0.415	9	12	10	14	-50
3	10	19	"Z_6_90"	"Z_6_90"	11670	26310	130	108	110	22	93	94	19	40	15	0	213	213	45	121	123	18	95	90	0	0.163	0.185	0.226	0.215	2.818	0.160	0.120	120	451	107	109	-2.617	15	92	17	92	0
3	11	19	"Z_7_10"	"Z_7_10"	11850	26300	150	87	89	17	94	94	18	8	3	0	113	113	18	123	125	19	5	1	0	0.700	0.500	0.941	0.890	3.665	0.353	0.006	156	491	-17	-15	-0.515	-7	-10	-5	-10	-50
3	12	19	"Z_7_30"	"Z_7_30"	12040	26300	150	89	94	36	93	94	18	9	3	0	112	115	20	122	124	20	12	1	0	0.400	-0.143	0.585	0.720	3.754	9.148	0.002	156	499	-14	-6	-1.322	-4	-10	1	-7	-50
3	13	19	"PFI17646"	"oPFI17646"	12240	26290	120	228	232	53	93	95	19	100	99	0	383	379	77	122	123	19	100	100	0	0.517	0.541	0.530	0.529	1.660	0.508	0.699	120	467	396	396	-0.951	135	261	139	257	0
3	14	19	"PFN0256"	"oPFN0256"	12440	26300	130	653	632	213	95	97	21	99	98	0	691	693	178	126	126	19	100	100	0	0.988	0.947	0.952	0.865	1.850	0.993	0.794	120	447	1123	1104	-0.018	558	565	537	567	0
3	15	19	"PFG0021"	"oPFG0021"	12610	26300	150	88	89	22	95	96	21	10	1	0	114	115	22	126	127	18	9	1	0	0.583	0.545	0.675	0.777	3.511	1.003	0.016	156	398	-19	-17	-0.778	-7	-12	-6	-11	-50
3	16	19	"PFF72433"	"oPFF72433"	12800	26300	150	91	94	17	93	95	20	14	1	0	120	123	21	128	129	18	14	4	0	0.250	-0.200	0.722	0.732	3.894	0.708	0.004	156	463	-10	-4	-2.000	-2	-8	1	-5	-50
3	17	19	"PFJ12787"	"oPFJ12787"	13010	26280	150	97	97	22	94	97	20	19	5	0	124	124	21	131	132	20	10	1	0	-0.429	-0.429	0.709	0.900	3.473	0.989	0.038	156	551	-4	-4	Error	3	-7	3	-7	-50
3	18	19	"PFG0023"	"oPFG0023"	13210	26300	120	4764	4658	1646	94	95	20	100	100	0	8685	9193	2528	128	131	22	100	100	0	0.546	0.503	0.532	0.454	1.918	0.505	0.867	120	378	13227	13629	-0.874	4670	8557	4564	9065	0
3	19	19	"PFJ12789"	"oPFJ12789"	13370	26300	150	107	110	25	97	98	20	35	12	0	163	164	30	130	134	23	62	31	0	0.303	0.382	0.529	0.584	3.852	0.534	0.107	156	522	43	47	-1.722	10	33	13	34	-50
3	20	19	"PFBL B0077"	"oPFBLOB0077"	13580	26300	130	505	504	164	92	94	20	98	96	0	579	585	153	131	132	21	100	99	0	0.922	0.907	0.963	0.848	1.847	0.916	0.841	120	482	861	866	-0.117	413	448	412	454	0
3	21	19	"PFF72437"	"oPFF72437"	13780	26290	120	970	968	258	88	91	19	100	100	0	1146	1113	307	124	126	19	100	100	0	0.863	0.890	0.902	0.911	1.392	0.865	0.869	120	340	1904	1869	-0.213	882	1022	880	989	0
3	22	19	"PFL0043"	"oPFL0043"	13940	26290	150	99	100	18	86	88	17	43	10	0	129	131	19	121	123	18	28	8	0	1.625	1.400	1.111	1.097	3.502	0.825	0.024	156	637	21	24	0.700	13	8	14	10	-50
3	1	20	"PFBL B0079"	"oPFBLOB0079"	9960	26490	110	139	138	27	105	107	23	61	28	0	187	191	30	140	142	22	82	52	0	0.723	0.647	0.720	0.681	2.474	0.847	0.207	80	509	81	84	-0.467	34	47	33	51	0
3	2	20	"PFF72438"	"oPFF72438"	10160	26500	120	1898	1995	612	109	111	23	100	100	0	5366	5298	1437	142	144	22	100	100	0	0.342	0.366	0.362	0.362	1.331	0.352	0.887	120	480	7013	7042	-1.546	1789	5224	1886	5156	0
3	3	20	"PFH0006"	"oPFH0006"	10350	26500	120	1163	1112	331	102	103	20	100	100	0	1704	1663	389	139	141	21	100	100	0	0.678	0.663	0.656	0.628	1.529	0.663	0.877	120	372	2626	2534	-0.561	1061	1565	1010	1524	0
3	4	20	"PFBL B0083"	"oPFBLOB0083"	10520	26500	150	103	102	19	100	101	20	20	1	0	124	124	22	135	136	19	7	1	0	-0.273	-0.182	0.861	0.773	3.334	4.736	0.001	156	479	-8	-9	Error	3	-11	2	-11	-50
3	5	20	"PFBL B0084"	"oPFBLOB0084"	10710	26500	150	98	102	22	101	103	21	19	5	0	126	131	21	133	135	19	12	3	0	0.429	-0.500	0.909	0.967	3.748	1.805	0.013	156	581	-10	-1	-1.222	-3	-7	1	-2	-50
3	6	20	"PFM60485"	"oPFM60485"	10930	26500	120	560	550	178	101	103	21	99	99	0	1092	1076	279	134	136	20	100	100	0	0.479	0.477	0.481	0.443	1.688	0.471	0.826	120	422	1417	1391	-1.062	459	958	449	942	0
3	7	20	"PFN0258"	"oPFN0258"	11090	26500	150	98	100	20	103	103	21	9	3	0	120	124	24	132	134	21	10	1	0	0.417	0.375	0.818	0.783	3.398	0.157	0.001	156	523	-17	-11	-1.263	-5	-12	-3	-8	-50
3	8	20	"PFM60486"	"oPFM60486"	11310	26500	130	430	421	132	99	101	20	98	97	0	526	540	133	128	130	19	100	100	0	0.832	0.782	0.790	0.721	1.776	0.816	0.825	120	503	729	734	-0.266	331	398	322	412	0
3	9	20	"PFK12896"	"oPFK12896"	11500	26490	120	1392	1347	347	96	98	20	100	100	0	515	500	116	126	128	19	100	100	0	3.332	3.345	3.424	3.412	1.405	3.512	0.869	120	447	1685	1625	1.736	1296	389	1251	374	0
3	10	20	"PFN0259"	"oPFN0259"	11690	26500	120	724	702	209	95	96	19	99	99	0	1434	1397	301	126	128	19	100	100	0	0.481	0.478	0.479	0.445	1.589	0.481	0.875	120	421	1937	1878	-1.056	629	1308	607	1271	0
3	11	20	"PFL0046"	"oPFL0046"	11870	26490	130	387	399	102	96	97	19	100	100	0	945	919	240	129	129	18	100	100	0	0.357	0.384	0.389	0.383	1.422	0.364	0.851	120	494	1107	1093	-1.488	291	816	303	790	0
3	12	20	"PFD66984"	"oPFD66984"	12070	26490	130	619	651	181	94	95	19	100	100	0	1077	1056	314	126	127	18	100	100	0	0.552	0.599	0.589	0.612	1.475	0.565	0.850	120	441	1476	1487	-0.857	525	951	557	930	0
3	13	20	"PFD66985"	"oPFD66985"	12230	26490	150	88	90	20	94	96	19	14	2	0	111	115	25	126	127	19	9	3	0	0.400	0.364	0.594	0.568	2.651	0.798	0.038	156	560	-21	-15	-1.322	-6	-15	-4	-11	-50
3	14	20	"PFL0047"	"oPFL0047"	12450	26500	130	266	273	82	96	99	21	97	94	0	589	600	174	128	129	19	100	100	0	0.369	0.375	0.368	0.347	1.705	0.357	0.743	120	433	631	649	-1.439	170	461	177	472	0
3	15	20	"PFF72478"	"oPFF72478"	12580	26470	130	419	419	205	94	96	21	95	94	0	484	502	216	126	128	19	98	97	0	0.908	0.864	0.850	0.805	1.941	0.882	0.777	120	381	683	701	-0.140	325	358	325	376	0
3	16	20	"PFL0097"	"oPFL0097"	12770	26470	130	496	479	171	92	95	20	97	95	0	566	575	148	126	128	19	100	100	0	0.918	0.862	0.911	0.816	1.579	0.914	0.837	120	435	844	836	-0.123	404	440	387	449	0
3	17	20	"PFBL B0142"	"oPFBLOB0142"	12950	26460	130	1173	1193	359	94	97	21	100	100	0	783	752	252	131	133	20	98	96	0	1.655	1.770	1.767	1.943	1.737	1.715	0.865	120	478	1731	1720	0.727	1079	652	1099	621	0
3	18	20	"PFI17693"	"oPFI17693"	13140	26470	130	2569	2745	1220	97	100	21	99	99	0	2899	3074	1044	131	133	21	100	100	0	0.893	0.900	0.957	0.784	2.081	0.933	0.863	120	494	5240	5591	-0.163	2472	2768	2648	2943	0
3	19	20	"PFI17695"	"oPFI17695"	13330	26460	120	7889	8127	2581	100	102	21	100	100	0	10770	10462	3228	135	138	23	100	100	0	0.732	0.777	0.790	0.789	1.390	0.762	0.891	120	442	18424	18354	-0.449	7789	10635	8027	10327	0
3	20	20	"PFH0024"	"oPFH0024"	13540	26470	130	738	736	240	98	99	20	98	97	0	603	595	133	134	137	22	100	100	0	1.365	1.384	1.419	1.288	1.844	1.504	0.821	120	545	1109	1099	0.448	640	469	638	461	0
3	21	20	"PFBL B0147"	"oPFBLOB0147"	13750	26450	150	115	116	25	93	94	18	53	30	0	144	147	27	128	129	19	42	21	0	1.375	1.211	1.081	1.098	3.121	0.810	0.081	156	553	38	42	0.459	22	16	23	19	-50
3	22	20	"PFF72481"	"oPFF72481"	13920	26470	120	297	294	77	90	91	18	99	98	0	607	609	143	122	124	19	100	100	0	0.427	0.419	0.426	0.402	1.582	0.401	0.780	120	547	692	691	-1.228	207	485	204	487	0
3	1	21	"PFJ12809"	"oPFJ12809"	9980	26690	150	96	98	18	101	103	22	7	1	0	128	131	25	135	136	21	13	3	0	0.714	0.750	0.692	0.599	3.062	0.477	0.041	156	636	-12	-7	-0.485	-5	-7	-3	-4	-50
3	2	21	"PFH0027"	"oPFH0027"	10120	26680	120	481	476	124	102	103	20	100	100	0	562	555	110	134	136	21	100	100	0	0.886	0.888	0.866	0.862	1.391	0.891	0.842	120	320	807	795	-0.175	379	428	374	421	0
3	3	21	"PFF72482"	"oPFF72482"	10310	26680	120	1295	1253	383	101	102	19	100	99	0	1683	1688	397	136	137	23	100	100	0	0.772	0.742	0.766	0.691	1.697	0.750	0.875	120	430	2741	2704	-0.374	1194	1547	1152	1552	0
3	4	21	"PFG0045"	"oPFG0045"	10490	26670	120	325	328	68	98	100	19	100	100	0	427	422	95	136	136	20	99	99	0	0.780	0.804	0.793	0.831	1.599	0.762	0.811	120	419	518	516	-0.358	227	291	230	286	0
3	5	21	"PFF72484"	"oPFF72484"	10680	26670	130	504	499	141	97	99	19	98	98	0	502	496	115	134	135	19	100	100	0	1.106	1.110	1.132	1.079	1.626	1.129	0.823	120	472	775	764	0.145	407	368	402	362	0
3	6	21	"PFI17704"	"oPFI17704"	10880	26670	120	2431	2328	641	96	99	19	100	100	0	1601	1580	380	131	132	18	100	100	0	1.588	1.540	1.547	1.516	1.360	1.597	0.898	120	439	3805	3681	0.668	2335	1470	2232	1449	0
3	7	21	"PFH0030"	"oPFH0030"	11070	26670	120	516	518	119	96	96	19	100	100	0	615	624	138	129	130	18	100	100	0	0.864	0.853	0.870	0.849	1.349	0.854	0.869	120	401	906	917	-0.211	420	486	422	495	0
3	8	21	"PFM60518"	"oPFM60518"	11260	26670	120	470	470	136	96	98	20	99	99	0	702	694	190	129	130	19	100	100	0	0.653	0.662	0.661	0.641	1.635	0.626	0.828	120	455	947	939	-0.615	374	573	374	565	0
3	9	21	"PFL0104"	"oPFL0104"	11440	26670	120	421	420	108	95	98	20	100	99	0	388	392	75	130	131	19	100	100	0	1.264	1.240	1.199	1.208	1.563	1.278	0.807	120	468	584	587	0.338	326	258	325	262	0
3	10	21	"PFI17705"	"oPFI17705"	11640	26670	120	1347	1385	422	99	100	20	100	100	0	1873	1896	471	132	134	18	100	100	0	0.717	0.729	0.731	0.709	1.363	0.739	0.903	120	482	2989	3050	-0.480	1248	1741	1286	1764	0
3	11	21	"PFBL B0155"	"oPFBLOB0155"	11830	26670	120	150	156	31	100	100	19	89	65	0	323	323	60	130	131	18	100	99	0	0.259	0.290	0.302	0.256	2.050	0.281	0.507	120	486	243	249	-1.949	50	193	56	193	0
3	12	21	"PFBL B0157"	"oPFBLOB0157"	12050	26680	150	88	91	20	95	95	18	12	3	0	111	115	26	127	127	17	14	5	0	0.438	0.333	0.670	0.713	2.836	0.527	0.039	156	541	-23	-16	-1.193	-7	-16	-4	-12	-50
3	13	21	"PFD67005"	"oPFD67005"	12240	26680	150	82	84	18	93	94	18	6	1	0	102	105	21	125	126	18	5	0	0	0.478	0.450	0.684	0.696	2.716	0.472	0.082	156	469	-34	-29	-1.064	-11	-23	-9	-20	-50
3	14	21	"PFD67007"	"oPFD67007"	12430	26680	150	94	96	34	94	97	39	4	2	0	105	109	23	125	126	18	7	1	0	0.000	-0.125	0.684	0.668	3.279	2.334	0.026	156	456	-20	-14	Error	0	-20	2	-16	-50
3	15	21	"PFM60523"	"oPFM60523"	12600	26670	130	663	632	196	91	93	20	99	99	0	568	574	142	124	125	20	100	100	0	1.288	1.202	1.253	1.139	1.640	1.271	0.847	120	462	1016	991	0.365	572	444	541	450	0
3	16	21	"PFL0108"	"oPFL0108"	12790	26660	130	413	401	108	88	90	17	100	99	0	340	333	91	121	124	20	99	95	0	1.484	1.476	1.432	1.561	1.725	1.670	0.647	120	571	544	525	0.570	325	219	313	212	0
3	17	21	"A10325_30a"	"A10325_30a"	13000	26680	150	84	271	1040	90	91	18	19	9	0	103	274	1024	121	124	19	11	7	0	0.333	1.183	0.500	0.532	3.069	1.023	0.612	156	602	-24	334	-1.585	-6	-18	181	153	-50
3	18	21	"A10325_30c"	"A10325_30c"	13190	26680	150	78	81	25	92	93	19	6	1	0	99	100	21	122	124	18	1	0	0	0.609	0.500	0.667	0.646	2.776	1.295	0.069	156	538	-37	-33	-0.716	-14	-23	-11	-22	-50
3	19	21	"A10325_30e"	"A10325_30e"	13380	26680	150	81	84	18	93	94	19	7	1	0	102	103	20	126	128	20	3	0	0	0.500	0.391	0.627	0.593	2.099	0.555	0.079	156	558	-36	-32	-1.000	-12	-24	-9	-23	-50
3	20	21	"A10325_30g"	"A10325_30g"	13570	26680	150	92	92	20	92	92	19	16	3	0	108	113	19	124	125	19	7	1	0	0.000	0.000	0.900	1.075	3.106	0.805	0.020	156	588	-16	-11	Error	0	-16	0	-11	-50
3	21	21	"A10325_30i"	"A10325_30i"	13740	26660	110	185	187	34	89	90	18	100	96	0	123	127	20	120	121	17	26	7	0	32.000	14.000	5.240	5.841	2.713	33.672	0.004	80	485	99	105	5.000	96	3	98	7	0
3	22	21	"E598_1a"	"E598_1a"	13970	26730	150	90	90	18	87	89	19	19	1	0	115	117	20	119	121	19	12	3	0	-0.750	-1.500	0.786	0.804	3.664	0.323	0.004	156	903	-1	1	Error	3	-4	3	-2	-50
3	1	22	"F48446_9e"	"F48446_9e"	9960	26800	150	101	103	22	99	101	20	23	5	0	133	133	23	133	135	21	10	2	0	100000.000	100000.000	1.038	1.085	3.512	0.372	0.002	156	772	2	4	16.610	2	0	4	0	-50
3	2	22	"F48446_9g"	"F48446_9g"	10120	26850	150	113	116	24	96	97	18	45	22	0	146	146	22	130	132	22	36	9	0	1.063	1.250	1.037	1.070	3.591	0.794	0.010	156	651	33	36	0.087	17	16	20	16	-50
3	3	22	"F48446_9i"	"F48446_9i"	10310	26860	120	267	262	51	95	97	19	100	100	0	360	352	67	130	132	21	100	99	0	0.748	0.752	0.761	0.759	1.525	0.721	0.757	120	576	402	389	-0.419	172	230	167	222	0
3	4	22	"I12861_2a"	"I12861_2a"	10530	26880	150	87	91	23	95	97	20	16	3	0	106	109	27	128	130	20	9	2	0	0.364	0.211	0.667	0.660	2.958	0.580	0.102	156	855	-30	-23	-1.459	-8	-22	-4	-19	-50
3	5	22	"I12861_2c"	"I12861_2c"	10720	26880	150	93	94	26	94	97	19	16	5	0	107	111	26	128	129	19	8	3	0	0.048	0.000	0.739	0.819	3.969	0.835	0.064	156	811	-22	-17	-4.392	-1	-21	0	-17	-50
3	6	22	"I12861_2e"	"I12861_2e"	10920	26850	150	93	95	18	94	96	18	15	3	0	118	118	23	126	128	19	11	2	0	0.125	-0.125	0.714	0.634	3.893	0.363	0.016	156	708	-9	-7	-3.000	-1	-8	1	-8	-50
3	7	22	"J512_2i"	"J512_2i"	11100	26880	150	93	94	20	94	95	19	15	3	0	115	117	21	125	128	19	9	1	0	0.100	0.000	0.903	0.825	3.488	0.606	0.012	156	772	-11	-8	-3.322	-1	-10	0	-8	-50
3	8	22	"Ks592_1a"	"Ks592_1a"	11290	26880	150	94	95	23	92	95	19	16	3	0	124	124	22	127	129	20	13	5	0	-0.667	-1.000	0.860	0.921	3.921	1.110	0.005	156	778	-1	0	Error	2	-3	3	-3	-50
3	9	22	"Ks592_1c"	"Ks592_1c"	11480	26880	150	89	89	21	91	93	20	14	3	0	113	115	21	127	128	21	8	1	0	0.143	0.167	0.800	0.817	2.849	0.525	0.042	156	749	-16	-14	-2.807	-2	-14	-2	-12	-50
3	10	22	"Ks592_1e"	"Ks592_1e"	11610	26880	150	90	91	19	92	95	20	11	3	0	120	123	25	128	129	20	12	3	0	0.250	0.200	0.759	0.855	3.388	0.702	0.084	156	858	-10	-6	-2.000	-2	-8	-1	-5	-50
3	11	22	"Ks592_1g"	"Ks592_1g"	11860	26870	150	94	97	23	94	95	19	21	7	0	123	136	51	125	126	19	26	17	0	0.000	0.273	0.619	0.680	4.116	0.215	0.037	156	862	-2	14	Error	0	-2	3	11	-50
3	12	22	"Ks592_1i"	"Ks592_1i"	12030	26860	130	2024	1906	491	90	90	17	100	100	0	4041	3652	994	122	122	17	100	100	0	0.493	0.514	0.516	0.526	1.474	0.498	0.911	120	569	5853	5346	-1.019	1934	3919	1816	3530	0
3	13	22	"EMPTY"	"EMPTY"	12240	26870	150	113	136	59	87	89	18	58	45	0	178	202	88	120	120	18	66	56	0	0.448	0.598	0.571	0.569	2.500	0.600	0.591	156	737	84	131	-1.158	26	58	49	82	-75
3	14	22	"EMPTY"	"EMPTY"	12430	26870	150	113	126	54	86	89	33	44	24	0	167	189	78	116	117	18	69	55	0	0.529	0.548	0.594	0.609	2.735	0.788	0.268	156	683	78	113	-0.918	27	51	40	73	-75
3	15	22	"EMPTY"	"EMPTY"	12620	26870	150	113	124	46	85	88	32	46	25	0	156	178	71	116	118	18	62	51	0	0.700	0.629	0.676	0.724	2.545	3.364	0.176	156	736	68	101	-0.515	28	40	39	62	-75
3	16	22	"EMPTY"	"EMPTY"	12810	26870	150	100	106	28	87	88	17	44	30	0	142	145	33	117	118	18	58	37	0	0.520	0.679	0.691	0.753	3.228	0.694	0.152	156	771	38	47	-0.943	13	25	19	28	-75
3	17	22	"EMPTY"	"EMPTY"	13000	26870	150	108	114	34	84	86	17	57	38	0	148	151	35	116	117	18	61	46	0	0.750	0.857	0.871	0.929	3.094	0.891	0.242	156	714	56	65	-0.415	24	32	30	35	-75
3	18	22	"EMPTY"	"EMPTY"	13190	26870	150	107	110	34	86	87	17	52	35	0	151	158	42	116	118	17	64	50	0	0.600	0.571	0.702	0.737	2.803	0.673	0.295	156	678	56	66	-0.737	21	35	24	42	-75
3	19	22	"EMPTY"	"EMPTY"	13380	26870	150	80	83	16	86	88	17	14	0	0	117	117	17	117	118	18	14	1	0	100000.000	100000.000	1.077	1.231	3.489	3.965	0.001	156	678	-6	-3	16.610	-6	0	-3	0	-75
3	20	22	"EMPTY"	"EMPTY"	13570	26870	150	85	87	16	84	86	17	16	3	0	115	116	15	114	115	17	15	1	0	1.000	1.500	1.000	1.180	3.100	0.115	0.000	156	704	2	5	0.000	1	1	3	2	-75
3	21	22	"EMPTY"	"EMPTY"	13760	26870	150	82	86	28	82	84	16	17	3	0	115	114	16	114	115	16	16	3	0	0.000	100000.000	0.929	1.009	3.531	7.038	0.002	156	757	1	4	Error	0	1	4	0	-75
3	22	22	"EMPTY"	"EMPTY"	13950	26870	150	79	80	16	85	86	19	7	1	0	110	113	18	115	117	17	17	1	0	1.200	2.500	0.786	0.840	3.652	6.209	0.001	156	882	-11	-7	0.263	-6	-5	-5	-2	-75
4	1	1	"PFA0039"	"A1411_1"	14400	22830	130	4869	4893	1539	84	89	26	100	100	0	8996	9286	2772	111	118	81	100	100	0	0.539	0.524	0.507	0.512	1.519	0.477	0.859	120	643	13670	13984	-0.893	4785	8885	4809	9175	0
4	2	1	"PFA0101"	"A21885_1"	14590	22830	130	10689	10160	5404	88	94	41	100	100	0	7662	7260	3499	109	133	261	99	99	0	1.404	1.408	1.333	1.351	1.766	1.385	0.858	120	653	18154	17223	0.489	10601	7553	10072	7151	0
4	3	1	"PFA0019"	"A11546_1"	14790	22830	130	425	432	133	86	92	40	99	96	0	445	457	139	103	124	249	78	16	0	0.991	0.977	0.987	1.000	1.439	0.404	0.419	120	653	681	700	-0.013	339	342	346	354	0
4	4	1	"PFA0144"	"A31870_1"	14970	22830	130	8304	7975	2223	88	94	32	100	100	0	11770	11202	3204	105	115	150	100	100	0	0.704	0.711	0.697	0.713	1.527	0.667	0.868	120	613	19881	18984	-0.506	8216	11665	7887	11097	0
4	5	1	"PFA0009"	"A10325_29"	15160	22830	140	65535	56993	14430	87	226	1402	100	99	64	11784	10794	4956	104	115	141	95	93	0	5.603	5.323	5.119	5.499	1.792	5.183	0.822	156	703	77128	67596	2.486	65448	11680	56906	10690	0
4	6	1	"PFA0012"	"A10325_32"	15350	22830	140	65535	55840	15362	87	313	1789	99	99	57	13754	12892	5792	101	108	29	99	98	0	4.794	4.359	4.281	4.405	1.821	4.271	0.818	156	690	79101	68544	2.261	65448	13653	55753	12791	0
4	7	1	"PFA0030"	"A12797_1"	15540	22830	130	1161	1157	368	86	191	1189	30	0	0	2093	2054	629	101	106	42	100	100	0	0.540	0.548	0.522	0.544	1.571	2.767	0.089	120	597	3067	3024	-0.890	1075	1992	1071	1953	0
4	8	1	"PFB0005"	"B11"	15730	22830	140	242	255	85	79	82	20	98	97	0	190	196	53	100	102	36	87	66	0	1.811	1.833	1.857	1.887	1.922	1.671	0.490	156	696	253	272	0.857	163	90	176	96	0
4	9	1	"PFB0219"	"B57"	15920	22820	150	103	108	27	75	76	17	66	43	0	112	115	20	96	97	15	51	26	0	1.750	1.737	1.474	1.548	3.714	2.492	0.053	156	766	44	52	0.807	28	16	33	19	-50
4	10	1	"PFB0285"	"B92"	16110	22830	120	488	502	171	71	74	16	99	99	0	334	335	108	92	93	13	98	95	0	1.723	1.774	1.729	1.792	1.977	1.847	0.777	120	522	659	674	0.785	417	242	431	243	0
4	11	1	"PFB0008"	"B114"	16300	22830	140	938	942	378	68	71	16	99	98	0	1442	1433	562	90	91	14	98	98	0	0.643	0.651	0.663	0.651	2.360	0.630	0.835	156	714	2222	2217	-0.636	870	1352	874	1343	0
4	12	1	"PFB0034"	"B165"	16500	22830	130	1058	1053	406	72	73	15	100	100	0	1797	1599	577	93	95	15	100	100	0	0.579	0.651	0.652	0.648	1.470	0.626	0.875	120	650	2690	2487	-0.789	986	1704	981	1506	0
4	13	1	"PFB0089"	"B319"	16690	22830	130	2005	2047	716	73	74	14	100	99	0	4687	4675	1452	96	98	17	100	100	0	0.421	0.431	0.419	0.418	1.588	0.408	0.864	120	599	6523	6553	-1.249	1932	4591	1974	4579	0
4	14	1	"PFB0104"	"B351"	16870	22830	140	119	119	29	71	73	14	87	71	0	158	161	30	95	96	15	95	88	0	0.762	0.727	0.703	0.682	2.318	0.714	0.409	156	680	111	114	-0.392	48	63	48	66	0
4	15	1	"PFB0113"	"B372"	17060	22830	140	876	817	283	71	73	14	99	98	0	1486	1342	455	96	97	14	100	98	0	0.579	0.599	0.605	0.590	2.075	0.582	0.878	156	708	2195	1992	-0.788	805	1390	746	1246	0
4	16	1	"PFB0116"	"B380"	17260	22830	130	163	167	38	69	71	14	100	99	0	172	172	29	93	95	14	99	95	0	1.190	1.241	1.271	1.235	1.729	1.242	0.551	120	600	173	177	0.251	94	79	98	79	0
4	17	1	"PFB0118"	"B383"	17440	22830	130	1416	1394	306	69	71	14	100	100	0	2132	2114	418	91	92	13	100	100	0	0.660	0.655	0.658	0.653	1.287	0.632	0.894	120	596	3388	3348	-0.600	1347	2041	1325	2023	0
4	18	1	"PFB0140"	"B432"	17640	22830	140	970	899	332	68	69	14	98	97	0	1810	1689	527	90	91	13	100	100	0	0.524	0.520	0.531	0.478	1.837	0.518	0.886	156	697	2622	2430	-0.931	902	1720	831	1599	0
4	19	1	"PFC0315"	"C9"	17840	22830	140	147	149	41	67	68	13	95	92	0	187	191	47	89	90	12	98	96	0	0.816	0.804	0.900	0.814	2.033	0.778	0.601	156	650	178	184	-0.293	80	98	82	102	0
4	20	1	"PFC0207"	"C56"	18030	22830	140	641	610	226	67	68	12	100	100	0	651	638	192	88	89	12	99	99	0	1.020	0.987	0.975	0.957	2.020	1.019	0.833	156	637	1137	1093	0.028	574	563	543	550	0
4	21	1	"PFC0316"	"C96"	18220	22830	140	356	334	110	67	68	13	97	97	0	492	467	138	88	89	14	99	98	0	0.715	0.704	0.712	0.669	1.906	0.703	0.842	156	634	693	646	-0.483	289	404	267	379	0
4	22	1	"PFC0007"	"C114"	18410	22830	140	367	354	112	67	68	13	98	96	0	644	598	165	87	88	13	100	98	0	0.539	0.562	0.547	0.536	2.079	0.553	0.836	156	808	857	798	-0.893	300	557	287	511	0
4	1	2	"PFC0021"	"C134"	14410	23030	130	251	242	60	79	81	20	96	95	0	454	455	109	107	112	83	96	95	0	0.496	0.468	0.457	0.459	1.730	0.425	0.733	120	596	519	511	-1.013	172	347	163	348	0
4	2	2	"PFC0034"	"C161"	14600	23030	130	1706	1708	517	79	83	38	100	100	0	2044	2092	618	107	124	254	100	97	0	0.840	0.821	0.809	0.818	1.382	0.779	0.886	120	598	3564	3614	-0.252	1627	1937	1629	1985	0
4	3	2	"PFJ0545"	"J687_3"	14810	23040	130	200	229	92	80	82	21	96	89	0	442	451	181	102	104	20	100	99	0	0.353	0.427	0.428	0.404	1.801	0.435	0.779	120	572	460	498	-1.503	120	340	149	349	0
4	4	2	"PFK0100"	"Km695_2"	14980	23040	130	132	137	35	78	81	20	90	69	0	260	258	60	100	109	160	49	0	0	0.338	0.373	0.375	0.364	1.996	0.338	0.476	120	535	214	217	-1.567	54	160	59	158	0
4	5	2	"PFK0134"	"Km993_1"	15180	23040	140	993	975	406	83	175	1148	25	0	0	860	859	287	102	107	24	100	99	0	1.201	1.178	1.193	1.087	1.872	1.254	0.877	156	529	1668	1649	0.264	910	758	892	757	0
4	6	2	"PFK0052"	"Km3535_1"	15360	23030	130	214	224	62	92	139	798	0	0	0	407	409	95	107	110	22	100	99	0	0.407	0.437	0.419	0.418	1.641	0.439	0.708	120	371	422	434	-1.298	122	300	132	302	0
4	7	2	"PFK0059"	"Km3703_4"	15550	23030	130	1064	1080	357	88	90	23	100	98	0	614	616	196	100	105	43	100	98	0	1.899	1.922	1.938	1.903	1.620	1.927	0.861	120	481	1490	1508	0.925	976	514	992	516	0
4	8	2	"PFK0303"	"Kn267_1"	15750	23040	140	355	367	142	79	81	18	95	94	0	625	648	248	98	101	19	100	99	0	0.524	0.524	0.526	0.482	1.959	0.511	0.817	156	580	803	838	-0.933	276	527	288	550	0
4	9	2	"PFK0297"	"Kn2497_2"	15930	23030	130	442	441	123	77	79	18	100	100	0	883	915	241	97	101	22	100	100	0	0.464	0.445	0.440	0.436	1.329	0.424	0.880	120	549	1151	1182	-1.107	365	786	364	818	0
4	10	2	"PFK0436"	"Kn5150_1"	16140	23030	140	20500	20878	9539	76	78	18	100	100	0	10687	10773	4628	97	100	22	98	96	0	1.929	1.948	1.936	1.938	1.856	2.033	0.894	156	602	31014	31478	0.948	20424	10590	20802	10676	0
4	11	2	"PFK0536"	"Kn8928_1"	16310	23030	130	991	1012	431	74	75	15	99	99	0	1031	1062	441	96	99	21	100	100	0	0.981	0.971	0.915	0.958	1.685	0.923	0.846	120	518	1852	1904	-0.028	917	935	938	966	0
4	12	2	"PFK0544"	"Kn9335_1"	16510	23040	130	254	253	68	75	77	15	99	97	0	553	551	111	96	98	20	100	100	0	0.392	0.391	0.385	0.364	1.655	0.384	0.779	120	591	636	633	-1.352	179	457	178	455	0
4	13	2	"PFK0875"	"Ks2_1"	16700	23030	130	333	345	98	76	77	15	100	100	0	367	380	76	98	100	16	100	100	0	0.955	0.954	0.926	0.919	1.422	0.950	0.804	120	552	526	551	-0.066	257	269	269	282	0
4	14	2	"PFK0879"	"Ks2_14"	16890	23030	130	3490	3462	906	74	76	16	100	100	0	5161	4991	1224	99	104	33	100	100	0	0.675	0.693	0.686	0.681	1.460	0.655	0.895	120	511	8478	8280	-0.567	3416	5062	3388	4892	0
4	15	2	"PFK1056"	"Ks54_1"	17080	23030	130	461	476	107	73	76	16	100	100	0	601	583	135	99	104	33	100	100	0	0.773	0.833	0.805	0.842	1.365	0.791	0.860	120	483	890	887	-0.372	388	502	403	484	0
4	16	2	"PFK1101"	"Ks59_1"	17270	23030	140	1162	1199	496	70	72	14	100	100	0	1288	1369	536	98	98	14	100	98	0	0.918	0.888	0.927	0.912	1.813	0.884	0.867	156	544	2282	2400	-0.124	1092	1190	1129	1271	0
4	17	2	"PFK1165"	"Ks72_6"	17470	23020	130	1747	1758	503	70	71	14	100	100	0	1040	1049	294	94	95	13	100	100	0	1.773	1.768	1.757	1.772	1.249	1.734	0.909	120	528	2623	2643	0.826	1677	946	1688	955	0
4	18	2	"PFK1183"	"Ks75_9"	17670	23030	140	223	219	61	68	69	13	99	96	0	470	463	123	92	93	13	100	100	0	0.410	0.407	0.412	0.385	1.753	0.389	0.800	156	601	533	522	-1.286	155	378	151	371	0
4	19	2	"PFK1209"	"Ks82_1"	17850	23030	140	1430	1356	532	67	67	12	99	98	0	2426	2286	875	89	90	13	100	99	0	0.583	0.587	0.589	0.577	2.177	0.576	0.898	156	538	3700	3486	-0.778	1363	2337	1289	2197	0
4	20	2	"PFK1228"	"Ks83_8"	18050	23030	140	822	786	321	67	67	12	97	96	0	3590	3448	1355	88	89	12	99	99	0	0.216	0.214	0.218	0.205	1.658	0.208	0.897	156	527	4257	4079	-2.214	755	3502	719	3360	0
4	21	2	"PFK0643"	"Ks127_5"	18230	23020	130	613	599	134	67	68	13	100	100	0	654	648	142	91	92	12	100	100	0	0.970	0.955	0.952	0.954	1.396	0.932	0.859	120	489	1109	1089	-0.044	546	563	532	557	0
4	22	2	"PFK0638"	"Ks127_16"	18420	23020	130	328	324	87	68	69	13	99	99	0	566	572	173	90	91	14	100	99	0	0.546	0.531	0.522	0.533	1.778	0.485	0.792	120	640	736	738	-0.872	260	476	256	482	0
4	1	3	"PFK0659"	"Ks133_2"	14440	23230	140	273	277	110	79	80	15	94	91	0	268	265	74	104	105	15	97	95	0	1.183	1.230	1.283	1.169	2.158	1.344	0.743	156	709	358	359	0.242	194	164	198	161	0
4	2	3	"PFK0667"	"Ks139_1"	14630	23240	150	100	102	24	77	79	16	60	30	0	115	118	21	103	105	18	39	12	0	1.917	1.667	1.433	1.437	3.458	2.188	0.034	156	547	35	40	0.939	23	12	25	15	-50
4	3	3	"PFK0682"	"Ks152_11"	14810	23240	140	156	158	40	76	80	29	89	71	0	181	184	41	102	104	15	98	91	0	1.013	1.000	1.040	0.985	2.134	1.000	0.569	156	443	159	164	0.018	80	79	82	82	0
4	4	3	"PFK0686"	"Ks155_1"	15000	23240	140	1098	1047	407	76	79	28	96	95	0	1137	1085	322	101	101	16	100	99	0	0.986	0.987	1.004	0.901	2.151	1.030	0.869	156	543	2058	1955	-0.020	1022	1036	971	984	0
4	5	3	"PFA0001"	"A10325_1"	15240	23210	150	86	89	21	76	78	19	31	9	0	103	105	17	99	100	16	21	7	0	2.500	2.167	1.105	1.124	4.095	2.512	0.036	156	574	14	19	1.322	10	4	13	6	-50
4	6	3	"PFA0004"	"A10325_16"	15420	23180	150	85	88	24	79	81	20	27	7	0	103	106	20	99	101	16	28	12	0	1.500	1.286	1.118	1.124	3.557	1.963	0.042	156	459	10	16	0.585	6	4	9	7	-50
4	7	3	"PFA0008"	"A10325_26"	15580	23240	140	158	157	41	78	80	19	92	85	0	155	157	30	100	102	20	88	71	0	1.455	1.386	1.395	1.355	2.412	1.532	0.386	156	449	135	136	0.541	80	55	79	57	0
4	8	3	"PFA0016"	"A10935_1"	15770	23230	130	8955	8643	2104	77	79	16	100	100	0	5817	5628	1497	99	101	19	100	100	0	1.553	1.549	1.517	1.573	1.322	1.521	0.895	120	426	14596	14095	0.635	8878	5718	8566	5529	0
4	9	3	"PFA0020"	"A11962_1"	15950	23230	130	197	208	59	76	78	17	100	100	0	172	172	32	96	98	22	99	84	0	1.592	1.737	1.646	1.738	1.752	1.944	0.555	120	512	197	208	0.671	121	76	132	76	0
4	10	3	"PFA0023"	"A12312_15"	16150	23230	130	361	364	99	74	76	17	100	99	0	601	619	164	94	96	16	100	100	0	0.566	0.552	0.552	0.541	1.417	0.520	0.853	120	523	794	815	-0.821	287	507	290	525	0
4	11	3	"PFA0047"	"A14801_11"	16340	23230	130	915	903	233	73	74	14	100	100	0	509	516	127	95	97	20	100	100	0	2.034	1.971	2.026	1.991	1.411	1.978	0.843	120	527	1256	1251	1.024	842	414	830	421	0
4	12	3	"PFA0051"	"A14801_2"	16530	23230	130	217	225	61	72	73	13	100	99	0	407	402	96	94	94	13	100	100	0	0.463	0.497	0.478	0.485	1.507	0.472	0.760	120	496	458	461	-1.110	145	313	153	308	0
4	13	3	"PFA0053"	"A14801_24"	16720	23230	140	1651	1521	552	73	74	14	100	100	0	809	790	246	95	96	14	99	98	0	2.210	2.083	2.043	2.019	1.890	2.228	0.851	156	541	2292	2143	1.144	1578	714	1448	695	0
4	14	3	"PFA0056"	"A14801_31"	16920	23220	150	92	95	24	73	74	16	57	30	0	116	119	23	97	101	32	32	1	0	1.000	1.000	1.000	0.957	3.151	0.765	0.125	156	541	38	44	0.000	19	19	22	22	-50
4	15	3	"PFA0058"	"A14801_37"	17100	23220	150	82	84	16	71	73	17	35	12	0	95	97	15	98	101	32	0	0	0	-3.667	-13.000	1.125	1.172	3.765	0.059	0.000	156	537	8	12	Error	11	-3	13	-1	-50
4	16	3	"PFA0060"	"A14801_6"	17310	23210	150	89	91	20	68	70	14	66	39	0	97	96	15	94	95	13	19	7	0	7.000	11.500	2.143	2.159	3.011	7.989	0.007	156	559	24	25	2.807	21	3	23	2	-50
4	17	3	"PFA0083"	"A18792_11"	17470	23210	110	98	100	23	68	70	16	75	42	0	105	108	18	91	92	13	52	25	0	2.143	1.882	1.625	1.716	3.150	2.192	0.137	80	438	44	49	1.100	30	14	32	17	0
4	18	3	"PFA0087"	"A18792_19"	17670	23240	110	93	91	16	69	71	17	62	18	0	108	108	17	91	92	13	57	30	0	1.412	1.294	1.227	1.338	3.094	1.678	0.085	80	460	41	39	0.497	24	17	22	17	0
4	19	3	"PFA0098"	"A20643_1"	17870	23220	130	209	207	55	68	69	15	99	98	0	156	154	27	89	90	13	96	91	0	2.104	2.138	2.194	2.163	1.977	2.392	0.568	120	539	208	204	1.073	141	67	139	65	0
4	20	3	"PFA0103"	"A21885_19"	18070	23220	130	808	778	165	68	69	13	100	100	0	1573	1497	306	90	91	12	100	100	0	0.499	0.505	0.505	0.502	1.321	0.486	0.867	120	557	2223	2117	-1.003	740	1483	710	1407	0
4	21	3	"PFA0105"	"A21885_20"	18250	23220	130	527	513	138	67	68	13	100	100	0	777	781	202	90	91	12	100	100	0	0.670	0.645	0.660	0.639	1.408	0.614	0.842	120	511	1147	1137	-0.579	460	687	446	691	0
4	22	3	"PFA0107"	"A21885_9"	18430	23220	130	230	241	62	67	68	13	100	100	0	273	270	59	88	90	14	100	100	0	0.881	0.956	0.908	0.958	1.571	0.940	0.747	120	633	348	356	-0.183	163	185	174	182	0
4	1	4	"PFA0130"	"A2546_1"	14460	23430	130	1502	1435	471	79	80	15	100	100	0	2859	2662	642	104	105	14	100	100	0	0.517	0.530	0.540	0.508	1.371	0.549	0.891	120	623	4178	3914	-0.953	1423	2755	1356	2558	0
4	2	4	"PFA0132"	"A26463_1"	14650	23430	130	92	94	19	76	77	15	50	20	0	151	152	25	102	103	15	93	82	0	0.327	0.360	0.431	0.394	2.576	0.286	0.095	120	461	65	68	-1.615	16	49	18	50	0
4	3	4	"PFA0137"	"A29544_1"	14840	23400	150	90	93	19	75	79	29	20	2	0	111	113	18	100	102	16	38	14	0	1.364	1.385	1.091	1.099	3.320	5.214	0.036	156	487	26	31	0.447	15	11	18	13	-50
4	4	4	"PFA0145"	"A31914_2"	15030	23420	130	12788	12230	3742	74	79	30	100	100	0	5230	5059	1399	98	100	15	100	100	0	2.477	2.450	2.445	2.414	1.471	2.660	0.841	120	478	17846	17117	1.309	12714	5132	12156	4961	0
4	5	4	"PFA0147"	"A31914_5"	15210	23420	130	630	631	172	75	78	16	100	100	0	557	544	116	99	99	14	100	100	0	1.212	1.249	1.243	1.223	1.445	1.279	0.834	120	547	1013	1001	0.277	555	458	556	445	0
4	6	4	"PFA0149"	"A31914_8"	15400	23420	130	240	241	69	75	77	20	97	96	0	485	468	112	99	98	23	99	98	0	0.427	0.450	0.427	0.438	1.655	0.434	0.769	120	578	551	535	-1.226	165	386	166	369	0
4	7	4	"PFC0052"	"C198"	15590	23400	150	101	104	23	72	78	33	40	7	0	107	109	18	101	103	48	2	0	0	4.833	4.000	2.105	2.414	3.149	0.939	0.298	156	514	35	40	2.273	29	6	32	8	-50
4	8	4	"PFC0057"	"C216"	15790	23410	150	92	93	19	74	96	118	0	0	0	116	119	21	101	115	103	0	0	0	1.200	1.056	1.085	1.132	3.307	0.569	0.337	156	550	33	37	0.263	18	15	19	18	-50
4	9	4	"PFC0059"	"C222"	15970	23420	140	140	140	35	72	76	28	87	60	0	172	180	43	96	96	26	92	73	0	0.895	0.810	0.806	0.809	2.052	0.755	0.491	156	524	144	152	-0.160	68	76	68	84	0
4	10	4	"PFC0062"	"C228"	16160	23420	140	125	126	31	72	75	15	88	78	0	214	220	50	94	95	15	98	97	0	0.442	0.429	0.442	0.411	2.188	0.396	0.527	156	588	173	180	-1.179	53	120	54	126	0
4	11	4	"PFC0068"	"C237"	16350	23420	140	2320	2330	970	72	73	13	100	100	0	1247	1249	455	93	94	13	98	98	0	1.948	1.953	1.919	1.842	1.931	2.094	0.841	156	517	3402	3414	0.962	2248	1154	2258	1156	0
4	12	4	"PFC0072"	"C244"	16540	23420	140	1068	1027	400	72	73	13	99	98	0	984	958	305	94	95	14	100	100	0	1.119	1.105	1.124	1.032	1.981	1.154	0.853	156	515	1886	1819	0.162	996	890	955	864	0
4	13	4	"PFC0092"	"C291"	16730	23410	130	526	527	143	75	76	14	100	100	0	776	749	193	96	97	14	100	100	0	0.663	0.692	0.688	0.698	1.489	0.655	0.872	120	487	1131	1105	-0.592	451	680	452	653	0
4	14	4	"PFC0094"	"C296"	16910	23420	130	354	352	83	74	75	15	100	100	0	529	526	120	95	97	14	100	100	0	0.645	0.645	0.638	0.641	1.398	0.649	0.824	120	523	714	709	-0.632	280	434	278	431	0
4	15	4	"PFC0096"	"C299"	17110	23420	140	134	137	37	72	74	17	90	79	0	148	149	24	94	95	14	96	85	0	1.148	1.182	1.202	1.136	2.216	1.391	0.474	156	612	116	120	0.199	62	54	65	55	0
4	16	4	"PFC0099"	"C302"	17310	23410	140	230	231	69	69	70	14	100	97	0	275	282	81	93	93	13	98	95	0	0.885	0.857	0.912	0.877	1.893	0.840	0.762	156	568	343	351	-0.177	161	182	162	189	0
4	17	4	"PFC0101"	"C307"	17500	23410	130	153	160	35	69	71	16	100	96	0	286	286	52	92	93	13	100	100	0	0.433	0.469	0.459	0.449	1.498	0.455	0.721	120	575	278	285	-1.208	84	194	91	194	0
4	18	4	"PFC0103"	"C311"	17710	23400	150	86	89	20	70	72	16	48	21	0	101	102	17	93	94	14	33	12	0	2.000	2.111	1.309	1.392	3.668	2.439	0.072	156	613	24	28	1.000	16	8	19	9	-50
4	19	4	"PFC0123"	"C370"	17880	23410	130	195	203	51	71	72	16	100	99	0	622	651	151	93	94	13	100	100	0	0.234	0.237	0.224	0.226	1.463	0.226	0.764	120	559	653	690	-2.093	124	529	132	558	0
4	20	4	"PFC0125"	"C374"	18090	23420	100	88	93	22	71	72	14	55	30	0	107	106	15	93	94	11	53	23	0	1.214	1.692	1.412	1.452	3.358	2.620	0.076	80	397	31	35	0.280	17	14	22	13	0
4	21	4	"PFC0127"	"C38"	18260	23410	140	587	566	232	68	69	13	98	98	0	371	362	126	90	91	13	94	92	0	1.847	1.831	1.931	1.793	2.132	1.939	0.799	156	574	800	770	0.885	519	281	498	272	0
4	22	4	"PFC0129"	"C382"	18460	23410	130	189	187	44	67	71	50	94	68	0	300	309	74	87	90	32	100	99	0	0.573	0.541	0.563	0.528	1.609	0.587	0.590	120	650	335	342	-0.804	122	213	120	222	0
4	1	5	"PFC0131"	"C385"	14460	23620	130	182	183	57	78	79	15	97	91	0	322	327	87	104	105	14	98	98	0	0.477	0.471	0.465	0.428	1.888	0.476	0.689	120	624	322	328	-1.068	104	218	105	223	0
4	2	5	"PFC0133"	"C387"	14650	23620	140	233	247	94	77	78	15	96	93	0	534	537	193	104	105	15	99	98	0	0.363	0.393	0.404	0.370	1.835	0.390	0.796	156	561	586	603	-1.463	156	430	170	433	0
4	3	5	"PFC0149"	"C427"	14830	23610	130	212	211	48	75	77	15	98	98	0	288	289	63	101	102	15	99	98	0	0.733	0.723	0.725	0.716	1.662	0.684	0.726	120	549	324	324	-0.449	137	187	136	188	0
4	4	5	"PFC0151"	"C43"	15030	23610	130	648	648	185	74	77	18	100	100	0	588	563	163	98	99	14	100	100	0	1.171	1.234	1.182	1.262	1.620	1.217	0.824	120	519	1064	1039	0.228	574	490	574	465	0
4	5	5	"PFC0153"	"C436"	15210	23610	130	119	118	24	76	78	16	81	65	0	145	147	29	102	103	14	87	70	0	1.000	0.933	0.963	0.941	2.479	0.818	0.308	120	539	86	87	0.000	43	43	42	45	0
4	6	5	"PFC0155"	"C441"	15420	23620	130	426	415	148	76	78	19	98	95	0	1631	1541	444	106	104	24	100	100	0	0.230	0.236	0.236	0.216	1.819	0.239	0.848	120	573	1875	1774	-2.123	350	1525	339	1435	0
4	7	5	"PFC0157"	"C445"	15600	23600	150	73	78	26	71	78	37	17	0	0	83	84	42	104	102	50	5	0	0	-0.095	-0.350	0.419	0.566	3.846	0.572	0.459	156	545	-19	-13	Error	2	-21	7	-20	-50
4	8	5	"PFC0159"	"C447"	15770	23630	90	774	818	271	69	125	202	96	92	0	669	723	214	99	143	196	98	84	0	1.237	1.200	1.197	1.179	1.428	1.167	0.812	52	321	1275	1373	0.307	705	570	749	624	0
4	9	5	"PFD0373"	"D42243_45"	15970	23610	130	2058	2084	589	77	105	145	100	100	0	12608	12661	3814	104	130	139	100	100	0	0.158	0.160	0.158	0.159	1.362	0.143	0.846	120	638	14485	14564	-2.658	1981	12504	2007	12557	0
4	10	5	"PFD0380"	"D42715_1"	16180	23620	90	98	97	20	75	77	19	55	19	0	135	140	27	101	103	18	82	48	0	0.676	0.564	0.685	0.609	2.560	0.630	0.083	52	370	57	61	-0.564	23	34	22	39	0
4	11	5	"PFD0387"	"D42954_2"	16380	23610	150	78	81	20	73	73	14	33	17	0	98	100	18	95	96	15	24	8	0	1.667	1.600	1.000	1.077	3.281	1.021	0.028	156	541	8	13	0.737	5	3	8	5	-50
4	12	5	"PFD0397"	"D45582_1"	16550	23640	150	79	81	17	74	75	14	31	8	0	96	98	16	96	97	16	18	4	0	100000.000	3.500	0.966	0.839	3.685	0.860	0.007	156	493	5	9	16.610	5	0	7	2	-50
4	13	5	"PFD0405"	"D4722_1"	16730	23610	120	199	202	42	77	78	15	100	100	0	272	275	48	99	101	15	100	100	0	0.705	0.710	0.723	0.696	1.556	0.702	0.684	120	496	295	301	-0.504	122	173	125	176	0
4	14	5	"PFD0416"	"D49176_11"	16920	23610	130	712	698	142	76	79	16	100	100	0	875	853	128	99	102	16	100	100	0	0.820	0.825	0.828	0.816	1.310	0.835	0.877	120	554	1412	1376	-0.287	636	776	622	754	0
4	15	5	"PFD0438"	"D49176_65"	17110	23620	100	118	120	28	76	79	18	83	55	0	122	126	28	97	99	15	65	40	0	1.680	1.517	1.404	1.523	2.655	1.524	0.178	80	388	67	73	0.748	42	25	44	29	0
4	16	5	"PFD0441"	"D49176_7"	17300	23610	130	2742	2604	652	73	75	15	100	100	0	2341	2285	458	94	95	14	100	100	0	1.188	1.155	1.149	1.135	1.340	1.167	0.883	120	520	4916	4722	0.248	2669	2247	2531	2191	0
4	17	5	"PFD0444"	"D49942_10"	17480	23600	130	23490	22553	4876	78	80	18	100	100	0	10504	9646	2816	99	100	15	99	99	0	2.250	2.354	2.304	2.508	1.517	2.304	0.930	120	558	33817	32022	1.170	23412	10405	22475	9547	0
4	18	5	"PFD0446"	"D49942_3"	17690	23600	130	4647	4501	1057	79	81	18	100	100	0	2865	2686	722	101	102	15	100	100	0	1.653	1.711	1.729	1.808	1.559	1.687	0.905	120	580	7332	7007	0.725	4568	2764	4422	2585	0
4	19	5	"PFD0448"	"D49942_6"	17870	23610	130	8385	8020	1636	76	78	17	100	100	0	3752	3687	601	98	100	14	100	100	0	2.274	2.213	2.240	2.195	1.241	2.297	0.910	120	541	11963	11533	1.185	8309	3654	7944	3589	0
4	20	5	"PFD0450"	"D49942_9"	18060	23600	130	36562	38394	17025	75	78	21	100	100	5	9957	10502	4568	96	100	27	100	99	0	3.700	3.682	3.411	3.769	1.690	3.646	0.867	120	597	46348	48725	1.888	36487	9861	38319	10406	0
4	21	5	"PFD0482"	"D56400_4"	18260	23610	130	168	167	35	71	74	19	100	98	0	145	147	26	92	95	28	85	44	0	1.830	1.745	1.809	1.863	1.869	1.709	0.505	120	545	150	151	0.872	97	53	96	55	0
4	22	5	"PFD0484"	"D56470_2"	18440	23600	130	406	400	83	70	70	13	100	100	0	244	242	52	90	90	12	99	98	0	2.182	2.171	2.223	2.259	1.459	2.201	0.825	120	623	490	482	1.126	336	154	330	152	0
4	1	6	"PFD0487"	"D56950_2"	14450	23810	130	780	742	169	78	78	15	100	100	0	1516	1447	250	103	104	14	100	100	0	0.497	0.494	0.497	0.484	1.380	0.476	0.863	120	638	2115	2008	-1.009	702	1413	664	1344	0
4	2	6	"PFD0490"	"D5782_1"	14640	23810	130	603	615	156	78	79	15	100	100	0	868	895	169	105	105	14	100	100	0	0.688	0.680	0.680	0.665	1.327	0.670	0.854	120	539	1288	1327	-0.539	525	763	537	790	0
4	3	6	"PFD0508"	"D6287_1"	14840	23810	130	134	133	26	77	78	15	95	84	0	138	140	20	104	105	15	82	59	0	1.676	1.556	1.639	1.699	2.383	1.735	0.257	120	589	91	92	0.745	57	34	56	36	0
4	4	6	"PFD0510"	"D6287_13"	15050	23800	150	86	88	20	75	77	15	41	15	0	105	107	17	103	104	14	21	8	0	5.500	3.250	1.400	1.419	4.410	2.918	0.009	156	582	13	17	2.459	11	2	13	4	-50
4	5	6	"PFD0529"	"D6287_55"	15200	23800	130	909	866	233	75	77	15	100	100	0	557	522	129	103	105	15	99	99	0	1.837	1.888	1.942	1.847	1.556	1.917	0.842	120	534	1288	1210	0.877	834	454	791	419	0
4	6	6	"PFD0532"	"D6287_61"	15420	23820	100	102	103	20	77	80	19	62	23	0	125	128	22	106	108	18	51	28	0	1.316	1.182	1.158	1.251	3.914	1.514	0.052	80	457	44	48	0.396	25	19	26	22	0
4	7	6	"PFD0536"	"D6287_69"	15620	23760	150	102	105	28	78	81	19	57	32	0	124	129	27	109	111	33	28	5	0	1.600	1.350	1.234	1.234	3.490	1.129	0.189	156	582	39	47	0.678	24	15	27	20	-50
4	8	6	"PFD0538"	"D6287_70"	15780	23800	130	156	154	28	81	98	117	3	0	0	204	205	37	110	132	122	22	0	0	0.798	0.768	0.772	0.765	1.762	0.573	0.466	120	531	169	168	-0.326	75	94	73	95	0
4	9	6	"PFD0549"	"D64289_1"	15980	23800	130	38474	36907	8045	81	83	18	100	100	0	36159	33746	6135	109	111	19	100	100	0	1.065	1.095	1.156	1.089	1.297	1.109	0.902	120	565	74443	70463	0.091	38393	36050	36826	33637	0
4	10	6	"PFD0558"	"D65681_2"	16160	23800	130	659	653	167	79	81	18	100	100	0	695	678	138	108	109	18	100	100	0	0.988	1.007	0.995	0.991	1.398	0.991	0.849	120	575	1167	1144	-0.017	580	587	574	570	0
4	11	6	"PFE0558"	"E49_1"	16360	23800	130	418	427	86	74	75	15	100	100	0	322	316	49	101	102	15	100	100	0	1.557	1.642	1.691	1.634	1.352	1.682	0.823	120	523	565	568	0.638	344	221	353	215	0
4	12	6	"PFE0562"	"E5006_5"	16540	23800	130	2729	2669	685	73	74	14	100	100	0	2140	2156	540	98	99	16	100	100	0	1.301	1.261	1.248	1.262	1.348	1.251	0.894	120	455	4698	4654	0.379	2656	2042	2596	2058	0
4	13	6	"PFE0565"	"E5141_1"	16730	23810	130	487	475	137	73	74	15	99	99	0	884	877	164	98	99	15	100	100	0	0.527	0.516	0.545	0.473	1.673	0.521	0.847	120	550	1200	1181	-0.925	414	786	402	779	0
4	14	6	"PFE0569"	"E517_1"	16930	23790	130	416	425	107	74	81	74	98	97	0	729	714	150	99	104	58	100	100	0	0.543	0.571	0.563	0.561	1.430	0.548	0.823	120	558	972	966	-0.881	342	630	351	615	0
4	15	6	"PFE0579"	"E5479_3"	17120	23800	140	960	988	378	74	80	74	98	96	0	1337	1341	536	98	104	59	96	95	0	0.715	0.735	0.770	0.758	2.209	0.706	0.823	156	556	2125	2157	-0.484	886	1239	914	1243	0
4	16	6	"PFE0585"	"E598_1"	17310	23800	140	52627	48646	17364	77	78	17	100	100	19	20510	21177	9095	98	100	17	99	99	0	2.574	2.304	2.439	2.277	2.114	2.369	0.829	156	555	72962	69648	1.364	52550	20412	48569	21079	0
4	17	6	"PFE0608"	"E714_7"	17510	23800	130	198	197	43	83	85	17	99	97	0	197	200	40	103	105	17	100	95	0	1.223	1.175	1.184	1.172	1.776	1.205	0.604	120	549	209	211	0.291	115	94	114	97	0
4	18	6	"PFE0610"	"E7279_2"	17690	23800	130	304	302	60	82	83	17	100	100	0	672	658	111	103	105	15	100	100	0	0.390	0.396	0.388	0.389	1.422	0.374	0.810	120	559	791	775	-1.358	222	569	220	555	0
4	19	6	"PFE0613"	"E7418_1"	17890	23800	130	198	201	40	76	78	17	100	99	0	332	338	61	101	102	14	100	100	0	0.528	0.527	0.525	0.517	1.468	0.517	0.714	120	570	353	362	-0.921	122	231	125	237	0
4	20	6	"PFE0616"	"E7745_1"	18070	23790	110	111	114	20	72	75	21	90	40	0	133	136	19	96	99	28	70	17	0	1.054	1.050	1.056	1.019	2.229	1.218	0.272	80	446	76	82	0.076	39	37	42	40	0
4	21	6	"PFE0619"	"E7861_3"	18260	23800	130	330	323	85	71	72	15	99	99	0	553	555	116	93	94	14	100	100	0	0.563	0.545	0.542	0.512	1.652	0.542	0.838	120	566	719	714	-0.829	259	460	252	462	0
4	22	6	"PFE0623"	"E8100_2"	18450	23790	130	4672	4549	1082	69	71	14	100	100	0	2940	2772	790	91	92	13	100	100	0	1.616	1.671	1.666	1.775	1.623	1.619	0.903	120	660	7452	7161	0.692	4603	2849	4480	2681	0
4	1	7	"PFE0649"	"E8914_2"	14460	24000	120	214	220	46	77	78	16	100	100	0	456	452	74	103	104	15	100	100	0	0.388	0.410	0.383	0.398	1.505	0.382	0.748	120	570	490	492	-1.365	137	353	143	349	0
4	2	7	"PFE0654"	"E9225_1"	14650	24000	130	1612	1613	432	77	78	16	100	100	0	1401	1423	314	107	107	15	100	100	0	1.186	1.167	1.169	1.154	1.330	1.171	0.876	120	547	2829	2852	0.246	1535	1294	1536	1316	0
4	3	7	"PFE0657"	"E9299_3"	14840	24000	130	127	126	29	76	77	15	89	73	0	140	145	27	104	105	15	83	61	0	1.417	1.220	1.258	1.238	2.542	1.213	0.303	120	548	87	91	0.503	51	36	50	41	0
4	4	7	"PFE0659"	"E9299_6"	15030	23990	130	937	920	184	77	79	15	100	100	0	1028	980	222	105	106	15	100	100	0	0.932	0.963	0.935	0.993	1.452	0.932	0.905	120	563	1783	1718	-0.102	860	923	843	875	0
4	5	7	"PFE0663"	"E9475_1"	15220	24000	120	597	578	133	75	77	14	100	100	0	1335	1276	226	102	103	14	100	100	0	0.423	0.428	0.432	0.418	1.371	0.415	0.864	120	481	1755	1677	-1.240	522	1233	503	1174	0
4	6	7	"PFE0668"	"E9987_1"	15410	24000	130	565	538	171	73	74	14	100	100	0	661	638	155	99	101	15	100	100	0	0.875	0.863	0.877	0.824	1.543	0.884	0.843	120	516	1054	1004	-0.192	492	562	465	539	0
4	7	7	"PFF0025"	"F10660_2"	15600	24000	130	255	258	66	76	78	17	100	100	0	495	482	86	104	107	18	100	100	0	0.458	0.481	0.472	0.462	1.485	0.478	0.814	120	607	570	560	-1.127	179	391	182	378	0
4	8	7	"PFF0029"	"F10730_3"	15790	24000	130	719	712	155	78	79	16	100	100	0	1048	1056	177	105	107	16	100	100	0	0.680	0.667	0.652	0.658	1.294	0.663	0.873	120	558	1584	1585	-0.557	641	943	634	951	0
4	9	7	"PFF0032"	"F10872_1"	15980	24000	120	443	438	101	76	79	17	100	99	0	564	564	103	106	108	17	100	100	0	0.801	0.790	0.813	0.769	1.453	0.795	0.862	120	494	825	820	-0.320	367	458	362	458	0
4	10	7	"PFF0035"	"F10935_2"	16170	24000	140	3525	3340	1447	77	79	16	100	99	0	4168	3869	1445	107	109	17	100	100	0	0.849	0.867	0.891	0.793	2.119	0.886	0.914	156	603	7509	7025	-0.236	3448	4061	3263	3762	0
4	11	7	"PFF0038"	"F10949_3"	16370	24000	130	701	669	192	73	74	14	100	99	0	880	863	143	101	102	15	100	100	0	0.806	0.782	0.806	0.726	1.630	0.817	0.858	120	558	1407	1358	-0.311	628	779	596	762	0
4	12	7	"PFF0040"	"F10953_1"	16560	24000	130	18109	18715	5704	71	72	13	100	100	0	8399	8656	2410	96	98	14	100	100	0	2.172	2.178	2.210	2.162	1.266	2.285	0.886	120	555	26341	27204	1.119	18038	8303	18644	8560	0
4	13	7	"PFF0668"	"F310_1"	16750	24000	130	154	157	36	70	71	13	99	96	0	182	182	28	94	96	13	100	100	0	0.955	0.989	1.011	0.972	1.877	1.037	0.564	120	532	172	175	-0.067	84	88	87	88	0
4	14	7	"PFF0671"	"F31319_2"	16940	24000	120	328	330	96	70	77	77	98	89	0	1631	1608	227	96	101	60	100	100	0	0.168	0.172	0.170	0.162	1.453	0.171	0.772	120	510	1793	1772	-2.573	258	1535	260	1512	0
4	15	7	"PFF0680"	"F31855_1"	17130	23990	130	210	216	46	71	78	77	94	40	0	260	259	49	97	103	60	97	77	0	0.853	0.895	0.887	0.898	1.559	1.077	0.730	120	515	302	307	-0.230	139	163	145	162	0
4	16	7	"PFF0682"	"F32050_1"	17320	23990	130	202	201	39	74	75	17	100	99	0	450	457	84	97	99	15	100	100	0	0.363	0.353	0.351	0.344	1.502	0.328	0.721	120	529	481	487	-1.464	128	353	127	360	0
4	17	7	"PFF0686"	"F32122_1"	17510	23990	130	1795	1759	353	78	79	17	100	100	0	2320	2239	436	99	102	17	100	100	0	0.773	0.786	0.803	0.786	1.257	0.768	0.901	120	544	3938	3821	-0.371	1717	2221	1681	2140	0
4	18	7	"PFF0693"	"F32325_1"	17700	23990	130	1207	1194	301	78	79	16	100	100	0	1127	1092	226	103	104	16	100	100	0	1.103	1.128	1.105	1.114	1.346	1.136	0.875	120	542	2153	2105	0.141	1129	1024	1116	989	0
4	19	7	"PFF0715"	"F33346_1"	17890	23990	120	667	663	141	73	74	14	100	100	0	510	506	90	99	99	14	100	100	0	1.445	1.450	1.420	1.448	1.342	1.479	0.876	120	498	1005	997	0.531	594	411	590	407	0
4	20	7	"PFF0719"	"F33441_1"	18080	23980	130	5023	4866	931	70	71	13	100	100	0	3378	3121	845	94	96	13	100	100	0	1.508	1.584	1.561	1.706	1.603	1.542	0.923	120	573	8237	7823	0.593	4953	3284	4796	3027	0
4	21	7	"PFF0722"	"F33612_1"	18280	23990	130	399	392	88	70	71	14	100	100	0	479	471	75	93	93	12	100	100	0	0.852	0.852	0.856	0.833	1.417	0.870	0.846	120	545	715	700	-0.231	329	386	322	378	0
4	22	7	"PFF0725"	"F33675_1"	18470	23990	120	166	171	40	69	72	15	99	96	0	227	223	36	91	92	13	100	100	0	0.713	0.773	0.738	0.750	1.675	0.788	0.663	120	629	233	234	-0.488	97	136	102	132	0
4	1	8	"PFF0728"	"F33814_1"	14470	24190	120	115	115	22	79	80	17	81	53	0	146	146	23	105	107	16	85	64	0	0.878	0.878	0.945	1.012	2.950	1.044	0.207	120	636	77	77	-0.188	36	41	36	41	0
4	2	8	"PFF0734"	"F34109_1"	14660	24190	120	213	237	160	78	79	16	100	100	0	195	241	248	106	108	16	100	98	0	1.517	1.178	1.479	1.437	1.709	0.647	0.369	120	512	224	294	0.601	135	89	159	135	0
4	3	8	"PFF0764"	"F35293_1"	14860	24190	120	392	390	86	77	79	17	100	100	0	378	372	55	105	107	15	100	100	0	1.154	1.172	1.205	1.144	1.441	1.245	0.808	120	563	588	580	0.206	315	273	313	267	0
4	4	8	"PFF0773"	"F35453_1"	15070	24180	80	116	120	28	79	82	17	82	53	0	129	130	21	112	112	15	50	26	0	2.176	2.278	2.000	2.013	3.744	3.711	0.050	52	320	54	59	1.122	37	17	41	18	0
4	5	8	"PFF0777"	"F35590_1"	15260	24180	150	91	94	23	76	77	14	51	31	0	125	125	20	105	107	16	55	26	0	0.750	0.900	1.057	1.019	3.452	0.983	0.098	156	600	35	38	-0.415	15	20	18	20	-50
4	6	8	"PFF0781"	"F35756_2"	15420	24190	130	1109	1084	253	76	77	15	100	100	0	1818	1776	348	100	102	16	100	100	0	0.601	0.601	0.612	0.597	1.289	0.585	0.890	120	491	2751	2684	-0.734	1033	1718	1008	1676	0
4	7	8	"PFF0784"	"F35756_5"	15620	24190	130	379	380	94	77	77	15	100	100	0	902	886	212	103	103	14	100	100	0	0.378	0.387	0.399	0.383	1.400	0.366	0.838	120	557	1101	1086	-1.404	302	799	303	783	0
4	8	8	"PFF0788"	"F35774_1"	15810	24190	130	4084	3998	756	78	78	14	100	100	0	3531	3472	548	104	105	14	100	100	0	1.169	1.164	1.166	1.157	1.264	1.193	0.904	120	538	7433	7288	0.225	4006	3427	3920	3368	0
4	9	8	"PFF0818"	"F36648_1"	16000	24190	130	710	699	143	74	76	14	100	100	0	1099	1098	207	104	106	15	100	100	0	0.639	0.629	0.638	0.625	1.322	0.611	0.868	120	509	1631	1619	-0.646	636	995	625	994	0
4	10	8	"PFF0821"	"F3666_3"	16190	24190	120	129	130	27	72	74	14	96	86	0	187	189	32	102	103	15	100	96	0	0.671	0.667	0.655	0.658	1.885	0.629	0.458	120	504	142	145	-0.577	57	85	58	87	0
4	11	8	"PFF0823"	"F36721_3"	16380	24190	130	121	124	27	70	72	14	94	85	0	149	148	22	95	100	45	62	6	0	0.944	1.019	0.947	1.013	2.317	0.320	0.169	120	546	105	107	-0.082	51	54	54	53	0
4	12	8	"PFF0825"	"F36734_1"	16570	24190	120	134	135	31	69	70	14	95	90	0	216	220	36	95	96	14	100	100	0	0.537	0.528	0.479	0.477	1.777	0.527	0.612	120	500	186	191	-0.896	65	121	66	125	0
4	13	8	"PFF0827"	"F36803_1"	16760	24180	130	299	306	67	68	70	14	100	100	0	560	560	110	94	95	13	100	100	0	0.496	0.511	0.507	0.505	1.438	0.489	0.818	120	542	697	704	-1.012	231	466	238	466	0
4	14	8	"PFF0831"	"F37098_2"	16950	24180	130	1613	1555	350	70	72	14	100	100	0	2020	2006	412	96	97	14	100	100	0	0.802	0.777	0.799	0.773	1.313	0.758	0.881	120	515	3467	3395	-0.318	1543	1924	1485	1910	0
4	15	8	"PFF1472"	"F58335_1"	17130	24180	130	518	517	126	72	74	15	100	100	0	732	761	221	99	102	16	100	100	0	0.705	0.672	0.666	0.687	1.430	0.619	0.821	120	540	1079	1107	-0.505	446	633	445	662	0
4	16	8	"PFF1476"	"F58487_1"	17330	24180	130	122	127	31	71	72	15	95	80	0	146	150	33	98	100	15	87	71	0	1.063	1.077	1.111	1.121	2.265	0.986	0.380	120	531	99	108	0.087	51	48	56	52	0
4	17	8	"PFF1492"	"F58910_1"	17530	24180	130	403	403	80	70	72	15	100	100	0	434	442	83	97	99	15	100	100	0	0.988	0.965	0.992	0.965	1.347	0.961	0.834	120	547	670	678	-0.017	333	337	333	345	0
4	18	8	"PFF1495"	"F59075_2"	17720	24180	130	173	171	33	72	73	14	99	99	0	243	248	48	98	100	15	100	100	0	0.697	0.660	0.650	0.653	1.691	0.634	0.645	120	539	246	249	-0.522	101	145	99	150	0
4	19	8	"PFF1497"	"F5910_2"	17910	24180	130	10685	10427	2125	72	73	14	100	100	0	12982	13059	2395	96	97	14	100	100	0	0.824	0.799	0.827	0.796	1.261	0.789	0.887	120	508	23499	23318	-0.280	10613	12886	10355	12963	0
4	20	8	"PFF1499"	"F59139_2"	18090	24180	140	6256	5731	2297	71	72	14	100	100	0	5494	5003	1899	93	94	13	98	98	0	1.145	1.153	1.185	1.101	2.217	1.170	0.909	156	551	11586	10570	0.196	6185	5401	5660	4910	0
4	21	8	"PFF1536"	"F6061_1"	18290	24170	130	349	352	78	71	72	14	100	100	0	358	352	65	92	93	12	100	100	0	1.045	1.081	1.028	1.075	1.383	1.112	0.830	120	555	544	541	0.064	278	266	281	260	0
4	22	8	"PFF1543"	"F607_1"	18470	24190	90	106	104	19	72	74	17	73	48	0	116	115	17	93	94	13	69	44	0	1.478	1.455	1.332	1.448	3.923	2.374	0.055	52	355	57	54	0.564	34	23	32	22	0
4	1	9	"PFF1546"	"F61052_1"	14470	24400	80	110	115	27	80	83	18	69	42	0	127	131	22	111	112	17	46	21	0	1.875	1.750	1.789	1.442	3.530	3.370	0.041	52	302	46	55	0.907	30	16	35	20	0
4	2	9	"PFF1550"	"F61158_1"	14670	24390	140	301	286	98	79	82	17	94	91	0	665	642	186	109	111	16	99	99	0	0.399	0.388	0.375	0.344	1.946	0.385	0.833	156	577	778	740	-1.325	222	556	207	533	0
4	3	9	"PFF1556"	"F61469_1"	14860	24380	130	305	308	84	78	80	16	99	99	0	391	390	87	109	110	14	100	100	0	0.805	0.819	0.807	0.800	1.478	0.787	0.769	120	445	509	511	-0.313	227	282	230	281	0
4	4	9	"PFF1560"	"F61859_2"	15030	24380	150	84	88	22	78	81	17	29	14	0	104	103	17	111	111	15	7	1	0	-0.857	-1.250	1.000	1.367	5.492	0.033	0.000	156	600	-1	2	Error	6	-7	10	-8	-50
4	5	9	"PFF1588"	"F6265_1"	15240	24380	130	932	880	244	77	79	15	100	100	0	1025	989	221	107	109	15	100	100	0	0.931	0.910	0.897	0.886	1.355	0.917	0.888	120	511	1773	1685	-0.103	855	918	803	882	0
4	6	9	"PFF1595"	"F62846_1"	15430	24380	130	652	654	159	77	78	14	100	100	0	760	777	170	102	104	15	100	100	0	0.874	0.855	0.870	0.849	1.270	0.835	0.867	120	496	1233	1252	-0.195	575	658	577	675	0
4	7	9	"PFF1604"	"F63188_2"	15620	24380	130	2356	2211	551	78	78	15	100	100	0	3504	3372	676	102	104	15	100	100	0	0.670	0.652	0.649	0.640	1.309	0.643	0.888	120	479	5680	5403	-0.579	2278	3402	2133	3270	0
4	8	9	"PFF1607"	"F63326_1"	15820	24380	120	118	123	26	79	81	31	66	18	0	147	151	24	105	106	15	91	70	0	0.929	0.957	0.971	0.956	2.562	0.972	0.270	120	412	81	90	-0.107	39	42	44	46	0
4	9	9	"PFF1610"	"F63399_1"	16000	24380	140	5286	5040	1968	76	78	29	100	100	0	5490	4763	1799	105	106	16	98	98	0	0.968	1.066	1.093	1.094	2.102	1.074	0.893	156	502	10595	9622	-0.048	5210	5385	4964	4658	0
4	10	9	"PFF1614"	"F63448_3"	16180	24380	110	125	126	25	73	75	15	96	81	0	128	127	20	100	101	14	73	46	0	1.857	1.963	1.875	1.980	2.415	2.280	0.188	80	413	80	80	0.893	52	28	53	27	0
4	11	9	"PFF1654"	"F64738_1"	16380	24380	130	669	665	169	71	73	16	100	100	0	921	947	175	96	100	46	100	100	0	0.725	0.698	0.706	0.680	1.321	0.698	0.888	120	520	1423	1445	-0.464	598	825	594	851	0
4	12	9	"PFF1656"	"F64738_5"	16570	24380	130	281	286	65	69	71	15	100	99	0	389	391	64	94	98	49	100	100	0	0.719	0.731	0.704	0.705	1.367	0.742	0.864	120	454	507	514	-0.477	212	295	217	297	0
4	13	9	"PFF1659"	"F64888_1"	16770	24380	130	102	106	21	68	70	14	87	63	0	129	132	23	94	95	14	85	62	0	0.971	1.000	0.947	1.008	2.880	0.968	0.299	120	485	69	76	-0.042	34	35	38	38	0
4	14	9	"PFF1666"	"F65043_1"	16960	24370	120	4280	4227	864	72	73	15	100	100	0	1255	1206	238	95	97	14	100	100	0	3.628	3.740	3.688	3.793	1.338	3.866	0.905	120	491	5368	5266	1.859	4208	1160	4155	1111	0
4	15	9	"PFF1668"	"F65043_4"	17160	24370	130	859	836	173	73	74	13	100	100	0	654	650	141	96	98	15	100	100	0	1.409	1.377	1.406	1.385	1.246	1.388	0.898	120	491	1344	1317	0.494	786	558	763	554	0
4	16	9	"PFF1673"	"F65467_1"	17340	24360	150	88	90	24	71	71	13	53	30	0	107	108	19	95	97	15	41	17	0	1.417	1.462	1.200	1.291	3.357	1.586	0.067	156	569	29	32	0.503	17	12	19	13	-50
4	17	9	"PFI0337"	"I3634_1"	17540	24370	120	711	694	227	70	71	13	99	98	0	1248	1236	304	95	96	14	100	100	0	0.556	0.547	0.556	0.497	1.859	0.547	0.855	120	476	1794	1765	-0.847	641	1153	624	1141	0
4	18	9	"PFI0339"	"I3665_1"	17730	24370	120	179	179	41	73	74	14	98	97	0	390	386	77	98	99	14	100	100	0	0.363	0.368	0.369	0.348	1.718	0.356	0.723	120	497	398	394	-1.462	106	292	106	288	0
4	19	9	"PFI0341"	"I3767_1"	17930	24370	120	287	282	66	74	84	143	84	7	0	551	540	93	97	104	107	100	98	0	0.469	0.470	0.471	0.451	1.420	0.477	0.866	120	460	667	651	-1.092	213	454	208	443	0
4	20	9	"PFI0347"	"I398_3"	18120	24370	150	81	85	20	72	85	163	0	0	0	108	111	18	94	114	218	0	0	0	0.643	0.765	0.844	0.808	3.512	0.927	0.091	156	518	23	30	-0.637	9	14	13	17	-50
4	21	9	"PFI0352"	"I4167_1"	18300	24370	130	944	921	202	69	71	14	100	100	0	1025	989	205	93	94	14	100	100	0	0.939	0.951	0.961	0.947	1.300	0.929	0.888	120	465	1807	1748	-0.091	875	932	852	896	0
4	22	9	"PFI0354"	"I4179_1"	18470	24360	130	749	724	164	69	71	14	100	100	0	1030	1062	238	91	92	13	100	100	0	0.724	0.675	0.667	0.672	1.340	0.648	0.880	120	625	1619	1626	-0.466	680	939	655	971	0
4	1	10	"PFI0375"	"I4688_1"	14500	24570	140	148	151	36	80	82	16	96	85	0	201	206	36	105	108	16	99	98	0	0.708	0.703	0.692	0.664	1.902	0.767	0.432	156	612	164	172	-0.497	68	96	71	101	0
4	2	10	"PFI0378"	"I4719_5"	14670	24560	130	1298	1288	273	80	81	15	100	100	0	728	721	133	108	110	15	100	100	0	1.965	1.971	1.979	1.967	1.337	2.063	0.878	120	407	1838	1821	0.974	1218	620	1208	613	0
4	3	10	"PFI0380"	"I4730_1"	14870	24560	130	739	716	141	79	80	15	100	100	0	793	781	134	108	109	15	100	100	0	0.964	0.947	0.945	0.939	1.324	0.954	0.894	120	444	1345	1310	-0.054	660	685	637	673	0
4	4	10	"PFI0383"	"I4780_1"	15040	24560	130	218	223	65	77	79	17	97	95	0	499	491	85	106	107	14	100	100	0	0.359	0.379	0.362	0.347	1.692	0.374	0.710	120	460	534	531	-1.479	141	393	146	385	0
4	5	10	"PFI0386"	"I4862_1"	15230	24550	120	340	328	64	77	78	16	100	100	0	411	402	79	103	104	14	100	100	0	0.854	0.839	0.857	0.849	1.405	0.802	0.847	120	479	571	550	-0.228	263	308	251	299	0
4	6	10	"PFI0393"	"I4989_1"	15420	24550	130	1033	1007	175	76	77	14	100	100	0	1791	1742	306	102	104	14	100	100	0	0.567	0.568	0.579	0.569	1.282	0.544	0.903	120	546	2646	2571	-0.820	957	1689	931	1640	0
4	7	10	"PFI0428"	"I601_1"	15640	24540	150	82	85	19	76	77	15	28	13	0	103	105	17	102	103	15	25	4	0	6.000	3.000	1.250	1.162	4.343	11.288	0.000	156	570	7	12	2.585	6	1	9	3	-50
4	8	10	"PFI0430"	"I6032_2"	15800	24550	130	2762	2726	534	76	79	31	100	100	0	2248	2230	503	100	102	15	100	100	0	1.250	1.244	1.270	1.260	1.263	1.200	0.900	120	442	4834	4780	0.322	2686	2148	2650	2130	0
4	9	10	"PFI0434"	"I607_1"	15990	24550	130	592	605	108	75	78	30	100	100	0	789	795	174	100	102	15	100	100	0	0.750	0.763	0.742	0.777	1.319	0.719	0.867	120	501	1206	1225	-0.414	517	689	530	695	0
4	10	10	"PFI0439"	"I6174_2"	16190	24550	130	256	261	59	74	77	24	100	99	0	594	585	102	100	102	15	100	100	0	0.368	0.386	0.384	0.376	1.412	0.380	0.839	120	457	676	672	-1.441	182	494	187	485	0
4	11	10	"PFI0441"	"I6204_2"	16370	24560	150	75	75	15	73	75	22	8	0	0	99	100	14	97	100	16	16	1	0	1.000	0.667	1.000	0.794	3.452	7.045	0.003	156	469	4	5	0.000	2	2	2	3	-50
4	12	10	"PFI0443"	"I6356_1"	16560	24560	150	72	74	15	72	72	13	17	5	0	98	100	15	94	96	14	21	5	0	0.000	0.333	1.171	1.100	4.229	0.282	0.000	156	429	4	8	Error	0	4	2	6	-50
4	13	10	"PFI0469"	"I7030_1"	16720	24530	150	78	79	15	73	73	14	26	7	0	93	95	15	94	95	13	19	6	0	-5.000	6.000	0.915	0.992	3.536	3.218	0.004	156	479	4	7	Error	5	-1	6	1	-50
4	14	10	"PFI0471"	"I7085_1"	16940	24560	150	82	1110	2666	72	73	15	45	34	0	110	976	2189	94	95	13	50	33	0	0.625	1.177	1.183	1.085	4.166	1.232	0.863	156	574	26	1920	-0.678	10	16	1038	882	-100
4	15	10	"PFI0473"	"I7097_2"	17140	24550	130	1358	1351	321	71	71	13	100	100	0	1897	1851	415	93	94	14	100	100	0	0.713	0.728	0.763	0.727	1.301	0.705	0.877	120	522	3091	3038	-0.487	1287	1804	1280	1758	0
4	16	10	"PFI0475"	"I7106_1"	17330	24550	120	123	127	29	71	71	13	95	85	0	136	135	21	92	93	13	91	77	0	1.182	1.302	1.163	1.161	2.530	1.500	0.356	120	495	96	99	0.241	52	44	56	43	0
4	17	10	"PFI0481"	"I7243_1"	17520	24550	130	109	114	27	71	71	13	87	70	0	171	173	33	91	92	13	100	98	0	0.475	0.524	0.470	0.459	2.276	0.530	0.447	120	510	118	125	-1.074	38	80	43	82	0
4	18	10	"PFI0484"	"I7365_3"	17710	24550	120	748	731	159	72	73	14	100	100	0	823	822	176	95	97	15	100	100	0	0.929	0.906	0.906	0.905	1.396	0.885	0.881	120	492	1404	1386	-0.107	676	728	659	727	0
4	19	10	"PFJ0441"	"J490_1"	17910	24550	130	1102	1086	224	74	87	161	99	99	0	908	907	168	97	121	236	100	96	0	1.268	1.249	1.276	1.237	1.291	1.154	0.792	120	528	1839	1822	0.342	1028	811	1012	810	0
4	20	10	"PFJ0443"	"J504_1"	18100	24550	130	685	665	150	70	86	168	100	93	0	678	676	135	95	121	245	99	79	0	1.055	1.024	1.053	1.018	1.310	0.869	0.739	120	490	1198	1176	0.077	615	583	595	581	0
4	21	10	"PFJ0445"	"J504_5"	18290	24550	130	362	367	103	69	71	15	100	100	0	573	582	118	94	96	15	100	100	0	0.612	0.611	0.633	0.583	1.507	0.623	0.858	120	479	772	786	-0.709	293	479	298	488	0
4	22	10	"PFJ0448"	"J50_1"	18470	24550	130	12399	12082	3081	69	70	14	100	100	0	12980	12844	2386	90	92	13	100	100	0	0.957	0.942	0.981	0.896	1.491	0.957	0.921	120	616	25220	24767	-0.064	12330	12890	12013	12754	0
4	1	11	"PFJ0450"	"J512_2"	14480	24750	130	5630	5576	1325	82	84	16	100	100	0	4520	4326	1061	106	109	15	100	100	0	1.257	1.302	1.324	1.331	1.422	1.286	0.900	120	585	9962	9714	0.330	5548	4414	5494	4220	0
4	2	11	"PFJ0452"	"J53_1"	14670	24740	150	109	109	24	82	83	16	64	41	0	123	126	23	108	109	16	46	23	0	1.800	1.500	1.286	1.230	3.299	1.374	0.072	156	520	42	45	0.848	27	15	27	18	-50
4	3	11	"PFJ0477"	"J53_50"	14860	24750	140	931	901	215	81	82	16	100	100	0	495	478	130	107	109	15	96	96	0	2.191	2.210	2.216	2.319	1.617	2.221	0.869	156	540	1238	1191	1.131	850	388	820	371	0
4	4	11	"PFJ0479"	"J53_52"	15050	24750	130	824	793	158	78	80	16	100	100	0	772	758	137	105	106	15	100	100	0	1.118	1.095	1.145	1.093	1.326	1.104	0.878	120	520	1413	1368	0.161	746	667	715	653	0
4	5	11	"PFJ0483"	"J53_56"	15230	24750	120	1740	1714	379	76	78	16	100	100	0	2955	2828	609	102	103	14	100	100	0	0.583	0.601	0.597	0.599	1.380	0.579	0.908	120	513	4517	4364	-0.778	1664	2853	1638	2726	0
4	6	11	"PFJ0485"	"J53_60"	15430	24750	130	1278	1215	287	76	77	15	100	100	0	894	867	132	103	104	16	100	100	0	1.520	1.491	1.531	1.440	1.398	1.549	0.912	120	613	1993	1903	0.604	1202	791	1139	764	0
4	7	11	"PFJ0488"	"J541_1"	15620	24750	120	498	483	107	77	79	16	100	99	0	670	655	135	103	104	15	100	100	0	0.743	0.736	0.737	0.722	1.465	0.717	0.882	120	494	988	958	-0.430	421	567	406	552	0
4	8	11	"PFJ0490"	"J541_4"	15810	24750	130	240	232	49	79	79	16	99	96	0	627	638	108	100	102	16	100	100	0	0.306	0.284	0.287	0.266	1.646	0.282	0.803	120	554	688	691	-1.711	161	527	153	538	0
4	9	11	"PFJ0511"	"J58_3"	16000	24750	130	1731	1664	402	77	78	16	100	100	0	1387	1328	246	101	102	14	100	100	0	1.286	1.293	1.288	1.256	1.358	1.327	0.906	120	563	2940	2814	0.363	1654	1286	1587	1227	0
4	10	11	"PFJ0515"	"J6186_1"	16200	24730	150	94	97	22	77	79	23	39	12	0	105	109	20	100	103	19	23	7	0	3.400	2.222	1.270	1.260	3.816	4.031	0.034	156	607	22	29	1.766	17	5	20	9	-50
4	11	11	"PFJ0518"	"J634_1"	16380	24740	130	9707	9291	1920	74	77	27	100	100	0	8785	8062	2150	96	99	24	100	100	0	1.109	1.157	1.148	1.219	1.502	1.119	0.917	120	521	18322	17183	0.149	9633	8689	9217	7966	0
4	12	11	"PFJ0520"	"J63_1"	16580	24740	120	141	146	34	72	79	46	81	26	0	217	216	36	95	100	30	98	95	0	0.566	0.612	0.574	0.577	1.799	0.611	0.533	120	433	191	195	-0.822	69	122	74	121	0
4	13	11	"PFJ0522"	"J63_4"	16750	24750	150	79	102	79	75	93	79	10	6	0	105	116	45	98	112	58	8	4	0	0.571	1.500	1.011	1.152	3.480	2.176	0.359	156	522	11	45	-0.807	4	7	27	18	-50
4	14	11	"PFJ0525"	"J647_1"	16920	24740	120	704	663	187	73	75	20	100	100	0	577	505	192	96	98	19	93	90	0	1.312	1.443	1.380	1.641	2.016	1.369	0.828	120	428	1112	999	0.392	631	481	590	409	0
4	15	11	"PFJ0544"	"J687_1"	17110	24740	130	416	414	112	69	70	13	100	99	0	375	364	102	93	95	14	99	98	0	1.230	1.273	1.306	1.282	1.677	1.234	0.806	120	567	629	616	0.299	347	282	345	271	0
4	16	11	"PFJ0548"	"J697_2"	17300	24740	110	237	242	60	70	72	14	98	98	0	475	456	92	94	95	14	100	100	0	0.438	0.475	0.467	0.469	1.488	0.462	0.796	80	487	548	534	-1.190	167	381	172	362	0
4	17	11	"PFJ0552"	"J69_1"	17500	24740	120	518	508	139	70	72	14	100	99	0	890	811	218	91	93	13	100	100	0	0.561	0.608	0.600	0.599	1.577	0.598	0.875	120	530	1247	1158	-0.835	448	799	438	720	0
4	18	11	"PFJ0555"	"J6_12"	17680	24740	120	438	420	120	71	72	14	100	99	0	629	630	183	92	94	14	100	100	0	0.683	0.649	0.656	0.634	1.578	0.623	0.863	120	510	904	887	-0.549	367	537	349	538	0
4	19	11	"PFJ0559"	"J6_6"	17880	24740	130	1558	1444	449	73	74	15	100	100	0	1267	1197	334	95	97	15	100	100	0	1.267	1.244	1.260	1.188	1.785	1.285	0.891	120	586	2657	2473	0.341	1485	1172	1371	1102	0
4	20	11	"PFJ0565"	"J71_1"	18060	24730	110	239	241	61	74	76	15	100	97	0	204	207	56	96	99	19	95	91	0	1.528	1.505	1.387	1.589	1.934	1.350	0.617	80	471	273	278	0.611	165	108	167	111	0
4	21	11	"PFK0726"	"Ks17_16"	18250	24740	120	502	485	159	72	74	15	97	97	0	699	637	211	96	98	18	99	99	0	0.713	0.763	0.770	0.784	1.890	0.746	0.837	120	529	1033	954	-0.488	430	603	413	541	0
4	22	11	"PFK0728"	"Ks1832_1"	18450	24740	120	162	159	44	70	71	14	94	89	0	251	242	63	93	95	14	97	95	0	0.582	0.597	0.629	0.566	2.113	0.550	0.621	120	588	250	238	-0.780	92	158	89	149	0
4	1	12	"PFK0730"	"Ks186_1"	14450	24940	120	839	810	249	83	84	16	100	100	0	1648	1584	568	107	108	15	100	99	0	0.491	0.492	0.489	0.517	1.899	0.461	0.878	120	571	2297	2204	-1.027	756	1541	727	1477	0
4	2	12	"PFK0733"	"Ks186_9"	14650	24940	120	162	164	39	82	84	16	95	90	0	219	216	53	111	111	16	93	91	0	0.741	0.781	0.725	0.729	1.972	0.705	0.514	120	511	188	187	-0.433	80	108	82	105	0
4	3	12	"PFK0735"	"Ks187_4"	14840	24940	120	259	261	61	84	85	17	99	98	0	451	433	116	111	113	16	97	97	0	0.515	0.550	0.547	0.557	1.946	0.625	0.474	120	454	515	499	-0.958	175	340	177	322	0
4	4	12	"PFK0737"	"Ks187_7"	15030	24940	110	146	147	35	82	84	17	92	81	0	217	205	49	107	109	16	92	88	0	0.582	0.663	0.674	0.647	2.047	0.624	0.534	80	428	174	163	-0.781	64	110	65	98	0
4	5	12	"PFK0762"	"Ks210_15"	15210	24940	120	130	135	35	80	81	16	87	72	0	162	162	29	106	107	16	90	80	0	0.893	0.982	0.948	0.912	2.486	1.077	0.388	120	555	106	111	-0.163	50	56	55	56	0
4	6	12	"PFK0765"	"Ks210_4"	15400	24940	90	107	108	20	78	80	16	76	38	0	140	138	27	107	108	16	75	50	0	0.879	0.968	0.758	0.812	3.642	0.875	0.215	52	382	62	61	-0.186	29	33	30	31	0
4	7	12	"PFK0768"	"Ks220_1"	15610	24940	150	86	88	20	79	81	16	30	10	0	105	107	24	104	106	16	14	5	0	7.000	3.000	1.388	1.231	4.827	0.813	0.008	156	669	8	12	2.807	7	1	9	3	-50
4	8	12	"PFK0770"	"Ks220_7"	15790	24940	130	101	100	21	78	80	17	55	25	0	198	196	33	104	107	21	97	92	0	0.245	0.239	0.252	0.231	2.714	0.212	0.187	120	505	117	114	-2.031	23	94	22	92	0
4	9	12	"PFK0781"	"Ks222_1"	15980	24940	120	2038	2060	765	80	81	17	100	100	0	1875	1889	611	105	107	21	100	100	0	1.106	1.110	1.126	1.073	1.695	1.158	0.864	120	510	3728	3764	0.146	1958	1770	1980	1784	0
4	10	12	"PFK0784"	"Ks225_10"	16180	24940	130	270	264	72	80	81	20	96	96	0	384	372	76	102	108	34	100	99	0	0.674	0.681	0.698	0.630	1.850	0.660	0.811	120	613	472	454	-0.570	190	282	184	270	0
4	11	12	"PFK0806"	"Ks245_1"	16380	24950	100	96	95	24	75	78	21	48	15	0	119	121	28	97	104	40	21	3	0	0.955	0.833	0.928	0.777	3.834	0.674	0.123	80	423	43	44	-0.067	21	22	20	24	0
4	12	12	"PFK0808"	"Ks245_4"	16560	24940	130	438	428	121	72	95	99	97	88	0	334	329	91	96	111	65	95	83	0	1.538	1.528	1.519	1.546	1.615	1.628	0.791	120	570	604	589	0.621	366	238	356	233	0
4	13	12	"PFK0810"	"Ks248_3"	16750	24940	120	223	222	76	76	110	112	69	6	0	362	344	94	101	130	83	94	76	0	0.563	0.601	0.582	0.604	1.670	0.908	0.565	120	467	408	389	-0.828	147	261	146	243	0
4	14	12	"PFK0813"	"Ks249_3"	16930	24940	120	331	324	86	72	82	42	97	95	0	526	509	125	98	111	54	100	98	0	0.605	0.613	0.619	0.608	1.585	0.601	0.791	120	467	687	663	-0.725	259	428	252	411	0
4	15	12	"PFK0819"	"Ks259_1"	17130	24940	120	2205	2067	746	68	70	12	100	100	0	2716	2490	731	92	94	13	100	100	0	0.814	0.834	0.829	0.748	1.893	0.856	0.886	120	452	4761	4397	-0.296	2137	2624	1999	2398	0
4	16	12	"PFK0823"	"Ks259_6"	17310	24940	120	792	712	222	70	72	14	98	98	0	1274	1164	324	93	95	14	100	100	0	0.611	0.599	0.587	0.547	1.880	0.588	0.864	120	517	1903	1713	-0.710	722	1181	642	1071	0
4	17	12	"PFK0843"	"Ks26_1"	17500	24940	130	371	356	110	72	74	16	98	97	0	473	465	121	96	98	14	99	98	0	0.793	0.770	0.786	0.756	1.718	0.771	0.856	120	579	676	653	-0.334	299	377	284	369	0
4	18	12	"PFK0845"	"Ks26_11"	17700	24940	120	415	409	137	72	74	16	94	93	0	1393	1321	352	95	96	13	100	100	0	0.264	0.275	0.278	0.260	1.792	0.273	0.848	120	535	1641	1563	-1.920	343	1298	337	1226	0
4	19	12	"PFK0847"	"Ks26_15"	17890	24940	120	512	483	167	71	73	14	99	95	0	699	671	174	94	95	13	100	100	0	0.729	0.714	0.703	0.630	1.926	0.740	0.849	120	521	1046	989	-0.456	441	605	412	577	0
4	20	12	"PFK0850"	"Ks26_2"	18080	24940	110	97	100	22	73	74	14	68	41	0	141	139	31	95	97	15	82	70	0	0.522	0.614	0.571	0.499	2.907	0.593	0.173	80	469	70	71	-0.939	24	46	27	44	0
4	21	12	"PFK0853"	"Ks26_24"	18260	24930	120	838	803	251	73	74	15	99	99	0	1049	1002	350	96	98	14	99	99	0	0.803	0.806	0.801	0.851	1.760	0.762	0.851	120	517	1718	1636	-0.317	765	953	730	906	0
4	22	12	"PFK0856"	"Ks26_5"	18460	24930	120	559	546	157	72	73	15	100	100	0	568	543	158	96	97	14	99	99	0	1.032	1.060	1.056	1.114	1.856	1.045	0.875	120	609	959	921	0.045	487	472	474	447	0
4	1	13	"PFL0017"	"L1_32"	14470	25140	120	274	256	78	81	82	17	94	92	0	403	388	108	108	109	16	98	98	0	0.654	0.625	0.636	0.592	1.925	0.608	0.727	120	587	488	455	-0.612	193	295	175	280	0
4	2	13	"PFL0021"	"L1_42"	14660	25130	120	4603	4242	1427	84	85	17	100	100	0	1472	1292	509	111	112	16	99	98	0	3.320	3.521	3.398	3.878	1.902	3.660	0.843	120	546	5880	5339	1.731	4519	1361	4158	1181	0
4	3	13	"PFL0023"	"L1_45"	14880	25110	150	103	105	23	85	86	19	47	18	0	118	119	21	112	113	16	26	11	0	3.000	2.857	1.116	1.220	3.674	3.838	0.021	156	630	24	27	1.585	18	6	20	7	-50
4	4	13	"PFL0026"	"L1_48"	15030	25130	120	130	134	30	83	84	18	88	71	0	170	172	35	107	109	16	91	85	0	0.746	0.785	0.731	0.739	2.422	0.753	0.377	120	480	110	116	-0.423	47	63	51	65	0
4	5	13	"PFL0028"	"L1_52"	15220	25130	110	162	168	39	82	83	16	95	92	0	346	333	92	107	109	16	97	93	0	0.335	0.381	0.370	0.384	1.944	0.345	0.695	80	490	319	312	-1.579	80	239	86	226	0
4	6	13	"PFL0030"	"L1_56"	15410	25130	110	215	221	55	81	83	17	98	98	0	410	401	81	109	112	19	100	98	0	0.445	0.479	0.462	0.460	1.632	0.443	0.720	80	517	435	432	-1.168	134	301	140	292	0
4	7	13	"PFL0048"	"L1_89"	15600	25130	120	133	142	41	79	80	16	95	83	0	174	177	31	105	108	19	95	89	0	0.783	0.875	0.849	0.833	2.058	1.003	0.464	120	546	123	135	-0.354	54	69	63	72	0
4	8	13	"PFL0052"	"L1_94"	15810	25130	120	1350	1242	403	77	80	17	100	100	0	1042	959	315	103	105	19	99	98	0	1.356	1.361	1.379	1.393	1.650	1.358	0.908	120	540	2212	2021	0.439	1273	939	1165	856	0
4	9	13	"PFL0055"	"L1_97"	16000	25130	120	904	834	230	79	81	16	100	100	0	1110	1008	305	103	104	14	99	98	0	0.819	0.834	0.837	0.870	1.626	0.815	0.889	120	516	1832	1660	-0.288	825	1007	755	905	0
4	10	13	"PFL0057"	"L1_99"	16190	25130	120	294	287	88	78	79	17	97	96	0	413	396	107	101	104	24	98	98	0	0.692	0.708	0.738	0.664	1.894	0.702	0.792	120	515	528	504	-0.531	216	312	209	295	0
4	11	13	"PFL0059"	"L2_10"	16380	25130	120	444	424	147	74	75	15	98	98	0	854	809	229	96	98	15	100	100	0	0.488	0.491	0.509	0.449	1.919	0.493	0.861	120	506	1128	1063	-1.035	370	758	350	713	0
4	12	13	"PFL0061"	"L2_104"	16570	25130	120	2008	1888	687	75	80	56	99	98	0	1479	1455	453	95	101	40	99	99	0	1.397	1.333	1.357	1.298	2.075	1.388	0.879	120	514	3317	3173	0.482	1933	1384	1813	1360	0
4	13	13	"PFL0082"	"L2_146"	16770	25130	120	748	666	249	75	77	21	97	95	0	1074	995	281	98	102	28	100	100	0	0.690	0.659	0.695	0.573	2.001	0.674	0.865	120	548	1649	1488	-0.536	673	976	591	897	0
4	14	13	"PFL0084"	"L2_148"	16990	25110	150	75	77	15	71	75	26	9	0	0	96	96	13	96	102	34	1	0	0	100000.000	100000.000	1.056	0.928	3.660	4.334	0.004	156	540	4	6	16.610	4	0	6	0	-50
4	15	13	"PFL0086"	"L2_15"	17140	25130	140	473	441	143	68	69	13	97	96	0	747	679	190	92	92	12	100	100	0	0.618	0.635	0.649	0.616	1.686	0.634	0.881	156	518	1060	960	-0.694	405	655	373	587	0
4	16	13	"PFL0089"	"L2_154"	17330	25120	110	260	266	61	70	79	109	91	36	0	211	204	40	94	96	19	100	95	0	1.624	1.782	1.813	1.828	1.557	3.527	0.435	80	472	307	306	0.699	190	117	196	110	0
4	17	13	"PFL0091"	"L2_158"	17530	25130	120	168	166	44	74	82	100	44	0	0	233	233	51	98	100	19	99	96	0	0.696	0.681	0.708	0.660	1.884	0.680	0.617	120	555	229	227	-0.522	94	135	92	135	0
4	18	13	"PFL0098"	"L2_172"	17720	25120	110	401	402	70	73	75	16	100	100	0	323	320	67	97	98	15	100	100	0	1.451	1.475	1.481	1.513	1.394	1.408	0.796	80	459	554	552	0.537	328	226	329	223	0
4	19	13	"PFL0119"	"L2_203"	17910	25120	130	11687	11529	2660	71	73	15	100	100	0	3994	3727	1073	93	94	14	100	100	0	2.978	3.153	3.093	3.312	1.464	3.108	0.918	120	570	15517	15092	1.574	11616	3901	11458	3634	0
4	20	13	"PFL0123"	"L2_210"	18100	25120	120	228	229	48	74	75	15	100	100	0	181	179	41	96	97	14	93	85	0	1.812	1.867	1.791	2.109	1.937	1.827	0.676	120	501	239	238	0.857	154	85	155	83	0
4	21	13	"PFL0127"	"L2_216"	18290	25120	120	5653	5232	1604	73	75	16	100	100	0	3403	2980	1144	97	98	14	98	97	0	1.688	1.789	1.795	2.087	2.148	1.766	0.904	120	530	8886	8042	0.755	5580	3306	5159	2883	0
4	22	13	"PFL0129"	"L2_220"	18490	25130	120	582	537	199	72	74	15	96	95	0	921	809	246	94	96	14	99	99	0	0.617	0.650	0.646	0.604	1.647	0.657	0.872	120	595	1337	1180	-0.697	510	827	465	715	0
4	1	14	"PFL0131"	"L2_226"	14490	25330	120	171	172	47	81	83	18	94	88	0	282	279	72	108	109	16	98	95	0	0.517	0.532	0.511	0.505	2.059	0.497	0.619	120	601	264	262	-0.951	90	174	91	171	0
4	2	14	"PFL0133"	"L2_23"	14680	25330	120	240	237	57	82	83	16	99	98	0	385	372	98	111	112	16	98	98	0	0.577	0.594	0.581	0.598	1.883	0.559	0.778	120	500	432	416	-0.794	158	274	155	261	0
4	3	14	"PFM0391"	"M35930_11"	14860	25330	130	466	449	101	81	84	18	100	100	0	944	933	268	110	112	16	100	100	0	0.462	0.447	0.442	0.464	1.487	0.409	0.835	120	554	1219	1191	-1.115	385	834	368	823	0
4	4	14	"PFM0393"	"M35930_13"	15050	25330	120	215	219	59	81	83	18	98	96	0	503	481	117	108	110	15	100	100	0	0.339	0.370	0.356	0.357	1.697	0.354	0.771	120	514	529	511	-1.560	134	395	138	373	0
4	5	14	"PFM0395"	"M35930_4"	15240	25330	120	477	449	151	83	84	17	99	97	0	1065	1022	276	108	111	25	100	100	0	0.412	0.400	0.408	0.361	1.778	0.395	0.852	120	514	1351	1280	-1.280	394	957	366	914	0
4	6	14	"PFM0398"	"M35930_8"	15430	25330	120	1549	1405	464	83	84	18	99	99	0	1116	1066	264	109	112	26	100	100	0	1.456	1.381	1.384	1.266	1.781	1.458	0.882	120	503	2473	2279	0.542	1466	1007	1322	957	0
4	7	14	"PFM0400"	"M35935_1"	15620	25330	120	142	149	39	79	81	18	90	81	0	279	287	68	105	106	16	100	100	0	0.362	0.385	0.386	0.349	1.892	0.368	0.573	120	494	237	252	-1.466	63	174	70	182	0
4	8	14	"PFM0406"	"M364_1"	15810	25330	120	171	175	48	78	80	16	95	90	0	385	383	88	103	104	14	100	100	0	0.330	0.346	0.334	0.322	1.891	0.321	0.653	120	526	375	377	-1.600	93	282	97	280	0
4	9	14	"PFM0424"	"M36950_1"	16010	25330	130	402	379	117	78	80	16	97	97	0	567	549	123	102	104	15	100	100	0	0.697	0.673	0.679	0.628	1.778	0.699	0.839	120	579	789	748	-0.521	324	465	301	447	0
4	10	14	"PFM0426"	"M3696_3"	16200	25330	120	432	405	148	77	78	15	95	92	0	715	659	190	101	102	15	100	99	0	0.578	0.588	0.591	0.556	1.811	0.599	0.842	120	515	969	886	-0.790	355	614	328	558	0
4	11	14	"PFM0431"	"M37116_3"	16390	25320	120	22355	20009	6212	77	78	16	100	100	0	14392	12643	4364	101	101	14	99	99	0	1.559	1.589	1.584	1.688	1.810	1.597	0.916	120	471	36569	32474	0.641	22278	14291	19932	12542	0
4	12	14	"PFM0433"	"M37145_2"	16580	25320	120	2625	2481	627	78	79	16	100	100	0	2447	2264	769	99	100	14	99	99	0	1.085	1.110	1.067	1.207	1.710	1.074	0.904	120	470	4895	4568	0.117	2547	2348	2403	2165	0
4	13	14	"PFM0435"	"M37197_1"	16770	25330	120	125	124	29	76	78	17	85	64	0	509	478	131	100	102	15	99	98	0	0.120	0.127	0.120	0.123	1.975	0.123	0.578	120	482	458	426	-3.061	49	409	48	378	0
4	14	14	"PFM0438"	"M37465_1"	16950	25320	150	78	82	18	74	76	16	30	12	0	101	102	17	97	98	15	26	5	0	1.000	1.600	0.905	0.807	3.970	2.510	0.014	156	615	8	13	0.000	4	4	8	5	-50
4	15	14	"PFM0452"	"M37794_2"	17150	25320	120	448	424	120	69	70	13	100	98	0	1195	1088	346	92	92	12	100	100	0	0.344	0.356	0.354	0.357	1.805	0.335	0.867	120	510	1482	1351	-1.541	379	1103	355	996	0
4	16	14	"PFM0454"	"M37794_6"	17340	25320	110	108	108	21	68	76	104	1	0	0	185	184	29	91	92	17	100	97	0	0.426	0.430	0.432	0.405	1.922	0.407	0.443	80	516	134	133	-1.233	40	94	40	93	0
4	17	14	"PFM0457"	"M37914_2"	17540	25320	120	793	743	233	70	72	14	99	98	0	1033	1029	310	95	96	14	100	100	0	0.771	0.721	0.746	0.711	1.657	0.709	0.864	120	534	1661	1607	-0.376	723	938	673	934	0
4	18	14	"PFM0459"	"M38113_2"	17730	25320	120	1616	1493	512	69	71	14	100	100	0	1132	1081	301	95	96	15	100	100	0	1.492	1.444	1.483	1.362	1.660	1.508	0.888	120	554	2584	2410	0.577	1547	1037	1424	986	0
4	19	14	"PFM0461"	"M38127_1"	17920	25320	120	194	191	67	69	71	15	94	90	0	403	387	93	92	94	14	100	100	0	0.402	0.414	0.432	0.371	1.845	0.415	0.715	120	515	436	417	-1.315	125	311	122	295	0
4	20	14	"PFM0464"	"M38218_2"	18110	25310	120	4491	4116	1155	74	75	16	100	100	0	4874	4200	1543	97	97	15	97	96	0	0.925	0.985	0.958	1.062	1.771	0.946	0.905	120	534	9194	8145	-0.113	4417	4777	4042	4103	0
4	21	14	"PFM0486"	"M38941_8"	18300	25320	130	473	448	115	73	74	15	98	98	0	490	481	102	97	98	14	100	100	0	1.018	0.977	0.974	0.923	1.699	0.992	0.872	120	592	793	759	0.025	400	393	375	384	0
4	22	14	"PFM0489"	"M39036_2"	18490	25310	110	231	240	48	69	71	14	100	100	0	261	253	47	92	94	14	100	100	0	0.959	1.062	1.070	1.069	1.516	1.004	0.718	80	499	331	332	-0.061	162	169	171	161	0
4	1	15	"PFM0494"	"M39668_5"	14490	25520	110	394	385	82	82	84	18	100	100	0	496	485	103	110	115	36	100	100	0	0.808	0.808	0.801	0.807	1.431	0.753	0.809	80	535	698	678	-0.307	312	386	303	375	0
4	2	15	"PFM0503"	"M40983_1"	14690	25520	120	131	129	31	82	83	17	83	64	0	238	237	55	112	114	24	96	90	0	0.389	0.376	0.395	0.367	2.293	0.349	0.453	120	545	175	172	-1.363	49	126	47	125	0
4	3	15	"PFM0505"	"M40983_3"	14880	25520	120	199	194	49	81	83	16	97	94	0	178	175	36	110	111	15	89	83	0	1.735	1.738	1.772	1.891	2.141	1.812	0.533	120	480	186	178	0.795	118	68	113	65	0
4	4	15	"PFM0508"	"M41041_1"	15070	25520	120	906	852	277	83	84	16	100	100	0	1309	1256	373	107	109	15	99	99	0	0.685	0.669	0.686	0.669	1.624	0.667	0.901	120	422	2025	1918	-0.546	823	1202	769	1149	0
4	5	15	"PFN0062"	"N128_62"	15240	25520	150	87	111	110	83	83	17	27	12	0	117	136	83	108	109	16	35	17	0	0.444	1.000	0.800	0.866	3.792	1.366	0.643	156	554	13	56	-1.170	4	9	28	28	-50
4	6	15	"PFN0064"	"N128_64"	15460	25510	150	96	97	21	82	83	18	41	14	0	118	121	20	107	109	21	30	9	0	1.273	1.071	1.091	1.137	3.848	1.719	0.020	156	599	25	29	0.348	14	11	15	14	-50
4	7	15	"PFN0066"	"N128_68"	15640	25520	120	259	250	85	82	83	17	92	91	0	569	572	159	104	106	14	100	100	0	0.381	0.359	0.380	0.327	1.921	0.358	0.764	120	448	642	636	-1.393	177	465	168	468	0
4	8	15	"PFN0069"	"N128_71"	15830	25520	120	255	253	78	80	82	15	95	93	0	374	357	89	105	106	14	100	100	0	0.651	0.687	0.706	0.665	1.727	0.684	0.746	120	486	444	425	-0.620	175	269	173	252	0
4	9	15	"PFN0071"	"N128_73"	16020	25520	120	114	115	26	79	80	16	74	52	0	156	155	25	103	104	15	92	80	0	0.660	0.692	0.718	0.670	2.706	0.697	0.243	120	521	88	88	-0.599	35	53	36	52	0
4	10	15	"PFN0074"	"N128_76"	16210	25520	120	300	288	88	78	80	15	95	95	0	431	430	112	101	102	14	100	100	0	0.673	0.638	0.678	0.581	2.094	0.625	0.758	120	530	552	539	-0.572	222	330	210	329	0
4	11	15	"PFN0092"	"N129_12"	16430	25500	150	89	98	38	79	83	21	30	16	0	124	147	65	102	103	17	52	38	0	0.455	0.422	0.517	0.543	3.496	0.489	0.415	156	593	32	64	-1.138	10	22	19	45	-50
4	12	15	"PFN0094"	"N129_14"	16590	25510	120	997	965	255	80	83	20	100	100	0	836	746	267	102	102	16	95	94	0	1.249	1.374	1.366	1.603	2.097	1.309	0.848	120	437	1651	1529	0.321	917	734	885	644	0
4	13	15	"PFN0096"	"N129_17"	16770	25510	110	235	238	51	80	82	17	100	100	0	165	167	30	103	105	15	96	86	0	2.500	2.469	2.514	2.578	1.716	2.461	0.569	80	455	217	222	1.322	155	62	158	64	0
4	14	15	"PFN0098"	"N129_22"	16980	25510	120	8529	7551	2856	77	79	18	100	100	0	2743	2481	1026	99	101	15	98	97	0	3.197	3.138	3.246	3.321	1.779	3.233	0.872	120	526	11096	9856	1.677	8452	2644	7474	2382	0
4	15	15	"PFN0100"	"N129_33"	17160	25520	130	868	801	262	70	72	14	100	98	0	916	865	236	92	93	13	100	100	0	0.968	0.946	0.940	0.858	1.846	0.965	0.863	120	572	1622	1504	-0.046	798	824	731	773	0
4	16	15	"PFN0102"	"N129_38"	17350	25510	110	111	115	27	70	71	13	86	73	0	126	126	21	91	92	13	82	67	0	1.171	1.286	1.201	1.285	2.564	1.343	0.326	80	503	76	80	0.228	41	35	45	35	0
4	17	15	"PFN0119"	"N130_21"	17550	25510	120	210	208	45	70	72	14	100	100	0	241	240	55	94	95	13	99	97	0	0.952	0.945	0.954	0.969	1.613	0.915	0.747	120	540	287	284	-0.070	140	147	138	146	0
4	18	15	"PFN0121"	"N130_25"	17730	25510	110	183	185	35	69	71	14	100	100	0	340	339	69	94	94	14	100	98	0	0.463	0.473	0.454	0.475	1.586	0.412	0.720	80	457	360	361	-1.110	114	246	116	245	0
4	19	15	"PFN0124"	"N130_29"	17930	25510	120	477	459	122	68	70	14	99	99	0	745	718	197	91	92	13	100	99	0	0.625	0.624	0.643	0.639	1.566	0.609	0.895	120	555	1063	1018	-0.677	409	654	391	627	0
4	20	15	"PFN0127"	"N130_35"	18110	25510	110	208	208	49	72	73	16	100	95	0	417	412	81	95	96	15	100	100	0	0.422	0.429	0.407	0.408	1.499	0.405	0.764	80	483	458	453	-1.243	136	322	136	317	0
4	21	15	"PFN0130"	"N130_4"	18320	25510	120	1474	1384	533	70	71	15	100	100	0	2648	2578	928	96	97	15	99	99	0	0.550	0.529	0.540	0.504	1.846	0.518	0.884	120	531	3956	3796	-0.862	1404	2552	1314	2482	0
4	22	15	"PFN0132"	"N130_41"	18500	25510	120	149	149	40	67	69	13	95	90	0	204	199	46	92	93	14	97	95	0	0.732	0.766	0.776	0.751	2.003	0.733	0.610	120	588	194	189	-0.450	82	112	82	107	0
4	1	16	"PFN0149"	"N131_17"	14510	25720	120	473	444	136	84	85	17	98	98	0	382	370	78	111	114	22	100	99	0	1.435	1.390	1.390	1.277	1.851	1.477	0.849	120	599	660	619	0.521	389	271	360	259	0
4	2	16	"PFN0153"	"N131_27"	14690	25720	120	539	502	170	84	84	15	96	95	0	940	854	278	111	112	17	100	100	0	0.549	0.563	0.570	0.520	1.946	0.549	0.863	120	496	1284	1161	-0.866	455	829	418	743	0
4	3	16	"PFN0155"	"N131_4"	14890	25710	150	91	96	31	84	84	17	33	9	0	106	108	17	109	111	16	13	3	0	-2.333	-12.000	0.700	0.959	3.778	97.695	0.000	156	604	4	11	Error	7	-3	12	-1	-50
4	4	16	"PFN0157"	"N131_5"	15080	25710	150	93	95	19	83	84	18	34	12	0	111	111	17	109	111	16	19	7	0	5.000	6.000	1.000	1.209	3.992	0.393	0.004	156	552	12	14	2.322	10	2	12	2	-50
4	5	16	"PFN0159"	"N131_52"	15270	25710	120	4577	4244	1279	83	85	17	100	100	0	3362	2978	1044	109	111	16	99	99	0	1.381	1.450	1.460	1.520	1.603	1.429	0.899	120	465	7747	7030	0.466	4494	3253	4161	2869	0
4	6	16	"PFN0164"	"N132_101"	15450	25710	130	1987	1880	532	83	85	18	100	100	0	2063	1897	585	108	109	16	99	99	0	0.974	1.004	1.044	1.031	1.444	0.979	0.898	120	577	3859	3586	-0.038	1904	1955	1797	1789	0
4	7	16	"PFN0559"	"N143_59"	15670	25710	150	84	88	19	83	84	17	22	6	0	109	107	14	106	108	15	13	1	0	0.333	5.000	1.333	1.346	3.726	0.002	0.000	156	587	4	6	-1.585	1	3	5	1	-50
4	8	16	"PFN0564"	"N143_71"	15830	25710	120	423	411	112	82	83	16	100	100	0	1058	1034	298	106	107	15	100	100	0	0.358	0.355	0.364	0.359	1.609	0.333	0.841	120	440	1293	1257	-1.481	341	952	329	928	0
4	9	16	"PFN0566"	"N143_9"	16010	25710	100	120	124	27	82	84	16	81	58	0	134	135	26	106	107	15	67	45	0	1.357	1.448	1.300	1.280	3.364	1.508	0.183	80	429	66	71	0.441	38	28	42	29	0
4	10	16	"PFN0576"	"N145_12"	16210	25710	120	1787	1743	545	82	83	16	100	100	0	2547	2370	645	106	107	15	100	100	0	0.698	0.734	0.732	0.722	1.557	0.734	0.899	120	549	4146	3925	-0.518	1705	2441	1661	2264	0
4	11	16	"PFN0578"	"N145_20"	16400	25710	120	3481	3435	1374	84	87	23	100	100	0	3089	2929	1231	106	108	22	100	100	0	1.139	1.187	1.194	1.187	1.581	1.181	0.844	120	501	6380	6174	0.187	3397	2983	3351	2823	0
4	12	16	"PFN0580"	"N145_23"	16580	25700	130	65535	58596	12695	90	294	1940	100	100	69	29886	24479	12124	107	113	35	95	93	0	2.198	2.401	2.006	2.466	1.710	2.228	0.827	120	545	95224	82878	1.136	65445	29779	58506	24372	0
4	13	16	"PFN0603"	"N147_10"	16780	25700	130	333	327	79	91	267	1817	0	0	0	207	208	47	107	111	30	91	84	0	2.420	2.337	2.444	2.499	1.722	94.062	0.137	120	622	342	337	1.275	242	100	236	101	0
4	14	16	"PFN0605"	"N147_13"	16980	25710	120	767	742	316	81	83	18	96	93	0	1116	1025	313	102	103	15	100	100	0	0.677	0.716	0.704	0.610	2.145	0.750	0.849	120	529	1700	1584	-0.564	686	1014	661	923	0
4	15	16	"PFN0610"	"N147_2"	17170	25710	120	558	529	173	74	75	16	96	95	0	646	623	175	95	97	16	100	100	0	0.878	0.862	0.889	0.779	2.116	0.872	0.843	120	452	1035	983	-0.187	484	551	455	528	0
4	16	16	"PFN0612"	"N147_24"	17350	25710	120	161	160	42	72	73	15	93	90	0	216	214	53	94	95	14	98	93	0	0.730	0.733	0.773	0.758	2.024	0.702	0.578	120	503	211	208	-0.455	89	122	88	120	0
4	17	16	"PFN0615"	"N147_4"	17550	25700	120	223	222	52	73	74	15	97	97	0	245	240	65	95	95	13	94	90	0	1.000	1.028	0.967	1.158	2.022	0.970	0.728	120	512	300	294	0.000	150	150	149	145	0
4	18	16	"PFN0617"	"N148_1"	17740	25710	140	241	237	68	69	72	15	94	94	0	345	338	78	92	94	14	100	100	0	0.680	0.683	0.684	0.654	1.696	0.689	0.816	156	636	425	414	-0.557	172	253	168	246	0
4	19	16	"PFN0640"	"N149_7"	17940	25710	120	136	135	36	69	71	14	94	82	0	172	175	39	92	94	14	97	92	0	0.837	0.795	0.786	0.764	1.899	0.807	0.620	120	497	147	149	-0.256	67	80	66	83	0
4	20	16	"PFN0642"	"N150_10"	18120	25700	120	1580	1520	424	71	73	17	100	100	0	1196	1128	384	95	97	15	98	98	0	1.371	1.403	1.408	1.564	1.870	1.376	0.883	120	521	2610	2482	0.455	1509	1101	1449	1033	0
4	21	16	"PFN0645"	"N150_15"	18310	25700	120	901	873	242	69	71	17	100	100	0	783	780	214	95	96	14	100	100	0	1.209	1.174	1.170	1.179	1.463	1.169	0.867	120	521	1520	1489	0.274	832	688	804	685	0
4	22	16	"PFN0647"	"N150_19"	18500	25710	120	275	262	92	67	68	13	95	93	0	575	547	187	93	93	13	99	97	0	0.432	0.430	0.449	0.415	1.751	0.410	0.794	120	554	690	649	-1.212	208	482	195	454	0
4	1	17	"PFN0649"	"N150_27"	14510	25910	120	4058	3668	1406	86	87	18	100	100	0	2838	2641	804	115	117	16	100	99	0	1.459	1.418	1.486	1.342	1.863	1.498	0.902	120	580	6695	6108	0.545	3972	2723	3582	2526	0
4	2	17	"PFN0652"	"N150_32"	14700	25910	120	641	604	163	87	87	17	100	99	0	500	493	102	115	116	16	100	100	0	1.439	1.368	1.361	1.320	1.519	1.421	0.872	120	500	939	895	0.525	554	385	517	378	0
4	3	17	"PFN0668"	"N150_62"	14890	25910	120	127	127	33	86	87	18	74	55	0	232	237	55	113	114	16	97	95	0	0.345	0.331	0.359	0.330	2.413	0.324	0.386	120	498	160	165	-1.537	41	119	41	124	0
4	4	17	"PFN0670"	"N150_65"	15080	25910	120	142	140	29	84	86	19	84	69	0	141	139	22	113	114	17	65	36	0	2.071	2.154	1.869	1.968	3.046	2.569	0.153	120	498	86	82	1.051	58	28	56	26	0
4	5	17	"PFN0672"	"N150_68"	15270	25910	120	2686	2539	952	84	87	25	100	100	0	3602	3356	947	113	113	16	100	100	0	0.746	0.757	0.776	0.683	1.744	0.780	0.902	120	495	6091	5698	-0.423	2602	3489	2455	3243	0
4	6	17	"PFN0674"	"N150_71"	15460	25910	120	1040	958	357	84	86	18	100	97	0	1397	1310	351	111	112	17	100	100	0	0.743	0.729	0.754	0.641	1.833	0.762	0.872	120	499	2242	2073	-0.428	956	1286	874	1199	0
4	7	17	"PFN0676"	"N150_75"	15650	25900	130	550	539	132	82	84	17	100	100	0	678	670	140	109	110	16	100	100	0	0.822	0.815	0.818	0.804	1.382	0.812	0.871	120	552	1037	1018	-0.282	468	569	457	561	0
4	8	17	"PFN0678"	"N150_78"	15840	25900	120	366	350	94	82	83	16	100	100	0	507	471	141	108	110	16	98	97	0	0.712	0.738	0.742	0.780	1.769	0.704	0.823	120	511	683	631	-0.490	284	399	268	363	0
4	9	17	"PFN0783"	"N157_18"	16030	25900	110	210	213	48	82	83	16	100	98	0	267	269	48	107	108	16	100	100	0	0.800	0.809	0.761	0.793	1.586	0.813	0.723	80	475	288	293	-0.322	128	160	131	162	0
4	10	17	"PFN0789"	"N157_41"	16220	25910	120	328	320	94	80	82	33	96	94	0	850	812	190	107	108	20	100	100	0	0.334	0.340	0.355	0.319	1.603	0.339	0.789	120	504	991	945	-1.583	248	743	240	705	0
4	11	17	"PFN0807"	"N159_20"	16400	25900	120	958	886	255	80	83	29	100	100	0	2434	2233	778	106	108	23	99	98	0	0.377	0.379	0.386	0.401	1.693	0.356	0.899	120	520	3206	2933	-1.407	878	2328	806	2127	0
4	12	17	"PFN0836"	"N163_1"	16600	25900	120	960	892	314	84	172	1445	0	0	0	1119	1013	316	105	109	31	99	99	0	0.864	0.890	0.900	0.874	1.804	0.898	0.878	120	530	1890	1716	-0.211	876	1014	808	908	0
4	13	17	"PFN0840"	"N164_1"	16790	25900	120	1684	1568	413	82	86	19	100	100	0	3985	3545	1058	104	105	15	100	100	0	0.413	0.432	0.426	0.443	1.596	0.415	0.926	120	535	5483	4927	-1.277	1602	3881	1486	3441	0
4	14	17	"PFN0849"	"N165_2"	16990	25900	120	636	579	179	81	83	17	100	99	0	1603	1456	420	105	106	16	99	99	0	0.370	0.369	0.371	0.361	1.667	0.364	0.919	120	525	2053	1849	-1.432	555	1498	498	1351	0
4	15	17	"PFN0935"	"N181_4"	17200	25890	150	93	93	22	77	79	17	46	14	0	117	121	24	101	102	16	46	27	0	1.000	0.800	0.681	0.796	3.030	0.820	0.102	156	574	32	36	0.000	16	16	16	20	-50
4	16	17	"PFN0929"	"N181_18"	17370	25900	120	1150	1109	404	74	75	15	100	100	0	2200	2081	570	98	99	15	100	100	0	0.512	0.522	0.542	0.472	1.733	0.530	0.894	120	448	3178	3018	-0.966	1076	2102	1035	1983	0
4	17	17	"PFN0946"	"N185_14"	17560	25900	130	2683	2540	849	72	73	14	100	100	0	2563	2453	700	95	96	14	100	100	0	1.058	1.047	1.065	0.952	1.840	1.075	0.890	120	497	5079	4826	0.081	2611	2468	2468	2358	0
4	18	17	"PFN0382"	"N137_2"	17750	25900	120	1197	1148	462	70	72	14	99	99	0	3442	3223	987	95	96	15	100	100	0	0.337	0.345	0.353	0.306	1.922	0.347	0.890	120	472	4474	4206	-1.570	1127	3347	1078	3128	0
4	19	17	"PFL0032"	"L1_63"	17950	25900	120	469	450	159	73	75	16	98	98	0	985	904	270	98	100	16	100	100	0	0.446	0.468	0.462	0.440	1.656	0.463	0.862	120	529	1283	1183	-1.163	396	887	377	806	0
4	20	17	"PFL0051"	"L1_92"	18140	25900	120	1222	1134	384	74	74	15	98	98	0	1769	1651	505	98	100	14	100	100	0	0.687	0.683	0.691	0.654	1.709	0.672	0.854	120	486	2819	2613	-0.542	1148	1671	1060	1553	0
4	21	17	"PFL0093"	"L2_163"	18320	25890	110	123	124	23	71	72	14	95	87	0	150	151	23	97	98	14	98	86	0	0.981	0.981	0.986	0.938	2.406	0.930	0.364	80	431	105	107	-0.027	52	53	53	54	0
4	22	17	"PFL0100"	"L2_176"	18500	25890	120	4242	4135	1260	68	70	20	100	100	0	4620	4474	1332	93	95	13	100	100	0	0.922	0.928	0.924	0.926	1.565	0.923	0.900	120	529	8701	8448	-0.117	4174	4527	4067	4381	0
4	1	18	"PFL0105"	"L2_187"	14520	26100	120	13679	12407	4584	87	89	18	100	100	0	22070	20501	6127	122	124	20	100	100	0	0.619	0.605	0.614	0.552	1.803	0.606	0.888	120	566	35540	32699	-0.691	13592	21948	12320	20379	0
4	2	18	"PFL0107"	"L2_190"	14710	26100	120	263	256	64	89	90	18	97	97	0	671	640	158	121	122	19	100	100	0	0.316	0.322	0.331	0.313	1.685	0.305	0.792	120	485	724	686	-1.660	174	550	167	519	0
4	3	18	"PFL0118"	"L2_202"	14900	26100	120	439	430	149	89	90	18	95	94	0	550	542	166	118	118	18	99	98	0	0.810	0.804	0.788	0.773	1.809	0.804	0.833	120	475	782	765	-0.304	350	432	341	424	0
4	4	18	"PFL0126"	"L2_215"	15080	26100	120	605	589	159	90	91	18	100	100	0	1445	1342	396	116	116	16	100	99	0	0.388	0.407	0.414	0.416	1.638	0.387	0.893	120	423	1844	1725	-1.368	515	1329	499	1226	0
4	5	18	"PFJ0334"	"J326_1"	15270	26090	120	20032	18315	4217	88	90	26	100	100	0	10792	9422	2922	115	117	18	100	100	0	1.868	1.958	1.927	2.122	1.694	1.949	0.905	120	450	30621	27534	0.901	19944	10677	18227	9307	0
4	6	18	"PFJ0360"	"J352_5"	15450	26090	120	1288	1212	373	86	88	25	100	99	0	1881	1782	633	114	116	19	99	99	0	0.680	0.675	0.667	0.711	1.914	0.642	0.902	120	489	2969	2794	-0.556	1202	1767	1126	1668	0
4	7	18	"PFJ0381"	"J38_18"	15660	26090	110	129	132	27	82	84	17	88	72	0	166	167	31	111	112	16	90	82	0	0.855	0.893	0.868	0.881	2.204	0.825	0.369	80	458	102	106	-0.227	47	55	50	56	0
4	8	18	"PFJ0399"	"J43_10"	15840	26090	120	228	221	47	81	82	16	100	100	0	365	355	82	111	112	16	100	99	0	0.579	0.574	0.586	0.582	1.635	0.534	0.770	120	540	401	384	-0.789	147	254	140	244	0
4	9	18	"PFJ0409"	"J43_23"	16030	26090	120	501	478	137	83	83	17	99	99	0	1022	971	241	111	112	17	100	100	0	0.459	0.459	0.457	0.439	1.574	0.450	0.870	120	530	1329	1255	-1.124	418	911	395	860	0
4	10	18	"PFJ0430"	"J478_10"	16220	26090	120	7570	6827	1894	82	84	34	100	100	0	5456	4985	1324	108	110	20	100	100	0	1.400	1.383	1.397	1.376	1.473	1.405	0.925	120	482	12836	11622	0.486	7488	5348	6745	4877	0
4	11	18	"PFJ0226"	"J227_1"	16420	26090	100	128	129	27	80	82	17	90	72	0	127	127	23	108	108	15	57	32	0	2.526	2.579	1.872	1.687	2.664	3.731	0.058	80	429	67	68	1.337	48	19	49	19	0
4	12	18	"PFJ0237"	"J232_2"	16600	26090	120	132	132	32	77	79	16	87	77	0	314	313	84	106	107	15	98	98	0	0.264	0.266	0.269	0.254	1.899	0.232	0.494	120	527	263	262	-1.919	55	208	55	207	0
4	13	18	"PFJ0256"	"J245_7"	16790	26080	110	254	251	53	75	77	15	100	100	0	237	233	53	105	106	16	97	97	0	1.356	1.375	1.349	1.525	1.953	1.276	0.719	80	444	311	304	0.439	179	132	176	128	0
4	14	18	"PFJ0284"	"J269_5"	16980	26090	120	966	879	330	79	80	17	98	95	0	1191	1059	312	107	109	17	100	100	0	0.818	0.840	0.833	0.749	1.929	0.866	0.881	120	505	1971	1752	-0.289	887	1084	800	952	0
4	15	18	"PFJ0315"	"J2975_2"	17160	26090	130	1381	1264	451	80	82	18	100	98	0	1325	1244	351	107	109	17	100	100	0	1.068	1.041	1.085	0.934	1.965	1.078	0.858	120	541	2519	2321	0.095	1301	1218	1184	1137	0
4	16	18	"PFJ0365"	"J378_1"	17360	26090	120	718	675	187	78	79	15	99	97	0	1673	1563	367	105	107	15	100	100	0	0.408	0.409	0.396	0.389	1.605	0.401	0.891	120	536	2208	2055	-1.293	640	1568	597	1458	0
4	17	18	"PFK0117"	"Km799_7"	17580	26070	150	87	89	30	76	77	15	39	15	0	105	116	74	101	103	15	29	9	0	2.750	0.867	1.017	1.095	3.643	0.229	0.129	156	521	15	28	1.459	11	4	13	15	-50
4	18	18	"PFK0142"	"Kn10286_1"	17740	26090	120	1138	1070	361	75	77	16	99	97	0	1209	1131	321	100	103	17	99	99	0	0.959	0.965	0.996	0.878	1.970	0.986	0.868	120	451	2172	2026	-0.061	1063	1109	995	1031	0
4	19	18	"PFK0175"	"Kn1239_1"	17950	26100	90	87	88	19	77	77	16	40	13	0	147	148	24	105	107	18	82	59	0	0.238	0.256	0.447	0.383	4.215	0.188	0.044	52	304	52	54	-2.070	10	42	11	43	0
4	20	18	"PFK0203"	"Kn1453_6"	18100	26080	150	80	80	16	77	78	17	17	1	0	99	101	15	103	106	19	8	1	0	-0.750	-1.500	1.000	1.034	3.607	1.625	0.008	156	616	-1	1	Error	3	-4	3	-2	-50
4	21	18	"PFK0250"	"Kn2004_3"	18310	26080	120	328	321	78	75	75	15	100	99	0	400	384	104	99	101	15	98	98	0	0.841	0.863	0.831	0.919	1.749	0.838	0.838	120	473	554	531	-0.251	253	301	246	285	0
4	22	18	"PFK0277"	"Kn2223_1"	18480	26080	150	79	80	16	72	74	16	28	8	0	95	97	16	97	99	14	18	5	0	-3.500	100000.000	0.733	0.780	3.324	0.071	0.000	156	721	5	8	Error	7	-2	8	0	-50
4	1	19	"PFK0478"	"Kn610_1"	14500	26290	120	743	684	193	86	88	17	100	100	0	721	683	175	122	123	18	100	99	0	1.097	1.066	1.087	1.053	1.578	1.073	0.887	120	546	1256	1159	0.133	657	599	598	561	0
4	2	19	"PFK0517"	"Kn8027_1"	14680	26290	150	87	89	18	88	88	17	15	6	0	111	112	19	124	125	19	7	0	0	0.077	-0.083	0.667	0.756	4.004	0.383	0.004	156	580	-14	-11	-3.700	-1	-13	1	-12	-50
4	3	19	"PFK0524"	"Kn836_1"	14890	26290	120	210	208	59	88	90	18	97	90	0	395	394	106	124	125	20	100	99	0	0.450	0.444	0.432	0.405	2.004	0.414	0.691	120	498	393	390	-1.151	122	271	120	270	0
4	4	19	"PFK0554"	"Kn962_1"	15090	26270	150	87	88	18	91	92	18	10	2	0	117	120	19	125	127	21	9	2	0	0.500	0.600	0.833	0.863	3.142	0.258	0.058	156	518	-12	-8	-1.000	-4	-8	-3	-5	-50
4	5	19	"PFK0701"	"Ks15_2"	15250	26290	150	91	92	17	92	93	19	12	1	0	115	116	20	129	131	24	3	0	0	0.071	0.000	0.667	0.606	3.043	0.228	0.006	156	500	-15	-13	-3.807	-1	-14	0	-13	-50
4	6	19	"PFK0743"	"Ks196_1"	15440	26280	150	85	87	16	88	91	20	10	1	0	117	118	19	131	133	27	3	0	0	0.214	0.077	0.522	0.655	4.137	0.012	0.000	156	583	-17	-14	-2.222	-3	-14	-1	-13	-50
4	7	19	"PFK1214"	"Ks82_7"	15630	26280	150	91	93	19	84	87	19	30	5	0	123	123	18	125	132	35	2	0	0	-3.500	-4.500	1.339	1.322	3.453	0.531	0.005	156	654	5	7	Error	7	-2	9	-2	-50
4	8	19	"PFK1273"	"Ks97_17"	15830	26290	100	137	138	29	84	86	19	87	67	0	206	208	34	123	128	25	100	83	0	0.639	0.635	0.667	0.586	1.920	0.609	0.445	80	427	136	139	-0.647	53	83	54	85	0
4	9	19	"PFK0237"	"Kn1802_2"	16040	26300	150	89	92	20	89	94	36	3	0	0	118	121	19	128	156	92	0	0	0	0.000	-0.429	0.750	0.780	3.517	0.467	0.680	156	648	-10	-4	Error	0	-10	3	-7	-50
4	10	19	"PFK0352"	"Kn3360_1"	16220	26270	150	99	102	25	84	85	18	44	23	0	127	127	22	121	127	30	13	0	0	2.500	3.000	1.119	1.295	3.729	0.893	0.017	156	624	21	24	1.322	15	6	18	6	-50
4	11	19	"PFK0401"	"Kn4252_4"	16410	26280	100	171	168	32	82	83	16	97	97	0	141	142	23	114	115	18	66	40	0	3.296	3.071	2.674	3.102	2.700	3.374	0.213	80	403	116	114	1.721	89	27	86	28	0
4	12	19	"PFK0571"	"Ks101_8"	16590	26280	120	568	537	161	80	81	16	99	98	0	551	518	141	113	114	17	100	100	0	1.114	1.128	1.188	1.074	1.738	1.139	0.860	120	486	926	862	0.156	488	438	457	405	0
4	13	19	"PFBL B0018"	"oPFBLOB0018"	16790	26270	120	2280	2072	550	78	79	16	100	100	0	1244	1113	389	115	116	18	96	96	0	1.950	1.998	1.953	2.268	1.927	1.954	0.881	120	550	3331	2992	0.964	2202	1129	1994	998	0
4	14	19	"PFM60469"	"oPFM60469"	16980	26280	120	21580	19144	7069	80	82	18	100	100	0	29446	25994	8899	120	121	18	100	100	0	0.733	0.737	0.735	0.670	1.998	0.731	0.892	120	447	50826	44938	-0.448	21500	29326	19064	25874	0
4	15	19	"PFB0683"	"oPFB0683"	17170	26280	120	238	247	91	82	84	18	95	93	0	285	322	109	117	118	19	100	98	0	0.929	0.805	0.805	0.790	1.631	0.795	0.844	120	383	324	370	-0.107	156	168	165	205	0
4	16	19	"PFG0004"	"oPFG0004"	17360	26280	120	666	625	213	81	82	16	96	94	0	892	869	230	111	112	16	100	100	0	0.749	0.718	0.738	0.614	2.169	0.732	0.867	120	445	1366	1302	-0.417	585	781	544	758	0
4	17	19	"PFC0763"	"oPFC0763"	17570	26260	150	99	103	27	79	80	16	55	33	0	122	124	17	106	108	16	49	20	0	1.250	1.333	1.400	1.209	3.698	1.928	0.052	156	521	36	42	0.322	20	16	24	18	-50
4	18	19	"PFL0014"	"oPFL0014"	17750	26270	120	1904	1822	591	78	80	16	100	100	0	2862	2838	899	107	109	16	100	100	0	0.663	0.639	0.641	0.647	1.658	0.625	0.906	120	390	4581	4475	-0.593	1826	2755	1744	2731	0
4	19	19	"PFM60471"	"oPFM60471"	17930	26270	120	29272	26093	7975	81	83	19	100	100	0	19879	17861	5763	110	113	20	100	100	0	1.477	1.465	1.485	1.489	1.536	1.464	0.924	120	436	48960	43763	0.562	29191	19769	26012	17751	0
4	20	19	"PFL0019"	"oPFL0019"	18120	26270	120	1521	1436	486	81	84	23	100	100	0	2663	2512	746	109	114	36	100	100	0	0.564	0.564	0.558	0.536	1.705	0.557	0.886	120	481	3994	3758	-0.827	1440	2554	1355	2403	0
4	21	19	"PFG0007"	"oPFG0007"	18320	26270	120	3078	3048	1107	78	80	17	100	100	0	1475	1484	446	106	108	17	100	100	0	2.191	2.155	2.325	2.041	1.734	2.291	0.887	120	470	4369	4348	1.132	3000	1369	2970	1378	0
4	22	19	"PFI17638"	"oPFI17638"	18510	26270	120	13351	12424	4180	77	79	18	100	100	0	7740	7292	2074	105	107	18	100	100	0	1.739	1.718	1.780	1.649	1.614	1.797	0.906	120	546	20909	19534	0.798	13274	7635	12347	7187	0
4	1	20	"PFBL B0024"	"oPFBLOB0024"	14520	26480	120	1177	1136	412	89	90	19	98	97	0	1369	1294	369	125	126	17	100	100	0	0.875	0.896	0.879	0.820	1.948	0.925	0.856	120	515	2332	2216	-0.193	1088	1244	1047	1169	0
4	2	20	"PFBL B0025"	"oPFBLOB0025"	14700	26480	120	235	231	61	88	90	18	96	95	0	451	431	103	126	128	18	98	98	0	0.452	0.469	0.470	0.467	1.742	0.449	0.739	120	416	472	448	-1.145	147	325	143	305	0
4	3	20	"PFN0253"	"oPFN0253"	14890	26470	120	561	547	163	87	89	18	100	100	0	381	364	87	128	132	21	99	94	0	1.874	1.949	2.000	2.090	1.796	2.056	0.835	120	475	727	696	0.906	474	253	460	236	0
4	4	20	"PFL0021"	"oPFL0021"	15080	26480	130	1924	1750	658	89	90	17	98	97	0	2101	2042	639	130	134	22	100	100	0	0.931	0.869	0.918	0.767	2.110	0.890	0.872	120	438	3806	3573	-0.103	1835	1971	1661	1912	0
4	5	20	"PFF72416"	"oPFF72416"	15260	26490	150	88	91	17	90	92	18	13	3	0	136	137	26	135	137	22	19	4	0	-2.000	0.500	0.625	0.662	4.080	0.080	0.003	156	511	-1	3	Error	-2	1	1	2	-50
4	6	20	"PFI17640"	"oPFI17640"	15460	26470	110	201	200	44	87	90	19	98	93	0	243	245	41	141	145	26	97	90	0	1.118	1.087	1.032	1.068	1.944	1.150	0.507	80	433	216	217	0.160	114	102	113	104	0
4	7	20	"PFK12891"	"oPFK12891"	15650	26470	120	1818	1790	569	89	92	20	100	100	0	959	931	271	143	154	44	100	99	0	2.119	2.159	2.215	2.168	1.531	2.295	0.872	120	476	2545	2489	1.083	1729	816	1701	788	0
4	8	20	"PFJ12782"	"oPFJ12782"	15840	26470	130	23184	24246	9375	98	105	39	100	100	0	65535	55389	15299	164	228	560	100	98	53	0.353	0.437	0.424	0.443	1.828	0.427	0.832	120	535	88457	79373	-1.502	23086	65371	24148	55225	0
4	9	20	"PFL0025"	"oPFL0025"	16040	26470	110	410	403	132	101	109	43	100	97	0	920	1029	451	201	265	636	56	25	0	0.430	0.365	0.385	0.381	1.478	0.322	0.810	80	409	1028	1130	-1.218	309	719	302	828	0
4	10	20	"PFF72418"	"oPFF72418"	16220	26470	110	1326	1299	285	86	87	18	100	100	0	3156	2957	626	150	158	52	100	100	0	0.413	0.432	0.438	0.427	1.397	0.408	0.893	80	449	4246	4020	-1.278	1240	3006	1213	2807	0
4	11	20	"PFC0772"	"oPFC0772"	16410	26470	120	195	192	54	83	84	17	94	90	0	598	572	147	131	135	44	100	97	0	0.240	0.247	0.233	0.220	1.887	0.237	0.730	120	465	579	550	-2.060	112	467	109	441	0
4	12	20	"PFA32028"	"oPFA32028"	16600	26460	150	80	80	16	80	81	16	12	3	0	140	144	23	124	125	18	47	21	0	0.000	0.000	0.429	0.506	3.774	0.025	0.000	156	570	16	20	Error	0	16	0	20	-50
4	13	20	"PFI17641"	"oPFI17641"	16800	26470	120	2165	1983	560	78	81	15	100	100	0	4666	4349	1299	127	127	17	100	100	0	0.460	0.451	0.462	0.467	1.650	0.436	0.915	120	494	6626	6127	-1.121	2087	4539	1905	4222	0
4	14	20	"PFL0027"	"oPFL0027"	16990	26470	120	916	864	255	80	81	16	100	100	0	762	744	193	127	127	17	99	99	0	1.317	1.271	1.308	1.273	1.684	1.302	0.879	120	386	1471	1401	0.397	836	635	784	617	0
4	15	20	"PFK12903"	"oPFK12903"	17130	26430	150	97	98	24	81	83	18	43	19	0	131	131	21	122	122	19	28	10	0	1.778	1.889	1.120	1.400	2.867	1.296	0.043	156	470	25	26	0.830	16	9	17	9	-50
4	16	20	"PFI17664"	"oPFI17664"	17300	26450	120	470	447	149	79	80	15	97	95	0	979	909	256	110	111	17	100	100	0	0.450	0.461	0.460	0.408	2.058	0.455	0.835	120	393	1260	1167	-1.152	391	869	368	799	0
4	17	20	"PFH0013"	"oPFH0013"	17490	26440	120	1576	1496	429	80	80	15	100	100	0	1348	1248	407	108	109	15	99	98	0	1.206	1.242	1.218	1.337	1.837	1.229	0.902	120	473	2736	2556	0.271	1496	1240	1416	1140	0
4	18	20	"PFD66991"	"oPFD66991"	17680	26440	110	115	117	24	79	80	15	86	57	0	221	216	40	109	110	16	100	96	0	0.321	0.355	0.333	0.336	2.203	0.291	0.307	80	441	148	145	-1.637	36	112	38	107	0
4	19	20	"PFM60502"	"oPFM60502"	17870	26440	120	1697	1564	567	77	79	18	99	99	0	2099	1949	685	107	108	17	98	98	0	0.813	0.807	0.813	0.763	1.926	0.799	0.888	120	473	3612	3329	-0.298	1620	1992	1487	1842	0
4	20	20	"PFI17667"	"oPFI17667"	18050	26440	110	836	809	247	76	79	24	100	100	0	1171	1174	378	102	114	72	100	100	0	0.711	0.684	0.668	0.683	1.507	0.632	0.868	80	454	1829	1805	-0.492	760	1069	733	1072	0
4	21	20	"PFF72456"	"oPFF72456"	18250	26440	110	870	890	269	73	76	23	100	100	0	1021	981	254	104	112	63	100	100	0	0.869	0.932	0.931	0.919	1.416	0.887	0.864	80	486	1714	1694	-0.202	797	917	817	877	0
4	22	20	"PFI17668"	"oPFI17668"	18440	26450	130	549	504	200	72	75	17	95	93	0	875	865	313	100	102	17	99	99	0	0.615	0.565	0.580	0.519	1.998	0.553	0.829	120	623	1252	1197	-0.700	477	775	432	765	0
4	1	21	"PFJ12799"	"oPFJ12799"	14440	26650	100	132	136	34	90	93	18	78	57	0	137	140	27	123	125	19	42	16	0	3.000	2.706	1.771	1.947	3.583	2.258	0.093	80	369	56	63	1.585	42	14	46	17	0
4	2	21	"PFF72457"	"oPFF72457"	14640	26650	120	2384	2287	791	94	94	18	100	100	0	5621	5271	1656	126	128	19	100	100	0	0.417	0.426	0.432	0.419	1.638	0.417	0.897	120	472	7785	7338	-1.263	2290	5495	2193	5145	0
4	3	21	"PFF72459"	"oPFF72459"	14820	26650	100	159	160	39	91	92	18	88	78	0	326	314	79	126	127	19	96	96	0	0.340	0.367	0.353	0.365	2.167	0.334	0.582	80	403	268	257	-1.556	68	200	69	188	0
4	4	21	"PFM60506"	"oPFM60506"	15020	26650	120	678	631	196	87	88	17	100	98	0	1178	1083	322	125	126	19	100	100	0	0.561	0.568	0.561	0.553	1.706	0.557	0.866	120	485	1644	1502	-0.833	591	1053	544	958	0
4	5	21	"PFL0067"	"oPFL0067"	15210	26650	120	270	268	77	87	88	18	98	97	0	719	688	195	124	126	21	100	100	0	0.308	0.321	0.315	0.313	1.749	0.307	0.803	120	399	778	745	-1.701	183	595	181	564	0
4	6	21	"PFI17670"	"oPFI17670"	15400	26650	120	1268	1237	505	85	87	18	98	98	0	1734	1742	613	125	127	21	100	100	0	0.735	0.712	0.732	0.686	1.768	0.714	0.866	120	460	2792	2769	-0.444	1183	1609	1152	1617	0
4	7	21	"PFI17672"	"oPFI17672"	15590	26650	120	231	228	62	87	88	18	97	93	0	510	499	127	124	127	23	99	98	0	0.373	0.376	0.370	0.361	1.883	0.353	0.752	120	528	530	516	-1.423	144	386	141	375	0
4	8	21	"PFL0068"	"oPFL0068"	15790	26650	120	929	890	321	92	93	21	99	98	0	943	919	304	129	145	54	100	98	0	1.028	1.010	1.020	0.997	1.743	1.022	0.864	120	466	1651	1588	0.040	837	814	798	790	0
4	9	21	"PFL0070"	"oPFL0070"	15970	26650	120	947	985	455	95	98	25	95	92	0	1359	1344	463	144	207	591	90	54	0	0.701	0.742	0.775	0.634	2.306	0.787	0.846	120	476	2067	2090	-0.512	852	1215	890	1200	0
4	10	21	"PFF72463"	"oPFF72463"	16160	26640	120	1536	1479	480	85	87	19	100	100	0	1395	1311	522	137	150	55	97	95	0	1.153	1.187	1.190	1.359	1.935	1.148	0.875	120	530	2709	2568	0.206	1451	1258	1394	1174	0
4	11	21	"PFD66995"	"oPFD66995"	16390	26660	150	102	105	29	81	82	17	55	34	0	138	136	27	125	130	41	15	0	0	1.615	2.182	1.474	1.326	3.156	0.782	0.041	156	596	34	35	0.692	21	13	24	11	-50
4	12	21	"PFL0074"	"oPFL0074"	16540	26640	120	3835	3664	1190	79	80	16	100	100	0	3146	2864	1205	121	123	18	98	98	0	1.242	1.307	1.276	1.551	2.189	1.258	0.876	120	411	6781	6328	0.312	3756	3025	3585	2743	0
4	13	21	"PFJ12802"	"oPFJ12802"	16740	26640	110	2813	2699	551	77	80	17	100	100	0	1280	1164	304	120	123	34	100	100	0	2.359	2.511	2.424	2.622	1.467	2.455	0.867	80	470	3896	3666	1.238	2736	1160	2622	1044	0
4	14	21	"PFBL B0125"	"oPFBLOB0125"	16940	26650	120	166	164	38	77	98	185	0	0	0	463	446	115	120	163	419	18	0	0	0.259	0.267	0.271	0.265	1.770	0.243	0.701	120	502	432	413	-1.946	89	343	87	326	0
4	15	21	"PFN0269"	"oPFN0269"	17130	26650	120	2245	2157	953	77	79	16	99	99	0	7087	6588	2370	113	114	18	100	100	0	0.311	0.321	0.326	0.274	2.160	0.322	0.886	120	486	9142	8555	-1.686	2168	6974	2080	6475	0
4	16	21	"PFD66996"	"oPFD66996"	17310	26640	130	612	582	169	78	79	16	100	100	0	896	822	293	109	110	17	96	95	0	0.679	0.707	0.701	0.765	1.822	0.661	0.870	120	572	1321	1217	-0.560	534	787	504	713	0
4	17	21	"PFF72496"	"oPFF72496"	17500	26640	120	415	393	114	78	79	15	100	99	0	625	590	157	108	110	16	98	98	0	0.652	0.654	0.635	0.641	1.658	0.648	0.884	120	550	854	797	-0.617	337	517	315	482	0
4	18	21	"PFH0035"	"oPFH0035"	17690	26640	110	184	191	47	77	79	17	100	98	0	710	699	163	108	110	16	100	100	0	0.178	0.193	0.186	0.185	1.456	0.180	0.717	80	485	709	705	-2.492	107	602	114	591	0
4	19	21	"PFL0139"	"oPFL0139"	17880	26640	120	495	499	198	73	75	17	96	95	0	1189	1116	389	100	103	18	99	99	0	0.388	0.419	0.421	0.403	2.092	0.412	0.841	120	558	1511	1442	-1.368	422	1089	426	1016	0
4	20	21	"PFBL B0173"	"oPFBLOB0173"	18070	26630	110	187	192	60	69	70	16	100	97	0	437	449	146	95	101	51	98	97	0	0.345	0.347	0.335	0.343	1.602	0.316	0.780	80	519	460	477	-1.535	118	342	123	354	0
4	21	21	"PFI17720"	"oPFI17720"	18270	26640	100	106	108	22	69	70	16	86	57	0	132	135	23	100	102	17	75	45	0	1.156	1.114	1.121	1.228	3.203	0.861	0.072	80	450	69	74	0.209	37	32	39	35	0
4	22	21	"PFG0054"	"oPFG0054"	18450	26640	120	2422	2368	940	69	70	14	100	99	0	2987	2832	928	97	98	14	100	100	0	0.814	0.841	0.851	0.745	2.105	0.857	0.849	120	580	5243	5034	-0.297	2353	2890	2299	2735	0
4	1	22	"PFN0287"	"oPFN0287"	14460	26850	120	179	176	44	88	90	18	92	84	0	327	318	82	120	122	19	100	99	0	0.440	0.444	0.452	0.425	1.755	0.427	0.687	120	631	298	286	-1.186	91	207	88	198	0
4	2	22	"PFL0140"	"oPFL0140"	14650	26840	130	1865	1928	730	93	94	19	100	100	0	1226	1204	488	124	125	21	99	98	0	1.608	1.699	1.690	1.873	1.922	1.692	0.876	120	648	2874	2915	0.685	1772	1102	1835	1080	0
4	3	22	"PFL0142"	"oPFL0142"	14840	26840	120	448	442	119	90	91	19	100	100	0	742	710	203	121	122	19	100	98	0	0.576	0.598	0.594	0.615	1.681	0.571	0.856	120	602	979	941	-0.795	358	621	352	589	0
4	4	22	"PFL0144"	"oPFL0144"	15030	26840	120	511	507	141	86	88	17	100	100	0	494	481	127	119	120	18	99	98	0	1.133	1.163	1.168	1.203	1.671	1.162	0.867	120	580	800	783	0.181	425	375	421	362	0
4	5	22	"PFJ12815"	"oPFJ12815"	15220	26840	120	1254	1259	402	84	86	17	100	100	0	1220	1147	339	118	118	18	99	99	0	1.062	1.142	1.123	1.125	1.538	1.155	0.887	120	580	2272	2204	0.086	1170	1102	1175	1029	0
4	6	22	"PFI17725"	"oPFI17725"	15410	26840	120	1539	1440	433	83	85	17	100	100	0	2367	2163	603	116	117	18	100	100	0	0.647	0.663	0.643	0.650	1.636	0.653	0.886	120	601	3707	3404	-0.629	1456	2251	1357	2047	0
4	7	22	"PFL0149"	"oPFL0149"	15600	26850	110	149	148	25	83	84	17	98	85	0	185	181	35	114	116	19	91	77	0	0.930	0.970	0.900	1.004	2.058	0.958	0.451	80	522	137	132	-0.105	66	71	65	67	0
4	8	22	"PFG0057"	"oPFG0057"	15790	26840	120	142	146	33	83	84	17	95	83	0	262	256	62	113	114	17	96	93	0	0.396	0.441	0.410	0.441	2.060	0.402	0.531	120	615	208	206	-1.337	59	149	63	143	0
4	9	22	"PFF72505"	"oPFF72505"	15990	26840	120	342	329	108	82	83	17	97	97	0	300	292	70	111	113	17	97	96	0	1.376	1.365	1.359	1.300	1.844	1.489	0.771	120	579	449	428	0.460	260	189	247	181	0
4	10	22	"PFM60543"	"oPFM60543"	16170	26840	120	776	758	237	77	78	16	99	99	0	994	945	272	107	109	19	100	100	0	0.788	0.813	0.816	0.793	1.737	0.819	0.879	120	579	1586	1519	-0.344	699	887	681	838	0
4	11	22	"PFBL B0178"	"oPFBLOB0178"	16360	26840	120	11862	11113	3705	76	77	15	100	100	0	5378	4830	1780	108	110	19	99	99	0	2.236	2.337	2.304	2.424	1.686	2.360	0.909	120	562	17056	15759	1.161	11786	5270	11037	4722	0
4	12	22	"PFG0058"	"oPFG0058"	16560	26840	120	225	250	103	78	79	17	97	96	0	281	294	82	113	113	16	99	98	0	0.875	0.950	0.977	0.898	1.938	1.025	0.763	120	595	315	353	-0.193	147	168	172	181	0
4	13	22	"PFBL B0180"	"oPFBLOB0180"	16750	26840	120	204	210	57	78	95	167	30	0	0	279	271	56	114	149	379	0	0	0	0.764	0.841	0.810	0.828	1.898	0.390	0.666	120	614	291	289	-0.389	126	165	132	157	0
4	14	22	"PFBL B0182"	"oPFBLOB0182"	16940	26840	120	988	935	323	76	93	172	95	92	0	1150	1106	339	109	147	390	94	75	0	0.876	0.862	0.872	0.828	1.835	0.673	0.728	120	580	1953	1856	-0.191	912	1041	859	997	0
4	15	22	"PFBL B0184"	"oPFBLOB0184"	17130	26840	120	634	614	225	74	75	16	97	95	0	683	652	195	105	106	16	100	100	0	0.969	0.987	1.037	0.911	2.116	1.018	0.832	120	586	1138	1087	-0.046	560	578	540	547	0
4	16	22	"PFI17729"	"oPFI17729"	17310	26840	110	129	132	30	73	74	15	93	83	0	146	147	24	102	104	16	91	66	0	1.273	1.311	1.225	1.241	2.205	1.258	0.365	80	520	100	104	0.348	56	44	59	45	0
4	17	22	"PFH0036"	"oPFH0036"	17510	26840	120	2256	2085	722	73	76	16	100	100	0	3006	2882	918	103	105	18	100	100	0	0.752	0.724	0.746	0.672	1.920	0.716	0.866	120	629	5086	4791	-0.411	2183	2903	2012	2779	0
4	18	22	"PFA32038"	"oPFA32038"	17700	26830	120	8778	8816	3102	76	77	16	100	100	0	3798	3475	1451	103	105	18	99	96	0	2.355	2.592	2.503	2.927	1.941	2.587	0.897	120	615	12397	12112	1.236	8702	3695	8740	3372	0
4	19	22	"EMPTY"	"EMPTY"	17910	26840	150	67	67	13	71	73	15	7	0	0	91	92	13	97	99	16	6	0	0	0.667	0.800	0.939	0.769	3.372	1.294	0.021	156	842	-10	-9	-0.585	-4	-6	-4	-5	-50
4	20	22	"EMPTY"	"EMPTY"	18100	26840	150	67	70	14	69	71	14	14	3	0	99	99	13	96	98	15	14	3	0	-0.667	0.333	1.125	1.064	3.161	1.150	0.004	156	821	1	4	Error	-2	3	1	3	-50
4	21	22	"EMPTY"	"EMPTY"	18290	26840	150	75	75	13	70	71	14	21	3	0	99	100	13	97	98	14	19	1	0	2.500	1.667	1.111	1.011	3.462	1.174	0.005	156	785	7	8	1.322	5	2	5	3	-50
4	22	22	"EMPTY"	"EMPTY"	18480	26840	150	71	73	15	69	70	14	23	3	0	96	97	12	95	96	14	16	1	0	2.000	2.000	1.267	1.155	3.101	0.010	0.000	156	974	3	6	1.000	2	1	4	2	-50
5	1	1	"PFI0414"	"I5572_1"	850	27410	130	423	482	238	76	80	29	99	97	0	335	353	127	106	111	35	97	93	0	1.515	1.644	1.585	1.553	1.736	1.693	0.860	120	640	576	653	0.600	347	229	406	247	0
5	2	1	"PFI0486"	"I7438_2"	1050	27420	140	4918	4804	2051	74	78	28	100	100	0	3867	3863	1609	103	108	34	100	99	0	1.287	1.258	1.319	1.227	1.728	1.264	0.890	156	698	8608	8490	0.364	4844	3764	4730	3760	0
5	3	1	"PFI0416"	"I5607_1"	1230	27420	130	149	149	39	76	78	18	91	81	0	156	156	32	105	106	18	87	68	0	1.431	1.431	1.403	1.405	2.059	1.365	0.418	120	585	124	124	0.517	73	51	73	51	0
5	4	1	"PFI0237"	"I16933_1"	1430	27420	140	397	401	172	79	81	18	96	94	0	757	758	295	109	111	18	98	98	0	0.491	0.496	0.511	0.469	1.786	0.494	0.852	156	720	966	971	-1.027	318	648	322	649	0
5	5	1	"PFI0401"	"I5180_2"	1620	27420	140	1015	963	383	78	79	17	99	98	0	1164	1146	383	108	109	17	100	99	0	0.887	0.853	0.891	0.808	1.592	0.873	0.905	156	665	1993	1923	-0.172	937	1056	885	1038	0
5	6	1	"PFI0236"	"I1689_2"	1800	27420	140	2675	2694	1135	78	81	37	100	99	0	8291	8309	2946	112	120	113	100	99	0	0.318	0.319	0.325	0.303	1.651	0.317	0.907	156	666	10776	10813	-1.655	2597	8179	2616	8197	0
5	7	1	"PFJ0542"	"J667_1"	2000	27420	140	1012	989	390	80	84	37	98	98	0	1653	1705	640	119	126	113	98	98	0	0.608	0.573	0.581	0.559	1.592	0.562	0.907	156	658	2466	2495	-0.719	932	1534	909	1586	0
5	8	1	"PFJ0005"	"J1011_3"	2180	27420	140	1273	1292	527	81	83	20	100	100	0	1596	1623	651	115	118	22	99	99	0	0.805	0.803	0.816	0.810	1.659	0.788	0.910	156	643	2673	2719	-0.313	1192	1481	1211	1508	0
5	9	1	"PFJ0310"	"J2896_1"	2380	27420	140	5453	5331	1968	84	87	21	100	100	0	9718	9627	2804	119	122	23	100	100	0	0.559	0.552	0.572	0.516	1.479	0.563	0.923	156	648	14968	14755	-0.838	5369	9599	5247	9508	0
5	10	1	"PFJ0140"	"J17_1"	2560	27420	140	13024	12938	4961	87	93	26	100	100	0	9231	9450	2921	123	127	30	100	100	0	1.420	1.378	1.405	1.290	1.479	1.426	0.928	156	656	22045	22178	0.506	12937	9108	12851	9327	0
5	11	1	"PFJ0200"	"J21_1"	2760	27410	140	1622	1515	435	86	90	26	100	99	0	1768	1675	477	116	122	29	99	98	0	0.930	0.917	0.906	0.951	1.752	0.914	0.915	156	708	3188	2988	-0.105	1536	1652	1429	1559	0
5	12	1	"PFJ0215"	"J21_7"	2950	27410	130	2727	2527	826	83	87	28	100	100	0	3422	3267	849	117	127	93	100	99	0	0.800	0.776	0.801	0.728	1.542	0.776	0.926	120	623	5949	5594	-0.322	2644	3305	2444	3150	0
5	13	1	"PFJ0476"	"J53_48"	3140	27420	140	7858	8096	3923	81	84	26	100	100	0	21372	21733	8880	120	130	88	100	100	0	0.366	0.371	0.378	0.344	1.572	0.372	0.903	156	710	29029	29628	-1.450	7777	21252	8015	21613	0
5	14	1	"PFJ0510"	"J58_2"	3330	27410	130	1567	1574	492	79	82	18	100	100	0	4483	4572	1240	117	123	36	100	100	0	0.341	0.336	0.338	0.326	1.279	0.323	0.917	120	594	5854	5950	-1.553	1488	4366	1495	4455	0
5	15	1	"PFJ0563"	"J70_2"	3510	27420	140	1274	1179	498	78	81	23	98	96	0	1267	1223	395	111	116	36	99	99	0	1.035	0.990	0.993	0.868	1.865	1.055	0.885	156	656	2352	2213	0.049	1196	1156	1101	1112	0
5	16	1	"PFJ0575"	"J73_12"	3710	27420	140	2154	2012	808	77	80	22	99	97	0	3462	3386	1035	109	112	26	100	100	0	0.619	0.590	0.615	0.504	1.892	0.602	0.925	156	662	5430	5212	-0.691	2077	3353	1935	3277	0
5	17	1	"PFJ0599"	"J85_3"	3900	27420	140	852	826	344	76	78	17	98	98	0	1430	1377	409	106	108	19	99	99	0	0.586	0.590	0.602	0.519	1.759	0.615	0.889	156	642	2100	2021	-0.771	776	1324	750	1271	0
5	18	1	"PFJ0018"	"J109_5"	4090	27410	140	161	161	47	75	77	16	92	87	0	256	261	82	104	106	17	96	94	0	0.566	0.548	0.530	0.516	1.910	0.493	0.668	156	602	238	243	-0.822	86	152	86	157	0
5	19	1	"PFJ0181"	"J198_5"	4280	27410	140	5838	5866	2687	76	80	32	100	100	0	10520	10489	4705	106	112	31	100	98	0	0.553	0.558	0.554	0.588	1.964	0.536	0.918	156	682	16176	16173	-0.854	5762	10414	5790	10383	0
5	20	1	"PFJ0227"	"J227_2"	4470	27410	130	257	262	98	74	80	27	95	90	0	492	478	152	107	114	31	96	95	0	0.475	0.507	0.503	0.466	1.575	0.513	0.842	120	704	568	559	-1.073	183	385	188	371	0
5	21	1	"PFJ0246"	"J242_1"	4720	27400	150	124	166	257	75	81	26	63	47	0	143	164	134	108	114	29	56	24	0	1.400	1.625	1.312	1.236	2.690	1.691	0.332	156	832	84	147	0.485	49	35	91	56	-50
5	22	1	"PFJ0280"	"J268_1"	4860	27410	140	3154	3090	1039	74	76	16	100	100	0	2753	2721	872	107	110	18	100	100	0	1.164	1.154	1.152	1.179	1.591	1.163	0.912	156	770	5726	5630	0.219	3080	2646	3016	2614	0
5	1	2	"PFJ0322"	"J309_17"	870	27620	140	344	328	100	74	76	19	98	96	0	523	502	147	101	104	28	98	97	0	0.640	0.633	0.622	0.636	1.834	0.625	0.871	156	649	692	655	-0.644	270	422	254	401	0
5	2	2	"PFJ0363"	"J373_1"	1060	27620	140	922	883	314	74	77	16	99	99	0	859	837	261	103	104	17	100	99	0	1.122	1.102	1.138	1.091	1.591	1.126	0.905	156	523	1604	1543	0.166	848	756	809	734	0
5	3	2	"PFN0173"	"N132_113"	1250	27620	140	1350	1272	509	78	80	17	99	98	0	2253	2132	661	107	108	18	100	99	0	0.593	0.590	0.599	0.544	1.674	0.604	0.912	156	553	3418	3219	-0.755	1272	2146	1194	2025	0
5	4	2	"PFN0184"	"N132_132"	1440	27620	130	1189	1147	346	78	80	17	100	100	0	1055	1038	249	109	110	17	100	100	0	1.174	1.151	1.166	1.111	1.354	1.147	0.897	120	519	2057	1998	0.232	1111	946	1069	929	0
5	5	2	"PFN0186"	"N132_136"	1630	27620	130	1478	1391	519	76	77	16	99	99	0	3520	3335	1088	108	110	17	100	100	0	0.411	0.407	0.407	0.388	1.476	0.404	0.909	120	514	4814	4542	-1.283	1402	3412	1315	3227	0
5	6	2	"PFN0203"	"N132_171"	1820	27620	140	327	323	114	75	77	16	98	96	0	904	910	296	109	111	20	99	99	0	0.317	0.310	0.307	0.288	1.557	0.308	0.850	156	515	1047	1049	-1.658	252	795	248	801	0
5	7	2	"PFN0208"	"N132_178"	2020	27620	140	1465	1446	449	76	78	17	100	100	0	2522	2495	727	110	111	18	100	100	0	0.576	0.574	0.587	0.583	1.550	0.567	0.929	156	485	3801	3755	-0.796	1389	2412	1370	2385	0
5	8	2	"PFN0211"	"N132_181"	2210	27620	140	413	403	154	78	80	20	97	95	0	562	571	163	113	114	19	100	99	0	0.746	0.710	0.737	0.632	1.827	0.736	0.863	156	449	784	783	-0.423	335	449	325	458	0
5	9	2	"PFN0362"	"N135_24"	2390	27620	140	1619	1537	549	82	85	22	100	100	0	2809	2552	892	117	120	24	98	98	0	0.571	0.598	0.614	0.630	1.981	0.590	0.924	156	478	4229	3890	-0.809	1537	2692	1455	2435	0
5	10	2	"PFN0373"	"N136_4"	2590	27620	140	1049	1024	372	86	91	26	100	99	0	1815	1779	509	125	128	29	100	100	0	0.570	0.567	0.575	0.531	1.606	0.578	0.914	156	447	2653	2592	-0.811	963	1690	938	1654	0
5	11	2	"PFN0401"	"N137_50"	2780	27620	140	346	340	118	85	88	22	96	94	0	1196	1196	378	120	124	23	100	99	0	0.243	0.237	0.239	0.226	1.700	0.242	0.880	156	410	1337	1331	-2.044	261	1076	255	1076	0
5	12	2	"PFN0423"	"N138_31"	2970	27620	130	134	135	31	81	82	22	81	59	0	245	240	47	114	123	102	71	3	0	0.405	0.429	0.421	0.374	2.208	0.418	0.496	120	404	184	180	-1.306	53	131	54	126	0
5	13	2	"PFN0433"	"N138_45"	3150	27620	140	356	353	122	81	83	18	96	94	0	578	578	158	115	122	32	98	98	0	0.594	0.587	0.582	0.554	1.728	0.593	0.845	156	491	738	735	-0.752	275	463	272	463	0
5	14	2	"PFN0409"	"N138_104"	3350	27620	140	697	672	237	82	86	22	99	98	0	854	878	264	115	121	29	100	99	0	0.832	0.773	0.770	0.733	1.626	0.784	0.898	156	573	1354	1353	-0.265	615	739	590	763	0
5	15	2	"PFN0534"	"N143_18"	3540	27610	140	691	679	173	80	82	17	100	100	0	580	575	131	113	115	19	99	98	0	1.308	1.297	1.331	1.327	1.534	1.327	0.904	156	493	1078	1061	0.388	611	467	599	462	0
5	16	2	"PFN0540"	"N143_29"	3730	27620	140	428	418	129	77	79	16	99	98	0	1115	1090	271	111	113	19	100	100	0	0.350	0.348	0.345	0.327	1.674	0.347	0.876	156	523	1355	1320	-1.516	351	1004	341	979	0
5	17	2	"PFN0556"	"N143_56"	3950	27610	150	101	102	25	75	76	16	61	39	0	134	136	25	106	107	18	64	32	0	0.929	0.900	1.064	1.010	3.327	0.962	0.187	156	487	54	57	-0.107	26	28	27	30	-50
5	18	2	"PFN0562"	"N143_66"	4110	27620	140	701	690	206	72	74	16	100	100	0	1574	1553	421	103	104	17	100	99	0	0.428	0.426	0.427	0.419	1.575	0.417	0.896	156	399	2100	2068	-1.226	629	1471	618	1450	0
5	19	2	"PFN0608"	"N147_16"	4250	27610	150	143	159	89	75	86	47	57	40	0	200	206	109	105	119	51	56	47	0	0.716	0.832	0.891	0.802	2.295	0.993	0.729	156	561	163	185	-0.482	68	95	84	101	-50
5	20	2	"PFN0623"	"N148_7"	4490	27620	140	182	181	49	76	87	47	87	60	0	366	361	99	106	120	52	98	94	0	0.408	0.412	0.411	0.385	1.902	0.419	0.697	156	666	366	360	-1.294	106	260	105	255	0
5	21	2	"PFN0714"	"N151_50"	4690	27610	130	10954	10413	2864	77	83	32	100	100	0	13986	13567	3437	107	112	28	100	100	0	0.784	0.768	0.750	0.776	1.386	0.743	0.923	120	478	24756	23796	-0.352	10877	13879	10336	13460	0
5	22	2	"PFN0723"	"N152_1"	4880	27620	140	1824	1774	628	75	77	17	100	100	0	1603	1594	394	104	107	19	100	100	0	1.167	1.140	1.176	1.043	1.618	1.210	0.909	156	633	3248	3189	0.223	1749	1499	1699	1490	0
5	1	3	"PFN0727"	"N152_17"	880	27820	140	332	329	106	75	76	18	96	95	0	525	511	150	100	102	21	99	99	0	0.605	0.618	0.637	0.596	1.769	0.615	0.844	156	624	682	665	-0.726	257	425	254	411	0
5	2	3	"PFN0735"	"N153_15"	1060	27820	130	373	383	88	76	77	17	100	100	0	824	826	174	102	103	16	100	100	0	0.411	0.424	0.407	0.420	1.401	0.397	0.844	120	464	1019	1031	-1.282	297	722	307	724	0
5	3	3	"PFN0750"	"N155_14"	1260	27820	140	753	710	264	79	82	18	100	99	0	2808	2646	864	107	109	17	99	99	0	0.250	0.249	0.256	0.239	1.724	0.246	0.908	156	560	3375	3170	-2.003	674	2701	631	2539	0
5	4	3	"PFN0757"	"N155_25"	1450	27810	130	817	844	262	79	82	18	100	100	0	1332	1373	420	110	112	26	100	100	0	0.604	0.606	0.615	0.601	1.243	0.586	0.904	120	541	1960	2028	-0.728	738	1222	765	1263	0
5	5	3	"PFB0217"	"B567"	1640	27810	130	1303	1291	394	78	80	18	100	100	0	703	697	138	110	113	33	100	100	0	2.066	2.066	2.040	1.986	1.362	2.170	0.906	120	514	1818	1800	1.047	1225	593	1213	587	0
5	6	3	"PFB0221"	"B573"	1830	27810	150	2483	2704	1503	77	78	16	100	100	0	1517	1696	803	104	106	17	100	99	0	1.703	1.650	1.614	1.612	1.597	1.742	0.900	156	536	3819	4219	0.768	2406	1413	2627	1592	0
5	7	3	"PFB0223"	"B577"	2020	27820	140	632	627	260	77	79	17	98	97	0	1301	1326	455	104	107	17	99	99	0	0.464	0.450	0.444	0.414	1.612	0.458	0.906	156	483	1752	1772	-1.109	555	1197	550	1222	0
5	8	3	"PFB0225"	"B583"	2210	27810	140	2343	2517	1172	78	79	17	100	100	0	2206	2376	1033	109	111	17	100	100	0	1.080	1.076	1.117	1.050	1.532	1.093	0.922	156	471	4362	4706	0.111	2265	2097	2439	2267	0
5	9	3	"PFB0227"	"B587"	2390	27810	130	446	468	172	78	81	20	100	100	0	754	797	249	110	114	23	100	100	0	0.571	0.568	0.566	0.545	1.376	0.550	0.868	120	492	1012	1077	-0.807	368	644	390	687	0
5	10	3	"PFB0229"	"B590"	2620	27770	150	97	100	24	78	82	21	45	18	0	126	129	24	111	114	24	35	11	0	1.267	1.222	1.219	1.051	3.463	0.979	0.121	156	442	34	40	0.341	19	15	22	18	-50
5	11	3	"PFB0246"	"B618"	2800	27760	150	91	93	22	82	83	18	34	12	0	117	116	18	116	118	21	11	0	0	9.000	100000.000	1.250	1.071	4.199	5.918	0.001	156	365	10	11	3.170	9	1	11	0	-50
5	12	3	"PFB0256"	"B634"	2990	27790	150	98	100	25	83	84	19	39	17	0	120	121	24	115	118	23	18	6	0	3.000	2.833	1.267	1.191	3.796	1.225	0.043	156	350	20	23	1.585	15	5	17	6	-50
5	13	3	"PFB0259"	"B64"	3160	27800	130	8036	7714	2436	83	89	27	100	100	0	2584	2539	560	107	112	23	100	100	0	3.211	3.138	3.168	3.021	1.301	3.317	0.905	120	461	10430	10063	1.683	7953	2477	7631	2432	0
5	14	3	"PFB0262"	"B645"	3380	27790	80	134	142	33	89	95	29	73	36	0	137	136	24	114	117	22	50	15	0	1.957	2.409	1.654	1.707	2.681	2.760	0.124	52	285	68	75	0.968	45	23	53	22	0
5	15	3	"PFB0270"	"B664"	3550	27810	130	199	206	48	77	79	17	100	99	0	185	184	30	107	110	18	98	91	0	1.564	1.675	1.800	1.713	1.832	1.834	0.570	120	508	200	206	0.645	122	78	129	77	0
5	16	3	"PFB0273"	"B667"	3740	27810	150	471	448	134	75	77	16	99	98	0	387	388	77	105	107	17	100	99	0	1.404	1.318	1.351	1.220	1.631	1.404	0.864	156	505	678	656	0.490	396	282	373	283	0
5	17	3	"PFC0002"	"C101"	3930	27810	140	783	761	259	74	75	15	98	96	0	986	998	251	104	104	16	100	100	0	0.804	0.768	0.777	0.711	1.761	0.789	0.892	156	458	1591	1581	-0.315	709	882	687	894	0
5	18	3	"PFC0006"	"C113"	4110	27800	130	304	303	79	72	73	15	100	99	0	369	361	73	102	104	23	100	99	0	0.869	0.892	0.858	0.872	1.522	0.867	0.789	120	443	499	490	-0.203	232	267	231	259	0
5	19	3	"PFC0009"	"C116"	4310	27800	130	257	262	63	73	79	35	100	99	0	754	801	193	102	112	46	100	100	0	0.282	0.270	0.272	0.265	1.347	0.253	0.840	120	541	836	888	-1.825	184	652	189	699	0
5	20	3	"PFC0011"	"C118"	4500	27800	130	127	129	29	74	77	24	88	52	0	159	160	30	102	105	25	87	58	0	0.930	0.948	0.925	0.940	2.053	0.857	0.438	120	487	110	113	-0.105	53	57	55	58	0
5	21	3	"PFC0013"	"C122"	4710	27780	150	92	96	24	77	80	26	29	10	0	110	110	18	104	107	26	12	0	0	2.500	3.167	1.161	1.367	4.111	1.269	0.162	156	515	21	25	1.322	15	6	19	6	-50
5	22	3	"PFC0015"	"C125"	4880	27800	140	2466	2465	918	73	75	17	100	100	0	1695	1637	576	101	103	17	99	99	0	1.501	1.557	1.587	1.614	1.852	1.600	0.903	156	634	3987	3928	0.586	2393	1594	2392	1536	0
5	1	4	"PFC0035"	"C162"	900	28010	140	1644	1556	480	74	76	20	98	98	0	1808	1737	481	98	104	24	100	100	0	0.918	0.904	0.911	0.844	1.665	0.912	0.927	156	625	3280	3121	-0.123	1570	1710	1482	1639	0
5	2	4	"PFC0037"	"C164"	1090	28010	140	283	285	93	74	76	19	96	94	0	518	499	139	100	102	17	99	98	0	0.500	0.529	0.536	0.503	1.617	0.537	0.876	156	477	627	610	-1.000	209	418	211	399	0
5	3	4	"PFC0039"	"C171"	1280	28010	130	285	286	69	76	79	19	99	99	0	559	577	102	103	105	17	100	100	0	0.458	0.443	0.440	0.429	1.372	0.450	0.872	120	479	665	684	-1.126	209	456	210	474	0
5	4	4	"PFC0042"	"C179"	1470	28010	130	476	479	98	76	78	18	100	100	0	678	682	143	105	108	33	100	100	0	0.698	0.698	0.687	0.705	1.314	0.667	0.892	120	524	973	980	-0.519	400	573	403	577	0
5	5	4	"PFC0044"	"C180"	1660	28010	140	328	339	110	74	76	17	98	97	0	527	532	139	105	107	32	99	99	0	0.602	0.621	0.619	0.590	1.547	0.618	0.853	156	548	676	692	-0.732	254	422	265	427	0
5	6	4	"PFC0046"	"C184"	1850	28010	130	123	127	30	76	77	17	88	70	0	273	275	47	102	104	15	100	100	0	0.275	0.295	0.267	0.263	1.953	0.282	0.494	120	462	218	224	-1.863	47	171	51	173	0
5	7	4	"PFD0183"	"D23156_27"	2040	28000	130	488	502	135	79	81	19	100	100	0	1189	1248	306	105	107	17	100	100	0	0.377	0.370	0.368	0.364	1.285	0.356	0.893	120	454	1493	1566	-1.406	409	1084	423	1143	0
5	8	4	"PFD0186"	"D23156_40"	2220	28010	130	336	329	80	79	82	18	100	100	0	1043	1035	189	105	108	17	100	100	0	0.274	0.269	0.261	0.259	1.362	0.266	0.860	120	513	1195	1180	-1.868	257	938	250	930	0
5	9	4	"PFD0190"	"D2337_1"	2420	28000	140	184	187	46	81	84	22	95	91	0	195	194	32	110	113	20	96	89	0	1.212	1.262	1.234	1.240	1.780	1.357	0.654	156	593	188	190	0.277	103	85	106	84	0
5	10	4	"PFD0198"	"D23657_2"	2610	27940	150	85	86	17	82	86	23	16	0	0	116	116	18	114	117	23	11	1	0	1.500	2.000	1.000	1.083	3.913	1.166	0.093	156	639	5	6	0.585	3	2	4	2	-50
5	11	4	"PFD0208"	"D25498_1"	2820	27970	150	86	88	22	81	83	18	28	9	0	111	114	21	113	115	21	17	4	0	-2.500	7.000	1.313	1.050	3.209	0.243	0.004	156	622	3	8	Error	5	-2	7	1	-50
5	12	4	"PFD0213"	"D2660_1"	3020	27960	150	89	94	26	78	80	18	37	16	0	118	119	22	107	112	22	28	4	0	1.000	1.333	0.923	0.974	3.844	1.059	0.052	156	490	22	28	0.000	11	11	16	12	-50
5	13	4	"PFD0248"	"D33539_109"	3170	28000	130	966	956	264	75	77	18	100	100	0	797	788	163	103	105	20	100	100	0	1.284	1.286	1.290	1.264	1.310	1.295	0.883	120	409	1585	1566	0.360	891	694	881	685	0
5	14	4	"PFD0250"	"D33539_15"	3360	28000	140	840	857	304	77	81	24	99	99	0	858	876	281	103	107	21	99	98	0	1.011	1.009	0.990	1.016	1.562	1.023	0.890	156	526	1518	1553	0.015	763	755	780	773	0
5	15	4	"PFD0252"	"D33539_17"	3550	28000	140	1277	1245	415	74	75	16	100	99	0	560	550	151	100	102	16	99	98	0	2.615	2.602	2.666	2.587	1.696	2.772	0.876	156	489	1663	1621	1.387	1203	460	1171	450	0
5	16	4	"PFD0256"	"D33539_23"	3750	28000	140	536	513	153	73	74	15	99	99	0	634	621	139	101	102	14	100	99	0	0.869	0.846	0.879	0.803	1.643	0.869	0.899	156	489	996	960	-0.203	463	533	440	520	0
5	17	4	"PFD0259"	"D33539_28"	3940	28000	140	3016	2884	1104	74	74	14	100	100	0	2566	2491	724	102	103	15	100	100	0	1.194	1.176	1.231	1.085	1.788	1.235	0.907	156	469	5406	5199	0.256	2942	2464	2810	2389	0
5	18	4	"PFD0261"	"D33539_3"	4130	28010	150	83	88	24	74	74	15	41	19	0	106	109	21	102	104	22	20	6	0	2.250	2.000	1.250	1.096	3.729	1.484	0.016	156	602	13	21	1.170	9	4	14	7	-50
5	19	4	"PFD0277"	"D33539_63"	4330	27990	130	638	637	171	72	73	14	100	100	0	961	974	223	100	102	16	100	100	0	0.657	0.646	0.639	0.640	1.295	0.624	0.909	120	572	1427	1439	-0.605	566	861	565	874	0
5	20	4	"PFD0281"	"D33539_69"	4540	27980	150	93	96	22	73	75	16	56	34	0	116	120	25	100	102	17	47	21	0	1.250	1.150	1.333	0.996	3.364	1.060	0.123	156	640	36	43	0.322	20	16	23	20	-50
5	21	4	"PFD0283"	"D33539_74"	4700	28000	100	99	109	46	75	76	16	62	30	0	121	131	51	98	99	15	62	40	0	1.043	1.030	0.935	0.979	2.964	0.928	0.424	80	384	47	67	0.061	24	23	34	33	0
5	22	4	"PFD0286"	"D33539_85"	4890	27990	130	937	875	220	73	74	15	100	100	0	1176	1209	501	98	100	15	100	100	0	0.801	0.722	0.753	0.733	1.418	0.574	0.697	120	650	1942	1913	-0.319	864	1078	802	1111	0
5	1	5	"PFD0288"	"D33539_87"	910	28190	130	311	308	57	70	73	16	100	100	0	388	382	59	97	100	19	100	100	0	0.828	0.835	0.810	0.830	1.320	0.845	0.867	120	606	532	523	-0.272	241	291	238	285	0
5	2	5	"PFD0292"	"D33539_97"	1100	28190	130	126	149	87	71	72	15	95	87	0	155	159	31	97	98	15	97	86	0	0.948	1.258	1.070	1.047	2.132	2.045	0.463	120	494	113	140	-0.077	55	58	78	62	0
5	3	5	"PFD0343"	"D40381_1"	1280	28190	130	165	167	38	71	73	16	100	97	0	180	182	31	98	100	16	99	95	0	1.146	1.143	1.119	1.135	1.774	1.164	0.608	120	500	176	180	0.197	94	82	96	84	0
5	4	5	"PFD0345"	"D4043_2"	1470	28190	130	586	589	152	72	73	15	100	100	0	709	728	177	98	100	15	100	100	0	0.841	0.821	0.807	0.818	1.318	0.791	0.878	120	514	1125	1147	-0.249	514	611	517	630	0
5	5	5	"PFD0355"	"D42243_17"	1670	28200	150	97	99	24	74	76	17	57	31	0	113	117	20	104	104	16	39	16	0	2.556	1.923	1.513	1.525	3.205	1.585	0.121	156	583	32	38	1.354	23	9	25	13	-50
5	6	5	"PFD0362"	"D42243_29"	1880	28190	150	88	101	66	77	83	29	24	8	0	115	119	29	107	110	21	27	11	0	1.375	2.000	1.000	1.006	4.198	2.001	0.427	156	539	19	36	0.459	11	8	24	12	-50
5	7	5	"PFD0367"	"D42243_37"	2040	28200	140	1647	1528	590	78	86	31	99	98	0	3028	2841	897	106	110	22	99	99	0	0.537	0.530	0.553	0.493	1.630	0.538	0.934	156	469	4491	4185	-0.897	1569	2922	1450	2735	0
5	8	5	"PFD0369"	"D42243_39"	2230	28200	130	208	211	44	76	78	18	100	100	0	686	678	112	103	104	15	100	100	0	0.226	0.235	0.224	0.226	1.406	0.222	0.802	120	492	715	710	-2.143	132	583	135	575	0
5	9	5	"PFE0400"	"E2667_1"	2410	28190	130	143	146	40	76	77	17	95	79	0	189	190	33	104	105	16	99	97	0	0.788	0.814	0.765	0.762	1.883	0.866	0.524	120	508	152	156	-0.343	67	85	70	86	0
5	10	5	"PFE0403"	"E26771_1"	2600	28190	130	1816	1848	563	79	82	21	100	100	0	1908	1932	442	110	113	19	100	100	0	0.966	0.971	0.953	0.946	1.225	0.994	0.935	120	566	3535	3591	-0.050	1737	1798	1769	1822	0
5	11	5	"PFE0405"	"E26771_4"	2790	28190	140	389	378	138	77	79	17	97	97	0	680	658	210	106	109	19	99	98	0	0.544	0.545	0.559	0.516	1.643	0.555	0.891	156	586	886	853	-0.880	312	574	301	552	0
5	12	5	"PFE0408"	"E26934_1"	2990	28190	140	1123	1055	399	75	76	16	98	98	0	1162	1143	351	103	106	18	99	99	0	0.990	0.942	0.971	0.867	1.865	0.970	0.907	156	535	2107	2020	-0.015	1048	1059	980	1040	0
5	13	5	"PFE0411"	"E27042_1"	3200	28170	150	91	91	21	72	74	15	54	27	0	112	116	23	101	104	17	43	18	0	1.727	1.267	1.247	1.266	3.932	0.888	0.059	156	489	30	34	0.788	19	11	19	15	-50
5	14	5	"PFE0415"	"E27173_1"	3370	28190	140	210	213	68	71	73	14	96	94	0	386	380	105	97	99	15	99	98	0	0.481	0.502	0.487	0.464	1.759	0.500	0.802	156	425	428	425	-1.056	139	289	142	283	0
5	15	5	"PFE0439"	"E27723_18"	3550	28190	140	1023	999	385	71	73	15	98	98	0	1615	1510	500	96	98	15	100	99	0	0.627	0.656	0.652	0.650	1.715	0.666	0.922	156	438	2471	2342	-0.674	952	1519	928	1414	0
5	16	5	"PFE0443"	"E27723_9"	3740	28190	130	113	111	26	71	73	15	81	68	0	148	154	27	99	101	14	96	80	0	0.857	0.727	0.794	0.743	2.523	0.679	0.322	120	472	91	95	-0.222	42	49	40	55	0
5	17	5	"PFE0446"	"E27742_6"	3940	28190	130	170	169	40	73	73	14	98	95	0	218	220	38	101	102	15	99	99	0	0.829	0.807	0.827	0.780	1.704	0.819	0.682	120	430	214	215	-0.270	97	117	96	119	0
5	18	5	"PFE0452"	"E28056_1"	4100	28210	150	83	87	28	74	75	16	33	12	0	108	109	18	101	103	17	26	8	0	1.286	1.625	1.095	1.275	3.830	3.145	0.017	156	516	16	21	0.363	9	7	13	8	-50
5	19	5	"PFE0454"	"E28350_1"	4320	28190	120	131	134	27	74	75	16	97	85	0	153	157	29	101	102	16	95	78	0	1.096	1.071	1.093	1.070	2.218	1.158	0.285	120	553	109	116	0.132	57	52	60	56	0
5	20	5	"PFE0458"	"E28462_2"	4540	28190	150	82	84	18	71	73	15	37	17	0	107	110	23	99	101	16	39	17	0	1.375	1.182	0.850	0.813	3.272	0.699	0.054	156	624	19	24	0.459	11	8	13	11	-50
5	21	5	"PFE0487"	"E29895_1"	4700	28180	100	109	114	24	71	71	13	93	77	0	117	123	26	98	99	15	60	31	0	2.000	1.720	1.752	1.856	3.088	1.530	0.104	80	362	57	68	1.000	38	19	43	25	0
5	22	5	"PFE0491"	"E29931_3"	4890	28180	130	475	481	97	71	72	13	100	100	0	410	407	76	97	98	15	100	99	0	1.291	1.323	1.328	1.343	1.403	1.304	0.878	120	641	717	720	0.368	404	313	410	310	0
5	1	6	"PFE0494"	"E30210_1"	900	28390	130	229	229	46	69	71	14	100	100	0	486	486	68	96	98	16	100	100	0	0.410	0.410	0.408	0.399	1.400	0.398	0.814	120	617	550	550	-1.285	160	390	160	390	0
5	2	6	"PFE0498"	"E3038_3"	1090	28390	130	152	162	45	70	71	15	99	98	0	191	190	29	95	96	13	100	100	0	0.854	0.968	0.934	0.915	1.729	1.063	0.598	120	498	178	187	-0.227	82	96	92	95	0
5	3	6	"PFE0502"	"E3185_4"	1280	28390	140	270	260	79	72	73	17	96	94	0	544	509	141	95	97	16	98	98	0	0.441	0.454	0.462	0.443	1.758	0.451	0.864	156	586	647	602	-1.181	198	449	188	414	0
5	4	6	"PFE0504"	"E3185_6"	1480	28380	130	2076	2038	620	73	74	16	100	100	0	2061	1984	476	96	98	17	100	100	0	1.019	1.041	1.038	1.024	1.276	1.058	0.938	120	520	3968	3853	0.028	2003	1965	1965	1888	0
5	5	6	"PFE0525"	"E3552_1"	1650	28380	130	2125	2051	748	76	79	20	100	100	0	1326	1268	336	104	106	24	100	100	0	1.677	1.697	1.710	1.634	1.344	1.779	0.917	120	562	3271	3139	0.746	2049	1222	1975	1164	0
5	6	6	"PFE0531"	"E3831_2"	1880	28390	100	120	123	31	80	87	30	66	23	0	136	137	25	108	111	22	65	23	0	1.429	1.483	1.676	1.471	3.501	1.880	0.112	80	398	68	72	0.515	40	28	43	29	0
5	7	6	"PFE0534"	"E390_1"	2040	28380	130	280	275	66	80	86	29	99	97	0	223	228	46	109	113	24	98	95	0	1.754	1.639	1.651	1.666	1.430	1.593	0.779	120	466	314	314	0.811	200	114	195	119	0
5	8	6	"PFE0539"	"E4159_1"	2230	28380	130	389	392	79	77	78	17	100	100	0	415	421	68	107	108	18	100	100	0	1.013	1.003	1.012	0.995	1.345	0.994	0.849	120	510	620	629	0.019	312	308	315	314	0
5	9	6	"PFE0542"	"E4247_1"	2420	28380	130	948	915	214	75	75	16	100	100	0	1157	1143	216	104	105	16	100	100	0	0.829	0.808	0.820	0.798	1.291	0.803	0.912	120	537	1926	1879	-0.270	873	1053	840	1039	0
5	10	6	"PFE0547"	"E4295_1"	2610	28380	140	317	336	170	74	78	46	97	94	0	436	421	112	104	107	18	98	98	0	0.732	0.826	0.754	0.786	1.727	0.997	0.601	156	606	575	579	-0.450	243	332	262	317	0
5	11	6	"PFF0499"	"F2457_1"	2830	28380	150	93	98	27	75	79	49	13	1	0	117	121	26	104	107	18	43	23	0	1.385	1.353	1.000	1.188	4.060	7.237	0.071	156	517	31	40	0.469	18	13	23	17	-50
5	12	6	"PFF0505"	"F24631_2"	3000	28380	140	1156	1100	438	75	76	16	98	97	0	1345	1321	419	105	107	18	99	98	0	0.872	0.843	0.871	0.760	1.874	0.871	0.898	156	452	2321	2241	-0.198	1081	1240	1025	1216	0
5	13	6	"PFF0507"	"F246_1"	3170	28370	120	105	108	23	73	75	15	82	54	0	135	137	22	104	106	18	72	41	0	1.032	1.061	1.144	1.129	2.670	0.896	0.141	120	485	63	68	0.046	32	31	35	33	0
5	14	6	"PFF0509"	"F24843_2"	3380	28380	130	382	403	120	71	73	15	99	99	0	812	804	126	99	101	15	100	100	0	0.436	0.471	0.452	0.439	1.504	0.479	0.877	120	541	1024	1037	-1.197	311	713	332	705	0
5	15	6	"PFF0513"	"F25069_1"	3580	28370	150	86	89	22	71	73	16	47	19	0	109	111	23	97	100	17	36	17	0	1.250	1.286	1.143	0.976	2.908	0.969	0.109	156	543	27	32	0.322	15	12	18	14	-50
5	16	6	"PFF0515"	"F25114_1"	3770	28370	130	732	710	189	74	75	17	100	100	0	964	943	179	102	104	19	100	100	0	0.763	0.756	0.768	0.737	1.337	0.765	0.905	120	501	1520	1477	-0.390	658	862	636	841	0
5	17	6	"PFF0554"	"F26408_1"	3950	28370	130	2750	2772	732	76	78	16	100	100	0	2884	2880	688	108	110	19	100	100	0	0.963	0.973	0.966	0.970	1.226	0.955	0.942	120	451	5450	5468	-0.054	2674	2776	2696	2772	0
5	18	6	"PFF0556"	"F26422_2"	4140	28380	130	615	595	128	80	81	19	100	100	0	918	919	137	111	111	19	100	100	0	0.663	0.637	0.643	0.621	1.269	0.644	0.923	120	490	1342	1323	-0.593	535	807	515	808	0
5	19	6	"PFF0558"	"F26666_3"	4330	28370	130	6523	6657	2119	78	79	18	100	100	0	5163	5107	1495	107	108	19	100	100	0	1.275	1.316	1.303	1.317	1.321	1.294	0.931	120	535	11501	11579	0.350	6445	5056	6579	5000	0
5	20	6	"PFF0560"	"F26774_1"	4520	28370	130	619	642	171	77	79	17	100	100	0	1231	1237	293	106	109	19	100	100	0	0.482	0.500	0.499	0.494	1.255	0.475	0.892	120	527	1667	1696	-1.054	542	1125	565	1131	0
5	21	6	"PFF0563"	"F27064_1"	4720	28370	130	590	596	142	73	74	16	100	100	0	1046	1036	215	101	102	17	100	100	0	0.547	0.559	0.562	0.554	1.255	0.564	0.911	120	536	1462	1458	-0.870	517	945	523	935	0
5	22	6	"PFF0568"	"F27351_1"	4900	28370	140	982	969	355	70	71	13	99	99	0	692	687	248	95	96	14	99	99	0	1.528	1.519	1.563	1.566	1.735	1.534	0.902	156	721	1509	1491	0.611	912	597	899	592	0
5	1	7	"PFF0597"	"F28584_1"	920	28570	150	97	102	27	72	73	15	71	40	0	123	125	22	99	101	16	61	33	0	1.042	1.154	1.033	1.094	2.888	1.262	0.211	156	719	49	56	0.059	25	24	30	26	-50
5	2	7	"PFF0599"	"F28782_1"	1100	28580	140	581	578	201	74	75	16	99	98	0	1178	1168	367	101	102	15	99	99	0	0.471	0.472	0.488	0.442	1.691	0.465	0.882	156	495	1584	1571	-1.087	507	1077	504	1067	0
5	3	7	"PFF0601"	"F28897_1"	1290	28580	130	705	695	163	74	76	16	100	100	0	1316	1326	226	100	101	14	100	100	0	0.519	0.507	0.510	0.495	1.295	0.501	0.914	120	485	1847	1847	-0.946	631	1216	621	1226	0
5	4	7	"PFF0611"	"F29309_1"	1480	28580	130	217	222	63	75	76	17	100	99	0	329	329	60	99	101	17	100	100	0	0.617	0.639	0.600	0.598	1.606	0.637	0.724	120	597	372	377	-0.696	142	230	147	230	0
5	5	7	"PFF0617"	"F29473_1"	1710	28580	150	88	93	24	74	76	18	44	23	0	112	116	25	102	104	23	34	10	0	1.400	1.357	1.000	0.966	3.591	0.998	0.109	156	656	24	33	0.485	14	10	19	14	-50
5	6	7	"PFF0622"	"F29632_5"	1860	28570	130	816	796	214	78	80	19	100	100	0	1103	1087	238	106	109	19	100	100	0	0.740	0.732	0.736	0.718	1.287	0.732	0.909	120	506	1735	1699	-0.434	738	997	718	981	0
5	7	7	"PFF0646"	"F30537_4"	2060	28570	130	767	760	177	80	83	19	100	100	0	1023	987	159	112	114	20	100	100	0	0.754	0.777	0.788	0.759	1.255	0.796	0.935	120	580	1598	1555	-0.407	687	911	680	875	0
5	8	7	"PFF0652"	"F30663_2"	2240	28570	130	1377	1349	392	78	80	18	100	100	0	1395	1382	353	110	112	17	100	100	0	1.011	0.999	1.008	0.993	1.255	0.987	0.926	120	533	2584	2543	0.016	1299	1285	1271	1272	0
5	9	7	"PFF0656"	"F30728_1"	2430	28580	130	348	351	82	76	77	16	100	100	0	392	395	74	107	109	17	100	100	0	0.954	0.955	0.964	0.939	1.370	0.964	0.851	120	532	557	563	-0.067	272	285	275	288	0
5	10	7	"PFF0659"	"F30796_1"	2620	28580	130	304	301	72	76	81	49	99	98	0	718	722	126	107	109	19	100	100	0	0.373	0.366	0.362	0.353	1.387	0.358	0.852	120	533	839	840	-1.422	228	611	225	615	0
5	11	7	"PFF0661"	"F3084_1"	2820	28570	130	1945	1834	520	76	81	50	100	100	0	2079	2001	423	108	111	19	100	100	0	0.948	0.929	0.933	0.908	1.298	0.947	0.925	120	495	3840	3651	-0.077	1869	1971	1758	1893	0
5	12	7	"PFF0665"	"F31008_1"	3000	28580	140	2949	2654	1076	76	77	15	98	98	0	3966	3572	1185	108	111	37	99	98	0	0.745	0.744	0.773	0.712	1.762	0.766	0.923	156	492	6731	6042	-0.425	2873	3858	2578	3464	0
5	13	7	"PFF1271"	"F51945_3"	3190	28570	130	2770	2768	719	75	77	16	100	100	0	3228	3157	740	105	109	36	100	100	0	0.863	0.882	0.890	0.880	1.236	0.870	0.916	120	551	5818	5745	-0.213	2695	3123	2693	3052	0
5	14	7	"PFF1274"	"F5206_2"	3390	28570	130	402	406	90	74	75	16	100	100	0	781	757	143	101	102	16	100	100	0	0.482	0.506	0.514	0.499	1.346	0.490	0.866	120	563	1008	988	-1.052	328	680	332	656	0
5	15	7	"PFF1276"	"F5206_7"	3580	28570	130	169	175	39	72	73	15	99	98	0	304	305	51	99	101	15	100	100	0	0.473	0.500	0.502	0.474	1.661	0.488	0.673	120	527	302	309	-1.080	97	205	103	206	0
5	16	7	"PFF1278"	"F52084_1"	3760	28570	130	283	293	60	75	76	18	100	100	0	538	533	96	104	106	18	100	100	0	0.479	0.508	0.527	0.504	1.443	0.497	0.791	120	522	642	647	-1.061	208	434	218	429	0
5	17	7	"PFF1290"	"F52397_2"	3960	28570	140	24893	22814	7780	81	82	19	100	100	0	22583	20743	6028	113	114	20	100	100	0	1.104	1.102	1.137	1.074	1.814	1.128	0.935	156	554	47282	43363	0.143	24812	22470	22733	20630	0
5	18	7	"PFF1292"	"F52444_1"	4150	28570	130	314	313	67	81	83	20	100	99	0	405	407	66	112	114	20	100	100	0	0.795	0.786	0.776	0.766	1.388	0.785	0.828	120	494	526	527	-0.331	233	293	232	295	0
5	19	7	"PFF1323"	"F53383_7"	4340	28560	130	764	762	145	79	80	17	100	100	0	931	922	157	109	111	21	100	100	0	0.833	0.840	0.861	0.839	1.252	0.832	0.910	120	555	1507	1496	-0.263	685	822	683	813	0
5	20	7	"PFF1327"	"F53446_1"	4540	28560	130	304	299	56	78	79	17	100	100	0	552	543	86	107	110	20	100	100	0	0.508	0.507	0.501	0.501	1.273	0.492	0.881	120	543	671	657	-0.977	226	445	221	436	0
5	21	7	"PFF1329"	"F53449_1"	4720	28570	130	591	568	128	75	77	18	100	99	0	758	757	104	102	104	19	100	100	0	0.787	0.753	0.730	0.726	1.351	0.765	0.911	120	587	1172	1148	-0.346	516	656	493	655	0
5	22	7	"PFF1335"	"F53749_1"	4910	28560	130	681	671	133	70	72	14	100	100	0	601	583	118	98	100	16	99	99	0	1.215	1.239	1.199	1.277	1.474	1.211	0.912	120	645	1114	1086	0.281	611	503	601	485	0
5	1	8	"PFF1338"	"F53871_1"	920	28770	130	159	162	44	76	77	15	96	91	0	191	201	48	104	105	16	100	96	0	0.954	0.887	0.942	0.829	2.075	0.830	0.543	120	635	170	183	-0.068	83	87	86	97	0
5	2	8	"PFF1343"	"F53897_2"	1110	28770	130	5677	5677	1158	78	79	15	100	100	0	4548	4512	833	107	108	15	100	100	0	1.261	1.271	1.288	1.269	1.199	1.279	0.941	120	497	10040	10004	0.334	5599	4441	5599	4405	0
5	3	8	"PFF1370"	"F54899_1"	1300	28770	140	549	538	190	79	80	16	98	97	0	730	709	215	106	106	14	98	98	0	0.753	0.761	0.766	0.721	1.810	0.774	0.913	156	549	1094	1062	-0.409	470	624	459	603	0
5	4	8	"PFF1379"	"F55001_1"	1490	28770	130	1492	1433	350	76	77	16	100	100	0	2087	2083	408	103	104	20	100	100	0	0.714	0.685	0.690	0.675	1.212	0.680	0.933	120	543	3400	3337	-0.487	1416	1984	1357	1980	0
5	5	8	"PFF1381"	"F55001_6"	1690	28770	130	435	450	119	73	74	16	100	100	0	592	587	87	99	100	15	100	100	0	0.734	0.773	0.747	0.753	1.292	0.800	0.885	120	527	855	865	-0.446	362	493	377	488	0
5	6	8	"PFF1388"	"F5510_1"	1870	28770	130	135	136	34	76	79	21	90	66	0	213	217	41	102	106	22	100	97	0	0.532	0.522	0.521	0.493	1.972	0.502	0.458	120	575	170	175	-0.912	59	111	60	115	0
5	7	8	"PFF1391"	"F55150_2"	2080	28770	100	135	142	34	82	88	35	73	32	0	178	182	30	113	117	23	97	77	0	0.815	0.870	0.822	0.800	1.900	0.991	0.313	80	438	118	129	-0.294	53	65	60	69	0
5	8	8	"PFF1406"	"F55492_1"	2260	28760	130	17835	18830	7802	81	87	33	100	100	0	22072	22379	8037	115	120	26	100	100	0	0.809	0.842	0.821	0.824	1.199	0.855	0.947	120	560	39711	41013	-0.307	17754	21957	18749	22264	0
5	9	8	"PFF1434"	"F57034_1"	2450	28760	130	447	446	105	81	83	20	100	100	0	533	533	119	116	119	26	100	100	0	0.878	0.875	0.901	0.876	1.306	0.868	0.882	120	516	783	782	-0.188	366	417	365	417	0
5	10	8	"PFF1437"	"F57064_2"	2640	28760	130	979	978	247	77	79	17	100	100	0	1075	1051	211	107	109	18	100	100	0	0.932	0.954	0.940	0.944	1.245	0.958	0.918	120	529	1870	1845	-0.102	902	968	901	944	0
5	11	8	"PFF1447"	"F57388_2"	2830	28760	130	431	440	101	75	77	16	100	100	0	773	762	126	106	108	18	100	100	0	0.534	0.556	0.560	0.545	1.330	0.551	0.885	120	518	1023	1021	-0.906	356	667	365	656	0
5	12	8	"PFF1456"	"F5774_1"	3020	28760	130	904	891	227	74	75	15	100	100	0	636	631	128	105	109	37	100	100	0	1.563	1.553	1.525	1.535	1.235	1.563	0.911	120	483	1361	1343	0.644	830	531	817	526	0
5	13	8	"PFF1458"	"F57777_2"	3210	28760	130	231	238	50	73	75	16	100	100	0	592	602	129	103	106	35	100	100	0	0.323	0.331	0.330	0.328	1.427	0.311	0.816	120	559	647	664	-1.630	158	489	165	499	0
5	14	8	"PFF1464"	"F57982_1"	3400	28760	130	402	399	71	73	74	15	100	100	0	600	603	109	101	102	15	100	100	0	0.659	0.649	0.654	0.649	1.276	0.631	0.887	120	530	828	828	-0.601	329	499	326	502	0
5	15	8	"PFI0170"	"I15363_1"	3580	28760	130	542	546	145	72	73	14	100	100	0	1128	1114	267	102	103	15	100	100	0	0.458	0.468	0.472	0.462	1.327	0.451	0.885	120	526	1496	1486	-1.126	470	1026	474	1012	0
5	16	8	"PFI0172"	"I15423_1"	3780	28760	140	378	377	112	71	73	15	98	97	0	713	698	203	102	103	16	98	98	0	0.502	0.513	0.523	0.516	2.007	0.500	0.867	156	525	918	902	-0.993	307	611	306	596	0
5	17	8	"PFI0174"	"I15461_2"	3980	28760	140	279	277	97	74	76	17	96	93	0	565	562	158	104	106	18	98	98	0	0.445	0.443	0.443	0.424	1.719	0.444	0.825	156	503	666	661	-1.169	205	461	203	458	0
5	18	8	"PFI0180"	"I15544_1"	4170	28760	140	879	858	346	74	76	16	99	98	0	1269	1254	385	105	107	18	100	98	0	0.692	0.682	0.696	0.618	1.849	0.705	0.919	156	543	1969	1933	-0.532	805	1164	784	1149	0
5	19	8	"PFI0185"	"I1568_2"	4360	28750	130	325	328	79	75	76	16	100	100	0	362	360	66	105	107	19	100	99	0	0.973	0.992	0.965	0.983	1.424	1.009	0.861	120	505	507	508	-0.040	250	257	253	255	0
5	20	8	"PFI0189"	"I15719_2"	4540	28760	140	258	265	81	75	76	16	97	97	0	713	678	183	103	105	19	100	99	0	0.300	0.330	0.329	0.325	1.605	0.330	0.860	156	586	793	765	-1.737	183	610	190	575	0
5	21	8	"PFI0204"	"I16009_1"	4730	28780	100	114	111	25	78	80	18	70	48	0	137	142	39	106	109	20	61	35	0	1.161	0.917	0.991	1.022	3.152	0.671	0.195	80	410	67	69	0.216	36	31	33	36	0
5	22	8	"PFI0212"	"I16172_1"	4930	28760	120	109	113	26	75	76	16	81	53	0	142	143	22	105	107	18	80	50	0	0.919	1.000	1.009	0.907	2.413	1.022	0.239	120	607	71	76	-0.122	34	37	38	38	0
5	1	9	"PFI0215"	"I16356_1"	940	28960	130	383	392	112	84	91	34	100	100	0	381	372	80	108	111	22	100	99	0	1.095	1.167	1.182	1.155	1.333	1.231	0.863	120	600	572	572	0.131	299	273	308	264	0
5	2	9	"PFI0220"	"I16487_2"	1120	28960	130	1264	1227	347	82	87	26	100	100	0	1076	1022	253	108	110	19	100	100	0	1.221	1.253	1.272	1.246	1.350	1.270	0.932	120	504	2150	2059	0.288	1182	968	1145	914	0
5	3	9	"PFI0224"	"I16629_1"	1310	28960	130	1491	1475	418	76	77	15	100	100	0	1571	1511	361	104	105	15	100	100	0	0.965	0.994	1.000	0.983	1.282	0.998	0.925	120	505	2882	2806	-0.052	1415	1467	1399	1407	0
5	4	9	"PFI0228"	"I16684_1"	1500	28960	120	128	133	31	75	77	16	95	80	0	154	156	27	102	104	20	90	64	0	1.019	1.074	1.075	1.100	2.245	0.963	0.294	120	496	105	112	0.027	53	52	58	54	0
5	5	9	"PFI0262"	"I17505_1"	1690	28960	130	229	228	50	74	74	16	100	100	0	253	253	41	98	98	14	100	100	0	1.000	0.994	0.992	0.973	1.460	1.022	0.789	120	525	310	309	0.000	155	155	154	155	0
5	6	9	"PFI0266"	"I17587_1"	1880	28960	130	185	186	41	72	73	16	100	99	0	261	262	48	96	97	14	100	100	0	0.685	0.687	0.667	0.667	1.584	0.674	0.731	120	502	278	280	-0.546	113	165	114	166	0
5	7	9	"PFI0268"	"I1781_2"	2060	28960	130	433	438	109	75	76	18	100	100	0	945	918	207	101	104	18	100	100	0	0.424	0.444	0.442	0.437	1.315	0.428	0.890	120	556	1202	1180	-1.237	358	844	363	817	0
5	8	9	"PFI0273"	"I1897_2"	2260	28960	130	733	708	233	78	82	33	100	100	0	1072	1059	308	106	111	24	100	100	0	0.678	0.661	0.661	0.647	1.283	0.663	0.915	120	560	1621	1583	-0.561	655	966	630	953	0
5	9	9	"PFI0275"	"I1904_2"	2450	28960	140	523	503	191	79	81	19	96	94	0	1005	1002	331	112	115	25	98	98	0	0.497	0.476	0.493	0.436	1.746	0.479	0.909	156	559	1337	1314	-1.008	444	893	424	890	0
5	10	9	"PFI0286"	"I2458_1"	2640	28960	150	97	98	22	75	77	15	64	30	0	126	125	21	105	107	18	52	27	0	1.048	1.150	0.975	1.044	2.918	0.725	0.044	156	542	43	43	0.067	22	21	23	20	-50
5	11	9	"PFI0317"	"I3248_1"	2830	28950	130	1030	1021	270	73	73	14	100	100	0	1165	1173	249	101	104	16	100	100	0	0.899	0.884	0.853	0.877	1.271	0.887	0.920	120	521	2021	2020	-0.153	957	1064	948	1072	0
5	12	9	"PFI0323"	"I3340_2"	3020	28950	140	374	365	96	72	73	14	99	98	0	369	360	75	100	102	16	100	100	0	1.123	1.127	1.107	1.081	1.520	1.159	0.880	156	588	571	553	0.167	302	269	293	260	0
5	13	9	"PFI0325"	"I3340_6"	3210	28960	130	313	301	64	69	71	14	100	100	0	398	399	63	99	100	15	100	100	0	0.816	0.773	0.769	0.757	1.370	0.775	0.856	120	543	543	532	-0.293	244	299	232	300	0
5	14	9	"PFI0329"	"I3489_1"	3400	28950	130	245	240	52	69	71	14	100	100	0	564	548	98	98	101	15	100	100	0	0.378	0.380	0.373	0.370	1.420	0.362	0.836	120	579	642	621	-1.405	176	466	171	450	0
5	15	9	"PFI0332"	"I3519_2"	3600	28950	130	123	128	32	71	73	14	94	85	0	156	154	25	99	101	15	94	81	0	0.912	1.036	1.042	1.046	2.315	1.070	0.381	120	536	109	112	-0.132	52	57	57	55	0
[truncated: 1,056,231 more chars]
