# Supplementary material for: The Transcriptome of the Intraerythrocytic Developmental Cycle of Plasmodium falciparum
Source: PLoS Biol. 2003 Aug 18;1(1):e5. doi: 10.1371/journal.pbio.0000005 (PMC176545; doi:10.1371/journal.pbio.0000005)
Supplement: Dataset S1 — (29.5 MB ZIP). [file pbio.0000005.sd001.zip › TP_48.gpr]

ATF	1.0
27	43    
"Type=GenePix Results 1.4"
"DateTime=2002/09/06 15:21:17"
"Settings=C:\Documents and Settings\Manuel\My Documents\Malaria Hybes\HB3 Timecourse\MOS12_114.gps"
"GalFile=C:\Documents and Settings\Manuel\My Documents\Malaria Hybes\mos11galv2"
"Scanner=GenePix 4000B [88593]"
"Comment="
"PixelSize=10"
"ImageName=635	532"
"FileName=C:\Documents and Settings\Manuel\My Documents\Malaria Hybes\HB3 Timecourse\MOS12_114_635.tif	C:\Documents and Settings\Manuel\My Documents\Malaria Hybes\HB3 Timecourse\MOS12_114_532.tif"
"PMTVolts=640	560"
"ScanPower=100	100"
"FocusPosition=0"
"NormalizationFactor:RatioOfMedians=1.29649"
"NormalizationFactor:RatioOfMeans=1.29434"
"NormalizationFactor:MedianOfRatios=1.26626"
"NormalizationFactor:MeanOfRatios=1.30892"
"NormalizationFactor:RegressionRatio=1.27055"
"JpegImage=C:\Documents and Settings\Manuel\My Documents\Malaria Hybes\HB3 Timecourse\MOS12_114.jpg"
"RatioFormulation=W1/W2 (635/532)"
"Barcode="
"ImageOrigin=240, 22360"
"JpegOrigin=650, 22690"
"Creator=GenePix Pro 3.0.6.89"
"Temperature=27.49"
"LaserPower=3.5	3.45"
"LaserOnTime=8289	8289"
"Supplier="
"Block"	"Column"	"Row"	"Name"	"ID"	"X"	"Y"	"Dia."	"F635 Median"	"F635 Mean"	"F635 SD"	"B635 Median"	"B635 Mean"	"B635 SD"	"% > B635+1SD"	"% > B635+2SD"	"F635 % Sat."	"F532 Median"	"F532 Mean"	"F532 SD"	"B532 Median"	"B532 Mean"	"B532 SD"	"% > B532+1SD"	"% > B532+2SD"	"F532 % Sat."	"Ratio of Medians"	"Ratio of Means"	"Median of Ratios"	"Mean of Ratios"	"Ratios SD"	"Rgn Ratio"	"Rgn R�"	"F Pixels"	"B Pixels"	"Sum of Medians"	"Sum of Means"	"Log Ratio"	"F635 Median - B635"	"F532 Median - B532"	"F635 Mean - B635"	"F532 Mean - B532"	"Flags"
1	1	1	"PFE0192"	"E18031_6"	920	23040	120	1262	1267	314	190	219	98	100	100	0	2182	2221	597	184	240	152	100	100	0	0.537	0.529	0.539	0.531	1.304	0.505	0.894	120	537	3070	3114	-0.898	1072	1998	1077	2037	0
1	2	1	"PFE0272"	"E20827_3"	1110	23040	120	559	642	301	174	195	78	100	99	0	670	772	360	159	183	82	100	99	0	0.753	0.763	0.740	0.739	1.435	0.758	0.756	120	582	896	1081	-0.408	385	511	468	613	0
1	3	1	"PFE0225"	"E18877_1"	1300	23040	120	340	368	116	162	180	70	94	71	0	470	496	133	144	165	68	100	98	0	0.546	0.585	0.567	0.531	1.701	0.582	0.488	120	569	504	558	-0.873	178	326	206	352	0
1	4	1	"PFE0214"	"E18651_4"	1480	23040	120	510	521	133	160	170	55	100	99	0	732	758	195	148	175	78	100	99	0	0.599	0.592	0.587	0.584	1.454	0.564	0.741	120	586	934	971	-0.739	350	584	361	610	0
1	5	1	"PFE0258"	"E20360_1"	1680	23040	120	1021	1004	300	165	174	53	100	100	0	4001	4112	1174	150	170	65	100	100	0	0.222	0.212	0.217	0.204	1.385	0.205	0.875	120	584	4707	4801	-2.170	856	3851	839	3962	0
1	6	1	"PFE0606"	"E714_15"	1860	23030	120	1541	1631	748	161	170	49	100	100	0	1226	1334	679	146	161	54	98	98	0	1.278	1.237	1.199	1.289	1.712	1.199	0.868	120	570	2460	2658	0.354	1380	1080	1470	1188	0
1	7	1	"PFF1886"	"F7915_1"	2050	23040	130	708	739	294	162	172	52	100	98	0	628	663	227	148	163	56	100	99	0	1.138	1.120	1.088	1.074	1.383	1.177	0.831	120	636	1026	1092	0.186	546	480	577	515	0
1	8	1	"PFF0067"	"F11738_1"	2240	23040	130	606	641	215	160	170	48	100	100	0	710	727	192	152	170	58	100	100	0	0.799	0.837	0.790	0.818	1.436	0.802	0.714	120	662	1004	1056	-0.323	446	558	481	575	0
1	9	1	"PFF0367"	"F20673_1"	2440	23040	120	754	769	236	158	169	54	99	99	0	989	997	296	149	161	46	100	100	0	0.710	0.721	0.713	0.694	1.512	0.715	0.832	120	600	1436	1459	-0.495	596	840	611	848	0
1	10	1	"PFF1686"	"F66030_3"	2630	23030	130	5117	4668	1349	158	169	51	100	100	0	2725	2553	747	146	159	52	100	100	0	1.923	1.874	1.917	1.891	1.367	1.888	0.921	120	654	7538	6917	0.943	4959	2579	4510	2407	0
1	11	1	"PFF1346"	"F54003_1"	2820	23040	130	927	913	215	165	174	51	100	100	0	1634	1621	344	152	164	49	100	100	0	0.514	0.509	0.518	0.498	1.313	0.505	0.893	120	656	2244	2217	-0.960	762	1482	748	1469	0
1	12	1	"PFF0819"	"F36648_2"	3010	23030	130	422	424	106	170	180	99	93	66	0	590	592	132	159	166	39	100	99	0	0.585	0.587	0.572	0.544	1.631	0.601	0.768	120	638	683	687	-0.774	252	431	254	433	0
1	13	1	"PFF0467"	"F23644_4"	3200	23040	130	19429	18733	5836	170	185	103	100	100	0	18653	18615	5288	164	173	49	100	100	0	1.042	1.006	1.009	0.989	1.272	1.016	0.924	120	647	37748	37014	0.059	19259	18489	18563	18451	0
1	14	1	"PFF1450"	"F57655_2"	3390	23030	120	591	600	174	161	174	55	100	99	0	511	555	169	154	167	55	100	98	0	1.204	1.095	1.095	1.093	1.531	1.083	0.748	120	572	787	840	0.268	430	357	439	401	0
1	15	1	"PFF0809"	"F36380_1"	3580	23030	120	205	214	53	152	158	36	65	35	0	210	225	61	137	146	37	80	49	0	0.726	0.705	0.752	0.659	2.663	0.705	0.215	120	556	126	150	-0.462	53	73	62	88	0
1	16	1	"PFF0511"	"F25016_1"	3760	23030	120	963	1055	369	154	159	37	100	100	0	810	875	275	140	147	35	100	100	0	1.207	1.226	1.211	1.198	1.396	1.262	0.832	120	568	1479	1636	0.272	809	670	901	735	0
1	17	1	"PFF1712"	"F67192_1"	3960	23030	130	459	491	160	159	163	37	99	97	0	557	612	243	151	156	34	98	98	0	0.739	0.720	0.737	0.736	1.862	0.663	0.764	120	655	706	793	-0.437	300	406	332	461	0
1	18	1	"PFF0870"	"F39343_3"	4150	23040	120	311	322	91	169	171	35	92	80	0	475	477	122	170	171	35	100	99	0	0.466	0.498	0.493	0.435	1.924	0.505	0.603	120	570	447	460	-1.103	142	305	153	307	0
1	19	1	"PFF1637"	"F64125_2"	4340	23030	130	457	456	109	166	171	37	100	98	0	589	578	135	168	173	37	100	100	0	0.691	0.707	0.706	0.688	1.481	0.661	0.756	120	632	712	700	-0.533	291	421	290	410	0
1	20	1	"PFF0483"	"F23940_2"	4530	23030	130	491	520	205	175	181	46	98	95	0	622	652	209	172	181	48	100	100	0	0.702	0.719	0.683	0.648	1.607	0.736	0.720	120	631	766	825	-0.510	316	450	345	480	0
1	21	1	"PFF0101"	"F13309_2"	4720	23020	130	384	392	139	182	188	43	87	80	0	439	445	153	175	184	46	91	84	0	0.765	0.778	0.756	0.699	2.047	0.773	0.685	120	620	466	480	-0.386	202	264	210	270	0
1	22	1	"PFF1826"	"F71130_4"	4910	23030	130	375	403	135	176	181	40	95	90	0	617	642	209	174	185	58	98	96	0	0.449	0.485	0.459	0.454	1.699	0.487	0.742	120	721	642	695	-1.155	199	443	227	468	0
1	1	2	"PFF0961"	"F42117_4"	940	23230	130	228	252	80	177	198	79	38	15	0	262	285	106	161	190	93	53	25	0	0.505	0.605	0.669	0.654	3.035	1.138	0.181	120	611	152	199	-0.986	51	101	75	124	0
1	2	2	"PFF1620"	"F63632_3"	1120	23240	120	476	494	194	166	180	59	96	82	0	528	587	209	144	160	61	100	100	0	0.807	0.740	0.731	0.667	1.601	0.756	0.769	120	499	694	771	-0.309	310	384	328	443	0
1	3	2	"PFM0802"	"M5804_3"	1310	23240	130	279	291	67	156	167	54	93	55	0	383	392	79	136	148	47	100	100	0	0.498	0.527	0.519	0.479	1.765	0.529	0.483	120	579	370	391	-1.006	123	247	135	256	0
1	4	2	"PFM0091"	"M1661_1"	1510	23240	130	676	675	218	155	162	43	100	97	0	857	859	253	139	151	46	100	99	0	0.726	0.722	0.735	0.688	1.475	0.774	0.843	120	597	1239	1240	-0.463	521	718	520	720	0
1	5	2	"PFM0462"	"M3816_2"	1700	23240	130	1942	1934	705	164	169	42	100	100	0	3574	3549	1091	144	158	52	100	100	0	0.518	0.520	0.515	0.497	1.454	0.531	0.891	120	532	5208	5175	-0.948	1778	3430	1770	3405	0
1	6	2	"PFM0294"	"M29681_1"	1880	23240	120	637	629	161	164	171	47	100	98	0	849	854	195	146	158	51	100	99	0	0.673	0.657	0.678	0.638	1.404	0.665	0.849	120	507	1176	1173	-0.572	473	703	465	708	0
1	7	2	"PFM0525"	"M42687_2"	2070	23230	130	692	682	176	160	168	43	100	99	0	734	724	202	150	163	51	100	98	0	0.911	0.909	0.890	0.917	1.530	0.883	0.843	120	553	1116	1096	-0.135	532	584	522	574	0
1	8	2	"PFM0582"	"M45177_10"	2270	23240	130	736	740	199	154	161	38	100	99	0	700	713	169	146	158	50	100	100	0	1.051	1.034	1.007	1.003	1.404	1.064	0.857	120	533	1136	1153	0.071	582	554	586	567	0
1	9	2	"PFM0415"	"M36754_19"	2460	23240	130	453	479	134	150	160	46	100	98	0	396	415	88	140	153	49	100	99	0	1.184	1.196	1.157	1.155	1.353	1.293	0.746	120	541	559	604	0.243	303	256	329	275	0
1	10	2	"PFM0252"	"M26245_1"	2640	23240	130	312	318	84	153	162	46	96	80	0	337	363	86	139	150	43	99	98	0	0.803	0.737	0.710	0.700	1.773	0.755	0.586	120	511	357	389	-0.316	159	198	165	224	0
1	11	2	"PFM0169"	"M21665_1"	2840	23240	130	585	639	209	157	169	49	100	100	0	805	866	288	151	161	53	100	100	0	0.654	0.674	0.662	0.661	1.451	0.649	0.817	120	521	1082	1197	-0.612	428	654	482	715	0
1	12	2	"PFM0497"	"M40872_1"	3030	23240	150	780	774	269	166	173	42	98	98	0	670	702	214	155	164	46	99	99	0	1.192	1.112	1.128	1.062	1.712	1.140	0.824	156	634	1129	1155	0.254	614	515	608	547	0
1	13	2	"PFM0499"	"M40872_5"	3230	23240	120	201	206	51	163	172	78	21	4	0	241	252	60	156	160	29	92	70	0	0.447	0.448	0.538	0.485	2.885	0.602	0.210	120	482	123	139	-1.161	38	85	43	96	0
1	14	2	"PFM0670"	"M49091_1"	3410	23230	120	369	373	87	155	163	75	96	78	0	540	549	136	150	151	27	100	100	0	0.549	0.546	0.545	0.534	1.593	0.538	0.589	120	516	604	617	-0.866	214	390	218	399	0
1	15	2	"PFM0324"	"M31208_9"	3600	23230	130	363	378	92	158	164	36	99	98	0	501	527	131	148	152	34	100	100	0	0.581	0.580	0.576	0.569	1.510	0.562	0.723	120	537	558	599	-0.784	205	353	220	379	0
1	16	2	"PFM0024"	"M11377_3"	3780	23230	130	908	919	270	166	172	38	100	100	0	1135	1154	344	155	160	36	100	99	0	0.757	0.754	0.745	0.755	1.379	0.740	0.870	120	560	1722	1752	-0.401	742	980	753	999	0
1	17	2	"PFM0019"	"M11356_1"	3980	23230	130	248	262	68	173	176	35	85	53	0	364	395	149	164	168	35	100	96	0	0.375	0.385	0.436	0.381	1.879	0.365	0.463	120	582	275	320	-1.415	75	200	89	231	0
1	18	2	"PFM0187"	"M22455_1"	4180	23230	130	7439	7592	2344	178	180	35	100	100	0	29960	29992	9344	176	179	32	100	100	0	0.244	0.249	0.253	0.250	1.293	0.239	0.925	120	537	37045	37230	-2.036	7261	29784	7414	29816	0
1	19	2	"PFM0042"	"M12812_3"	4370	23230	120	220	231	59	177	183	42	50	26	0	285	293	72	172	174	31	89	78	0	0.381	0.446	0.457	0.431	2.344	0.653	0.284	120	496	156	175	-1.394	43	113	54	121	0
1	20	2	"PFM0044"	"M12812_6"	4550	23230	130	531	565	133	173	183	50	100	99	0	733	767	200	162	167	38	100	100	0	0.627	0.648	0.647	0.642	1.374	0.608	0.736	120	521	929	997	-0.674	358	571	392	605	0
1	21	2	"PFN0072"	"N128_74"	4750	23230	140	264	266	59	172	178	42	79	53	0	361	369	107	165	169	36	95	91	0	0.469	0.461	0.507	0.437	2.277	0.434	0.380	156	600	288	298	-1.091	92	196	94	204	0
1	22	2	"PFN0081"	"N128_88"	4940	23230	130	232	244	59	167	170	32	79	50	0	280	299	92	165	169	31	90	72	0	0.565	0.575	0.549	0.605	2.212	0.521	0.377	120	643	180	211	-0.823	65	115	77	134	0
1	1	3	"PFN0030"	"N128_103"	960	23440	130	2912	2765	794	163	178	60	100	100	0	3715	3625	961	146	167	69	100	100	0	0.770	0.748	0.760	0.735	1.274	0.744	0.931	120	642	6318	6081	-0.377	2749	3569	2602	3479	0
1	2	3	"PFN0126"	"N130_31"	1150	23440	140	235	256	102	169	182	59	51	23	0	305	330	162	148	163	55	90	71	0	0.420	0.478	0.495	0.441	2.302	0.510	0.327	156	640	223	269	-1.250	66	157	87	182	0
1	3	3	"PFN0135"	"N130_44"	1330	23440	130	284	308	92	154	164	52	94	69	0	304	327	88	138	150	45	100	95	0	0.783	0.815	0.814	0.784	1.677	0.938	0.556	120	529	296	343	-0.353	130	166	154	189	0
1	4	3	"PFN0150"	"N131_2"	1520	23440	120	386	385	84	154	158	38	97	97	0	391	392	76	136	149	48	100	100	0	0.910	0.902	0.909	0.875	1.545	0.952	0.711	120	517	487	487	-0.136	232	255	231	256	0
1	5	3	"PFB0094"	"B325"	1710	23420	120	195	199	53	156	163	42	46	19	0	222	238	64	137	149	48	85	36	0	0.459	0.426	0.575	0.561	2.507	0.415	0.134	120	506	124	144	-1.124	39	85	43	101	0
1	6	3	"PFB0096"	"B327"	1900	23430	130	1227	1235	372	151	163	48	100	100	0	896	933	268	138	149	45	100	100	0	1.420	1.364	1.397	1.347	1.302	1.384	0.887	120	612	1834	1879	0.505	1076	758	1084	795	0
1	7	3	"PFB0098"	"B34"	2130	23420	150	157	163	41	153	160	39	16	8	0	153	162	45	139	148	40	28	12	0	0.286	0.435	1.061	0.893	3.309	0.894	0.053	156	621	18	33	-1.807	4	14	10	23	-50
1	8	3	"PFB0100"	"B343"	2280	23430	120	2201	2292	550	151	156	34	100	100	0	2112	2154	607	139	151	53	100	100	0	1.039	1.063	1.069	1.089	1.371	1.034	0.898	120	438	4023	4156	0.055	2050	1973	2141	2015	0
1	9	3	"PFB0103"	"B347"	2470	23430	130	263	273	69	150	159	44	90	61	0	284	299	75	136	155	62	94	66	0	0.764	0.755	0.756	0.704	1.843	0.711	0.430	120	515	261	286	-0.389	113	148	123	163	0
1	10	3	"PFB0106"	"B362"	2670	23420	160	295	419	436	154	163	47	81	62	0	322	472	633	137	151	53	81	71	0	0.762	0.791	0.790	0.832	2.246	0.675	0.813	208	594	326	600	-0.392	141	185	265	335	0
1	11	3	"PFB0128"	"B405"	2850	23430	130	284	324	176	156	163	43	87	66	0	295	335	118	142	153	51	95	77	0	0.837	0.870	0.757	0.764	2.351	1.181	0.313	120	471	281	361	-0.257	128	153	168	193	0
1	12	3	"PFB0131"	"B415"	3040	23430	130	542	566	172	157	163	39	100	99	0	608	632	186	141	150	45	100	98	0	0.824	0.833	0.807	0.820	1.543	0.844	0.804	120	515	852	900	-0.279	385	467	409	491	0
1	13	3	"PFB0133"	"B418"	3230	23430	140	477	568	309	155	162	71	92	83	0	476	566	307	143	148	31	96	95	0	0.967	0.976	0.989	0.906	2.101	0.988	0.636	156	578	655	836	-0.048	322	333	413	423	0
1	14	3	"PFB0135"	"B424"	3430	23430	120	477	478	114	151	159	77	96	91	0	669	673	136	141	145	28	100	100	0	0.617	0.615	0.604	0.583	1.514	0.616	0.838	120	478	854	859	-0.696	326	528	327	532	0
1	15	3	"PFB0137"	"B427"	3610	23430	140	206	227	76	158	164	36	57	37	0	223	260	103	146	153	35	82	51	0	0.623	0.605	0.650	0.651	2.583	0.618	0.394	156	588	125	183	-0.682	48	77	69	114	0
1	16	3	"PFB0139"	"B431"	3810	23420	130	1945	2027	604	168	173	38	100	100	0	1413	1430	386	153	159	37	100	100	0	1.410	1.456	1.493	1.445	1.266	1.473	0.916	120	558	3037	3136	0.496	1777	1260	1859	1277	0
1	17	3	"PFB0155"	"B464"	4000	23420	120	247	263	95	165	173	43	67	43	0	217	256	107	156	165	49	57	30	0	1.344	0.980	1.033	1.031	3.275	0.844	0.428	120	497	143	198	0.427	82	61	98	100	0
1	18	3	"PFB0158"	"B467"	4190	23420	140	423	456	180	170	176	41	96	93	0	390	463	247	165	172	42	98	94	0	1.124	0.960	1.059	1.035	2.087	0.817	0.631	156	557	478	584	0.169	253	225	286	298	0
1	19	3	"PFB0160"	"B47"	4380	23420	120	210	291	199	171	177	38	50	34	0	226	393	324	167	171	34	60	49	0	0.661	0.531	0.614	0.652	3.252	0.550	0.660	120	384	98	346	-0.597	39	59	120	226	0
1	20	3	"PFB0163"	"B476"	4570	23420	140	191	217	87	167	173	39	41	29	0	212	253	117	158	162	31	63	42	0	0.444	0.526	0.765	0.795	3.430	0.586	0.328	156	494	78	145	-1.170	24	54	50	95	0
1	21	3	"PFB0166"	"B484"	4760	23420	130	542	550	139	164	167	30	100	100	0	538	566	142	153	156	26	100	100	0	0.982	0.935	0.925	0.928	1.380	0.919	0.807	120	499	763	799	-0.026	378	385	386	413	0
1	22	3	"PFB0168"	"B489"	4950	23420	130	293	298	84	162	166	33	92	80	0	416	442	116	157	161	36	100	99	0	0.506	0.477	0.473	0.432	2.000	0.459	0.600	120	660	390	421	-0.983	131	259	136	285	0
1	1	4	"PFB0186"	"B513"	970	23630	120	386	455	221	166	184	66	97	80	0	592	716	350	147	170	77	100	98	0	0.494	0.508	0.493	0.471	1.696	0.485	0.651	120	605	665	858	-1.016	220	445	289	569	0
1	2	4	"PFB0188"	"B516"	1170	23670	100	190	218	86	171	185	57	32	20	0	188	229	112	152	167	56	41	25	0	0.528	0.610	0.824	1.040	3.751	0.623	0.179	80	385	55	124	-0.922	19	36	47	77	0
1	3	4	"PFB0191"	"B521"	1340	23630	120	1871	1764	528	152	163	47	100	100	0	1303	1323	366	139	155	51	100	100	0	1.477	1.361	1.395	1.325	1.525	1.408	0.869	120	515	2883	2796	0.562	1719	1164	1612	1184	0
1	4	4	"PFB0193"	"B527"	1540	23630	120	298	303	66	149	157	42	98	88	0	358	362	61	132	149	51	99	98	0	0.659	0.670	0.657	0.630	1.634	0.647	0.494	120	499	375	384	-0.601	149	226	154	230	0
1	5	4	"PFB0195"	"B530"	1720	23630	130	313	352	146	150	158	39	95	80	0	327	366	160	133	148	49	95	85	0	0.840	0.867	0.885	0.830	2.030	0.815	0.550	120	604	357	435	-0.251	163	194	202	233	0
1	6	4	"PFB0198"	"B536"	1920	23630	120	350	362	94	150	160	46	97	94	0	536	536	125	137	146	38	100	100	0	0.501	0.531	0.513	0.506	1.510	0.528	0.711	120	494	599	611	-0.996	200	399	212	399	0
1	7	4	"PFD0038"	"D12635_8"	2100	23630	150	213	219	60	154	160	44	61	31	0	232	243	58	136	144	38	92	64	0	0.615	0.607	0.632	0.609	2.318	0.784	0.278	156	571	155	172	-0.702	59	96	65	107	0
1	8	4	"PFD0046"	"D13568_2"	2290	23630	120	556	574	171	156	163	49	98	97	0	553	563	140	133	147	52	100	99	0	0.952	0.972	0.987	0.951	1.436	1.037	0.784	120	487	820	848	-0.070	400	420	418	430	0
1	9	4	"PFD0050"	"D14936_1"	2480	23620	130	412	493	244	155	164	51	98	93	0	340	422	200	133	151	60	98	90	0	1.242	1.170	1.135	1.118	1.759	1.268	0.642	120	541	464	627	0.312	257	207	338	289	0
1	10	4	"PFD0055"	"D15909_10"	2670	23620	120	2944	2852	759	156	164	47	100	100	0	1479	1429	400	135	147	49	100	100	0	2.074	2.083	2.110	2.117	1.248	2.089	0.909	120	491	4132	3990	1.053	2788	1344	2696	1294	0
1	11	4	"PFD0058"	"D15909_5"	2860	23620	130	632	631	163	156	164	47	100	99	0	360	376	94	139	148	41	99	98	0	2.154	2.004	2.135	2.035	1.485	2.058	0.704	120	564	697	712	1.107	476	221	475	237	0
1	12	4	"PFD0060"	"D16430_1"	3050	23610	100	167	169	35	155	163	41	20	5	0	155	165	42	143	154	44	20	5	0	1.000	0.636	0.824	0.798	2.523	0.604	0.068	80	427	24	36	0.000	12	12	14	22	0
1	13	4	"PFD0079"	"D16785_4"	3250	23620	130	2630	2475	688	148	151	33	100	100	0	2621	2525	579	134	140	34	100	100	0	0.998	0.973	0.973	0.944	1.340	0.995	0.918	120	550	4969	4718	-0.003	2482	2487	2327	2391	0
1	14	4	"PFD0082"	"D16785_6"	3430	23620	120	534	519	116	138	141	29	99	98	0	573	549	124	125	130	30	100	99	0	0.884	0.899	0.886	0.886	1.534	0.906	0.848	120	480	844	805	-0.178	396	448	381	424	0
1	15	4	"PFD0085"	"D16785_9"	3620	23620	120	388	397	94	149	154	39	100	100	0	435	447	99	136	143	43	99	98	0	0.799	0.797	0.772	0.810	1.627	0.777	0.680	120	478	538	559	-0.323	239	299	248	311	0
1	16	4	"PFD0087"	"D17715_10"	3820	23620	130	347	349	82	163	169	42	96	87	0	315	325	66	147	158	49	100	91	0	1.095	1.045	1.037	1.002	1.717	0.989	0.579	120	562	352	364	0.131	184	168	186	178	0
1	17	4	"PFD0092"	"D17715_109"	4000	23620	120	382	392	124	157	163	42	99	90	0	479	504	123	148	156	47	100	100	0	0.680	0.660	0.601	0.593	1.703	0.690	0.711	120	498	556	591	-0.557	225	331	235	356	0
1	18	4	"PFD0094"	"D17715_110"	4190	23620	130	815	841	256	162	169	52	100	99	0	734	807	282	148	160	54	100	99	0	1.114	1.030	1.077	1.035	1.428	0.966	0.797	120	598	1239	1338	0.156	653	586	679	659	0
1	19	4	"PFD0112"	"D17715_16"	4390	23570	150	205	210	54	167	180	62	33	8	0	195	199	50	155	171	63	35	6	0	0.950	0.977	0.947	0.936	3.081	1.122	0.437	156	578	78	87	-0.074	38	40	43	44	-50
1	20	4	"PFD0115"	"D17715_20"	4580	23620	140	282	307	118	167	176	51	80	53	0	341	376	156	158	168	51	96	84	0	0.628	0.642	0.610	0.563	2.325	0.615	0.527	156	528	298	358	-0.670	115	183	140	218	0
1	21	4	"PFD0118"	"D17715_25"	4770	23620	140	196	210	63	164	167	31	50	32	0	222	234	61	150	153	27	85	61	0	0.444	0.548	0.699	0.604	3.070	0.806	0.303	156	548	104	130	-1.170	32	72	46	84	0
1	22	4	"PFD0121"	"D17715_28"	4960	23620	130	380	390	112	166	169	32	99	96	0	460	462	115	154	157	27	100	100	0	0.699	0.727	0.722	0.679	1.650	0.768	0.696	120	627	520	532	-0.516	214	306	224	308	0
1	1	5	"PFD0124"	"D17715_32"	980	23820	130	703	748	271	156	168	52	99	98	0	984	1018	353	137	154	63	99	99	0	0.646	0.672	0.652	0.653	1.687	0.674	0.861	120	664	1394	1473	-0.631	547	847	592	881	0
1	2	5	"PFD0126"	"D17715_37"	1160	23820	130	2258	2440	1029	153	163	44	100	100	0	1565	1756	762	135	147	46	100	100	0	1.472	1.411	1.369	1.414	1.454	1.390	0.857	120	513	3535	3908	0.558	2105	1430	2287	1621	0
1	3	5	"PFD0143"	"D17715_67"	1360	23820	120	256	262	54	148	158	44	92	61	0	386	395	81	133	147	48	100	97	0	0.427	0.435	0.402	0.403	1.727	0.426	0.496	120	496	361	376	-1.228	108	253	114	262	0
1	4	5	"PFD0145"	"D17715_7"	1540	23820	130	347	378	136	148	156	43	98	90	0	354	396	142	132	148	48	98	95	0	0.896	0.871	0.840	0.846	1.719	0.911	0.605	120	580	421	494	-0.158	199	222	230	264	0
1	5	5	"PFD0147"	"D17715_76"	1750	23820	100	179	186	48	148	154	37	41	20	0	174	179	38	131	144	43	48	16	0	0.721	0.792	0.912	0.993	2.655	1.017	0.083	80	426	74	86	-0.472	31	43	38	48	0
1	6	5	"PFD0149"	"D17715_8"	1930	23820	120	254	264	66	153	158	41	88	69	0	287	299	65	136	147	42	98	91	0	0.669	0.681	0.642	0.620	2.095	0.740	0.496	120	479	252	274	-0.580	101	151	111	163	0
1	7	5	"PFD0151"	"D17715_81"	2120	23820	140	635	719	422	154	161	47	97	94	0	609	680	333	136	151	54	98	93	0	1.017	1.039	1.009	0.945	1.727	1.147	0.830	156	493	954	1109	0.024	481	473	565	544	0
1	8	5	"PFD0153"	"D17715_89"	2310	23820	120	1108	1114	327	151	164	55	99	99	0	1167	1171	268	127	144	56	100	100	0	0.920	0.922	0.943	0.882	1.450	0.955	0.876	120	465	1997	2007	-0.120	957	1040	963	1044	0
1	9	5	"PFE0210"	"E18550_2"	2490	23810	120	1009	965	246	149	161	52	100	100	0	603	597	174	128	139	43	99	99	0	1.811	1.740	1.769	1.798	1.452	1.717	0.837	120	499	1335	1285	0.856	860	475	816	469	0
1	10	5	"PFE0213"	"E18651_3"	2680	23820	130	202	220	74	150	159	44	55	28	0	205	235	95	134	145	45	72	40	0	0.732	0.693	0.785	0.725	3.031	0.605	0.243	120	565	123	171	-0.449	52	71	70	101	0
1	11	5	"PFE0218"	"E18737_1"	2870	23810	120	890	950	365	153	161	46	100	99	0	764	793	312	135	148	46	97	97	0	1.172	1.211	1.203	1.234	1.544	1.221	0.832	120	474	1366	1455	0.229	737	629	797	658	0
1	12	5	"PFE0223"	"E1884_3"	3060	23810	120	5903	6197	1858	154	160	41	100	100	0	6475	6415	2039	138	150	46	100	100	0	0.907	0.963	0.966	0.986	1.500	0.945	0.891	120	455	12086	12320	-0.140	5749	6337	6043	6277	0
1	13	5	"PFE0226"	"E18877_2"	3240	23810	120	228	231	49	139	144	34	87	63	0	264	271	60	124	131	31	100	96	0	0.636	0.626	0.584	0.583	2.097	0.623	0.431	120	483	229	239	-0.654	89	140	92	147	0
1	14	5	"PFE0228"	"E18957_1"	3440	23810	120	282	284	69	126	127	23	98	96	0	422	430	109	113	116	21	100	100	0	0.505	0.498	0.471	0.474	1.628	0.499	0.706	120	496	465	475	-0.986	156	309	158	317	0
1	15	5	"PFE0249"	"E19870_1"	3630	23810	140	266	283	96	146	151	39	91	71	0	286	295	96	128	138	43	92	82	0	0.759	0.820	0.775	0.779	2.033	0.857	0.562	156	549	278	304	-0.397	120	158	137	167	0
1	16	5	"PFE0251"	"E20152_1"	3810	23810	130	242	243	52	164	168	37	82	54	0	245	244	37	150	157	41	90	63	0	0.821	0.840	0.930	0.769	2.508	0.904	0.339	120	520	173	173	-0.284	78	95	79	94	0
1	17	5	"PFE0257"	"E20313_1"	4010	23810	120	293	302	85	159	162	33	95	83	0	274	286	71	148	152	29	95	87	0	1.063	1.036	1.017	1.039	2.149	1.173	0.506	120	518	260	281	0.089	134	126	143	138	0
1	18	5	"PFE0260"	"E20360_12"	4210	23850	150	166	174	39	161	162	32	25	13	0	163	169	40	146	150	28	36	17	0	0.294	0.565	0.827	0.869	3.670	1.251	0.037	156	612	22	36	-1.766	5	17	13	23	-50
1	19	5	"PFE0265"	"E20424_1"	4390	23810	120	1261	1257	365	170	182	65	100	99	0	1047	1074	300	157	170	63	100	100	0	1.226	1.185	1.176	1.166	1.357	1.199	0.885	120	496	1981	2004	0.294	1091	890	1087	917	0
1	20	5	"PFE0267"	"E20514_1"	4580	23810	130	1293	1326	411	168	172	33	100	100	0	1119	1170	313	155	160	32	100	100	0	1.167	1.141	1.162	1.102	1.386	1.171	0.890	120	482	2089	2173	0.223	1125	964	1158	1015	0
1	21	5	"PFE0293"	"E22156_1"	4770	23810	130	781	790	220	169	171	33	99	97	0	1144	1139	298	154	157	27	100	100	0	0.618	0.630	0.622	0.605	1.397	0.624	0.882	120	523	1602	1606	-0.694	612	990	621	985	0
1	22	5	"PFE0299"	"E22468_1"	4960	23800	130	420	421	101	170	172	34	99	98	0	464	473	124	155	158	28	100	100	0	0.809	0.789	0.808	0.786	1.515	0.751	0.757	120	621	559	569	-0.306	250	309	251	318	0
1	1	6	"PFE0302"	"E22504_2"	980	24050	150	166	193	132	150	154	34	32	14	0	148	165	72	134	142	36	30	15	0	1.143	1.387	1.101	1.214	3.243	2.045	0.350	156	791	30	74	0.193	16	14	43	31	-50
1	2	6	"PFE0309"	"E2283_4"	1160	24010	120	267	276	80	153	158	35	87	74	0	248	259	86	130	138	35	90	75	0	0.966	0.953	0.890	0.976	2.054	0.954	0.527	120	483	232	252	-0.050	114	118	123	129	0
1	3	6	"PFE0314"	"E22930_2"	1360	24010	120	241	247	60	150	160	42	82	52	0	285	298	79	131	139	36	99	95	0	0.591	0.581	0.587	0.536	1.898	0.618	0.431	120	529	245	264	-0.759	91	154	97	167	0
1	4	6	"PFE0318"	"E23098_1"	1560	24010	120	380	392	92	154	161	43	100	96	0	380	382	83	131	141	38	99	99	0	0.908	0.948	0.988	0.937	1.609	0.983	0.656	120	499	475	489	-0.140	226	249	238	251	0
1	5	6	"PFE0353"	"E24637_1"	1740	24010	120	2713	2514	678	155	160	39	100	100	0	2364	2290	565	130	142	42	100	100	0	1.145	1.092	1.100	1.073	1.302	1.110	0.921	120	516	4792	4519	0.195	2558	2234	2359	2160	0
1	6	6	"PFE0361"	"E248_3"	1940	24010	120	1449	1360	359	158	162	42	100	100	0	1466	1426	351	134	144	38	100	100	0	0.969	0.930	0.955	0.914	1.321	0.945	0.909	120	462	2623	2494	-0.045	1291	1332	1202	1292	0
1	7	6	"PFE0363"	"E24971_1"	2120	24010	140	273	296	91	157	163	43	85	67	0	274	279	82	138	154	55	87	61	0	0.853	0.986	0.977	0.946	2.212	1.047	0.425	156	423	252	280	-0.229	116	136	139	141	0
1	8	6	"PFE0367"	"E25193_1"	2310	24020	150	171	181	55	150	157	46	27	9	0	177	182	49	130	146	61	34	6	0	0.447	0.596	0.600	0.712	3.203	0.419	0.051	156	454	68	83	-1.162	21	47	31	52	-50
1	9	6	"PFE0373"	"E25749_1"	2500	24010	120	618	624	157	146	152	44	100	100	0	803	854	221	123	136	51	100	100	0	0.694	0.654	0.661	0.643	1.311	0.655	0.880	120	472	1152	1209	-0.527	472	680	478	731	0
1	10	6	"PFE0375"	"E25972_1"	2690	24010	130	760	774	209	155	165	53	100	99	0	1322	1364	351	135	148	50	100	100	0	0.510	0.504	0.510	0.491	1.372	0.501	0.871	120	548	1792	1848	-0.972	605	1187	619	1229	0
1	11	6	"PFF0292"	"F18577_5"	2890	24000	140	470	453	136	160	170	51	94	85	0	456	448	98	139	153	49	98	95	0	0.978	0.948	0.985	0.869	1.813	1.029	0.700	156	544	627	602	-0.032	310	317	293	309	0
1	12	6	"PFF0300"	"F18770_1"	3060	23980	150	169	175	41	157	161	44	21	4	0	153	160	36	134	142	34	34	14	0	0.632	0.692	1.091	1.063	3.466	1.808	0.022	156	553	31	44	-0.663	12	19	18	26	-50
1	13	6	"PFF0307"	"F19110_2"	3260	24000	120	411	404	94	146	151	43	100	96	0	398	393	74	132	136	30	100	99	0	0.996	0.989	0.977	0.956	1.505	1.027	0.753	120	501	531	519	-0.005	265	266	258	261	0
1	14	6	"PFF0309"	"F19190_1"	3450	24000	120	473	480	143	142	144	30	100	99	0	599	602	149	125	131	31	100	100	0	0.698	0.709	0.691	0.678	1.460	0.735	0.799	120	496	805	815	-0.518	331	474	338	477	0
1	15	6	"PFF0313"	"F19243_2"	3640	24000	120	868	861	193	154	156	33	100	100	0	943	934	187	138	144	38	100	100	0	0.887	0.888	0.889	0.872	1.322	0.896	0.905	120	479	1519	1503	-0.173	714	805	707	796	0
1	16	6	"PFF0316"	"F19409_1"	3830	24000	120	371	395	119	159	164	34	98	96	0	443	456	119	147	152	31	100	100	0	0.716	0.764	0.736	0.716	1.582	0.814	0.735	120	501	508	545	-0.482	212	296	236	309	0
1	17	6	"PFF0345"	"F20077_1"	4020	24000	120	216	222	51	158	161	33	73	40	0	204	212	47	145	149	27	84	53	0	0.983	0.955	0.920	0.907	2.684	1.176	0.265	120	479	117	131	-0.025	58	59	64	67	0
1	18	6	"PFF0351"	"F20166_1"	4210	24000	120	303	309	77	157	160	31	97	90	0	319	329	82	146	148	27	100	98	0	0.844	0.831	0.871	0.806	1.775	0.853	0.663	120	451	319	335	-0.245	146	173	152	183	0
1	19	6	"PFF0355"	"F20234_1"	4430	23990	150	172	179	43	165	165	31	22	8	0	159	165	43	150	152	27	25	12	0	0.778	0.933	0.968	1.058	3.540	0.942	0.035	156	562	16	29	-0.363	7	9	14	15	-50
1	20	6	"PFF0357"	"F20284_1"	4590	24000	120	400	404	90	161	163	30	98	97	0	450	455	91	151	153	27	100	100	0	0.799	0.799	0.775	0.760	1.605	0.807	0.767	120	447	538	547	-0.323	239	299	243	304	0
1	21	6	"PFF0360"	"F20385_1"	4780	24000	120	443	444	94	163	165	31	100	99	0	524	516	109	150	151	27	100	100	0	0.749	0.768	0.777	0.756	1.485	0.774	0.782	120	500	654	647	-0.418	280	374	281	366	0
1	22	6	"PFF0362"	"F20385_3"	4970	23990	130	508	514	112	160	164	33	100	99	0	582	577	128	148	153	30	100	100	0	0.802	0.825	0.810	0.825	1.462	0.814	0.845	120	646	782	783	-0.319	348	434	354	429	0
1	1	7	"PFF0380"	"F20989_1"	990	24200	120	492	492	104	147	149	30	100	98	0	793	749	211	131	138	33	100	98	0	0.521	0.558	0.551	0.590	1.513	0.531	0.872	120	516	1007	963	-0.940	345	662	345	618	0
1	2	7	"PFF0388"	"F21429_3"	1180	24200	120	3082	3010	807	152	155	34	100	100	0	2703	2580	851	130	136	34	100	99	0	1.139	1.167	1.153	1.247	1.609	1.137	0.928	120	516	5503	5308	0.187	2930	2573	2858	2450	0
1	3	7	"PFF0396"	"F21560_1"	1380	24200	120	5205	4967	1332	151	158	39	100	100	0	1240	1248	331	130	137	35	100	100	0	4.553	4.308	4.352	4.295	1.293	4.424	0.910	120	529	6164	5934	2.187	5054	1110	4816	1118	0
1	4	7	"PFF0401"	"F21821_1"	1570	24200	120	726	726	181	157	164	40	100	99	0	503	490	108	131	139	36	100	100	0	1.530	1.585	1.594	1.567	1.406	1.665	0.816	120	488	941	928	0.613	569	372	569	359	0
1	5	7	"PFF0404"	"F21902_1"	1750	24200	130	1456	1427	355	162	168	40	100	100	0	1448	1449	297	134	142	38	100	100	0	0.985	0.962	0.946	0.940	1.278	0.973	0.919	120	534	2608	2580	-0.022	1294	1314	1265	1315	0
1	6	7	"PFF0407"	"F21981_2"	1940	24200	120	4732	4489	1232	164	169	40	100	100	0	5898	5750	1496	135	144	42	100	100	0	0.793	0.770	0.771	0.757	1.345	0.766	0.916	120	436	10331	9940	-0.335	4568	5763	4325	5615	0
1	7	7	"PFF0440"	"F22946_1"	2120	24200	160	576	820	824	162	167	40	91	89	0	559	792	713	138	151	48	90	87	0	0.983	1.006	0.879	0.962	2.516	1.160	0.519	208	526	835	1312	-0.024	414	421	658	654	0
1	8	7	"PFF0446"	"F23145_4"	2320	24190	150	176	181	44	159	162	36	26	13	0	159	169	39	140	155	57	22	2	0	0.895	0.759	0.888	0.937	3.594	0.501	0.094	156	499	36	51	-0.160	17	19	22	29	-50
1	9	7	"PFF0452"	"F23274_1"	2490	24190	130	179	212	101	158	163	43	40	30	0	215	277	173	140	158	66	53	34	0	0.280	0.394	0.526	0.643	2.900	0.515	0.461	120	510	96	191	-1.837	21	75	54	137	0
1	10	7	"PFF0458"	"F23526_2"	2700	24200	120	678	682	206	167	176	50	100	98	0	1161	1198	307	145	160	55	100	100	0	0.503	0.489	0.476	0.466	1.379	0.499	0.826	120	522	1527	1568	-0.992	511	1016	515	1053	0
1	11	7	"PFF0461"	"F23551_1"	2890	24200	120	826	804	193	167	175	41	100	100	0	568	571	110	144	151	36	100	100	0	1.554	1.492	1.478	1.462	1.358	1.575	0.830	120	498	1083	1064	0.636	659	424	637	427	0
1	12	7	"PFF0463"	"F23564_1"	3080	24200	120	3271	3189	850	163	167	44	100	100	0	3281	3188	777	138	144	35	100	100	0	0.989	0.992	0.968	0.978	1.311	1.009	0.900	120	530	6251	6076	-0.016	3108	3143	3026	3050	0
1	13	7	"PFF1088"	"F45524_1"	3270	24190	120	812	797	190	160	164	44	100	100	0	445	446	107	139	145	33	99	99	0	2.131	2.075	2.230	2.124	1.441	2.148	0.836	120	498	958	944	1.091	652	306	637	307	0
1	14	7	"PFF1100"	"F45683_2"	3460	24190	130	1146	1187	320	159	163	36	100	100	0	1243	1243	334	139	147	37	100	100	0	0.894	0.931	0.921	0.934	1.395	0.910	0.870	120	559	2091	2132	-0.162	987	1104	1028	1104	0
1	15	7	"PFF1105"	"F45820_1"	3650	24190	130	303	310	86	159	165	37	93	82	0	302	313	80	140	147	37	100	91	0	0.889	0.873	0.857	0.794	2.120	0.816	0.521	120	564	306	324	-0.170	144	162	151	173	0
1	16	7	"PFF1110"	"F46067_3"	3840	24190	120	462	464	111	156	163	37	100	98	0	550	541	136	139	143	31	100	100	0	0.745	0.766	0.772	0.759	1.385	0.740	0.803	120	500	717	710	-0.426	306	411	308	402	0
1	17	7	"PFF1112"	"F46181_1"	4030	24190	130	628	636	171	153	156	32	100	99	0	478	480	122	137	142	29	99	98	0	1.393	1.408	1.384	1.410	1.559	1.438	0.847	120	544	816	826	0.478	475	341	483	343	0
1	18	7	"PFF1114"	"F46183_2"	4220	24190	120	232	236	42	155	158	29	89	68	0	239	248	65	141	145	26	93	81	0	0.786	0.757	0.728	0.755	2.213	0.652	0.357	120	514	175	188	-0.348	77	98	81	107	0
1	19	7	"PFF1142"	"F4688_1"	4420	24190	130	1360	1304	341	159	159	28	100	100	0	1179	1170	301	146	149	29	100	100	0	1.163	1.118	1.126	1.099	1.434	1.122	0.872	120	554	2234	2169	0.217	1201	1033	1145	1024	0
1	20	7	"PFF1151"	"F47145_2"	4610	24200	130	387	387	113	153	156	29	96	93	0	395	404	110	142	145	28	99	96	0	0.925	0.893	0.869	0.851	2.059	0.919	0.683	120	521	487	496	-0.113	234	253	234	262	0
1	21	7	"PFF1154"	"F47255_1"	4790	24190	130	229	236	61	154	157	28	78	65	0	225	229	52	143	145	26	89	71	0	0.915	0.953	0.974	0.892	2.593	1.096	0.333	120	493	157	168	-0.129	75	82	82	86	0
1	22	7	"PFF1156"	"F47255_3"	4970	24190	150	180	185	37	156	159	30	44	18	0	165	170	38	144	148	29	44	20	0	1.143	1.115	0.940	1.012	3.825	1.404	0.057	156	773	45	55	0.193	24	21	29	26	-50
1	1	8	"PFF1158"	"F47327_1"	1010	24400	130	439	438	145	148	153	34	95	89	0	407	409	108	133	140	35	100	96	0	1.062	1.051	1.060	0.959	1.786	1.133	0.761	120	614	565	566	0.087	291	274	290	276	0
1	2	8	"PFF1160"	"F47350_1"	1190	24410	150	160	161	30	150	152	31	23	5	0	153	158	33	133	138	32	31	13	0	0.500	0.440	0.760	0.918	4.092	0.549	0.007	156	553	30	36	-1.000	10	20	11	25	-50
1	3	8	"PFF1184"	"F48253_6"	1380	24410	150	167	171	43	148	151	31	38	16	0	168	171	43	132	136	29	55	28	0	0.528	0.590	0.919	0.902	3.573	0.822	0.135	156	592	55	62	-0.922	19	36	23	39	-50
1	4	8	"PFF1186"	"F48363_2"	1560	24380	110	247	262	73	154	160	42	85	51	0	255	264	69	134	142	37	97	83	0	0.769	0.831	0.830	0.800	2.191	0.976	0.558	80	445	214	238	-0.380	93	121	108	130	0
1	5	8	"PFF1188"	"F48395_1"	1760	24390	130	1171	1158	321	159	166	42	100	100	0	979	956	241	135	144	40	100	99	0	1.199	1.217	1.225	1.206	1.382	1.206	0.888	120	584	1856	1820	0.262	1012	844	999	821	0
1	6	8	"PFF1190"	"F48424_2"	1950	24390	120	542	560	147	156	197	516	22	0	0	591	613	170	135	202	890	0	0	0	0.846	0.845	0.835	0.844	1.319	0.513	0.542	120	496	842	882	-0.240	386	456	404	478	0
1	7	8	"PFF1193"	"F48446_1"	2150	24400	120	252	308	149	156	165	48	80	50	0	374	440	182	136	150	49	100	99	0	0.403	0.500	0.431	0.391	2.131	0.599	0.694	120	486	334	456	-1.310	96	238	152	304	0
1	8	8	"PFF1195"	"F48446_5"	2330	24390	110	365	371	79	158	164	38	100	98	0	349	345	60	135	150	50	98	96	0	0.967	1.014	0.987	0.995	1.566	1.061	0.666	80	471	421	423	-0.048	207	214	213	210	0
1	9	8	"PFF1220"	"F49665_1"	2540	24390	130	336	396	191	163	169	40	97	85	0	547	650	253	146	160	51	100	100	0	0.431	0.462	0.414	0.383	1.795	0.518	0.719	120	578	574	737	-1.213	173	401	233	504	0
1	10	8	"PFF1222"	"F49677_3"	2710	24390	130	3376	3415	1130	167	172	41	100	100	0	2333	2438	794	150	160	51	100	100	0	1.470	1.420	1.427	1.414	1.365	1.437	0.896	120	515	5392	5536	0.556	3209	2183	3248	2288	0
1	11	8	"PFF1225"	"F49959_1"	2900	24390	120	279	288	65	164	169	39	91	75	0	371	377	85	145	152	48	100	94	0	0.509	0.534	0.523	0.490	1.905	0.537	0.554	120	498	341	356	-0.975	115	226	124	232	0
1	12	8	"PFF1234"	"F50107_1"	3100	24400	150	181	189	48	159	162	33	39	16	0	164	168	33	140	145	33	41	11	0	0.917	1.071	1.250	1.219	3.105	0.983	0.033	156	571	46	58	-0.126	22	24	30	28	-50
1	13	8	"PFF1237"	"F50551_1"	3280	24390	140	229	236	58	163	170	79	39	10	0	276	264	75	144	151	46	80	66	0	0.500	0.608	0.624	0.613	3.049	1.249	0.342	156	534	198	193	-1.000	66	132	73	120	0
1	14	8	"PFF1239"	"F50598_1"	3470	24390	130	348	354	106	161	169	79	86	58	0	405	416	115	139	149	45	100	98	0	0.703	0.697	0.726	0.626	1.817	0.722	0.715	120	540	453	470	-0.508	187	266	193	277	0
1	15	8	"PFF1927"	"F960_2"	3670	24390	130	405	423	106	159	163	34	100	99	0	798	817	216	139	145	33	100	100	0	0.373	0.389	0.389	0.377	1.425	0.395	0.826	120	546	905	942	-1.422	246	659	264	678	0
1	16	8	"PFF1931"	"F960_7"	3850	24380	120	331	334	78	159	162	35	97	89	0	321	325	74	139	144	32	98	95	0	0.945	0.941	0.916	0.920	1.765	0.969	0.629	120	499	354	361	-0.082	172	182	175	186	0
1	17	8	"PFF1933"	"F9676_1"	4040	24380	120	651	661	213	152	155	32	100	100	0	735	732	228	134	141	30	100	99	0	0.830	0.851	0.830	0.838	1.569	0.848	0.824	120	500	1100	1107	-0.268	499	601	509	598	0
1	18	8	"PFI0003"	"I10209_1"	4230	24380	120	885	880	241	153	157	31	100	100	0	807	830	212	141	145	28	100	100	0	1.099	1.055	1.077	1.031	1.427	1.064	0.866	120	500	1398	1416	0.136	732	666	727	689	0
1	19	8	"PFI0005"	"I1033_3"	4420	24380	120	1299	1330	359	158	161	31	100	100	0	1936	1927	514	145	150	30	100	100	0	0.637	0.658	0.699	0.654	1.289	0.648	0.916	120	491	2932	2954	-0.650	1141	1791	1172	1782	0
1	20	8	"PFI0009"	"I10565_1"	4610	24380	130	236	240	47	155	158	31	89	65	0	305	311	74	141	145	30	99	96	0	0.494	0.500	0.507	0.476	2.039	0.464	0.452	120	495	245	255	-1.018	81	164	85	170	0
1	21	8	"PFI0038"	"I1136_2"	4790	24380	130	318	328	82	158	161	31	99	95	0	279	299	86	146	149	27	99	95	0	1.203	1.111	1.133	1.108	1.732	1.079	0.590	120	513	293	323	0.267	160	133	170	153	0
1	22	8	"PFI0041"	"I11448_2"	4980	24380	130	9054	8809	2757	163	166	31	100	100	0	9577	9437	3023	153	156	29	100	100	0	0.943	0.931	0.911	0.941	1.348	0.914	0.914	120	624	18315	17930	-0.084	8891	9424	8646	9284	0
1	1	9	"PFI0043"	"I11495_1"	1010	24590	120	2389	2375	778	153	155	29	100	100	0	2487	2655	825	142	146	29	100	100	0	0.954	0.884	0.900	0.871	1.340	0.888	0.896	120	537	4581	4735	-0.069	2236	2345	2222	2513	0
1	2	9	"PFI0045"	"I11523_4"	1190	24580	120	906	897	221	151	154	28	100	100	0	1067	1034	272	140	143	26	100	100	0	0.814	0.834	0.834	0.840	1.383	0.812	0.893	120	434	1682	1640	-0.296	755	927	746	894	0
1	3	9	"PFI0048"	"I1175_1"	1380	24590	130	232	241	62	149	152	30	83	65	0	259	261	58	135	141	33	96	85	0	0.669	0.730	0.690	0.640	2.323	0.757	0.422	120	477	207	218	-0.579	83	124	92	126	0
1	4	9	"PFI0053"	"I11857_2"	1570	24580	130	451	462	114	153	159	38	100	100	0	444	458	130	133	142	37	99	97	0	0.958	0.951	0.965	0.985	1.598	0.935	0.802	120	567	609	634	-0.062	298	311	309	325	0
1	5	9	"PFI0079"	"I12708_1"	1760	24580	130	251	272	80	155	161	41	86	63	0	318	340	115	132	139	35	96	94	0	0.516	0.563	0.522	0.554	2.596	0.552	0.519	120	559	282	325	-0.954	96	186	117	208	0
1	6	9	"PFI0085"	"I12812_3"	1960	24580	130	727	743	251	152	188	476	66	6	0	678	691	239	131	186	819	15	0	0	1.051	1.055	1.040	1.079	1.767	0.265	0.289	120	586	1122	1151	0.072	575	547	591	560	0
1	7	9	"PFI0087"	"I12861_2"	2150	24580	120	10639	10883	4410	152	159	41	100	100	0	15821	16087	5239	134	165	368	100	100	0	0.669	0.673	0.687	0.632	1.521	0.687	0.919	120	484	26174	26684	-0.581	10487	15687	10731	15953	0
1	8	9	"PFI0089"	"I12932_1"	2340	24580	120	293	296	67	153	159	36	97	81	0	371	374	105	134	145	41	96	95	0	0.591	0.596	0.556	0.586	1.819	0.547	0.573	120	505	377	383	-0.759	140	237	143	240	0
1	9	9	"PFI0099"	"I13128_2"	2520	24580	120	3599	3383	1109	156	162	36	100	100	0	3685	3496	1273	140	150	39	100	100	0	0.971	0.962	0.961	0.993	1.408	0.922	0.906	120	497	6988	6583	-0.042	3443	3545	3227	3356	0
1	10	9	"PFI0102"	"I13218_1"	2720	24580	130	268	263	59	158	164	36	83	66	0	272	274	57	146	155	50	90	68	0	0.873	0.820	0.856	0.726	2.344	0.736	0.400	120	550	236	233	-0.196	110	126	105	128	0
1	11	9	"PFI0124"	"I13978_1"	2900	24580	120	973	903	240	156	162	38	100	100	0	773	725	185	143	153	53	99	99	0	1.297	1.284	1.297	1.280	1.381	1.306	0.888	120	498	1447	1329	0.375	817	630	747	582	0
1	12	9	"PFI0126"	"I14041_1"	3100	24580	130	233	243	52	155	160	37	85	55	0	290	298	65	140	147	35	99	91	0	0.520	0.557	0.559	0.517	1.791	0.561	0.453	120	515	228	246	-0.943	78	150	88	158	0
1	13	9	"PFI0128"	"I14195_1"	3290	24580	120	3018	2841	811	162	183	213	100	100	0	2815	2751	649	145	154	60	100	100	0	1.070	1.028	1.050	0.999	1.308	1.062	0.915	120	481	5526	5285	0.097	2856	2670	2679	2606	0
1	14	9	"PFI0131"	"I1431_1"	3480	24570	120	828	809	216	164	186	216	98	84	0	506	515	139	143	154	63	98	96	0	1.829	1.734	1.751	1.749	1.421	1.746	0.868	120	466	1027	1017	0.871	664	363	645	372	0
1	15	9	"PFI0137"	"I14413_3"	3660	24570	120	1033	1025	258	160	164	36	100	100	0	1470	1439	347	140	148	38	100	100	0	0.656	0.666	0.676	0.661	1.334	0.657	0.893	120	481	2203	2164	-0.607	873	1330	865	1299	0
1	16	9	"PFI0141"	"I14670_1"	3860	24580	120	268	270	55	156	159	30	95	84	0	365	363	77	138	144	33	100	99	0	0.493	0.507	0.499	0.481	1.681	0.495	0.556	120	514	339	339	-1.019	112	227	114	225	0
1	17	9	"PFJ0122"	"J167_5"	4040	24570	130	294	347	421	153	157	31	93	80	0	314	348	132	135	140	28	96	96	0	0.788	0.911	0.748	0.725	1.832	2.886	0.449	120	550	320	407	-0.344	141	179	194	213	0
1	18	9	"PFJ0124"	"J167_7"	4230	24570	130	272	273	75	152	156	32	88	73	0	219	230	62	140	145	30	81	65	0	1.519	1.344	1.301	1.345	2.443	1.344	0.441	120	549	199	211	0.603	120	79	121	90	0
1	19	9	"PFJ0128"	"J170_18"	4420	24570	120	373	366	96	156	160	32	99	95	0	367	373	83	144	147	27	100	100	0	0.973	0.917	0.910	0.885	1.572	0.950	0.677	120	482	440	439	-0.039	217	223	210	229	0
1	20	9	"PFJ0137"	"J171_6"	4590	24570	150	162	184	72	155	159	32	37	24	0	156	191	103	145	148	32	37	25	0	0.636	0.630	0.767	0.853	3.278	0.565	0.373	156	594	18	75	-0.652	7	11	29	46	-50
1	21	9	"PFJ0150"	"J181_2"	4800	24570	130	536	547	175	162	164	33	100	98	0	611	633	179	148	151	32	100	100	0	0.808	0.794	0.799	0.747	1.609	0.808	0.778	120	561	837	870	-0.308	374	463	385	485	0
1	22	9	"PFJ0153"	"J181_9"	4990	24570	130	929	912	268	162	164	33	100	100	0	752	740	185	144	149	31	100	100	0	1.262	1.258	1.285	1.228	1.393	1.280	0.875	120	635	1375	1346	0.335	767	608	750	596	0
1	1	10	"PFJ0179"	"J198_2"	1010	24780	150	175	179	36	154	160	37	31	8	0	166	170	32	147	153	36	33	5	0	1.105	1.087	1.112	1.183	3.707	2.044	0.044	156	806	40	48	0.144	21	19	25	23	-50
1	2	10	"PFJ0184"	"J206_1"	1210	24780	120	364	356	95	149	151	28	96	92	0	431	438	106	138	144	32	99	99	0	0.734	0.690	0.678	0.641	1.691	0.697	0.745	120	495	508	507	-0.447	215	293	207	300	0
1	3	10	"PFJ0186"	"J206_6"	1390	24770	120	275	286	77	148	151	28	94	84	0	268	266	82	134	141	36	87	76	0	0.948	1.045	0.980	0.982	2.268	0.971	0.494	120	468	261	270	-0.077	127	134	138	132	0
1	4	10	"PFJ0188"	"J212_1"	1580	24770	130	687	713	249	150	153	33	100	100	0	720	747	259	129	136	34	98	97	0	0.909	0.911	0.853	0.942	1.908	0.906	0.824	120	522	1128	1181	-0.138	537	591	563	618	0
1	5	10	"PFJ0190"	"J212_4"	1760	24780	150	158	162	33	151	154	37	21	3	0	139	142	29	131	134	28	25	7	0	0.875	1.000	1.286	1.172	3.438	2.732	0.022	156	642	15	22	-0.193	7	8	11	11	-50
1	6	10	"PFJ0197"	"J218_1"	1960	24770	110	214	248	222	150	153	33	76	47	0	202	245	176	132	138	30	86	58	0	0.914	0.867	0.926	0.849	2.520	3.714	0.289	80	472	134	211	-0.129	64	70	98	113	0
1	7	10	"PFJ0220"	"J222_7"	2160	24770	120	336	349	93	151	157	38	99	93	0	292	297	61	134	140	34	99	95	0	1.171	1.215	1.210	1.176	1.719	1.359	0.579	120	568	343	361	0.228	185	158	198	163	0
1	8	10	"PFJ0228"	"J227_3"	2350	24770	120	938	934	281	147	153	34	99	99	0	526	537	152	133	142	40	97	97	0	2.013	1.948	1.957	1.974	1.472	2.006	0.875	120	497	1184	1191	1.009	791	393	787	404	0
1	9	10	"PFJ0231"	"J22_1"	2540	24770	120	396	415	142	149	155	36	98	95	0	412	428	128	132	143	41	100	98	0	0.882	0.899	0.865	0.848	1.594	0.955	0.763	120	494	527	562	-0.181	247	280	266	296	0
1	10	10	"PFJ0233"	"J22_3"	2710	24760	110	200	204	52	150	154	33	61	36	0	180	190	55	135	142	33	61	32	0	1.111	0.982	1.017	1.018	3.594	1.173	0.192	80	444	95	109	0.152	50	45	54	55	0
1	11	10	"PFJ0238"	"J232_6"	2910	24770	120	258	266	65	153	160	42	81	64	0	274	275	61	134	143	38	97	83	0	0.750	0.801	0.775	0.725	2.133	0.801	0.383	120	534	245	254	-0.415	105	140	113	141	0
1	12	10	"PFJ0242"	"J236_1"	3100	24770	130	569	566	149	157	164	41	100	99	0	611	621	133	137	148	43	100	100	0	0.869	0.845	0.822	0.809	1.422	0.867	0.782	120	567	886	893	-0.202	412	474	409	484	0
1	13	10	"PFJ0262"	"J248_1"	3300	24760	110	242	259	76	159	179	212	11	0	0	258	274	73	140	151	58	87	50	0	0.703	0.746	0.687	0.632	2.286	1.009	0.422	80	425	201	234	-0.508	83	118	100	134	0
1	14	10	"PFJ0264"	"J248_11"	3470	24770	150	159	162	33	164	179	188	0	0	0	139	144	32	142	152	53	7	1	0	1.667	-1.000	1.385	1.160	5.236	3.914	0.354	156	550	-8	0	0.737	-5	-3	-2	2	-50
1	15	10	"PFJ0267"	"J248_5"	3670	24770	150	158	165	35	159	163	39	17	4	0	148	158	42	137	145	36	27	10	0	-0.091	0.286	0.817	0.805	4.301	1.626	0.012	156	573	10	27	Error	-1	11	6	21	-50
1	16	10	"PFJ0271"	"J252_2"	3860	24770	120	268	271	57	152	156	31	95	87	0	349	349	86	139	144	31	97	94	0	0.552	0.567	0.569	0.546	1.840	0.547	0.572	120	482	326	329	-0.856	116	210	119	210	0
1	17	10	"PFJ0273"	"J252_4"	4050	24770	130	1233	1121	364	151	156	30	99	98	0	1061	1018	329	139	144	28	100	99	0	1.174	1.104	1.148	1.090	1.844	1.114	0.859	120	561	2004	1849	0.231	1082	922	970	879	0
1	18	10	"PFJ0275"	"J2541_2"	4240	24760	120	353	364	118	151	156	32	95	92	0	476	484	149	142	146	30	97	96	0	0.605	0.623	0.606	0.562	2.150	0.631	0.752	120	546	536	555	-0.725	202	334	213	342	0
1	19	10	"PFK0357"	"Kn3479_1"	4440	24760	90	250	253	53	156	161	34	88	65	0	253	269	80	147	150	28	88	78	0	0.887	0.795	0.768	0.791	2.390	0.718	0.393	52	351	200	219	-0.173	94	106	97	122	0
1	20	10	"PFK0369"	"Kn3690_1"	4610	24760	130	795	786	222	159	163	33	100	100	0	791	767	209	150	155	34	100	100	0	0.992	1.016	1.039	1.013	1.409	0.991	0.841	120	554	1277	1244	-0.011	636	641	627	617	0
1	21	10	"PFK0371"	"Kn3698_1"	4810	24760	130	379	390	105	167	169	33	100	95	0	409	425	120	149	152	32	100	99	0	0.815	0.808	0.836	0.786	1.525	0.810	0.774	120	562	472	499	-0.294	212	260	223	276	0
1	22	10	"PFK0373"	"Kn3698_4"	5000	24760	120	548	539	139	158	160	33	100	100	0	909	910	284	139	143	28	100	99	0	0.506	0.494	0.512	0.505	1.537	0.467	0.853	120	556	1160	1152	-0.981	390	770	381	771	0
1	1	11	"PFK0375"	"Kn3744_1"	1020	24970	120	608	605	217	152	181	185	87	66	0	783	774	246	141	177	192	95	84	0	0.710	0.716	0.683	0.681	2.014	0.726	0.827	120	566	1098	1086	-0.494	456	642	453	633	0
1	2	11	"PFK0378"	"Kn3773_1"	1210	24970	120	426	423	114	148	150	29	98	97	0	474	486	109	136	142	31	100	100	0	0.822	0.786	0.812	0.750	1.558	0.825	0.777	120	478	616	625	-0.282	278	338	275	350	0
1	3	11	"PFK0408"	"Kn4447_1"	1400	24960	120	286	289	57	146	148	27	100	93	0	276	277	56	131	136	29	98	94	0	0.966	0.979	0.891	0.963	1.885	1.002	0.580	120	521	285	289	-0.051	140	145	143	146	0
1	4	11	"PFK0410"	"Kn4524_1"	1590	24970	120	272	275	54	144	146	29	95	91	0	345	346	70	127	130	24	100	99	0	0.587	0.598	0.572	0.560	1.811	0.599	0.677	120	518	346	350	-0.768	128	218	131	219	0
1	5	11	"PFK0412"	"Kn459_3"	1780	24970	120	698	665	186	143	145	29	99	98	0	831	793	177	130	133	28	100	100	0	0.792	0.787	0.791	0.740	1.530	0.805	0.873	120	465	1256	1185	-0.337	555	701	522	663	0
1	6	11	"PFK0415"	"Kn4670_1"	1970	24960	120	277	286	66	149	150	30	95	90	0	219	221	45	135	139	31	90	70	0	1.524	1.593	1.479	1.541	2.572	1.863	0.341	120	575	212	223	0.608	128	84	137	86	0
1	7	11	"PFK0423"	"Kn4895_2"	2160	24960	90	193	202	35	147	151	32	73	34	0	219	220	46	132	139	32	92	69	0	0.529	0.625	0.687	0.659	2.283	0.597	0.082	52	364	133	143	-0.919	46	87	55	88	0
1	8	11	"PFK0431"	"Kn5081_1"	2350	24960	130	301	312	63	146	153	69	93	64	0	589	585	148	132	147	155	98	84	0	0.339	0.366	0.375	0.359	1.550	0.337	0.691	120	617	612	619	-1.560	155	457	166	453	0
1	9	11	"PFK0462"	"Kn585_3"	2550	24960	120	291	301	64	146	155	75	88	47	0	448	441	109	128	148	170	90	40	0	0.453	0.495	0.496	0.484	1.613	0.482	0.706	120	512	465	468	-1.142	145	320	155	313	0
1	10	11	"PFK0466"	"Kn588_2"	2730	24960	120	382	523	922	145	149	32	100	98	0	484	515	219	131	137	33	100	100	0	0.671	0.984	0.654	0.662	1.725	3.478	0.423	120	519	590	762	-0.575	237	353	378	384	0
1	11	11	"PFK0469"	"Kn5905_4"	2920	24960	120	252	253	49	149	155	36	95	72	0	358	362	77	133	137	29	100	99	0	0.458	0.454	0.447	0.434	1.773	0.426	0.479	120	484	328	333	-1.127	103	225	104	229	0
1	12	11	"PFK0476"	"Kn603_2"	3100	24950	130	2793	2808	850	161	168	46	100	100	0	2522	2483	841	141	154	53	99	99	0	1.105	1.130	1.132	1.200	1.623	1.091	0.891	120	548	5013	4989	0.145	2632	2381	2647	2342	0
1	13	11	"PFK0484"	"Kn656_1"	3300	24960	120	302	304	81	169	176	47	85	68	0	314	333	81	149	163	53	100	87	0	0.806	0.734	0.740	0.646	2.104	0.806	0.501	120	520	298	319	-0.311	133	165	135	184	0
1	14	11	"PFK0486"	"Kn657_2"	3490	24950	140	694	682	297	164	169	37	95	92	0	627	642	280	147	156	40	98	93	0	1.104	1.046	1.070	0.962	1.924	1.059	0.808	156	535	1010	1013	0.143	530	480	518	495	0
1	15	11	"PFK0519"	"Kn819_1"	3680	24960	130	2657	2659	889	161	167	40	100	100	0	2806	2887	849	140	147	35	100	100	0	0.936	0.909	0.921	0.877	1.417	0.931	0.894	120	505	5162	5245	-0.095	2496	2666	2498	2747	0
1	16	11	"PFK0523"	"Kn8362_1"	3870	24960	130	434	435	104	154	159	36	100	99	0	474	481	93	139	145	32	100	100	0	0.836	0.822	0.828	0.785	1.490	0.860	0.757	120	546	615	623	-0.259	280	335	281	342	0
1	17	11	"PFK0526"	"Kn8409_1"	4060	24960	130	286	292	71	153	159	40	93	80	0	467	466	106	146	150	34	100	100	0	0.414	0.434	0.429	0.412	1.675	0.439	0.618	120	534	454	459	-1.271	133	321	139	320	0
1	18	11	"PFK0538"	"Kn906_1"	4240	24950	130	421	412	103	154	159	40	99	93	0	437	428	102	146	150	29	100	100	0	0.918	0.915	0.929	0.899	1.537	0.927	0.749	120	557	558	540	-0.124	267	291	258	282	0
1	19	11	"PFK0541"	"Kn918_1"	4440	24950	130	2456	2297	639	156	158	31	100	100	0	2674	2566	680	148	151	29	100	100	0	0.911	0.885	0.902	0.880	1.308	0.891	0.905	120	579	4826	4559	-0.135	2300	2526	2141	2418	0
1	20	11	"PFK0549"	"Kn945_1"	4620	24950	130	1158	1091	286	160	164	33	100	100	0	1396	1273	317	153	156	31	100	100	0	0.803	0.831	0.846	0.825	1.344	0.817	0.903	120	547	2241	2051	-0.317	998	1243	931	1120	0
1	21	11	"PFK1038"	"Ks510_8"	4810	24950	130	839	817	289	163	168	36	100	96	0	532	514	170	150	155	31	98	95	0	1.770	1.797	1.888	1.775	1.793	1.823	0.778	120	575	1058	1018	0.823	676	382	654	364	0
1	22	11	"PFK1040"	"Ks51_11"	5010	24950	120	933	913	262	160	163	36	100	100	0	889	854	262	145	149	28	100	100	0	1.039	1.062	1.012	1.072	1.468	1.062	0.860	120	536	1517	1462	0.055	773	744	753	709	0
1	1	12	"PFK1042"	"Ks51_2"	1070	25140	110	299	362	227	158	197	210	31	12	0	426	498	342	151	203	224	56	25	0	0.513	0.588	0.583	0.661	3.001	0.688	0.492	80	447	416	551	-0.964	141	275	204	347	0
1	2	12	"PFK1044"	"Ks51_4"	1220	25160	120	483	576	313	150	155	35	100	99	0	722	957	612	141	151	39	100	100	0	0.573	0.522	0.522	0.525	1.598	0.492	0.831	120	507	914	1242	-0.803	333	581	426	816	0
1	3	12	"PFK1046"	"Ks51_6"	1410	25150	110	196	202	42	149	151	31	63	40	0	234	244	59	135	142	33	97	75	0	0.475	0.486	0.566	0.487	2.223	0.563	0.281	80	507	146	162	-1.075	47	99	53	109	0
1	4	12	"PFK1048"	"Ks532_3"	1610	25140	90	195	190	31	150	156	33	59	21	0	200	205	46	132	139	31	78	55	0	0.662	0.548	0.623	0.522	3.821	0.699	0.196	52	338	113	113	-0.596	45	68	40	73	0
1	5	12	"PFK1074"	"Ks56_11"	1780	25160	140	337	340	93	147	151	32	95	91	0	364	362	73	130	135	28	100	98	0	0.812	0.832	0.817	0.779	1.628	0.900	0.709	156	641	424	425	-0.301	190	234	193	232	0
1	6	12	"PFK1076"	"Ks56_16"	1970	25150	110	283	284	74	146	150	30	96	87	0	248	261	67	135	141	36	96	82	0	1.212	1.095	1.125	1.050	2.310	1.146	0.536	80	463	250	264	0.278	137	113	138	126	0
1	7	12	"PFK1078"	"Ks56_18"	2170	25150	120	285	303	102	145	149	30	98	93	0	305	308	79	135	143	37	95	90	0	0.824	0.913	0.839	0.903	1.843	1.025	0.592	120	525	310	331	-0.280	140	170	158	173	0
1	8	12	"PFK1080"	"Ks56_23"	2350	25160	120	231	234	51	148	157	81	50	6	0	306	305	66	129	148	182	45	0	0	0.469	0.489	0.491	0.450	2.205	0.455	0.402	120	434	260	262	-1.093	83	177	86	176	0
1	9	12	"PFK1082"	"Ks56_26"	2540	25170	150	151	153	28	148	157	71	1	0	0	135	137	32	129	145	155	0	0	0	0.500	0.625	0.832	0.793	3.564	0.297	0.325	156	614	9	13	-1.000	3	6	5	8	-50
1	10	12	"PFK1085"	"Ks56_32"	2730	25150	120	613	621	149	147	152	34	100	100	0	677	684	193	131	137	33	100	99	0	0.853	0.857	0.887	0.879	1.459	0.808	0.827	120	494	1012	1027	-0.229	466	546	474	553	0
1	11	12	"PFK1110"	"Ks624_12"	2920	25150	120	379	380	71	151	156	34	100	98	0	421	417	104	133	137	28	99	98	0	0.792	0.806	0.831	0.843	1.589	0.744	0.760	120	507	516	513	-0.337	228	288	229	284	0
1	12	12	"PFK1113"	"Ks624_4"	3110	25150	120	364	374	86	157	166	46	99	96	0	491	503	130	137	152	52	100	99	0	0.585	0.593	0.578	0.585	1.600	0.566	0.713	120	456	561	583	-0.774	207	354	217	366	0
1	13	12	"PFK1115"	"Ks625_10"	3290	25160	150	158	162	29	160	169	45	9	0	0	145	152	39	143	157	52	12	2	0	-1.000	0.222	0.839	0.855	3.993	0.599	0.114	156	554	0	11	Error	-2	2	2	9	-50
1	14	12	"PFK1117"	"Ks625_14"	3490	25150	120	930	938	281	158	162	36	100	100	0	1288	1256	403	142	150	39	99	98	0	0.674	0.700	0.682	0.732	1.610	0.685	0.879	120	450	1918	1894	-0.570	772	1146	780	1114	0
1	15	12	"PFK1119"	"Ks625_7"	3680	25150	120	233	239	71	157	161	35	80	55	0	371	371	112	142	147	34	94	93	0	0.332	0.358	0.344	0.329	1.987	0.377	0.415	120	463	305	311	-1.591	76	229	82	229	0
1	16	12	"PFK1122"	"Ks646_2"	3870	25150	120	304	305	68	156	158	32	98	89	0	410	408	90	141	148	40	100	95	0	0.550	0.558	0.567	0.539	1.621	0.534	0.640	120	427	417	416	-0.862	148	269	149	267	0
1	17	12	"PFK1144"	"Ks66_16"	4060	25150	120	616	603	189	160	164	40	97	96	0	614	614	168	149	159	45	96	96	0	0.981	0.953	0.959	0.911	1.646	0.986	0.813	120	494	921	908	-0.028	456	465	443	465	0
1	18	12	"PFK1146"	"Ks66_3"	4260	25130	110	217	226	55	160	166	42	57	30	0	232	239	58	155	160	36	80	52	0	0.740	0.786	0.792	0.705	2.282	0.893	0.284	80	459	134	150	-0.434	57	77	66	84	0
1	19	12	"PFK1149"	"Ks66_7"	4440	25140	130	482	478	112	159	161	30	100	100	0	408	400	97	148	152	29	98	96	0	1.242	1.266	1.237	1.339	1.803	1.249	0.776	120	538	583	571	0.313	323	260	319	252	0
1	20	12	"PFK1151"	"Ks68_13"	4630	25150	130	4357	4273	1339	161	165	38	100	100	0	3641	3503	1068	152	156	39	100	100	0	1.203	1.227	1.219	1.225	1.359	1.220	0.905	120	476	7685	7463	0.266	4196	3489	4112	3351	0
1	21	12	"PFK1153"	"Ks692_12"	4810	25160	150	170	172	30	159	165	39	23	1	0	157	159	28	149	153	37	13	5	0	1.375	1.300	1.435	1.289	3.904	3.109	0.003	156	561	19	23	0.459	11	8	13	10	-50
1	22	12	"PFK1155"	"Ks692_6"	5000	25130	130	286	295	78	156	159	32	90	80	0	274	282	84	145	149	24	94	85	0	1.008	1.015	0.996	1.010	1.982	0.969	0.619	120	605	259	276	0.011	130	129	139	137	0
1	1	13	"PFM0107"	"M17691_2"	1020	25370	170	363	395	201	162	181	99	83	51	0	436	569	416	157	188	127	86	57	0	0.720	0.566	0.553	0.592	1.855	0.483	0.634	208	1014	480	645	-0.473	201	279	233	412	0
1	2	13	"PFM0110"	"M18079_3"	1220	25350	110	502	532	192	159	172	82	100	95	0	529	625	255	153	163	46	100	100	0	0.912	0.790	0.820	0.816	1.526	0.799	0.664	80	420	719	845	-0.133	343	376	373	472	0
1	3	13	"PFM0112"	"M18079_5"	1410	25350	120	775	752	257	148	152	35	99	98	0	792	795	217	140	146	33	100	99	0	0.962	0.922	0.923	0.858	1.543	0.964	0.897	120	448	1279	1259	-0.056	627	652	604	655	0
1	4	13	"PFM0116"	"M18377_2"	1550	25350	150	151	161	38	147	151	34	25	10	0	135	157	61	132	139	32	23	17	0	1.333	0.560	0.867	0.945	4.421	0.458	0.119	156	721	7	39	0.415	4	3	14	25	-50
1	5	13	"PFM0118"	"M1840_2"	1790	25350	120	318	330	88	147	154	37	97	90	0	449	468	122	129	134	28	100	100	0	0.534	0.540	0.533	0.501	1.665	0.534	0.712	120	504	491	522	-0.904	171	320	183	339	0
1	6	13	"PFM0121"	"M18869_1"	1980	25350	130	654	635	193	147	154	36	99	97	0	551	555	119	133	140	35	100	100	0	1.213	1.156	1.172	1.076	1.667	1.243	0.813	120	473	925	910	0.278	507	418	488	422	0
1	7	13	"PFM0142"	"M196_6"	2110	25330	130	411	422	109	147	154	35	99	96	0	384	388	91	136	146	41	100	97	0	1.065	1.091	1.032	1.068	1.472	1.109	0.782	120	488	512	527	0.090	264	248	275	252	0
1	8	13	"PFM0144"	"M196_8"	2310	25330	120	919	907	297	150	180	264	93	77	0	754	745	218	133	154	138	97	93	0	1.238	1.237	1.302	1.192	1.606	1.469	0.793	120	483	1390	1369	0.308	769	621	757	612	0
1	9	13	"PFM0148"	"M19895_2"	2490	25330	110	237	241	42	149	155	36	95	60	0	232	238	40	132	144	42	96	70	0	0.880	0.868	0.785	0.807	1.832	0.859	0.294	80	419	188	198	-0.184	88	100	92	106	0
1	10	13	"PFM0152"	"M20060_1"	2690	25330	110	325	334	73	148	153	35	100	96	0	381	398	78	133	141	34	100	100	0	0.714	0.702	0.690	0.677	1.538	0.693	0.655	80	493	425	451	-0.487	177	248	186	265	0
1	11	13	"PFM0154"	"M20186_2"	2880	25330	80	477	481	110	146	152	32	100	100	0	440	444	100	133	141	44	100	100	0	1.078	1.077	1.086	1.071	1.450	1.070	0.701	52	324	638	646	0.109	331	307	335	311	0
1	12	13	"PFM0156"	"M20989_1"	3060	25320	100	666	679	165	147	156	53	100	100	0	673	669	202	131	142	48	97	97	0	0.958	0.989	0.941	1.055	1.722	0.937	0.828	80	431	1061	1070	-0.063	519	542	532	538	0
1	13	13	"PFM0179"	"M22143_2"	3260	25320	120	240	246	54	146	149	31	94	74	0	287	289	65	134	138	28	99	97	0	0.614	0.645	0.603	0.603	2.110	0.615	0.422	120	471	247	255	-0.703	94	153	100	155	0
1	14	13	"PFM0182"	"M22193_2"	3450	25320	130	448	447	96	149	151	30	100	99	0	463	463	101	136	138	25	100	100	0	0.914	0.911	0.934	0.896	1.519	0.902	0.778	120	503	626	625	-0.129	299	327	298	327	0
1	15	13	"PFM0184"	"M22193_8"	3630	25320	110	310	318	62	148	150	27	100	98	0	376	380	63	133	137	30	100	100	0	0.667	0.688	0.722	0.658	1.519	0.715	0.726	80	424	405	417	-0.585	162	243	170	247	0
1	16	13	"PFM0186"	"M22451_2"	3830	25320	150	173	177	39	153	154	29	37	16	0	144	155	51	134	141	37	23	10	0	2.000	1.143	1.048	1.336	4.302	0.775	0.080	156	583	30	45	1.000	20	10	24	21	-50
1	17	13	"PFM0193"	"M22678_3"	4010	25330	120	404	416	129	153	155	30	97	94	0	615	624	192	138	146	42	98	95	0	0.526	0.541	0.558	0.538	1.816	0.537	0.778	120	454	728	749	-0.926	251	477	263	486	0
1	18	13	"PFM0196"	"M2305_1"	4200	25320	130	322	324	83	161	167	37	94	86	0	276	282	62	152	161	53	90	63	0	1.298	1.254	1.193	1.214	2.014	1.246	0.418	120	617	285	293	0.377	161	124	163	130	0
1	19	13	"PFM0218"	"M24561_3"	4420	25320	110	594	574	123	162	167	38	100	98	0	626	629	132	150	154	36	100	100	0	0.908	0.860	0.955	0.848	1.395	0.844	0.801	80	436	908	891	-0.140	432	476	412	479	0
1	20	13	"PFM0224"	"M24933_22"	4580	25330	120	274	303	121	158	163	38	88	75	0	305	329	113	150	154	40	96	85	0	0.748	0.810	0.760	0.718	1.984	0.963	0.582	120	448	271	324	-0.418	116	155	145	179	0
1	21	13	"PFM0227"	"M24933_9"	4770	25320	130	356	366	92	158	162	37	99	94	0	351	358	96	153	159	42	97	93	0	1.000	1.015	0.954	1.014	1.657	0.990	0.715	120	447	396	413	0.000	198	198	208	205	0
1	22	13	"PFM0229"	"M25032_3"	4970	25320	120	857	858	252	155	157	27	100	99	0	1176	1114	274	147	151	29	100	100	0	0.682	0.727	0.713	0.697	1.486	0.736	0.873	120	540	1731	1670	-0.552	702	1029	703	967	0
1	1	14	"PFM0231"	"M2511_3"	980	25530	150	339	353	128	153	167	70	84	67	0	342	351	136	145	163	60	85	73	0	0.944	0.971	0.964	0.967	1.858	0.922	0.628	156	775	383	406	-0.083	186	197	200	206	-50
1	2	14	"PFM0234"	"M25344_2"	1180	25530	120	396	417	183	164	183	85	81	59	0	419	546	347	159	177	62	96	86	0	0.892	0.654	0.758	0.658	2.139	0.568	0.625	120	441	492	640	-0.164	232	260	253	387	0
1	3	14	"PFM0693"	"M50721_5"	1350	25530	130	465	471	101	149	154	34	100	100	0	467	509	212	139	146	34	99	98	0	0.963	0.870	1.027	0.955	1.684	0.735	0.647	120	519	644	692	-0.054	316	328	322	370	0
1	4	14	"PFM0695"	"M51089_1"	1540	25530	110	265	266	57	145	149	33	96	82	0	274	289	77	131	139	37	100	92	0	0.839	0.766	0.846	0.743	2.107	0.666	0.397	80	446	263	279	-0.253	120	143	121	158	0
1	5	14	"PFM0698"	"M51323_1"	1740	25530	120	1044	1037	267	148	152	34	100	100	0	982	942	286	132	139	36	98	96	0	1.054	1.098	1.061	1.192	1.740	1.074	0.902	120	526	1746	1699	0.076	896	850	889	810	0
1	6	14	"PFM0702"	"M5172_2"	1930	25530	120	210	214	42	146	151	34	80	44	0	264	276	66	133	138	31	100	90	0	0.489	0.476	0.461	0.436	2.036	0.451	0.277	120	481	195	211	-1.033	64	131	68	143	0
1	7	14	"PFM0705"	"M52114_1"	2120	25530	120	760	760	221	147	153	36	100	98	0	1031	1049	279	130	142	40	100	99	0	0.680	0.667	0.692	0.642	1.460	0.670	0.863	120	507	1514	1532	-0.556	613	901	613	919	0
1	8	14	"PFM0710"	"M52423_1"	2310	25530	120	406	411	94	150	177	256	50	0	0	770	756	203	134	157	134	97	94	0	0.403	0.420	0.431	0.419	1.528	0.894	0.415	120	515	892	883	-1.313	256	636	261	622	0
1	9	14	"PFM0728"	"M53642_4"	2500	25530	120	538	547	130	150	153	33	100	100	0	571	559	133	135	145	40	100	100	0	0.890	0.936	0.916	0.938	1.443	0.946	0.820	120	532	824	821	-0.168	388	436	397	424	0
1	10	14	"PFM0732"	"M53850_1"	2690	25530	120	4509	4576	1593	149	152	32	100	100	0	3400	3472	930	133	142	36	100	100	0	1.335	1.326	1.333	1.265	1.483	1.401	0.897	120	531	7627	7766	0.416	4360	3267	4427	3339	0
1	11	14	"PFM0734"	"M53930_1"	2880	25530	120	1216	1182	321	148	154	50	100	100	0	1185	1179	290	133	141	35	100	100	0	1.015	0.989	0.995	0.966	1.427	1.005	0.894	120	529	2120	2080	0.022	1068	1052	1034	1046	0
1	12	14	"PFM0738"	"M54370_2"	3070	25530	150	169	175	39	148	155	47	27	5	0	148	157	44	137	144	41	24	6	0	1.909	1.350	1.026	1.039	3.665	1.812	0.156	156	697	32	47	0.933	21	11	27	20	-50
1	13	14	"PFM0742"	"M5455_1"	3270	25530	130	601	622	177	149	156	42	97	96	0	792	812	193	137	145	39	100	100	0	0.690	0.701	0.698	0.669	1.511	0.715	0.863	120	624	1107	1148	-0.535	452	655	473	675	0
1	14	14	"PFM0744"	"M5455_6"	3460	25510	110	217	219	51	154	158	41	67	26	0	270	279	75	141	148	38	97	80	0	0.488	0.471	0.524	0.513	2.144	0.449	0.274	80	482	192	203	-1.034	63	129	65	138	0
1	15	14	"PFM0765"	"M55888_4"	3640	25520	120	317	321	68	149	152	29	100	98	0	304	314	74	136	139	28	99	96	0	1.000	0.966	1.008	0.997	1.845	0.910	0.616	120	539	336	350	0.000	168	168	172	178	0
1	16	14	"PFM0770"	"M55941_1"	3830	25530	150	144	148	31	150	154	31	14	3	0	125	138	43	133	138	28	17	10	0	0.750	-0.400	0.800	0.843	3.856	1.055	0.029	156	684	-14	3	-0.415	-6	-8	-2	5	-50
1	17	14	"PFM0772"	"M56059_1"	4020	25520	110	219	219	37	150	154	31	83	55	0	367	359	67	135	144	52	100	100	0	0.297	0.308	0.313	0.279	2.215	0.236	0.303	80	457	301	293	-1.749	69	232	69	224	0
1	18	14	"PFM0780"	"M56462_2"	4210	25520	120	1734	1603	661	159	162	37	95	95	0	1348	1226	513	149	160	67	95	95	0	1.314	1.341	1.368	1.325	1.579	1.331	0.878	120	569	2774	2521	0.394	1575	1199	1444	1077	0
1	19	14	"PFM0782"	"M56512_15"	4420	25520	150	185	185	65	162	166	43	32	10	0	163	178	85	149	159	64	30	9	0	1.643	0.793	0.739	0.788	3.198	0.462	0.236	156	702	37	52	0.716	23	14	23	29	-50
1	20	14	"PFM0785"	"M56710_1"	4590	25510	110	630	616	134	155	158	40	100	100	0	619	623	131	149	159	71	100	100	0	1.011	0.973	0.949	0.960	1.402	0.926	0.814	80	409	945	935	0.015	475	470	461	474	0
1	21	14	"PFM0809"	"M58416_1"	4780	25520	150	170	172	47	159	162	40	27	5	0	173	183	54	151	161	67	23	3	0	0.500	0.406	0.878	0.992	4.373	0.410	0.141	156	701	33	45	-1.000	11	22	13	32	-50
1	22	14	"PFM0815"	"M58784_1"	4960	25500	130	172	184	47	162	164	31	39	18	0	173	188	62	151	157	43	34	18	0	0.455	0.595	0.712	0.786	4.176	0.494	0.117	120	625	32	59	-1.138	10	22	22	37	0
1	1	15	"PFM0817"	"M58847_5"	990	25720	110	382	389	78	147	153	39	100	98	0	598	625	184	140	149	41	100	100	0	0.513	0.499	0.512	0.501	1.594	0.448	0.727	80	535	693	727	-0.963	235	458	242	485	0
1	2	15	"PFM0820"	"M5894_7"	1190	25730	130	286	304	97	155	161	41	90	76	0	357	400	159	148	161	52	98	88	0	0.627	0.591	0.615	0.608	1.938	0.541	0.490	120	593	340	401	-0.674	131	209	149	252	0
1	3	15	"PFM0824"	"M59170_6"	1390	25740	150	159	163	35	157	160	34	19	3	0	149	162	47	141	153	48	25	7	0	0.250	0.286	0.806	0.794	3.987	0.467	0.128	156	624	10	27	-2.000	2	8	6	21	-50
1	4	15	"PFM0828"	"M59497_4"	1570	25730	120	1032	993	291	153	156	32	99	98	0	907	899	216	131	140	36	100	100	0	1.133	1.094	1.117	1.020	1.579	1.134	0.894	120	502	1655	1608	0.180	879	776	840	768	0
1	5	15	"PFN0330"	"N134_61"	1760	25720	130	439	442	98	148	152	31	100	100	0	410	416	88	133	140	33	100	99	0	1.051	1.039	1.083	1.032	1.524	1.060	0.780	120	556	568	577	0.071	291	277	294	283	0
1	6	15	"PFN0332"	"N134_67"	1950	25730	130	698	669	208	146	152	31	99	97	0	589	590	139	135	141	32	100	99	0	1.216	1.149	1.177	1.078	1.542	1.213	0.845	120	523	1006	978	0.282	552	454	523	455	0
1	7	15	"PFN0334"	"N134_74"	2140	25730	120	222	229	51	150	157	44	77	39	0	255	263	92	134	141	37	93	87	0	0.595	0.612	0.607	0.632	2.222	0.567	0.225	120	548	193	208	-0.749	72	121	79	129	0
1	8	15	"PFN0336"	"N134_76"	2330	25720	120	746	719	209	151	155	35	99	97	0	442	439	107	133	140	32	99	97	0	1.926	1.856	1.837	1.816	1.575	1.987	0.812	120	498	904	874	0.945	595	309	568	306	0
1	9	15	"PFN0338"	"N134_78"	2520	25720	120	211	215	39	151	154	34	77	35	0	313	321	76	133	140	32	99	95	0	0.333	0.340	0.333	0.316	2.038	0.299	0.334	120	482	240	252	-1.585	60	180	64	188	0
1	10	15	"PFN0342"	"N134_83"	2700	25720	120	904	861	221	152	155	32	100	100	0	981	969	269	135	141	30	99	99	0	0.889	0.850	0.836	0.863	1.485	0.836	0.913	120	498	1598	1543	-0.170	752	846	709	834	0
1	11	15	"PFN0360"	"N135_22"	2900	25720	120	427	427	95	153	156	32	100	98	0	255	283	211	138	142	28	95	90	0	2.342	1.890	2.367	2.357	1.834	1.042	0.313	120	498	391	419	1.228	274	117	274	145	0
1	12	15	"PFN0363"	"N135_27"	3090	25720	120	231	234	48	154	158	34	81	57	0	244	251	59	139	143	29	91	80	0	0.733	0.714	0.695	0.720	2.479	0.701	0.366	120	419	182	192	-0.447	77	105	80	112	0
1	13	15	"PFN0365"	"N135_7"	3270	25720	110	240	245	47	154	160	39	88	55	0	351	350	55	138	143	31	100	100	0	0.404	0.429	0.438	0.385	1.951	0.419	0.438	80	436	299	303	-1.308	86	213	91	212	0
1	14	15	"PFN0367"	"N135_9"	3460	25720	110	320	322	62	153	158	37	100	95	0	331	330	55	139	144	33	100	100	0	0.870	0.885	0.853	0.860	1.626	0.935	0.599	80	510	359	360	-0.201	167	192	169	191	0
1	15	15	"PFN0369"	"N136_13"	3660	25720	120	360	376	105	151	154	30	97	94	0	597	621	176	138	142	27	99	99	0	0.455	0.466	0.450	0.433	1.729	0.453	0.746	120	596	668	708	-1.135	209	459	225	483	0
1	16	15	"PFN0371"	"N136_16"	3860	25710	80	173	181	46	153	158	37	36	19	0	243	241	65	144	148	31	82	71	0	0.202	0.289	0.421	0.407	2.674	0.412	0.107	52	281	119	125	-2.307	20	99	28	97	0
1	17	15	"PFN0390"	"N137_31"	4030	25720	130	774	768	199	156	159	35	100	99	0	744	757	186	142	146	29	100	100	0	1.027	0.995	0.966	0.975	1.477	0.999	0.848	120	596	1220	1227	0.038	618	602	612	615	0
1	18	15	"PFN0393"	"N137_38"	4210	25710	110	167	180	53	162	166	34	32	16	0	203	211	65	149	152	30	62	43	0	0.093	0.290	0.833	0.811	3.213	0.417	0.078	80	475	59	80	-3.433	5	54	18	62	0
1	19	15	"PFN0395"	"N137_4"	4410	25720	120	452	455	114	163	166	32	98	98	0	601	600	151	151	155	34	100	100	0	0.642	0.650	0.642	0.630	1.652	0.634	0.760	120	532	739	741	-0.639	289	450	292	449	0
1	20	15	"PFN0398"	"N137_44"	4600	25720	120	283	289	63	155	160	43	95	77	0	471	467	108	149	160	68	99	95	0	0.398	0.421	0.385	0.400	1.719	0.378	0.583	120	564	450	452	-1.331	128	322	134	318	0
1	21	15	"PFN0400"	"N137_5"	4790	25730	110	332	327	97	159	161	40	90	77	0	392	398	132	151	158	60	92	87	0	0.718	0.680	0.709	0.606	2.055	0.600	0.651	80	459	414	415	-0.478	173	241	168	247	0
1	22	15	"PFN0403"	"N137_53"	4990	25720	150	163	168	68	162	164	35	27	14	0	140	154	81	154	162	56	13	6	0	-0.071	100000.000	0.840	0.876	2.568	0.411	0.199	156	890	-13	6	Error	1	-14	6	0	-50
1	1	16	"PFN0420"	"N138_29"	1010	25910	90	221	233	79	145	149	39	73	48	0	201	216	61	133	135	22	82	75	0	1.118	1.060	1.071	1.070	3.221	1.194	0.199	52	391	144	171	0.160	76	68	88	83	0
1	2	16	"PFN0422"	"N138_30"	1190	25920	120	236	240	52	155	160	44	78	44	0	294	298	73	143	155	57	90	68	0	0.536	0.548	0.515	0.498	2.461	0.544	0.441	120	542	232	240	-0.899	81	151	85	155	0
1	3	16	"PFN0427"	"N138_36"	1390	25920	120	242	250	95	165	175	51	63	35	0	274	321	189	151	170	70	69	45	0	0.626	0.500	0.652	0.709	2.600	0.442	0.461	120	524	200	255	-0.676	77	123	85	170	0
1	4	16	"PFN0429"	"N138_39"	1580	25920	120	732	706	199	157	162	35	100	99	0	665	732	236	136	143	33	100	100	0	1.087	0.921	0.948	0.905	1.563	0.910	0.814	120	480	1104	1145	0.120	575	529	549	596	0
1	5	16	"PFN0431"	"N138_43"	1770	25920	120	494	490	130	148	152	32	97	97	0	680	694	200	135	142	33	100	100	0	0.635	0.612	0.628	0.595	1.520	0.598	0.811	120	446	891	901	-0.655	346	545	342	559	0
1	6	16	"PFN0435"	"N138_51"	1950	25910	150	146	148	27	148	154	41	5	0	0	126	134	37	134	142	35	14	5	0	0.250	0.000	0.889	0.869	3.200	0.046	0.000	156	639	-10	0	-2.000	-2	-8	0	0	-50
1	7	16	"PFN0839"	"N163_7"	2160	25920	80	254	290	136	158	164	51	69	46	0	252	347	191	134	144	41	88	61	0	0.814	0.620	0.712	0.673	2.416	0.673	0.667	52	306	214	345	-0.298	96	118	132	213	0
1	8	16	"PFN0843"	"N164_7"	2330	25910	120	353	357	74	156	160	34	99	96	0	345	351	88	137	142	30	98	97	0	0.947	0.939	0.910	0.942	1.592	0.904	0.701	120	525	405	415	-0.078	197	208	201	214	0
1	9	16	"PFN0846"	"N165_14"	2520	25910	120	1468	1353	385	156	161	35	100	100	0	1666	1534	450	137	141	27	100	100	0	0.858	0.857	0.885	0.871	1.356	0.846	0.923	120	547	2841	2594	-0.221	1312	1529	1197	1397	0
1	10	16	"PFN0848"	"N165_16"	2710	25910	120	20013	18943	6609	160	167	68	100	100	0	6577	6188	2234	139	147	47	100	100	0	3.084	3.105	3.157	3.253	1.598	3.182	0.913	120	515	26291	24832	1.625	19853	6438	18783	6049	0
1	11	16	"PFN0852"	"N165_8"	2900	25910	120	281	291	69	162	168	66	80	43	0	253	252	50	138	146	47	90	62	0	1.035	1.132	1.138	1.106	2.210	1.537	0.383	120	543	234	243	0.049	119	115	129	114	0
1	12	16	"PFN0854"	"N166_2"	3100	25880	150	171	174	33	160	163	34	26	4	0	153	163	39	142	146	33	25	15	0	1.000	0.667	0.808	0.876	3.972	0.808	0.029	156	468	22	35	0.000	11	11	14	21	-50
1	13	16	"PFN0877"	"N168_9"	3270	25910	150	161	166	34	157	162	32	21	6	0	145	149	30	147	150	31	15	3	0	-2.000	4.500	1.034	1.113	3.357	1.081	0.046	156	438	2	11	Error	4	-2	9	2	-50
1	14	16	"PFN0881"	"N169_15"	3460	25910	150	152	156	32	157	161	34	14	1	0	136	143	37	144	148	43	12	3	0	0.625	1.000	0.900	0.955	3.315	0.400	0.133	156	654	-13	-2	-0.678	-5	-8	-1	-1	-50
1	15	16	"PFN0884"	"N169_20"	3640	25890	90	193	192	41	159	161	33	50	26	0	164	177	66	142	145	53	23	17	0	1.545	0.943	0.806	1.082	4.307	0.311	0.326	52	352	56	68	0.628	34	22	33	35	0
1	16	16	"PFN0889"	"N170_4"	3850	25890	120	423	424	107	162	167	40	99	97	0	350	355	111	146	152	39	94	89	0	1.279	1.254	1.288	1.373	1.958	1.176	0.657	120	581	465	471	0.355	261	204	262	209	0
1	17	16	"PFN0891"	"N171_3"	4030	25910	120	491	489	130	162	169	41	99	95	0	361	365	84	148	154	39	97	95	0	1.545	1.507	1.526	1.501	1.675	1.566	0.753	120	528	542	544	0.627	329	213	327	217	0
1	18	16	"PFN0895"	"N173_3"	4220	25900	110	200	202	34	162	167	32	55	26	0	202	204	40	147	151	28	71	47	0	0.691	0.702	0.868	0.693	3.816	0.752	0.049	80	528	93	97	-0.533	38	55	40	57	0
1	19	16	"PFN0917"	"N177_5"	4430	25920	150	169	171	32	165	202	242	0	0	0	144	153	40	152	196	259	0	0	0	-0.500	6.000	0.841	0.805	3.839	0.919	0.695	156	596	-4	7	Error	4	-8	6	1	-50
1	20	16	"PFN0923"	"N181_1"	4600	25910	120	620	613	148	163	216	282	87	23	0	639	641	183	155	217	302	86	20	0	0.944	0.926	0.947	0.947	1.565	0.883	0.806	120	435	941	936	-0.083	457	484	450	486	0
1	21	16	"PFN0925"	"N181_11"	4800	25910	120	1203	1205	351	163	169	53	100	100	0	1145	1123	282	154	160	42	100	100	0	1.049	1.075	1.101	1.048	1.464	1.097	0.880	120	511	2031	2011	0.070	1040	991	1042	969	0
1	22	16	"PFN0928"	"N181_17"	4980	25910	120	1547	1473	442	161	163	31	100	99	0	2347	2357	567	152	155	36	100	100	0	0.631	0.595	0.611	0.563	1.533	0.600	0.901	120	546	3581	3517	-0.663	1386	2195	1312	2205	0
1	1	17	"PFN0931"	"N181_21"	1000	26110	110	233	233	38	143	146	29	95	78	0	268	271	71	135	137	23	97	93	0	0.677	0.662	0.676	0.717	2.140	0.592	0.459	80	562	223	226	-0.563	90	133	90	136	0
1	2	17	"PFN0933"	"N181_25"	1190	26100	100	207	229	92	153	160	43	56	37	0	230	271	153	141	151	56	62	37	0	0.607	0.585	0.773	0.768	3.552	0.407	0.243	80	471	143	206	-0.721	54	89	76	130	0
1	3	17	"PFN0958"	"N187_1"	1400	26130	100	201	203	61	159	171	52	45	15	0	229	250	128	151	170	70	52	30	0	0.538	0.444	0.540	0.585	3.026	0.411	0.365	80	451	120	143	-0.893	42	78	44	99	0
1	4	17	"PFN0960"	"N187_5"	1580	26110	120	432	431	115	153	158	34	96	95	0	525	529	157	140	145	29	99	99	0	0.725	0.715	0.703	0.699	1.604	0.691	0.813	120	455	664	667	-0.465	279	385	278	389	0
1	5	17	"PFN0964"	"N189_3"	1750	26100	150	157	164	41	149	152	30	26	11	0	132	157	80	135	141	31	21	16	0	-2.667	0.682	0.955	1.101	4.125	0.382	0.115	156	568	5	37	Error	8	-3	15	22	-50
1	6	17	"PFN0966"	"N189_6"	1960	26110	120	620	617	159	148	154	43	100	96	0	805	809	189	133	139	30	100	100	0	0.702	0.694	0.723	0.670	1.415	0.685	0.853	120	424	1144	1145	-0.510	472	672	469	676	0
1	7	17	"PFN0969"	"N197_2"	2140	26110	120	1762	1775	518	152	159	45	100	100	0	1382	1351	353	134	141	32	100	100	0	1.290	1.334	1.363	1.319	1.368	1.373	0.897	120	468	2858	2840	0.367	1610	1248	1623	1217	0
1	8	17	"PFN0979"	"N243_1"	2340	26110	120	328	322	63	157	159	31	95	91	0	331	344	85	139	143	27	99	98	0	0.891	0.805	0.847	0.792	1.704	0.785	0.642	120	595	363	370	-0.167	171	192	165	205	0
1	9	17	"PFF1893"	"F8058_1"	2540	26110	80	308	308	97	159	160	29	92	73	0	314	332	117	138	140	23	92	88	0	0.847	0.768	0.836	0.746	2.346	0.809	0.637	52	320	325	343	-0.240	149	176	149	194	0
1	10	17	"PFB0086"	"B312"	2720	26110	120	2918	2741	987	155	166	87	99	96	0	3136	3091	924	139	146	47	100	100	0	0.922	0.876	0.912	0.805	1.606	0.897	0.927	120	470	5760	5538	-0.117	2763	2997	2586	2952	0
1	11	17	"PFB0247"	"B619"	2900	26140	150	171	173	39	156	165	71	7	1	0	138	143	31	138	151	89	2	0	0	100000.000	3.400	1.335	1.401	4.143	0.380	0.311	156	553	15	22	16.610	15	0	17	5	-50
1	12	17	"PFB0263"	"B648"	3120	26060	150	176	183	47	158	165	44	26	3	0	146	154	39	141	151	84	3	0	0	3.600	1.923	1.583	1.411	4.280	0.649	0.291	156	530	23	38	1.848	18	5	25	13	-50
1	13	17	"PFB0272"	"B666"	3290	26110	150	172	178	40	161	165	32	32	11	0	152	169	91	147	151	33	24	12	0	2.200	0.773	0.857	0.790	3.934	1.988	0.538	156	431	16	39	1.138	11	5	17	22	-50
1	14	17	"PFC0108"	"C322"	3470	26100	120	356	367	81	158	160	31	100	99	0	365	371	83	148	151	24	99	99	0	0.912	0.937	0.872	0.944	1.755	0.917	0.673	120	471	415	432	-0.132	198	217	209	223	0
1	15	17	"PFA0055"	"A14801_28"	3670	26100	90	255	310	141	157	161	39	82	53	0	224	293	157	144	148	25	86	67	0	1.225	1.027	1.118	1.047	3.413	0.954	0.554	52	367	178	302	0.293	98	80	153	149	0
1	16	17	"PFA0082"	"A18792_10"	3850	26100	120	248	264	88	166	171	45	65	48	0	265	301	134	145	151	37	86	65	0	0.683	0.628	0.722	0.649	2.504	0.601	0.447	120	552	202	254	-0.549	82	120	98	156	0
1	17	17	"PFA0091"	"A18792_4"	4040	26100	100	304	307	65	168	174	38	93	82	0	375	371	80	149	155	34	98	96	0	0.602	0.626	0.619	0.574	1.797	0.641	0.622	80	433	362	361	-0.733	136	226	139	222	0
1	18	17	"PFA0097"	"A19747_2"	4240	26100	90	214	234	72	175	182	41	48	32	0	249	272	138	154	166	51	63	48	0	0.411	0.500	0.515	0.534	2.700	0.486	0.382	52	382	134	177	-1.284	39	95	59	118	0
1	19	17	"PFA0173"	"A4732_13"	4430	26100	150	211	224	68	178	228	258	1	0	0	196	234	122	163	219	268	5	1	0	1.000	0.648	0.713	0.753	3.294	0.851	0.611	156	592	66	117	0.000	33	33	46	71	-50
1	20	17	"PFA0219"	"A8784_10"	4620	26100	150	147	378	517	169	222	267	22	18	0	95	389	620	157	216	279	23	18	0	0.355	0.901	0.670	0.612	2.120	0.821	0.781	156	570	-84	441	-1.495	-22	-62	209	232	-50
1	21	17	"PFM0561"	"M44175_1"	4810	26080	80	1220	1147	563	154	159	70	86	86	0	1215	1100	491	136	141	73	88	88	0	0.988	1.030	1.106	1.032	1.459	1.056	0.869	52	267	2145	1957	-0.017	1066	1079	993	964	0
1	22	17	"PFM0639"	"M46861_1"	5000	26110	150	177	178	58	152	152	37	36	12	0	165	180	80	139	145	69	18	8	0	0.962	0.634	0.976	1.031	3.516	0.334	0.216	156	848	51	67	-0.057	25	26	26	41	-50
1	1	18	"PFM0668"	"M48963_5"	1010	26300	120	322	324	64	145	148	29	100	97	0	517	504	135	137	138	22	99	98	0	0.466	0.488	0.481	0.513	1.905	0.442	0.756	120	603	557	546	-1.102	177	380	179	367	0
1	2	18	"PFM0751"	"M55156_1"	1200	26300	100	302	304	127	150	156	34	81	67	0	371	439	228	140	149	44	95	88	0	0.658	0.515	0.523	0.465	2.276	0.460	0.673	80	457	383	453	-0.604	152	231	154	299	0
1	3	18	"PFM0789"	"M57163_1"	1380	26300	100	375	375	106	148	154	33	100	97	0	274	309	119	143	153	46	95	75	0	1.733	1.367	1.501	1.531	1.811	0.931	0.568	80	440	358	393	0.793	227	131	227	166	0
1	4	18	"PFM0887"	"M8047_1"	1580	26300	120	420	426	119	146	149	28	99	97	0	667	651	167	142	146	30	99	99	0	0.522	0.550	0.545	0.530	1.577	0.541	0.805	120	544	799	789	-0.938	274	525	280	509	0
1	5	18	"PFD0324"	"D37405_1"	1760	26310	110	217	225	56	148	151	28	80	60	0	209	228	74	138	146	35	75	52	0	0.972	0.856	0.867	0.899	2.520	0.733	0.339	80	400	140	167	-0.041	69	71	77	90	0
1	6	18	"PFD0374"	"D42243_5"	1930	26290	150	161	166	37	151	156	39	17	6	0	138	149	44	138	146	34	17	8	0	100000.000	1.364	1.072	0.993	2.895	1.224	0.088	156	574	10	26	16.610	10	0	15	11	-50
1	7	18	"PFD0381"	"D42873_1"	2120	26270	150	147	154	41	152	159	42	7	4	0	129	142	53	136	143	33	15	9	0	0.714	0.333	0.760	0.905	3.977	1.172	0.501	156	655	-12	8	-0.485	-5	-7	2	6	-50
1	8	18	"PFD0391"	"D42954_8"	2340	26300	110	253	251	57	154	158	32	90	72	0	217	224	46	137	141	31	88	67	0	1.237	1.115	1.147	1.101	2.382	1.285	0.295	80	485	179	184	0.307	99	80	97	87	0
1	9	18	"PFD0408"	"D47995_1"	2530	26300	120	919	879	235	156	163	82	99	97	0	1172	1095	282	139	143	27	100	100	0	0.739	0.756	0.742	0.746	1.449	0.765	0.849	120	537	1796	1679	-0.437	763	1033	723	956	0
1	10	18	"PFD0468"	"D53677_9"	2730	26290	150	157	165	37	155	165	88	3	0	0	144	157	56	140	145	28	26	14	0	0.500	0.588	0.882	1.103	4.050	9.441	0.031	156	459	6	27	-1.000	2	4	10	17	-50
1	11	18	"IMX067I"	"Y_IMX067I"	2920	26300	150	154	159	39	155	162	46	12	4	0	123	133	41	143	157	108	1	0	0	0.050	-0.400	0.902	0.781	3.699	1.120	0.120	156	406	-21	-6	-4.322	-1	-20	4	-10	-50
1	12	18	"IOX204I"	"Y_IOX204I"	3080	26300	150	151	160	66	158	165	47	8	3	0	128	138	54	143	155	99	3	1	0	0.467	-0.400	1.023	1.045	3.583	0.628	0.141	156	507	-22	-3	-1.100	-7	-15	2	-5	-50
1	13	18	"IDX437I"	"Y_IDX437I"	3270	26290	150	162	166	47	162	172	99	2	1	0	133	147	42	145	152	53	12	2	0	0.000	2.000	0.905	0.856	3.933	2.039	0.557	156	471	-12	6	Error	0	-12	4	2	-50
1	14	18	"ILX005I"	"Y_ILX005I"	3460	26290	150	156	161	34	164	173	99	0	0	0	138	144	40	151	161	68	5	1	0	0.615	0.429	1.021	1.060	4.130	1.010	0.005	156	460	-21	-10	-0.700	-8	-13	-3	-7	-50
1	15	18	"Z_1_10"	"Z_1_10"	3650	26290	150	156	161	35	162	166	40	8	1	0	138	144	30	150	161	59	4	0	0	0.500	0.167	1.191	1.260	4.031	3.245	0.015	156	678	-18	-7	-1.000	-6	-12	-1	-6	-50
1	16	18	"Z_1_30"	"Z_1_30"	3840	26290	150	158	163	33	161	173	111	0	0	0	138	145	37	144	157	78	3	0	0	0.500	2.000	0.906	0.927	3.473	5.870	0.019	156	629	-9	3	-1.000	-3	-6	2	1	-50
1	17	18	"Z_2_70"	"Z_2_70"	4050	26290	140	10418	9452	3165	169	182	110	100	100	0	8983	8389	2682	152	164	77	100	100	0	1.161	1.127	1.144	1.117	1.468	1.137	0.935	156	620	19080	17520	0.215	10249	8831	9283	8237	0
1	18	18	"Z_2_90"	"Z_2_90"	4240	26290	120	16812	16400	5014	184	188	42	100	100	0	14149	13634	4430	171	181	51	100	100	0	1.190	1.204	1.215	1.225	1.331	1.193	0.933	120	507	30606	29679	0.250	16628	13978	16216	13463	0
1	19	18	"Z_3_10"	"Z_3_10"	4430	26290	120	285	292	64	177	198	115	42	5	0	256	260	60	165	186	93	49	5	0	1.187	1.211	1.296	1.223	2.207	1.245	0.446	120	453	199	210	0.247	108	91	115	95	0
1	20	18	"Z_3_30"	"Z_3_30"	4620	26330	150	170	175	39	165	181	104	3	0	0	152	161	43	155	173	92	5	0	0	-1.667	1.667	0.765	0.805	3.432	0.553	0.075	156	578	2	16	Error	5	-3	10	6	-50
1	21	18	"Z_3_50"	"Z_3_50"	4800	26260	140	293	334	250	151	154	53	73	58	0	246	304	213	143	144	68	67	35	0	1.379	1.137	1.280	1.101	3.164	1.096	0.571	156	631	245	344	0.463	142	103	183	161	-100
1	22	18	"Z_3_70"	"Z_3_70"	5000	26300	100	651	817	595	152	155	46	81	77	0	508	559	368	140	143	63	77	68	0	1.356	1.587	1.373	1.351	2.920	1.685	0.814	80	422	867	1084	0.439	499	368	665	419	-100
1	1	19	"Z_5_10"	"Z_5_10"	1000	26490	150	151	159	57	142	149	62	8	1	0	139	151	49	135	142	47	14	5	0	2.250	1.063	0.826	0.921	4.229	1.428	0.132	156	899	13	33	1.170	9	4	17	16	-50
1	2	19	"Z_5_30"	"Z_5_30"	1210	26490	100	195	202	50	143	147	33	67	37	0	237	257	75	132	140	46	92	65	0	0.495	0.472	0.430	0.428	2.186	0.482	0.308	80	468	157	184	-1.014	52	105	59	125	0
1	3	19	"Z_5_50"	"Z_5_50"	1400	26490	110	471	469	97	141	146	32	100	100	0	886	895	138	133	143	48	100	100	0	0.438	0.430	0.431	0.419	1.331	0.414	0.813	80	484	1083	1090	-1.190	330	753	328	762	0
1	4	19	"Z_5_70"	"Z_5_70"	1580	26480	110	1652	1547	374	148	154	49	100	100	0	3857	3526	790	138	169	238	100	100	0	0.404	0.413	0.417	0.410	1.269	0.399	0.927	80	465	5223	4787	-1.306	1504	3719	1399	3388	0
1	5	19	"Z_5_90"	"Z_5_90"	1780	26490	120	3521	3335	1003	154	159	48	100	100	0	8942	8069	2508	144	171	226	100	100	0	0.383	0.401	0.404	0.404	1.342	0.390	0.934	120	506	12165	11106	-1.386	3367	8798	3181	7925	0
1	6	19	"Z_6_10"	"Z_6_10"	1960	26510	150	165	172	44	155	158	32	32	12	0	144	170	93	146	152	37	22	12	0	-5.000	0.708	0.877	0.855	4.011	0.274	0.072	156	652	8	41	Error	10	-2	17	24	-50
1	7	19	"Z_7_50"	"Z_7_50"	2160	26490	110	240	248	56	152	156	32	92	70	0	324	337	78	139	147	37	100	98	0	0.476	0.485	0.490	0.478	1.659	0.420	0.465	80	514	273	294	-1.072	88	185	96	198	0
1	8	19	"Z_7_70"	"Z_7_70"	2350	26490	120	414	426	98	155	161	39	99	96	0	630	605	142	139	146	58	99	98	0	0.527	0.582	0.571	0.586	1.512	0.562	0.799	120	525	750	737	-0.923	259	491	271	466	0
1	9	19	"Z_7_90"	"Z_7_90"	2530	26490	120	882	848	241	157	166	67	100	99	0	1351	1295	406	139	156	130	98	96	0	0.598	0.598	0.601	0.612	1.485	0.578	0.871	120	469	1937	1847	-0.741	725	1212	691	1156	0
1	10	19	"Z_8_10"	"Z_8_10"	2720	26460	150	149	153	31	159	187	282	0	0	0	139	145	45	143	161	158	1	0	0	2.500	-3.000	1.058	0.972	3.737	1.836	0.806	156	555	-14	-4	1.322	-10	-4	-6	2	-50
1	11	19	"Z_8_30"	"Z_8_30"	2920	26490	150	185	209	136	158	186	289	2	1	0	180	197	68	149	168	159	9	0	0	0.871	1.063	0.728	0.781	3.488	1.415	0.206	156	501	58	99	-0.199	27	31	51	48	-50
1	12	19	"Z_8_50"	"Z_8_50"	3110	26490	120	11905	10267	3558	161	166	50	100	100	0	15166	13040	4063	150	159	61	100	100	0	0.782	0.784	0.797	0.739	1.525	0.789	0.951	120	516	26760	22996	-0.355	11744	15016	10106	12890	0
1	13	19	"PFA32032"	"oPFA32032"	3350	26460	150	188	226	200	164	176	104	13	5	0	193	235	140	154	164	69	33	16	0	0.615	0.765	0.693	0.719	3.917	1.812	0.257	156	578	63	143	-0.700	24	39	62	81	-50
1	14	19	"PFC0775"	"oPFC0775"	3480	26490	120	686	603	273	166	170	31	86	84	0	1113	1043	531	159	170	60	88	86	0	0.545	0.494	0.503	0.515	2.369	0.475	0.800	120	400	1474	1321	-0.875	520	954	437	884	0
1	15	19	"PFI17647"	"oPFI17647"	3670	26510	80	183	187	49	170	179	48	26	5	0	185	211	81	162	190	111	23	1	0	0.565	0.347	0.747	0.894	3.348	0.355	0.422	52	281	36	66	-0.823	13	23	17	49	0
1	16	19	"PFF72435"	"oPFF72435"	3860	26480	130	520	520	179	165	181	124	90	71	0	586	568	213	151	170	93	92	83	0	0.816	0.851	0.854	0.860	2.043	0.936	0.697	120	491	790	772	-0.293	355	435	355	417	0
1	17	19	"PFL0040"	"oPFL0040"	4040	26480	120	842	875	252	158	171	127	100	96	0	1187	1169	408	153	162	81	96	94	0	0.662	0.706	0.662	0.772	1.781	0.690	0.836	120	431	1718	1733	-0.596	684	1034	717	1016	0
1	18	19	"PFL0041"	"oPFL0041"	4240	26480	120	1299	1288	356	165	166	33	100	100	0	1616	1589	511	158	166	89	99	98	0	0.778	0.785	0.794	0.820	1.462	0.758	0.920	120	419	2592	2554	-0.363	1134	1458	1123	1431	0
1	19	19	"PFI17649"	"oPFI17649"	4410	26480	150	161	163	30	167	171	36	12	0	0	150	157	36	157	167	84	4	0	0	0.857	100000.000	1.000	0.922	4.034	0.414	0.007	156	521	-13	-4	-0.222	-6	-7	-4	0	-50
1	20	19	"PFJ12790"	"oPFJ12790"	4630	26490	120	236	238	48	162	164	35	81	52	0	360	367	83	153	158	48	99	95	0	0.357	0.355	0.376	0.320	2.256	0.345	0.487	120	407	281	290	-1.484	74	207	76	214	0
1	21	19	"PFJ12792"	"oPFJ12792"	4820	26490	120	305	299	70	159	160	27	94	90	0	444	449	99	151	153	23	100	100	0	0.498	0.470	0.453	0.415	1.923	0.466	0.575	120	425	439	438	-1.005	146	293	140	298	0
1	22	19	"PFK12895"	"oPFK12895"	4990	26490	150	164	165	27	161	169	74	0	0	0	155	158	30	150	164	155	0	0	0	0.600	0.500	1.000	0.947	3.854	0.427	0.734	156	784	8	12	-0.737	3	5	4	8	-50
1	1	20	"PFF72440"	"oPFF72440"	1030	26690	120	1977	1836	648	149	151	31	99	99	0	3464	3493	1057	139	145	33	100	100	0	0.550	0.503	0.517	0.459	1.611	0.507	0.936	120	525	5153	5041	-0.863	1828	3325	1687	3354	0
1	2	20	"PFH0004"	"oPFH0004"	1210	26690	120	776	763	225	148	149	32	100	99	0	783	772	230	139	146	43	97	97	0	0.975	0.972	0.963	1.006	1.602	0.973	0.888	120	431	1272	1248	-0.036	628	644	615	633	0
1	3	20	"PFD66983"	"oPFD66983"	1390	26680	150	163	172	53	146	147	30	37	15	0	143	150	40	137	144	44	14	3	0	2.833	2.000	1.077	1.104	4.790	0.242	0.000	156	626	23	39	1.503	17	6	26	13	-50
1	4	20	"PFBL B0087"	"oPFBLOB0087"	1610	26680	150	163	164	32	148	152	44	20	1	0	157	170	52	138	160	200	1	0	0	0.789	0.500	0.837	0.827	3.967	0.162	0.394	156	662	34	48	-0.341	15	19	16	32	-50
1	5	20	"PFBL B0089"	"oPFBLOB0089"	1780	26680	110	353	346	71	155	158	37	98	95	0	351	354	76	145	150	33	100	98	0	0.961	0.914	0.904	0.890	1.730	0.935	0.647	80	399	404	400	-0.057	198	206	191	209	0
1	6	20	"PFL0045"	"oPFL0045"	1970	26680	120	5433	5393	1699	155	158	35	100	100	0	2185	2111	763	146	151	35	98	98	0	2.589	2.666	2.650	2.884	1.610	2.654	0.925	120	440	7317	7203	1.372	5278	2039	5238	1965	0
1	7	20	"PFF72441"	"oPFF72441"	2170	26710	150	172	184	56	155	158	33	34	15	0	149	163	67	139	147	34	25	12	0	1.700	1.208	0.941	1.024	3.775	0.822	0.102	156	573	27	53	0.766	17	10	29	24	-50
1	8	20	"PFBL B0090"	"oPFBLOB0090"	2350	26680	120	542	549	126	160	166	50	100	100	0	712	703	215	142	156	113	96	90	0	0.670	0.693	0.697	0.762	1.825	0.656	0.835	120	429	952	950	-0.577	382	570	389	561	0
1	9	20	"PFD66986"	"oPFD66986"	2550	26690	150	159	163	37	162	173	68	5	0	0	153	166	58	144	160	123	3	1	0	-0.333	0.045	0.990	0.907	4.682	0.637	0.384	156	523	6	23	Error	-3	9	1	22	-50
1	10	20	"PFL0049"	"oPFL0049"	2730	26710	150	159	188	130	164	200	305	2	0	0	146	204	298	146	166	173	3	2	0	100000.000	0.414	0.880	0.964	3.626	0.579	0.491	156	459	-5	82	16.610	-5	0	24	58	-50
1	11	20	"PFK12897"	"oPFK12897"	2890	26680	150	154	157	33	165	194	291	0	0	0	161	173	52	149	167	152	4	0	0	-0.917	-0.333	0.778	0.756	4.887	34.372	0.001	156	496	1	16	Error	-11	12	-8	24	-50
1	12	20	"PFF72442"	"oPFF72442"	3100	26680	120	641	635	156	167	172	54	99	99	0	921	898	236	155	160	33	100	99	0	0.619	0.630	0.636	0.634	1.442	0.597	0.848	120	475	1240	1211	-0.692	474	766	468	743	0
1	13	20	"PFF72443"	"oPFF72443"	3300	26680	120	905	919	252	167	175	65	100	99	0	916	899	264	160	168	58	99	97	0	0.976	1.018	1.024	1.054	1.484	1.008	0.893	120	507	1494	1491	-0.035	738	756	752	739	0
1	14	20	"PFBL B0094"	"oPFBLOB0094"	3490	26680	120	2365	2328	739	165	171	38	100	100	0	3230	3145	1060	163	166	31	100	100	0	0.717	0.725	0.740	0.750	1.499	0.709	0.917	120	366	5267	5145	-0.479	2200	3067	2163	2982	0
1	15	20	"PFH0026"	"oPFH0026"	3620	26660	140	232	236	52	168	173	42	68	31	0	232	240	85	163	173	69	49	16	0	0.928	0.883	0.945	0.966	2.804	0.575	0.279	156	502	133	145	-0.109	64	69	68	77	0
1	16	20	"PFD67003"	"oPFD67003"	3820	26660	120	369	366	90	169	176	46	90	86	0	722	700	157	156	169	67	99	99	0	0.353	0.362	0.366	0.334	1.701	0.358	0.716	120	455	766	741	-1.501	200	566	197	544	0
1	17	20	"PFM60515"	"oPFM60515"	4000	26660	150	196	199	35	170	176	54	26	0	0	166	172	39	158	167	42	17	6	0	3.250	2.071	1.509	1.421	3.698	1.390	0.083	156	665	34	43	1.700	26	8	29	14	-50
1	18	20	"PFL0099"	"oPFL0099"	4190	26660	120	2269	2109	689	166	169	34	100	100	0	4514	4321	1253	157	166	83	100	100	0	0.483	0.467	0.490	0.444	1.564	0.464	0.902	120	474	6460	6107	-1.051	2103	4357	1943	4164	0
1	19	20	"PFJ12808"	"oPFJ12808"	4380	26650	120	319	320	72	168	171	36	96	86	0	469	470	105	157	168	90	97	91	0	0.484	0.486	0.483	0.461	1.945	0.408	0.577	120	447	463	465	-1.047	151	312	152	313	0
1	20	20	"PFBL B0145"	"oPFBLOB0145"	4580	26660	130	381	373	95	163	167	35	97	93	0	468	482	115	154	159	46	100	99	0	0.694	0.640	0.677	0.622	1.576	0.631	0.652	120	510	532	538	-0.526	218	314	210	328	0
1	21	20	"PFBL B0149"	"oPFBLOB0149"	4770	26660	130	222	228	44	163	166	34	78	41	0	310	320	60	151	156	39	100	95	0	0.371	0.385	0.377	0.338	2.279	0.329	0.267	120	475	218	234	-1.430	59	159	65	169	0
1	22	20	"PFI17700"	"oPFI17700"	4960	26660	130	567	553	178	162	170	81	95	89	0	847	811	224	153	167	182	95	90	0	0.584	0.594	0.604	0.575	1.635	0.552	0.812	120	534	1099	1049	-0.777	405	694	391	658	0
1	1	21	"PFI17702"	"oPFI17702"	970	26850	110	2292	2351	650	152	163	89	100	100	0	1853	1865	481	142	162	154	100	100	0	1.251	1.276	1.289	1.276	1.338	1.266	0.931	80	467	3851	3922	0.323	2140	1711	2199	1723	0
1	2	21	"PFG0046"	"oPFG0046"	1170	26860	120	321	333	89	151	159	85	89	50	0	461	476	136	143	161	149	92	58	0	0.535	0.547	0.558	0.538	1.722	0.526	0.714	120	494	488	515	-0.903	170	318	182	333	0
1	3	21	"PFBL B0151"	"oPFBLOB0151"	1360	26860	120	413	426	129	144	147	32	98	96	0	760	756	219	134	138	28	100	100	0	0.430	0.453	0.461	0.431	1.617	0.443	0.782	120	501	895	904	-1.219	269	626	282	622	0
1	4	21	"PFG0047"	"oPFG0047"	1540	26860	110	220	224	52	145	149	32	77	52	0	291	293	56	133	139	29	100	100	0	0.475	0.494	0.484	0.431	2.302	0.480	0.373	80	445	233	239	-1.075	75	158	79	160	0
1	5	21	"PFD67004"	"oPFD67004"	1740	26860	120	506	505	161	151	154	33	99	97	0	651	648	182	137	147	52	99	98	0	0.691	0.693	0.695	0.662	1.599	0.700	0.773	120	502	869	865	-0.534	355	514	354	511	0
1	6	21	"PFL0107"	"oPFL0107"	1930	26860	120	235	249	56	152	157	35	87	63	0	395	407	120	143	151	47	97	94	0	0.329	0.367	0.358	0.341	1.821	0.351	0.562	120	463	335	361	-1.602	83	252	97	264	0
1	7	21	"PFM60519"	"oPFM60519"	2120	26860	120	1123	1123	376	153	157	33	100	100	0	1117	1097	348	140	146	33	100	100	0	0.993	1.014	1.017	0.998	1.521	1.026	0.899	120	383	1947	1927	-0.010	970	977	970	957	0
1	8	21	"PFI17707"	"oPFI17707"	2310	26860	120	778	786	242	159	163	35	99	98	0	641	638	163	141	147	32	100	98	0	1.238	1.262	1.313	1.218	1.649	1.313	0.854	120	457	1119	1124	0.308	619	500	627	497	0
1	9	21	"PFBL B0154"	"oPFBLOB0154"	2500	26850	120	30582	29762	10544	165	173	42	100	100	0	7933	7637	3017	144	151	32	99	99	0	3.905	3.950	3.898	4.243	1.665	4.010	0.908	120	413	38206	37090	1.965	30417	7789	29597	7493	0
1	10	21	"PFM60520"	"oPFM60520"	2690	26850	130	656	642	146	171	178	52	99	98	0	501	511	159	145	151	30	95	95	0	1.362	1.287	1.329	1.398	1.838	1.227	0.744	120	393	841	837	0.446	485	356	471	366	0
1	11	21	"PFBL B0158"	"oPFBLOB0158"	2880	26850	120	5236	5123	1790	165	172	51	100	100	0	1284	1295	436	143	149	29	98	97	0	4.444	4.304	4.411	4.507	1.636	4.478	0.888	120	434	6212	6110	2.152	5071	1141	4958	1152	0
1	12	21	"PFI17709"	"oPFI17709"	3070	26850	120	2094	2102	670	166	172	42	100	100	0	2134	2111	740	148	152	30	99	98	0	0.971	0.986	1.011	1.027	1.540	0.958	0.895	120	471	3914	3899	-0.043	1928	1986	1936	1963	0
1	13	21	"PFG0048"	"oPFG0048"	3260	26850	130	3740	3563	1141	164	168	34	100	100	0	5012	4698	1890	153	157	27	99	99	0	0.736	0.748	0.747	0.810	1.535	0.694	0.908	120	505	8435	7944	-0.442	3576	4859	3399	4545	0
1	14	21	"PFM60526"	"oPFM60526"	3450	26860	120	1156	1127	357	165	170	37	100	99	0	1450	1405	400	160	165	40	100	100	0	0.768	0.773	0.781	0.740	1.504	0.776	0.896	120	466	2281	2207	-0.380	991	1290	962	1245	0
1	15	21	"PFM60528"	"oPFM60528"	3640	26850	130	838	793	234	172	177	48	100	99	0	654	618	199	162	170	53	95	93	0	1.354	1.362	1.379	1.420	1.610	1.348	0.789	120	548	1158	1077	0.437	666	492	621	456	0
1	16	21	"PFL0111"	"oPFL0111"	3840	26850	100	311	307	65	176	185	68	81	48	0	303	310	74	161	176	65	91	56	0	0.951	0.879	0.914	0.876	1.949	0.818	0.407	80	463	277	280	-0.073	135	142	131	149	0
1	17	21	"E598_1c"	"E598_1c"	4040	26940	150	185	209	148	171	179	59	21	8	0	197	214	78	160	171	52	42	20	0	0.378	0.704	0.636	0.604	3.735	0.990	0.089	156	595	51	92	-1.402	14	37	38	54	-50
1	18	21	"E598_1e"	"E598_1e"	4220	26870	150	184	205	118	173	177	38	32	15	0	197	216	106	163	171	44	40	21	0	0.324	0.604	0.868	0.846	3.696	1.049	0.188	156	544	45	85	-1.628	11	34	32	53	-50
1	19	21	"E598_1g"	"E598_1g"	4410	26860	150	171	194	79	172	175	38	23	10	0	161	200	100	158	164	43	32	23	0	-0.333	0.524	0.645	0.674	3.879	0.678	0.253	156	533	2	64	Error	-1	3	22	42	-50
1	20	21	"E598_1i"	"E598_1i"	4590	26850	120	3914	3814	1173	163	166	31	100	100	0	1956	1929	520	149	150	23	100	100	0	2.076	2.051	2.097	1.998	1.435	2.130	0.918	120	458	5558	5431	1.054	3751	1807	3651	1780	0
1	21	21	"F48446_9a"	"F48446_9a"	4790	26860	150	156	169	61	162	165	41	11	5	0	134	139	36	149	151	28	12	4	0	0.400	-0.700	0.963	1.068	4.130	4.723	0.061	156	553	-21	-3	-1.322	-6	-15	7	-10	-50
1	22	21	"F48446_9c"	"F48446_9c"	4980	26860	150	157	173	76	156	159	39	17	8	0	137	153	71	149	152	28	17	11	0	-0.083	4.250	0.780	0.840	3.743	1.908	0.108	156	755	-11	21	Error	1	-12	17	4	-50
1	1	22	"I12861_2g"	"I12861_2g"	980	27050	120	345	346	74	145	153	76	96	74	0	358	374	131	133	153	131	82	35	0	0.889	0.834	0.847	0.911	1.837	0.724	0.657	120	672	425	442	-0.170	200	225	201	241	0
1	2	22	"I12861_2i"	"I12861_2i"	1170	27050	110	268	268	52	146	151	38	97	76	0	292	301	53	134	142	39	100	98	0	0.772	0.731	0.682	0.689	1.706	0.771	0.546	80	471	280	289	-0.373	122	158	122	167	0
1	3	22	"J512_2a"	"J512_2a"	1340	27100	150	142	146	29	145	150	38	11	0	0	125	130	27	132	140	37	8	1	0	0.429	-0.500	0.952	0.924	4.002	0.813	0.030	156	984	-10	-1	-1.222	-3	-7	1	-2	-50
1	4	22	"J512_2c"	"J512_2c"	1590	27060	150	146	151	31	144	149	34	17	4	0	134	146	51	130	140	43	16	7	0	0.500	0.438	1.111	1.107	4.294	0.414	0.023	156	864	6	23	-1.000	2	4	7	16	-50
1	5	22	"J512_2e"	"J512_2e"	1760	27070	150	156	161	43	141	145	33	29	8	0	129	139	39	130	140	49	14	3	0	-15.000	2.222	1.020	1.190	4.450	0.191	0.029	156	836	14	29	Error	15	-1	20	9	-50
1	6	22	"J512_2g"	"J512_2g"	1990	27040	150	145	151	36	138	141	32	21	7	0	130	138	39	134	140	44	10	3	0	-1.750	3.250	1.179	0.961	4.968	1.058	0.054	156	737	3	17	Error	7	-4	13	4	-50
1	7	22	"M40872_8a"	"M40872_8a"	2160	27070	150	155	158	35	147	149	32	21	8	0	137	147	49	138	144	30	21	12	0	-8.000	1.222	0.800	0.816	3.559	0.572	0.053	156	740	7	20	Error	8	-1	11	9	-50
1	8	22	"M40872_8c"	"M40872_8c"	2320	27080	130	200	202	77	155	158	33	53	36	0	230	276	203	146	151	30	60	54	0	0.536	0.362	0.612	0.573	3.428	0.233	0.291	120	607	129	177	-0.900	45	84	47	130	0
1	9	22	"M40872_8e"	"M40872_8e"	2510	27050	150	153	156	36	160	164	36	12	3	0	125	128	28	146	150	31	5	0	0	0.333	0.222	0.915	0.908	3.753	2.412	0.004	156	802	-28	-22	-1.585	-7	-21	-4	-18	-50
1	10	22	"M40872_8g"	"M40872_8g"	2710	27060	150	160	167	40	163	168	40	12	5	0	133	141	35	148	153	32	12	4	0	0.200	-0.571	1.000	0.983	3.452	5.885	0.170	156	873	-18	-3	-2.322	-3	-15	4	-7	-50
1	11	22	"M40872_8i"	"M40872_8i"	2890	27050	80	201	203	29	163	167	34	61	21	0	209	214	41	145	148	27	82	57	0	0.594	0.580	0.624	0.655	2.658	0.521	0.077	52	310	102	109	-0.752	38	64	40	69	0
1	12	22	"EMPTY"	"EMPTY"	3090	27060	150	188	204	67	157	161	34	48	35	0	174	193	65	142	145	29	51	35	0	0.969	0.922	0.967	1.071	3.358	1.143	0.246	156	878	63	98	-0.046	31	32	47	51	-75
1	13	22	"EMPTY"	"EMPTY"	3280	27060	150	244	277	119	158	161	34	70	55	0	230	278	141	146	149	26	64	54	0	1.024	0.902	0.930	0.965	2.327	1.276	0.565	156	779	170	251	0.034	86	84	119	132	-75
1	14	22	"EMPTY"	"EMPTY"	3470	27060	150	227	258	118	159	163	40	57	44	0	208	249	111	149	153	34	61	48	0	1.153	0.990	1.013	1.049	2.624	1.166	0.558	156	772	127	199	0.205	68	59	99	100	-75
1	15	22	"EMPTY"	"EMPTY"	3660	27060	150	232	251	108	160	167	48	56	42	0	234	261	168	152	159	48	57	46	0	0.878	0.835	1.000	1.047	2.691	0.684	0.500	156	802	154	200	-0.188	72	82	91	109	-75
1	16	22	"EMPTY"	"EMPTY"	3850	27060	150	322	358	189	160	169	48	66	60	0	343	366	218	150	162	62	63	55	0	0.839	0.917	0.997	1.028	2.219	0.886	0.733	156	776	355	414	-0.253	162	193	198	216	-75
1	17	22	"EMPTY"	"EMPTY"	4040	27050	150	228	255	129	162	168	45	57	42	0	223	246	113	147	157	44	61	44	0	0.868	0.939	0.972	0.989	3.260	0.792	0.479	156	679	142	192	-0.204	66	76	93	99	-75
1	18	22	"EMPTY"	"EMPTY"	4230	27050	150	212	237	100	156	161	38	58	46	0	201	221	84	144	154	48	51	33	0	0.982	1.052	1.222	1.270	3.130	1.101	0.351	156	621	113	158	-0.026	56	57	81	77	-75
1	19	22	"EMPTY"	"EMPTY"	4420	27050	150	171	182	47	157	161	38	30	11	0	156	171	64	144	152	45	23	13	0	1.167	0.926	0.943	0.954	3.819	0.442	0.119	156	665	26	52	0.222	14	12	25	27	-75
1	20	22	"EMPTY"	"EMPTY"	4600	27050	150	161	161	38	160	172	160	0	0	0	147	163	80	146	152	40	20	14	0	1.000	0.059	0.667	0.730	3.770	0.255	0.085	156	703	2	18	0.000	1	1	1	17	-75
1	21	22	"EMPTY"	"EMPTY"	4790	27050	150	155	160	30	157	170	162	0	0	0	150	161	66	146	155	55	11	6	0	-0.500	0.200	1.000	0.936	4.152	13.099	0.024	156	705	2	18	Error	-2	4	3	15	-75
1	22	22	"EMPTY"	"EMPTY"	4980	27050	150	161	212	243	157	162	46	17	7	0	147	173	127	150	165	85	5	5	0	-1.333	2.391	1.488	1.514	4.082	2.450	0.198	156	889	1	78	Error	4	-3	55	23	-75
2	1	1	"PFA0116"	"A23157_2"	5540	23140	150	382	378	129	165	171	39	91	83	0	493	493	153	151	163	46	100	98	0	0.635	0.623	0.606	0.530	1.893	0.675	0.689	156	774	559	555	-0.656	217	342	213	342	0
2	2	1	"PFA0048"	"A14801_13"	5730	23140	140	731	733	210	168	178	50	100	100	0	1096	1105	275	159	175	58	100	100	0	0.601	0.597	0.596	0.572	1.328	0.612	0.851	156	674	1500	1511	-0.735	563	937	565	946	0
2	3	1	"PFA0211"	"A8109_3"	5920	23140	140	1231	1128	481	172	181	49	100	100	0	1359	1249	498	162	175	53	100	100	0	0.885	0.879	0.881	0.842	1.406	0.897	0.854	156	696	2256	2043	-0.177	1059	1197	956	1087	0
2	4	1	"PFA0021"	"A11962_3"	6110	23120	130	259	272	73	166	171	41	85	55	0	257	268	68	155	163	42	85	61	0	0.912	0.938	0.871	0.883	2.215	0.978	0.416	120	556	195	219	-0.133	93	102	106	113	0
2	5	1	"PFA0164"	"A3310_6"	6290	23140	160	332	340	88	163	164	35	97	90	0	407	424	125	151	156	33	99	97	0	0.660	0.648	0.613	0.648	1.926	0.616	0.662	208	748	425	450	-0.599	169	256	177	273	0
2	6	1	"PFA0033"	"A13725_2"	6480	23140	140	985	955	226	168	170	35	100	100	0	502	510	120	151	156	31	100	100	0	2.328	2.192	2.262	2.204	1.446	2.381	0.744	156	599	1168	1146	1.219	817	351	787	359	0
2	7	1	"PFB0041"	"B180"	6680	23140	140	916	947	419	167	171	39	100	99	0	739	804	340	156	159	31	100	100	0	1.285	1.204	1.177	1.160	1.489	1.251	0.796	156	618	1332	1428	0.361	749	583	780	648	0
2	8	1	"PFB0043"	"B186"	6860	23130	150	452	477	152	172	175	37	100	96	0	460	479	136	162	165	29	100	99	0	0.940	0.962	1.012	0.919	1.672	0.950	0.688	156	709	578	622	-0.090	280	298	305	317	0
2	9	1	"PFB0048"	"B197"	7060	23130	150	1004	1007	310	176	179	33	100	100	0	1019	1015	267	169	172	31	100	100	0	0.974	0.982	0.927	0.956	1.370	0.963	0.851	156	720	1678	1677	-0.038	828	850	831	846	0
2	10	1	"PFB0056"	"B218"	7250	23130	150	6162	7083	3142	185	193	79	100	100	0	8786	9411	3977	179	191	86	99	99	0	0.694	0.747	0.735	0.757	1.603	0.697	0.895	156	720	14584	16130	-0.526	5977	8607	6898	9232	0
2	11	1	"PFB0059"	"B241"	7450	23130	150	219	225	58	190	200	78	18	2	0	232	251	78	183	193	85	30	6	0	0.592	0.515	0.678	0.798	3.834	0.152	0.042	156	721	78	103	-0.757	29	49	35	68	-50
2	12	1	"PFB0069"	"B270"	7640	23140	150	279	283	60	188	191	38	85	57	0	429	433	92	179	182	36	100	99	0	0.364	0.374	0.363	0.344	1.955	0.359	0.441	156	669	341	349	-1.458	91	250	95	254	0
2	13	1	"PFB0161"	"B471"	7830	23140	140	547	561	127	172	175	37	100	100	0	643	663	149	160	163	35	100	100	0	0.776	0.773	0.764	0.762	1.415	0.758	0.792	156	634	858	892	-0.365	375	483	389	503	0
2	14	1	"PFB0183"	"B508"	8030	23130	150	280	281	62	176	183	47	78	55	0	351	355	85	165	170	38	98	91	0	0.559	0.553	0.530	0.511	1.991	0.536	0.494	156	745	290	295	-0.839	104	186	105	190	0
2	15	1	"PFB0185"	"B511"	8210	23130	150	397	409	105	185	193	50	98	89	0	496	515	148	177	182	43	99	98	0	0.665	0.663	0.678	0.655	1.520	0.649	0.685	156	692	531	562	-0.589	212	319	224	338	0
2	16	1	"PFB0199"	"B537"	8390	23130	150	345	350	87	176	180	41	93	85	0	615	639	177	162	172	44	100	100	0	0.373	0.365	0.360	0.335	1.860	0.346	0.691	156	704	622	651	-1.422	169	453	174	477	0
2	17	1	"PFB0205"	"B549"	8600	23130	150	2075	1972	404	172	176	43	100	100	0	988	983	151	158	166	43	100	100	0	2.293	2.182	2.237	2.150	1.300	2.305	0.876	156	734	2733	2625	1.197	1903	830	1800	825	0
2	18	1	"PFB0211"	"B556"	8780	23130	150	4116	3966	1317	170	172	34	100	100	0	6039	5891	1932	153	158	31	100	100	0	0.670	0.662	0.666	0.656	1.257	0.634	0.875	156	693	9832	9534	-0.577	3946	5886	3796	5738	0
2	19	1	"PFC0047"	"C187"	8980	23130	140	775	795	212	171	175	35	100	100	0	1179	1198	317	152	158	33	100	100	0	0.588	0.597	0.610	0.588	1.308	0.564	0.854	156	649	1631	1670	-0.766	604	1027	624	1046	0
2	20	1	"PFC0049"	"C191"	9170	23130	150	600	586	225	170	177	41	100	97	0	881	872	263	155	164	43	100	100	0	0.592	0.580	0.537	0.521	1.481	0.592	0.802	156	734	1156	1133	-0.756	430	726	416	717	0
2	21	1	"PFC0053"	"C199"	9360	23130	140	302	311	82	173	178	37	92	80	0	395	415	99	160	165	36	100	100	0	0.549	0.541	0.526	0.487	1.906	0.501	0.490	156	649	364	393	-0.865	129	235	138	255	0
2	22	1	"PFC0064"	"C230"	9580	23160	150	192	203	55	174	179	39	32	15	0	198	223	82	161	171	49	44	22	0	0.486	0.468	0.823	0.855	3.990	0.534	0.232	156	848	55	91	-1.040	18	37	29	62	-50
2	1	2	"PFC0067"	"C234"	5570	23330	150	897	896	219	170	175	41	100	100	0	1165	1230	306	160	173	49	100	100	0	0.723	0.679	0.693	0.669	1.341	0.651	0.862	156	642	1732	1796	-0.467	727	1005	726	1070	0
2	2	2	"PFC0074"	"C249"	5760	23350	130	347	394	185	176	188	55	85	59	0	419	460	183	177	190	63	96	84	0	0.707	0.770	0.736	0.661	1.907	0.918	0.702	120	408	413	501	-0.501	171	242	218	283	0
2	3	2	"PFK0421"	"Kn479_3"	5950	23340	150	302	337	112	181	195	55	85	58	0	367	417	154	173	186	56	98	84	0	0.624	0.639	0.616	0.587	1.790	0.711	0.647	156	479	315	400	-0.681	121	194	156	244	0
2	4	2	"PFK0499"	"Kn722_1"	6150	23330	150	628	640	200	182	189	44	100	100	0	553	572	189	167	174	44	100	100	0	1.155	1.131	1.094	1.134	1.449	1.141	0.688	156	414	832	863	0.208	446	386	458	405	0
2	5	2	"PFK0529"	"Kn862_1"	6330	23330	150	1922	1853	735	188	198	54	100	100	0	1095	1072	362	167	170	33	100	100	0	1.869	1.840	1.829	1.775	1.365	1.898	0.830	156	338	2662	2570	0.902	1734	928	1665	905	0
2	6	2	"PFK0159"	"Kn1106_2"	6520	23330	150	195	207	60	191	197	52	20	9	0	197	211	67	168	173	35	43	21	0	0.138	0.372	0.873	0.942	3.718	1.137	0.158	156	401	33	59	-2.858	4	29	16	43	-50
2	7	2	"PFK0179"	"Kn1255_4"	6710	23330	150	1579	1759	733	179	182	41	100	100	0	1153	1264	435	162	167	33	100	100	0	1.413	1.434	1.394	1.387	1.319	1.470	0.857	156	462	2391	2682	0.498	1400	991	1580	1102	0
2	8	2	"PFK0266"	"Kn2144_2"	6910	23330	150	849	870	223	180	191	88	100	99	0	586	605	154	164	170	36	100	100	0	1.585	1.565	1.625	1.565	1.348	1.563	0.797	156	511	1091	1131	0.665	669	422	690	441	0
2	9	2	"PFK1250"	"Ks8_1"	7100	23330	150	380	376	70	191	205	88	90	57	0	429	437	83	175	186	50	100	100	0	0.744	0.706	0.705	0.677	1.563	0.831	0.435	156	543	443	447	-0.426	189	254	185	262	0
2	10	2	"PFK0668"	"Ks13_2"	7290	23330	150	954	962	283	197	209	92	100	99	0	589	608	147	184	201	101	99	95	0	1.869	1.804	1.869	1.781	1.377	1.841	0.685	156	539	1162	1189	0.902	757	405	765	424	0
2	11	2	"PFK0833"	"Ks25_5"	7480	23330	150	275	282	61	191	206	108	36	3	0	336	352	78	181	197	105	74	29	0	0.542	0.532	0.509	0.507	2.056	0.723	0.245	156	485	239	262	-0.884	84	155	91	171	0
2	12	2	"PFK0849"	"Ks26_17"	7670	23330	140	316	324	75	192	200	70	76	45	0	367	366	81	183	191	47	97	83	0	0.674	0.721	0.736	0.673	1.906	1.093	0.293	156	437	308	315	-0.569	124	184	132	183	0
2	13	2	"PFK0898"	"Ks31_1"	7850	23330	150	387	394	87	185	191	43	99	92	0	486	499	114	176	180	39	100	98	0	0.652	0.647	0.664	0.628	1.690	0.581	0.639	156	428	512	532	-0.618	202	310	209	323	0
2	14	2	"PFK0968"	"Ks42_6"	8050	23340	150	268	283	92	187	194	48	66	41	0	348	376	122	172	177	41	100	91	0	0.460	0.471	0.526	0.440	2.372	0.546	0.486	156	480	257	300	-1.120	81	176	96	204	0
2	15	2	"PFK1224"	"Ks83_19"	8270	23330	150	245	250	61	196	204	50	48	17	0	257	264	57	180	190	48	74	37	0	0.636	0.643	0.766	0.679	2.857	0.988	0.272	156	485	126	138	-0.652	49	77	54	84	-50
2	16	2	"PFK1246"	"Ks89_2"	8430	23330	150	322	335	97	186	194	50	85	64	0	432	440	94	171	180	42	100	100	0	0.521	0.554	0.526	0.469	2.014	0.639	0.581	156	485	397	418	-0.940	136	261	149	269	0
2	17	2	"PFK1245"	"Ks89_10"	8640	23330	150	175	183	45	183	190	50	11	2	0	186	193	47	165	174	43	33	13	0	-0.381	0.000	1.173	1.099	4.111	1.337	0.040	156	424	13	28	Error	-8	21	0	28	-50
2	18	2	"PFK1268"	"Ks97_1"	8820	23330	150	392	412	103	181	185	41	99	96	0	362	371	67	165	174	43	98	98	0	1.071	1.121	1.086	1.067	1.687	1.251	0.627	156	418	408	437	0.099	211	197	231	206	0
2	19	2	"PFK0567"	"Ks101_10"	9010	23330	150	502	512	120	178	184	44	100	99	0	697	692	130	162	173	47	100	100	0	0.606	0.630	0.618	0.605	1.343	0.651	0.847	156	538	859	864	-0.724	324	535	334	530	0
2	20	2	"PFK0617"	"Ks117_4"	9240	23340	150	211	228	68	178	184	42	45	22	0	253	267	104	160	172	50	66	46	0	0.355	0.467	0.569	0.618	3.397	0.537	0.424	156	467	126	157	-1.495	33	93	50	107	-50
2	21	2	"PFK0689"	"Ks157_11"	9390	23320	150	13208	13300	3743	179	184	39	100	100	0	3256	3384	912	160	166	38	100	100	0	4.208	4.070	4.023	4.068	1.276	4.128	0.884	156	380	16125	16345	2.073	13029	3096	13121	3224	0
2	22	2	"PFK0731"	"Ks186_10"	9580	23320	160	65535	56675	14311	189	196	44	100	100	62	65535	56047	16815	182	194	55	99	99	65	1.000	1.011	1.000	1.026	1.769	0.992	0.936	208	728	130699	112351	-0.000	65346	65353	56486	55865	0
2	1	3	"PFK0746"	"Ks202_1"	5610	23520	150	1037	1025	291	172	177	45	100	99	0	1602	1563	455	156	167	49	99	99	0	0.598	0.606	0.586	0.610	1.645	0.595	0.897	156	652	2311	2260	-0.741	865	1446	853	1407	0
2	2	3	"PFK0750"	"Ks202_4"	5790	23520	140	300	328	117	177	185	49	80	61	0	366	415	166	165	179	62	96	72	0	0.612	0.604	0.592	0.568	1.859	0.609	0.616	156	395	324	401	-0.709	123	201	151	250	0
2	3	3	"PFK0747"	"Ks202_10"	5970	23520	140	607	638	162	176	182	42	100	99	0	718	764	216	160	168	47	100	99	0	0.772	0.765	0.753	0.763	1.396	0.740	0.811	156	359	989	1066	-0.373	431	558	462	604	0
2	4	3	"PFK0766"	"Ks212_4"	6160	23520	160	810	897	433	179	184	42	99	98	0	912	999	513	163	168	36	99	96	0	0.842	0.859	0.844	0.896	1.941	0.837	0.786	208	386	1380	1554	-0.247	631	749	718	836	0
2	5	3	"PFA0029"	"A12706_1"	6360	23520	160	48406	45141	18479	197	205	54	100	100	25	11423	12549	7500	171	176	34	100	99	0	4.284	3.631	3.701	4.207	2.060	3.472	0.844	208	369	59461	57322	2.099	48209	11252	44944	12378	0
2	6	3	"PFA0034"	"A13725_4"	6540	23520	140	4508	4848	1808	200	205	51	100	100	0	2181	2273	613	169	174	37	100	100	0	2.141	2.209	2.179	2.133	1.297	2.391	0.888	156	394	6320	6752	1.098	4308	2012	4648	2104	0
2	7	3	"PFA0036"	"A13725_6"	6730	23520	150	834	857	231	179	180	35	100	100	0	817	835	242	159	164	35	100	100	0	0.995	1.003	1.050	1.008	1.311	0.985	0.866	156	467	1313	1354	-0.007	655	658	678	676	0
2	8	3	"PFA0038"	"A13725_9"	6930	23520	150	439	459	105	180	193	92	98	82	0	517	546	123	163	173	45	100	100	0	0.732	0.728	0.736	0.711	1.483	0.777	0.660	156	476	613	662	-0.451	259	354	279	383	0
2	9	3	"PFA0041"	"A14195_3"	7120	23570	150	201	206	53	187	204	101	5	2	0	177	188	49	173	185	61	16	3	0	3.500	1.267	0.863	1.091	3.964	2.697	0.188	156	446	18	34	1.807	14	4	19	15	-50
2	10	3	"PFA0043"	"A14263_1"	7300	23520	150	925	932	266	193	203	53	100	100	0	804	829	225	176	187	53	100	100	0	1.166	1.132	1.129	1.121	1.325	1.144	0.833	156	530	1360	1392	0.221	732	628	739	653	0
2	11	3	"PFA0063"	"A14801_9"	7540	23510	150	224	245	83	188	200	69	31	13	0	204	226	81	178	193	59	26	13	0	1.385	1.188	1.220	1.211	3.323	1.396	0.279	156	629	62	105	0.469	36	26	57	48	-50
2	12	3	"PFA0065"	"A15774_2"	7780	23540	150	235	271	119	184	189	46	50	33	0	229	265	120	177	189	55	46	25	0	0.981	0.989	1.055	1.102	3.240	0.853	0.452	156	524	103	175	-0.028	51	52	87	88	-50
2	13	3	"PFA0067"	"A16096_5"	7880	23520	150	315	324	79	177	184	41	95	80	0	278	299	81	172	180	45	89	59	0	1.302	1.157	1.213	1.229	1.987	1.090	0.517	156	426	244	274	0.381	138	106	147	127	0
2	14	3	"PFA0071"	"A16972_1"	8050	23490	150	162	169	36	178	183	41	10	1	0	150	161	48	163	170	40	14	6	0	1.231	4.500	0.967	0.878	3.569	0.647	0.150	156	435	-29	-11	0.300	-16	-13	-9	-2	-50
2	15	3	"PFA0073"	"A1700_2"	8230	23530	150	179	190	56	188	192	44	17	9	0	160	178	77	171	180	50	18	4	0	0.818	0.286	1.262	1.141	4.200	0.647	0.215	156	516	-20	9	-0.290	-9	-11	2	7	-50
2	16	3	"PFA0076"	"A1700_6"	8460	23510	140	345	357	111	187	193	52	86	69	0	412	430	125	170	179	47	98	95	0	0.653	0.654	0.619	0.594	1.850	0.653	0.623	156	448	400	430	-0.615	158	242	170	260	0
2	17	3	"PFA0109"	"A22053_4"	8640	23510	150	465	507	193	175	185	52	100	98	0	468	489	148	162	171	47	100	98	0	0.948	1.015	0.938	0.974	1.592	1.094	0.646	156	404	596	659	-0.077	290	306	332	327	0
2	18	3	"PFA0112"	"A23157_12"	8830	23510	150	899	917	273	171	179	44	100	100	0	949	953	262	159	172	50	99	99	0	0.922	0.940	0.911	0.921	1.334	0.953	0.869	156	448	1518	1540	-0.118	728	790	746	794	0
2	19	3	"PFA0114"	"A23157_18"	9020	23520	150	488	511	153	168	173	38	99	99	0	987	1070	313	154	161	39	100	100	0	0.384	0.374	0.375	0.354	1.404	0.373	0.841	156	482	1153	1259	-1.380	320	833	343	916	0
2	20	3	"PFA0117"	"A23157_8"	9230	23510	150	198	206	48	173	184	56	27	5	0	201	208	55	153	168	57	39	14	0	0.521	0.600	0.796	0.763	2.711	0.954	0.164	156	420	73	88	-0.941	25	48	33	55	-50
2	21	3	"PFA0123"	"A24704_11"	9410	23520	140	222	224	46	184	194	55	31	7	0	315	318	68	160	172	52	97	77	0	0.245	0.253	0.323	0.275	2.506	0.379	0.194	156	392	193	198	-2.028	38	155	40	158	0
2	22	3	"PFA0126"	"A24704_6"	9620	23480	150	215	222	56	194	199	41	37	17	0	208	220	67	192	200	50	29	13	0	1.313	1.000	1.016	1.051	3.619	0.668	0.214	156	771	37	56	0.392	21	16	28	28	-50
2	1	4	"PFA0154"	"A3310_10"	5580	23720	150	189	219	100	165	172	44	40	21	0	184	227	114	153	164	46	41	25	0	0.774	0.730	0.896	0.814	3.281	0.764	0.358	156	758	55	128	-0.369	24	31	54	74	-50
2	2	4	"PFA0156"	"A3310_15"	5810	23710	150	412	425	101	175	185	55	97	92	0	519	534	123	166	180	57	100	97	0	0.671	0.679	0.650	0.650	1.684	0.676	0.703	156	483	590	618	-0.575	237	353	250	368	0
2	3	4	"PFA0159"	"A3310_22"	5990	23710	150	420	447	124	170	174	48	99	98	0	439	451	112	154	160	44	99	98	0	0.877	0.933	0.893	0.901	1.435	0.962	0.735	156	442	535	574	-0.189	250	285	277	297	0
2	4	4	"PFA0162"	"A3310_32"	6190	23720	150	321	345	105	166	169	34	98	88	0	597	636	171	152	157	34	100	100	0	0.348	0.370	0.343	0.328	1.640	0.410	0.625	156	435	600	663	-1.522	155	445	179	484	0
2	5	4	"PFA0165"	"A3310_7"	6370	23710	150	661	690	246	181	185	38	100	100	0	721	738	206	169	172	36	99	99	0	0.870	0.895	0.816	0.856	1.743	0.910	0.718	156	395	1032	1078	-0.202	480	552	509	569	0
2	6	4	"PFA0168"	"A3920_1"	6560	23720	150	171	178	41	187	190	35	16	5	0	166	177	55	171	174	35	23	9	0	3.200	-1.500	1.068	1.004	3.915	0.686	0.056	156	443	-21	-3	1.678	-16	-5	-9	6	-50
2	7	4	"PFC0075"	"C25"	6750	23710	150	186	198	62	177	177	41	22	7	0	182	200	69	157	161	32	42	23	0	0.360	0.488	0.809	0.856	3.687	0.849	0.153	156	475	34	64	-1.474	9	25	21	43	-50
2	8	4	"PFC0079"	"C258"	6940	23710	140	317	329	90	166	171	52	89	74	0	272	292	75	147	156	48	95	69	0	1.208	1.124	1.116	1.083	1.832	1.201	0.578	156	415	276	308	0.273	151	125	163	145	0
2	9	4	"PFC0082"	"C269"	7130	23710	150	277	280	74	166	173	51	76	53	0	342	363	116	149	161	56	94	82	0	0.575	0.533	0.514	0.490	1.815	0.370	0.391	156	384	304	328	-0.798	111	193	114	214	0
2	10	4	"PFC0085"	"C273"	7320	23710	150	199	205	50	180	189	51	20	7	0	172	190	64	163	173	50	21	12	0	2.111	0.926	1.056	0.982	3.383	0.922	0.209	156	500	28	52	1.078	19	9	25	27	-50
2	11	4	"PFC0087"	"C277"	7510	23710	150	445	461	125	184	192	52	98	95	0	490	499	112	166	180	53	100	100	0	0.806	0.832	0.814	0.789	1.508	0.853	0.758	156	536	585	610	-0.312	261	324	277	333	0
2	12	4	"PFC0090"	"C285"	7710	23720	140	360	384	109	175	180	43	98	89	0	475	511	139	159	171	50	100	100	0	0.585	0.594	0.600	0.555	1.601	0.635	0.741	156	445	501	561	-0.772	185	316	209	352	0
2	13	4	"PFC0107"	"C321"	7900	23720	150	453	458	154	162	166	34	99	97	0	471	481	143	147	149	32	100	100	0	0.898	0.886	0.833	0.822	1.547	0.951	0.777	156	368	615	630	-0.155	291	324	296	334	0
2	14	4	"PFC0110"	"C332"	8080	23710	140	265	273	67	157	161	34	92	74	0	318	323	82	139	146	35	99	94	0	0.603	0.630	0.636	0.613	1.810	0.703	0.494	156	417	287	300	-0.729	108	179	116	184	0
2	15	4	"PFC0112"	"C337"	8270	23720	150	196	200	44	163	167	37	42	19	0	191	202	56	149	155	41	50	26	0	0.786	0.698	0.830	0.968	3.257	0.561	0.214	156	430	75	90	-0.348	33	42	37	53	-50
2	16	4	"PFC0114"	"C344"	8470	23710	160	277	296	103	169	173	36	84	67	0	275	283	70	154	160	35	95	79	0	0.893	0.984	0.913	0.837	2.438	1.184	0.461	208	490	229	256	-0.164	108	121	127	129	0
2	17	4	"PFC0116"	"C35"	8650	23690	120	189	200	52	170	176	40	33	15	0	176	202	75	154	164	44	42	23	0	0.864	0.625	0.738	0.784	4.132	0.583	0.144	120	424	41	78	-0.212	19	22	30	48	0
2	18	4	"PFC0119"	"C354"	8870	23710	130	229	233	45	172	178	40	62	31	0	266	267	53	159	168	44	88	63	0	0.533	0.565	0.554	0.543	2.301	0.617	0.373	120	402	164	169	-0.909	57	107	61	108	0
2	19	4	"PFC0135"	"C394"	9040	23710	140	233	238	49	173	175	31	76	45	0	345	347	61	159	163	30	100	99	0	0.323	0.346	0.359	0.325	2.036	0.372	0.352	156	411	246	253	-1.632	60	186	65	188	0
2	20	4	"PFC0138"	"C41"	9230	23700	150	190	195	44	177	185	54	16	5	0	195	204	57	162	169	45	42	14	0	0.394	0.429	0.813	0.745	3.316	0.942	0.100	156	426	46	60	-1.344	13	33	18	42	-50
2	21	4	"PFC0140"	"C413"	9410	23700	150	190	200	61	179	189	54	16	7	0	178	202	77	169	175	44	30	17	0	1.222	0.636	0.899	1.068	3.613	0.979	0.149	156	431	20	54	0.290	11	9	21	33	-50
2	22	4	"PFC0142"	"C417"	9600	23710	150	396	426	131	184	186	33	99	96	0	520	547	158	177	180	31	100	98	0	0.618	0.654	0.654	0.623	1.455	0.680	0.728	156	699	555	612	-0.694	212	343	242	370	0
2	1	5	"PFC0144"	"C419"	5620	23910	160	376	403	159	158	164	36	97	93	0	502	511	183	149	157	40	96	94	0	0.618	0.677	0.608	0.648	1.967	0.742	0.674	208	769	571	607	-0.695	218	353	245	362	0
2	2	5	"PFC0147"	"C423"	5810	23910	150	851	878	326	161	168	46	100	100	0	945	977	305	155	161	37	100	100	0	0.873	0.872	0.827	0.836	1.301	0.914	0.856	156	455	1480	1539	-0.195	690	790	717	822	0
2	3	5	"PFC0161"	"C449"	6000	23910	150	185	192	45	163	167	44	27	7	0	154	164	54	143	149	32	22	8	0	2.000	1.381	1.226	1.281	4.118	0.736	0.200	156	482	33	50	1.000	22	11	29	21	-50
2	4	5	"PFC0163"	"C453"	6200	23910	150	241	246	55	161	163	33	80	60	0	246	253	54	142	147	30	97	82	0	0.769	0.766	0.796	0.728	2.406	0.898	0.389	156	462	184	196	-0.379	80	104	85	111	0
2	5	5	"PFC0165"	"C46"	6390	23910	150	1299	1322	445	167	173	42	100	100	0	1025	1030	291	158	164	38	100	100	0	1.306	1.325	1.308	1.294	1.309	1.392	0.867	156	409	1999	2027	0.385	1132	867	1155	872	0
2	6	5	"PFC0168"	"C472"	6570	23910	150	467	481	129	175	182	61	98	94	0	587	602	157	160	167	40	100	100	0	0.684	0.692	0.676	0.667	1.482	0.685	0.764	156	426	719	748	-0.548	292	427	306	442	0
2	7	5	"PFC0171"	"C489"	6770	23910	150	323	329	63	167	176	64	92	71	0	331	336	68	151	156	35	98	98	0	0.867	0.876	0.884	0.874	1.863	0.905	0.552	156	426	336	347	-0.206	156	180	162	185	0
2	8	5	"PFC0174"	"C492"	6950	23910	150	172	174	37	162	167	50	14	2	0	165	166	35	144	150	45	21	3	0	0.476	0.545	1.059	0.894	3.676	1.819	0.109	156	405	31	34	-1.070	10	21	12	22	-50
2	9	5	"PFD0418"	"D49176_20"	7140	23900	150	484	490	124	166	171	46	100	98	0	545	538	126	147	157	49	100	100	0	0.799	0.829	0.846	0.812	1.390	0.825	0.795	156	535	716	715	-0.324	318	398	324	391	0
2	10	5	"PFD0422"	"D49176_29"	7330	23840	80	204	230	89	181	188	52	36	15	0	192	217	85	158	171	51	32	26	0	0.676	0.831	1.225	0.870	4.035	0.869	0.313	52	241	57	108	-0.564	23	34	49	59	-100
2	11	5	"PFD0425"	"D49176_32"	7510	23900	150	285	293	78	173	176	40	83	66	0	339	353	79	152	159	41	100	95	0	0.599	0.597	0.594	0.506	2.173	0.663	0.607	156	544	299	321	-0.740	112	187	120	201	0
2	12	5	"PFD0428"	"D49176_37"	7710	23910	150	210	219	56	163	164	30	65	33	0	206	210	43	143	145	26	83	60	0	0.746	0.836	0.855	0.824	3.196	1.049	0.292	156	395	110	123	-0.423	47	63	56	67	-50
2	13	5	"PFD0431"	"D49176_44"	7890	23900	140	425	442	110	155	158	31	100	100	0	472	496	127	135	137	25	100	100	0	0.801	0.795	0.773	0.779	1.421	0.784	0.763	156	363	607	648	-0.320	270	337	287	361	0
2	14	5	"PFD0436"	"D49176_6"	8080	23900	150	2065	2067	503	147	152	31	100	100	0	1667	1710	424	126	130	25	100	100	0	1.245	1.212	1.213	1.212	1.265	1.206	0.874	156	362	3459	3504	0.316	1918	1541	1920	1584	0
2	15	5	"PFD0454"	"D51731_2"	8270	23900	140	308	311	58	156	158	31	99	92	0	297	307	57	130	135	28	100	99	0	0.910	0.876	0.897	0.851	1.697	0.903	0.618	156	348	319	332	-0.136	152	167	155	177	0
2	16	5	"PFD0463"	"D53677_1"	8460	23880	150	233	238	56	165	170	35	72	48	0	242	255	72	147	154	35	87	65	0	0.716	0.676	0.711	0.642	2.215	0.675	0.420	156	494	163	181	-0.482	68	95	73	108	0
2	17	5	"PFD0467"	"D53677_8"	8690	23880	150	182	195	51	182	192	54	16	7	0	176	188	57	166	181	65	17	4	0	0.000	0.591	1.077	0.993	4.461	0.573	0.157	156	588	10	35	Error	0	10	13	22	-50
2	18	5	"PFD0471"	"D54177_1"	8850	23870	150	215	223	51	201	209	54	19	5	0	222	241	71	179	194	66	35	18	0	0.326	0.355	0.671	0.665	4.414	0.490	0.197	156	506	57	84	-1.619	14	43	22	62	-50
2	19	5	"PFD0474"	"D54346_3"	9040	23900	150	348	357	88	194	198	39	93	82	0	441	447	100	172	178	36	99	98	0	0.572	0.593	0.547	0.531	1.811	0.650	0.600	156	450	423	438	-0.805	154	269	163	275	0
2	20	5	"PFD0478"	"D56259_1"	9220	23900	150	340	332	69	186	187	38	95	79	0	501	512	102	169	170	27	100	100	0	0.464	0.426	0.426	0.389	1.683	0.462	0.630	156	446	486	489	-1.108	154	332	146	343	0
2	21	5	"PFD0512"	"D6287_18"	9420	23890	150	194	197	45	184	190	42	20	5	0	190	207	65	172	175	31	37	21	0	0.556	0.371	0.719	0.845	3.941	0.779	0.130	156	448	28	48	-0.848	10	18	13	35	-50
2	22	5	"PFD0515"	"D6287_22"	9610	23900	160	518	514	171	195	202	46	94	88	0	711	728	258	183	193	46	99	97	0	0.612	0.585	0.586	0.553	2.143	0.573	0.794	208	792	851	864	-0.709	323	528	319	545	0
2	1	6	"PFD0519"	"D6287_3"	5630	24110	150	205	224	74	157	162	33	62	38	0	220	239	80	143	146	26	89	67	0	0.623	0.698	0.751	0.679	2.507	0.740	0.524	156	640	125	163	-0.682	48	77	67	96	0
2	2	6	"PFD0521"	"D6287_31"	5810	24100	140	426	430	96	153	158	30	100	100	0	546	551	113	139	144	28	100	100	0	0.671	0.672	0.686	0.656	1.394	0.672	0.774	156	429	680	689	-0.576	273	407	277	412	0
2	3	6	"PFD0525"	"D6287_49"	6010	24100	150	1674	1669	520	158	162	33	100	100	0	1044	1031	282	140	144	28	100	100	0	1.677	1.696	1.692	1.660	1.369	1.758	0.861	156	475	2420	2402	0.746	1516	904	1511	891	0
2	4	6	"PFD0527"	"D6287_53"	6200	24100	150	314	314	77	163	165	34	92	85	0	314	319	70	142	145	29	99	97	0	0.878	0.853	0.858	0.811	1.816	0.856	0.552	156	416	323	328	-0.188	151	172	151	177	0
2	5	6	"PFD0563"	"D65980_2"	6390	24100	150	361	359	74	163	169	41	98	95	0	340	346	89	148	151	33	100	98	0	1.031	0.990	1.074	0.989	1.739	0.922	0.542	156	380	390	394	0.044	198	192	196	198	0
2	6	6	"PFD0569"	"D6681_10"	6580	24090	150	162	166	33	169	179	69	2	0	0	154	155	28	150	159	45	6	0	0	-1.750	-0.600	1.251	1.405	3.082	3.429	0.089	156	412	-3	2	Error	-7	4	-3	5	-50
2	7	6	"PFD0572"	"D6681_3"	6770	24100	140	492	472	108	170	180	65	99	92	0	437	430	78	150	160	45	99	97	0	1.122	1.079	1.114	1.039	1.491	1.180	0.708	156	464	609	582	0.166	322	287	302	280	0
2	8	6	"PFD0575"	"D66953_1"	6960	24070	150	188	191	47	163	169	37	39	10	0	171	182	43	149	156	37	34	14	0	1.136	0.848	1.089	1.213	3.831	1.152	0.198	156	459	47	61	0.184	25	22	28	33	-50
2	9	6	"PFD0579"	"D7726_1"	7150	24100	140	269	271	51	164	169	38	91	71	0	285	291	57	150	159	43	96	82	0	0.778	0.759	0.785	0.726	2.017	0.750	0.495	156	478	240	248	-0.363	105	135	107	141	0
2	10	6	"PFD0583"	"D8137_1"	7340	24100	140	734	731	175	173	179	46	99	99	0	802	806	150	153	164	56	100	100	0	0.864	0.855	0.884	0.824	1.431	0.888	0.851	156	592	1210	1211	-0.210	561	649	558	653	0
2	11	6	"PFE0587"	"E6125_5"	7540	24090	140	246	253	64	168	173	42	72	43	0	272	292	100	148	154	51	91	66	0	0.629	0.590	0.600	0.532	2.335	0.554	0.452	156	455	202	229	-0.669	78	124	85	144	0
2	12	6	"PFE0589"	"E6662_1"	7720	24090	140	428	422	103	166	167	29	98	97	0	431	457	317	143	145	25	98	98	0	0.910	0.815	0.890	0.861	1.568	0.366	0.447	156	399	550	570	-0.137	262	288	256	314	0
2	13	6	"PFE0591"	"E679_1"	7910	24090	150	2078	2190	703	164	168	38	100	100	0	1600	1654	493	144	146	30	100	100	0	1.315	1.342	1.375	1.329	1.278	1.357	0.890	156	425	3370	3536	0.395	1914	1456	2026	1510	0
2	14	6	"PFE0593"	"E679_4"	8120	24060	150	182	199	59	161	165	35	41	27	0	175	183	59	140	141	29	52	35	0	0.600	0.884	0.851	0.879	3.593	0.970	0.326	156	416	56	81	-0.737	21	35	38	43	-50
2	15	6	"PFE0596"	"E6820_1"	8290	24090	150	776	800	255	169	171	32	100	100	0	872	878	242	145	148	31	100	100	0	0.835	0.861	0.838	0.829	1.380	0.896	0.803	156	407	1334	1364	-0.260	607	727	631	733	0
2	16	6	"PFE0601"	"E70_3"	8470	24090	150	188	192	40	173	176	37	28	10	0	176	181	36	151	159	45	28	7	0	0.600	0.633	1.200	1.021	3.822	0.527	0.103	156	491	40	49	-0.737	15	25	19	30	-50
2	17	6	"PFE0626"	"E8167_12"	8660	24100	150	213	230	77	187	195	56	30	15	0	235	265	95	166	179	68	50	18	0	0.377	0.434	0.549	0.524	3.254	0.732	0.353	156	539	95	142	-1.408	26	69	43	99	0
2	18	6	"PFE0628"	"E8167_2"	8860	24100	150	194	201	51	202	211	54	14	3	0	192	204	54	179	190	61	17	5	0	-0.615	-0.040	1.136	1.114	4.234	0.996	0.140	156	522	5	24	Error	-8	13	-1	25	-50
2	19	6	"PFE0632"	"E8314_4"	9060	24100	150	199	210	56	197	201	38	26	12	0	202	215	69	175	179	33	39	24	0	0.074	0.325	0.899	0.846	4.399	0.717	0.156	156	419	29	53	-3.755	2	27	13	40	-50
2	20	6	"PFE0634"	"E832_1"	9240	24090	140	267	272	56	191	192	32	79	60	0	298	322	113	173	174	28	100	93	0	0.608	0.544	0.586	0.549	2.239	0.377	0.269	156	402	201	230	-0.718	76	125	81	149	0
2	21	6	"PFE0638"	"E84_1"	9430	24090	140	836	790	192	192	196	37	100	99	0	841	818	155	175	178	32	100	100	0	0.967	0.930	0.947	0.890	1.417	0.964	0.858	156	466	1310	1241	-0.048	644	666	598	643	0
2	22	6	"PFE0645"	"E886_1"	9630	24110	150	193	210	64	193	196	38	26	16	0	198	238	114	178	184	37	34	23	0	0.000	0.283	0.778	0.810	3.638	0.405	0.192	156	776	20	77	Error	0	20	17	60	-50
2	1	7	"PFF0003"	"F10044_2"	5640	24290	140	612	621	141	160	164	33	100	100	0	503	516	104	140	144	26	100	100	0	1.245	1.226	1.221	1.212	1.333	1.232	0.834	156	612	815	837	0.316	452	363	461	376	0
2	2	7	"PFF0005"	"F10154_1"	5830	24300	140	219	220	49	154	159	31	73	51	0	213	221	48	137	140	24	92	78	0	0.855	0.786	0.814	0.811	2.471	0.797	0.239	156	428	141	150	-0.226	65	76	66	84	0
2	3	7	"PFF0010"	"F1021_1"	6030	24290	140	552	547	107	156	163	46	100	99	0	840	813	166	143	148	45	100	100	0	0.568	0.584	0.575	0.579	1.363	0.582	0.833	156	439	1093	1061	-0.816	396	697	391	670	0
2	4	7	"PFF0012"	"F1021_3"	6220	24290	150	883	864	247	163	169	47	98	97	0	1150	1125	306	145	152	47	100	100	0	0.716	0.715	0.731	0.682	1.506	0.710	0.856	156	391	1725	1681	-0.481	720	1005	701	980	0
2	5	7	"PFF0016"	"F10318_1"	6400	24290	160	229	243	77	167	171	38	65	40	0	369	370	97	149	153	35	97	95	0	0.282	0.344	0.333	0.297	2.753	0.410	0.454	208	397	282	297	-1.827	62	220	76	221	0
2	6	7	"PFF0020"	"F10626_1"	6590	24290	140	637	644	190	175	181	47	100	99	0	603	622	182	154	163	47	100	100	0	1.029	1.002	1.024	0.989	1.380	0.981	0.771	156	368	911	937	0.041	462	449	469	468	0
2	7	7	"PFF0043"	"F11007_3"	6760	24310	150	186	188	48	174	180	44	21	6	0	175	191	59	154	162	40	37	14	0	0.571	0.378	0.929	1.065	3.961	0.617	0.181	156	460	33	51	-0.807	12	21	14	37	-50
2	8	7	"PFF0046"	"F11089_1"	6970	24290	150	368	383	95	171	177	37	98	94	0	401	405	85	154	162	37	100	98	0	0.798	0.845	0.831	0.802	1.634	0.855	0.693	156	528	444	463	-0.326	197	247	212	251	0
2	9	7	"PFF0054"	"F11484_1"	7160	24290	150	297	304	73	169	173	38	91	78	0	440	452	106	154	161	40	100	100	0	0.448	0.453	0.451	0.409	1.779	0.450	0.608	156	451	414	433	-1.160	128	286	135	298	0
2	10	7	"PFF0057"	"F1150_5"	7350	24290	140	366	362	72	174	181	49	98	86	0	404	405	67	156	172	119	98	53	0	0.774	0.755	0.725	0.718	1.501	0.539	0.485	156	426	440	437	-0.369	192	248	188	249	0
2	11	7	"PFF0059"	"F11570_1"	7540	24290	140	373	372	74	179	186	46	98	91	0	552	555	110	160	173	116	100	94	0	0.495	0.489	0.474	0.465	1.553	0.492	0.745	156	432	586	588	-1.015	194	392	193	395	0
2	12	7	"PFF0063"	"F11624_1"	7730	24290	140	328	335	74	177	187	53	93	75	0	381	395	77	156	165	48	100	99	0	0.671	0.661	0.653	0.606	1.758	0.699	0.623	156	436	376	397	-0.575	151	225	158	239	0
2	13	7	"PFF0697"	"F3247_2"	7930	24250	150	213	230	78	176	188	63	37	14	0	218	224	72	154	167	54	56	24	0	0.578	0.771	0.878	0.789	3.295	1.084	0.468	156	503	101	124	-0.791	37	64	54	70	-50
2	14	7	"PFF0700"	"F32494_1"	8110	24280	140	3784	3531	963	176	184	53	100	100	0	3402	3168	824	156	163	41	100	100	0	1.112	1.114	1.114	1.122	1.455	1.112	0.920	156	494	6854	6367	0.153	3608	3246	3355	3012	0
2	15	7	"PFF0702"	"F3277_1"	8300	24280	140	512	520	142	182	184	33	100	99	0	665	688	225	161	163	27	100	99	0	0.655	0.641	0.615	0.645	1.568	0.607	0.816	156	447	834	865	-0.611	330	504	338	527	0
2	16	7	"PFF0706"	"F32922_1"	8490	24280	150	388	381	78	180	181	36	98	94	0	412	409	93	157	162	42	98	92	0	0.816	0.798	0.827	0.798	1.638	0.798	0.692	156	423	463	453	-0.294	208	255	201	252	0
2	17	7	"PFF0708"	"F33056_1"	8680	24280	150	339	336	68	175	179	44	93	83	0	568	556	130	150	154	28	100	100	0	0.392	0.397	0.383	0.376	1.652	0.392	0.683	156	454	582	567	-1.350	164	418	161	406	0
2	18	7	"PFF0711"	"F33107_1"	8880	24280	150	185	192	45	185	189	42	17	6	0	178	191	69	162	163	29	33	16	0	0.000	0.241	0.924	0.979	3.820	0.513	0.116	156	472	16	36	Error	0	16	7	29	-50
2	19	7	"PFF0740"	"F34425_1"	9070	24280	150	601	584	148	193	197	35	100	97	0	614	606	132	175	177	28	100	100	0	0.929	0.907	0.912	0.867	1.477	0.917	0.812	156	413	847	822	-0.106	408	439	391	431	0
2	20	7	"PFF0742"	"F34449_1"	9250	24280	140	299	307	82	193	199	35	83	69	0	303	301	73	177	179	28	91	82	0	0.841	0.919	0.980	0.907	2.231	0.947	0.457	156	391	232	238	-0.249	106	126	114	124	0
2	21	7	"PFF0744"	"F34605_1"	9440	24280	150	989	942	277	197	200	34	100	98	0	314	316	63	175	177	28	95	90	0	5.698	5.284	5.263	5.262	1.795	5.676	0.663	156	594	931	886	2.510	792	139	745	141	0
2	22	7	"PFF0749"	"F34859_1"	9670	24280	90	201	212	59	198	200	34	34	17	0	186	190	30	176	180	29	28	7	0	0.300	1.000	1.500	1.686	3.889	3.355	0.050	52	303	13	28	-1.737	3	10	14	14	0
2	1	8	"PFF0757"	"F35105_1"	5650	24490	150	212	226	67	155	159	31	71	43	0	274	294	76	138	143	29	99	96	0	0.419	0.455	0.448	0.408	2.351	0.523	0.401	156	687	193	227	-1.255	57	136	71	156	0
2	2	8	"PFF0759"	"F35197_1"	5840	24490	160	946	921	292	158	164	32	97	96	0	1161	1168	295	142	145	27	100	99	0	0.773	0.744	0.759	0.682	1.727	0.760	0.887	208	489	1807	1789	-0.371	788	1019	763	1026	0
2	3	8	"PFF0791"	"F35823_1"	6030	24480	150	240	252	69	163	167	44	70	42	0	280	287	61	148	155	45	96	75	0	0.583	0.640	0.608	0.577	2.196	0.759	0.353	156	452	209	228	-0.778	77	132	89	139	0
2	4	8	"PFF0796"	"F36083_1"	6220	24480	150	401	402	81	167	172	45	100	99	0	468	479	111	151	157	45	99	98	0	0.738	0.716	0.714	0.713	1.489	0.687	0.664	156	426	551	563	-0.438	234	317	235	328	0
2	5	8	"PFF0798"	"F36120_1"	6420	24480	150	249	260	65	169	173	34	85	57	0	308	319	67	152	156	30	100	98	0	0.513	0.545	0.522	0.474	2.230	0.593	0.472	156	437	236	258	-0.963	80	156	91	167	0
2	6	8	"PFF0804"	"F36356_4"	6600	24480	140	490	500	140	174	178	33	100	98	0	761	782	203	157	161	35	100	100	0	0.523	0.522	0.530	0.496	1.433	0.514	0.793	156	410	920	951	-0.935	316	604	326	625	0
2	7	8	"PFF0808"	"F36374_1"	6790	24480	150	726	721	194	177	180	32	100	99	0	788	793	205	159	161	29	100	100	0	0.873	0.858	0.851	0.843	1.363	0.848	0.844	156	421	1178	1178	-0.196	549	629	544	634	0
2	8	8	"PFF0813"	"F36383_1"	6980	24480	140	345	357	95	180	182	33	95	90	0	431	450	117	164	167	32	100	99	0	0.618	0.619	0.590	0.566	1.818	0.620	0.655	156	468	432	463	-0.694	165	267	177	286	0
2	9	8	"PFF0836"	"F37362_1"	7180	24480	150	829	786	251	183	185	38	98	94	0	654	661	191	165	170	34	98	97	0	1.321	1.216	1.211	1.159	1.601	1.276	0.809	156	463	1135	1099	0.402	646	489	603	496	0
2	10	8	"PFF0842"	"F37536_1"	7360	24480	150	220	227	50	187	193	43	40	12	0	225	237	53	169	179	108	16	2	0	0.589	0.588	0.731	0.685	3.291	0.184	0.125	156	445	89	108	-0.763	33	56	40	68	-50
2	11	8	"PFF0844"	"F37871_2"	7550	24480	140	397	403	85	194	199	41	98	94	0	473	484	100	175	185	107	98	85	0	0.681	0.676	0.679	0.652	1.572	0.659	0.663	156	442	501	518	-0.554	203	298	209	309	0
2	12	8	"PFF0850"	"F38025_1"	7740	24480	160	456	470	177	195	204	53	91	85	0	568	561	166	176	186	48	98	95	0	0.666	0.714	0.669	0.646	1.768	0.785	0.737	208	517	653	660	-0.587	261	392	275	385	0
2	13	8	"PFF0854"	"F38531_3"	7930	24470	140	280	287	86	189	200	64	57	37	0	292	295	64	169	184	55	87	60	0	0.740	0.778	0.805	0.725	2.621	0.990	0.445	156	492	214	224	-0.435	91	123	98	126	0
2	14	8	"PFF0857"	"F38658_1"	8120	24480	140	458	455	112	176	184	48	96	94	0	463	455	98	159	165	33	98	96	0	0.928	0.943	0.931	0.898	1.728	0.973	0.801	156	488	586	575	-0.108	282	304	279	296	0
2	15	8	"PFF1501"	"F59165_1"	8320	24480	140	275	277	59	179	183	34	85	68	0	308	310	82	159	163	28	93	87	0	0.644	0.649	0.691	0.661	2.265	0.631	0.482	156	506	245	249	-0.634	96	149	98	151	0
2	16	8	"PFF1503"	"F59212_1"	8500	24470	140	590	585	140	179	184	40	99	98	0	461	463	109	158	163	31	99	98	0	1.356	1.331	1.319	1.318	1.636	1.337	0.809	156	576	714	711	0.440	411	303	406	305	0
2	17	8	"PFF1507"	"F59325_1"	8700	24480	150	242	246	49	173	178	38	76	44	0	286	294	74	148	154	32	96	89	0	0.500	0.500	0.531	0.489	2.078	0.539	0.408	156	549	207	219	-1.000	69	138	73	146	0
2	18	8	"PFF1515"	"F59681_5"	8880	24480	150	198	201	41	179	185	37	32	10	0	184	191	40	157	161	30	46	23	0	0.704	0.647	0.834	0.879	3.212	1.321	0.131	156	515	46	56	-0.507	19	27	22	34	-50
2	19	8	"PFF1523"	"F60089_1"	9100	24470	150	205	208	44	194	197	36	25	8	0	193	193	44	175	179	32	31	10	0	0.611	0.778	1.202	1.086	3.252	1.601	0.059	156	504	29	32	-0.710	11	18	14	18	-50
2	20	8	"PFF1525"	"F60196_1"	9250	24490	150	205	206	37	201	203	37	17	3	0	197	198	39	180	184	35	26	10	0	0.235	0.278	0.845	0.872	3.714	1.128	0.057	156	446	21	23	-2.087	4	17	5	18	-50
2	21	8	"PFF1565"	"F62141_1"	9440	24470	150	2570	2509	732	203	206	36	100	100	0	1175	1190	300	177	180	30	99	99	0	2.372	2.276	2.293	2.247	1.323	2.368	0.900	156	534	3365	3319	1.246	2367	998	2306	1013	0
2	22	8	"PFF1569"	"F62233_2"	9640	24490	120	233	236	50	193	197	36	53	25	0	217	226	52	175	179	30	58	35	0	0.952	0.843	0.975	0.928	3.754	0.893	0.093	120	581	82	94	-0.070	40	42	43	51	0
2	1	9	"PFF1573"	"F62329_1"	5650	24680	140	172	185	57	156	160	35	36	19	0	155	174	59	137	142	30	39	23	0	0.889	0.784	1.197	1.193	3.165	0.907	0.249	156	657	34	66	-0.170	16	18	29	37	0
2	2	9	"PFF1576"	"F62396_2"	5850	24700	120	193	210	61	158	163	32	50	33	0	206	210	55	142	146	27	74	56	0	0.547	0.765	0.923	0.818	3.077	0.868	0.299	120	374	99	120	-0.871	35	64	52	68	0
2	3	9	"PFF1579"	"F62610_1"	6030	24680	140	287	291	76	162	165	31	92	80	0	309	317	76	148	151	27	98	96	0	0.776	0.763	0.724	0.711	2.253	0.749	0.504	156	449	286	298	-0.365	125	161	129	169	0
2	4	9	"PFF1581"	"F62610_13"	6220	24680	140	296	300	79	167	167	30	92	80	0	372	387	100	151	152	23	100	100	0	0.584	0.564	0.553	0.510	1.841	0.599	0.705	156	411	350	369	-0.777	129	221	133	236	0
2	5	9	"PFF1628"	"F63860_1"	6380	24670	150	163	165	31	169	172	32	9	1	0	151	154	31	154	157	26	16	5	0	2.000	100000.000	0.952	0.935	3.426	1.132	0.077	156	482	-9	-4	1.000	-6	-3	-4	0	-50
2	6	9	"PFF1634"	"F64095_1"	6600	24700	150	169	177	37	171	174	31	19	7	0	163	171	35	158	161	27	29	12	0	-0.400	0.462	1.107	1.262	4.166	1.183	0.080	156	498	3	19	Error	-2	5	6	13	-50
2	7	9	"PFF1641"	"F64252_1"	6770	24670	140	309	308	65	175	177	31	94	82	0	223	225	46	160	162	24	78	63	0	2.127	2.046	1.978	2.302	2.802	2.067	0.447	156	422	197	198	1.089	134	63	133	65	0
2	8	9	"PFF1644"	"F64347_2"	6960	24680	150	288	302	82	177	179	33	87	73	0	421	422	106	161	164	29	99	98	0	0.427	0.479	0.458	0.422	1.974	0.521	0.615	156	469	371	386	-1.228	111	260	125	261	0
2	9	9	"PFF1647"	"F6440_2"	7150	24680	140	920	920	289	183	184	34	99	99	0	1138	1117	297	166	169	30	100	100	0	0.758	0.775	0.767	0.727	1.629	0.795	0.863	156	465	1709	1688	-0.399	737	972	737	951	0
2	10	9	"PFF1652"	"F64735_1"	7340	24680	140	1026	1000	240	193	198	38	100	100	0	1183	1185	249	176	180	31	100	100	0	0.827	0.800	0.810	0.780	1.374	0.810	0.884	156	445	1840	1816	-0.274	833	1007	807	1009	0
2	11	9	"PFF1680"	"F65658_4"	7530	24680	140	432	429	77	199	202	37	99	97	0	380	389	77	177	181	31	100	99	0	1.148	1.085	1.117	1.096	1.536	1.117	0.665	156	494	436	442	0.199	233	203	230	212	0
2	12	9	"PFF1682"	"F65704_1"	7730	24680	130	282	332	155	201	206	45	64	47	0	333	366	150	178	186	41	89	75	0	0.523	0.697	0.756	0.664	2.776	0.860	0.423	120	510	236	319	-0.936	81	155	131	188	0
2	13	9	"PFF1687"	"F66126_1"	7910	24680	150	513	714	999	186	193	43	99	99	0	578	742	876	169	176	40	100	100	0	0.800	0.921	0.818	0.821	1.556	0.990	0.766	156	483	736	1101	-0.323	327	409	528	573	0
2	14	9	"PFF1693"	"F66450_1"	8100	24670	150	389	413	114	174	179	31	100	99	0	370	397	118	155	159	27	100	100	0	1.000	0.988	0.980	0.975	1.564	0.924	0.689	156	477	430	481	0.000	215	215	239	242	0
2	15	9	"PFF1696"	"F66665_1"	8290	24670	140	1889	1881	493	183	187	42	100	100	0	1551	1515	406	157	170	46	100	100	0	1.224	1.250	1.297	1.246	1.323	1.241	0.875	156	637	3100	3056	0.291	1706	1394	1698	1358	0
2	16	9	"PFF1698"	"F66828_1"	8520	24690	90	245	252	66	189	197	49	57	28	0	250	259	58	172	183	50	69	32	0	0.718	0.724	0.972	0.735	2.798	1.042	0.360	52	336	134	150	-0.478	56	78	63	87	0
2	17	9	"PFI0357"	"I4256_1"	8690	24690	130	209	220	59	177	181	38	42	24	0	246	269	98	155	161	39	78	58	0	0.352	0.377	0.517	0.485	3.102	0.399	0.273	120	443	123	157	-1.508	32	91	43	114	0
2	18	9	"PFI0360"	"I4355_3"	8870	24670	140	290	302	90	178	180	32	86	75	0	311	321	89	157	159	28	98	91	0	0.727	0.756	0.785	0.717	2.170	0.827	0.625	156	395	266	288	-0.459	112	154	124	164	0
2	19	9	"PFI0362"	"I4394_2"	9050	24670	140	394	393	103	185	188	36	96	92	0	344	355	84	164	168	38	98	92	0	1.161	1.089	1.061	1.057	2.001	1.158	0.661	156	451	389	399	0.216	209	180	208	191	0
2	20	9	"PFI0367"	"I4500_1"	9280	24680	150	213	220	53	190	193	37	41	19	0	258	269	90	167	174	40	73	51	0	0.253	0.294	0.421	0.438	3.345	0.450	0.341	156	383	114	132	-1.984	23	91	30	102	-50
2	21	9	"PFI0369"	"I4547_2"	9430	24670	140	310	313	58	191	193	37	92	77	0	413	417	77	170	173	32	100	99	0	0.490	0.494	0.485	0.454	1.748	0.504	0.642	156	373	362	369	-1.030	119	243	122	247	0
2	22	9	"PFI0371"	"I4582_1"	9620	24670	140	374	378	78	182	185	35	99	95	0	365	374	82	172	174	30	99	96	0	0.995	0.970	0.982	0.960	1.648	0.962	0.640	156	613	385	398	-0.007	192	193	196	202	0
2	1	10	"PFI0397"	"I5035_1"	5680	24870	150	166	171	39	151	156	38	28	10	0	167	171	39	138	144	33	42	16	0	0.517	0.606	1.136	1.037	4.846	1.095	0.157	156	602	44	53	-0.951	15	29	20	33	-50
2	2	10	"PFI0404"	"I5222_1"	5830	24870	140	314	319	82	154	156	28	98	94	0	384	398	103	140	140	22	100	98	0	0.656	0.640	0.604	0.612	1.774	0.626	0.688	156	381	404	423	-0.609	160	244	165	258	0
2	3	10	"PFI0407"	"I5252_1"	6030	24870	140	368	367	93	154	157	28	98	98	0	347	354	86	139	142	25	99	99	0	1.029	0.991	1.020	0.961	1.698	1.031	0.650	156	417	422	428	0.041	214	208	213	215	0
2	4	10	"PFI0409"	"I5362_4"	6220	24870	140	288	306	88	159	160	28	94	89	0	288	299	80	144	147	24	100	98	0	0.896	0.948	0.977	0.895	1.866	1.015	0.609	156	373	273	302	-0.159	129	144	147	155	0
2	5	10	"PFI0418"	"I5700_1"	6400	24870	150	290	310	126	166	167	31	88	73	0	339	348	105	151	155	28	98	95	0	0.660	0.731	0.662	0.635	2.009	0.293	0.262	156	421	312	341	-0.600	124	188	144	197	0
2	6	10	"PFI0423"	"I5893_2"	6600	24870	140	645	630	170	169	170	31	99	99	0	626	630	130	155	158	28	100	100	0	1.011	0.971	0.964	0.925	1.457	1.026	0.839	156	413	947	936	0.015	476	471	461	475	0
2	7	10	"PFI0448"	"I6567_2"	6790	24870	140	954	910	304	171	170	28	100	99	0	947	949	257	152	155	24	100	100	0	0.985	0.927	0.901	0.862	1.559	0.978	0.820	156	334	1578	1536	-0.022	783	795	739	797	0
2	8	10	"PFI0451"	"I6639_1"	6970	24870	150	300	311	80	172	173	31	92	83	0	262	265	49	152	155	26	97	91	0	1.164	1.230	1.183	1.127	2.333	1.483	0.503	156	411	238	252	0.219	128	110	139	113	0
2	9	10	"PFI0457"	"I6658_1"	7170	24870	150	402	393	97	179	181	34	96	92	0	457	455	107	162	163	27	99	98	0	0.756	0.730	0.740	0.685	1.974	0.747	0.682	156	450	518	507	-0.404	223	295	214	293	0
2	10	10	"PFI0459"	"I6658_3"	7360	24870	140	338	358	105	190	194	35	94	85	0	370	399	119	172	176	27	99	98	0	0.747	0.740	0.737	0.691	1.784	0.789	0.685	156	393	346	395	-0.420	148	198	168	227	0
2	11	10	"PFI0461"	"I6724_2"	7550	24870	150	597	619	238	199	205	43	96	93	0	773	813	241	178	184	36	100	100	0	0.669	0.661	0.631	0.572	1.851	0.718	0.804	156	530	993	1055	-0.580	398	595	420	635	0
2	12	10	"PFI0465"	"I6851_2"	7770	24880	100	268	268	58	189	196	50	70	33	0	236	253	59	170	178	45	71	36	0	1.197	0.952	1.180	1.087	3.373	1.221	0.299	80	372	145	162	0.259	79	66	79	83	0
2	13	10	"PFI0492"	"I7697_2"	7940	24860	140	270	275	67	166	171	37	85	66	0	323	326	69	149	154	33	98	92	0	0.598	0.616	0.626	0.561	1.864	0.670	0.585	156	466	278	286	-0.743	104	174	109	177	0
2	14	10	"PFI0498"	"I7884_1"	8130	24870	150	203	211	48	178	184	42	41	14	0	240	246	45	157	170	47	82	39	0	0.301	0.371	0.571	0.470	2.813	0.570	0.225	156	541	108	122	-1.731	25	83	33	89	-50
2	15	10	"PFI0501"	"I8013_1"	8360	24870	100	245	252	68	196	201	47	51	23	0	291	305	105	174	185	53	76	57	0	0.419	0.427	0.468	0.500	2.581	0.520	0.323	80	350	166	187	-1.256	49	117	56	131	0
2	16	10	"PFI0504"	"I8083_1"	8510	24860	150	1164	1176	393	184	191	45	100	99	0	1209	1227	354	164	173	47	100	100	0	0.938	0.933	0.953	0.898	1.462	0.954	0.867	156	545	2025	2055	-0.093	980	1045	992	1063	0
2	17	10	"PFI0510"	"I8305_1"	8700	24860	150	845	824	240	175	177	33	100	99	0	606	615	166	155	160	35	99	99	0	1.486	1.411	1.432	1.396	1.443	1.449	0.864	156	422	1121	1109	0.571	670	451	649	460	0
2	18	10	"PFI0513"	"I8332_1"	8890	24850	140	395	394	85	172	174	31	100	96	0	404	405	86	153	157	30	98	98	0	0.888	0.881	0.920	0.896	1.886	0.888	0.704	156	344	474	474	-0.171	223	251	222	252	0
2	19	10	"PFJ0455"	"J53_17"	9080	24850	140	1528	1434	413	173	176	33	100	100	0	1511	1450	434	154	158	34	100	99	0	0.999	0.973	0.988	0.982	1.470	0.941	0.892	156	405	2712	2557	-0.002	1355	1357	1261	1296	0
2	20	10	"PFJ0457"	"J53_21"	9260	24860	150	1059	1004	315	179	181	33	99	99	0	854	826	238	162	168	36	99	98	0	1.272	1.242	1.248	1.220	1.576	1.269	0.837	156	312	1572	1489	0.347	880	692	825	664	0
2	21	10	"PFJ0459"	"J53_23"	9430	24850	150	182	184	34	178	180	30	23	8	0	165	168	34	161	164	30	21	8	0	1.000	0.857	0.943	0.871	3.519	1.303	0.036	156	383	8	13	0.000	4	4	6	7	-50
2	22	10	"PFJ0463"	"J53_29"	9650	24850	150	1032	1040	345	168	171	32	100	99	0	1103	1109	360	156	161	30	100	100	0	0.912	0.915	0.916	0.895	1.484	0.895	0.853	156	737	1811	1825	-0.132	864	947	872	953	0
2	1	11	"PFJ0468"	"J53_37"	5670	25060	140	222	231	57	149	153	34	82	51	0	208	218	54	139	146	33	82	53	0	1.058	1.038	1.028	1.061	2.427	1.197	0.415	156	618	142	161	0.081	73	69	82	79	0
2	2	11	"PFJ0472"	"J53_41"	5860	25060	150	497	481	139	154	157	30	98	95	0	603	596	155	140	141	23	99	98	0	0.741	0.717	0.760	0.682	1.634	0.738	0.791	156	395	806	783	-0.433	343	463	327	456	0
2	3	11	"PFJ0495"	"J564_1"	6050	25060	150	1247	1166	300	154	156	28	100	100	0	831	808	153	139	141	23	100	100	0	1.579	1.513	1.557	1.468	1.378	1.596	0.895	156	458	1785	1681	0.659	1093	692	1012	669	0
2	4	11	"PFJ0497"	"J564_3"	6240	25050	140	1098	1101	313	155	157	32	100	100	0	642	642	186	141	144	25	98	98	0	1.882	1.888	1.918	1.929	1.509	1.877	0.875	156	443	1444	1447	0.912	943	501	946	501	0
2	5	11	"PFJ0500"	"J56_7"	6430	25060	140	250	253	53	160	162	35	88	64	0	259	267	60	146	149	25	99	94	0	0.796	0.769	0.826	0.742	2.138	0.810	0.387	156	466	203	214	-0.328	90	113	93	121	0
2	6	11	"PFJ0503"	"J583_1"	6620	25040	120	189	200	52	168	169	33	43	24	0	207	219	54	152	155	25	75	52	0	0.382	0.478	0.698	0.567	3.341	0.728	0.197	120	417	76	99	-1.389	21	55	32	67	0
2	7	11	"PFJ0506"	"J587_3"	6810	25050	140	229	243	67	170	173	31	63	48	0	254	260	53	151	154	25	95	85	0	0.573	0.670	0.680	0.614	2.708	0.866	0.360	156	393	162	182	-0.804	59	103	73	109	0
2	8	11	"PFJ0508"	"J587_5"	6960	25050	150	182	186	36	168	171	32	32	10	0	168	173	38	150	154	31	37	17	0	0.778	0.783	0.824	0.795	3.929	0.857	0.049	156	428	32	41	-0.363	14	18	18	23	-50
2	9	11	"PFJ0527"	"J647_6"	7190	25050	150	843	810	217	171	175	34	98	96	0	701	676	169	156	160	30	99	98	0	1.233	1.229	1.228	1.214	1.714	1.224	0.857	156	504	1217	1159	0.302	672	545	639	520	0
2	10	11	"PFJ0531"	"J64_1"	7380	25050	140	437	431	124	181	184	33	94	92	0	466	451	126	164	167	25	96	95	0	0.848	0.871	0.899	0.873	1.592	0.893	0.744	156	467	558	537	-0.238	256	302	250	287	0
2	11	11	"PFJ0533"	"J64_3"	7570	25050	120	291	285	59	187	188	34	84	70	0	277	288	70	167	169	31	91	87	0	0.945	0.810	0.888	0.788	2.444	0.494	0.279	120	410	214	219	-0.081	104	110	98	121	0
2	12	11	"PFJ0536"	"J65_10"	7750	25050	150	531	524	156	179	187	46	97	94	0	588	606	177	163	168	39	100	99	0	0.828	0.779	0.795	0.745	1.585	0.746	0.741	156	518	777	788	-0.272	352	425	345	443	0
2	13	11	"PFJ0538"	"J65_12"	7950	25070	150	178	208	311	167	175	47	17	6	0	183	217	240	156	162	55	23	6	0	0.407	0.672	0.909	0.861	4.158	2.409	0.283	156	464	38	102	-1.295	11	27	41	61	-50
2	14	11	"PFJ0540"	"J65_2"	8140	25050	140	450	447	112	175	182	47	98	92	0	485	493	107	164	174	61	100	98	0	0.857	0.827	0.798	0.787	1.551	0.856	0.768	156	431	596	601	-0.223	275	321	272	329	0
2	15	11	"PFJ0567"	"J71_12"	8320	25050	140	297	304	84	190	195	41	82	61	0	334	335	84	177	183	42	91	81	0	0.682	0.722	0.743	0.697	2.008	0.764	0.553	156	397	264	272	-0.553	107	157	114	158	0
2	16	11	"PFJ0569"	"J71_2"	8480	25050	150	188	193	38	178	184	37	25	6	0	176	176	31	164	166	31	21	5	0	0.833	1.250	1.200	1.246	4.501	3.024	0.041	156	503	22	27	-0.263	10	12	15	12	-50
2	17	11	"PFJ0571"	"J71_6"	8740	25020	150	180	183	31	174	176	33	26	3	0	168	172	40	157	160	28	30	9	0	0.545	0.600	1.000	1.145	4.643	0.270	0.002	156	486	17	24	-0.874	6	11	9	15	-50
2	18	11	"PFJ0573"	"J71_9"	8890	25050	150	13294	12286	4288	180	181	36	100	100	0	16137	15493	4834	165	171	35	100	100	0	0.821	0.790	0.805	0.765	1.534	0.786	0.907	156	384	29086	27434	-0.284	13114	15972	12106	15328	0
2	19	11	"PFJ0576"	"J73_13"	9090	25040	150	197	201	36	183	184	37	28	5	0	196	207	49	168	176	46	33	6	0	0.500	0.462	0.905	0.813	3.945	0.564	0.064	156	421	42	57	-1.000	14	28	18	39	-50
2	20	11	"PFJ0578"	"J73_15"	9280	25040	140	1199	1183	375	187	191	44	99	98	0	1222	1177	353	172	191	143	98	94	0	0.964	0.991	0.997	0.966	1.640	0.993	0.812	156	325	2062	2001	-0.053	1012	1050	996	1005	0
2	21	11	"PFK0742"	"Ks1964_2"	9430	25040	150	188	193	43	183	188	41	21	7	0	182	188	40	165	179	118	3	0	0	0.294	0.435	1.173	1.056	4.116	1.069	0.030	156	493	22	33	-1.766	5	17	10	23	-50
2	22	11	"PFK0745"	"Ks1_2"	9660	25040	150	369	365	105	169	171	33	89	88	0	424	417	132	153	160	33	94	91	0	0.738	0.742	0.728	0.760	1.851	0.742	0.697	156	796	471	460	-0.438	200	271	196	264	0
2	1	12	"PFK0752"	"Ks202_6"	5670	25250	140	869	897	234	153	161	50	100	100	0	990	1042	302	145	157	67	100	100	0	0.847	0.829	0.832	0.835	1.328	0.808	0.894	156	679	1561	1641	-0.239	716	845	744	897	0
2	2	12	"PFK0755"	"Ks202_9"	5870	25250	140	360	367	100	162	170	43	96	87	0	379	384	106	151	157	42	96	91	0	0.868	0.880	0.889	0.868	1.733	0.894	0.743	156	416	426	438	-0.204	198	228	205	233	0
2	3	12	"PFK0757"	"Ks206_2"	6010	25250	150	167	168	29	157	161	33	24	0	0	156	161	32	146	151	29	28	10	0	1.000	0.733	1.061	1.060	4.177	1.277	0.045	156	480	20	26	0.000	10	10	11	15	-50
2	4	12	"PFK0760"	"Ks210_1"	6240	25260	150	185	194	51	154	156	33	47	23	0	178	196	70	144	147	27	57	32	0	0.912	0.769	0.949	1.100	4.135	0.695	0.241	156	530	65	92	-0.133	31	34	40	52	-50
2	5	12	"PFK0786"	"Ks225_7"	6430	25250	140	219	221	50	155	158	33	75	46	0	254	258	47	141	145	24	99	93	0	0.566	0.564	0.553	0.513	2.360	0.661	0.311	156	521	177	183	-0.820	64	113	66	117	0
2	6	12	"PFK0793"	"Ks2300_1"	6620	25250	130	244	247	59	163	167	33	76	62	0	224	241	91	149	151	24	94	77	0	1.080	0.913	0.889	0.805	2.884	0.846	0.265	120	510	156	176	0.111	81	75	84	92	0
2	7	12	"PFK0795"	"Ks2345_1"	6820	25250	140	578	571	171	170	172	32	99	97	0	682	668	169	154	156	23	100	99	0	0.773	0.780	0.767	0.730	1.550	0.817	0.849	156	421	936	915	-0.372	408	528	401	514	0
2	8	12	"PFK0799"	"Ks244_1"	7010	25240	140	537	521	132	164	169	33	98	98	0	400	399	100	152	156	30	97	95	0	1.504	1.445	1.484	1.489	1.677	1.484	0.762	156	389	621	604	0.589	373	248	357	247	0
2	9	12	"PFK0802"	"Ks244_3"	7190	25250	150	532	527	143	162	164	30	99	97	0	424	429	108	150	153	29	98	98	0	1.350	1.308	1.310	1.275	1.558	1.355	0.827	156	432	644	644	0.433	370	274	365	279	0
2	10	12	"PFK0804"	"Ks244_8"	7390	25260	150	162	167	35	166	168	32	16	3	0	175	180	38	154	157	28	41	17	0	-0.190	0.038	1.053	0.944	4.274	0.321	0.008	156	436	17	27	Error	-4	21	1	26	-50
2	11	12	"PFK0825"	"Ks25_1"	7580	25250	150	189	192	36	170	173	36	28	10	0	220	230	58	155	159	33	76	48	0	0.292	0.293	0.397	0.443	3.902	0.310	0.070	156	413	84	97	-1.774	19	65	22	75	-50
2	12	12	"PFK0827"	"Ks25_12"	7760	25250	150	226	228	51	176	184	45	53	19	0	277	281	57	164	167	35	94	78	0	0.442	0.444	0.490	0.446	2.667	1.255	0.299	156	407	163	169	-1.176	50	113	52	117	-50
2	13	12	"PFK0830"	"Ks25_19"	7960	25240	140	813	795	220	182	190	50	100	99	0	950	936	218	175	183	58	100	100	0	0.814	0.806	0.797	0.775	1.411	0.821	0.844	156	369	1406	1374	-0.297	631	775	613	761	0
2	14	12	"PFK0834"	"Ks25_8"	8150	25250	150	208	212	46	186	190	44	30	8	0	245	254	61	178	186	62	53	17	0	0.328	0.342	0.514	0.520	3.058	0.415	0.201	156	321	89	102	-1.607	22	67	26	76	-50
2	15	12	"PFK0839"	"Ks266_15"	8330	25240	140	1176	1168	305	189	194	42	100	100	0	1182	1174	287	180	184	34	100	100	0	0.985	0.985	0.973	0.967	1.387	0.986	0.857	156	321	1989	1973	-0.022	987	1002	979	994	0
2	16	12	"PFK0841"	"Ks266_6"	8520	25240	150	772	753	211	180	186	40	98	98	0	769	766	210	171	174	32	100	100	0	0.990	0.963	0.964	0.935	1.512	0.965	0.830	156	437	1190	1168	-0.015	592	598	573	595	0
2	17	12	"PFK0858"	"Ks271_1"	8710	25240	140	1258	1211	394	175	177	33	100	99	0	997	974	268	163	166	27	100	100	0	1.299	1.277	1.230	1.235	1.420	1.357	0.865	156	383	1917	1847	0.377	1083	834	1036	811	0
2	18	12	"PFK0868"	"Ks2886_1"	8860	25230	150	175	179	34	181	184	38	11	2	0	165	171	40	167	174	32	18	5	0	3.000	-0.500	0.947	1.019	3.063	1.300	0.047	156	375	-8	2	1.585	-6	-2	-2	4	-50
2	19	12	"PFK0871"	"Ks291_5"	9050	25230	150	164	165	39	184	186	38	8	3	0	144	150	46	170	175	39	8	4	0	0.769	0.950	0.842	0.820	3.134	0.906	0.176	156	430	-46	-39	-0.379	-20	-26	-19	-20	-50
2	20	12	"PFK0873"	"Ks291_8"	9240	25230	150	173	203	116	184	191	46	23	13	0	169	193	87	168	185	131	12	3	0	-11.000	0.760	1.085	1.176	3.491	0.255	0.222	156	420	-10	44	Error	-11	1	19	25	-50
2	21	12	"PFK0878"	"Ks2_13"	9430	25230	150	188	191	34	185	190	43	16	0	0	170	177	45	164	180	113	3	0	0	0.500	0.462	1.050	1.049	3.512	0.711	0.053	156	573	9	19	-1.000	3	6	6	13	-50
2	22	12	"PFK0881"	"Ks2_9"	9680	25230	130	209	213	43	168	172	33	55	26	0	244	241	47	155	159	31	88	67	0	0.461	0.523	0.524	0.487	2.567	0.555	0.209	120	612	130	131	-1.118	41	89	45	86	0
2	1	13	"PFL0033"	"L1_66"	5690	25400	110	196	227	114	169	190	73	30	18	0	219	278	158	156	183	99	38	22	0	0.429	0.475	0.778	0.838	3.542	0.626	0.458	80	459	90	180	-1.222	27	63	58	122	0
2	2	13	"PFL0035"	"L1_7"	5900	25450	150	186	192	47	171	184	58	17	3	0	169	185	58	158	173	64	18	4	0	1.364	0.778	0.988	0.986	3.117	0.908	0.317	156	437	26	48	0.447	15	11	21	27	-50
2	3	13	"PFL0037"	"L1_72"	6070	25460	150	189	190	35	162	166	36	39	10	0	194	193	38	153	159	33	56	24	0	0.659	0.700	0.809	0.701	4.230	0.849	0.196	156	394	68	68	-0.603	27	41	28	40	-50
2	4	13	"PFL0041"	"L1_79"	6240	25440	150	162	172	36	158	162	34	27	5	0	153	163	47	148	153	31	24	9	0	0.800	0.933	1.446	1.266	4.442	0.643	0.028	156	420	9	29	-0.322	4	5	14	15	-50
2	5	13	"PFL0043"	"L1_81"	6420	25460	150	176	179	39	160	163	32	34	11	0	161	169	39	145	150	30	37	16	0	1.000	0.792	1.000	0.967	3.908	0.788	0.007	156	427	32	43	0.000	16	16	19	24	-50
2	6	13	"PFL0045"	"L1_83"	6620	25440	120	232	238	59	167	170	34	74	47	0	273	285	54	153	157	33	99	93	0	0.542	0.538	0.530	0.440	2.475	0.594	0.315	120	403	185	203	-0.885	65	120	71	132	0
2	7	13	"PFL0068"	"L2_117"	6780	25420	140	855	839	222	169	171	32	100	100	0	625	626	162	157	160	28	99	98	0	1.466	1.429	1.472	1.456	1.500	1.416	0.807	156	433	1154	1139	0.552	686	468	670	469	0
2	8	13	"PFL0070"	"L2_12"	6980	25420	140	583	567	110	164	166	29	100	99	0	647	641	127	157	161	29	100	100	0	0.855	0.833	0.822	0.823	1.372	0.819	0.868	156	392	909	887	-0.226	419	490	403	484	0
2	9	13	"PFL0072"	"L2_123"	7160	25430	150	193	195	40	159	162	31	51	21	0	191	196	42	151	156	28	62	38	0	0.850	0.800	0.937	0.978	3.484	0.924	0.126	156	368	74	81	-0.234	34	40	36	45	-50
2	10	13	"PFL0074"	"L2_127"	7350	25420	150	207	208	36	158	163	31	70	36	0	189	190	31	152	156	33	54	20	0	1.324	1.316	1.247	1.319	3.003	1.306	0.087	156	394	86	88	0.405	49	37	50	38	-50
2	11	13	"PFL0077"	"L2_135"	7540	25420	140	534	514	124	168	172	38	99	99	0	415	417	105	153	161	39	98	94	0	1.397	1.311	1.295	1.352	1.719	1.354	0.731	156	409	628	610	0.482	366	262	346	264	0
2	12	13	"PFL0079"	"L2_139"	7730	25420	130	243	243	50	183	187	41	64	30	0	329	325	78	170	173	37	93	85	0	0.377	0.387	0.386	0.374	2.210	0.436	0.368	120	397	219	215	-1.406	60	159	60	155	0
2	13	13	"PFL0101"	"L2_180"	7920	25410	140	379	372	75	192	193	36	97	92	0	363	366	87	181	185	33	94	90	0	1.027	0.973	0.972	0.966	1.917	0.920	0.601	156	484	369	365	0.039	187	182	180	185	0
2	14	13	"PFL0104"	"L2_185"	8130	25380	150	214	227	63	191	193	36	39	21	0	214	234	82	182	186	34	49	28	0	0.719	0.692	0.917	0.949	3.045	0.746	0.306	156	443	55	88	-0.476	23	32	36	52	-50
2	15	13	"PFL0109"	"L2_193"	8300	25410	140	460	451	107	197	200	43	96	91	0	489	482	105	188	191	38	99	98	0	0.874	0.864	0.864	0.834	1.771	0.877	0.690	156	446	564	548	-0.195	263	301	254	294	0
2	16	13	"PFL0111"	"L2_195"	8520	25410	150	216	228	65	198	199	41	40	23	0	241	259	68	188	190	35	60	40	0	0.340	0.423	0.706	0.689	3.579	0.708	0.188	156	413	71	101	-1.558	18	53	30	71	-50
2	17	13	"PFL0113"	"L2_198"	8670	25420	150	208	212	41	194	195	34	32	9	0	224	229	42	184	186	29	58	33	0	0.350	0.400	0.774	0.842	4.051	0.652	0.049	156	351	54	63	-1.515	14	40	18	45	-50
2	18	13	"PFL0115"	"L2_20"	8870	25410	140	601	591	136	185	188	35	99	98	0	524	526	123	174	175	29	99	99	0	1.189	1.153	1.176	1.145	1.552	1.136	0.809	156	425	766	758	0.249	416	350	406	352	0
2	19	13	"PFL0135"	"L2_233"	9070	25420	150	177	183	42	180	185	41	14	3	0	160	163	35	161	164	30	17	4	0	3.000	1.500	1.267	1.348	3.378	3.418	0.019	156	440	-4	5	1.585	-3	-1	3	2	-50
2	20	13	"PFL0138"	"L2_238"	9250	25440	150	174	192	77	186	193	42	19	9	0	182	205	101	165	173	43	36	17	0	-0.706	0.150	1.204	1.207	3.960	8.419	0.077	156	456	5	46	Error	-12	17	6	40	-50
2	21	13	"PFL0141"	"L2_248"	9440	25410	140	301	302	65	184	187	37	90	69	0	379	387	121	163	170	41	98	94	0	0.542	0.527	0.550	0.508	1.962	0.469	0.545	156	521	333	342	-0.885	117	216	118	224	0
2	22	13	"PFL0145"	"L2_259"	9650	25420	150	206	207	42	168	172	33	53	24	0	195	201	45	153	155	28	65	39	0	0.905	0.813	1.075	1.004	3.444	1.102	0.105	156	760	80	87	-0.144	38	42	39	48	-50
2	1	14	"PFL0149"	"L2_268"	5650	25620	160	202	229	97	161	172	58	38	17	0	225	258	105	148	163	72	55	25	0	0.532	0.618	0.641	0.590	3.381	0.754	0.418	208	984	118	178	-0.909	41	77	68	110	0
2	2	14	"PFL0152"	"L2_277"	5840	25620	140	578	575	143	171	180	53	99	99	0	589	612	172	152	165	60	100	98	0	0.931	0.878	0.910	0.873	1.555	0.874	0.822	156	466	844	864	-0.103	407	437	404	460	0
2	3	14	"PFM0408"	"M36520_1"	6030	25620	140	370	367	84	164	168	34	98	95	0	375	378	73	151	157	33	100	99	0	0.920	0.894	0.906	0.868	1.587	0.936	0.758	156	425	430	430	-0.121	206	224	203	227	0
2	4	14	"PFM0410"	"M36520_4"	6240	25610	110	217	218	47	162	166	35	66	35	0	243	247	45	148	157	36	95	70	0	0.579	0.566	0.603	0.561	2.214	0.719	0.345	80	353	150	155	-0.788	55	95	56	99	0
2	5	14	"PFM0413"	"M36754_16"	6410	25620	140	956	914	234	163	166	32	100	100	0	722	711	169	151	156	31	100	100	0	1.389	1.341	1.383	1.330	1.383	1.370	0.844	156	466	1364	1311	0.474	793	571	751	560	0
2	6	14	"PFM0417"	"M36754_20"	6590	25630	150	178	178	37	170	173	44	14	3	0	150	158	40	159	162	32	15	4	0	-0.889	-8.000	0.917	0.956	3.810	1.102	0.015	156	496	-1	7	Error	8	-9	8	-1	-50
2	7	14	"PFM0419"	"M36754_23"	6790	25620	150	764	775	237	169	174	44	100	98	0	734	713	183	160	162	29	100	100	0	1.037	1.096	1.102	1.063	1.519	1.155	0.847	156	476	1169	1159	0.052	595	574	606	553	0
2	8	14	"PFM0422"	"M3675_2"	6980	25620	140	432	442	111	165	166	30	100	96	0	593	597	147	157	161	28	100	100	0	0.612	0.630	0.633	0.605	1.540	0.633	0.782	156	442	703	717	-0.707	267	436	277	440	0
2	9	14	"PFM0440"	"M3766_1"	7170	25620	140	440	437	109	161	163	31	100	98	0	675	673	161	154	157	27	100	100	0	0.536	0.532	0.548	0.510	1.516	0.516	0.760	156	399	800	795	-0.901	279	521	276	519	0
2	10	14	"PFM0442"	"M37744_2"	7350	25620	150	153	156	32	161	173	124	0	0	0	134	136	23	151	155	32	3	0	0	0.471	0.333	1.042	1.100	3.893	12.257	0.088	156	472	-25	-20	-1.087	-8	-17	-5	-15	-50
2	11	14	"PFM0444"	"M37773_2"	7550	25620	150	165	168	42	166	177	111	1	0	0	145	152	47	151	158	35	14	3	0	0.167	2.000	1.179	1.272	3.388	9.139	0.060	156	608	-7	3	-2.585	-1	-6	2	1	-50
2	12	14	"PFM0446"	"M3777_1"	7750	25620	150	236	247	68	179	183	38	61	41	0	305	318	84	166	170	35	94	82	0	0.410	0.447	0.504	0.476	2.578	0.516	0.389	156	589	196	220	-1.286	57	139	68	152	0
2	13	14	"PFM0448"	"M37794_11"	7940	25610	130	330	334	74	189	190	36	93	82	0	324	331	65	178	182	32	97	91	0	0.966	0.948	0.986	0.895	1.978	1.048	0.533	120	554	287	298	-0.050	141	146	145	153	0
2	14	14	"PFM0450"	"M37794_14"	8130	25620	150	251	253	45	196	200	44	58	23	0	247	249	60	184	192	41	63	28	0	0.873	0.877	0.924	0.944	3.292	0.920	0.167	156	565	118	122	-0.196	55	63	57	65	-50
2	15	14	"PFM0469"	"M38740_1"	8300	25620	150	230	234	65	198	202	43	43	23	0	248	279	159	190	194	37	59	40	0	0.552	0.404	0.810	0.792	3.475	0.298	0.158	156	504	90	125	-0.858	32	58	36	89	-50
2	16	14	"PFM0472"	"M38757_4"	8510	25610	150	666	656	167	200	202	42	99	98	0	724	716	149	190	195	47	100	100	0	0.873	0.867	0.864	0.835	1.419	0.893	0.824	156	540	1000	982	-0.197	466	534	456	526	0
2	17	14	"PFM0476"	"M38913_1"	8690	25610	140	1234	1242	321	201	202	38	100	100	0	813	799	200	185	190	47	100	99	0	1.645	1.695	1.727	1.718	1.419	1.736	0.844	156	475	1661	1655	0.718	1033	628	1041	614	0
2	18	14	"PFM0478"	"M38913_6"	8890	25610	140	524	523	125	189	189	35	98	98	0	540	529	114	172	173	30	100	100	0	0.910	0.936	0.938	0.894	1.538	0.957	0.814	156	497	703	691	-0.136	335	368	334	357	0
2	19	14	"PFM0481"	"M38941_1"	9080	25610	150	391	390	75	174	179	39	99	98	0	462	457	87	160	162	27	100	99	0	0.719	0.727	0.730	0.720	1.517	0.722	0.722	156	447	519	513	-0.477	217	302	216	297	0
2	20	14	"PFM0484"	"M38941_6"	9260	25620	120	289	296	94	179	182	36	78	60	0	370	379	135	166	169	32	95	88	0	0.539	0.549	0.582	0.551	2.244	0.642	0.597	120	406	314	330	-0.891	110	204	117	213	0
2	21	14	"PFM0510"	"M41547_1"	9460	25610	150	397	392	92	179	180	35	98	96	0	972	965	259	165	168	32	100	99	0	0.270	0.266	0.272	0.255	1.494	0.260	0.782	156	500	1025	1013	-1.888	218	807	213	800	0
2	22	14	"PFM0512"	"M41763_12"	9640	25610	140	1606	1509	330	173	175	36	100	100	0	1544	1437	314	158	160	29	100	100	0	1.034	1.045	1.053	1.048	1.352	1.047	0.901	156	623	2819	2615	0.048	1433	1386	1336	1279	0
2	1	15	"PFM0514"	"M41763_4"	5670	25830	140	215	250	129	170	172	36	50	43	0	248	294	172	156	162	35	65	57	0	0.489	0.580	0.691	0.646	3.183	0.693	0.603	156	638	137	218	-1.032	45	92	80	138	0
2	2	15	"PFM0516"	"M41776_1"	5860	25820	120	234	239	58	164	170	33	74	52	0	237	242	67	151	155	26	83	71	0	0.814	0.824	0.931	0.821	3.258	0.850	0.285	120	425	156	166	-0.297	70	86	75	91	0
2	3	15	"PFM0524"	"M42658_1"	6040	25820	150	368	370	96	161	166	32	97	93	0	416	415	95	151	155	28	100	100	0	0.781	0.792	0.777	0.740	1.609	0.854	0.713	156	517	472	473	-0.356	207	265	209	264	0
2	4	15	"PFM0531"	"M42966_1"	6230	25810	150	620	654	183	162	166	35	100	100	0	593	589	152	150	156	30	100	99	0	1.034	1.121	1.162	1.127	1.453	1.124	0.855	156	610	901	931	0.048	458	443	492	439	0
2	5	15	"PFN0076"	"N128_81"	6420	25820	80	227	241	65	167	170	39	65	38	0	256	261	61	150	154	28	92	80	0	0.566	0.667	0.656	0.578	3.085	0.768	0.250	52	300	166	185	-0.821	60	106	74	111	0
2	6	15	"PFN0079"	"N128_86"	6610	25810	120	206	204	47	166	169	44	45	10	0	225	240	87	155	157	25	87	65	0	0.571	0.447	0.610	0.558	3.373	0.477	0.074	120	471	110	123	-0.807	40	70	38	85	0
2	7	15	"PFN0082"	"N128_90"	6810	25810	140	303	308	68	166	170	44	95	75	0	364	371	77	158	159	23	100	99	0	0.665	0.667	0.631	0.645	1.701	0.696	0.520	156	444	343	355	-0.588	137	206	142	213	0
2	8	15	"PFN0084"	"N128_92"	6990	25810	140	279	283	55	166	170	40	93	74	0	406	410	93	156	157	24	100	99	0	0.452	0.461	0.466	0.439	1.780	0.435	0.588	156	434	363	371	-1.146	113	250	117	254	0
2	9	15	"PFN0086"	"N128_95"	7190	25810	140	234	241	52	159	180	188	3	0	0	321	322	73	148	154	50	98	87	0	0.434	0.471	0.507	0.423	2.363	3.467	0.134	156	417	248	256	-1.206	75	173	82	174	0
2	10	15	"PFN0090"	"N129_1"	7350	25810	150	157	160	29	156	179	200	0	0	0	136	139	29	144	150	47	5	0	0	-0.125	-0.800	1.000	1.030	3.931	3.156	0.012	156	530	-7	-1	Error	1	-8	4	-5	-50
2	11	15	"PFN0105"	"N129_41"	7560	25810	80	254	253	59	156	156	27	90	75	0	250	266	79	146	150	27	88	76	0	0.942	0.808	0.868	0.835	2.181	0.770	0.320	52	288	202	217	-0.086	98	104	97	120	0
2	12	15	"PFN0107"	"N129_48"	7750	25810	150	208	215	45	167	171	33	58	32	0	188	197	54	157	161	31	48	25	0	1.323	1.200	1.144	1.182	4.209	1.109	0.110	156	477	72	88	0.403	41	31	48	40	-50
2	13	15	"PFN0109"	"N129_6"	7920	25840	150	202	208	53	191	194	40	26	8	0	201	213	66	180	189	46	26	9	0	0.524	0.515	0.970	0.870	3.340	0.724	0.215	156	515	32	50	-0.933	11	21	17	33	-50
2	14	15	"PFN0112"	"N130_1"	8160	25780	150	225	233	67	197	202	45	41	17	0	230	245	86	189	196	46	45	26	0	0.683	0.643	0.949	0.988	3.385	0.792	0.155	156	510	69	92	-0.550	28	41	36	56	-50
2	15	15	"PFN0114"	"N130_17"	8330	25820	150	195	216	103	196	200	43	16	7	0	231	239	54	186	188	34	58	36	0	-0.022	0.377	0.695	0.782	3.741	2.329	0.134	156	461	44	73	Error	-1	45	20	53	-50
2	16	15	"PFN0116"	"N130_19"	8510	25810	120	422	430	90	192	196	40	100	99	0	497	522	139	181	184	48	100	99	0	0.728	0.698	0.727	0.697	1.563	0.642	0.662	120	443	546	579	-0.458	230	316	238	341	0
2	17	15	"PFN0134"	"N130_43"	8710	25810	150	13104	11571	3287	195	198	38	100	100	0	10378	9489	2220	179	186	58	100	100	0	1.266	1.222	1.243	1.183	1.376	1.265	0.920	156	511	23108	20686	0.340	12909	10199	11376	9310	0
2	18	15	"PFN0137"	"N130_46"	8900	25810	150	1065	1050	279	183	185	35	99	99	0	989	993	245	166	171	48	100	99	0	1.072	1.048	1.063	1.041	1.415	1.059	0.880	156	479	1705	1694	0.100	882	823	867	827	0
2	19	15	"PFN0139"	"N130_5"	9080	25810	140	1062	1000	332	167	168	30	100	98	0	1921	1859	564	154	156	26	100	99	0	0.507	0.489	0.496	0.460	1.735	0.484	0.871	156	449	2662	2538	-0.981	895	1767	833	1705	0
2	20	15	"PFN0141"	"N130_52"	9270	25810	140	1651	1618	575	169	171	32	100	100	0	2116	2017	729	161	163	28	100	100	0	0.758	0.781	0.798	0.770	1.570	0.767	0.872	156	494	3437	3305	-0.400	1482	1955	1449	1856	0
2	21	15	"PFN0145"	"N130_61"	9460	25800	130	905	874	226	181	184	38	100	100	0	1045	1029	253	174	178	34	100	100	0	0.831	0.811	0.779	0.806	1.345	0.763	0.870	120	453	1595	1548	-0.267	724	871	693	855	0
2	22	15	"PFN0147"	"N131_12"	9640	25800	150	200	208	53	192	198	39	26	8	0	202	215	63	186	191	38	30	12	0	0.500	0.552	1.000	0.994	4.518	0.797	0.122	156	687	24	45	-1.000	8	16	16	29	-50
2	1	16	"PFN0168"	"N132_106"	5670	26010	150	180	191	51	163	166	31	37	16	0	226	234	62	153	158	31	79	57	0	0.233	0.346	0.488	0.416	3.653	0.525	0.145	156	672	90	109	-2.102	17	73	28	81	-50
2	2	16	"PFN0170"	"N132_108"	5860	26010	140	229	228	47	169	172	31	71	46	0	318	316	66	152	156	26	98	95	0	0.361	0.360	0.422	0.358	2.322	0.365	0.327	156	444	226	223	-1.468	60	166	59	164	0
2	3	16	"PFN0172"	"N132_11"	6060	26010	140	421	452	190	161	165	30	98	96	0	530	534	126	151	152	23	100	100	0	0.686	0.760	0.657	0.661	1.728	0.878	0.695	156	466	639	674	-0.544	260	379	291	383	0
2	4	16	"PFN0175"	"N132_116"	6240	26000	130	682	656	196	158	164	35	100	100	0	684	679	184	152	155	26	99	99	0	0.985	0.945	0.986	0.936	1.464	0.912	0.842	120	464	1056	1025	-0.022	524	532	498	527	0
2	5	16	"PFN0177"	"N132_119"	6430	26010	150	249	256	62	166	169	38	78	54	0	386	392	88	153	156	27	98	98	0	0.356	0.377	0.373	0.328	2.348	0.386	0.443	156	521	316	329	-1.489	83	233	90	239	0
2	6	16	"PFN0180"	"N132_125"	6620	26010	160	602	592	185	168	172	44	98	93	0	563	572	165	157	159	25	99	98	0	1.069	1.022	1.058	0.966	1.850	1.044	0.824	208	505	840	839	0.096	434	406	424	415	0
2	7	16	"PFN0582"	"N145_33"	6810	26010	140	439	443	124	168	169	30	99	97	0	836	828	226	160	163	25	100	100	0	0.401	0.412	0.414	0.393	1.549	0.409	0.818	156	397	947	943	-1.319	271	676	275	668	0
2	8	16	"PFN0584"	"N145_38"	6970	26010	150	166	168	32	167	171	40	12	0	0	145	146	34	154	157	27	13	4	0	0.111	-0.125	0.900	0.879	4.841	2.863	0.003	156	423	-10	-7	-3.170	-1	-9	1	-8	-50
2	9	16	"PFN0589"	"N145_44"	7160	26010	150	156	161	34	160	179	182	0	0	0	135	143	48	146	152	50	6	1	0	0.364	-0.333	0.964	0.905	3.442	6.853	0.131	156	444	-15	-2	-1.459	-4	-11	1	-3	-50
2	10	16	"PFN0592"	"N145_50"	7350	26010	150	149	154	33	157	173	171	0	0	0	134	139	41	143	149	47	9	2	0	0.889	0.750	0.671	0.769	3.635	8.158	0.020	156	499	-17	-7	-0.170	-8	-9	-3	-4	-50
2	11	16	"PFN0598"	"N145_61"	7570	26000	160	271	281	66	160	162	31	92	81	0	266	280	73	147	151	27	97	91	0	0.933	0.910	0.888	0.897	2.227	0.911	0.430	208	609	230	254	-0.100	111	119	121	133	0
2	12	16	"PFN0600"	"N145_9"	7760	26000	140	359	352	80	165	170	35	95	92	0	324	329	76	154	159	32	96	92	0	1.141	1.069	1.093	1.069	1.941	1.065	0.639	156	381	364	362	0.191	194	170	187	175	0
2	13	16	"PFN0620"	"N148_2"	7920	26000	150	188	196	52	189	193	40	25	10	0	200	213	68	179	186	44	32	17	0	-0.048	0.206	1.147	1.066	3.635	0.579	0.142	156	445	20	41	Error	-1	21	7	34	-50
2	14	16	"PFN0622"	"N148_6"	8110	26000	150	177	184	52	201	205	40	12	4	0	180	196	86	185	191	41	19	9	0	4.800	-1.545	1.100	0.943	4.084	0.325	0.037	156	574	-29	-6	2.263	-24	-5	-17	11	-50
2	15	16	"PFN0628"	"N149_12"	8320	26000	140	3069	3077	978	193	194	35	100	100	0	2025	2057	617	182	182	28	100	99	0	1.560	1.538	1.561	1.525	1.511	1.577	0.904	156	481	4719	4759	0.642	2876	1843	2884	1875	0
2	16	16	"PFN0632"	"N149_18"	8520	26000	140	536	520	168	181	184	34	96	94	0	725	702	187	168	171	28	99	99	0	0.637	0.635	0.634	0.573	1.739	0.662	0.785	156	427	912	873	-0.650	355	557	339	534	0
2	17	16	"PFN0634"	"N149_2"	8700	26000	150	227	232	53	180	184	34	58	32	0	214	224	52	164	171	49	50	17	0	0.940	0.867	1.000	0.992	2.828	0.667	0.170	156	456	97	112	-0.089	47	50	52	60	-50
2	18	16	"PFN0637"	"N149_30"	8890	26000	130	517	501	132	175	178	32	98	95	0	1046	1020	309	161	166	50	100	99	0	0.386	0.380	0.379	0.372	1.539	0.349	0.793	120	442	1227	1185	-1.372	342	885	326	859	0
2	19	16	"PFN0655"	"N150_39"	9080	26000	140	444	442	100	166	166	30	98	96	0	479	475	117	153	155	24	98	98	0	0.853	0.857	0.857	0.846	1.741	0.852	0.798	156	452	604	598	-0.230	278	326	276	322	0
2	20	16	"PFN0658"	"N150_49"	9280	26000	150	184	187	35	176	182	43	17	1	0	223	230	59	172	177	39	61	28	0	0.157	0.190	0.467	0.484	3.776	0.340	0.082	156	495	59	69	-2.672	8	51	11	58	-50
2	21	16	"PFN0660"	"N150_51"	9470	26000	140	338	330	75	205	208	45	83	67	0	357	359	79	197	202	40	94	85	0	0.831	0.772	0.788	0.776	1.804	0.853	0.544	156	484	293	287	-0.267	133	160	125	162	0
2	22	16	"PFN0662"	"N150_53"	9650	26000	150	717	702	193	209	211	39	100	98	0	760	743	175	204	208	39	99	99	0	0.914	0.915	0.893	0.871	1.478	0.937	0.841	156	703	1064	1032	-0.130	508	556	493	539	0
2	1	17	"PFN0664"	"N150_57"	5670	26200	150	349	361	95	165	170	36	97	89	0	499	518	148	151	155	29	100	100	0	0.529	0.534	0.559	0.502	1.642	0.506	0.719	156	762	532	563	-0.919	184	348	196	367	0
2	2	17	"PFN0666"	"N150_6"	5860	26200	140	509	526	130	172	174	31	100	100	0	505	501	115	151	155	28	100	100	0	0.952	1.011	1.070	1.003	1.556	1.034	0.771	156	458	691	704	-0.071	337	354	354	350	0
2	3	17	"PFN0680"	"N150_8"	6050	26200	140	444	460	117	164	167	29	100	100	0	638	642	155	154	158	31	100	100	0	0.579	0.607	0.579	0.586	1.497	0.598	0.792	156	479	764	784	-0.790	280	484	296	488	0
2	4	17	"PFN0682"	"N150_82"	6250	26200	140	679	679	227	162	165	32	98	98	0	835	816	226	156	160	34	99	99	0	0.761	0.783	0.784	0.741	1.506	0.810	0.888	156	453	1196	1177	-0.393	517	679	517	660	0
2	5	17	"PFN0685"	"N150_87"	6430	26200	140	429	425	109	162	164	32	98	94	0	598	582	150	155	156	26	98	98	0	0.603	0.616	0.615	0.593	1.584	0.594	0.769	156	395	710	690	-0.730	267	443	263	427	0
2	6	17	"PFN0688"	"N150_9"	6620	26200	140	268	269	62	165	167	31	88	75	0	258	260	50	156	158	24	94	86	0	1.010	1.000	0.967	1.023	2.420	1.233	0.413	156	408	205	208	0.014	103	102	104	104	0
2	7	17	"PFN0694"	"N151_11"	6810	26200	140	416	422	92	169	172	30	99	97	0	434	436	96	159	162	25	99	98	0	0.898	0.913	0.879	0.910	1.472	0.908	0.786	156	443	522	530	-0.155	247	275	253	277	0
2	8	17	"PFN0696"	"N151_18"	7010	26200	140	390	380	105	165	167	32	95	92	0	567	574	150	156	159	29	99	99	0	0.547	0.514	0.493	0.479	1.674	0.518	0.684	156	474	636	633	-0.869	225	411	215	418	0
2	9	17	"PFN0876"	"N168_6"	7190	26200	140	425	433	107	159	161	29	100	99	0	637	629	158	146	148	26	98	98	0	0.542	0.567	0.559	0.559	1.445	0.554	0.839	156	422	757	757	-0.884	266	491	274	483	0
2	10	17	"PFN0874"	"N168_34"	7390	26190	150	1050	1006	243	163	164	29	100	100	0	900	869	214	146	149	26	100	99	0	1.176	1.166	1.179	1.182	1.403	1.177	0.886	156	497	1641	1566	0.234	887	754	843	723	0
2	11	17	"PFN0894"	"N173_1"	7580	26200	120	216	221	44	163	165	30	71	41	0	249	259	60	149	152	25	94	87	0	0.530	0.527	0.563	0.520	2.489	0.510	0.260	120	378	153	168	-0.916	53	100	58	110	0
2	12	17	"PFN0907"	"N175_2"	7760	26200	140	1175	1137	368	170	177	37	100	99	0	1803	1771	547	164	171	42	100	100	0	0.613	0.602	0.626	0.586	1.578	0.597	0.882	156	433	2644	2574	-0.706	1005	1639	967	1607	0
2	13	17	"PFN0906"	"N175_16"	7960	26190	110	212	217	52	194	196	38	35	13	0	297	312	80	181	187	41	85	67	0	0.155	0.176	0.302	0.272	2.417	0.333	0.211	80	404	134	154	-2.688	18	116	23	131	0
2	14	17	"PFN0918"	"N177_6"	8140	26200	140	639	627	179	205	207	37	98	96	0	843	828	226	187	191	32	100	100	0	0.662	0.658	0.667	0.624	1.646	0.671	0.837	156	577	1090	1063	-0.596	434	656	422	641	0
2	15	17	"PFL0005"	"L1_103"	8340	26190	150	258	258	58	196	198	39	67	34	0	259	263	49	183	184	36	80	55	0	0.816	0.775	0.929	0.806	2.730	1.028	0.241	156	540	138	142	-0.294	62	76	62	80	-50
2	16	17	"PFL0159"	"L2_30"	8520	26190	140	4985	4886	1465	171	182	64	100	100	0	2920	2844	812	160	169	70	100	100	0	1.744	1.757	1.808	1.738	1.330	1.792	0.907	156	410	7574	7399	0.803	4814	2760	4715	2684	0
2	17	17	"PFL0171"	"L2_55"	8710	26190	140	1449	1413	454	167	177	62	100	99	0	1668	1688	510	153	163	72	100	100	0	0.846	0.812	0.822	0.795	1.462	0.808	0.893	156	388	2797	2781	-0.241	1282	1515	1246	1535	0
2	18	17	"PFL0176"	"L2_62"	8900	26190	140	1337	1271	396	167	171	30	100	100	0	1517	1530	453	154	155	26	100	100	0	0.858	0.802	0.816	0.774	1.488	0.797	0.875	156	423	2533	2480	-0.220	1170	1363	1104	1376	0
2	19	17	"PFL0064"	"L2_109"	9090	26190	140	250	253	56	165	168	31	85	63	0	303	314	71	157	159	27	100	98	0	0.582	0.561	0.587	0.499	2.369	0.539	0.383	156	481	231	245	-0.780	85	146	88	157	0
2	20	17	"PFL0066"	"L2_114"	9280	26190	140	289	294	55	184	190	45	87	60	0	454	455	87	179	185	41	100	98	0	0.382	0.399	0.396	0.363	1.816	0.394	0.559	156	510	380	386	-1.389	105	275	110	276	0
2	21	17	"PFL0140"	"L2_247"	9480	26200	120	270	268	55	212	216	42	58	28	0	326	327	64	202	205	41	91	72	0	0.468	0.448	0.536	0.487	2.590	0.425	0.184	120	415	182	181	-1.096	58	124	56	125	0
2	22	17	"PFL0150"	"L2_270"	9660	26190	150	634	619	213	188	192	43	98	94	0	764	739	245	176	182	43	98	96	0	0.759	0.766	0.771	0.737	1.593	0.788	0.844	156	697	1034	994	-0.399	446	588	431	563	0
2	1	18	"PFN0982"	"N244_3"	5700	26430	150	175	181	44	165	171	55	16	4	0	172	190	59	157	163	47	35	13	0	0.667	0.485	0.781	0.731	3.231	0.506	0.115	156	630	25	49	-0.585	10	15	16	33	-50
2	2	18	"PFJ0260"	"J246_2"	5870	26390	140	3302	2899	876	165	174	56	100	100	0	5140	4637	1223	151	155	33	100	100	0	0.629	0.609	0.622	0.591	1.401	0.610	0.914	156	419	8126	7220	-0.669	3137	4989	2734	4486	0
2	3	18	"PFJ0281"	"J269_1"	6060	26390	130	272	271	62	158	167	55	80	51	0	340	343	67	152	157	35	100	97	0	0.606	0.592	0.604	0.549	1.785	0.625	0.508	120	437	302	304	-0.722	114	188	113	191	0
2	4	18	"PFJ0305"	"J27_3"	6250	26390	150	287	289	61	166	177	52	88	58	0	384	386	85	157	187	134	83	31	0	0.533	0.537	0.520	0.489	1.981	0.479	0.587	156	445	348	352	-0.908	121	227	123	229	0
2	5	18	"PFJ0475"	"J53_46"	6430	26390	150	347	351	68	172	181	53	95	86	0	788	792	154	162	190	137	99	98	0	0.280	0.284	0.290	0.269	1.548	0.278	0.786	156	409	801	809	-1.839	175	626	179	630	0
2	6	18	"PFJ0505"	"J583_7"	6610	26400	150	175	178	34	168	171	32	20	6	0	153	157	32	158	161	26	19	5	0	-1.400	-10.000	0.882	1.011	3.979	3.357	0.018	156	454	2	9	Error	7	-5	10	-1	-50
2	7	18	"PFJ0549"	"J697_3"	6810	26390	140	299	294	64	171	174	33	89	80	0	232	233	46	156	160	28	86	67	0	1.684	1.597	1.600	1.546	2.297	1.850	0.436	156	600	204	200	0.752	128	76	123	77	0
2	8	18	"PFJ0586"	"J753_2"	7020	26400	100	224	217	47	163	168	34	67	37	0	221	222	48	151	157	32	76	55	0	0.871	0.761	0.913	0.855	2.496	0.903	0.219	80	372	131	125	-0.199	61	70	54	71	0
2	9	18	"PFJ0594"	"J82_7"	7200	26390	150	1053	1025	308	161	164	32	98	98	0	1108	1064	267	149	151	27	100	100	0	0.930	0.944	0.979	0.913	1.555	0.978	0.877	156	439	1851	1779	-0.104	892	959	864	915	0
2	10	18	"PFK0025"	"Km2326_6"	7360	26390	150	159	163	35	165	166	31	12	6	0	152	159	44	151	154	29	17	7	0	-6.000	-0.250	1.081	1.067	4.013	0.818	0.019	156	477	-5	6	Error	-6	1	-2	8	-50
2	11	18	"PFJ0390"	"J40_6"	7580	26380	140	329	326	71	168	170	31	96	92	0	300	316	97	152	156	29	98	91	0	1.088	0.963	1.047	1.018	2.024	0.869	0.525	156	494	309	322	0.121	161	148	158	164	0
2	12	18	"PFJ0410"	"J43_3"	7760	26380	140	926	953	358	173	176	33	98	97	0	1275	1217	448	163	168	37	98	96	0	0.677	0.740	0.728	0.759	1.497	0.736	0.880	156	400	1865	1834	-0.562	753	1112	780	1054	0
2	13	18	"PFJ0426"	"J461_4"	7930	26380	150	170	178	49	185	188	38	16	4	0	165	193	100	178	184	48	19	14	0	1.154	-0.467	0.862	0.851	3.926	0.255	0.097	156	454	-28	8	0.206	-15	-13	-7	15	-50
2	14	18	"PFJ0465"	"J53_31"	8130	26400	150	187	192	46	192	196	40	18	3	0	184	199	58	182	190	51	19	8	0	-2.500	0.000	0.930	1.018	4.463	0.559	0.085	156	552	-3	17	Error	-5	2	0	17	-50
2	15	18	"PFJ0557"	"J6_2"	8350	26380	110	276	276	52	180	187	43	83	57	0	347	361	83	169	180	51	97	93	0	0.539	0.500	0.555	0.500	2.185	0.463	0.390	80	424	274	288	-0.891	96	178	96	192	0
2	16	18	"PFK0041"	"Km302_3"	8530	26380	150	179	181	29	167	176	63	5	0	0	159	160	29	151	163	70	3	0	0	1.500	1.556	0.909	0.823	3.538	0.324	0.025	156	432	20	23	0.585	12	8	14	9	-50
2	17	18	"PFK0298"	"Kn2549_3"	8710	26380	150	1934	1827	569	167	175	62	100	99	0	1608	1488	445	148	159	72	99	97	0	1.210	1.239	1.234	1.253	1.488	1.250	0.882	156	396	3227	3000	0.275	1767	1460	1660	1340	0
2	18	18	"PFK0338"	"Kn3092_1"	8890	26360	150	226	229	51	167	169	31	69	47	0	190	194	43	151	153	26	59	36	0	1.513	1.442	1.538	1.544	2.658	1.693	0.218	156	472	98	105	0.597	59	39	62	43	-50
2	19	18	"PFK0404"	"Kn427_6"	9090	26380	130	458	443	91	167	169	32	100	100	0	537	531	114	156	157	28	100	100	0	0.764	0.736	0.757	0.726	1.497	0.709	0.767	120	528	672	651	-0.389	291	381	276	375	0
2	20	18	"PFK0425"	"Kn5026_1"	9310	26400	150	189	194	44	176	180	38	32	10	0	196	206	52	165	169	36	45	26	0	0.419	0.439	0.919	0.897	3.735	0.736	0.126	156	518	44	59	-1.254	13	31	18	41	-50
2	21	18	"PFK0442"	"Kn5244_3"	9450	26380	150	167	172	37	187	191	40	7	1	0	154	164	54	167	174	39	16	7	0	1.538	5.000	1.080	1.039	3.496	0.861	0.118	156	516	-33	-18	0.621	-20	-13	-15	-3	-50
2	22	18	"PFK0457"	"Kn5587_2"	9660	26380	150	2739	2543	818	170	174	36	100	100	0	2409	2364	723	153	157	30	100	100	0	1.139	1.073	1.105	1.040	1.421	1.077	0.895	156	718	4825	4584	0.187	2569	2256	2373	2211	0
2	1	19	"PFK0782"	"Ks2242_1"	5690	26580	150	1370	1285	405	156	160	36	100	100	0	1006	964	273	151	159	43	100	100	0	1.420	1.389	1.413	1.354	1.443	1.423	0.891	156	627	2069	1942	0.506	1214	855	1129	813	0
2	2	19	"PFK0818"	"Ks2565_1"	5870	26580	140	482	480	118	155	164	56	98	96	0	566	558	135	152	155	28	99	99	0	0.790	0.800	0.791	0.801	1.575	0.803	0.776	156	435	741	731	-0.340	327	414	325	406	0
2	3	19	"PFK0876"	"Ks2_11"	6060	26580	140	1028	1023	289	154	162	54	100	99	0	941	927	227	148	152	28	100	100	0	1.102	1.116	1.136	1.093	1.387	1.140	0.871	156	511	1667	1648	0.140	874	793	869	779	0
2	4	19	"PFK1002"	"Ks48_16"	6220	26580	150	168	168	30	165	173	52	5	0	0	149	154	33	152	174	120	0	0	0	-1.000	1.500	0.923	0.908	3.989	1.982	0.089	156	560	0	5	Error	3	-3	3	2	-50
2	5	19	"PFK1139"	"Ks667_1"	6440	26580	140	705	682	175	173	182	54	99	98	0	1065	1024	245	161	189	132	100	99	0	0.588	0.590	0.587	0.567	1.530	0.571	0.824	156	447	1436	1372	-0.765	532	904	509	863	0
2	6	19	"PFK1174"	"Ks75_10"	6630	26580	140	6306	6164	1777	171	174	36	100	100	0	8451	8468	2297	161	164	27	100	100	0	0.740	0.721	0.737	0.710	1.398	0.718	0.928	156	497	14425	14300	-0.434	6135	8290	5993	8307	0
2	7	19	"PFK0629"	"Ks1228_7"	6840	26580	90	230	220	54	170	174	38	55	36	0	238	239	54	156	160	28	84	65	0	0.732	0.602	0.782	0.652	2.875	0.735	0.149	52	328	142	133	-0.451	60	82	50	83	0
2	8	19	"PFK1093"	"Ks586_7"	7010	26580	140	1026	977	285	166	169	32	99	99	0	883	853	217	151	156	28	100	99	0	1.175	1.155	1.163	1.148	1.409	1.192	0.882	156	520	1592	1513	0.232	860	732	811	702	0
2	9	19	"pla_LSU"	"PLSU"	7200	26580	140	347	350	94	166	169	32	96	88	0	388	387	88	153	159	34	98	97	0	0.770	0.786	0.779	0.734	1.852	0.818	0.646	156	383	416	418	-0.377	181	235	184	234	0
2	10	19	"pla_ORF129"	"PORF129"	7390	26580	140	447	450	105	169	171	31	99	98	0	848	806	195	158	162	30	100	99	0	0.403	0.434	0.442	0.421	1.451	0.423	0.840	156	461	968	929	-1.312	278	690	281	648	0
2	11	19	"pla_ORF79"	"PORF79"	7570	26580	130	202	206	46	172	174	32	47	22	0	343	347	62	162	166	31	99	98	0	0.166	0.184	0.270	0.214	2.531	0.176	0.128	120	486	211	219	-2.593	30	181	34	185	0
2	12	19	"pla_rpl14"	"Prpl14"	7770	26570	140	579	576	150	172	175	32	98	97	0	826	810	229	168	171	32	100	99	0	0.619	0.629	0.607	0.627	1.631	0.596	0.821	156	478	1065	1046	-0.693	407	658	404	642	0
2	13	19	"PFBL B0020"	"oPFBLOB0020"	7960	26570	140	1613	1572	478	172	175	33	100	100	0	1010	998	227	172	176	43	100	99	0	1.720	1.695	1.714	1.634	1.439	1.772	0.903	156	410	2279	2226	0.782	1441	838	1400	826	0
2	14	19	"PFD66970"	"oPFD66970"	8150	26570	140	265	265	54	173	177	39	86	55	0	359	383	110	172	182	58	96	83	0	0.492	0.436	0.433	0.429	1.995	0.410	0.550	156	449	279	303	-1.023	92	187	92	211	0
2	15	19	"PFC0765"	"oPFC0765"	8340	26570	150	162	171	43	168	172	38	14	6	0	149	171	69	161	170	47	19	12	0	0.500	0.300	0.775	0.705	3.594	0.341	0.088	156	491	-18	13	-1.000	-6	-12	3	10	-50
2	16	19	"PFN0250"	"oPFN0250"	8530	26570	140	527	514	130	165	168	31	98	98	0	481	473	106	150	154	30	99	98	0	1.094	1.080	1.091	1.041	1.732	1.100	0.787	156	395	693	672	0.129	362	331	349	323	0
2	17	19	"PFL0017"	"oPFL0017"	8710	26570	140	2292	2275	751	170	176	41	100	100	0	1418	1451	457	151	156	34	100	100	0	1.675	1.619	1.646	1.604	1.328	1.641	0.879	156	458	3389	3405	0.744	2122	1267	2105	1300	0
2	18	19	"PFI17637"	"oPFI17637"	8910	26570	140	457	465	94	168	175	43	100	98	0	510	521	110	153	156	30	100	99	0	0.810	0.807	0.817	0.805	1.477	0.798	0.800	156	489	646	665	-0.305	289	357	297	368	0
2	19	19	"PFM60472"	"oPFM60472"	9120	26580	150	175	177	40	167	171	37	21	7	0	169	175	47	152	153	25	37	15	0	0.471	0.435	0.929	0.994	3.837	1.706	0.021	156	414	25	33	-1.087	8	17	10	23	-50
2	20	19	"PFL0020"	"oPFL0020"	9260	26570	150	169	171	30	167	169	32	16	3	0	153	162	44	151	154	27	22	8	0	1.000	0.364	0.920	0.987	4.243	0.696	0.011	156	407	4	15	0.000	2	2	4	11	-50
2	21	19	"PFI17639"	"oPFI17639"	9480	26600	150	213	216	43	169	171	31	61	33	0	177	179	37	150	154	26	50	21	0	1.630	1.621	1.350	1.500	3.272	2.962	0.075	156	477	71	76	0.705	44	27	47	29	-50
2	22	19	"PFN0252"	"oPFN0252"	9670	26570	140	1334	1305	479	164	166	30	100	98	0	2518	2492	810	150	153	27	100	100	0	0.494	0.487	0.504	0.449	1.665	0.487	0.887	156	667	3538	3483	-1.017	1170	2368	1141	2342	0
2	1	20	"PFBL B0027"	"oPFBLOB0027"	5680	26770	150	162	169	47	157	162	34	24	7	0	153	172	66	150	153	27	28	18	0	1.667	0.545	1.217	0.957	4.302	0.075	0.034	156	645	8	34	0.737	5	3	12	22	-50
2	2	20	"PFC0768"	"oPFC0768"	5880	26780	120	191	200	59	155	160	32	52	27	0	251	260	75	153	156	23	95	85	0	0.367	0.421	0.479	0.491	3.032	0.429	0.146	120	448	134	152	-1.445	36	98	45	107	0
2	3	20	"PFBL B0032"	"oPFBLOB0032"	6060	26770	80	171	174	32	164	164	31	23	7	0	189	208	80	151	153	23	53	46	0	0.184	0.175	0.500	0.438	2.907	0.288	0.074	52	306	45	67	-2.441	7	38	10	57	0
2	4	20	"PFBL B0033"	"oPFBLOB0033"	6260	26780	80	183	190	46	164	167	35	38	11	0	242	264	117	153	155	26	71	63	0	0.213	0.234	0.318	0.361	3.576	0.182	0.118	52	257	108	137	-2.228	19	89	26	111	0
2	5	20	"PFB0684"	"oPFB0684"	6410	26770	150	175	178	40	171	175	37	16	5	0	174	195	70	158	165	32	35	23	0	0.250	0.189	0.690	0.723	3.230	0.352	0.054	156	533	20	44	-2.000	4	16	7	37	-50
2	6	20	"PFF72417"	"oPFF72417"	6600	26770	150	158	161	32	166	170	33	12	3	0	175	187	58	161	165	32	33	14	0	-0.571	-0.192	1.027	0.857	4.544	0.332	0.036	156	500	6	21	Error	-8	14	-5	26	-50
2	7	20	"PFG0010"	"oPFG0010"	6790	26770	150	157	164	38	163	166	34	16	7	0	171	192	62	157	161	27	38	26	0	-0.429	0.029	0.660	0.714	4.006	0.299	0.041	156	592	8	36	Error	-6	14	1	35	-50
2	8	20	"PFBL B0035"	"oPFBLOB0035"	7020	26770	140	1004	917	273	163	167	31	99	98	0	1858	1693	410	156	162	26	100	100	0	0.494	0.491	0.494	0.455	1.535	0.499	0.891	156	401	2543	2291	-1.017	841	1702	754	1537	0
2	9	20	"PFBL B0038"	"oPFBLOB0038"	7170	26770	150	162	166	35	173	178	37	10	2	0	170	176	52	166	177	51	14	2	0	-2.750	-0.700	1.045	0.874	3.148	0.395	0.131	156	324	-7	3	Error	-11	4	-7	10	-50
2	10	20	"PFG0012"	"oPFG0012"	7360	26770	150	158	161	28	174	179	37	5	1	0	173	175	33	170	178	47	10	1	0	-5.333	-2.600	1.083	1.060	3.575	0.948	0.027	156	403	-13	-8	Error	-16	3	-13	5	-50
2	11	20	"PFD66974"	"oPFD66974"	7570	26770	150	173	173	30	174	178	36	8	1	0	175	185	42	172	176	33	23	9	0	-0.333	-0.077	0.679	0.841	4.426	3.443	0.001	156	582	2	12	Error	-1	3	-1	13	-50
2	12	20	"PFL0029"	"oPFL0029"	7770	26770	140	252	255	56	175	179	33	78	60	0	422	440	101	176	180	32	100	99	0	0.313	0.303	0.320	0.292	2.105	0.300	0.423	156	553	323	344	-1.676	77	246	80	264	0
2	13	20	"PFD66975"	"oPFD66975"	7970	26760	150	1750	1661	533	171	174	29	100	100	0	1143	1110	320	174	181	48	99	98	0	1.630	1.592	1.638	1.599	1.573	1.642	0.876	156	406	2548	2426	0.704	1579	969	1490	936	0
2	14	20	"PFM60473"	"oPFM60473"	8100	26790	150	190	212	110	170	173	34	38	23	0	211	273	174	174	181	55	39	23	0	0.541	0.424	0.500	0.593	3.147	0.323	0.394	156	395	57	141	-0.888	20	37	42	99	-50
2	15	20	"PFM60503"	"oPFM60503"	8280	26750	130	277	282	65	170	175	39	85	69	0	437	454	107	164	176	62	100	97	0	0.392	0.386	0.341	0.335	2.102	0.372	0.531	120	411	380	402	-1.351	107	273	112	290	0
2	16	20	"PFL0061"	"oPFL0061"	8460	26750	130	261	277	67	169	175	38	88	62	0	538	541	109	158	166	56	100	99	0	0.242	0.282	0.264	0.254	1.761	0.290	0.571	120	396	472	491	-2.046	92	380	108	383	0
2	17	20	"PFG0034"	"oPFG0034"	8640	26750	130	459	460	106	178	187	46	100	96	0	1020	1070	247	163	170	40	100	100	0	0.328	0.311	0.316	0.297	1.380	0.302	0.820	120	480	1138	1189	-1.609	281	857	282	907	0
2	18	20	"PFF72455"	"oPFF72455"	8880	26760	150	183	187	51	180	188	47	12	4	0	165	178	59	167	175	44	21	7	0	-1.500	0.636	1.030	1.007	3.213	0.444	0.196	156	451	1	18	Error	3	-2	7	11	-50
2	19	20	"PFM60505"	"oPFM60505"	9030	26750	150	232	234	63	185	192	45	50	19	0	238	258	82	168	179	53	64	28	0	0.671	0.544	0.744	0.665	3.047	0.593	0.319	156	345	117	139	-0.575	47	70	49	90	-50
2	20	20	"PFL0063"	"oPFL0063"	9230	26740	150	211	217	48	176	184	46	39	15	0	255	265	69	161	174	53	80	39	0	0.372	0.394	0.461	0.423	2.599	0.442	0.258	156	393	129	145	-1.425	35	94	41	104	-50
2	21	20	"PFJ12800"	"oPFJ12800"	9410	26760	120	229	226	48	168	173	36	67	40	0	255	266	67	153	160	33	90	72	0	0.598	0.513	0.528	0.518	2.490	0.516	0.262	120	344	163	171	-0.742	61	102	58	113	0
2	22	20	"PFF72460"	"oPFF72460"	9600	26740	130	230	239	49	164	168	29	81	60	0	289	294	63	151	154	26	100	97	0	0.478	0.524	0.542	0.461	2.439	0.484	0.334	120	474	204	218	-1.064	66	138	75	143	0
2	1	21	"PFK12904"	"oPFK12904"	5620	26950	140	985	968	242	160	164	33	100	99	0	923	920	221	150	159	66	100	100	0	1.067	1.049	1.070	1.024	1.455	1.054	0.894	156	633	1598	1578	0.094	825	773	808	770	0
2	2	21	"PFM60507"	"oPFM60507"	5800	26940	130	1160	1140	248	156	159	29	100	100	0	748	740	254	151	154	23	100	100	0	1.682	1.671	1.797	1.736	1.431	1.531	0.725	120	418	1601	1573	0.750	1004	597	984	589	0
2	3	21	"PFK12905"	"oPFK12905"	6000	26950	130	325	323	74	162	163	29	95	92	0	341	348	72	152	154	24	100	100	0	0.862	0.821	0.847	0.777	1.676	0.826	0.696	120	484	352	357	-0.214	163	189	161	196	0
2	4	21	"PFF72461"	"oPFF72461"	6190	26950	140	21355	19994	6643	167	168	31	100	100	0	10570	9870	2944	154	156	23	100	100	0	2.034	2.041	2.085	1.988	1.428	2.111	0.938	156	499	31604	29543	1.024	21188	10416	19827	9716	0
2	5	21	"PFN0268"	"oPFN0268"	6380	26950	140	529	524	113	173	176	34	99	99	0	536	540	116	163	167	30	100	100	0	0.954	0.931	0.972	0.921	1.533	0.936	0.794	156	477	729	728	-0.067	356	373	351	377	0
2	6	21	"PFL0071"	"oPFL0071"	6590	26960	110	197	198	36	168	171	33	42	13	0	281	281	52	163	167	31	96	85	0	0.246	0.254	0.332	0.290	2.573	0.260	0.134	80	429	147	148	-2.025	29	118	30	118	0
2	7	21	"PFG0037"	"oPFG0037"	6770	26950	130	271	277	66	163	163	30	95	79	0	287	308	81	155	157	27	100	95	0	0.818	0.745	0.748	0.731	1.988	0.731	0.466	120	452	240	267	-0.290	108	132	114	153	0
2	8	21	"PFJ12801"	"oPFJ12801"	6960	26950	140	306	315	72	160	163	30	96	92	0	360	361	77	154	157	28	99	98	0	0.709	0.749	0.751	0.699	1.782	0.737	0.655	156	449	352	362	-0.497	146	206	155	207	0
2	9	21	"PFBL B0124"	"oPFBLOB0124"	7150	26940	150	242	257	64	168	173	37	80	48	0	284	289	65	158	168	50	89	67	0	0.587	0.679	0.616	0.664	1.995	0.643	0.428	156	372	200	220	-0.768	74	126	89	131	0
2	10	21	"PFI17675"	"oPFI17675"	7340	26940	140	3945	3889	1041	169	174	36	100	100	0	3980	4053	1002	158	168	47	100	100	0	0.988	0.955	0.960	0.946	1.272	0.958	0.902	156	412	7598	7615	-0.017	3776	3822	3720	3895	0
2	11	21	"PFI17677"	"oPFI17677"	7520	26940	130	563	564	115	169	173	35	100	100	0	600	599	107	159	166	36	100	100	0	0.893	0.898	0.896	0.884	1.364	0.876	0.825	120	511	835	835	-0.163	394	441	395	440	0
2	12	21	"PFBL B0128"	"oPFBLOB0128"	7780	26960	80	215	212	45	182	185	36	44	11	0	249	256	86	173	177	42	69	46	0	0.434	0.361	0.469	0.530	3.022	0.345	0.198	52	266	109	113	-1.204	33	76	30	83	0
2	13	21	"PFG0038"	"oPFG0038"	7920	26940	130	284	288	53	167	171	29	98	90	0	278	278	51	162	168	43	91	66	0	1.009	1.043	1.035	1.068	1.907	0.951	0.438	120	344	233	237	0.012	117	116	121	116	0
2	14	21	"PFF72465"	"oPFF72465"	8100	26940	140	1047	1042	245	167	174	51	100	100	0	1265	1298	328	165	174	52	100	100	0	0.800	0.772	0.792	0.775	1.322	0.745	0.870	156	365	1980	2008	-0.322	880	1100	875	1133	0
2	15	21	"PFI17678"	"oPFI17678"	8300	26950	150	226	228	49	174	183	53	48	12	0	213	218	55	167	180	64	34	5	0	1.130	1.059	1.179	1.183	2.834	0.625	0.202	156	423	98	105	0.177	52	46	54	51	-50
2	16	21	"PFD66997"	"oPFD66997"	8480	26940	140	751	744	141	191	195	43	100	100	0	900	880	150	176	185	60	100	100	0	0.773	0.786	0.782	0.777	1.278	0.784	0.867	156	467	1284	1257	-0.371	560	724	553	704	0
2	17	21	"PFM60539"	"oPFM60539"	8690	26950	150	188	200	70	202	202	42	18	11	0	194	236	133	187	188	40	39	25	0	-2.000	-0.041	0.809	0.811	3.532	0.418	0.201	156	486	-7	47	Error	-14	7	-2	49	-50
2	18	21	"PFBL B0176"	"oPFBLOB0176"	8860	26940	140	1213	1141	319	198	202	39	99	98	0	1007	984	192	189	193	48	100	100	0	1.241	1.186	1.195	1.134	1.470	1.264	0.850	156	391	1833	1738	0.311	1015	818	943	795	0
2	19	21	"PFI17723"	"oPFI17723"	9040	26940	150	644	642	180	198	202	40	99	98	0	1141	1140	319	187	195	51	99	99	0	0.468	0.466	0.459	0.453	1.579	0.457	0.841	156	462	1400	1397	-1.097	446	954	444	953	0
2	20	21	"PFG0055"	"oPFG0055"	9240	26930	140	1042	1037	331	190	194	42	100	99	0	1114	1166	399	181	188	46	99	99	0	0.913	0.860	0.862	0.870	1.586	0.820	0.871	156	501	1785	1832	-0.131	852	933	847	985	0
2	21	21	"PFF72499"	"oPFF72499"	9440	26940	150	215	219	41	173	178	36	54	30	0	242	245	49	162	166	33	84	57	0	0.525	0.554	0.750	0.593	3.208	0.587	0.137	156	501	122	129	-0.930	42	80	46	83	-50
2	22	21	"PFF72501"	"oPFF72501"	9620	26940	140	264	267	55	166	169	30	92	76	0	318	322	57	151	154	26	100	98	0	0.587	0.591	0.624	0.529	2.060	0.637	0.512	156	673	265	272	-0.769	98	167	101	171	0
2	1	22	"PFI17727"	"oPFI17727"	5640	27140	130	200	203	45	154	155	29	65	41	0	285	293	63	146	148	21	98	98	0	0.331	0.333	0.345	0.308	2.844	0.347	0.226	120	688	185	196	-1.595	46	139	49	147	0
2	2	22	"PFF72502"	"oPFF72502"	5830	27140	140	211	215	39	154	157	28	83	51	0	253	258	49	147	149	22	96	93	0	0.538	0.550	0.583	0.544	2.441	0.544	0.326	156	723	163	172	-0.895	57	106	61	111	0
2	3	22	"PFA32037"	"oPFA32037"	6030	27140	140	206	209	43	154	157	31	70	41	0	290	294	52	150	154	30	98	96	0	0.371	0.382	0.429	0.361	2.355	0.377	0.316	156	652	192	199	-1.429	52	140	55	144	0
2	4	22	"PFM60541"	"oPFM60541"	6210	27140	140	274	279	60	154	157	31	96	89	0	384	391	83	152	155	25	99	98	0	0.517	0.523	0.535	0.510	1.645	0.526	0.656	156	615	352	364	-0.951	120	232	125	239	0
2	5	22	"PFL0145"	"oPFL0145"	6400	27140	140	338	335	82	161	164	31	95	92	0	451	457	106	156	159	25	99	99	0	0.600	0.578	0.577	0.548	1.783	0.584	0.729	156	683	472	475	-0.737	177	295	174	301	0
2	6	22	"PFL0147"	"oPFL0147"	6590	27140	130	347	343	68	162	165	32	99	94	0	519	522	70	154	157	27	100	100	0	0.507	0.492	0.503	0.458	1.584	0.483	0.680	120	613	550	549	-0.980	185	365	181	368	0
2	7	22	"PFF72508"	"oPFF72508"	6780	27140	140	414	403	118	156	159	31	97	91	0	298	309	100	147	150	26	96	92	0	1.709	1.525	1.612	1.608	1.889	1.545	0.620	156	699	409	409	0.773	258	151	247	162	0
2	8	22	"PFF72510"	"oPFF72510"	6980	27150	150	175	177	41	158	159	31	33	14	0	157	176	61	146	150	27	35	22	0	1.545	0.633	1.000	0.927	5.010	0.394	0.017	156	733	28	49	0.628	17	11	19	30	-50
2	9	22	"PFM60545"	"oPFM60545"	7160	27140	150	160	160	28	160	163	30	11	1	0	160	163	41	149	153	29	28	14	0	0.000	0.000	0.729	0.699	3.503	0.105	0.003	156	687	11	14	Error	0	11	0	14	-50
2	10	22	"PFM60547"	"oPFM60547"	7350	27140	140	256	260	63	158	159	28	86	75	0	318	325	98	146	150	26	100	98	0	0.570	0.570	0.573	0.532	2.168	0.522	0.455	156	663	270	281	-0.812	98	172	102	179	0
2	11	22	"PFL0150"	"oPFL0150"	7540	27140	140	412	408	109	156	159	31	98	97	0	391	403	87	148	151	28	100	100	0	1.053	0.988	0.985	0.945	1.547	1.041	0.762	156	806	499	507	0.075	256	243	252	255	0
2	12	22	"PFL0152"	"oPFL0152"	7750	27160	80	205	194	35	168	170	36	50	5	0	189	197	40	151	157	30	61	28	0	0.974	0.565	1.028	0.948	2.945	0.857	0.074	52	298	75	72	-0.038	37	38	26	46	0
2	13	22	"PFL0154"	"oPFL0154"	7910	27120	150	168	170	35	162	166	31	19	9	0	155	169	55	153	158	32	26	16	0	3.000	0.500	0.789	0.870	4.073	0.570	0.094	156	698	8	24	1.585	6	2	8	16	-50
2	14	22	"PFL0156"	"oPFL0156"	8100	27130	140	2067	2067	618	168	175	45	100	100	0	1041	1002	315	163	174	47	99	99	0	2.163	2.263	2.204	2.363	1.508	2.296	0.874	156	647	2777	2738	1.113	1899	878	1899	839	0
2	15	22	"PFBL B0186"	"oPFBLOB0186"	8300	27130	140	669	681	178	174	179	46	100	99	0	314	321	88	165	175	49	92	75	0	3.322	3.250	3.302	3.460	1.664	3.393	0.571	156	607	644	663	1.732	495	149	507	156	0
2	16	22	"PFH0037"	"oPFH0037"	8480	27130	150	1523	1668	571	196	200	47	100	100	0	711	729	250	180	186	43	98	98	0	2.499	2.681	2.751	2.853	1.554	2.681	0.839	156	667	1858	2021	1.321	1327	531	1472	549	0
2	17	22	"PFF72513"	"oPFF72513"	8680	27130	140	339	347	72	202	206	45	91	78	0	300	311	77	190	193	33	89	76	0	1.245	1.198	1.250	1.189	2.164	1.050	0.354	156	610	247	266	0.317	137	110	145	121	0
2	18	22	"PFM60550"	"oPFM60550"	8860	27130	150	202	209	46	205	211	46	14	5	0	176	186	64	196	210	60	5	1	0	0.150	-0.400	0.860	0.830	4.183	0.645	0.080	156	676	-23	-6	-2.737	-3	-20	4	-10	-50
2	19	22	"EMPTY"	"EMPTY"	9080	27140	150	201	207	53	206	212	45	13	6	0	195	230	125	197	214	64	17	10	0	2.500	0.030	1.143	0.936	4.207	0.259	0.092	156	782	-7	34	1.322	-5	-2	1	33	-75
2	20	22	"EMPTY"	"EMPTY"	9270	27140	150	192	196	41	197	198	36	12	5	0	184	188	30	185	189	33	12	1	0	5.000	-0.333	1.073	1.068	3.348	1.901	0.021	156	746	-6	2	2.322	-5	-1	-1	3	-75
2	21	22	"EMPTY"	"EMPTY"	9460	27140	150	183	184	35	186	189	34	14	2	0	169	170	24	176	179	31	6	1	0	0.429	0.333	1.500	1.535	4.089	2.657	0.008	156	715	-10	-8	-1.222	-3	-7	-2	-6	-75
2	22	22	"EMPTY"	"EMPTY"	9650	27140	150	187	193	35	181	185	36	18	7	0	180	182	29	173	176	32	21	3	0	0.857	1.333	1.148	1.009	4.662	1.450	0.045	156	936	13	21	-0.222	6	7	12	9	-75
3	1	1	"PFE0652"	"E9164_1"	9910	23010	140	372	393	142	175	215	544	2	0	0	394	426	146	154	162	48	98	91	0	0.821	0.801	0.779	0.726	2.204	0.860	0.610	156	816	437	490	-0.285	197	240	218	272	0
3	2	1	"PFE0127"	"E15452_2"	10100	23010	130	639	684	214	179	225	611	31	0	0	1246	1321	432	157	161	46	100	100	0	0.422	0.434	0.436	0.423	1.378	0.428	0.859	120	644	1549	1669	-1.243	460	1089	505	1164	0
3	3	1	"PFE0630"	"E8314_1"	10290	23010	130	403	405	115	177	179	33	95	90	0	771	792	255	156	160	32	100	100	0	0.367	0.358	0.340	0.335	1.579	0.352	0.763	120	645	841	864	-1.444	226	615	228	636	0
3	4	1	"PFE0335"	"E23986_4"	10470	23010	120	3275	3273	967	177	179	33	100	100	0	5682	5829	1845	158	162	28	100	100	0	0.561	0.546	0.531	0.554	1.437	0.517	0.887	120	568	8622	8767	-0.834	3098	5524	3096	5671	0
3	5	1	"PFE0497"	"E3038_1"	10670	23010	140	682	673	221	175	183	68	96	94	0	1152	1187	409	154	158	36	100	100	0	0.508	0.482	0.490	0.471	1.752	0.463	0.814	156	726	1505	1531	-0.977	507	998	498	1033	0
3	6	1	"PFE0489"	"E29931_1"	10860	23010	130	532	553	184	178	189	59	100	97	0	974	983	264	159	171	62	100	100	0	0.434	0.455	0.451	0.423	1.457	0.485	0.719	120	615	1169	1199	-1.203	354	815	375	824	0
3	7	1	"PFE0152"	"E16122_8"	11050	23010	130	1456	1516	568	180	190	52	100	100	0	1887	1938	736	160	171	58	100	100	0	0.739	0.751	0.751	0.752	1.407	0.724	0.881	120	654	3003	3114	-0.437	1276	1727	1336	1778	0
3	8	1	"PFE0560"	"E5006_15"	11240	23010	130	349	362	75	181	187	39	97	91	0	510	524	119	158	165	35	100	100	0	0.477	0.495	0.474	0.470	1.625	0.470	0.625	120	677	520	547	-1.067	168	352	181	366	0
3	9	1	"PFE0506"	"E3215_1"	11440	23010	130	2771	2949	1109	189	198	49	100	100	0	4734	4830	1679	164	172	39	100	100	0	0.565	0.592	0.597	0.581	1.309	0.580	0.876	120	648	7152	7426	-0.824	2582	4570	2760	4666	0
3	10	1	"PFF0276"	"F18248_2"	11620	23010	130	1593	1589	323	189	195	44	100	100	0	1671	1663	308	163	169	35	100	100	0	0.931	0.933	0.920	0.931	1.373	0.929	0.808	120	617	2912	2900	-0.103	1404	1508	1400	1500	0
3	11	1	"PFF1508"	"F59453_1"	11810	23010	120	443	460	114	187	190	38	100	99	0	652	685	146	163	167	32	100	100	0	0.524	0.523	0.513	0.492	1.438	0.530	0.778	120	567	745	795	-0.934	256	489	273	522	0
3	12	1	"PFF1029"	"F4425_1"	12000	23010	130	1105	1163	386	176	178	33	100	100	0	1978	2084	710	156	157	26	100	100	0	0.510	0.512	0.503	0.505	1.303	0.498	0.864	120	666	2751	2915	-0.972	929	1822	987	1928	0
3	13	1	"PFF0774"	"F35531_1"	12200	23010	120	1024	1023	277	173	186	163	98	95	0	1109	1153	280	147	162	196	100	99	0	0.885	0.845	0.860	0.809	1.570	0.858	0.843	120	577	1813	1856	-0.177	851	962	850	1006	0
3	14	1	"PFF0382"	"F21003_1"	12390	23000	130	288	301	88	171	184	154	29	3	0	345	377	113	148	162	184	60	10	0	0.594	0.568	0.580	0.507	1.986	0.562	0.510	120	654	314	359	-0.752	117	197	130	229	0
3	15	1	"PFF0437"	"F22770_1"	12570	23010	130	3837	3841	1460	175	179	31	100	100	0	4586	4672	1674	157	162	32	100	100	0	0.827	0.812	0.822	0.795	1.388	0.804	0.873	120	633	8091	8181	-0.274	3662	4429	3666	4515	0
3	16	1	"PFF0027"	"F10724_1"	12760	23000	120	267	282	67	178	179	31	91	70	0	273	285	72	155	159	30	97	90	0	0.754	0.800	0.852	0.749	2.080	0.790	0.523	120	584	207	234	-0.407	89	118	104	130	0
3	17	1	"PFF0760"	"F35197_2"	12960	23000	130	1932	2061	654	178	180	36	100	100	0	2595	2780	1018	155	158	26	100	99	0	0.719	0.717	0.699	0.763	1.777	0.665	0.855	120	653	4194	4508	-0.476	1754	2440	1883	2625	0
3	18	1	"PFF0169"	"F15775_1"	13140	23000	130	733	773	211	178	180	36	100	100	0	1140	1206	356	155	159	27	100	100	0	0.563	0.566	0.538	0.569	1.511	0.519	0.790	120	653	1540	1646	-0.828	555	985	595	1051	0
3	19	1	"PFF1930"	"F960_5"	13340	23010	130	808	833	320	179	182	39	99	98	0	1723	1817	592	160	164	32	100	100	0	0.402	0.395	0.396	0.371	1.533	0.401	0.811	120	656	2192	2311	-1.313	629	1563	654	1657	0
3	20	1	"PFF0151"	"F15196_1"	13530	23010	130	1539	1597	623	179	183	39	100	100	0	2283	2365	732	161	165	36	100	100	0	0.641	0.643	0.637	0.611	1.444	0.663	0.860	120	637	3482	3622	-0.642	1360	2122	1418	2204	0
3	21	1	"PFF1609"	"F63380_2"	13730	22990	150	184	191	42	171	174	31	31	16	0	167	175	39	147	152	31	39	17	0	0.650	0.714	1.073	0.994	3.269	1.290	0.068	156	786	33	48	-0.621	13	20	20	28	-50
3	22	1	"PFF1869"	"F7374_2"	13920	23010	160	241	249	62	168	171	33	76	53	0	239	244	70	148	151	29	82	68	0	0.802	0.844	0.851	0.832	2.472	0.839	0.445	208	1044	164	177	-0.318	73	91	81	96	0
3	1	2	"PFF1444"	"F5729_1"	9910	23230	110	209	257	137	197	266	731	0	0	0	236	314	180	181	193	63	45	37	0	0.218	0.451	0.768	0.700	3.583	0.647	0.338	80	448	67	193	-2.196	12	55	60	133	0
3	2	2	"PFF0230"	"F17039_3"	10120	23210	130	321	325	78	190	241	628	0	0	0	318	329	76	170	179	55	95	70	0	0.885	0.849	0.920	0.789	2.013	13.893	0.105	120	609	279	294	-0.176	131	148	135	159	0
3	3	2	"PFM0480"	"M38913_8"	10310	23210	130	900	883	224	183	186	35	100	100	0	1029	1031	226	168	170	27	100	100	0	0.833	0.811	0.816	0.794	1.388	0.818	0.841	120	583	1578	1563	-0.264	717	861	700	863	0
3	4	2	"PFM0579"	"M446_3"	10500	23210	120	436	472	162	172	175	31	99	99	0	649	686	213	158	162	29	100	100	0	0.538	0.568	0.566	0.524	1.707	0.552	0.702	120	497	755	828	-0.895	264	491	300	528	0
3	5	2	"PFM0717"	"M5299_3"	10690	23210	140	375	377	122	170	176	50	89	76	0	415	411	111	154	158	30	98	98	0	0.785	0.805	0.779	0.683	2.240	0.878	0.608	156	539	466	464	-0.348	205	261	207	257	0
3	6	2	"PFM0868"	"M724_5"	10880	23210	140	283	304	86	170	184	112	50	16	0	338	352	86	152	158	45	98	92	0	0.608	0.670	0.629	0.601	2.110	0.733	0.496	156	563	299	334	-0.719	113	186	134	200	0
3	7	2	"PFM0875"	"M783_4"	11070	23210	120	533	529	133	174	187	114	96	79	0	697	708	187	155	160	46	100	100	0	0.662	0.642	0.637	0.617	1.608	0.615	0.804	120	499	901	908	-0.594	359	542	355	553	0
3	8	2	"PFM0093"	"M16622_6"	11260	23210	120	662	669	198	181	182	31	97	96	0	745	760	208	155	159	28	100	99	0	0.815	0.807	0.815	0.775	1.678	0.836	0.832	120	528	1071	1093	-0.295	481	590	488	605	0
3	9	2	"PFM0612"	"M45542_7"	11460	23200	130	845	864	239	180	183	34	100	100	0	1026	1006	253	153	159	30	100	100	0	0.762	0.802	0.812	0.788	1.447	0.765	0.827	120	553	1538	1537	-0.393	665	873	684	853	0
3	10	2	"PFM0634"	"M46791_1"	11640	23200	130	993	1011	230	194	198	39	100	100	0	1513	1533	346	167	173	41	100	100	0	0.594	0.598	0.594	0.598	1.349	0.569	0.865	120	560	2145	2183	-0.752	799	1346	817	1366	0
3	11	2	"PFM0704"	"M52103_1"	11820	23200	130	588	603	174	184	190	39	100	100	0	783	803	276	166	170	34	100	100	0	0.655	0.658	0.632	0.654	1.532	0.628	0.761	120	594	1021	1056	-0.611	404	617	419	637	0
3	12	2	"PFM0190"	"M22662_1"	12040	23200	130	264	270	54	167	168	33	91	75	0	258	268	74	151	156	31	94	78	0	0.907	0.880	0.939	0.952	2.420	0.839	0.333	120	586	204	220	-0.142	97	107	103	117	0
3	13	2	"PFM0225"	"M24933_4"	12210	23200	130	1164	1236	397	167	181	170	100	99	0	1164	1265	383	145	164	205	100	99	0	0.978	0.954	0.942	0.944	1.338	0.892	0.726	120	533	2016	2189	-0.031	997	1019	1069	1120	0
3	14	2	"PFM0412"	"M36754_1"	12400	23210	120	564	568	143	173	188	171	95	63	0	1248	1283	318	149	169	206	100	99	0	0.356	0.348	0.358	0.329	1.676	0.331	0.811	120	524	1490	1529	-1.491	391	1099	395	1134	0
3	15	2	"PFM0630"	"M46462_5"	12600	23200	130	867	884	296	175	178	33	100	100	0	1033	1074	300	155	162	69	100	100	0	0.788	0.771	0.748	0.743	1.389	0.752	0.823	120	542	1570	1628	-0.343	692	878	709	919	0
3	16	2	"PFM0465"	"M38247_1"	12780	23200	130	721	744	192	175	178	31	100	100	0	806	813	211	154	156	26	100	100	0	0.837	0.863	0.900	0.863	1.445	0.821	0.813	120	560	1198	1228	-0.256	546	652	569	659	0
3	17	2	"PFM0026"	"M11919_1"	12970	23200	130	8332	8558	2722	178	180	34	100	100	0	8105	8187	2621	153	155	26	100	100	0	1.025	1.043	1.047	1.061	1.455	0.999	0.856	120	528	16106	16414	0.036	8154	7952	8380	8034	0
3	18	2	"PFM0819"	"M5894_4"	13170	23200	130	513	528	116	179	179	33	100	100	0	677	682	149	152	156	27	100	100	0	0.636	0.658	0.668	0.649	1.455	0.627	0.743	120	521	859	879	-0.652	334	525	349	530	0
3	19	2	"PFM0473"	"M38757_6"	13360	23200	130	336	351	106	179	183	42	91	78	0	334	345	81	153	157	32	100	96	0	0.867	0.896	0.897	0.778	2.224	1.005	0.543	120	523	338	364	-0.205	157	181	172	192	0
3	20	2	"PFM0062"	"M14235_3"	13540	23200	130	2070	2132	655	182	185	39	100	100	0	3004	3171	868	156	163	44	100	100	0	0.663	0.647	0.630	0.638	1.354	0.617	0.852	120	558	4736	4965	-0.593	1888	2848	1950	3015	0
3	21	2	"PFM0821"	"M59170_2"	13750	23200	130	1117	1135	291	178	183	39	100	100	0	2447	2451	573	154	163	46	100	100	0	0.410	0.417	0.409	0.410	1.320	0.406	0.836	120	548	3232	3254	-1.288	939	2293	957	2297	0
3	22	2	"PFN0022"	"N127_5"	13930	23200	130	440	456	115	176	179	35	100	100	0	389	403	81	154	159	31	100	100	0	1.123	1.124	1.053	1.089	1.479	1.173	0.714	120	564	499	529	0.168	264	235	280	249	0
3	1	3	"PFN0013"	"N127_32"	9960	23410	130	339	356	89	190	194	35	99	88	0	403	431	122	187	192	36	100	97	0	0.690	0.680	0.614	0.655	1.784	0.702	0.545	120	618	365	410	-0.536	149	216	166	244	0
3	2	3	"PFN0021"	"N127_48"	10140	23400	130	406	429	124	189	193	37	96	93	0	527	573	164	178	183	39	100	100	0	0.622	0.608	0.580	0.568	1.698	0.600	0.713	120	554	566	635	-0.686	217	349	240	395	0
3	3	3	"PFN0027"	"N128_1"	10340	23420	130	200	210	50	184	189	37	30	19	0	207	223	73	173	178	40	46	25	0	0.471	0.520	0.748	0.748	3.961	0.520	0.161	120	509	50	76	-1.087	16	34	26	50	0
3	4	3	"PFN0057"	"N128_56"	10510	23400	130	432	462	158	173	176	32	99	99	0	648	675	181	159	164	30	100	100	0	0.530	0.560	0.536	0.511	1.732	0.581	0.681	120	483	748	805	-0.917	259	489	289	516	0
3	5	3	"PFB0078"	"B297"	10700	23400	130	261	270	63	170	180	67	63	25	0	339	347	76	156	161	34	100	97	0	0.497	0.524	0.494	0.459	2.046	0.532	0.502	120	493	274	291	-1.008	91	183	100	191	0
3	6	3	"PFB0080"	"B3"	10890	23400	130	726	756	156	178	196	127	100	100	0	540	540	71	161	169	54	100	100	0	1.446	1.525	1.508	1.502	1.296	1.643	0.655	120	524	927	957	0.532	548	379	578	379	0
3	7	3	"PFB0083"	"B306"	11090	23400	130	593	619	178	181	190	112	98	91	0	493	525	153	159	164	45	100	100	0	1.234	1.197	1.204	1.176	1.544	1.388	0.627	120	519	746	804	0.303	412	334	438	366	0
3	8	3	"PFB0085"	"B310"	11270	23400	130	1117	1167	347	181	181	31	100	100	0	952	981	252	153	156	26	100	100	0	1.171	1.191	1.149	1.172	1.415	1.230	0.808	120	542	1735	1814	0.228	936	799	986	828	0
3	9	3	"PFB0090"	"B32"	11470	23400	120	435	452	159	181	187	37	98	91	0	566	588	181	156	166	50	100	100	0	0.620	0.627	0.598	0.558	1.651	0.636	0.730	120	563	664	703	-0.691	254	410	271	432	0
3	10	3	"PFB0092"	"B322"	11670	23410	100	250	248	54	190	194	40	53	36	0	315	349	113	166	177	53	91	71	0	0.403	0.317	0.353	0.349	2.336	0.278	0.212	80	411	209	241	-1.312	60	149	58	183	0
3	11	3	"PFB0109"	"B366"	11840	23400	120	416	424	117	177	183	47	97	93	0	587	582	148	161	167	35	100	100	0	0.561	0.587	0.562	0.546	1.831	0.552	0.691	120	535	665	668	-0.834	239	426	247	421	0
3	12	3	"PFB0111"	"B370"	12050	23410	130	258	269	84	167	169	35	76	62	0	322	343	115	152	160	37	93	87	0	0.535	0.534	0.531	0.504	2.190	0.611	0.578	120	576	261	293	-0.902	91	170	102	191	0
3	13	3	"PFB0114"	"B374"	12230	23400	120	351	359	85	168	171	33	98	95	0	410	420	94	146	154	38	100	100	0	0.693	0.697	0.689	0.680	1.626	0.710	0.650	120	476	447	465	-0.529	183	264	191	274	0
3	14	3	"PFB0120"	"B388"	12420	23400	140	242	247	62	173	178	35	71	48	0	265	278	66	153	162	71	76	37	0	0.616	0.592	0.609	0.540	2.535	0.333	0.197	156	577	181	199	-0.699	69	112	74	125	0
3	15	3	"PFB0122"	"B391"	12610	23390	130	544	572	194	178	180	34	100	99	0	645	661	225	155	162	68	98	95	0	0.747	0.779	0.741	0.773	1.737	0.712	0.732	120	554	856	900	-0.421	366	490	394	506	0
3	16	3	"PFB0125"	"B397"	12810	23400	130	230	231	43	172	174	32	69	41	0	344	353	73	144	148	26	100	99	0	0.290	0.282	0.304	0.269	1.962	0.293	0.350	120	595	258	268	-1.786	58	200	59	209	0
3	17	3	"PFB0143"	"B440"	13020	23370	150	186	187	36	169	174	34	30	9	0	153	162	31	143	146	28	32	16	0	1.700	0.947	1.553	1.511	3.987	2.665	0.028	156	616	27	37	0.766	17	10	18	19	-50
3	18	3	"PFB0145"	"B444"	13180	23390	130	735	762	203	162	165	33	100	100	0	449	448	100	135	139	29	100	98	0	1.825	1.917	1.875	1.934	1.467	1.993	0.810	120	496	887	913	0.868	573	314	600	313	0
3	19	3	"PFB0147"	"B449"	13370	23390	130	694	729	246	157	161	35	100	100	0	434	449	126	128	132	27	100	100	0	1.755	1.782	1.715	1.760	1.451	1.889	0.741	120	555	843	893	0.811	537	306	572	321	0
3	20	3	"PFB0149"	"B453"	13560	23390	130	1023	1085	328	165	169	39	100	100	0	760	785	215	135	140	42	100	99	0	1.373	1.415	1.440	1.418	1.422	1.402	0.841	120	565	1483	1570	0.457	858	625	920	650	0
3	21	3	"PFB0151"	"B456"	13750	23390	130	950	986	264	175	180	41	100	100	0	830	853	226	146	154	45	100	99	0	1.133	1.147	1.159	1.152	1.378	1.123	0.840	120	541	1459	1518	0.180	775	684	811	707	0
3	22	3	"PFB0153"	"B458"	13950	23390	140	305	316	95	176	180	35	89	72	0	345	367	114	149	154	31	98	94	0	0.658	0.642	0.615	0.580	2.583	0.627	0.514	156	737	325	358	-0.603	129	196	140	218	0
3	1	4	"PFB0170"	"B491"	9970	23590	130	1927	1803	455	189	190	34	100	100	0	1327	1342	389	179	182	30	100	99	0	1.514	1.388	1.336	1.455	1.500	1.322	0.883	120	639	2886	2777	0.598	1738	1148	1614	1163	0
3	2	4	"PFB0172"	"B496"	10170	23600	130	288	297	70	191	193	36	85	65	0	310	320	75	179	184	39	98	81	0	0.740	0.752	0.706	0.685	2.341	0.770	0.395	120	538	228	247	-0.434	97	131	106	141	0
3	3	4	"PFB0174"	"B498"	10340	23590	120	281	292	74	184	188	35	83	64	0	285	293	69	177	180	40	89	67	0	0.898	0.931	0.816	0.843	2.427	0.909	0.393	120	466	205	224	-0.155	97	108	108	116	0
3	4	4	"PFB0177"	"B50"	10540	23590	140	262	293	105	176	179	31	82	62	0	278	307	108	166	169	30	92	78	0	0.768	0.830	0.735	0.736	2.230	0.864	0.524	156	557	198	258	-0.381	86	112	117	141	0
3	5	4	"PFB0179"	"B504"	10720	23590	130	834	849	209	174	180	61	100	100	0	957	915	253	158	163	37	100	99	0	0.826	0.892	0.860	0.922	1.588	0.844	0.814	120	530	1459	1432	-0.276	660	799	675	757	0
3	6	4	"PFB0181"	"B506"	10930	23580	120	236	269	137	185	193	68	40	15	0	249	293	131	165	172	43	75	48	0	0.607	0.656	0.716	0.606	2.998	1.111	0.454	120	472	135	212	-0.720	51	84	84	128	0
3	7	4	"PFD0024"	"D12635_25"	11100	23590	130	885	945	321	182	182	30	100	100	0	980	1043	294	160	163	29	100	100	0	0.857	0.864	0.856	0.833	1.408	0.856	0.836	120	500	1523	1646	-0.222	703	820	763	883	0
3	8	4	"PFD0027"	"D12635_33"	11290	23590	130	277	286	62	174	175	29	95	81	0	273	290	89	147	151	27	96	86	0	0.817	0.783	0.708	0.810	2.240	0.687	0.423	120	540	229	255	-0.291	103	126	112	143	0
3	9	4	"PFD0029"	"D12635_37"	11480	23590	130	862	891	217	177	178	32	100	100	0	680	709	173	152	157	34	100	100	0	1.297	1.282	1.265	1.293	1.374	1.288	0.803	120	520	1213	1271	0.376	685	528	714	557	0
3	10	4	"PFD0031"	"D12635_39"	11670	23590	130	1109	1150	322	184	189	48	100	100	0	1148	1155	295	163	171	41	100	100	0	0.939	0.974	0.951	0.976	1.475	0.970	0.824	120	519	1910	1958	-0.091	925	985	966	992	0
3	11	4	"PFD0034"	"D12635_48"	11850	23590	130	891	950	261	186	192	51	100	100	0	793	845	244	163	173	46	100	99	0	1.119	1.120	1.118	1.133	1.439	1.109	0.810	120	553	1335	1446	0.162	705	630	764	682	0
3	12	4	"PFD0036"	"D12635_51"	12060	23590	130	3677	3760	916	180	186	43	100	100	0	2404	2464	550	154	165	48	100	100	0	1.554	1.550	1.529	1.547	1.262	1.587	0.886	120	486	5747	5890	0.636	3497	2250	3580	2310	0
3	13	4	"PFD0064"	"D16785_11"	12240	23590	130	259	266	44	172	177	35	95	69	0	287	291	67	144	149	27	99	92	0	0.608	0.639	0.643	0.651	2.275	0.619	0.436	120	485	230	241	-0.717	87	143	94	147	0
3	14	4	"PFD0066"	"D16785_17"	12430	23590	130	248	261	60	177	183	38	79	48	0	289	298	70	149	154	35	95	90	0	0.507	0.564	0.563	0.517	2.680	0.469	0.245	120	519	211	233	-0.980	71	140	84	149	0
3	15	4	"PFD0069"	"D16785_21"	12620	23590	120	355	375	79	179	181	32	100	99	0	392	396	71	152	156	25	100	100	0	0.733	0.803	0.817	0.780	1.596	0.830	0.669	120	508	416	440	-0.447	176	240	196	244	0
3	16	4	"PFD0073"	"D16785_3"	12820	23590	130	3503	3435	943	173	175	32	100	100	0	3731	3641	786	146	150	30	100	100	0	0.929	0.933	0.952	0.892	1.541	0.959	0.873	120	525	6915	6757	-0.106	3330	3585	3262	3495	0
3	17	4	"PFD0075"	"D16785_33"	13000	23590	120	335	352	104	165	169	32	97	92	0	323	330	80	137	143	30	99	97	0	0.914	0.969	0.921	0.935	1.665	1.070	0.677	120	496	356	380	-0.130	170	186	187	193	0
3	18	4	"PFD0077"	"D16785_36"	13200	23590	120	554	557	162	152	155	31	97	95	0	946	955	250	123	128	26	100	100	0	0.488	0.487	0.490	0.459	1.669	0.487	0.813	120	495	1225	1237	-1.034	402	823	405	832	0
3	19	4	"PFD0096"	"D17715_112"	13390	23590	130	676	669	165	145	146	26	98	98	0	721	719	134	117	118	19	100	100	0	0.879	0.870	0.865	0.843	1.457	0.916	0.866	120	539	1135	1126	-0.186	531	604	524	602	0
3	20	4	"PFD0098"	"D17715_12"	13580	23590	120	266	274	70	153	156	30	94	82	0	381	396	90	122	125	21	100	100	0	0.436	0.442	0.441	0.421	1.711	0.465	0.595	120	484	372	395	-1.197	113	259	121	274	0
3	21	4	"PFD0102"	"D17715_13"	13760	23580	130	523	543	121	171	173	33	100	100	0	576	590	134	137	139	24	99	99	0	0.802	0.821	0.823	0.826	1.588	0.785	0.775	120	529	791	825	-0.319	352	439	372	453	0
3	22	4	"PFD0104"	"D17715_134"	13960	23590	140	287	294	79	174	176	31	91	82	0	322	344	109	144	148	24	98	96	0	0.635	0.600	0.591	0.592	2.001	0.593	0.504	156	716	291	320	-0.656	113	178	120	200	0
3	1	5	"PFD0106"	"D17715_138"	9970	23780	130	250	253	57	188	192	41	63	36	0	323	345	99	176	181	38	97	87	0	0.422	0.385	0.457	0.414	2.446	0.419	0.283	120	635	209	234	-1.245	62	147	65	169	0
3	2	5	"PFD0108"	"D17715_140"	10160	23790	130	313	322	85	188	191	32	90	80	0	435	447	86	174	178	33	100	100	0	0.479	0.491	0.481	0.433	1.952	0.770	0.280	120	577	386	407	-1.062	125	261	134	273	0
3	3	5	"PFD0130"	"D17715_44"	10360	23790	100	237	234	49	185	188	30	65	43	0	244	255	57	170	173	29	91	62	0	0.703	0.576	0.615	0.697	2.174	0.598	0.188	80	426	126	134	-0.509	52	74	49	85	0
3	4	5	"PFD0132"	"D17715_47"	10550	23790	120	221	228	45	180	181	31	58	32	0	298	297	49	170	171	28	98	91	0	0.320	0.378	0.387	0.363	2.399	0.541	0.133	120	436	169	175	-1.642	41	128	48	127	0
3	5	5	"PFD0134"	"D17715_5"	10730	23790	150	221	225	45	174	189	100	14	0	0	232	234	53	160	171	68	53	11	0	0.653	0.689	0.676	0.646	2.535	0.812	0.243	156	499	119	125	-0.615	47	72	51	74	-50
3	6	5	"PFD0136"	"D17715_51"	10920	23780	140	247	255	70	179	193	94	35	6	0	268	280	83	159	167	55	81	50	0	0.624	0.628	0.672	0.646	2.487	1.073	0.279	156	566	177	197	-0.681	68	109	76	121	0
3	7	5	"PFD0138"	"D17715_56"	11120	23780	130	1350	1418	445	177	178	27	100	100	0	1051	1097	364	156	158	26	100	98	0	1.311	1.319	1.282	1.381	1.618	1.278	0.879	120	554	2068	2182	0.390	1173	895	1241	941	0
3	8	5	"PFD0141"	"D17715_61"	11310	23780	130	301	295	79	174	174	28	88	80	0	292	294	97	152	155	30	90	87	0	0.907	0.852	0.893	0.826	2.213	0.774	0.493	120	479	267	263	-0.141	127	140	121	142	0
3	9	5	"PFE0196"	"E18169_1"	11490	23780	140	660	709	241	177	179	32	100	99	0	719	732	224	158	161	31	100	100	0	0.861	0.927	0.886	0.882	1.539	0.947	0.846	156	495	1044	1106	-0.216	483	561	532	574	0
3	10	5	"PFE0199"	"E18440_1"	11670	23780	120	506	516	130	185	188	30	100	100	0	577	587	128	164	168	29	100	100	0	0.777	0.783	0.736	0.752	1.454	0.813	0.789	120	429	734	754	-0.364	321	413	331	423	0
3	11	5	"PFE0201"	"E18440_5"	11850	23780	130	276	284	87	187	192	38	83	59	0	323	327	67	163	169	36	99	92	0	0.556	0.591	0.534	0.497	2.610	0.423	0.212	120	501	249	261	-0.846	89	160	97	164	0
3	12	5	"PFE0203"	"E18445_1"	12040	23760	130	495	497	92	185	192	41	100	100	0	558	581	156	158	165	39	99	98	0	0.775	0.738	0.759	0.768	1.618	0.642	0.705	120	523	710	735	-0.368	310	400	312	423	0
3	13	5	"PFE0206"	"E18512_1"	12230	23760	120	361	372	78	181	190	44	99	94	0	372	378	81	150	162	52	100	96	0	0.811	0.838	0.843	0.814	1.562	0.878	0.644	120	510	402	419	-0.303	180	222	191	228	0
3	14	5	"PFE0208"	"E18512_4"	12450	23760	110	205	215	54	181	187	42	35	23	0	226	240	98	150	164	61	55	28	0	0.316	0.378	0.536	0.560	3.146	0.361	0.129	80	451	100	124	-1.663	24	76	34	90	0
3	15	5	"PFE0230"	"E19008_1"	12620	23770	120	554	566	124	178	180	34	100	100	0	1005	999	195	151	156	39	100	100	0	0.440	0.458	0.452	0.448	1.390	0.485	0.649	120	454	1230	1236	-1.184	376	854	388	848	0
3	16	5	"PFE0234"	"E19248_7"	12810	23770	120	896	1002	393	174	178	32	100	100	0	707	776	297	152	156	34	100	100	0	1.301	1.327	1.292	1.323	1.402	1.333	0.840	120	418	1277	1452	0.380	722	555	828	624	0
3	17	5	"PFE0237"	"E19278_2"	13000	23770	120	343	361	101	170	173	32	97	93	0	330	337	76	141	146	32	100	99	0	0.915	0.974	1.000	0.889	1.896	1.079	0.583	120	400	362	387	-0.128	173	189	191	196	0
3	18	5	"PFE0239"	"E19278_6"	13170	23770	150	192	196	41	161	163	31	49	23	0	164	170	39	129	134	27	55	35	0	0.886	0.854	0.844	0.936	3.403	0.934	0.191	156	496	66	76	-0.175	31	35	35	41	-50
3	19	5	"PFE0243"	"E19631_3"	13380	23770	120	549	559	129	155	157	30	100	100	0	1079	1080	259	123	128	27	100	100	0	0.412	0.422	0.411	0.419	1.468	0.406	0.811	120	471	1350	1361	-1.279	394	956	404	957	0
3	20	5	"PFE0246"	"E19695_2"	13570	23770	120	496	523	125	158	160	29	100	100	0	532	541	123	128	130	22	100	100	0	0.837	0.884	0.850	0.872	1.368	0.885	0.827	120	468	742	778	-0.257	338	404	365	413	0
3	21	5	"PFE0270"	"E20800_3"	13770	23770	120	422	421	94	170	171	30	100	99	0	386	388	86	138	141	24	100	100	0	1.016	1.004	1.000	0.990	1.502	1.026	0.756	120	524	500	501	0.023	252	248	251	250	0
3	22	5	"PFE0275"	"E21089_1"	13980	23780	150	183	189	44	174	176	30	32	12	0	169	178	58	146	151	29	40	18	0	0.391	0.469	1.117	0.978	3.667	0.560	0.118	156	771	32	47	-1.354	9	23	15	32	-50
3	1	6	"PFE0277"	"E21208_2"	9980	23980	140	290	293	70	184	188	39	85	65	0	277	288	71	174	180	43	85	62	0	1.029	0.956	0.935	0.950	2.527	0.995	0.486	156	703	209	223	0.041	106	103	109	114	0
3	2	6	"PFE0279"	"E21208_4"	10160	23980	130	505	531	200	187	189	32	98	95	0	566	610	185	171	174	34	100	100	0	0.805	0.784	0.751	0.687	1.930	0.807	0.729	120	516	713	783	-0.313	318	395	344	439	0
3	3	6	"PFE0282"	"E21586_1"	10360	23970	130	447	465	140	186	189	32	98	95	0	602	621	197	171	175	30	99	99	0	0.606	0.620	0.592	0.593	1.789	0.568	0.710	120	553	692	729	-0.724	261	431	279	450	0
3	4	6	"PFE0285"	"E21786_1"	10550	23960	120	819	874	253	187	193	50	100	100	0	977	993	256	173	181	66	100	100	0	0.786	0.838	0.795	0.825	1.442	0.839	0.834	120	434	1436	1507	-0.347	632	804	687	820	0
3	5	6	"PFE0322"	"E23195_1"	10720	23960	120	283	287	53	194	222	133	22	0	0	318	320	52	173	192	92	85	25	0	0.614	0.633	0.620	0.582	1.895	1.335	0.267	120	433	234	240	-0.704	89	145	93	147	0
3	6	6	"PFE0330"	"E23784_1"	10920	23960	120	411	416	106	191	212	120	82	42	0	602	618	129	167	180	69	100	100	0	0.506	0.499	0.487	0.441	1.856	0.626	0.394	120	504	655	676	-0.984	220	435	225	451	0
3	7	6	"PFE0333"	"E23986_1"	11120	23970	100	214	211	33	177	179	29	62	21	0	240	239	42	161	163	25	91	67	0	0.468	0.436	0.579	0.544	2.665	0.509	0.210	80	382	116	112	-1.094	37	79	34	78	0
3	8	6	"PFE0342"	"E24470_2"	11300	23960	120	750	726	150	178	181	31	100	99	0	900	877	183	162	165	28	100	100	0	0.775	0.766	0.763	0.752	1.441	0.758	0.869	120	455	1310	1263	-0.368	572	738	548	715	0
3	9	6	"PFE0347"	"E24550_1"	11490	23960	130	349	358	113	185	187	32	92	80	0	312	334	103	171	174	32	93	85	0	1.163	1.061	1.114	1.006	1.980	1.155	0.585	120	506	305	336	0.218	164	141	173	163	0
3	10	6	"PFE0349"	"E24569_3"	11680	23960	120	442	432	103	181	188	63	94	91	0	539	536	130	164	169	33	96	95	0	0.696	0.675	0.638	0.657	1.398	0.682	0.694	120	486	636	623	-0.523	261	375	251	372	0
3	11	6	"PFF0266"	"F17836_2"	11870	23960	120	473	469	107	182	190	66	95	92	0	742	726	132	154	161	38	100	100	0	0.495	0.502	0.515	0.473	1.627	0.523	0.676	120	486	879	859	-1.015	291	588	287	572	0
3	12	6	"PFF0268"	"F17989_2"	12060	23960	120	307	310	59	184	187	38	94	83	0	516	518	91	152	156	30	100	100	0	0.338	0.344	0.352	0.324	1.646	0.350	0.603	120	514	487	492	-1.565	123	364	126	366	0
3	13	6	"PFF0274"	"F18154_3"	12250	23960	150	227	301	204	182	187	41	51	35	0	264	320	212	156	167	53	65	50	0	0.417	0.726	0.773	0.795	3.385	0.888	0.554	156	674	153	283	-1.263	45	108	119	164	0
3	14	6	"PFF0278"	"F18417_1"	12440	23960	120	627	620	138	177	181	37	100	100	0	1246	1230	245	149	161	57	100	100	0	0.410	0.410	0.405	0.399	1.440	0.405	0.833	120	532	1547	1524	-1.286	450	1097	443	1081	0
3	15	6	"PFF0285"	"F18525_1"	12630	23960	120	292	296	60	171	175	30	95	89	0	442	451	102	144	150	40	99	99	0	0.406	0.407	0.392	0.394	1.877	0.392	0.619	120	451	419	432	-1.300	121	298	125	307	0
3	16	6	"PFF0289"	"F18567_3"	12800	23930	150	183	190	45	172	176	32	35	15	0	153	178	68	145	149	29	36	23	0	1.375	0.545	0.912	1.003	3.906	0.582	0.187	156	598	19	51	0.459	11	8	18	33	-50
3	17	6	"PFF0323"	"F19549_1"	13010	23950	120	2010	2118	608	171	174	31	100	100	0	1645	1637	513	142	146	28	99	99	0	1.224	1.302	1.321	1.373	1.624	1.275	0.883	120	488	3342	3442	0.291	1839	1503	1947	1495	0
3	18	6	"PFF0329"	"F19626_1"	13200	23940	150	181	181	31	164	168	30	32	8	0	160	164	34	136	140	28	46	23	0	0.708	0.607	0.889	0.831	3.690	1.122	0.011	156	624	41	45	-0.497	17	24	17	28	-50
3	19	6	"PFF0332"	"F19746_5"	13430	23960	150	175	181	33	163	167	31	32	12	0	160	164	36	135	138	24	50	23	0	0.480	0.621	0.731	0.715	4.672	1.001	0.042	156	583	37	47	-1.059	12	25	18	29	-50
3	20	6	"PFF0334"	"F19787_2"	13580	23960	120	3629	3592	1091	168	171	32	100	100	0	6394	6328	1591	142	144	26	100	100	0	0.554	0.554	0.570	0.531	1.510	0.547	0.875	120	434	9713	9610	-0.853	3461	6252	3424	6186	0
3	21	6	"PFF0336"	"F19828_2"	13780	23960	120	271	273	52	174	176	30	92	75	0	249	250	39	145	148	25	96	93	0	0.933	0.943	0.989	0.928	2.330	1.060	0.452	120	496	201	204	-0.101	97	104	99	105	0
3	22	6	"PFF0338"	"F19846_4"	13970	23960	150	191	211	103	172	175	30	40	18	0	184	206	121	149	152	27	57	29	0	0.543	0.684	0.859	0.954	3.615	0.742	0.297	156	736	54	96	-0.881	19	35	39	57	-50
3	1	7	"PFF0364"	"F20448_4"	9980	24160	130	415	423	83	183	187	37	98	98	0	768	773	157	173	176	27	100	100	0	0.390	0.400	0.400	0.387	1.492	0.378	0.758	120	634	827	840	-1.359	232	595	240	600	0
3	2	7	"PFF0366"	"F20625_1"	10180	24170	130	660	666	174	192	195	35	99	97	0	693	691	138	174	179	30	100	100	0	0.902	0.917	0.932	0.859	1.586	0.968	0.809	120	526	987	991	-0.149	468	519	474	517	0
3	3	7	"PFF0369"	"F20760_1"	10360	24160	140	452	451	100	186	189	37	98	94	0	628	614	151	172	176	30	98	96	0	0.583	0.600	0.600	0.604	1.797	0.585	0.797	156	565	722	707	-0.778	266	456	265	442	0
3	4	7	"PFF0372"	"F20855_1"	10550	24160	130	457	500	188	183	189	47	98	93	0	457	499	153	173	180	60	99	95	0	0.965	0.972	0.929	0.928	1.651	1.038	0.644	120	550	558	643	-0.052	274	284	317	326	0
3	5	7	"PFF0375"	"F20870_2"	10750	24160	130	246	251	48	197	210	82	29	2	0	349	346	61	178	189	70	93	67	0	0.287	0.321	0.297	0.275	2.615	0.382	0.180	120	579	220	222	-1.803	49	171	54	168	0
3	6	7	"PFF0378"	"F20896_3"	10940	24150	130	213	224	57	197	207	74	17	5	0	212	230	68	176	185	47	40	20	0	0.444	0.500	0.836	0.803	3.405	3.589	0.079	120	613	52	81	-1.170	16	36	27	54	0
3	7	7	"PFF0409"	"F22107_2"	11170	24140	150	199	201	36	190	191	33	23	8	0	188	193	34	174	178	29	34	10	0	0.643	0.579	1.182	1.244	4.104	1.128	0.053	156	636	23	30	-0.637	9	14	11	19	-50
3	8	7	"PFF0415"	"F22233_2"	11320	24160	130	357	364	80	189	190	34	96	90	0	538	547	126	171	174	30	100	100	0	0.458	0.465	0.455	0.432	1.679	0.457	0.674	120	467	535	551	-1.127	168	367	175	376	0
3	9	7	"PFF0417"	"F2227_1"	11500	24160	120	2831	2878	743	188	189	35	100	100	0	3165	3126	748	170	174	31	100	100	0	0.882	0.910	0.890	0.920	1.471	0.907	0.888	120	464	5638	5646	-0.180	2643	2995	2690	2956	0
3	10	7	"PFF0420"	"F22395_1"	11680	24170	150	220	225	46	186	191	60	30	6	0	206	211	42	170	177	39	46	16	0	0.944	0.951	1.050	0.972	3.793	1.021	0.083	156	608	70	80	-0.082	34	36	39	41	-50
3	11	7	"PFF0431"	"F22631_1"	11880	24150	120	214	226	56	184	190	62	29	8	0	222	244	74	159	169	42	65	40	0	0.476	0.494	0.544	0.599	3.274	0.505	0.226	120	557	93	127	-1.070	30	63	42	85	0
3	12	7	"PFF0435"	"F22741_2"	12080	24160	130	374	392	85	183	187	36	100	100	0	593	612	147	153	160	35	100	100	0	0.434	0.455	0.442	0.444	1.619	0.426	0.573	120	558	631	668	-1.204	191	440	209	459	0
3	13	7	"PFF1070"	"F45236_1"	12260	24160	120	1836	1744	446	179	182	34	100	100	0	893	912	153	152	159	42	100	100	0	2.236	2.059	2.104	1.978	1.431	2.209	0.889	120	494	2398	2325	1.161	1657	741	1565	760	0
3	14	7	"PFF1072"	"F4524_3"	12460	24160	130	339	352	85	175	178	33	100	96	0	454	480	143	145	150	34	100	100	0	0.531	0.528	0.521	0.512	1.439	0.528	0.739	120	562	473	512	-0.914	164	309	177	335	0
3	15	7	"PFF1075"	"F45282_1"	12640	24150	130	1081	1118	368	177	181	32	100	100	0	1172	1157	391	145	149	26	99	99	0	0.880	0.930	0.889	0.955	1.905	0.899	0.798	120	547	1931	1953	-0.184	904	1027	941	1012	0
3	16	7	"PFF1077"	"F45296_2"	12840	24160	120	282	283	46	180	183	33	90	82	0	390	386	77	151	154	26	100	100	0	0.427	0.438	0.442	0.425	1.776	0.422	0.520	120	560	341	338	-1.228	102	239	103	235	0
3	17	7	"PFF1080"	"F45354_1"	13030	24160	120	678	674	188	178	180	30	96	95	0	674	667	177	149	153	27	100	100	0	0.952	0.958	0.997	0.945	1.824	0.979	0.832	120	527	1025	1014	-0.070	500	525	496	518	0
3	18	7	"PFF1082"	"F4541_1"	13220	24160	130	454	438	113	167	170	29	97	95	0	1275	1261	328	140	144	26	100	100	0	0.253	0.242	0.248	0.231	1.541	0.239	0.787	120	588	1422	1392	-1.984	287	1135	271	1121	0
3	19	7	"PFF1120"	"F46301_17"	13410	24150	130	923	911	198	169	171	30	100	100	0	765	754	193	139	140	23	99	98	0	1.204	1.207	1.218	1.244	1.486	1.180	0.848	120	524	1380	1357	0.268	754	626	742	615	0
3	20	7	"PFF1128"	"F46381_1"	13600	24150	130	1743	1720	445	174	178	31	100	100	0	1530	1474	410	143	146	26	100	100	0	1.131	1.162	1.153	1.203	1.508	1.147	0.876	120	517	2956	2877	0.178	1569	1387	1546	1331	0
3	21	7	"PFF1133"	"F46513_1"	13790	24150	120	1140	1190	313	174	177	31	100	100	0	2199	2256	606	144	147	25	100	100	0	0.470	0.481	0.473	0.479	1.358	0.464	0.833	120	459	3021	3128	-1.089	966	2055	1016	2112	0
3	22	7	"PFF1136"	"F46584_1"	13970	24150	120	5026	5039	1351	172	174	31	100	100	0	5254	5201	1522	141	143	26	100	100	0	0.949	0.962	0.937	0.983	1.421	0.942	0.908	120	530	9967	9927	-0.075	4854	5113	4867	5060	0
3	1	8	"PFF1138"	"F46705_1"	10000	24360	130	4445	4217	1034	191	196	43	100	100	0	2452	2330	578	174	180	38	100	100	0	1.867	1.867	1.864	1.867	1.345	1.902	0.920	120	607	6532	6182	0.901	4254	2278	4026	2156	0
3	2	8	"PFF1140"	"F46816_1"	10180	24360	130	737	737	214	198	202	36	99	98	0	665	668	150	174	178	29	100	100	0	1.098	1.091	1.062	1.024	1.658	1.162	0.815	120	544	1030	1033	0.135	539	491	539	494	0
3	3	8	"PFF1163"	"F47563_1"	10380	24350	120	258	274	68	187	190	37	80	46	0	293	297	68	168	171	29	95	87	0	0.568	0.674	0.632	0.653	2.336	0.693	0.361	120	485	196	216	-0.816	71	125	87	129	0
3	4	8	"PFF1165"	"F47822_1"	10570	24350	120	504	506	98	185	188	35	100	100	0	354	352	73	172	178	39	95	93	0	1.753	1.783	1.816	1.824	1.650	1.821	0.695	120	478	501	501	0.810	319	182	321	180	0
3	5	8	"PFF1167"	"F47864_3"	10760	24350	130	458	464	91	196	201	40	100	98	0	473	479	103	181	191	57	99	95	0	0.897	0.899	0.917	0.908	1.629	0.703	0.476	120	486	554	566	-0.156	262	292	268	298	0
3	6	8	"PFF1175"	"F48138_1"	10940	24350	130	387	397	104	201	205	40	97	90	0	440	462	159	179	188	52	97	90	0	0.713	0.693	0.745	0.695	1.906	0.629	0.606	120	534	447	479	-0.489	186	261	196	283	0
3	7	8	"PFF1179"	"F48181_2"	11140	24350	120	1068	1019	247	201	203	34	100	100	0	997	984	247	181	185	31	98	98	0	1.063	1.019	1.052	1.032	1.564	1.009	0.856	120	506	1683	1621	0.087	867	816	818	803	0
3	8	8	"PFF1182"	"F48253_3"	11330	24350	120	427	451	145	191	193	35	97	92	0	384	427	147	172	173	28	100	98	0	1.113	1.020	1.025	0.965	1.957	0.989	0.635	120	489	448	515	0.155	236	212	260	255	0
3	9	8	"PFF1197"	"F48515_1"	11530	24350	120	548	568	140	184	185	33	100	100	0	697	688	165	156	159	26	100	100	0	0.673	0.722	0.725	0.713	1.463	0.727	0.814	120	453	905	916	-0.572	364	541	384	532	0
3	10	8	"PFF1204"	"F48839_1"	11710	24350	120	420	416	92	184	188	34	99	96	0	472	492	119	159	165	33	100	99	0	0.754	0.697	0.729	0.674	1.615	0.690	0.748	120	419	549	565	-0.407	236	313	232	333	0
3	11	8	"PFF1208"	"F49178_1"	11890	24370	120	240	261	110	188	193	36	57	35	0	258	288	109	169	173	37	83	55	0	0.584	0.613	0.633	0.654	2.628	0.789	0.288	120	480	141	192	-0.775	52	89	73	119	0
3	12	8	"PFF1210"	"F4934_1"	12090	24350	120	547	539	121	194	198	37	99	99	0	499	522	113	162	165	29	100	100	0	1.047	0.958	0.936	0.932	1.483	0.951	0.794	120	497	690	705	0.067	353	337	345	360	0
3	13	8	"PFF1215"	"F49538_1"	12280	24350	130	1761	1703	514	184	189	36	100	100	0	2011	1985	486	156	158	28	100	100	0	0.850	0.831	0.862	0.801	1.411	0.831	0.880	120	517	3432	3348	-0.234	1577	1855	1519	1829	0
3	14	8	"PFF1218"	"F49644_4"	12470	24350	130	714	693	184	178	182	34	99	98	0	751	769	160	149	155	41	100	100	0	0.890	0.831	0.874	0.795	1.588	0.859	0.780	120	503	1138	1135	-0.168	536	602	515	620	0
3	15	8	"PFF1901"	"F8433_1"	12660	24340	130	1331	1298	336	189	192	35	100	100	0	1235	1208	348	157	163	41	99	98	0	1.059	1.055	1.059	1.118	1.768	1.021	0.868	120	555	2220	2160	0.083	1142	1078	1109	1051	0
3	16	8	"PFF1905"	"F8612_1"	12860	24350	120	1020	1006	255	196	196	32	100	100	0	1410	1408	337	160	165	37	100	100	0	0.659	0.649	0.654	0.635	1.380	0.632	0.842	120	453	2074	2058	-0.601	824	1250	810	1248	0
3	17	8	"PFF1913"	"F8921_1"	13040	24350	120	907	903	295	186	188	32	99	99	0	2219	2209	635	152	156	36	100	100	0	0.349	0.349	0.340	0.325	1.674	0.337	0.811	120	456	2788	2774	-1.519	721	2067	717	2057	0
3	18	8	"PFF1915"	"F8939_2"	13220	24340	110	354	357	59	178	182	33	100	96	0	461	457	73	150	155	40	100	100	0	0.566	0.583	0.565	0.564	1.515	0.570	0.738	80	472	487	486	-0.821	176	311	179	307	0
3	19	8	"PFF1919"	"F9091_1"	13420	24340	120	325	330	69	177	180	31	99	92	0	434	440	78	144	150	39	99	99	0	0.510	0.517	0.477	0.487	1.793	0.518	0.622	120	493	438	449	-0.970	148	290	153	296	0
3	20	8	"PFF1921"	"F9247_1"	13600	24340	130	370	372	97	176	179	30	95	90	0	397	401	75	143	146	24	100	100	0	0.764	0.760	0.735	0.669	1.921	0.850	0.666	120	471	448	454	-0.389	194	254	196	258	0
3	21	8	"PFI0014"	"I10798_1"	13780	24340	150	167	167	34	173	175	30	16	1	0	149	150	33	139	142	25	31	10	0	-0.600	-0.545	1.179	0.953	3.841	2.828	0.011	156	565	4	5	Error	-6	10	-6	11	-50
3	22	8	"PFI0017"	"I10882_1"	13970	24330	120	369	374	85	171	174	31	99	95	0	592	609	112	135	138	23	100	100	0	0.433	0.428	0.406	0.398	1.541	0.435	0.743	120	557	655	677	-1.207	198	457	203	474	0
3	1	9	"PFI0023"	"I11056_2"	9990	24540	150	201	205	45	188	194	39	28	8	0	211	220	52	176	182	36	48	24	0	0.371	0.386	0.765	0.757	3.292	0.877	0.021	156	789	48	61	-1.429	13	35	17	44	-50
3	2	9	"PFI0029"	"I11211_1"	10180	24540	100	254	258	46	198	201	34	70	41	0	257	261	41	172	175	31	92	73	0	0.659	0.674	0.684	0.596	3.004	0.793	0.252	80	376	141	149	-0.602	56	85	60	89	0
3	3	9	"PFI0033"	"I11281_1"	10380	24550	150	165	166	36	188	191	35	8	0	0	142	150	41	164	167	30	9	5	0	1.045	1.571	0.886	0.947	2.849	0.809	0.071	156	520	-45	-36	0.064	-23	-22	-22	-14	-50
3	4	9	"PFI0035"	"I11342_1"	10550	24530	130	657	663	151	195	196	37	100	100	0	861	841	229	172	178	41	100	99	0	0.671	0.700	0.701	0.715	1.571	0.646	0.783	120	457	1151	1137	-0.577	462	689	468	669	0
3	5	9	"PFI0056"	"I12038_2"	10750	24530	140	439	442	124	203	207	40	96	91	0	302	320	102	186	194	45	81	60	0	2.034	1.784	1.845	1.963	2.394	1.569	0.382	156	530	352	373	1.025	236	116	239	134	0
3	6	9	"PFI0058"	"I12132_1"	10940	24530	130	477	477	103	205	209	40	98	95	0	845	835	190	182	188	40	100	100	0	0.410	0.417	0.410	0.399	1.582	0.394	0.769	120	501	935	925	-1.285	272	663	272	653	0
3	7	9	"PFI0060"	"I12159_3"	11130	24530	130	336	346	103	202	206	36	83	78	0	319	323	65	181	182	28	97	91	0	0.971	1.014	0.964	0.877	2.580	1.139	0.511	120	496	272	286	-0.042	134	138	144	142	0
3	8	9	"PFI0063"	"I12192_2"	11310	24540	150	191	196	51	192	195	33	22	12	0	161	171	42	174	175	29	16	8	0	0.077	-1.333	1.294	1.129	3.788	1.630	0.080	156	525	-14	1	-3.700	-1	-13	4	-3	-50
3	9	9	"PFI0069"	"I12412_1"	11510	24530	120	658	639	144	181	182	32	100	100	0	501	489	101	155	158	29	100	100	0	1.379	1.371	1.345	1.361	1.434	1.398	0.829	120	495	823	792	0.463	477	346	458	334	0
3	10	9	"PFI0072"	"I12552_2"	11710	24530	120	11643	11604	2516	177	178	31	100	100	0	4841	5004	1137	150	153	28	100	100	0	2.444	2.354	2.380	2.362	1.236	2.406	0.898	120	465	16157	16281	1.289	11466	4691	11427	4854	0
3	11	9	"PFI0105"	"I13369_2"	11890	24530	120	397	408	74	186	190	35	100	98	0	319	321	72	161	165	30	95	93	0	1.335	1.388	1.448	1.527	2.073	1.337	0.578	120	476	369	382	0.417	211	158	222	160	0
3	12	9	"PFI0107"	"I13466_1"	12090	24530	130	489	489	119	195	198	36	100	97	0	495	502	110	169	172	28	100	99	0	0.902	0.883	0.869	0.846	1.628	0.936	0.746	120	526	620	627	-0.149	294	326	294	333	0
3	13	9	"PFI0111"	"I13569_2"	12280	24530	120	757	746	170	191	193	36	100	100	0	909	920	201	158	161	28	100	100	0	0.754	0.728	0.700	0.714	1.366	0.727	0.838	120	486	1317	1317	-0.408	566	751	555	762	0
3	14	9	"PFI0113"	"I13674_4"	12470	24530	140	227	271	128	179	184	34	57	41	0	235	263	118	150	155	39	66	51	0	0.565	0.814	0.728	0.825	4.103	0.944	0.333	156	549	133	205	-0.824	48	85	92	113	0
3	15	9	"PFI0118"	"I13901_1"	12660	24530	130	344	352	72	186	189	35	98	95	0	333	352	75	155	161	41	100	99	0	0.888	0.843	0.869	0.819	1.742	0.825	0.574	120	541	336	363	-0.172	158	178	166	197	0
3	16	9	"PFI0122"	"I13918_1"	12860	24530	130	2950	2872	511	188	190	34	100	100	0	3030	2925	478	156	160	38	100	100	0	0.961	0.969	0.968	0.965	1.247	0.981	0.887	120	497	5636	5453	-0.057	2762	2874	2684	2769	0
3	17	9	"PFJ0094"	"J1546_3"	13010	24530	150	198	200	35	182	185	34	33	7	0	161	170	46	149	153	36	26	12	0	1.333	0.857	1.032	0.973	4.345	1.201	0.051	156	596	28	39	0.415	16	12	18	21	-50
3	18	9	"PFJ0104"	"J157_2"	13240	24540	100	228	229	62	182	186	33	60	32	0	212	219	57	152	156	32	70	43	0	0.767	0.701	1.000	0.965	2.703	0.956	0.196	80	421	106	114	-0.383	46	60	47	67	0
3	19	9	"PFJ0107"	"J1588_1"	13410	24520	130	1029	1052	344	181	182	31	100	100	0	1127	1162	351	152	154	25	100	99	0	0.870	0.862	0.840	0.859	1.586	0.821	0.778	120	488	1823	1881	-0.201	848	975	871	1010	0
3	20	9	"PFJ0110"	"J1616_1"	13590	24530	150	176	179	36	175	176	31	20	7	0	148	151	28	140	143	22	28	10	0	0.125	0.364	1.705	1.522	4.109	7.510	0.006	156	510	9	15	-3.000	1	8	4	11	-50
3	21	9	"PFJ0116"	"J163_7"	13810	24530	130	234	239	46	171	172	30	81	51	0	228	235	47	132	136	24	96	87	0	0.656	0.660	0.702	0.621	2.462	0.745	0.307	120	525	159	171	-0.608	63	96	68	103	0
3	22	9	"PFJ0119"	"J167_13"	13990	24530	130	302	326	98	178	180	33	97	88	0	440	445	102	136	142	34	100	99	0	0.408	0.479	0.414	0.421	1.963	0.524	0.595	120	618	428	457	-1.294	124	304	148	309	0
3	1	10	"PFJ0157"	"J183_4"	10020	24740	140	254	266	67	186	189	39	72	41	0	366	383	89	174	178	34	99	97	0	0.354	0.383	0.343	0.329	2.345	0.388	0.360	156	685	260	289	-1.497	68	192	80	209	0
3	2	10	"PFJ0159"	"J183_6"	10200	24730	150	224	234	69	187	188	35	51	33	0	222	232	79	161	165	33	65	46	0	0.607	0.662	0.792	0.787	3.083	0.754	0.303	156	562	98	118	-0.721	37	61	47	71	-50
3	3	10	"PFJ0161"	"J183_8"	10370	24720	130	297	329	129	175	178	31	95	82	0	342	367	118	150	154	29	100	98	0	0.635	0.710	0.632	0.626	1.850	0.766	0.611	120	429	314	371	-0.654	122	192	154	217	0
3	4	10	"PFJ0165"	"J1901_2"	10550	24730	150	192	200	40	187	190	34	26	10	0	182	191	43	169	172	32	35	14	0	0.385	0.591	0.941	1.012	3.504	0.982	0.114	156	580	18	35	-1.379	5	13	13	22	-50
3	5	10	"PFJ0168"	"J191_1"	10750	24720	120	455	493	210	200	204	39	97	91	0	468	502	152	185	190	42	100	100	0	0.901	0.924	0.812	0.790	1.885	1.416	0.427	120	475	538	610	-0.150	255	283	293	317	0
3	6	10	"PFJ0170"	"J191_6"	10930	24730	150	212	218	47	203	212	57	13	3	0	201	202	41	179	189	64	16	1	0	0.409	0.652	0.980	0.984	3.405	1.297	0.246	156	724	31	38	-1.290	9	22	15	23	-50
3	7	10	"PFJ0203"	"J21_13"	11170	24730	150	207	220	72	186	189	39	37	16	0	187	217	95	159	163	33	46	28	0	0.750	0.586	1.000	0.961	3.391	0.777	0.349	156	633	49	92	-0.415	21	28	34	58	-50
3	8	10	"PFJ0207"	"J21_24"	11330	24720	120	302	314	76	174	176	32	94	86	0	338	346	71	150	154	29	100	100	0	0.681	0.714	0.677	0.634	1.965	0.745	0.638	120	430	316	336	-0.555	128	188	140	196	0
3	9	10	"PFJ0209"	"J21_26"	11520	24720	120	399	416	117	166	168	29	99	99	0	485	510	141	144	147	26	100	99	0	0.683	0.683	0.648	0.667	1.641	0.653	0.731	120	516	574	616	-0.549	233	341	250	366	0
3	10	10	"PFJ0212"	"J21_31"	11710	24720	120	12411	11303	3436	171	174	31	100	100	0	12415	11566	3318	144	149	31	100	100	0	0.997	0.975	0.958	0.959	1.404	0.975	0.875	120	500	24511	22554	-0.004	12240	12271	11132	11422	0
3	11	10	"PFJ0216"	"J21_9"	11900	24750	150	188	188	32	180	184	34	23	1	0	151	154	23	155	160	30	10	1	0	-2.000	-8.000	1.374	1.355	3.909	2.832	0.011	156	647	4	7	Error	8	-4	8	-1	-50
3	12	10	"PFJ0218"	"J222_2"	12100	24720	130	261	267	54	182	186	34	80	56	0	349	352	73	162	166	30	99	95	0	0.422	0.447	0.408	0.386	2.053	0.460	0.456	120	476	266	275	-1.243	79	187	85	190	0
3	13	10	"PFJ0247"	"J242_2"	12240	24740	150	210	220	55	188	192	39	39	20	0	178	188	49	159	164	30	42	25	0	1.158	1.103	1.259	1.389	3.543	1.609	0.178	156	623	41	61	0.212	22	19	32	29	-50
3	14	10	"PFJ0250"	"J245_1"	12470	24720	120	263	274	69	184	190	38	76	54	0	316	328	69	153	159	31	100	97	0	0.485	0.514	0.498	0.443	2.281	0.642	0.442	120	540	242	265	-1.045	79	163	90	175	0
3	15	10	"PFJ0252"	"J245_13"	12660	24720	130	298	316	75	183	185	33	96	84	0	271	276	55	150	155	31	96	90	0	0.950	1.056	1.131	1.052	2.010	1.201	0.515	120	613	236	259	-0.073	115	121	133	126	0
3	16	10	"PFJ0254"	"J245_5"	12870	24730	110	233	234	39	175	179	32	76	42	0	268	268	45	147	152	30	100	91	0	0.479	0.488	0.495	0.432	2.283	0.484	0.263	80	481	179	180	-1.061	58	121	59	121	0
3	17	10	"PFJ0257"	"J245_9"	13060	24740	150	204	206	40	172	176	31	50	18	0	172	180	42	145	147	26	52	30	0	1.185	0.971	0.931	0.902	3.696	1.220	0.094	156	563	59	69	0.245	32	27	34	35	-50
3	18	10	"PFJ0259"	"J2465_2"	13210	24720	150	176	177	34	171	173	32	16	5	0	146	150	31	145	147	26	18	7	0	5.000	1.200	1.211	1.067	3.725	1.807	0.046	156	591	6	11	2.322	5	1	6	5	-50
3	19	10	"PFK0310"	"Kn2750_3"	13430	24720	150	204	235	113	174	176	32	45	30	0	180	223	117	149	151	22	59	44	0	0.968	0.824	1.000	0.958	2.774	0.981	0.507	156	595	61	135	-0.047	30	31	61	74	-50
3	20	10	"PFK0321"	"Kn2865_1"	13620	24710	150	195	288	225	172	174	32	42	30	0	163	261	217	144	145	23	46	36	0	1.211	0.991	1.083	1.140	3.759	1.050	0.626	156	546	42	233	0.276	23	19	116	117	-50
3	21	10	"PFK0331"	"Kn3020_1"	13790	24720	130	719	699	160	168	171	30	100	100	0	837	809	177	133	136	23	100	100	0	0.783	0.786	0.794	0.776	1.508	0.762	0.822	120	507	1255	1207	-0.354	551	704	531	676	0
3	22	10	"PFK0339"	"Kn3094_1"	14000	24720	150	185	199	64	177	181	37	32	16	0	162	174	57	140	146	33	40	23	0	0.364	0.647	1.154	1.116	4.266	1.460	0.101	156	803	30	56	-1.459	8	22	22	34	-50
3	1	11	"PFK0353"	"Kn3360_3"	10000	24940	130	197	215	68	175	179	37	38	29	0	223	246	93	162	169	39	59	40	0	0.361	0.476	0.690	0.737	2.797	0.585	0.366	120	648	83	124	-1.471	22	61	40	84	0
3	2	11	"PFK0355"	"Kn3360_5"	10200	24930	130	398	404	109	182	185	34	98	93	0	513	536	130	159	163	36	100	100	0	0.610	0.589	0.550	0.525	1.882	0.592	0.681	120	566	570	599	-0.713	216	354	222	377	0
3	3	11	"PFK0384"	"Kn386_1"	10400	24930	120	294	305	79	184	190	47	81	56	0	267	273	51	160	165	33	96	83	0	1.028	1.071	0.995	0.953	2.237	1.299	0.427	120	517	217	234	0.040	110	107	121	113	0
3	4	11	"PFK0387"	"Kn400_3"	10580	24930	130	939	936	231	193	198	49	100	100	0	878	869	170	179	182	36	100	100	0	1.067	1.077	1.083	1.049	1.380	1.114	0.846	120	528	1445	1433	0.094	746	699	743	690	0
3	5	11	"PFK0390"	"Kn4028_2"	10770	24930	120	1092	1040	265	211	224	71	100	100	0	1307	1267	247	194	206	69	100	100	0	0.792	0.773	0.770	0.749	1.409	0.780	0.825	120	552	1994	1902	-0.337	881	1113	829	1073	0
3	6	11	"PFK0393"	"Kn4044_1"	10980	24940	110	307	349	132	199	215	68	73	40	0	293	325	104	176	189	78	77	36	0	0.923	1.007	0.991	0.940	2.428	1.149	0.566	80	462	225	299	-0.115	108	117	150	149	0
3	7	11	"PFK0400"	"Kn4252_3"	11150	24930	130	2273	2173	657	170	175	35	99	99	0	2583	2566	554	144	148	26	100	100	0	0.862	0.827	0.862	0.787	1.511	0.870	0.857	120	557	4542	4425	-0.214	2103	2439	2003	2422	0
3	8	11	"PFK0406"	"Kn434_1"	11350	24930	130	492	494	120	164	166	29	100	99	0	388	394	72	141	144	22	100	100	0	1.328	1.304	1.290	1.253	1.518	1.415	0.789	120	590	575	583	0.409	328	247	330	253	0
3	9	11	"PFK0434"	"Kn5123_1"	11540	24920	130	265	281	66	163	166	29	92	84	0	383	398	97	140	143	27	99	99	0	0.420	0.457	0.449	0.427	1.804	0.431	0.567	120	546	345	376	-1.252	102	243	118	258	0
3	10	11	"PFK0438"	"Kn5186_3"	11720	24920	120	686	678	193	170	173	32	100	100	0	1057	1027	319	145	148	29	100	100	0	0.566	0.576	0.586	0.572	1.444	0.551	0.867	120	504	1428	1390	-0.822	516	912	508	882	0
3	11	11	"PFK0449"	"Kn5414_1"	11920	24930	130	218	228	56	184	189	37	49	22	0	282	297	71	159	163	30	98	92	0	0.276	0.319	0.399	0.314	2.553	0.417	0.238	120	451	157	182	-1.855	34	123	44	138	0
3	12	11	"PFK0454"	"Kn5561_2"	12100	24920	130	380	394	118	186	189	37	94	87	0	501	509	144	161	165	31	99	98	0	0.571	0.598	0.569	0.563	1.845	0.644	0.638	120	488	534	556	-0.809	194	340	208	348	0
3	13	11	"PFK0456"	"Kn5587_1"	12290	24920	130	7611	7946	2592	185	187	35	100	100	0	6309	6427	2052	157	161	30	100	100	0	1.207	1.238	1.229	1.239	1.274	1.213	0.889	120	541	13578	14031	0.272	7426	6152	7761	6270	0
3	14	11	"PFK0460"	"Kn569_3"	12480	24920	120	663	669	189	188	190	33	100	100	0	467	471	114	158	162	29	100	100	0	1.537	1.537	1.626	1.499	1.537	1.614	0.774	120	515	784	794	0.620	475	309	481	313	0
3	15	11	"PFK0488"	"Kn67_1"	12670	24920	130	363	367	88	184	185	30	98	92	0	368	382	86	152	157	29	100	99	0	0.829	0.796	0.824	0.740	1.733	0.816	0.649	120	563	395	413	-0.271	179	216	183	230	0
3	16	11	"PFK0491"	"Kn6869_1"	12860	24920	130	1383	1403	382	181	182	31	100	100	0	822	831	196	150	153	28	100	100	0	1.789	1.794	1.795	1.773	1.296	1.847	0.890	120	582	1874	1903	0.839	1202	672	1222	681	0
3	17	11	"PFK0496"	"Kn707_1"	13060	24920	130	2009	1894	650	177	177	31	100	100	0	2095	1949	486	146	149	25	100	100	0	0.940	0.952	0.969	0.884	1.613	1.005	0.846	120	492	3781	3520	-0.089	1832	1949	1717	1803	0
3	18	11	"PFK0507"	"Kn768_1"	13240	24920	130	345	347	64	168	169	29	99	99	0	408	416	77	143	144	25	100	100	0	0.668	0.656	0.656	0.628	1.645	0.639	0.683	120	515	442	452	-0.582	177	265	179	273	0
3	19	11	"PFK0510"	"Kn7854_1"	13430	24920	130	415	419	89	174	176	31	100	99	0	585	585	106	148	151	25	100	100	0	0.551	0.561	0.525	0.536	1.575	0.546	0.706	120	544	678	682	-0.859	241	437	245	437	0
3	20	11	"PFK0516"	"Kn8017_1"	13620	24920	120	5309	4790	1446	174	175	33	100	100	0	3890	3594	1011	150	151	24	100	100	0	1.373	1.340	1.376	1.312	1.494	1.366	0.889	120	514	8875	8060	0.457	5135	3740	4616	3444	0
3	21	11	"PFK1023"	"Ks506_1"	13810	24910	130	1926	1912	547	174	175	34	100	100	0	1350	1351	415	143	145	24	100	99	0	1.452	1.439	1.459	1.494	1.529	1.403	0.863	120	545	2959	2946	0.538	1752	1207	1738	1208	0
3	22	11	"PFK1025"	"Ks506_6"	14000	24910	130	619	667	183	177	181	37	100	100	0	741	751	207	143	150	38	100	100	0	0.739	0.806	0.822	0.801	1.393	0.772	0.804	120	613	1040	1098	-0.436	442	598	490	608	0
3	1	12	"PFK1027"	"Ks509_1"	10020	25120	130	249	252	53	169	173	34	81	57	0	288	300	69	158	163	33	96	92	0	0.615	0.585	0.579	0.567	2.275	0.636	0.345	120	629	210	225	-0.700	80	130	83	142	0
3	2	12	"PFK1030"	"Ks509_6"	10210	25120	130	1030	1047	332	180	184	34	100	100	0	629	634	168	160	165	33	100	100	0	1.812	1.829	1.842	1.783	1.487	1.954	0.803	120	565	1319	1341	0.858	850	469	867	474	0
3	3	12	"PFK1033"	"Ks510_10"	10400	25120	120	650	667	155	190	195	48	100	100	0	391	402	92	175	177	32	100	100	0	2.130	2.101	2.115	2.165	1.470	2.092	0.753	120	500	676	704	1.091	460	216	477	227	0
3	4	12	"PFK1036"	"Ks510_3"	10590	25120	120	547	557	122	203	216	150	95	65	0	481	476	90	193	203	154	90	38	0	1.194	1.251	1.225	1.252	1.496	1.287	0.700	120	461	632	637	0.256	344	288	354	283	0
3	5	12	"PFK1051"	"Ks539_1"	10770	25110	130	3537	3366	829	202	218	148	100	100	0	3148	2985	898	190	203	148	99	99	0	1.127	1.132	1.134	1.200	1.678	1.078	0.885	120	513	6293	5959	0.173	3335	2958	3164	2795	0
3	6	12	"PFK1053"	"Ks545_4"	10970	25120	120	596	586	145	188	194	45	100	98	0	655	643	146	168	176	44	100	100	0	0.838	0.838	0.834	0.815	1.466	0.860	0.782	120	522	895	873	-0.255	408	487	398	475	0
3	7	12	"PFK1057"	"Ks54_4"	11160	25120	120	621	631	153	169	174	34	100	100	0	785	799	209	151	155	36	100	100	0	0.713	0.713	0.710	0.707	1.416	0.689	0.808	120	518	1086	1110	-0.488	452	634	462	648	0
3	8	12	"PFK1062"	"Ks5580_5"	11350	25120	130	1051	989	287	169	175	35	100	98	0	1151	1115	295	152	157	37	100	100	0	0.883	0.852	0.860	0.809	1.611	0.839	0.847	120	491	1881	1783	-0.180	882	999	820	963	0
3	9	12	"PFK1065"	"Ks565_1"	11540	25120	140	677	682	199	168	172	32	98	97	0	534	532	138	150	152	28	99	98	0	1.326	1.346	1.349	1.333	1.574	1.387	0.828	156	535	893	896	0.407	509	384	514	382	0
3	10	12	"PFK1067"	"Ks565_2"	11730	25120	120	468	476	103	171	176	34	100	100	0	523	542	120	155	157	29	100	100	0	0.807	0.788	0.780	0.780	1.385	0.786	0.784	120	394	665	692	-0.309	297	368	305	387	0
3	11	12	"PFK1087"	"Ks56_4"	11900	25100	150	228	234	51	188	194	38	53	21	0	204	213	46	169	171	31	54	32	0	1.143	1.045	0.993	1.125	3.656	1.664	0.087	156	516	75	90	0.193	40	35	46	44	-50
3	12	12	"PFK1089"	"Ks56_9"	12100	25110	130	415	453	169	189	193	36	99	95	0	457	512	226	165	170	36	98	96	0	0.774	0.761	0.740	0.740	1.674	0.717	0.644	120	539	518	611	-0.370	226	292	264	347	0
3	13	12	"PFK1091"	"Ks586_5"	12310	25120	130	440	445	100	181	184	39	99	95	0	498	514	119	153	158	29	100	100	0	0.751	0.731	0.739	0.703	1.574	0.914	0.490	120	524	604	625	-0.414	259	345	264	361	0
3	14	12	"PFK1096"	"Ks592_4"	12490	25110	130	6506	5844	1461	182	185	41	100	100	0	6890	6223	1563	158	159	26	100	100	0	0.939	0.934	0.940	0.945	1.393	0.929	0.898	120	494	13056	11727	-0.090	6324	6732	5662	6065	0
3	15	12	"PFK1098"	"Ks595_2"	12680	25110	120	449	459	113	182	185	32	99	98	0	399	416	86	157	160	26	99	99	0	1.103	1.069	1.050	1.024	1.573	1.109	0.760	120	480	509	536	0.142	267	242	277	259	0
3	16	12	"PFK1103"	"Ks5_1"	12870	25110	130	1308	1332	369	188	191	33	100	100	0	906	984	430	157	161	29	100	100	0	1.495	1.383	1.498	1.457	1.458	1.288	0.795	120	512	1869	1971	0.580	1120	749	1144	827	0
3	17	12	"PFK1124"	"Ks646_6"	13060	25110	120	565	552	130	183	185	32	100	99	0	669	668	178	154	157	25	100	100	0	0.742	0.718	0.697	0.708	1.557	0.693	0.820	120	465	897	883	-0.431	382	515	369	514	0
3	18	12	"PFK1126"	"Ks64_1"	13250	25110	120	271	283	54	172	174	29	97	86	0	309	317	64	150	153	25	98	97	0	0.623	0.665	0.640	0.641	1.838	0.673	0.570	120	454	258	278	-0.684	99	159	111	167	0
3	19	12	"PFK1135"	"Ks664_1"	13440	25110	120	387	390	77	174	178	32	100	98	0	564	565	114	155	157	25	100	100	0	0.521	0.527	0.525	0.511	1.454	0.516	0.720	120	437	622	626	-0.941	213	409	216	410	0
3	20	12	"PFK1137"	"Ks664_35"	13630	25110	130	1561	1585	397	178	181	34	100	100	0	2197	2321	542	155	159	32	100	100	0	0.677	0.650	0.645	0.643	1.273	0.642	0.894	120	443	3425	3573	-0.562	1383	2042	1407	2166	0
3	21	12	"PFK1140"	"Ks667_3"	13820	25110	150	198	202	38	179	182	34	35	11	0	173	186	53	150	153	30	37	18	0	0.826	0.639	0.938	0.907	3.677	0.631	0.032	156	562	42	59	-0.276	19	23	23	36	-50
3	22	12	"PFK1142"	"Ks66_1"	14010	25100	130	3458	3208	700	175	177	32	100	100	0	3185	2910	740	144	147	27	100	100	0	1.080	1.097	1.104	1.137	1.513	1.082	0.887	120	605	6324	5799	0.110	3283	3041	3033	2766	0
3	1	13	"PFM0090"	"M16407_5"	10020	25310	120	646	639	199	163	167	33	96	94	0	1091	1118	344	149	151	32	99	99	0	0.513	0.491	0.494	0.492	2.088	0.466	0.767	120	577	1425	1445	-0.964	483	942	476	969	0
3	2	13	"PFM0095"	"M16853_1"	10210	25320	120	356	353	82	168	172	34	97	93	0	363	369	71	147	149	32	99	99	0	0.870	0.833	0.800	0.772	1.743	0.858	0.659	120	477	404	407	-0.200	188	216	185	222	0
3	3	13	"PFM0099"	"M17049_2"	10400	25310	120	1079	1126	300	173	180	35	100	100	0	1045	1012	264	157	161	32	100	99	0	1.020	1.115	1.103	1.134	1.451	1.092	0.875	120	479	1794	1808	0.029	906	888	953	855	0
3	4	13	"PFM0101"	"M17181_1"	10590	25310	120	319	325	75	180	184	37	95	81	0	337	351	81	169	173	43	96	93	0	0.827	0.797	0.787	0.751	1.940	0.782	0.555	120	398	307	327	-0.273	139	168	145	182	0
3	5	13	"PFM0103"	"M17230_2"	10750	25300	150	172	170	34	180	194	136	0	0	0	143	145	31	163	180	145	0	0	0	0.400	0.556	1.079	0.973	3.335	0.945	0.886	156	564	-28	-28	-1.322	-8	-20	-10	-18	-50
3	6	13	"PFM0105"	"M17327_1"	10970	25310	120	430	416	111	177	181	35	95	93	0	473	478	103	155	159	34	100	100	0	0.796	0.740	0.724	0.671	1.923	0.748	0.714	120	494	571	562	-0.330	253	318	239	323	0
3	7	13	"PFM0123"	"M18924_1"	11130	25300	80	400	400	110	168	172	33	98	94	0	364	379	120	151	153	27	98	98	0	1.089	1.018	0.995	1.093	1.697	0.996	0.649	52	279	445	460	0.123	232	213	232	228	0
3	8	13	"PFM0125"	"M18924_16"	11330	25300	120	924	865	254	178	182	36	98	98	0	1457	1397	320	161	167	38	100	100	0	0.576	0.556	0.555	0.523	1.623	0.560	0.822	120	488	2042	1923	-0.797	746	1296	687	1236	0
3	9	13	"PFM0128"	"M18924_2"	11510	25300	120	2410	2386	825	189	192	33	99	99	0	2213	2327	655	172	174	30	100	100	0	1.088	1.019	1.068	0.944	1.822	1.054	0.868	120	435	4262	4352	0.122	2221	2041	2197	2155	0
3	10	13	"PFM0134"	"M19188_5"	11710	25290	120	295	295	59	191	192	35	86	70	0	242	249	52	173	176	31	80	54	0	1.507	1.368	1.426	1.326	2.594	1.517	0.210	120	445	173	180	0.592	104	69	104	76	0
3	11	13	"PFM0138"	"M19559_4"	11890	25290	120	311	322	71	182	186	36	97	82	0	388	398	96	163	166	31	100	98	0	0.573	0.596	0.557	0.559	1.802	0.588	0.642	120	445	354	375	-0.803	129	225	140	235	0
3	12	13	"PFM0140"	"M196_2"	12080	25290	120	739	749	190	183	186	38	100	100	0	517	534	149	159	171	44	98	94	0	1.553	1.509	1.501	1.574	1.556	1.530	0.820	120	482	914	941	0.635	556	358	566	375	0
3	13	13	"PFM0160"	"M21368_2"	12270	25290	130	369	385	93	183	186	38	99	95	0	300	303	79	162	172	43	91	76	0	1.348	1.433	1.451	1.506	2.019	1.700	0.405	120	521	324	343	0.431	186	138	202	141	0
3	14	13	"PFM0162"	"M21439_1"	12470	25290	130	370	370	82	175	179	41	95	91	0	318	322	52	156	158	27	99	99	0	1.204	1.175	1.230	1.103	1.715	1.366	0.607	120	500	357	361	0.267	195	162	195	166	0
3	15	13	"PFM0165"	"M21508_2"	12650	25290	130	695	685	135	186	187	35	100	100	0	813	798	151	168	169	26	100	100	0	0.789	0.792	0.768	0.788	1.436	0.781	0.819	120	514	1154	1129	-0.342	509	645	499	630	0
3	16	13	"PFM0167"	"M2157_1"	12850	25290	130	347	352	64	195	205	127	62	7	0	333	342	63	172	176	58	97	80	0	0.944	0.924	0.904	0.920	1.629	1.673	0.592	120	507	313	327	-0.083	152	161	157	170	0
3	17	13	"PFM0171"	"M21780_2"	13030	25290	120	829	809	185	189	194	45	100	100	0	1041	1039	293	165	168	28	100	99	0	0.731	0.709	0.701	0.732	1.521	0.672	0.843	120	422	1516	1494	-0.453	640	876	620	874	0
3	18	13	"PFM0173"	"M21780_4"	13220	25290	150	179	180	28	180	182	32	11	1	0	155	156	31	164	166	28	12	3	0	0.111	0.000	0.875	0.875	3.763	4.619	0.004	156	537	-10	-8	-3.170	-1	-9	0	-8	-50
3	19	13	"PFM0202"	"M23550_4"	13410	25290	130	1870	1835	477	183	185	34	100	100	0	1438	1413	427	164	166	29	97	97	0	1.324	1.323	1.309	1.319	1.419	1.288	0.848	120	489	2961	2901	0.405	1687	1274	1652	1249	0
3	20	13	"PFM0204"	"M23550_7"	13590	25270	150	197	202	42	186	190	32	31	12	0	165	174	43	162	163	30	24	8	0	3.667	1.333	1.818	1.523	3.719	1.176	0.021	156	529	14	28	1.874	11	3	16	12	-50
3	21	13	"PFM0209"	"M24104_1"	13790	25290	130	440	458	117	183	186	31	100	100	0	567	578	171	155	157	32	98	97	0	0.624	0.650	0.641	0.667	1.767	0.581	0.705	120	468	669	698	-0.681	257	412	275	423	0
3	22	13	"PFM0211"	"M24315_1"	13980	25290	120	523	555	159	174	176	32	100	99	0	562	576	161	143	145	24	100	100	0	0.833	0.880	0.900	0.858	1.528	0.885	0.841	120	542	768	814	-0.264	349	419	381	433	0
3	1	14	"PFM0214"	"M24561_16"	10010	25500	120	304	301	67	164	164	32	94	87	0	346	347	71	146	148	29	100	98	0	0.700	0.682	0.691	0.634	1.843	0.700	0.542	120	543	340	338	-0.515	140	200	137	201	0
3	2	14	"PFM0216"	"M24561_22"	10190	25500	130	457	470	134	167	169	32	99	98	0	603	619	155	145	146	30	100	100	0	0.633	0.639	0.632	0.599	1.617	0.629	0.757	120	460	748	777	-0.659	290	458	303	474	0
3	3	14	"PFM0675"	"M49210_1"	10360	25480	110	232	234	40	167	170	30	82	53	0	246	253	49	150	155	30	97	78	0	0.677	0.650	0.657	0.636	2.317	0.667	0.392	80	407	161	170	-0.563	65	96	67	103	0
3	4	14	"PFM0678"	"M49439_1"	10560	25480	120	242	244	40	164	167	31	87	67	0	225	228	44	145	153	38	88	54	0	0.975	0.964	0.953	0.952	2.257	1.097	0.237	120	512	158	163	-0.037	78	80	80	83	0
3	5	14	"PFM0682"	"M49680_3"	10760	25490	120	287	282	56	168	175	52	85	57	0	412	419	81	147	164	82	100	92	0	0.449	0.419	0.423	0.384	1.775	0.406	0.458	120	457	384	386	-1.155	119	265	114	272	0
3	6	14	"PFM0685"	"M50030_1"	10940	25490	130	671	666	205	179	185	46	97	95	0	833	842	228	153	164	72	100	100	0	0.724	0.707	0.731	0.663	1.722	0.736	0.841	120	503	1172	1176	-0.467	492	680	487	689	0
3	7	14	"PFM0689"	"M50253_2"	11130	25480	130	341	351	80	181	185	35	97	90	0	493	505	117	156	159	28	100	100	0	0.475	0.487	0.475	0.452	1.630	0.477	0.674	120	544	497	519	-1.075	160	337	170	349	0
3	8	14	"PFM0691"	"M50721_1"	11320	25480	120	438	463	124	184	190	40	100	98	0	460	473	120	163	168	32	99	99	0	0.855	0.900	0.862	0.898	1.612	0.917	0.761	120	464	551	589	-0.226	254	297	279	310	0
3	9	14	"PFM0712"	"M52704_3"	11510	25490	150	193	191	37	189	191	38	16	0	0	175	176	33	174	177	32	16	6	0	4.000	1.000	1.545	1.290	4.404	2.582	0.028	156	591	5	4	2.000	4	1	2	2	-50
3	10	14	"PFM0715"	"M5299_1"	11700	25480	120	876	893	219	184	188	61	100	100	0	772	778	182	168	171	31	100	100	0	1.146	1.162	1.145	1.157	1.386	1.176	0.857	120	519	1296	1319	0.196	692	604	709	610	0
3	11	14	"PFM0718"	"M53027_1"	11890	25480	120	286	292	62	171	179	61	85	45	0	360	362	79	153	158	30	100	99	0	0.556	0.579	0.636	0.531	2.223	0.522	0.467	120	512	322	330	-0.848	115	207	121	209	0
3	12	14	"PFM0720"	"M53181_3"	12090	25480	120	838	819	218	179	182	37	100	100	0	1017	989	238	156	166	43	100	100	0	0.765	0.768	0.749	0.748	1.448	0.773	0.838	120	496	1520	1473	-0.386	659	861	640	833	0
3	13	14	"PFM0722"	"M53240_1"	12270	25480	120	678	694	163	186	189	36	100	100	0	714	715	162	170	177	40	100	100	0	0.904	0.932	0.905	0.920	1.447	0.921	0.819	120	464	1036	1053	-0.145	492	544	508	545	0
3	14	14	"PFM0726"	"M53565_1"	12460	25490	150	192	195	41	182	184	34	31	7	0	167	169	33	167	170	31	18	2	0	100000.000	6.500	1.368	1.209	3.771	2.401	0.033	156	604	10	15	16.610	10	0	13	2	-50
3	15	14	"PFM0746"	"M54626_1"	12660	25480	120	1325	1291	437	191	192	34	100	99	0	2237	2314	606	177	177	27	100	100	0	0.550	0.515	0.522	0.478	1.658	0.516	0.840	120	498	3194	3237	-0.861	1134	2060	1100	2137	0
3	16	14	"PFM0749"	"M5464_1"	12850	25480	120	584	756	903	191	203	131	95	80	0	684	1046	1795	174	178	59	100	100	0	0.771	0.648	0.735	0.710	1.675	0.510	0.687	120	478	903	1437	-0.376	393	510	565	872	0
3	17	14	"PFM0753"	"M55240_4"	13030	25480	150	191	197	51	190	200	124	2	0	0	168	173	56	168	173	56	10	3	0	100000.000	1.400	0.961	0.932	3.376	1.330	0.045	156	536	1	12	16.610	1	0	7	5	-50
3	18	14	"PFM0758"	"M55479_1"	13220	25480	150	193	197	37	191	192	35	18	5	0	172	177	39	168	170	28	26	10	0	0.500	0.667	0.758	0.760	4.735	3.195	0.008	156	586	6	15	-1.000	2	4	6	9	-50
3	19	14	"PFM0761"	"M55746_2"	13430	25490	110	208	218	59	190	193	35	40	15	0	247	269	82	167	170	48	85	36	0	0.225	0.275	0.556	0.419	3.315	0.339	0.099	80	444	98	130	-2.152	18	80	28	102	0
3	20	14	"PFM0763"	"M55888_10"	13600	25470	120	4857	4715	1236	185	188	31	100	100	0	1758	1726	520	164	166	43	100	99	0	2.931	2.900	2.871	3.046	1.512	2.933	0.860	120	507	6266	6092	1.551	4672	1594	4530	1562	0
3	21	14	"PFM0787"	"M57062_3"	13790	25470	120	410	413	85	186	188	30	99	97	0	242	250	48	160	161	25	92	81	0	2.732	2.522	2.500	2.708	2.093	2.788	0.488	120	482	306	317	1.450	224	82	227	90	0
3	22	14	"PFM0790"	"M57295_1"	13980	25480	150	180	180	40	176	177	32	22	4	0	149	149	33	147	150	27	19	5	0	2.000	2.000	1.080	0.990	3.547	2.041	0.037	156	809	6	6	1.000	4	2	4	2	-50
3	1	15	"PFM0798"	"M57785_5"	10010	25690	150	168	170	34	177	179	34	12	1	0	145	151	39	165	169	31	11	5	0	0.450	0.500	0.897	0.806	3.867	0.998	0.056	156	764	-29	-21	-1.152	-9	-20	-7	-14	-50
3	2	15	"PFM0800"	"M58024_1"	10190	25680	120	334	345	81	178	180	32	96	89	0	458	459	91	164	167	31	100	100	0	0.531	0.566	0.544	0.514	1.828	0.563	0.656	120	439	450	462	-0.914	156	294	167	295	0
3	3	15	"PFM0804"	"M58298_1"	10370	25680	150	157	160	28	169	172	30	7	1	0	134	138	30	154	158	30	8	0	0	0.600	0.563	0.845	0.873	3.370	1.298	0.028	156	678	-32	-25	-0.737	-12	-20	-9	-16	-50
3	4	15	"PFM0807"	"M58361_1"	10580	25680	120	1226	1224	370	162	165	29	100	100	0	2092	2100	539	147	152	29	100	100	0	0.547	0.544	0.549	0.527	1.420	0.539	0.869	120	564	3009	3015	-0.870	1064	1945	1062	1953	0
3	5	15	"PFN0316"	"N134_30"	10770	25670	130	375	379	96	163	171	47	99	89	0	330	330	80	151	165	76	91	62	0	1.184	1.207	1.253	1.283	2.197	0.990	0.491	120	552	391	395	0.244	212	179	216	179	0
3	6	15	"PFN0318"	"N134_34"	10960	25680	130	426	449	132	186	192	45	98	92	0	585	592	139	166	180	79	100	98	0	0.573	0.617	0.607	0.566	1.654	0.650	0.655	120	547	659	689	-0.804	240	419	263	426	0
3	7	15	"PFN0320"	"N134_41"	11150	25670	120	467	486	169	198	200	40	98	95	0	530	577	208	178	179	39	99	97	0	0.764	0.722	0.662	0.699	2.012	0.696	0.724	120	510	621	687	-0.388	269	352	288	399	0
3	8	15	"PFN0324"	"N134_45"	11340	25670	130	3541	3440	921	185	190	44	100	100	0	2895	2804	876	166	171	36	99	99	0	1.230	1.234	1.229	1.276	1.487	1.203	0.898	120	523	6085	5893	0.298	3356	2729	3255	2638	0
3	9	15	"PFN0326"	"N134_5"	11530	25680	130	933	871	231	177	179	37	100	98	0	878	835	160	161	163	32	100	100	0	1.054	1.030	1.043	0.966	1.586	1.081	0.862	120	536	1473	1368	0.076	756	717	694	674	0
3	10	15	"PFN0328"	"N134_57"	11730	25680	110	231	235	38	167	172	63	50	7	0	228	233	33	153	155	29	96	66	0	0.853	0.850	0.886	0.872	2.026	4.509	0.068	80	419	139	148	-0.229	64	75	68	80	0
3	11	15	"PFN0346"	"N134_93"	11890	25680	150	170	173	29	168	175	57	3	0	0	133	138	33	149	151	28	11	3	0	-0.125	-0.455	0.902	0.914	4.324	12.553	0.013	156	563	-14	-6	Error	2	-16	5	-11	-50
3	12	15	"PFN0348"	"N134_96"	12080	25680	150	206	208	36	171	196	456	0	0	0	152	152	29	150	167	217	0	0	0	17.500	18.500	2.114	1.795	4.208	5.285	0.004	156	546	37	39	4.129	35	2	37	2	-50
3	13	15	"PFN0350"	"N135_1"	12280	25680	150	200	199	41	173	195	445	0	0	0	193	195	43	156	173	212	0	0	0	0.730	0.667	0.921	0.894	3.770	6.702	0.187	156	571	64	65	-0.455	27	37	26	39	-50
3	14	15	"PFN0353"	"N135_14"	12480	25670	130	611	620	166	177	178	32	100	100	0	730	722	188	164	167	30	100	99	0	0.767	0.794	0.768	0.823	1.592	0.784	0.737	120	504	1000	1001	-0.383	434	566	443	558	0
3	15	15	"PFN0355"	"N135_17"	12670	25670	120	440	448	103	185	188	36	100	99	0	469	465	91	173	173	31	100	99	0	0.861	0.901	0.854	0.880	1.623	0.914	0.721	120	484	551	555	-0.215	255	296	263	292	0
3	16	15	"PFN0357"	"N135_2"	12850	25680	120	285	294	63	187	190	35	90	71	0	386	390	87	172	174	30	99	98	0	0.458	0.491	0.477	0.453	1.976	0.507	0.525	120	493	312	325	-1.127	98	214	107	218	0
3	17	15	"PFN0375"	"N136_7"	13050	25670	120	2661	2551	607	189	192	33	100	100	0	1124	1114	288	164	167	27	100	99	0	2.575	2.486	2.483	2.564	1.488	2.551	0.851	120	489	3432	3312	1.365	2472	960	2362	950	0
3	18	15	"PFN0377"	"N137_11"	13240	25670	120	1188	1178	341	190	192	35	100	100	0	1182	1172	266	162	164	25	100	100	0	0.978	0.978	0.982	0.941	1.411	1.009	0.881	120	505	2018	1998	-0.031	998	1020	988	1010	0
3	19	15	"PFN0379"	"N137_15"	13430	25670	130	252	257	43	188	191	35	76	43	0	227	233	50	164	167	42	68	30	0	1.016	1.000	0.954	1.074	2.895	0.426	0.127	120	540	127	138	0.023	64	63	69	69	0
3	20	15	"PFN0383"	"N137_20"	13610	25670	120	229	233	49	189	193	33	53	28	0	258	266	71	167	169	43	80	52	0	0.440	0.444	0.553	0.529	3.590	0.414	0.138	120	544	131	143	-1.186	40	91	44	99	0
3	21	15	"PFN0385"	"N137_22"	13810	25670	120	758	754	190	192	192	29	100	100	0	1983	2011	429	165	167	25	100	100	0	0.311	0.304	0.310	0.292	1.460	0.296	0.817	120	489	2384	2408	-1.683	566	1818	562	1846	0
3	22	15	"PFN0387"	"N137_25"	14000	25680	110	236	236	44	175	177	33	68	45	0	241	249	43	157	160	27	100	82	0	0.726	0.663	0.685	0.654	2.445	0.849	0.238	80	496	145	153	-0.462	61	84	61	92	0
3	1	16	"PFN0405"	"N137_9"	10020	25880	120	419	419	94	197	198	32	97	94	0	475	476	81	190	193	31	100	99	0	0.779	0.776	0.754	0.704	1.742	0.827	0.701	120	528	507	508	-0.360	222	285	222	286	0
3	2	16	"PFN0407"	"N138_101"	10200	25900	150	190	195	44	196	201	41	17	2	0	181	186	45	189	192	38	15	6	0	0.750	0.333	0.956	0.940	3.697	1.322	0.065	156	601	-14	-4	-0.415	-6	-8	-1	-3	-50
3	3	16	"PFN0410"	"N138_105"	10400	25880	130	1057	1008	332	177	180	35	100	99	0	1912	1869	593	163	168	32	100	100	0	0.503	0.487	0.491	0.461	1.841	0.481	0.840	120	573	2629	2537	-0.991	880	1749	831	1706	0
3	4	16	"PFN0413"	"N138_15"	10590	25880	110	194	195	37	166	168	29	45	18	0	237	237	47	152	156	28	88	73	0	0.329	0.341	0.449	0.437	3.303	0.438	0.125	80	477	113	114	-1.602	28	85	29	85	0
3	5	16	"PFN0416"	"N138_21"	10790	25880	120	248	257	54	166	171	34	85	62	0	227	225	40	154	163	56	61	17	0	1.123	1.282	1.267	1.309	2.308	1.016	0.196	120	542	155	162	0.168	82	73	91	71	0
3	6	16	"PFN0418"	"N138_26"	10970	25870	130	383	399	80	182	187	42	99	97	0	491	494	122	165	177	60	100	98	0	0.617	0.660	0.638	0.659	1.601	0.590	0.636	120	531	527	546	-0.698	201	326	217	329	0
3	7	16	"PFN0821"	"N159_40"	11160	25870	130	844	891	215	196	198	40	100	100	0	1278	1248	337	181	186	38	100	100	0	0.591	0.651	0.649	0.654	1.344	0.630	0.854	120	498	1745	1762	-0.759	648	1097	695	1067	0
3	8	16	"PFN0823"	"N159_45"	11320	25870	150	210	213	38	191	195	41	27	5	0	178	183	30	174	175	34	18	6	0	4.750	2.444	0.989	1.165	3.891	4.336	0.022	156	648	23	31	2.248	19	4	22	9	-50
3	9	16	"PFN0826"	"N159_51"	11570	25860	150	183	189	45	177	182	37	19	4	0	151	159	42	156	161	32	14	4	0	-1.200	4.000	1.019	0.919	4.278	1.408	0.049	156	621	1	15	Error	6	-5	12	3	-50
3	10	16	"PFN0828"	"N159_7"	11720	25870	120	415	454	214	167	170	29	99	98	0	553	570	182	149	150	28	100	100	0	0.614	0.682	0.674	0.631	1.657	0.771	0.687	120	415	652	708	-0.704	248	404	287	421	0
3	11	16	"PFN0830"	"N161_2"	11900	25860	130	496	518	117	167	181	115	99	83	0	514	517	131	147	150	32	100	100	0	0.896	0.949	0.941	0.967	1.449	1.102	0.607	120	518	696	721	-0.158	329	367	351	370	0
3	12	16	"PFN0833"	"N162_3"	12100	25870	140	293	298	63	166	203	486	0	0	0	364	370	73	143	162	225	48	1	0	0.575	0.581	0.589	0.551	1.757	1.456	0.243	156	509	348	359	-0.799	127	221	132	227	0
3	13	16	"PFN0859"	"N168_1"	12280	25870	120	273	277	53	161	190	496	0	0	0	352	360	73	145	163	236	40	0	0	0.541	0.540	0.538	0.504	1.950	2.673	0.414	120	461	319	331	-0.886	112	207	116	215	0
3	14	16	"PFN0861"	"N168_12"	12480	25860	130	2296	2180	826	163	165	30	100	100	0	1467	1422	399	148	151	25	100	100	0	1.617	1.583	1.587	1.445	1.776	1.721	0.845	120	561	3452	3291	0.693	2133	1319	2017	1274	0
3	15	16	"PFN0863"	"N168_17"	12660	25860	120	204	208	39	167	167	31	58	26	0	323	321	77	145	148	26	96	93	0	0.208	0.233	0.271	0.254	2.497	0.218	0.205	120	498	215	217	-2.266	37	178	41	176	0
3	16	16	"PFN0866"	"N168_23"	12860	25860	120	378	379	80	171	174	32	99	97	0	223	223	41	148	152	28	90	63	0	2.760	2.773	2.786	2.993	2.045	3.004	0.491	120	459	282	283	1.465	207	75	208	75	0
3	17	16	"PFN0870"	"N168_29"	13030	25870	150	172	176	30	178	181	32	14	1	0	147	154	39	154	155	27	17	7	0	0.857	100000.000	0.906	1.022	3.679	1.121	0.034	156	600	-13	-2	-0.222	-6	-7	-2	0	-50
3	18	16	"PFN0873"	"N168_32"	13220	25860	110	246	247	45	177	182	38	68	46	0	255	256	41	153	156	33	93	82	0	0.676	0.680	0.730	0.629	2.302	0.707	0.324	80	461	171	173	-0.564	69	102	70	103	0
3	19	16	"PFN0901"	"N175_10"	13420	25860	120	1426	1428	349	190	195	39	100	100	0	2005	1957	601	164	169	33	100	99	0	0.671	0.690	0.697	0.723	1.536	0.644	0.867	120	621	3077	3031	-0.575	1236	1841	1238	1793	0
3	20	16	"PFN0903"	"N175_12"	13650	25860	80	240	238	46	194	197	36	57	26	0	245	256	74	169	173	32	82	59	0	0.605	0.506	0.616	0.583	2.591	0.399	0.083	52	277	122	131	-0.724	46	76	44	87	0
3	21	16	"PFN0908"	"N175_3"	13800	25840	150	174	175	29	186	188	33	7	0	0	146	148	29	163	164	26	8	1	0	0.706	0.733	1.000	0.958	3.264	1.660	0.056	156	632	-29	-26	-0.503	-12	-17	-11	-15	-50
3	22	16	"PFN0910"	"N175_8"	13990	25860	120	907	901	219	169	171	30	100	100	0	736	720	189	152	154	25	100	99	0	1.264	1.289	1.252	1.328	1.508	1.275	0.837	120	542	1322	1300	0.338	738	584	732	568	0
3	1	17	"PFN0912"	"N176_2"	10020	26070	120	419	427	105	198	202	39	96	94	0	433	445	106	194	196	36	100	98	0	0.925	0.912	0.900	0.872	1.772	0.895	0.674	120	600	460	480	-0.113	221	239	229	251	0
3	2	17	"PFN0914"	"N176_4"	10220	26070	110	281	282	56	201	206	49	68	41	0	345	356	69	192	196	41	100	91	0	0.523	0.494	0.509	0.472	2.138	0.546	0.277	80	392	233	245	-0.935	80	153	81	164	0
3	3	17	"PFN0936"	"N181_8"	10390	26070	120	328	334	61	180	187	43	97	88	0	505	520	108	163	170	37	100	100	0	0.433	0.431	0.427	0.420	1.619	0.405	0.625	120	479	490	511	-1.208	148	342	154	357	0
3	4	17	"PFN0938"	"N182_2"	10590	26070	120	246	252	44	171	175	33	86	60	0	276	280	51	158	160	28	98	91	0	0.636	0.664	0.685	0.642	2.066	0.646	0.356	120	445	193	203	-0.654	75	118	81	122	0
3	5	17	"PFN0940"	"N182_5"	10730	26070	150	207	212	47	176	182	52	30	7	0	187	196	47	163	170	48	31	10	0	1.292	1.091	0.994	1.047	4.210	1.700	0.091	156	573	55	69	0.369	31	24	36	33	-50
3	6	17	"PFN0947"	"N185_15"	10970	26060	120	489	501	122	171	178	55	100	98	0	411	416	94	161	169	49	98	95	0	1.272	1.294	1.253	1.322	1.668	1.308	0.697	120	512	568	585	0.347	318	250	330	255	0
3	7	17	"PFN0951"	"N185_4"	11150	26060	120	605	626	164	165	168	40	100	100	0	491	501	145	156	158	32	99	98	0	1.313	1.336	1.391	1.399	1.519	1.303	0.813	120	473	775	806	0.393	440	335	461	345	0
3	8	17	"PFN0953"	"N185_6"	11350	26060	120	351	357	80	175	179	43	98	89	0	366	382	86	171	170	35	100	98	0	0.903	0.863	0.881	0.836	1.599	0.824	0.661	120	481	371	393	-0.148	176	195	182	211	0
3	9	17	"PFF1635"	"F64095_4"	11540	26060	150	204	215	50	178	183	38	44	19	0	186	205	67	160	164	33	44	26	0	1.000	0.822	0.884	0.815	3.958	0.758	0.235	156	570	52	82	0.000	26	26	37	45	-50
3	10	17	"PFF1651"	"F64732_1"	11730	26060	120	2485	2449	754	172	177	37	100	100	0	1694	1665	422	150	154	35	100	100	0	1.498	1.503	1.539	1.468	1.479	1.572	0.885	120	450	3857	3792	0.583	2313	1544	2277	1515	0
3	11	17	"PFF1691"	"F66430_1"	11920	26070	100	221	227	38	175	179	37	63	30	0	202	205	35	157	160	35	62	23	0	1.022	1.083	1.121	1.183	3.051	1.930	0.117	80	370	91	100	0.032	46	45	52	48	0
3	12	17	"PFF1706"	"F67045_1"	12090	26060	150	166	168	29	168	184	120	0	0	0	133	134	25	148	155	64	0	0	0	0.133	0.000	0.877	0.905	4.454	0.348	0.187	156	533	-17	-14	-2.907	-2	-15	0	-14	-50
3	13	17	"PFF1770"	"F69174_1"	12290	26060	120	544	519	145	163	167	37	99	95	0	615	586	162	147	152	64	97	93	0	0.814	0.811	0.807	0.805	1.702	0.791	0.828	120	476	849	795	-0.297	381	468	356	439	0
3	14	17	"PFF1856"	"F72113_1"	12480	26060	120	4335	4250	1612	162	166	31	100	100	0	3300	3341	1052	148	151	26	100	100	0	1.324	1.280	1.329	1.187	1.745	1.346	0.862	120	490	7325	7281	0.405	4173	3152	4088	3193	0
3	15	17	"PFC0253"	"C664"	12680	26060	150	208	234	92	162	166	30	58	42	0	176	214	105	144	147	25	53	41	0	1.438	1.029	1.111	1.160	3.022	0.944	0.575	156	564	78	142	0.524	46	32	72	70	-50
3	16	17	"PFC0263"	"C68"	12860	26060	130	268	265	55	168	171	29	86	70	0	224	238	68	145	149	26	85	72	0	1.266	1.043	1.044	1.021	2.461	1.000	0.306	120	432	179	190	0.340	100	79	97	93	0
3	17	17	"PFC0294"	"C735"	13030	26070	150	204	207	36	184	189	37	30	8	0	175	186	49	160	165	41	27	9	0	1.333	0.885	1.043	1.037	3.939	0.562	0.138	156	547	35	49	0.415	20	15	23	26	-50
3	18	17	"PFC0298"	"C739"	13250	26060	150	198	203	37	188	193	38	29	7	0	180	186	39	161	167	42	27	7	0	0.526	0.600	1.050	1.015	4.352	0.689	0.099	156	621	29	40	-0.926	10	19	15	25	-50
3	19	17	"PFC0301"	"C741"	13440	26060	120	231	236	47	184	188	33	61	34	0	241	245	48	163	164	24	90	74	0	0.603	0.634	0.767	0.718	2.749	0.698	0.159	120	481	125	134	-0.731	47	78	52	82	0
3	20	17	"PFL0015"	"L1_3"	13620	26080	100	227	240	76	182	186	32	60	35	0	195	218	94	168	168	25	52	40	0	1.667	1.160	0.747	0.885	3.794	0.923	0.266	80	420	72	108	0.737	45	27	58	50	0
3	21	17	"PFM0073"	"M15459_3"	13840	26060	150	195	198	40	179	183	33	28	12	0	182	192	51	160	163	26	42	19	0	0.727	0.594	1.117	1.020	3.560	0.658	0.064	156	589	38	51	-0.459	16	22	19	32	-50
3	22	17	"PFM0096"	"M16857_1"	13990	26040	120	1548	1563	460	169	171	30	100	100	0	1182	1160	363	152	152	24	100	100	0	1.339	1.383	1.354	1.424	1.532	1.341	0.844	120	490	2409	2402	0.421	1379	1030	1394	1008	0
3	1	18	"PFM0259"	"M26257_1"	10010	26250	100	462	452	104	179	180	35	100	97	0	622	623	120	162	165	30	100	100	0	0.615	0.592	0.559	0.559	1.617	0.570	0.738	80	444	743	734	-0.701	283	460	273	461	0
3	2	18	"PFM0321"	"M31208_3"	10190	26240	100	240	244	47	181	185	44	61	27	0	390	386	79	164	172	40	100	97	0	0.261	0.284	0.273	0.241	2.488	0.294	0.371	80	420	285	285	-1.938	59	226	63	222	0
3	3	18	"PFM0389"	"M3590_2"	10380	26260	150	163	165	31	171	177	39	8	0	0	149	150	29	158	160	32	8	2	0	0.889	0.750	1.127	0.957	3.509	1.101	0.044	156	619	-17	-14	-0.170	-8	-9	-6	-8	-50
3	4	18	"PFM0523"	"M42640_1"	10590	26250	110	376	373	79	186	188	38	98	91	0	415	411	68	169	171	33	100	100	0	0.772	0.773	0.748	0.716	1.712	0.873	0.603	80	429	436	429	-0.373	190	246	187	242	0
3	5	18	"PFD0044"	"D13561_3"	10780	26240	150	181	181	37	189	194	53	4	0	0	164	170	38	178	184	43	10	3	0	0.571	1.000	0.944	0.951	4.377	0.787	0.065	156	569	-22	-16	-0.807	-8	-14	-8	-8	-50
3	6	18	"PFD0057"	"D15909_4"	10960	26240	120	719	697	152	174	177	40	100	100	0	394	389	81	164	168	37	98	95	0	2.370	2.324	2.329	2.396	1.570	2.387	0.794	120	463	775	748	1.245	545	230	523	225	0
3	7	18	"PFD0156"	"D17715_93"	11150	26240	120	537	530	125	161	164	36	100	100	0	358	365	74	153	155	30	98	98	0	1.834	1.741	1.731	1.731	1.636	1.856	0.713	120	487	581	581	0.875	376	205	369	212	0
3	8	18	"PFD0171"	"D21102_1"	11330	26240	100	1160	1139	247	163	167	39	100	100	0	1056	1043	224	150	155	30	100	100	0	1.100	1.093	1.034	1.096	1.370	1.092	0.846	80	390	1903	1869	0.138	997	906	976	893	0
3	9	18	"PFD0194"	"D23657_11"	11520	26240	120	251	255	38	168	171	36	90	65	0	239	242	36	153	157	30	96	79	0	0.965	0.978	0.948	0.925	2.047	1.117	0.402	120	494	169	176	-0.051	83	86	87	89	0
3	10	18	"PFD0273"	"D33539_50"	11730	26240	150	197	200	37	168	174	37	37	8	0	167	174	45	153	159	58	10	4	0	2.071	1.524	1.147	1.147	3.982	0.133	0.012	156	504	43	53	1.051	29	14	32	21	-50
3	11	18	"IAX099I"	"Y_IAX099I"	11900	26250	150	162	166	34	174	181	38	9	1	0	131	137	36	160	166	62	0	0	0	0.414	0.348	0.784	0.698	2.847	2.025	0.072	156	427	-41	-31	-1.273	-12	-29	-8	-23	-50
3	12	18	"ICX188I"	"Y_ICX188I"	12090	26250	150	159	163	35	172	179	42	5	0	0	131	134	35	158	164	65	1	1	0	0.481	0.375	0.817	0.746	2.938	0.424	0.209	156	463	-40	-33	-1.054	-13	-27	-9	-24	-50
3	13	18	"IEX355I"	"Y_IEX355I"	12280	26250	150	175	182	60	168	174	40	15	3	0	142	145	30	155	162	63	3	0	0	-0.538	-1.400	0.937	0.972	4.073	0.151	0.115	156	499	-6	4	Error	7	-13	14	-10	-50
3	14	18	"IGX361I"	"Y_IGX361I"	12470	26250	150	159	162	34	162	165	30	17	5	0	127	131	27	150	155	27	5	0	0	0.130	0.000	0.924	0.941	4.600	2.402	0.007	156	483	-26	-19	-2.939	-3	-23	0	-19	-50
3	15	18	"IIX063I"	"Y_IIX063I"	12660	26250	150	165	169	37	165	169	32	21	5	0	136	148	47	151	155	27	23	11	0	0.000	-1.333	0.824	0.740	3.210	0.732	0.048	156	449	-15	1	Error	0	-15	4	-3	-50
3	16	18	"IKX121I"	"Y_IKX121I"	12850	26250	150	168	172	32	181	184	33	10	0	0	146	149	34	166	167	28	9	3	0	0.650	0.529	1.038	0.934	2.896	1.665	0.049	156	475	-33	-26	-0.621	-13	-20	-9	-17	-50
3	17	18	"Z_1_50"	"Z_1_50"	13060	26240	120	315	318	69	198	201	36	87	72	0	373	365	77	176	181	40	97	91	0	0.594	0.635	0.643	0.609	2.284	0.635	0.478	120	425	314	309	-0.752	117	197	120	189	0
3	18	18	"Z_1_70"	"Z_1_70"	13250	26240	120	560	569	128	196	198	36	100	100	0	744	744	150	174	178	40	100	100	0	0.639	0.654	0.658	0.640	1.500	0.650	0.786	120	441	934	943	-0.647	364	570	373	570	0
3	19	18	"Z_1_90"	"Z_1_90"	13430	26240	120	1621	1626	419	186	188	32	100	100	0	2186	2191	604	171	172	24	100	100	0	0.712	0.713	0.708	0.714	1.425	0.687	0.876	120	422	3450	3460	-0.490	1435	2015	1440	2020	0
3	20	18	"Z_2_10"	"Z_2_10"	13610	26250	150	174	175	37	190	193	36	8	1	0	149	154	38	176	179	35	6	3	0	0.593	0.682	0.902	0.935	2.914	0.932	0.107	156	602	-43	-37	-0.755	-16	-27	-15	-22	-50
3	21	18	"Z_2_30"	"Z_2_30"	13840	26240	150	200	202	39	188	192	34	26	7	0	178	183	39	174	177	36	17	5	0	3.000	1.556	1.265	1.212	3.925	0.745	0.094	156	509	16	23	1.585	12	4	14	9	-50
3	22	18	"Z_2_50"	"Z_2_50"	14000	26240	120	11489	10568	2927	184	185	37	100	100	0	10824	9947	2582	164	166	25	100	100	0	1.061	1.061	1.054	1.051	1.418	1.069	0.900	120	479	21965	20167	0.085	11305	10660	10384	9783	0
3	1	19	"Z_3_90"	"Z_3_90"	10030	26440	130	19924	18869	5814	173	175	35	100	100	0	9427	8866	2907	156	158	28	100	100	0	2.130	2.146	2.178	2.246	1.625	2.191	0.890	120	702	29022	27406	1.091	19751	9271	18696	8710	0
3	2	19	"Z_4_10"	"Z_4_10"	10240	26450	150	188	190	38	176	179	35	18	6	0	172	174	36	157	161	30	28	13	0	0.800	0.824	1.048	1.103	3.894	4.209	0.014	156	562	27	31	-0.322	12	15	14	17	-50
3	3	19	"Z_4_30"	"Z_4_30"	10380	26450	150	173	174	34	171	174	31	18	5	0	149	153	36	157	160	30	14	4	0	-0.250	-0.750	0.957	0.890	3.332	0.921	0.023	156	520	-6	-1	Error	2	-8	3	-4	-50
3	4	19	"Z_4_50"	"Z_4_50"	10590	26440	120	2066	2010	539	187	190	39	100	100	0	1496	1416	394	175	181	43	98	98	0	1.422	1.469	1.513	1.539	1.644	1.485	0.884	120	545	3200	3064	0.508	1879	1321	1823	1241	0
3	5	19	"Z_4_70"	"Z_4_70"	10790	26440	120	4910	4586	1492	189	193	42	100	100	0	3499	3308	968	180	187	56	99	99	0	1.422	1.406	1.423	1.416	1.585	1.446	0.912	120	498	8040	7525	0.508	4721	3319	4397	3128	0
3	6	19	"Z_4_90"	"Z_4_90"	10970	26440	120	11709	11179	3727	181	184	37	100	100	0	8567	7999	2633	162	171	39	100	100	0	1.372	1.403	1.406	1.428	1.620	1.426	0.902	120	509	19933	18835	0.456	11528	8405	10998	7837	0
3	7	19	"Z_6_30"	"Z_6_30"	11170	26440	150	193	198	44	175	178	33	36	16	0	161	180	79	160	165	36	21	12	0	18.000	1.150	0.988	1.006	3.714	0.471	0.111	156	581	19	43	4.170	18	1	23	20	-50
3	8	19	"Z_6_50"	"Z_6_50"	11330	26440	150	162	163	35	169	171	32	14	2	0	138	138	34	152	155	28	8	3	0	0.500	0.429	0.888	0.894	3.715	1.565	0.010	156	638	-21	-20	-1.000	-7	-14	-6	-14	-50
3	9	19	"Z_6_70"	"Z_6_70"	11550	26440	150	177	177	31	166	170	33	21	1	0	163	167	33	149	153	27	29	11	0	0.786	0.611	1.167	1.133	4.276	1.810	0.001	156	663	25	29	-0.348	11	14	11	18	-50
3	10	19	"Z_6_90"	"Z_6_90"	11740	26440	120	190	193	34	167	169	31	44	15	0	264	270	57	153	160	59	86	42	0	0.207	0.222	0.285	0.240	3.454	0.098	0.044	120	399	134	143	-2.271	23	111	26	117	0
3	11	19	"Z_7_10"	"Z_7_10"	11900	26440	150	164	171	35	169	172	31	19	7	0	138	139	26	153	158	57	0	0	0	0.333	-0.143	0.952	0.868	3.695	1.793	0.009	156	453	-20	-12	-1.585	-5	-15	2	-14	-50
3	12	19	"Z_7_30"	"Z_7_30"	12090	26440	150	164	164	30	171	175	37	5	1	0	142	144	25	154	158	29	5	0	0	0.583	0.700	0.940	1.017	3.894	3.442	0.021	156	485	-19	-17	-0.778	-7	-12	-7	-10	-50
3	13	19	"PFI17646"	"oPFI17646"	12290	26430	120	245	246	49	166	172	38	74	51	0	289	296	59	156	159	28	97	94	0	0.594	0.571	0.588	0.513	2.404	0.574	0.348	120	452	212	220	-0.752	79	133	80	140	0
3	14	19	"PFN0256"	"oPFN0256"	12480	26430	120	463	472	99	162	165	31	100	100	0	409	414	106	150	153	25	99	98	0	1.162	1.174	1.145	1.221	1.633	1.108	0.743	120	422	560	574	0.217	301	259	310	264	0
3	15	19	"PFG0021"	"oPFG0021"	12660	26440	150	165	169	31	172	174	32	14	1	0	146	148	29	154	157	27	12	1	0	0.875	0.500	0.963	0.961	3.840	1.437	0.028	156	402	-15	-9	-0.193	-7	-8	-3	-6	-50
3	16	19	"PFF72433"	"oPFF72433"	12850	26440	150	195	198	51	188	191	32	26	8	0	183	191	65	169	171	28	35	17	0	0.500	0.455	0.799	0.678	3.489	0.625	0.059	156	460	21	32	-1.000	7	14	10	22	-50
3	17	19	"PFJ12787"	"oPFJ12787"	13060	26420	150	198	202	37	191	194	31	26	8	0	178	179	34	172	174	27	23	8	0	1.167	1.571	1.315	1.213	4.719	1.968	0.019	156	512	13	18	0.222	7	6	11	7	-50
3	18	19	"PFG0023"	"oPFG0023"	13250	26430	120	3158	3418	1022	182	184	29	100	100	0	4861	4879	1526	163	166	27	100	100	0	0.633	0.686	0.696	0.693	1.321	0.660	0.882	120	368	7674	7952	-0.659	2976	4698	3236	4716	0
3	19	19	"PFJ12789"	"oPFJ12789"	13420	26440	150	207	206	32	184	189	42	24	1	0	186	190	36	168	175	55	14	2	0	1.278	1.000	0.974	0.973	3.624	0.543	0.143	156	510	41	44	0.354	23	18	22	22	-50
3	20	19	"PFBL B0077"	"oPFBLOB0077"	13630	26430	120	460	473	113	192	206	165	84	32	0	433	444	104	179	198	226	60	4	0	1.055	1.060	1.098	1.048	1.659	1.073	0.689	120	428	522	546	0.077	268	254	281	265	0
3	21	19	"PFF72437"	"oPFF72437"	13820	26430	120	772	783	188	190	192	31	100	100	0	761	757	172	177	178	32	100	100	0	0.997	1.022	1.019	1.021	1.375	1.012	0.845	120	337	1166	1173	-0.005	582	584	593	580	0
3	22	19	"PFL0043"	"oPFL0043"	13990	26430	150	189	191	36	180	182	38	22	4	0	174	178	40	159	172	179	0	0	0	0.600	0.579	1.000	0.952	4.335	1.427	0.031	156	680	24	30	-0.737	9	15	11	19	-50
3	1	20	"PFBL B0079"	"oPFBLOB0079"	10030	26640	120	418	411	81	164	167	32	100	100	0	421	422	71	154	157	27	100	100	0	0.951	0.922	0.979	0.897	1.528	0.926	0.741	120	553	521	515	-0.072	254	267	247	268	0
3	2	20	"PFF72438"	"oPFF72438"	10220	26640	120	1272	1281	421	171	174	31	100	99	0	2308	2457	671	157	160	28	100	100	0	0.512	0.483	0.496	0.444	1.712	0.480	0.859	120	430	3252	3410	-0.966	1101	2151	1110	2300	0
3	3	20	"PFH0006"	"oPFH0006"	10410	26630	120	818	818	205	172	175	30	100	100	0	851	886	259	158	160	30	99	99	0	0.932	0.887	0.886	0.914	1.518	0.841	0.850	120	359	1339	1374	-0.101	646	693	646	728	0
3	4	20	"PFBL B0083"	"oPFBLOB0083"	10570	26640	150	173	175	33	181	184	38	8	1	0	158	161	32	162	172	54	7	0	0	2.000	6.000	1.159	1.011	4.163	0.285	0.000	156	471	-12	-7	1.000	-8	-4	-6	-1	-50
3	5	20	"PFBL B0084"	"oPFBLOB0084"	10760	26640	150	173	176	35	183	188	45	7	1	0	154	158	38	162	175	56	6	0	0	1.250	1.750	0.915	0.939	3.716	0.448	0.136	156	600	-18	-11	0.322	-10	-8	-7	-4	-50
3	6	20	"PFM60485"	"oPFM60485"	10980	26640	120	478	502	161	176	181	36	98	95	0	633	661	177	159	166	40	100	100	0	0.637	0.649	0.633	0.602	1.598	0.678	0.792	120	421	776	828	-0.650	302	474	326	502	0
3	7	20	"PFN0258"	"oPFN0258"	11140	26640	150	199	202	44	173	176	32	41	24	0	168	189	85	158	164	38	28	14	0	2.600	0.935	0.806	0.879	3.250	0.403	0.125	156	525	36	60	1.379	26	10	29	31	-50
3	8	20	"PFM60486"	"oPFM60486"	11350	26630	110	478	462	95	173	177	34	100	100	0	470	461	101	159	163	40	100	97	0	0.981	0.957	0.997	0.964	1.406	0.925	0.773	80	449	616	591	-0.028	305	311	289	302	0
3	9	20	"PFK12896"	"oPFK12896"	11540	26630	120	750	795	216	173	183	87	100	99	0	357	361	79	154	168	95	92	54	0	2.842	3.005	2.921	3.051	1.471	2.998	0.464	120	496	780	829	1.507	577	203	622	207	0
3	10	20	"PFN0259"	"oPFN0259"	11740	26630	120	515	521	119	174	175	31	100	100	0	809	805	188	155	158	29	100	100	0	0.521	0.534	0.532	0.525	1.425	0.512	0.824	120	455	995	997	-0.940	341	654	347	650	0
3	11	20	"PFL0046"	"oPFL0046"	11930	26630	120	408	404	79	176	178	34	100	100	0	602	597	125	157	160	27	100	100	0	0.521	0.518	0.488	0.503	1.556	0.497	0.743	120	421	677	668	-0.940	232	445	228	440	0
3	12	20	"PFD66984"	"oPFD66984"	12110	26630	120	525	523	128	180	181	35	100	100	0	603	618	146	159	164	31	100	100	0	0.777	0.747	0.726	0.730	1.444	0.745	0.804	120	391	789	802	-0.364	345	444	343	459	0
3	13	20	"PFD66985"	"oPFD66985"	12280	26630	150	169	174	45	185	189	40	11	1	0	155	161	42	168	171	32	13	5	0	1.231	1.571	0.948	0.951	3.369	1.575	0.123	156	567	-29	-18	0.300	-16	-13	-11	-7	-50
3	14	20	"PFL0047"	"oPFL0047"	12500	26630	120	273	276	58	185	189	38	80	56	0	402	416	98	165	169	32	100	100	0	0.371	0.363	0.352	0.316	2.100	0.362	0.518	120	445	325	342	-1.429	88	237	91	251	0
3	15	20	"PFF72478"	"oPFF72478"	12630	26600	100	498	521	164	181	185	34	98	98	0	497	490	172	158	159	24	97	96	0	0.935	1.024	1.019	1.087	2.221	1.011	0.698	80	293	656	672	-0.097	317	339	340	332	0
3	16	20	"PFL0097"	"oPFL0097"	12810	26600	120	478	494	121	191	193	36	99	99	0	450	461	110	162	168	35	99	99	0	0.997	1.013	1.006	0.997	1.551	1.029	0.740	120	410	575	602	-0.005	287	288	303	299	0
3	17	20	"PFBL B0142"	"oPFBLOB0142"	13000	26600	120	684	716	186	192	195	37	100	100	0	517	523	137	169	176	36	98	98	0	1.414	1.480	1.507	1.551	1.681	1.508	0.802	120	451	840	878	0.500	492	348	524	354	0
3	18	20	"PFI17693"	"oPFI17693"	13180	26600	130	1760	1848	496	179	183	34	100	100	0	1734	1728	533	159	162	29	100	100	0	1.004	1.064	1.074	1.106	1.438	1.024	0.897	120	477	3156	3238	0.005	1581	1575	1669	1569	0
3	19	20	"PFI17695"	"oPFI17695"	13370	26600	120	3871	4025	1180	169	173	36	100	100	0	5196	5244	1645	148	151	27	100	100	0	0.733	0.757	0.757	0.774	1.414	0.733	0.901	120	450	8750	8952	-0.447	3702	5048	3856	5096	0
3	20	20	"PFH0024"	"oPFH0024"	13580	26600	120	572	570	153	176	190	150	95	69	0	433	456	144	154	169	205	75	20	0	1.419	1.305	1.357	1.368	1.726	0.678	0.723	120	529	675	696	0.505	396	279	394	302	0
3	21	20	"PFBL B0147"	"oPFBLOB0147"	13800	26590	150	215	219	55	176	186	143	4	0	0	192	215	87	151	164	195	9	0	0	0.951	0.672	0.783	0.764	2.775	0.716	0.909	156	558	80	107	-0.072	39	41	43	64	-50
3	22	20	"PFF72481"	"oPFF72481"	13950	26600	110	273	267	45	172	174	29	92	77	0	338	343	51	143	148	34	100	100	0	0.518	0.475	0.481	0.436	1.942	0.472	0.521	80	422	296	295	-0.949	101	195	95	200	0
3	1	21	"PFJ12809"	"oPFJ12809"	10030	26830	150	172	175	32	163	166	31	26	5	0	149	154	32	151	155	28	19	5	0	-4.500	4.000	1.000	0.994	4.317	1.954	0.013	156	628	7	15	Error	9	-2	12	3	-50
3	2	21	"PFH0027"	"oPFH0027"	10170	26820	120	2112	2057	548	170	170	30	100	100	0	1743	1818	472	157	160	28	100	100	0	1.224	1.136	1.124	1.125	1.360	1.143	0.884	120	330	3528	3548	0.292	1942	1586	1887	1661	0
3	3	21	"PFF72482"	"oPFF72482"	10360	26810	130	896	895	239	170	173	31	100	100	0	839	856	282	157	159	28	99	99	0	1.065	1.037	1.025	1.081	1.499	0.984	0.842	120	492	1408	1424	0.090	726	682	725	699	0
3	4	21	"PFG0045"	"oPFG0045"	10550	26810	120	348	348	74	172	174	32	98	93	0	321	329	69	152	156	28	99	98	0	1.041	0.994	0.967	0.962	1.762	1.004	0.652	120	433	345	353	0.059	176	169	176	177	0
3	5	21	"PFF72484"	"oPFF72484"	10720	26800	110	369	378	79	174	177	42	98	95	0	318	325	70	152	160	39	98	92	0	1.175	1.179	1.075	1.147	1.621	1.143	0.697	80	406	361	377	0.232	195	166	204	173	0
3	6	21	"PFI17704"	"oPFI17704"	10930	26810	130	1232	1204	335	168	171	37	100	100	0	955	960	226	153	159	35	100	100	0	1.327	1.284	1.312	1.240	1.481	1.329	0.873	120	502	1866	1843	0.408	1064	802	1036	807	0
3	7	21	"PFH0030"	"oPFH0030"	11120	26810	120	383	396	93	168	170	29	100	99	0	365	379	86	156	158	27	100	99	0	1.029	1.022	0.956	1.018	1.607	1.050	0.721	120	401	424	451	0.041	215	209	228	223	0
3	8	21	"PFM60518"	"oPFM60518"	11310	26810	120	480	488	114	178	181	34	100	98	0	549	572	156	164	168	35	100	100	0	0.784	0.760	0.736	0.754	1.644	0.732	0.765	120	555	687	718	-0.350	302	385	310	408	0
3	9	21	"PFL0104"	"oPFL0104"	11500	26800	110	348	360	73	180	187	89	90	48	0	322	337	99	161	175	97	83	33	0	1.043	1.023	1.080	1.151	2.459	0.302	0.312	80	464	329	356	0.061	168	161	180	176	0
3	10	21	"PFI17705"	"oPFI17705"	11690	26810	130	782	791	212	191	204	94	97	96	0	912	945	228	166	194	121	100	100	0	0.792	0.770	0.771	0.752	1.501	0.776	0.842	120	529	1337	1379	-0.336	591	746	600	779	0
3	11	21	"PFBL B0155"	"oPFBLOB0155"	11880	26810	150	213	216	42	206	212	52	19	1	0	251	261	59	182	198	83	39	9	0	0.101	0.127	0.416	0.418	3.198	0.450	0.204	156	591	76	89	-3.301	7	69	10	79	-50
3	12	21	"PFBL B0157"	"oPFBLOB0157"	12100	26820	150	197	226	153	205	208	39	22	11	0	168	209	198	189	198	97	7	5	0	0.381	1.050	0.902	0.911	3.483	0.420	0.234	156	512	-29	41	-1.392	-8	-21	21	20	-50
3	13	21	"PFD67005"	"oPFD67005"	12290	26820	150	186	196	50	204	209	39	20	5	0	164	167	41	189	198	99	0	0	0	0.720	0.364	1.021	0.900	2.934	1.298	0.074	156	487	-43	-30	-0.474	-18	-25	-8	-22	-50
3	14	21	"PFD67007"	"oPFD67007"	12480	26820	150	184	185	41	196	200	37	12	2	0	169	169	38	179	182	29	19	2	0	1.200	1.100	0.955	0.854	3.504	1.759	0.045	156	487	-22	-21	0.263	-12	-10	-11	-10	-50
3	15	21	"PFM60523"	"oPFM60523"	12650	26810	120	466	470	119	189	191	36	98	96	0	404	399	74	167	170	29	100	100	0	1.169	1.211	1.242	1.152	1.641	1.369	0.712	120	455	514	513	0.225	277	237	281	232	0
3	16	21	"PFL0108"	"oPFL0108"	12830	26800	120	447	452	106	189	192	37	98	96	0	329	361	123	164	170	36	95	90	0	1.564	1.335	1.541	1.469	2.054	1.270	0.574	120	545	423	460	0.645	258	165	263	197	0
3	17	21	"A10325_30a"	"A10325_30a"	13050	26820	150	173	173	36	191	192	34	7	1	0	157	154	39	169	173	33	10	1	0	1.500	1.200	0.851	0.773	4.018	1.033	0.092	156	623	-30	-33	0.585	-18	-12	-18	-15	-50
3	18	21	"A10325_30c"	"A10325_30c"	13240	26820	150	168	169	34	172	177	35	12	1	0	140	148	38	157	160	30	18	4	0	0.235	0.333	0.743	0.857	3.591	1.167	0.079	156	551	-21	-12	-2.087	-4	-17	-3	-9	-50
3	19	21	"A10325_30e"	"A10325_30e"	13430	26820	150	158	160	30	161	165	29	18	0	0	133	136	33	142	145	23	13	4	0	0.333	0.167	0.792	0.941	2.903	1.388	0.028	156	564	-12	-7	-1.585	-3	-9	-1	-6	-50
3	20	21	"A10325_30g"	"A10325_30g"	13620	26820	150	163	165	31	169	170	30	13	1	0	134	138	34	140	144	23	17	8	0	1.000	2.000	1.250	1.265	3.592	2.160	0.004	156	559	-12	-6	0.000	-6	-6	-4	-2	-50
3	21	21	"A10325_30i"	"A10325_30i"	13770	26790	120	288	280	57	169	171	31	89	77	0	148	156	34	140	143	24	34	18	0	14.875	6.938	3.417	3.609	3.232	11.524	0.027	120	536	127	127	3.895	119	8	111	16	0
3	22	21	"E598_1a"	"E598_1a"	14020	26870	150	168	168	31	165	169	34	16	1	0	136	138	24	139	144	34	7	0	0	-1.000	-3.000	1.478	1.284	3.727	2.197	0.011	156	941	0	2	Error	3	-3	3	-1	-50
3	1	22	"F48446_9e"	"F48446_9e"	10010	26940	150	168	170	29	164	166	31	19	4	0	158	165	43	151	154	26	33	13	0	0.571	0.429	0.768	0.810	3.693	0.740	0.007	156	802	11	20	-0.807	4	7	6	14	-50
3	2	22	"F48446_9g"	"F48446_9g"	10170	27000	120	312	319	59	164	165	29	99	95	0	304	306	65	150	153	25	99	95	0	0.961	0.994	0.976	1.012	1.788	0.987	0.578	120	511	302	311	-0.057	148	154	155	156	0
3	3	22	"F48446_9i"	"F48446_9i"	10370	27000	120	761	760	135	164	168	30	100	100	0	772	776	144	151	155	28	100	100	0	0.961	0.954	0.951	0.958	1.338	0.948	0.872	120	609	1218	1221	-0.057	597	621	596	625	0
3	4	22	"I12861_2a"	"I12861_2a"	10580	27020	150	152	155	32	160	163	30	12	3	0	128	132	30	150	153	29	7	1	0	0.364	0.278	0.891	0.828	3.097	0.692	0.028	156	856	-30	-23	-1.459	-8	-22	-5	-18	-50
3	5	22	"I12861_2c"	"I12861_2c"	10770	27020	150	163	162	35	162	166	38	14	2	0	142	142	31	149	154	34	8	1	0	-0.143	0.000	0.773	0.818	3.782	1.875	0.032	156	853	-6	-7	Error	1	-7	0	-7	-50
3	6	22	"I12861_2e"	"I12861_2e"	10970	26990	150	171	173	37	163	164	29	27	8	0	146	146	36	151	154	25	21	7	0	-1.600	-2.000	0.953	0.909	4.066	2.004	0.014	156	708	3	5	Error	8	-5	10	-5	-50
3	7	22	"J512_2i"	"J512_2i"	11150	27020	150	172	176	43	176	180	38	16	4	0	151	155	45	170	176	43	5	3	0	0.211	0.000	0.804	0.698	3.200	1.096	0.081	156	824	-23	-15	-2.248	-4	-19	0	-15	-50
3	8	22	"Ks592_1a"	"Ks592_1a"	11300	27010	90	205	219	69	191	195	38	34	21	0	209	257	129	187	190	43	42	30	0	0.636	0.400	0.685	0.748	3.970	0.249	0.061	52	337	36	98	-0.652	14	22	28	70	0
3	9	22	"Ks592_1c"	"Ks592_1c"	11530	27020	150	176	183	42	174	178	37	21	7	0	166	189	84	163	169	36	26	17	0	0.667	0.346	0.621	0.634	3.875	0.381	0.115	156	911	5	35	-0.585	2	3	9	26	-50
3	10	22	"Ks592_1e"	"Ks592_1e"	11660	27020	150	200	199	41	178	188	50	24	1	0	162	171	52	160	175	73	12	2	0	11.000	1.909	0.893	1.270	4.018	0.348	0.179	156	869	24	32	3.459	22	2	21	11	-50
3	11	22	"Ks592_1g"	"Ks592_1g"	11910	27010	150	236	265	117	200	207	49	41	25	0	209	321	296	181	193	73	32	22	0	1.286	0.464	0.908	0.879	3.805	0.296	0.310	156	829	64	205	0.363	36	28	65	140	-50
3	12	22	"Ks592_1i"	"Ks592_1i"	12070	27000	120	5297	4826	1185	211	213	39	100	100	0	7579	7017	1794	198	207	109	100	100	0	0.689	0.677	0.680	0.685	1.352	0.666	0.929	120	511	12467	11434	-0.537	5086	7381	4615	6819	0
3	13	22	"EMPTY"	"EMPTY"	12290	27010	150	267	282	86	185	190	40	67	50	0	249	296	123	176	185	93	46	33	0	1.123	0.808	0.767	0.909	2.811	0.757	0.586	156	753	155	217	0.168	82	73	97	120	-75
3	14	22	"EMPTY"	"EMPTY"	12480	27010	150	225	246	80	170	173	35	58	40	0	219	251	91	159	161	29	68	50	0	0.917	0.826	0.916	0.933	2.703	0.869	0.523	156	683	115	168	-0.126	55	60	76	92	-75
3	15	22	"EMPTY"	"EMPTY"	12670	27010	150	219	238	82	167	170	34	59	44	0	225	243	90	151	154	28	66	54	0	0.703	0.772	0.924	0.939	2.934	0.918	0.437	156	729	126	163	-0.509	52	74	71	92	-75
3	16	22	"EMPTY"	"EMPTY"	12860	27010	150	184	204	67	168	170	33	40	26	0	164	185	63	150	154	30	40	25	0	1.143	1.029	0.991	1.040	3.393	1.191	0.316	156	773	30	71	0.193	16	14	36	35	-75
3	17	22	"EMPTY"	"EMPTY"	13050	27010	150	223	248	96	169	172	34	59	42	0	212	238	104	154	158	32	58	48	0	0.931	0.940	1.049	1.022	2.599	0.936	0.499	156	717	112	163	-0.103	54	58	79	84	-75
3	18	22	"EMPTY"	"EMPTY"	13240	27010	150	210	228	78	160	163	32	58	42	0	199	223	86	147	151	29	60	48	0	0.962	0.895	0.965	0.983	2.835	0.939	0.464	156	678	102	144	-0.057	50	52	68	76	-75
3	19	22	"EMPTY"	"EMPTY"	13430	27010	150	158	159	32	155	157	28	16	3	0	137	142	30	141	145	27	12	5	0	-0.750	4.000	0.962	0.914	3.905	1.264	0.037	156	678	-1	5	Error	3	-4	4	1	-75
3	20	22	"EMPTY"	"EMPTY"	13620	27010	150	159	161	27	161	164	28	14	2	0	139	140	21	141	145	26	8	1	0	1.000	0.000	1.167	1.331	3.701	2.916	0.005	156	692	-4	-1	0.000	-2	-2	0	-1	-75
3	21	22	"EMPTY"	"EMPTY"	13810	27010	150	162	163	28	166	168	30	11	1	0	144	145	26	140	145	29	17	3	0	-1.000	-0.600	1.000	0.910	3.636	1.459	0.005	156	755	0	2	Error	-4	4	-3	5	-75
3	22	22	"EMPTY"	"EMPTY"	14000	27010	150	163	164	28	163	165	30	13	3	0	136	138	21	138	141	28	10	0	0	0.000	100000.000	1.496	1.324	3.493	1.984	0.016	156	882	-2	1	Error	0	-2	1	0	-75
4	1	1	"PFA0039"	"A1411_1"	14440	22970	130	3439	3455	1012	179	183	33	100	100	0	6080	6073	1791	152	161	104	100	100	0	0.550	0.553	0.536	0.548	1.371	0.517	0.882	120	632	9188	9197	-0.863	3260	5928	3276	5921	0
4	2	1	"PFA0101"	"A21885_1"	14640	22970	150	9444	8532	3946	178	183	47	100	100	0	7041	6377	3031	153	161	94	98	96	0	1.345	1.342	1.324	1.450	2.081	1.346	0.890	156	802	16154	14578	0.428	9266	6888	8354	6224	0
4	3	1	"PFA0019"	"A11546_1"	14830	22970	130	674	663	148	182	186	39	100	100	0	725	735	187	152	156	30	100	100	0	0.859	0.825	0.792	0.825	1.400	0.796	0.841	120	583	1065	1064	-0.220	492	573	481	583	0
4	4	1	"PFA0144"	"A31870_1"	15010	22970	130	4862	4765	1218	194	201	44	100	100	0	7038	6924	1711	157	164	37	100	100	0	0.678	0.675	0.666	0.666	1.362	0.643	0.900	120	607	11549	11338	-0.560	4668	6881	4571	6767	0
4	5	1	"PFA0009"	"A10325_29"	15210	22970	140	51455	48057	14765	203	213	57	100	100	7	10547	10048	3572	157	162	36	98	98	0	4.933	4.838	4.776	4.752	1.500	4.991	0.889	156	681	61642	57745	2.302	51252	10390	47854	9891	0
4	6	1	"PFA0012"	"A10325_32"	15400	22970	140	49295	46665	15499	214	223	59	100	100	11	10995	11175	4459	162	173	60	98	98	0	4.531	4.218	4.200	4.230	1.687	4.322	0.876	156	703	59914	57464	2.180	49081	10833	46451	11013	0
4	7	1	"PFA0030"	"A12797_1"	15590	22970	130	897	973	307	203	211	53	99	99	0	1359	1346	386	160	172	65	100	100	0	0.579	0.649	0.634	0.629	1.484	0.619	0.850	120	561	1893	1956	-0.789	694	1199	770	1186	0
4	8	1	"PFB0005"	"B11"	15770	22970	140	375	386	109	175	181	52	98	87	0	269	274	68	145	153	61	86	51	0	1.613	1.636	1.624	1.666	1.972	1.466	0.449	156	677	324	340	0.690	200	124	211	129	0
4	9	1	"PFB0219"	"B57"	15970	22980	150	271	278	68	178	185	55	74	39	0	275	293	131	148	158	65	87	47	0	0.732	0.690	0.761	0.678	2.027	0.483	0.386	156	712	220	245	-0.450	93	127	100	145	0
4	10	1	"PFB0285"	"B92"	16150	22970	130	954	968	276	186	194	51	100	100	0	634	726	356	157	184	114	100	93	0	1.610	1.374	1.538	1.476	1.696	1.254	0.586	120	562	1245	1351	0.687	768	477	782	569	0
4	11	1	"PFB0008"	"B114"	16350	22970	140	780	785	270	179	193	100	96	94	0	1028	1042	424	150	171	114	95	92	0	0.685	0.679	0.677	0.697	1.920	0.637	0.817	156	692	1479	1498	-0.547	601	878	606	892	0
4	12	1	"PFB0034"	"B165"	16530	22970	130	1536	1656	906	173	183	91	100	99	0	2031	2200	1266	145	153	69	100	100	0	0.723	0.722	0.764	0.723	1.544	0.673	0.699	120	607	3249	3538	-0.469	1363	1886	1483	2055	0
4	13	1	"PFB0089"	"B319"	16730	22970	130	1611	1659	460	179	182	38	100	100	0	3163	3161	841	146	151	47	100	100	0	0.475	0.491	0.484	0.483	1.329	0.468	0.880	120	664	4449	4495	-1.075	1432	3017	1480	3015	0
4	14	1	"PFB0104"	"B351"	16940	22970	130	277	290	61	179	183	36	92	70	0	265	271	58	148	154	48	90	67	0	0.838	0.902	0.944	0.875	2.277	2.231	0.203	120	613	215	234	-0.256	98	117	111	123	0
4	15	1	"PFB0113"	"B372"	17110	22970	140	769	738	213	177	181	34	99	98	0	1044	996	299	145	147	26	100	98	0	0.659	0.659	0.671	0.652	1.883	0.645	0.845	156	638	1491	1412	-0.603	592	899	561	851	0
4	16	1	"PFB0116"	"B380"	17300	22970	140	226	245	80	171	173	29	66	44	0	230	256	106	134	137	26	90	79	0	0.573	0.607	0.690	0.681	2.905	0.600	0.354	156	651	151	196	-0.804	55	96	74	122	0
4	17	1	"PFB0118"	"B383"	17500	22970	140	1159	1102	376	169	171	29	100	98	0	1488	1455	418	133	135	21	100	100	0	0.731	0.706	0.731	0.652	1.923	0.718	0.868	156	655	2345	2255	-0.453	990	1355	933	1322	0
4	18	1	"PFB0140"	"B432"	17680	22970	140	845	810	250	174	178	35	98	98	0	1206	1200	339	140	143	27	100	100	0	0.629	0.600	0.611	0.577	1.800	0.596	0.863	156	649	1737	1696	-0.668	671	1066	636	1060	0
4	19	1	"PFC0315"	"C9"	17870	22970	130	846	892	340	178	182	43	100	100	0	779	826	275	140	144	31	100	100	0	1.045	1.041	1.007	0.992	1.456	1.085	0.854	120	582	1307	1400	0.064	668	639	714	686	0
4	20	1	"PFC0207"	"C56"	18070	22970	140	572	545	162	172	178	49	95	92	0	535	535	140	135	141	44	99	97	0	1.000	0.933	0.941	0.845	2.106	0.973	0.788	156	668	800	773	0.000	400	400	373	400	0
4	21	1	"PFC0316"	"C96"	18260	22970	140	324	330	82	174	179	42	94	81	0	377	383	105	136	140	39	98	98	0	0.622	0.632	0.631	0.613	2.031	0.612	0.594	156	617	391	403	-0.684	150	241	156	247	0
4	22	1	"PFC0007"	"C114"	18450	22970	140	766	735	217	173	176	44	96	95	0	890	844	255	131	136	31	99	99	0	0.781	0.788	0.776	0.779	1.890	0.787	0.862	156	788	1352	1275	-0.356	593	759	562	713	0
4	1	2	"PFC0021"	"C134"	14470	23180	130	251	263	79	176	180	36	85	54	0	356	366	67	152	161	106	100	45	0	0.368	0.407	0.380	0.357	2.147	0.413	0.311	120	600	279	301	-1.444	75	204	87	214	0
4	2	2	"PFC0034"	"C161"	14650	23170	130	1104	1069	287	183	186	34	100	100	0	1304	1297	374	157	163	37	100	100	0	0.803	0.777	0.782	0.779	1.458	0.738	0.839	120	512	2068	2026	-0.317	921	1147	886	1140	0
4	3	2	"PFJ0545"	"J687_3"	14850	23170	140	336	333	82	186	187	32	89	80	0	494	493	156	155	161	33	96	95	0	0.442	0.435	0.435	0.410	2.177	0.427	0.668	156	573	489	485	-1.176	150	339	147	338	0
4	4	2	"PFK0100"	"Km695_2"	15050	23170	120	196	205	52	192	198	38	23	11	0	231	241	60	155	161	34	85	56	0	0.053	0.151	0.340	0.311	3.969	0.432	0.111	120	472	80	99	-4.248	4	76	13	86	0
4	5	2	"PFK0134"	"Km993_1"	15220	23170	140	614	620	187	210	217	51	98	94	0	576	563	187	161	165	30	95	94	0	0.973	1.020	0.958	1.027	1.946	1.010	0.750	156	520	819	812	-0.039	404	415	410	402	0
4	6	2	"PFK0052"	"Km3535_1"	15410	23180	130	290	290	57	227	232	49	58	23	0	363	368	67	164	165	26	100	100	0	0.317	0.309	0.352	0.319	2.125	0.393	0.356	120	379	262	267	-1.659	63	199	63	204	0
4	7	2	"PFK0059"	"Km3703_4"	15610	23170	140	610	621	169	220	225	52	98	98	0	414	431	149	164	167	33	96	96	0	1.560	1.502	1.521	1.559	1.814	1.426	0.571	156	476	640	668	0.642	390	250	401	267	0
4	8	2	"PFK0303"	"Kn267_1"	15790	23170	130	369	388	90	191	197	66	92	76	0	472	473	117	150	155	35	100	100	0	0.553	0.610	0.595	0.567	1.774	0.561	0.533	120	489	500	520	-0.855	178	322	197	323	0
4	9	2	"PFK0297"	"Kn2497_2"	15990	23170	140	383	386	86	183	191	58	94	83	0	641	631	159	151	158	39	99	98	0	0.408	0.423	0.414	0.406	1.594	0.406	0.756	156	527	690	683	-1.293	200	490	203	480	0
4	10	2	"PFK0436"	"Kn5150_1"	16170	23170	140	12218	12386	4459	190	199	61	100	100	0	7631	7473	2993	157	164	38	98	98	0	1.609	1.667	1.599	1.751	1.868	1.671	0.873	156	507	19502	19512	0.686	12028	7474	12196	7316	0
4	11	2	"PFK0536"	"Kn8928_1"	16360	23170	140	698	730	243	187	197	100	100	93	0	696	723	259	150	158	67	98	96	0	0.936	0.948	0.920	0.949	1.627	0.963	0.772	156	596	1057	1116	-0.096	511	546	543	573	0
4	12	2	"PFK0544"	"Kn9335_1"	16560	23170	130	285	308	95	175	183	92	64	15	0	444	466	165	141	149	70	100	100	0	0.363	0.409	0.382	0.363	1.856	0.572	0.406	120	543	413	458	-1.462	110	303	133	325	0
4	13	2	"PFK0875"	"Ks2_1"	16750	23170	140	325	330	74	175	177	30	96	89	0	347	350	84	143	146	26	100	97	0	0.735	0.749	0.772	0.708	1.861	0.749	0.618	156	562	354	362	-0.444	150	204	155	207	0
4	14	2	"PFK0879"	"Ks2_14"	16930	23170	130	2464	2388	542	183	186	35	100	100	0	3229	3130	690	147	151	32	100	100	0	0.740	0.739	0.746	0.731	1.365	0.710	0.872	120	491	5363	5188	-0.434	2281	3082	2205	2983	0
4	15	2	"PFK1056"	"Ks54_1"	17130	23170	140	1257	1229	373	177	182	36	100	100	0	1642	1542	514	141	145	34	97	96	0	0.720	0.751	0.731	0.814	1.988	0.728	0.859	156	471	2581	2453	-0.475	1080	1501	1052	1401	0
4	16	2	"PFK1101"	"Ks59_1"	17310	23170	140	643	649	195	170	172	30	100	99	0	578	590	185	131	135	25	98	97	0	1.058	1.044	1.045	1.056	1.770	1.040	0.814	156	592	920	938	0.082	473	447	479	459	0
4	17	2	"PFK1165"	"Ks72_6"	17510	23160	130	1132	1180	344	171	174	29	100	100	0	660	671	177	135	138	31	100	100	0	1.830	1.882	1.885	1.878	1.391	1.874	0.827	120	504	1486	1545	0.872	961	525	1009	536	0
4	18	2	"PFK1183"	"Ks75_9"	17710	23170	150	252	261	60	175	178	33	80	56	0	371	371	78	138	143	35	100	97	0	0.330	0.369	0.384	0.326	2.087	0.390	0.449	156	558	310	319	-1.597	77	233	86	233	0
4	19	2	"PFK1209"	"Ks82_1"	17900	23170	140	937	915	327	170	173	44	98	94	0	1310	1305	427	132	138	34	100	98	0	0.651	0.635	0.648	0.601	1.814	0.638	0.848	156	494	1945	1918	-0.619	767	1178	745	1173	0
4	20	2	"PFK1228"	"Ks83_8"	18090	23170	140	744	741	253	163	169	43	97	94	0	1655	1639	499	125	129	29	100	99	0	0.380	0.382	0.381	0.356	1.723	0.381	0.854	156	466	2111	2092	-1.397	581	1530	578	1514	0
4	21	2	"PFK0643"	"Ks127_5"	18280	23160	140	466	463	124	166	169	30	98	96	0	462	453	139	123	128	31	98	96	0	0.885	0.900	0.942	0.902	1.818	0.896	0.756	156	507	639	627	-0.176	300	339	297	330	0
4	22	2	"PFK0638"	"Ks127_16"	18470	23160	130	461	479	112	168	173	47	100	98	0	622	614	152	124	131	38	100	100	0	0.588	0.635	0.620	0.622	1.470	0.597	0.777	120	607	791	801	-0.765	293	498	311	490	0
4	1	3	"PFK0659"	"Ks133_2"	14480	23360	130	448	451	103	176	182	42	99	98	0	410	436	133	151	160	48	99	99	0	1.050	0.965	0.989	0.953	1.584	0.933	0.693	120	646	531	560	0.071	272	259	275	285	0
4	2	3	"PFK0667"	"Ks139_1"	14690	23350	120	199	222	77	181	189	43	34	20	0	183	230	113	157	170	58	40	26	0	0.692	0.562	0.838	0.767	3.020	0.571	0.272	120	499	44	114	-0.531	18	26	41	73	0
4	3	3	"PFK0682"	"Ks152_11"	14860	23370	140	237	252	63	182	185	32	68	42	0	231	244	79	155	159	29	79	59	0	0.724	0.787	0.797	0.798	2.569	0.688	0.336	156	481	131	159	-0.467	55	76	70	89	0
4	4	3	"PFK0686"	"Ks155_1"	15040	23370	130	777	783	152	188	192	35	100	100	0	710	694	165	157	162	31	98	98	0	1.065	1.108	1.104	1.163	1.606	1.049	0.836	120	526	1142	1132	0.091	589	553	595	537	0
4	5	3	"PFA0001"	"A10325_1"	15290	23350	150	186	198	56	188	192	46	23	8	0	166	197	95	154	162	62	18	10	0	-0.167	0.233	1.216	1.213	3.823	0.501	0.314	156	604	10	53	Error	-2	12	10	43	-50
4	6	3	"PFA0004"	"A10325_16"	15470	23320	150	202	216	67	194	199	50	21	10	0	177	200	78	157	165	66	21	10	0	0.400	0.512	1.293	1.330	3.585	0.772	0.556	156	509	28	65	-1.322	8	20	22	43	-50
4	7	3	"PFA0008"	"A10325_26"	15640	23340	110	234	251	69	204	211	54	40	18	0	228	247	77	166	176	46	58	33	0	0.484	0.580	0.632	0.607	3.772	0.928	0.121	80	336	92	128	-1.047	30	62	47	81	0
4	8	3	"PFA0016"	"A10935_1"	15810	23370	130	7407	7257	1716	203	212	68	100	100	0	6072	6050	1312	163	174	47	100	100	0	1.219	1.198	1.211	1.191	1.291	1.197	0.906	120	606	13113	12941	0.286	7204	5909	7054	5887	0
4	9	3	"PFA0020"	"A11962_1"	16010	23360	130	313	316	69	196	201	39	88	73	0	264	278	69	158	164	37	94	79	0	1.104	1.000	0.974	0.959	2.033	1.027	0.516	120	572	223	240	0.142	117	106	120	120	0
4	10	3	"PFA0023"	"A12312_15"	16190	23370	130	324	331	69	190	194	35	95	85	0	489	486	97	153	157	29	100	100	0	0.399	0.423	0.427	0.400	1.710	0.422	0.600	120	542	470	474	-1.326	134	336	141	333	0
4	11	3	"PFA0047"	"A14801_11"	16380	23380	130	542	543	119	186	187	32	99	98	0	1032	1039	211	147	151	28	100	100	0	0.402	0.400	0.395	0.380	1.511	0.404	0.845	120	529	1241	1249	-1.314	356	885	357	892	0
4	12	3	"PFA0051"	"A14801_2"	16590	23370	140	271	294	114	181	190	79	58	17	0	336	341	93	143	149	37	96	95	0	0.466	0.571	0.492	0.493	2.167	0.805	0.318	156	512	283	311	-1.101	90	193	113	198	0
4	13	3	"PFA0053"	"A14801_24"	16770	23370	140	1076	1060	285	178	188	84	99	98	0	609	597	161	144	148	36	98	97	0	1.931	1.947	1.901	1.932	1.669	2.017	0.830	156	445	1363	1335	0.949	898	465	882	453	0
4	14	3	"PFA0056"	"A14801_31"	16970	23360	150	212	215	47	179	183	34	49	21	0	186	198	63	146	151	36	51	23	0	0.825	0.692	1.016	0.944	3.959	0.702	0.197	156	477	73	88	-0.278	33	40	36	52	-50
4	15	3	"PFA0058"	"A14801_37"	17150	23360	150	211	220	68	181	184	35	42	21	0	184	199	52	147	153	37	49	26	0	0.811	0.750	1.000	1.081	2.805	1.157	0.180	156	588	67	91	-0.303	30	37	39	52	-50
4	16	3	"PFA0060"	"A14801_6"	17390	23380	80	198	217	58	177	182	36	42	26	0	183	189	54	146	149	33	55	26	0	0.568	0.930	0.899	1.065	4.289	1.127	0.114	52	237	58	83	-0.817	21	37	40	43	0
4	17	3	"PFA0083"	"A18792_11"	17530	23360	140	238	242	51	171	173	29	78	57	0	218	225	44	134	137	32	92	68	0	0.798	0.780	0.797	0.832	2.559	0.858	0.314	156	584	151	162	-0.326	67	84	71	91	0
4	18	3	"PFA0087"	"A18792_19"	17730	23370	130	199	216	61	170	171	27	51	32	0	202	217	59	128	129	19	97	81	0	0.392	0.517	0.522	0.439	3.034	0.772	0.383	120	440	103	135	-1.351	29	74	46	89	0
4	19	3	"PFA0098"	"A20643_1"	17910	23360	140	330	336	77	167	168	27	98	94	0	226	238	77	125	127	20	97	92	0	1.614	1.496	1.577	1.567	2.109	1.423	0.482	156	433	264	282	0.691	163	101	169	113	0
4	20	3	"PFA0103"	"A21885_19"	18100	23360	140	904	856	285	168	171	32	97	96	0	1071	1025	347	126	128	22	99	98	0	0.779	0.765	0.792	0.761	2.179	0.759	0.851	156	564	1681	1587	-0.361	736	945	688	899	0
4	21	3	"PFA0105"	"A21885_20"	18290	23360	130	711	705	180	170	171	31	100	99	0	824	827	210	126	130	29	100	100	0	0.775	0.763	0.782	0.740	1.431	0.744	0.842	120	526	1239	1236	-0.368	541	698	535	701	0
4	22	3	"PFA0107"	"A21885_9"	18490	23360	140	274	277	55	169	170	31	92	80	0	249	251	56	128	132	28	94	89	0	0.868	0.878	0.903	0.891	2.325	0.876	0.511	156	733	226	231	-0.205	105	121	108	123	0
4	1	4	"PFA0130"	"A2546_1"	14500	23560	130	2449	2306	632	178	185	47	100	100	0	3956	3681	1074	152	159	45	100	100	0	0.597	0.603	0.589	0.601	1.526	0.572	0.882	120	646	6075	5657	-0.744	2271	3804	2128	3529	0
4	2	4	"PFA0132"	"A26463_1"	14690	23590	150	209	220	60	181	187	44	38	17	0	228	253	94	154	159	36	76	53	0	0.378	0.394	0.519	0.517	3.093	0.530	0.222	156	587	102	138	-1.402	28	74	39	99	-50
4	3	4	"PFA0137"	"A29544_1"	14890	23540	150	176	180	37	187	188	33	15	4	0	166	170	33	153	157	29	30	7	0	-0.846	-0.412	1.467	1.361	4.393	0.566	0.013	156	498	2	10	Error	-11	13	-7	17	-50
4	4	4	"PFA0145"	"A31914_2"	15070	23560	140	5345	4941	1953	187	189	33	100	100	0	2969	2791	1043	154	158	31	99	98	0	1.832	1.803	1.850	1.837	2.030	1.873	0.887	156	510	7973	7391	0.874	5158	2815	4754	2637	0
4	5	4	"PFA0147"	"A31914_5"	15260	23560	140	715	686	190	183	186	33	100	98	0	718	663	204	150	156	30	96	96	0	0.937	0.981	0.981	1.016	2.069	0.967	0.821	156	637	1100	1016	-0.094	532	568	503	513	0
4	6	4	"PFA0149"	"A31914_8"	15460	23560	130	280	279	56	182	185	45	81	52	0	346	355	68	147	153	59	98	92	0	0.492	0.466	0.490	0.445	1.771	0.491	0.571	120	574	297	305	-1.022	98	199	97	208	0
4	7	4	"PFC0052"	"C198"	15640	23540	150	186	188	36	190	197	45	10	1	0	164	173	41	156	167	42	20	8	0	-0.500	-0.118	0.864	0.861	4.234	0.852	0.112	156	709	4	15	Error	-4	8	-2	17	-50
4	8	4	"PFC0057"	"C216"	15850	23610	150	195	203	48	195	200	45	19	7	0	189	199	64	159	168	43	42	18	0	0.000	0.200	0.705	0.626	3.261	0.609	0.161	156	622	30	48	Error	0	30	8	40	-50
4	9	4	"PFC0059"	"C222"	16040	23580	110	236	266	111	188	192	36	53	35	0	228	260	105	148	156	36	78	53	0	0.600	0.696	0.495	0.629	3.293	0.798	0.203	80	424	128	190	-0.737	48	80	78	112	0
4	10	4	"PFC0062"	"C228"	16220	23570	130	204	222	67	184	187	35	40	23	0	239	256	69	145	154	68	72	25	0	0.213	0.342	0.429	0.391	3.171	0.252	0.130	120	577	114	149	-2.233	20	94	38	111	0
4	11	4	"PFC0068"	"C237"	16400	23560	140	1094	1089	354	183	185	33	100	99	0	778	777	201	142	150	70	99	98	0	1.432	1.427	1.469	1.365	1.699	1.532	0.824	156	536	1547	1541	0.518	911	636	906	635	0
4	12	4	"PFC0072"	"C244"	16600	23560	140	786	774	241	184	194	84	95	92	0	734	708	170	144	153	63	100	98	0	1.020	1.046	1.076	0.989	1.698	1.125	0.830	156	499	1192	1154	0.029	602	590	590	564	0
4	13	4	"PFC0092"	"C291"	16780	23560	140	451	453	105	186	196	86	96	82	0	580	581	153	146	153	66	98	95	0	0.611	0.614	0.592	0.606	1.708	0.629	0.650	156	461	699	702	-0.712	265	434	267	435	0
4	14	4	"PFC0094"	"C296"	16970	23550	140	496	503	154	184	186	32	98	96	0	553	537	174	145	149	33	96	94	0	0.765	0.814	0.818	0.817	2.033	0.821	0.782	156	525	720	711	-0.387	312	408	319	392	0
4	15	4	"PFC0096"	"C299"	17160	23550	130	284	291	61	182	187	35	92	70	0	243	252	61	146	153	39	89	65	0	1.052	1.028	1.051	1.103	2.045	1.127	0.505	120	577	199	215	0.073	102	97	109	106	0
4	16	4	"PFC0099"	"C302"	17360	23550	140	295	297	59	181	184	37	88	75	0	257	265	61	144	149	32	94	84	0	1.009	0.959	0.969	0.962	1.844	1.004	0.567	156	584	227	237	0.013	114	113	116	121	0
4	17	4	"PFC0101"	"C307"	17540	23550	130	269	273	56	177	180	35	87	66	0	325	324	65	140	142	30	100	100	0	0.497	0.522	0.497	0.453	2.123	0.544	0.489	120	505	277	280	-1.008	92	185	96	184	0
4	18	4	"PFC0103"	"C311"	17760	23540	150	191	198	38	176	178	29	37	16	0	156	161	31	137	140	24	41	21	0	0.789	0.917	1.263	1.132	3.767	1.910	0.085	156	536	34	46	-0.341	15	19	22	24	-50
4	19	4	"PFC0123"	"C370"	17920	23550	130	307	314	69	173	174	28	97	88	0	516	511	106	131	135	24	100	100	0	0.348	0.371	0.354	0.330	1.885	0.367	0.628	120	508	519	521	-1.523	134	385	141	380	0
4	20	4	"PFC0125"	"C374"	18140	23570	100	195	216	83	171	175	31	45	28	0	200	205	57	128	130	20	82	67	0	0.333	0.584	0.640	0.625	4.217	1.333	0.152	80	417	96	122	-1.585	24	72	45	77	0
4	21	4	"PFC0127"	"C38"	18310	23550	130	508	518	129	170	174	29	98	98	0	343	365	99	128	129	19	100	100	0	1.572	1.468	1.462	1.423	1.831	1.578	0.690	120	496	553	585	0.653	338	215	348	237	0
4	22	4	"PFC0129"	"C382"	18490	23550	140	481	508	182	170	172	33	98	98	0	512	526	200	127	131	27	95	94	0	0.808	0.847	0.794	0.827	2.012	0.842	0.758	156	685	696	737	-0.308	311	385	338	399	0
4	1	5	"PFC0131"	"C385"	14510	23760	150	225	223	44	174	177	42	53	21	0	253	254	53	148	152	30	92	76	0	0.486	0.462	0.537	0.523	2.583	0.478	0.170	156	736	156	155	-1.042	51	105	49	106	0
4	2	5	"PFC0133"	"C387"	14690	23750	130	257	265	63	173	176	35	76	58	0	356	374	103	149	151	23	100	100	0	0.406	0.409	0.403	0.349	2.265	0.406	0.513	120	458	291	317	-1.301	84	207	92	225	0
4	3	5	"PFC0149"	"C427"	14880	23750	130	271	304	109	178	180	32	84	70	0	272	300	105	148	152	27	99	92	0	0.750	0.829	0.818	0.691	2.303	0.849	0.520	120	550	217	278	-0.415	93	124	126	152	0
4	4	5	"PFC0151"	"C43"	15080	23750	140	495	508	155	182	185	35	98	96	0	441	457	161	151	157	32	96	94	0	1.079	1.065	1.094	1.069	2.068	1.038	0.674	156	602	603	632	0.110	313	290	326	306	0
4	5	5	"PFC0153"	"C436"	15310	23740	80	225	352	500	182	190	44	48	21	0	219	222	65	155	166	45	61	25	0	0.672	2.537	0.888	1.095	3.111	11.274	0.104	52	288	107	237	-0.574	43	64	170	67	0
4	6	5	"PFC0155"	"C441"	15470	23760	130	327	344	84	173	190	144	55	10	0	648	647	146	147	156	79	100	100	0	0.307	0.342	0.331	0.318	1.617	0.549	0.350	120	524	655	671	-1.702	154	501	171	500	0
4	7	5	"PFC0157"	"C445"	15650	23790	150	197	205	53	179	226	349	0	0	0	179	192	55	152	185	278	0	0	0	0.667	0.650	0.960	1.000	3.104	0.933	0.228	156	547	45	66	-0.585	18	27	26	40	-50
4	8	5	"PFC0159"	"C447"	15840	23750	140	649	652	226	181	185	36	99	96	0	537	546	153	151	155	31	99	98	0	1.212	1.192	1.183	1.125	1.860	1.279	0.758	156	417	854	866	0.278	468	386	471	395	0
4	9	5	"PFD0373"	"D42243_45"	16030	23750	140	2192	2126	954	182	185	36	98	94	0	9720	9614	3775	152	155	29	100	100	0	0.210	0.205	0.214	0.188	1.826	0.205	0.900	156	526	11578	11406	-2.251	2010	9568	1944	9462	0
4	10	5	"PFD0380"	"D42715_1"	16230	23780	90	213	220	49	181	185	34	46	26	0	207	227	71	143	154	85	36	13	0	0.500	0.464	0.627	0.553	3.125	0.593	0.264	52	349	96	123	-1.000	32	64	39	84	0
4	11	5	"PFD0387"	"D42954_2"	16430	23750	150	192	198	38	178	182	34	28	9	0	160	167	36	141	148	64	14	1	0	0.737	0.769	0.944	0.910	4.004	1.519	0.119	156	646	33	46	-0.441	14	19	20	26	-50
4	12	5	"PFD0397"	"D45582_1"	16620	23770	90	223	240	89	184	187	35	51	30	0	201	217	75	151	153	27	67	48	0	0.780	0.848	1.150	1.019	2.822	1.034	0.292	52	285	89	122	-0.358	39	50	56	66	0
4	13	5	"PFD0405"	"D4722_1"	16770	23750	120	314	343	99	187	205	136	46	11	0	346	371	105	146	156	78	97	75	0	0.635	0.693	0.685	0.641	1.864	0.680	0.577	120	452	327	381	-0.655	127	200	156	225	0
4	14	5	"PFD0416"	"D49176_11"	16960	23750	130	994	991	143	194	210	129	100	100	0	1060	1075	157	147	160	83	100	100	0	0.876	0.859	0.848	0.856	1.273	0.845	0.846	120	548	1713	1725	-0.191	800	913	797	928	0
4	15	5	"PFD0438"	"D49176_65"	17170	23780	110	213	251	107	191	200	60	31	21	0	214	256	121	147	161	80	41	22	0	0.328	0.550	0.730	0.647	3.635	0.785	0.405	80	439	89	169	-1.607	22	67	60	109	0
4	16	5	"PFD0441"	"D49176_7"	17340	23750	130	1703	1655	338	187	191	40	100	100	0	1569	1521	292	144	150	37	100	100	0	1.064	1.066	1.079	1.057	1.301	1.066	0.892	120	511	2941	2845	0.089	1516	1425	1468	1377	0
4	17	5	"PFD0444"	"D49942_10"	17530	23740	130	18233	17219	4256	193	195	38	100	100	0	9836	9239	2395	150	154	28	100	100	0	1.862	1.873	1.915	1.903	1.422	1.858	0.912	120	556	27726	26115	0.897	18040	9686	17026	9089	0
4	18	5	"PFD0446"	"D49942_3"	17730	23740	130	2760	2702	634	186	191	35	100	100	0	1937	1854	511	150	152	23	99	99	0	1.440	1.477	1.461	1.572	1.653	1.420	0.908	120	566	4361	4220	0.526	2574	1787	2516	1704	0
4	19	5	"PFD0448"	"D49942_6"	17910	23740	130	4723	4632	1122	175	178	31	100	100	0	2568	2564	703	137	139	24	100	99	0	1.871	1.836	1.846	1.936	1.564	1.782	0.923	120	526	6979	6884	0.904	4548	2431	4457	2427	0
4	20	5	"PFD0450"	"D49942_9"	18100	23740	130	19707	19866	7942	171	173	29	100	100	0	7502	7877	3105	127	129	21	100	100	0	2.649	2.541	2.391	2.546	1.463	2.516	0.880	120	557	26911	27445	1.405	19536	7375	19695	7750	0
4	21	5	"PFD0482"	"D56400_4"	18300	23740	130	267	268	46	170	175	32	92	79	0	216	220	40	126	128	20	99	92	0	1.078	1.043	1.091	1.025	2.136	1.193	0.390	120	540	187	192	0.108	97	90	98	94	0
4	22	5	"PFD0484"	"D56470_2"	18490	23740	120	510	510	90	169	174	38	100	100	0	325	331	67	126	129	26	100	98	0	1.714	1.663	1.678	1.709	1.486	1.612	0.761	120	562	540	546	0.777	341	199	341	205	0
4	1	6	"PFD0487"	"D56950_2"	14500	23950	130	964	928	192	176	176	31	100	100	0	1450	1405	259	151	153	24	100	100	0	0.607	0.600	0.589	0.592	1.335	0.592	0.876	120	618	2087	2006	-0.721	788	1299	752	1254	0
4	2	6	"PFD0490"	"D5782_1"	14690	23950	130	630	631	146	174	175	30	100	100	0	692	709	122	147	150	23	100	100	0	0.837	0.813	0.801	0.791	1.334	0.825	0.839	120	542	1001	1019	-0.257	456	545	457	562	0
4	3	6	"PFD0508"	"D6287_1"	14890	23950	130	249	257	65	178	178	29	84	63	0	233	239	60	147	150	26	89	73	0	0.826	0.859	0.906	0.926	2.342	0.979	0.351	120	549	157	171	-0.277	71	86	79	92	0
4	4	6	"PFD0510"	"D6287_13"	15100	23940	150	180	183	34	180	182	31	21	4	0	162	164	33	151	155	29	23	8	0	0.000	0.231	0.976	1.006	3.326	1.479	0.084	156	561	11	16	Error	0	11	3	13	-50
4	5	6	"PFD0529"	"D6287_55"	15260	23940	140	451	450	116	170	175	36	97	95	0	378	370	93	150	157	35	96	92	0	1.232	1.273	1.298	1.183	2.174	1.084	0.798	156	580	509	500	0.302	281	228	280	220	0
4	6	6	"PFD0532"	"D6287_61"	15470	23960	150	184	189	41	171	250	475	0	0	0	182	183	37	151	207	345	0	0	0	0.419	0.563	0.881	0.869	3.706	1.903	0.189	156	586	44	50	-1.254	13	31	18	32	-50
4	7	6	"PFD0536"	"D6287_69"	15670	23900	150	200	214	94	178	261	493	1	0	0	180	190	62	156	217	358	1	0	0	0.917	1.059	0.975	1.048	4.130	1.929	0.182	156	542	46	70	-0.126	22	24	36	34	-50
4	8	6	"PFD0538"	"D6287_70"	15850	23940	120	235	240	49	175	178	38	65	36	0	233	238	52	159	161	26	85	65	0	0.811	0.823	0.808	0.847	2.509	0.978	0.341	120	413	134	144	-0.303	60	74	65	79	0
4	9	6	"PFD0549"	"D64289_1"	16020	23940	130	33269	30819	5918	181	184	36	100	100	0	35079	33152	6304	159	162	27	100	100	0	0.948	0.929	0.942	0.931	1.304	0.907	0.897	120	477	68008	63631	-0.078	33088	34920	30638	32993	0
4	10	6	"PFD0558"	"D65681_2"	16210	23940	130	960	902	224	179	181	33	100	100	0	925	909	206	151	156	43	100	99	0	1.009	0.954	0.954	0.944	1.445	0.927	0.852	120	556	1555	1481	0.013	781	774	723	758	0
4	11	6	"PFE0558"	"E49_1"	16410	23940	120	338	333	61	177	178	33	97	90	0	274	277	52	147	151	42	97	79	0	1.268	1.200	1.262	1.185	1.896	1.288	0.556	120	494	288	286	0.342	161	127	156	130	0
4	12	6	"PFE0562"	"E5006_5"	16600	23940	140	1764	1722	643	177	178	31	99	98	0	1505	1414	499	148	150	25	96	96	0	1.169	1.220	1.272	1.194	2.283	1.252	0.862	156	541	2944	2811	0.226	1587	1357	1545	1266	0
4	13	6	"PFE0565"	"E5141_1"	16780	23940	130	454	475	173	179	202	163	88	32	0	619	630	128	146	154	62	100	100	0	0.581	0.612	0.599	0.574	1.487	0.783	0.375	120	488	748	780	-0.782	275	473	296	484	0
4	14	6	"PFE0569"	"E517_1"	16970	23930	140	593	591	185	184	209	156	91	71	0	733	724	230	148	160	85	95	93	0	0.699	0.707	0.712	0.705	1.898	0.760	0.601	156	572	994	983	-0.516	409	585	407	576	0
4	15	6	"PFE0579"	"E5479_3"	17170	23940	140	897	957	420	187	194	55	97	93	0	1275	1316	525	146	154	70	98	97	0	0.629	0.658	0.671	0.608	1.983	0.673	0.838	156	520	1839	1940	-0.669	710	1129	770	1170	0
4	16	6	"PFE0585"	"E598_1"	17360	23940	140	40494	40977	16238	194	196	34	100	100	5	19850	19936	7593	151	153	23	100	100	0	2.046	2.061	2.124	1.956	2.084	2.167	0.869	156	528	59999	60568	1.033	40300	19699	40783	19785	0
4	17	6	"PFE0608"	"E714_7"	17550	23940	120	299	298	52	200	203	33	85	74	0	242	250	44	157	159	24	97	86	0	1.165	1.054	1.064	1.026	2.405	1.157	0.318	120	498	184	191	0.220	99	85	98	93	0
4	18	6	"PFE0610"	"E7279_2"	17740	23940	130	351	353	64	194	195	33	98	93	0	587	584	93	153	155	24	100	100	0	0.362	0.369	0.347	0.344	1.566	0.373	0.681	120	576	591	590	-1.467	157	434	159	431	0
4	19	6	"PFE0613"	"E7418_1"	17940	23940	130	258	263	53	179	182	34	81	57	0	287	289	48	140	143	26	100	100	0	0.537	0.564	0.516	0.479	2.142	0.605	0.479	120	558	226	233	-0.896	79	147	84	149	0
4	20	6	"PFE0616"	"E7745_1"	18120	23930	130	230	240	57	170	173	32	74	45	0	224	230	44	128	131	27	97	89	0	0.625	0.686	0.776	0.647	2.537	0.796	0.321	120	514	156	172	-0.678	60	96	70	102	0
4	21	6	"PFE0619"	"E7861_3"	18300	23930	130	324	326	66	169	172	34	97	92	0	378	371	71	125	128	24	100	100	0	0.613	0.638	0.639	0.615	1.640	0.651	0.631	120	557	408	403	-0.707	155	253	157	246	0
4	22	6	"PFE0623"	"E8100_2"	18500	23930	130	2653	2594	734	168	172	31	100	100	0	1921	1805	493	126	128	20	100	100	0	1.384	1.445	1.438	1.431	1.445	1.431	0.862	120	680	4280	4105	0.469	2485	1795	2426	1679	0
4	1	7	"PFE0649"	"E8914_2"	14520	24140	130	289	292	52	179	181	31	95	80	0	463	461	78	154	156	24	100	100	0	0.356	0.368	0.372	0.339	1.785	0.359	0.506	120	584	419	420	-1.490	110	309	113	307	0
4	2	7	"PFE0654"	"E9225_1"	14710	24140	140	695	713	222	179	180	29	98	94	0	742	730	217	154	156	23	98	98	0	0.878	0.927	0.947	0.890	2.039	0.941	0.817	156	518	1104	1110	-0.188	516	588	534	576	0
4	3	7	"PFE0657"	"E9299_3"	14910	24130	140	265	294	108	180	182	28	78	61	0	319	345	132	153	155	24	95	91	0	0.512	0.594	0.528	0.495	2.973	0.627	0.519	156	537	251	306	-0.966	85	166	114	192	0
4	4	7	"PFE0659"	"E9299_6"	15090	24130	130	2187	2074	555	182	184	29	100	100	0	2487	2364	594	158	159	25	100	100	0	0.861	0.858	0.850	0.846	1.520	0.842	0.877	120	474	4334	4098	-0.216	2005	2329	1892	2206	0
4	5	7	"PFE0663"	"E9475_1"	15280	24140	130	539	518	132	175	178	31	99	98	0	905	876	176	159	162	27	100	100	0	0.488	0.478	0.493	0.445	1.595	0.490	0.801	120	533	1110	1060	-1.035	364	746	343	717	0
4	6	7	"PFE0668"	"E9987_1"	15470	24140	130	461	456	101	174	218	437	10	0	0	474	480	89	156	177	194	96	21	0	0.903	0.870	0.893	0.839	1.505	0.918	0.768	120	495	605	606	-0.148	287	318	282	324	0
4	7	7	"PFF0025"	"F10660_2"	15660	24130	120	271	297	84	181	247	462	0	0	0	403	424	99	161	205	292	30	0	0	0.372	0.441	0.391	0.370	2.236	1.211	0.208	120	549	332	379	-1.427	90	242	116	263	0
4	8	7	"PFF0029"	"F10730_3"	15850	24130	130	1210	1203	288	176	180	37	100	100	0	1423	1415	310	160	162	25	100	100	0	0.819	0.818	0.804	0.812	1.445	0.796	0.862	120	521	2297	2282	-0.289	1034	1263	1027	1255	0
4	9	7	"PFF0032"	"F10872_1"	16030	24130	130	440	446	103	179	183	40	100	95	0	512	508	115	159	171	119	95	84	0	0.739	0.765	0.785	0.746	1.571	0.562	0.529	120	522	614	616	-0.436	261	353	267	349	0
4	10	7	"PFF0035"	"F10935_2"	16220	24130	130	3084	3045	841	181	185	38	100	100	0	3298	3249	859	161	173	119	100	100	0	0.925	0.927	0.940	0.918	1.393	0.895	0.874	120	553	6040	5952	-0.112	2903	3137	2864	3088	0
4	11	7	"PFF0038"	"F10949_3"	16420	24140	130	750	741	173	182	183	30	100	98	0	815	818	135	159	162	34	100	100	0	0.866	0.848	0.845	0.811	1.432	0.887	0.853	120	555	1224	1218	-0.208	568	656	559	659	0
4	12	7	"PFF0040"	"F10953_1"	16610	24130	130	11940	11997	3643	178	179	30	100	100	0	6343	6410	2184	151	153	24	100	99	0	1.900	1.888	1.838	1.946	1.472	1.839	0.897	120	517	17954	18078	0.926	11762	6192	11819	6259	0
4	13	7	"PFF0668"	"F310_1"	16810	24150	140	228	263	142	178	186	96	22	8	0	201	241	153	148	153	39	64	30	0	0.943	0.914	0.907	0.881	2.905	1.363	0.320	156	543	103	178	-0.084	50	53	85	93	0
4	14	7	"PFF0671"	"F31319_2"	16990	24140	130	490	477	118	178	188	101	95	78	0	1447	1404	279	149	154	37	100	100	0	0.240	0.238	0.239	0.223	1.543	0.241	0.825	120	479	1610	1554	-2.057	312	1298	299	1255	0
4	15	7	"PFF0680"	"F31855_1"	17170	24130	130	374	395	108	182	183	29	100	95	0	365	383	82	149	151	23	100	100	0	0.889	0.910	0.853	0.840	1.739	1.003	0.668	120	498	408	447	-0.170	192	216	213	234	0
4	16	7	"PFF0682"	"F32050_1"	17370	24130	130	353	359	87	188	190	33	99	89	0	513	515	113	152	152	22	100	100	0	0.457	0.471	0.472	0.435	1.669	0.496	0.666	120	510	526	534	-1.130	165	361	171	363	0
4	17	7	"PFF0686"	"F32122_1"	17560	24130	130	1550	1532	335	192	192	34	100	100	0	1664	1619	360	155	157	25	100	100	0	0.900	0.915	0.934	0.914	1.288	0.925	0.878	120	520	2867	2804	-0.152	1358	1509	1340	1464	0
4	18	7	"PFF0693"	"F32325_1"	17750	24130	130	938	927	202	189	191	32	100	100	0	963	952	181	152	155	25	100	100	0	0.924	0.923	0.954	0.910	1.363	0.954	0.858	120	557	1560	1538	-0.115	749	811	738	800	0
4	19	7	"PFF0715"	"F33346_1"	17950	24130	130	752	763	201	182	185	33	100	100	0	602	648	190	146	149	25	100	100	0	1.250	1.157	1.151	1.150	1.383	1.169	0.862	120	547	1026	1083	0.322	570	456	581	502	0
4	20	7	"PFF0719"	"F33441_1"	18130	24120	130	4068	3940	1051	179	182	34	100	100	0	2827	2729	835	140	145	28	100	100	0	1.447	1.453	1.483	1.523	1.557	1.420	0.882	120	540	6576	6350	0.533	3889	2687	3761	2589	0
4	21	7	"PFF0722"	"F33612_1"	18320	24130	130	463	473	108	175	178	32	100	99	0	443	447	73	134	139	28	100	100	0	0.932	0.952	0.944	0.904	1.579	0.995	0.750	120	549	597	611	-0.102	288	309	298	313	0
4	22	7	"PFF0725"	"F33675_1"	18510	24130	130	246	264	81	176	181	37	71	48	0	293	320	112	134	141	39	100	97	0	0.440	0.473	0.482	0.412	2.546	0.525	0.371	120	701	229	274	-1.184	70	159	88	186	0
4	1	8	"PFF0728"	"F33814_1"	14530	24290	100	210	215	55	184	187	37	35	18	0	214	229	60	156	165	43	62	36	0	0.448	0.425	0.703	0.775	3.556	0.680	0.125	80	413	84	104	-1.158	26	58	31	73	0
4	2	8	"PFF0734"	"F34109_1"	14710	24320	130	389	397	80	183	184	31	99	98	0	337	352	103	157	162	29	98	95	0	1.144	1.097	1.184	1.136	1.922	0.976	0.516	120	549	386	409	0.195	206	180	214	195	0
4	3	8	"PFF0764"	"F35293_1"	14910	24320	130	440	438	73	178	181	28	100	100	0	391	386	73	156	158	24	99	97	0	1.115	1.130	1.088	1.157	1.682	1.105	0.713	120	559	497	490	0.157	262	235	260	230	0
4	4	8	"PFF0773"	"F35453_1"	15110	24320	130	211	225	64	181	185	32	48	29	0	218	241	80	164	167	28	71	47	0	0.556	0.571	0.737	0.734	3.225	0.698	0.235	120	600	84	121	-0.848	30	54	44	77	0
4	5	8	"PFF0777"	"F35590_1"	15320	24320	100	202	214	51	184	187	36	36	18	0	230	235	54	168	172	28	77	56	0	0.290	0.448	0.622	0.552	3.235	0.811	0.107	80	391	80	97	-1.784	18	62	30	67	0
4	6	8	"PFF0781"	"F35756_2"	15480	24330	130	836	800	184	181	187	58	99	99	0	1085	1070	188	164	168	28	100	100	0	0.711	0.683	0.671	0.654	1.437	0.716	0.850	120	524	1576	1525	-0.492	655	921	619	906	0
4	7	8	"PFF0784"	"F35756_5"	15680	24330	130	496	515	110	180	187	58	99	99	0	882	893	158	165	168	29	100	100	0	0.441	0.460	0.447	0.441	1.456	0.486	0.712	120	557	1033	1063	-1.182	316	717	335	728	0
4	8	8	"PFF0788"	"F35774_1"	15860	24320	130	3893	3784	779	175	179	36	100	100	0	2595	2512	590	160	162	26	100	100	0	1.527	1.534	1.513	1.580	1.411	1.497	0.917	120	536	6153	5961	0.611	3718	2435	3609	2352	0
4	9	8	"PFF0818"	"F36648_1"	16060	24320	130	501	519	118	177	182	40	100	100	0	736	720	164	157	169	119	99	96	0	0.560	0.607	0.612	0.605	1.518	0.580	0.813	120	525	903	905	-0.838	324	579	342	563	0
4	10	8	"PFF0821"	"F3666_3"	16240	24320	130	228	235	51	181	184	37	55	27	0	260	268	58	164	176	129	23	2	0	0.490	0.519	0.600	0.514	2.452	0.690	0.252	120	445	143	158	-1.030	47	96	54	104	0
4	11	8	"PFF0823"	"F36721_3"	16430	24320	130	241	257	75	182	183	30	75	47	0	243	253	52	161	162	24	95	83	0	0.720	0.815	0.817	0.797	2.817	1.177	0.262	120	490	141	167	-0.475	59	82	75	92	0
4	12	8	"PFF0825"	"F36734_1"	16620	24320	130	227	237	58	180	182	31	60	38	0	259	274	62	153	155	23	99	93	0	0.443	0.471	0.482	0.439	2.724	0.554	0.360	120	511	153	178	-1.173	47	106	57	121	0
4	13	8	"PFF0827"	"F36803_1"	16810	24320	130	357	398	132	181	184	36	95	88	0	531	559	149	152	156	29	100	100	0	0.464	0.533	0.492	0.466	1.679	0.594	0.646	120	468	555	624	-1.107	176	379	217	407	0
4	14	8	"PFF0831"	"F37098_2"	17000	24320	130	1155	1137	284	186	188	36	100	100	0	1416	1408	321	156	162	38	100	100	0	0.769	0.760	0.765	0.745	1.313	0.768	0.886	120	487	2229	2203	-0.379	969	1260	951	1252	0
4	15	8	"PFF1472"	"F58335_1"	17190	24320	140	499	523	166	186	190	34	98	94	0	618	611	183	153	158	34	96	96	0	0.673	0.736	0.704	0.726	2.067	0.743	0.707	156	511	778	795	-0.571	313	465	337	458	0
4	16	8	"PFF1476"	"F58487_1"	17380	24320	150	202	206	41	178	180	30	44	19	0	186	188	33	144	146	24	69	43	0	0.571	0.636	0.870	0.854	3.550	1.247	0.098	156	520	66	72	-0.807	24	42	28	44	-50
4	17	8	"PFF1492"	"F58910_1"	17570	24310	130	437	436	95	175	177	30	99	98	0	417	422	91	138	141	25	99	99	0	0.939	0.919	0.907	0.900	1.627	0.936	0.760	120	495	541	545	-0.091	262	279	261	284	0
4	18	8	"PFF1495"	"F59075_2"	17760	24320	120	229	234	48	177	178	28	75	45	0	250	255	48	137	139	22	100	97	0	0.460	0.483	0.527	0.448	2.605	0.592	0.334	120	463	165	175	-1.120	52	113	57	118	0
4	19	8	"PFF1497"	"F5910_2"	17950	24320	130	8089	8054	1981	176	178	28	100	100	0	9489	9611	2001	138	140	21	100	100	0	0.846	0.832	0.840	0.822	1.231	0.843	0.923	120	506	17264	17351	-0.241	7913	9351	7878	9473	0
4	20	8	"PFF1499"	"F59139_2"	18140	24320	130	5202	4934	1327	186	192	39	100	100	0	4113	4032	837	149	155	39	100	100	0	1.265	1.223	1.271	1.189	1.370	1.278	0.915	120	538	8980	8631	0.340	5016	3964	4748	3883	0
4	21	8	"PFF1536"	"F6061_1"	18330	24310	130	442	456	116	189	195	41	99	95	0	425	437	93	149	157	46	100	100	0	0.917	0.927	0.934	0.874	1.599	1.014	0.765	120	530	529	555	-0.126	253	276	267	288	0
4	22	8	"PFF1543"	"F607_1"	18530	24360	150	202	210	58	182	185	36	39	16	0	160	182	66	143	147	35	35	22	0	1.176	0.718	1.049	1.187	4.027	0.721	0.167	156	784	37	67	0.234	20	17	28	39	-50
4	1	9	"PFF1546"	"F61052_1"	14530	24520	140	196	204	46	174	178	36	39	18	0	189	202	61	144	152	39	53	31	0	0.489	0.517	0.730	0.787	2.863	0.578	0.182	156	775	67	88	-1.032	22	45	30	58	0
4	2	9	"PFF1550"	"F61158_1"	14720	24520	130	323	328	53	183	186	35	99	90	0	511	508	87	155	158	34	100	100	0	0.393	0.411	0.398	0.396	1.554	0.386	0.644	120	493	496	498	-1.346	140	356	145	353	0
4	3	9	"PFF1556"	"F61469_1"	14910	24520	130	290	295	51	183	186	30	95	88	0	295	308	68	153	157	32	99	95	0	0.754	0.723	0.730	0.685	2.173	0.646	0.483	120	445	249	267	-0.408	107	142	112	155	0
4	4	9	"PFF1560"	"F61859_2"	15080	24520	150	177	180	33	182	184	30	16	3	0	153	153	24	156	157	24	13	3	0	1.667	0.667	1.477	1.464	4.517	18.787	0.001	156	547	-8	-5	0.737	-5	-3	-2	-3	-50
4	5	9	"PFF1588"	"F6265_1"	15290	24510	130	1370	1267	369	184	185	34	100	100	0	1226	1124	340	158	160	26	100	99	0	1.110	1.121	1.125	1.135	1.816	1.108	0.862	120	563	2254	2049	0.151	1186	1068	1083	966	0
4	6	9	"PFF1595"	"F62846_1"	15490	24520	140	445	446	120	181	184	34	94	92	0	415	415	100	155	158	26	98	97	0	1.015	1.019	0.984	0.949	2.254	1.073	0.736	156	535	524	525	0.022	264	260	265	260	0
4	7	9	"PFF1604"	"F63188_2"	15690	24520	130	1582	1503	439	178	181	33	100	100	0	2067	1997	418	157	159	25	100	100	0	0.735	0.720	0.750	0.682	1.472	0.737	0.880	120	414	3314	3165	-0.444	1404	1910	1325	1840	0
4	8	9	"PFF1607"	"F63326_1"	15870	24520	140	278	291	75	178	179	29	89	76	0	278	289	77	157	159	24	95	91	0	0.826	0.856	0.864	0.833	2.073	0.875	0.472	156	433	221	245	-0.275	100	121	113	132	0
4	9	9	"PFF1610"	"F63399_1"	16050	24520	130	3682	3472	869	185	187	41	100	100	0	3440	3420	663	153	157	29	100	100	0	1.064	1.006	1.023	0.983	1.304	1.024	0.901	120	467	6784	6554	0.089	3497	3287	3287	3267	0
4	10	9	"PFF1614"	"F63448_3"	16250	24470	150	213	233	68	188	190	32	43	24	0	188	205	69	156	161	30	50	26	0	0.781	0.918	1.138	1.229	3.407	1.037	0.248	156	551	57	94	-0.356	25	32	45	49	-50
4	11	9	"PFF1654"	"F64738_1"	16430	24510	130	601	597	122	184	185	31	100	100	0	674	669	130	155	157	24	100	100	0	0.803	0.804	0.794	0.794	1.412	0.787	0.807	120	476	936	927	-0.316	417	519	413	514	0
4	12	9	"PFF1656"	"F64738_5"	16630	24510	140	311	313	80	181	183	30	89	81	0	364	368	112	153	155	22	94	90	0	0.616	0.614	0.616	0.588	2.423	0.420	0.451	156	484	341	347	-0.699	130	211	132	215	0
4	13	9	"PFF1659"	"F64888_1"	16810	24490	110	231	250	71	180	184	32	61	42	0	246	257	71	153	157	26	91	76	0	0.548	0.673	0.602	0.598	2.978	0.774	0.324	80	392	144	174	-0.867	51	93	70	104	0
4	14	9	"PFF1666"	"F65043_1"	17010	24510	130	3087	3017	689	189	191	35	100	100	0	1084	1116	219	155	160	35	100	100	0	3.119	2.943	3.000	2.908	1.280	3.131	0.864	120	534	3827	3789	1.641	2898	929	2828	961	0
4	15	9	"PFF1668"	"F65043_4"	17190	24510	130	1222	1262	418	189	193	35	100	100	0	1237	1285	331	151	157	35	100	100	0	0.951	0.946	0.934	0.921	1.332	1.030	0.716	120	490	2119	2207	-0.072	1033	1086	1073	1134	0
4	16	9	"PFF1673"	"F65467_1"	17390	24500	150	210	214	43	176	179	31	51	28	0	190	190	42	136	140	26	75	50	0	0.630	0.704	0.828	0.884	3.292	0.958	0.215	156	557	88	92	-0.667	34	54	38	54	-50
4	17	9	"PFI0337"	"I3634_1"	17580	24500	130	532	537	148	172	173	27	100	97	0	828	812	219	125	128	21	100	100	0	0.512	0.531	0.526	0.506	1.611	0.519	0.805	120	461	1063	1052	-0.966	360	703	365	687	0
4	18	9	"PFI0339"	"I3665_1"	17780	24500	140	258	260	59	175	175	31	83	62	0	351	347	101	129	131	21	96	94	0	0.374	0.390	0.395	0.399	2.256	0.387	0.503	156	458	305	303	-1.419	83	222	85	218	0
4	19	9	"PFI0341"	"I3767_1"	17960	24500	130	423	423	95	179	182	33	98	97	0	735	725	171	138	140	21	100	100	0	0.409	0.416	0.408	0.403	1.561	0.397	0.769	120	471	841	831	-1.291	244	597	244	587	0
4	20	9	"PFI0347"	"I398_3"	18170	24510	150	189	194	38	193	199	46	9	3	0	160	166	35	149	156	43	20	3	0	-0.364	0.059	1.242	1.116	4.020	1.003	0.139	156	541	7	18	Error	-4	11	1	17	-50
4	21	9	"PFI0352"	"I4167_1"	18340	24510	130	1675	1691	477	199	207	47	100	100	0	1623	1629	380	159	165	47	100	100	0	1.008	1.015	1.009	0.992	1.320	1.039	0.860	120	419	2940	2962	0.012	1476	1464	1492	1470	0
4	22	9	"PFI0354"	"I4179_1"	18520	24500	140	578	577	138	189	191	37	98	97	0	734	715	191	149	153	30	100	99	0	0.665	0.686	0.684	0.688	1.643	0.673	0.860	156	608	974	954	-0.589	389	585	388	566	0
4	1	10	"PFI0375"	"I4688_1"	14550	24710	140	229	238	54	174	179	34	75	37	0	220	231	51	141	146	27	95	73	0	0.696	0.711	0.797	0.720	2.336	0.865	0.330	156	638	134	154	-0.522	55	79	64	90	0
4	2	10	"PFI0378"	"I4719_5"	14730	24690	130	839	830	216	184	188	37	100	99	0	579	570	137	155	160	34	98	97	0	1.545	1.557	1.524	1.506	1.579	1.559	0.789	120	505	1079	1061	0.627	655	424	646	415	0
4	3	10	"PFI0380"	"I4730_1"	14920	24690	130	626	626	121	188	190	33	100	100	0	635	627	131	154	157	31	100	99	0	0.911	0.926	0.918	0.937	1.450	0.909	0.835	120	434	919	911	-0.135	438	481	438	473	0
4	4	10	"PFI0383"	"I4780_1"	15090	24690	130	467	479	138	184	186	30	100	96	0	529	525	149	149	150	23	100	100	0	0.745	0.785	0.835	0.762	1.728	0.767	0.761	120	474	663	671	-0.425	283	380	295	376	0
4	5	10	"PFI0386"	"I4862_1"	15290	24690	130	711	701	120	179	180	30	100	100	0	788	779	116	147	148	22	100	100	0	0.830	0.826	0.820	0.819	1.330	0.823	0.841	120	551	1173	1154	-0.269	532	641	522	632	0
4	6	10	"PFI0393"	"I4989_1"	15480	24690	120	1192	1172	195	178	179	30	100	100	0	1760	1706	273	146	148	22	100	100	0	0.628	0.637	0.633	0.635	1.273	0.626	0.887	120	461	2628	2554	-0.671	1014	1614	994	1560	0
4	7	10	"PFI0428"	"I601_1"	15690	24680	150	178	180	32	176	179	30	19	5	0	155	157	27	147	149	22	32	10	0	0.250	0.400	1.143	1.223	3.486	3.413	0.016	156	506	10	14	-2.000	2	8	4	10	-50
4	8	10	"PFI0430"	"I6032_2"	15860	24690	130	1559	1593	297	176	177	28	100	100	0	1319	1322	279	148	150	23	100	100	0	1.181	1.207	1.233	1.216	1.240	1.209	0.889	120	386	2554	2591	0.240	1383	1171	1417	1174	0
4	9	10	"PFI0434"	"I607_1"	16050	24690	140	441	439	120	185	190	51	94	87	0	513	509	152	148	154	33	97	92	0	0.701	0.704	0.693	0.717	1.849	0.712	0.705	156	534	621	615	-0.512	256	365	254	361	0
4	10	10	"PFI0439"	"I6174_2"	16250	24690	130	304	305	62	188	198	68	79	33	0	505	531	117	153	160	37	100	100	0	0.330	0.310	0.305	0.281	1.861	0.297	0.370	120	589	468	495	-1.601	116	352	117	378	0
4	11	10	"PFI0441"	"I6204_2"	16420	24700	150	169	174	33	188	194	60	2	0	0	150	155	28	153	157	30	11	3	0	6.333	-7.000	1.513	1.582	3.605	4.346	0.013	156	579	-22	-12	2.663	-19	-3	-14	2	-50
4	12	10	"PFI0443"	"I6356_1"	16610	24700	150	178	180	32	188	191	37	7	2	0	148	149	26	153	156	27	10	1	0	2.000	2.000	1.757	1.338	3.784	3.451	0.042	156	490	-15	-12	1.000	-10	-5	-8	-4	-50
4	13	10	"PFI0469"	"I7030_1"	16770	24670	150	180	178	34	190	195	51	3	0	0	157	159	26	156	161	34	13	1	0	-10.000	-4.000	1.554	1.397	3.381	4.541	0.030	156	540	-9	-9	Error	-10	1	-12	3	-50
4	14	10	"PFI0471"	"I7085_1"	16990	24700	150	205	1072	2060	190	195	48	36	28	0	166	1022	2098	156	160	33	37	31	0	1.500	1.018	1.097	1.146	3.629	0.985	0.836	156	588	25	1748	0.585	15	10	882	866	-100
4	15	10	"PFI0473"	"I7097_2"	17190	24690	130	961	963	199	183	185	31	100	100	0	1163	1170	227	144	146	26	100	100	0	0.763	0.760	0.744	0.745	1.361	0.748	0.877	120	528	1797	1806	-0.389	778	1019	780	1026	0
4	16	10	"PFI0475"	"I7106_1"	17390	24680	110	246	246	55	173	175	32	72	57	0	199	199	33	132	135	24	87	67	0	1.090	1.090	1.319	1.038	3.567	1.599	0.257	80	484	140	140	0.124	73	67	73	67	0
4	17	10	"PFI0481"	"I7243_1"	17610	24670	150	182	198	79	172	173	28	37	14	0	151	158	37	126	129	20	53	37	0	0.400	0.813	1.000	1.006	4.324	6.218	0.027	156	571	35	58	-1.322	10	25	26	32	-50
4	18	10	"PFI0484"	"I7365_3"	17760	24690	130	563	570	140	173	173	31	99	98	0	555	566	103	127	130	22	100	100	0	0.911	0.904	0.892	0.874	1.469	0.960	0.820	120	423	818	836	-0.134	390	428	397	439	0
4	19	10	"PFJ0441"	"J490_1"	17940	24680	130	946	979	205	181	182	34	100	100	0	793	778	205	141	142	23	99	99	0	1.173	1.253	1.243	1.283	1.392	1.198	0.867	120	501	1417	1435	0.231	765	652	798	637	0
4	20	10	"PFJ0443"	"J504_1"	18130	24680	130	865	865	153	192	194	41	100	100	0	635	620	164	150	153	29	99	97	0	1.388	1.432	1.394	1.552	1.770	1.412	0.798	120	500	1158	1143	0.473	673	485	673	470	0
4	21	10	"PFJ0445"	"J504_5"	18320	24690	130	348	353	79	192	195	42	95	85	0	472	479	87	151	154	30	100	100	0	0.486	0.491	0.483	0.449	1.708	0.529	0.624	120	500	477	489	-1.041	156	321	161	328	0
4	22	10	"PFJ0448"	"J50_1"	18520	24680	130	8698	8807	1857	186	189	37	100	100	0	9974	9875	2366	147	150	28	100	100	0	0.866	0.886	0.913	0.910	1.356	0.871	0.923	120	628	18339	18349	-0.207	8512	9827	8621	9728	0
4	1	11	"PFJ0450"	"J512_2"	14530	24890	120	3119	3034	784	182	185	34	100	100	0	2679	2634	658	150	152	25	100	100	0	1.161	1.148	1.141	1.142	1.373	1.142	0.914	120	540	5466	5336	0.216	2937	2529	2852	2484	0
4	2	11	"PFJ0452"	"J53_1"	14700	24900	110	251	266	73	184	188	38	72	43	0	223	241	70	160	164	32	77	48	0	1.063	1.012	1.110	1.070	2.744	1.187	0.336	80	473	130	163	0.089	67	63	82	81	0
4	3	11	"PFJ0477"	"J53_50"	14910	24890	140	574	601	151	186	191	36	99	98	0	429	449	149	162	165	32	97	95	0	1.453	1.446	1.516	1.569	1.658	1.371	0.694	156	658	655	702	0.539	388	267	415	287	0
4	4	11	"PFJ0479"	"J53_52"	15110	24890	130	781	795	180	182	184	31	100	100	0	665	675	154	152	155	26	100	100	0	1.168	1.172	1.184	1.154	1.456	1.203	0.852	120	532	1112	1136	0.224	599	513	613	523	0
4	5	11	"PFJ0483"	"J53_56"	15300	24890	130	1447	1382	327	173	173	29	100	100	0	1908	1892	355	149	151	21	100	100	0	0.724	0.694	0.690	0.666	1.448	0.708	0.905	120	495	3033	2952	-0.465	1274	1759	1209	1743	0
4	6	11	"PFJ0485"	"J53_60"	15480	24880	130	958	970	160	171	174	30	100	100	0	631	610	143	150	151	21	98	98	0	1.636	1.737	1.721	1.836	1.522	1.669	0.881	120	550	1268	1259	0.710	787	481	799	460	0
4	7	11	"PFJ0488"	"J541_1"	15680	24890	130	435	430	86	174	179	32	100	98	0	550	546	90	150	152	24	100	100	0	0.652	0.646	0.645	0.622	1.418	0.660	0.821	120	547	661	652	-0.616	261	400	256	396	0
4	8	11	"PFJ0490"	"J541_4"	15860	24880	130	452	459	85	178	184	37	100	100	0	722	708	147	154	160	32	100	100	0	0.482	0.507	0.488	0.509	1.447	0.481	0.812	120	613	842	835	-1.052	274	568	281	554	0
4	9	11	"PFJ0511"	"J58_3"	16060	24880	130	1251	1241	206	181	185	35	100	100	0	1105	1093	204	151	157	32	100	100	0	1.122	1.125	1.144	1.140	1.298	1.115	0.891	120	595	2024	2002	0.166	1070	954	1060	942	0
4	10	11	"PFJ0515"	"J6186_1"	16240	24920	80	268	293	110	193	201	70	51	34	0	250	285	119	157	165	40	67	55	0	0.806	0.781	0.980	1.147	3.284	0.856	0.372	52	291	168	228	-0.310	75	93	100	128	0
4	11	11	"PFJ0518"	"J634_1"	16430	24880	130	7835	7366	1477	194	200	60	100	100	0	6735	6313	1311	161	167	34	100	100	0	1.162	1.166	1.172	1.172	1.305	1.143	0.908	120	599	14215	13324	0.217	7641	6574	7172	6152	0
4	12	11	"PFJ0520"	"J63_1"	16640	24890	110	235	242	42	197	201	41	46	12	0	256	259	47	160	166	33	92	76	0	0.396	0.455	0.495	0.462	2.156	0.691	0.197	80	408	134	144	-1.337	38	96	45	99	0
4	13	11	"PFJ0522"	"J63_4"	16800	24890	150	183	187	43	194	200	54	2	1	0	153	155	24	162	167	36	3	0	0	1.222	1.000	1.048	1.116	4.576	2.630	0.114	156	480	-20	-14	0.290	-11	-9	-7	-7	-50
4	14	11	"PFJ0525"	"J647_1"	16970	24880	120	625	610	171	191	196	53	96	95	0	461	472	130	164	166	32	97	95	0	1.461	1.360	1.429	1.436	1.963	1.399	0.779	120	382	731	727	0.547	434	297	419	308	0
4	15	11	"PFJ0544"	"J687_1"	17160	24880	140	342	355	128	182	184	32	95	88	0	307	301	74	149	153	33	93	84	0	1.013	1.138	1.041	1.103	2.094	1.451	0.446	156	568	318	325	0.018	160	158	173	152	0
4	16	11	"PFJ0548"	"J697_2"	17350	24880	120	304	309	66	172	173	28	93	89	0	372	356	81	132	136	24	99	97	0	0.550	0.612	0.614	0.578	2.036	0.616	0.620	120	529	372	361	-0.862	132	240	137	224	0
4	17	11	"PFJ0552"	"J69_1"	17540	24880	120	547	523	139	171	172	28	99	97	0	569	557	126	131	132	21	100	100	0	0.858	0.826	0.864	0.773	1.661	0.855	0.813	120	531	814	778	-0.220	376	438	352	426	0
4	18	11	"PFJ0555"	"J6_12"	17730	24880	120	436	420	105	171	175	36	97	94	0	435	424	99	132	137	28	100	99	0	0.875	0.853	0.871	0.805	1.727	0.887	0.773	120	503	568	541	-0.193	265	303	249	292	0
4	19	11	"PFJ0559"	"J6_6"	17920	24880	120	1260	1175	387	175	177	32	100	98	0	975	941	231	139	143	25	100	100	0	1.298	1.247	1.343	1.136	1.811	1.328	0.872	120	523	1921	1802	0.376	1085	836	1000	802	0
4	20	11	"PFJ0565"	"J71_1"	18120	24880	130	320	329	83	185	185	31	92	84	0	262	266	60	149	151	23	94	90	0	1.195	1.231	1.184	1.221	2.337	1.505	0.456	120	563	248	261	0.257	135	113	144	117	0
4	21	11	"PFK0726"	"Ks17_16"	18300	24880	130	1125	1063	325	186	186	29	98	96	0	1029	974	256	145	146	23	100	100	0	1.062	1.058	1.087	0.989	1.909	1.104	0.829	120	523	1823	1706	0.087	939	884	877	829	0
4	22	11	"PFK0728"	"Ks1832_1"	18490	24880	120	245	245	47	182	188	57	56	11	0	238	240	48	141	149	59	76	33	0	0.649	0.636	0.733	0.666	2.225	0.647	0.245	120	593	160	162	-0.623	63	97	63	99	0
4	1	12	"PFK0730"	"Ks186_1"	14510	25080	120	777	765	215	181	183	34	100	99	0	1085	1037	310	147	150	25	100	99	0	0.635	0.656	0.659	0.660	1.779	0.644	0.856	120	591	1534	1474	-0.654	596	938	584	890	0
4	2	12	"PFK0733"	"Ks186_9"	14710	25080	100	234	238	48	179	182	36	60	38	0	212	214	39	161	161	25	77	50	0	1.078	1.113	1.025	0.981	2.804	1.590	0.173	80	418	106	112	0.109	55	51	59	53	0
4	3	12	"PFK0735"	"Ks187_4"	14890	25080	120	378	416	156	182	184	34	96	95	0	496	598	483	161	162	26	99	98	0	0.585	0.535	0.578	0.573	2.079	0.298	0.403	120	522	531	671	-0.773	196	335	234	437	0
4	4	12	"PFK0737"	"Ks187_7"	15090	25080	120	555	567	147	179	181	32	99	99	0	798	780	193	155	158	24	100	100	0	0.585	0.621	0.616	0.606	1.679	0.614	0.784	120	477	1019	1013	-0.774	376	643	388	625	0
4	5	12	"PFK0762"	"Ks210_15"	15260	25080	150	199	200	39	170	171	29	49	20	0	166	171	28	151	153	23	45	16	0	1.933	1.500	1.319	1.433	3.879	3.425	0.042	156	519	44	50	0.951	29	15	30	20	-50
4	6	12	"PFK0765"	"Ks210_4"	15440	25080	150	195	197	36	166	168	28	50	25	0	170	174	30	152	153	22	46	24	0	1.611	1.409	1.440	1.297	4.688	3.283	0.021	156	563	47	53	0.688	29	18	31	22	-50
4	7	12	"PFK0768"	"Ks220_1"	15660	25080	150	188	189	33	176	182	38	17	5	0	160	164	35	158	167	39	17	4	0	6.000	2.167	0.868	0.940	3.674	1.235	0.060	156	747	14	19	2.585	12	2	13	6	-50
4	8	12	"PFK0770"	"Ks220_7"	15900	25100	90	284	300	113	202	224	108	40	19	0	323	332	94	185	197	55	80	59	0	0.594	0.667	0.626	0.561	2.739	2.405	0.144	52	312	220	245	-0.751	82	138	98	147	0
4	9	12	"PFK0781"	"Ks222_1"	16040	25080	120	939	903	271	194	211	89	96	95	0	1023	997	278	165	172	42	100	100	0	0.868	0.852	0.878	0.800	1.762	0.886	0.794	120	504	1603	1541	-0.204	745	858	709	832	0
4	10	12	"PFK0784"	"Ks225_10"	16240	25080	130	307	318	65	184	189	38	95	85	0	344	349	67	158	170	142	75	10	0	0.661	0.702	0.691	0.663	1.837	0.463	0.358	120	548	309	325	-0.597	123	186	134	191	0
4	11	12	"PFK0806"	"Ks245_1"	16430	25090	150	221	227	51	188	196	56	31	8	0	197	210	58	159	173	132	10	0	0	0.868	0.765	0.984	0.867	3.518	1.626	0.248	156	666	71	90	-0.204	33	38	39	51	-50
4	12	12	"PFK0808"	"Ks245_4"	16650	25080	130	373	383	85	194	205	64	94	76	0	305	308	70	164	177	59	92	58	0	1.270	1.313	1.353	1.349	1.953	1.544	0.429	120	520	320	333	0.344	179	141	189	144	0
4	13	12	"PFK0810"	"Ks248_3"	16830	25070	140	322	317	79	188	194	45	86	75	0	337	345	123	166	174	53	88	73	0	0.784	0.721	0.774	0.813	2.098	0.648	0.545	156	453	305	308	-0.352	134	171	129	179	0
4	14	12	"PFK0813"	"Ks249_3"	16980	25080	130	363	373	83	187	190	31	97	94	0	398	402	97	168	170	31	100	97	0	0.765	0.795	0.826	0.797	1.754	0.780	0.660	120	425	406	420	-0.386	176	230	186	234	0
4	15	12	"PFK0819"	"Ks259_1"	17170	25080	120	1878	1708	587	177	182	42	98	98	0	1739	1621	498	153	158	38	99	99	0	1.073	1.043	1.055	0.953	1.807	1.064	0.860	120	430	3287	2999	0.101	1701	1586	1531	1468	0
4	16	12	"PFK0823"	"Ks259_6"	17360	25080	120	808	758	234	168	170	37	95	94	0	923	869	240	137	142	36	99	99	0	0.814	0.806	0.846	0.759	1.884	0.823	0.843	120	493	1426	1322	-0.296	640	786	590	732	0
4	17	12	"PFK0843"	"Ks26_1"	17550	25070	130	385	387	74	169	173	29	100	99	0	379	382	97	136	140	28	98	97	0	0.889	0.886	0.918	0.922	1.745	0.822	0.671	120	579	459	464	-0.170	216	243	218	246	0
4	18	12	"PFK0845"	"Ks26_11"	17730	25070	110	467	450	97	185	189	39	100	95	0	984	937	255	149	163	79	98	98	0	0.338	0.336	0.328	0.335	1.747	0.324	0.768	80	459	1117	1053	-1.566	282	835	265	788	0
4	19	12	"PFK0847"	"Ks26_15"	17930	25070	120	480	484	99	184	188	36	100	98	0	467	461	124	146	158	73	95	88	0	0.922	0.952	0.941	0.993	1.585	0.910	0.808	120	530	617	615	-0.117	296	321	300	315	0
4	20	12	"PFK0850"	"Ks26_2"	18130	25080	150	196	202	47	186	190	47	20	5	0	167	172	38	147	150	27	42	16	0	0.500	0.640	1.045	0.949	3.666	1.868	0.088	156	598	30	41	-1.000	10	20	16	25	-50
4	21	12	"PFK0853"	"Ks26_24"	18320	25070	120	842	792	236	188	190	50	99	96	0	745	728	215	147	152	33	98	98	0	1.094	1.040	1.072	1.002	1.774	1.063	0.827	120	480	1252	1185	0.129	654	598	604	581	0
4	22	12	"PFK0856"	"Ks26_5"	18510	25070	120	823	770	226	189	198	78	96	95	0	712	677	194	151	163	65	96	93	0	1.130	1.105	1.107	1.107	1.995	1.150	0.839	120	581	1195	1107	0.176	634	561	581	526	0
4	1	13	"PFL0017"	"L1_32"	14520	25270	120	434	450	92	177	183	46	100	99	0	469	445	122	151	156	37	96	94	0	0.808	0.929	0.951	0.960	1.706	0.905	0.704	120	621	575	567	-0.307	257	318	273	294	0
4	2	13	"PFL0021"	"L1_42"	14720	25270	120	3450	3225	1022	174	176	34	100	100	0	1098	1016	335	150	150	23	97	95	0	3.456	3.523	3.481	3.709	1.808	3.645	0.874	120	567	4224	3917	1.789	3276	948	3051	866	0
4	3	13	"PFL0023"	"L1_45"	14910	25270	110	246	249	44	174	176	34	80	53	0	222	237	56	148	150	28	87	67	0	0.973	0.843	0.806	0.900	2.830	0.913	0.273	80	465	146	164	-0.040	72	74	75	89	0
4	4	13	"PFL0026"	"L1_48"	15090	25270	110	267	276	71	176	178	30	88	71	0	286	307	96	152	156	26	97	95	0	0.679	0.645	0.733	0.613	2.568	0.627	0.283	80	481	225	255	-0.558	91	134	100	155	0
4	5	13	"PFL0028"	"L1_52"	15290	25280	150	230	366	875	170	172	29	73	50	0	281	333	322	150	154	33	85	78	0	0.458	1.071	0.533	0.515	2.776	1.357	0.840	156	596	191	379	-1.127	60	131	196	183	0
4	6	13	"PFL0030"	"L1_56"	15480	25270	120	312	324	105	170	181	118	67	12	0	375	386	106	152	158	49	100	95	0	0.637	0.658	0.621	0.606	1.888	0.715	0.659	120	466	365	388	-0.651	142	223	154	234	0
4	7	13	"PFL0048"	"L1_89"	15670	25270	130	322	370	186	178	189	110	62	23	0	394	448	198	153	158	45	100	94	0	0.598	0.651	0.610	0.584	1.967	0.796	0.596	120	542	385	487	-0.743	144	241	192	295	0
4	8	13	"PFL0052"	"L1_94"	15870	25270	120	958	927	253	189	206	89	97	94	0	843	830	221	158	168	46	100	100	0	1.123	1.098	1.086	1.045	1.734	1.121	0.832	120	523	1454	1410	0.167	769	685	738	672	0
4	9	13	"PFL0055"	"L1_97"	16050	25270	120	1102	1082	292	190	206	92	100	97	0	1143	1107	295	157	165	42	100	98	0	0.925	0.939	0.910	0.941	1.619	0.934	0.864	120	476	1898	1842	-0.113	912	986	892	950	0
4	10	13	"PFL0057"	"L1_99"	16240	25270	120	292	306	70	173	186	100	63	18	0	351	348	89	150	169	157	66	7	0	0.592	0.672	0.638	0.672	2.191	0.230	0.260	120	496	320	331	-0.756	119	201	133	198	0
4	11	13	"PFL0059"	"L2_10"	16430	25270	130	406	410	102	172	183	99	89	64	0	585	565	144	147	162	147	94	82	0	0.534	0.569	0.570	0.548	1.683	0.562	0.749	120	508	672	656	-0.904	234	438	238	418	0
4	12	13	"PFL0061"	"L2_104"	16620	25270	120	1261	1233	420	180	186	51	98	96	0	1006	1002	263	150	157	52	100	99	0	1.263	1.236	1.269	1.134	1.800	1.305	0.843	120	500	1937	1905	0.337	1081	856	1053	852	0
4	13	13	"PFL0082"	"L2_146"	16810	25270	120	903	863	267	182	187	43	99	95	0	1002	998	275	157	166	56	100	99	0	0.853	0.810	0.853	0.755	1.689	0.818	0.841	120	551	1566	1522	-0.229	721	845	681	841	0
4	14	13	"PFL0084"	"L2_148"	17040	25250	150	196	191	39	177	181	33	29	7	0	169	176	50	152	158	42	22	7	0	1.118	0.583	1.175	1.173	3.124	0.377	0.012	156	553	36	38	0.160	19	17	14	24	-50
4	15	13	"PFL0086"	"L2_15"	17190	25260	130	817	804	145	168	172	38	100	100	0	1147	1113	209	137	141	31	100	100	0	0.643	0.652	0.635	0.652	1.303	0.621	0.878	120	455	1659	1612	-0.638	649	1010	636	976	0
4	16	13	"PFL0089"	"L2_154"	17380	25260	130	261	262	58	165	168	36	84	63	0	199	202	51	129	135	33	76	53	0	1.371	1.329	1.382	1.413	2.639	1.491	0.306	120	594	166	170	0.456	96	70	97	73	0
4	17	13	"PFL0091"	"L2_158"	17580	25250	90	210	205	45	171	175	30	55	30	0	194	203	43	132	135	24	90	67	0	0.629	0.479	0.673	0.703	3.135	1.013	0.120	52	369	101	105	-0.669	39	62	34	71	0
4	18	13	"PFL0098"	"L2_172"	17760	25260	120	798	777	179	184	186	31	100	100	0	576	538	149	148	155	62	93	91	0	1.435	1.521	1.464	1.626	1.755	1.504	0.856	120	543	1042	983	0.521	614	428	593	390	0
4	19	13	"PFL0119"	"L2_203"	17950	25260	130	9756	9436	2312	190	192	32	100	100	0	3002	2827	912	149	151	24	100	99	0	3.353	3.453	3.373	3.659	1.530	3.371	0.902	120	552	12419	11924	1.745	9566	2853	9246	2678	0
4	20	13	"PFL0123"	"L2_210"	18140	25260	120	435	445	93	191	195	52	98	95	0	342	345	81	151	154	28	96	94	0	1.277	1.309	1.299	1.356	1.841	1.350	0.709	120	465	435	448	0.353	244	191	254	194	0
4	21	13	"PFL0127"	"L2_216"	18330	25260	120	4509	4268	1273	191	194	51	100	100	0	2228	2146	751	151	156	34	98	98	0	2.079	2.044	1.995	2.099	1.670	2.061	0.890	120	500	6395	6072	1.056	4318	2077	4077	1995	0
4	22	13	"PFL0129"	"L2_220"	18520	25260	120	744	724	187	180	187	70	97	96	0	991	923	273	144	149	43	99	98	0	0.666	0.698	0.704	0.702	1.663	0.678	0.838	120	600	1411	1323	-0.587	564	847	544	779	0
4	1	14	"PFL0131"	"L2_226"	14550	25470	110	224	238	55	171	174	31	75	43	0	284	286	73	143	148	31	95	88	0	0.376	0.469	0.505	0.433	2.197	0.477	0.364	80	509	194	210	-1.412	53	141	67	143	0
4	2	14	"PFL0133"	"L2_23"	14730	25470	120	240	244	50	165	168	32	83	57	0	311	319	63	141	141	24	99	99	0	0.441	0.444	0.475	0.425	2.025	0.442	0.454	120	508	245	257	-1.181	75	170	79	178	0
4	3	14	"PFM0391"	"M35930_11"	14920	25470	140	347	338	92	166	167	32	91	89	0	510	497	147	140	142	28	96	96	0	0.489	0.482	0.513	0.481	1.836	0.492	0.733	156	629	551	529	-1.032	181	370	172	357	0
4	4	14	"PFM0393"	"M35930_13"	15110	25460	110	329	332	65	171	173	30	98	97	0	421	417	73	142	146	34	100	100	0	0.566	0.585	0.614	0.549	1.682	0.530	0.631	80	475	437	436	-0.820	158	279	161	275	0
4	5	14	"PFM0395"	"M35930_4"	15300	25470	120	427	429	134	170	170	28	95	92	0	749	760	213	141	146	35	100	99	0	0.423	0.418	0.424	0.365	1.861	0.428	0.792	120	485	865	878	-1.242	257	608	259	619	0
4	6	14	"PFM0398"	"M35930_8"	15490	25460	120	851	841	206	170	180	116	99	97	0	726	699	201	144	152	50	97	95	0	1.170	1.209	1.143	1.253	1.654	1.244	0.779	120	483	1263	1226	0.227	681	582	671	555	0
4	7	14	"PFM0400"	"M35935_1"	15680	25460	120	464	485	164	177	188	114	87	65	0	586	587	193	146	153	49	97	95	0	0.652	0.698	0.723	0.670	1.874	0.843	0.569	120	506	727	749	-0.616	287	440	308	441	0
4	8	14	"PFM0406"	"M364_1"	15870	25470	120	225	229	51	176	182	69	30	5	0	299	308	80	149	153	29	97	92	0	0.327	0.333	0.393	0.333	2.461	0.795	0.069	120	515	199	212	-1.614	49	150	53	159	0
4	9	14	"PFM0424"	"M36950_1"	16060	25460	130	377	383	75	172	178	65	99	85	0	427	423	85	148	150	24	100	99	0	0.735	0.767	0.817	0.758	1.511	0.742	0.720	120	568	484	486	-0.445	205	279	211	275	0
4	10	14	"PFM0426"	"M3696_3"	16250	25460	120	341	341	73	167	179	99	85	37	0	483	471	117	146	152	55	98	95	0	0.516	0.535	0.530	0.492	2.071	0.677	0.350	120	500	511	499	-0.954	174	337	174	325	0
4	11	14	"PFM0431"	"M37116_3"	16440	25460	120	15206	13674	4611	173	184	100	100	100	0	11315	10455	3347	151	158	58	100	100	0	1.347	1.310	1.341	1.293	1.806	1.339	0.898	120	485	26197	23805	0.429	15033	11164	13501	10304	0
4	12	14	"PFM0433"	"M37145_2"	16640	25460	120	1309	1242	416	184	191	49	97	95	0	1377	1357	385	153	162	69	100	100	0	0.919	0.879	0.905	0.791	2.079	0.897	0.837	120	495	2349	2262	-0.122	1125	1224	1058	1204	0
4	13	14	"PFM0435"	"M37197_1"	16820	25460	110	219	223	66	181	190	55	35	17	0	406	402	94	149	163	83	96	86	0	0.148	0.166	0.229	0.217	2.381	0.234	0.243	80	414	295	295	-2.758	38	257	42	253	0
4	14	14	"PFM0438"	"M37465_1"	17000	25460	150	182	186	63	174	177	33	27	12	0	142	151	40	140	146	38	17	7	0	4.000	1.091	2.207	2.338	3.436	2.346	0.043	156	641	10	23	2.000	8	2	12	11	-50
4	15	14	"PFM0452"	"M37794_2"	17200	25460	120	423	408	113	168	170	28	94	90	0	771	729	218	130	132	22	99	99	0	0.398	0.401	0.401	0.364	2.289	0.394	0.788	120	557	896	839	-1.330	255	641	240	599	0
4	16	14	"PFM0454"	"M37794_6"	17400	25430	80	189	190	43	165	168	30	42	19	0	188	181	33	127	133	27	76	55	0	0.393	0.463	0.905	0.889	3.744	1.094	0.020	52	305	85	79	-1.346	24	61	25	54	0
4	17	14	"PFM0457"	"M37914_2"	17580	25460	120	589	587	185	173	176	30	96	94	0	602	614	166	134	138	28	100	100	0	0.889	0.863	0.876	0.804	1.804	0.890	0.822	120	604	884	894	-0.170	416	468	414	480	0
4	18	14	"PFM0459"	"M38113_2"	17770	25450	120	1149	1082	313	186	188	32	100	100	0	798	725	262	147	150	31	92	91	0	1.479	1.550	1.502	1.778	2.173	1.504	0.850	120	535	1614	1474	0.565	963	651	896	578	0
4	19	14	"PFM0461"	"M38127_1"	17960	25450	110	312	310	67	185	188	32	90	81	0	380	376	68	148	153	32	98	97	0	0.547	0.548	0.574	0.527	1.730	0.545	0.540	80	471	359	353	-0.869	127	232	125	228	0
4	20	14	"PFM0464"	"M38218_2"	18150	25450	120	4604	4289	1196	183	185	33	100	100	0	4069	3568	1270	149	151	24	98	98	0	1.128	1.201	1.149	1.279	1.689	1.171	0.899	120	535	8341	7525	0.174	4421	3920	4106	3419	0
4	21	14	"PFM0486"	"M38941_8"	18340	25450	130	434	457	113	191	193	35	99	98	0	399	420	100	149	153	30	100	100	0	0.972	0.982	0.951	0.952	1.493	1.010	0.744	120	573	493	537	-0.041	243	250	266	271	0
4	22	14	"PFM0489"	"M39036_2"	18520	25450	110	356	347	63	180	184	47	96	82	0	301	308	54	141	144	32	98	97	0	1.100	1.000	0.997	0.973	1.810	1.058	0.543	80	510	336	334	0.138	176	160	167	167	0
4	1	15	"PFM0494"	"M39668_5"	14560	25660	120	371	379	92	166	168	29	99	95	0	350	349	79	137	139	23	98	98	0	0.962	1.005	0.993	0.979	1.900	1.040	0.697	120	619	418	425	-0.055	205	213	213	212	0
4	2	15	"PFM0503"	"M40983_1"	14750	25650	110	207	211	36	165	169	31	66	28	0	237	239	47	140	142	27	98	83	0	0.433	0.465	0.569	0.521	2.435	0.498	0.152	80	473	139	145	-1.208	42	97	46	99	0
4	3	15	"PFM0505"	"M40983_3"	14940	25650	120	247	244	51	168	171	31	81	60	0	200	203	46	136	139	25	82	64	0	1.234	1.134	1.090	1.080	2.744	1.375	0.205	120	468	143	143	0.304	79	64	76	67	0
4	4	15	"PFM0508"	"M41041_1"	15120	25660	120	638	647	194	173	175	29	98	97	0	803	812	253	138	141	24	100	100	0	0.699	0.703	0.729	0.701	1.614	0.690	0.812	120	442	1130	1148	-0.516	465	665	474	674	0
4	5	15	"PFN0062"	"N128_62"	15290	25660	150	183	186	44	166	167	28	37	16	0	151	175	66	136	139	24	42	26	0	1.133	0.513	0.776	0.900	4.622	0.577	0.169	156	592	32	59	0.181	17	15	20	39	-50
4	6	15	"PFN0064"	"N128_64"	15510	25650	150	184	187	29	165	169	48	16	1	0	145	148	31	137	145	52	8	1	0	2.375	2.000	1.207	1.503	3.655	1.385	0.182	156	617	27	33	1.248	19	8	22	11	-50
4	7	15	"PFN0066"	"N128_68"	15690	25660	130	333	330	88	176	182	55	85	65	0	425	439	120	150	157	57	98	96	0	0.571	0.533	0.543	0.478	2.045	0.539	0.649	120	521	432	443	-0.809	157	275	154	289	0
4	8	15	"PFN0069"	"N128_71"	15890	25660	120	363	360	98	180	187	70	85	68	0	388	387	106	156	159	29	98	96	0	0.789	0.779	0.761	0.757	2.083	1.214	0.331	120	513	415	411	-0.342	183	232	180	231	0
4	9	15	"PFN0071"	"N128_73"	16070	25650	110	255	256	50	172	176	29	86	65	0	248	249	38	152	154	22	97	92	0	0.865	0.866	0.890	0.785	2.298	0.998	0.427	80	445	179	181	-0.210	83	96	84	97	0
4	10	15	"PFN0074"	"N128_76"	16260	25650	120	461	449	98	165	168	28	100	99	0	351	343	87	146	148	22	94	93	0	1.444	1.442	1.507	1.580	1.827	1.388	0.729	120	564	501	481	0.530	296	205	284	197	0
4	11	15	"PFN0092"	"N129_12"	16480	25640	150	195	209	62	174	181	78	14	7	0	179	197	61	149	153	30	48	31	0	0.700	0.729	0.792	0.829	3.286	1.051	0.300	156	610	51	83	-0.515	21	30	35	48	-50
4	12	15	"PFN0094"	"N129_14"	16640	25650	120	811	803	229	184	197	98	99	97	0	564	558	158	154	165	77	95	90	0	1.529	1.532	1.528	1.569	1.755	1.627	0.797	120	434	1037	1023	0.613	627	410	619	404	0
4	13	15	"PFN0096"	"N129_17"	16830	25650	120	345	344	69	180	186	48	94	84	0	299	295	73	146	155	68	87	60	0	1.078	1.101	1.144	1.078	2.051	1.178	0.546	120	526	318	313	0.109	165	153	164	149	0
4	14	15	"PFN0098"	"N129_22"	17030	25650	120	2363	2129	761	180	191	59	100	100	0	1031	953	324	140	160	73	95	92	0	2.450	2.397	2.441	2.393	1.873	2.545	0.843	120	501	3074	2762	1.293	2183	891	1949	813	0
4	15	15	"PFN0100"	"N129_33"	17210	25650	120	702	703	175	182	193	61	100	98	0	701	634	209	143	169	81	93	90	0	0.932	1.061	1.009	1.123	1.927	1.020	0.802	120	484	1078	1012	-0.102	520	558	521	491	0
4	16	15	"PFN0102"	"N129_38"	17400	25650	120	258	266	63	178	182	36	80	54	0	239	248	91	137	146	40	83	65	0	0.784	0.793	0.762	0.791	2.489	0.717	0.397	120	620	182	199	-0.350	80	102	88	111	0
4	17	15	"PFN0119"	"N130_21"	17600	25650	110	291	290	55	184	185	32	85	77	0	248	252	59	138	142	27	96	83	0	0.973	0.930	0.925	0.850	2.155	0.961	0.475	80	458	217	220	-0.040	107	110	106	114	0
4	18	15	"PFN0121"	"N130_25"	17780	25650	120	339	339	78	190	193	32	95	83	0	336	354	110	151	156	37	97	89	0	0.805	0.734	0.696	0.715	2.037	0.686	0.590	120	521	334	352	-0.312	149	185	149	203	0
4	19	15	"PFN0124"	"N130_29"	17970	25650	120	485	475	123	188	196	61	94	90	0	543	538	136	153	163	64	98	96	0	0.762	0.745	0.748	0.709	1.803	0.766	0.699	120	554	687	672	-0.393	297	390	287	385	0
4	20	15	"PFN0127"	"N130_35"	18160	25650	120	278	280	62	183	189	63	69	30	0	312	315	74	150	156	56	92	74	0	0.586	0.588	0.628	0.564	2.329	0.838	0.352	120	515	257	262	-0.770	95	162	97	165	0
4	21	15	"PFN0130"	"N130_4"	18350	25650	120	1089	1102	393	187	194	94	97	94	0	1692	1652	515	150	151	29	100	100	0	0.585	0.609	0.648	0.559	1.832	0.618	0.793	120	522	2444	2417	-0.774	902	1542	915	1502	0
4	22	15	"PFN0132"	"N130_41"	18530	25640	110	365	357	78	185	189	42	95	82	0	352	349	75	148	154	40	98	93	0	0.882	0.856	0.843	0.821	1.840	0.939	0.594	80	539	384	373	-0.181	180	204	172	201	0
4	1	16	"PFN0149"	"N131_17"	14560	25850	130	545	540	111	161	162	28	100	100	0	423	418	94	133	136	24	97	97	0	1.324	1.330	1.358	1.413	1.742	1.323	0.794	120	672	674	664	0.405	384	290	379	285	0
4	2	16	"PFN0153"	"N131_27"	14740	25850	110	742	724	146	163	166	30	100	100	0	916	910	179	137	142	32	100	100	0	0.743	0.726	0.727	0.719	1.349	0.689	0.849	80	471	1358	1334	-0.428	579	779	561	773	0
4	3	16	"PFN0155"	"N131_4"	14940	25850	150	180	179	34	168	170	31	27	3	0	142	145	27	137	142	29	21	5	0	2.400	1.375	1.779	1.489	5.429	0.039	0.000	156	666	17	19	1.263	12	5	11	8	-50
4	4	16	"PFN0157"	"N131_5"	15130	25850	150	192	194	35	170	171	28	41	15	0	151	153	25	137	139	22	35	13	0	1.571	1.500	1.302	1.334	3.934	4.615	0.023	156	541	36	40	0.652	22	14	24	16	-50
4	5	16	"PFN0159"	"N131_52"	15330	25850	120	3156	2982	903	163	165	30	100	100	0	2426	2347	582	139	140	23	100	100	0	1.309	1.277	1.304	1.216	1.535	1.320	0.894	120	470	5280	5027	0.388	2993	2287	2819	2208	0
4	6	16	"PFN0164"	"N132_101"	15510	25850	120	1700	1640	406	165	169	52	100	100	0	1660	1566	376	143	148	56	100	100	0	1.012	1.037	1.029	1.025	1.365	1.034	0.888	120	496	3052	2898	0.017	1535	1517	1475	1423	0
4	7	16	"PFN0559"	"N143_59"	15720	25850	150	168	170	34	174	179	75	1	0	0	146	148	28	147	153	54	3	1	0	6.000	-4.000	1.266	1.051	3.590	28.719	0.006	156	536	-7	-3	2.585	-6	-1	-4	1	-50
4	8	16	"PFN0564"	"N143_71"	15890	25850	120	405	395	100	169	171	32	97	95	0	726	712	151	145	147	25	100	100	0	0.406	0.399	0.398	0.359	1.832	0.395	0.728	120	437	817	793	-1.300	236	581	226	567	0
4	9	16	"PFN0566"	"N143_9"	16080	25840	120	267	274	69	167	169	32	87	68	0	226	233	52	143	149	80	53	11	0	1.205	1.189	1.115	1.088	2.560	1.366	0.405	120	536	183	197	0.269	100	83	107	90	0
4	10	16	"PFN0576"	"N145_12"	16270	25850	120	1141	1086	399	162	165	59	95	91	0	1365	1364	412	138	145	81	100	100	0	0.798	0.754	0.770	0.643	2.105	0.781	0.845	120	515	2206	2150	-0.326	979	1227	924	1226	0
4	11	16	"PFN0578"	"N145_20"	16460	25850	130	2034	1913	694	167	171	34	100	98	0	1711	1656	454	140	143	23	100	100	0	1.188	1.152	1.193	1.019	1.877	1.216	0.877	120	549	3438	3262	0.249	1867	1571	1746	1516	0
4	12	16	"PFN0580"	"N145_23"	16640	25840	120	65535	60110	11291	198	220	107	100	100	71	33653	28101	11917	158	170	62	97	95	0	1.951	2.144	1.880	2.312	1.777	2.073	0.812	120	475	98832	87855	0.964	65337	33495	59912	27943	0
4	13	16	"PFN0603"	"N147_10"	16820	25840	120	638	638	172	205	219	68	98	95	0	454	451	150	161	172	59	92	88	0	1.478	1.493	1.559	1.622	1.981	1.467	0.729	120	534	726	723	0.563	433	293	433	290	0
4	14	16	"PFN0605"	"N147_13"	17020	25840	110	1698	1661	271	196	201	47	100	100	0	2225	2117	417	153	162	57	100	100	0	0.725	0.746	0.736	0.753	1.314	0.725	0.898	80	485	3574	3429	-0.464	1502	2072	1465	1964	0
4	15	16	"PFN0610"	"N147_2"	17210	25840	120	715	701	190	195	204	57	100	97	0	498	485	139	154	175	80	91	88	0	1.512	1.529	1.492	1.642	1.865	1.518	0.780	120	528	864	837	0.596	520	344	506	331	0
4	16	16	"PFN0612"	"N147_24"	17400	25840	110	277	275	46	183	186	35	87	71	0	224	239	59	141	147	32	96	71	0	1.133	0.939	1.165	0.965	2.491	1.026	0.286	80	481	177	190	0.180	94	83	92	98	0
4	17	16	"PFN0615"	"N147_4"	17600	25840	120	623	630	200	184	186	33	98	96	0	611	611	189	141	145	24	99	98	0	0.934	0.949	0.921	0.937	1.988	0.978	0.812	120	538	909	916	-0.098	439	470	446	470	0
4	18	16	"PFN0617"	"N148_1"	17780	25840	130	302	305	58	189	193	47	88	65	0	310	314	62	150	154	34	97	95	0	0.706	0.707	0.714	0.643	2.294	0.757	0.420	120	554	273	280	-0.502	113	160	116	164	0
4	19	16	"PFN0640"	"N149_7"	17970	25840	110	275	277	46	185	193	63	72	21	0	259	265	47	146	158	69	87	30	0	0.796	0.773	0.787	0.774	1.924	0.771	0.303	80	488	203	211	-0.328	90	113	92	119	0
4	20	16	"PFN0642"	"N150_10"	18170	25840	120	893	838	281	175	182	50	98	96	0	589	579	159	136	146	63	98	95	0	1.585	1.497	1.531	1.457	1.603	1.605	0.821	120	534	1171	1106	0.664	718	453	663	443	0
4	21	16	"PFN0645"	"N150_15"	18360	25840	120	623	613	171	172	180	96	98	91	0	478	484	107	133	137	24	100	100	0	1.307	1.256	1.237	1.188	1.624	1.505	0.694	120	499	796	792	0.387	451	345	441	351	0
4	22	16	"PFN0647"	"N150_19"	18530	25840	110	284	284	54	171	177	43	92	66	0	410	410	87	143	150	47	100	98	0	0.423	0.423	0.432	0.409	1.787	0.416	0.528	80	507	380	380	-1.241	113	267	113	267	0
4	1	17	"PFN0649"	"N150_27"	14560	26050	120	2852	2619	1021	160	160	29	99	97	0	1823	1739	598	136	137	27	98	98	0	1.596	1.534	1.551	1.395	2.133	1.607	0.864	120	578	4379	4062	0.674	2692	1687	2459	1603	0
4	2	17	"PFN0652"	"N150_32"	14750	26040	130	530	540	134	170	171	32	100	99	0	420	423	117	142	146	32	97	95	0	1.295	1.317	1.361	1.378	1.728	1.309	0.814	120	621	638	651	0.373	360	278	370	281	0
4	3	17	"PFN0668"	"N150_62"	14950	26050	110	202	205	48	176	179	34	40	18	0	258	270	54	151	153	31	97	85	0	0.243	0.244	0.383	0.335	2.650	0.349	0.129	80	447	133	148	-2.041	26	107	29	119	0
4	4	17	"PFN0670"	"N150_65"	15130	26050	150	194	196	36	178	181	35	30	5	0	162	166	30	151	154	31	26	5	0	1.455	1.200	1.211	1.255	3.791	4.904	0.006	156	600	27	33	0.541	16	11	18	15	-50
4	5	17	"PFN0672"	"N150_68"	15320	26040	120	1994	1934	539	173	177	35	100	100	0	1971	1957	657	151	152	26	99	98	0	1.001	0.975	0.969	1.060	1.823	0.940	0.896	120	482	3641	3567	0.001	1821	1820	1761	1806	0
4	6	17	"PFN0674"	"N150_71"	15510	26040	120	759	734	183	170	171	29	100	100	0	865	852	260	151	152	24	99	97	0	0.825	0.805	0.810	0.833	1.604	0.764	0.854	120	497	1303	1265	-0.278	589	714	564	701	0
4	7	17	"PFN0676"	"N150_75"	15710	26030	140	410	410	114	162	170	65	96	87	0	457	456	134	145	150	30	96	94	0	0.795	0.797	0.777	0.779	1.947	0.858	0.520	156	564	560	559	-0.331	248	312	248	311	0
4	8	17	"PFN0678"	"N150_78"	15890	26040	120	448	440	98	153	155	28	99	99	0	457	447	120	135	137	22	99	98	0	0.916	0.920	0.878	0.956	1.861	0.870	0.760	120	470	617	599	-0.126	295	322	287	312	0
4	9	17	"PFN0783"	"N157_18"	16090	26040	120	443	441	113	162	166	60	95	90	0	490	477	95	134	141	81	99	94	0	0.789	0.813	0.787	0.756	1.750	0.733	0.660	120	513	637	622	-0.341	281	356	279	343	0
4	10	17	"PFN0789"	"N157_41"	16270	26040	120	354	345	80	164	168	62	94	70	0	621	611	144	134	142	83	100	99	0	0.390	0.379	0.399	0.356	1.689	0.380	0.376	120	484	677	658	-1.358	190	487	181	477	0
4	11	17	"PFN0807"	"N159_20"	16460	26040	120	752	743	221	165	167	30	98	98	0	1846	1737	514	136	138	21	100	100	0	0.343	0.361	0.368	0.348	1.649	0.353	0.873	120	482	2297	2179	-1.543	587	1710	578	1601	0
4	12	17	"PFN0836"	"N163_1"	16650	26040	120	955	898	289	186	207	111	94	91	0	1055	991	254	156	169	62	100	99	0	0.855	0.853	0.878	0.794	1.799	0.904	0.784	120	511	1668	1547	-0.225	769	899	712	835	0
4	13	17	"PFN0840"	"N164_1"	16840	26040	120	1995	1834	670	199	213	70	95	94	0	3238	3020	917	170	183	61	100	100	0	0.585	0.574	0.596	0.496	2.042	0.582	0.886	120	523	4864	4485	-0.773	1796	3068	1635	2850	0
4	14	17	"PFN0849"	"N165_2"	17030	26040	120	659	625	187	194	195	34	96	94	0	1293	1202	350	160	166	46	100	100	0	0.410	0.414	0.433	0.396	1.603	0.414	0.851	120	547	1598	1473	-1.285	465	1133	431	1042	0
4	15	17	"PFN0935"	"N181_4"	17250	26030	150	197	201	42	187	188	31	31	13	0	171	180	50	153	154	26	35	17	0	0.556	0.519	1.296	1.396	3.382	0.971	0.056	156	617	28	41	-0.848	10	18	14	27	-50
4	16	17	"PFN0929"	"N181_18"	17410	26040	120	894	840	269	184	186	36	96	93	0	1347	1268	387	145	151	44	99	98	0	0.591	0.584	0.601	0.535	1.866	0.585	0.860	120	468	1912	1779	-0.760	710	1202	656	1123	0
4	17	17	"PFN0946"	"N185_14"	17600	26030	120	1793	1718	518	186	190	39	100	100	0	1277	1224	386	145	152	44	98	98	0	1.420	1.420	1.403	1.425	1.570	1.444	0.885	120	468	2739	2611	0.505	1607	1132	1532	1079	0
4	18	17	"PFN0382"	"N137_2"	17790	26030	120	980	943	296	182	187	48	99	97	0	1966	1863	661	145	150	28	99	99	0	0.438	0.443	0.448	0.457	1.776	0.421	0.872	120	483	2619	2479	-1.190	798	1821	761	1718	0
4	19	17	"PFL0032"	"L1_63"	17970	26030	110	384	393	73	172	177	45	100	98	0	511	504	124	137	142	35	100	100	0	0.567	0.602	0.617	0.609	1.541	0.545	0.726	80	502	586	588	-0.819	212	374	221	367	0
4	20	17	"PFL0051"	"L1_92"	18180	26030	120	808	794	210	169	170	27	100	100	0	780	750	221	131	135	31	97	96	0	0.985	1.010	1.012	1.032	1.581	0.998	0.879	120	521	1288	1244	-0.022	639	649	625	619	0
4	21	17	"PFL0093"	"L2_163"	18350	26020	100	231	232	44	168	170	26	80	63	0	190	190	34	128	131	21	91	66	0	1.016	1.032	1.074	1.048	2.724	1.276	0.216	80	388	125	126	0.023	63	62	64	62	0
4	22	17	"PFL0100"	"L2_176"	18540	26030	120	2285	2135	770	164	165	31	99	99	0	2320	2202	653	128	132	29	100	100	0	0.968	0.950	0.991	0.863	1.834	0.980	0.870	120	594	4313	4045	-0.048	2121	2192	1971	2074	0
4	1	18	"PFL0105"	"L2_187"	14570	26230	130	13576	12931	4220	163	164	29	100	100	0	19835	17995	7556	141	143	27	98	98	0	0.681	0.715	0.694	0.806	2.005	0.666	0.886	120	613	33107	30622	-0.554	13413	19694	12768	17854	0
4	2	18	"PFL0107"	"L2_190"	14760	26240	120	309	310	69	179	181	33	91	80	0	548	532	131	160	162	28	99	99	0	0.335	0.352	0.331	0.331	1.835	0.339	0.643	120	507	518	503	-1.578	130	388	131	372	0
4	3	18	"PFL0118"	"L2_202"	14940	26230	110	415	416	71	190	192	37	100	98	0	462	469	80	167	172	37	100	100	0	0.763	0.748	0.732	0.732	1.442	0.766	0.750	80	477	520	528	-0.391	225	295	226	302	0
4	4	18	"PFL0126"	"L2_215"	15140	26240	120	706	677	185	193	196	40	96	95	0	1121	1076	282	170	174	35	100	100	0	0.539	0.534	0.554	0.514	1.625	0.521	0.818	120	433	1464	1390	-0.890	513	951	484	906	0
4	5	18	"PFJ0334"	"J326_1"	15320	26230	120	16604	15445	4374	188	191	36	100	100	0	8927	8358	2025	167	170	29	100	100	0	1.874	1.863	1.928	1.821	1.441	1.949	0.908	120	462	25176	23448	0.906	16416	8760	15257	8191	0
4	6	18	"PFJ0360"	"J352_5"	15510	26230	120	1010	950	293	180	181	32	99	97	0	1371	1379	372	164	168	29	100	100	0	0.688	0.634	0.668	0.597	1.675	0.631	0.851	120	402	2037	1985	-0.540	830	1207	770	1215	0
4	7	18	"PFJ0381"	"J38_18"	15660	26260	150	213	348	654	171	176	38	50	24	0	199	269	282	158	164	44	44	16	0	1.024	1.595	1.118	1.149	4.967	4.588	0.170	156	538	83	288	0.035	42	41	177	111	-50
4	8	18	"PFJ0399"	"J43_10"	15880	26230	120	236	242	45	162	168	38	80	47	0	300	300	59	145	154	54	92	80	0	0.477	0.516	0.513	0.494	1.964	0.386	0.351	120	540	229	235	-1.067	74	155	80	155	0
4	9	18	"PFJ0409"	"J43_23"	16080	26230	120	480	475	116	164	168	34	98	96	0	889	866	204	143	147	40	100	100	0	0.424	0.430	0.444	0.407	1.589	0.415	0.802	120	524	1062	1034	-1.239	316	746	311	723	0
4	10	18	"PFJ0430"	"J478_10"	16270	26230	130	5163	4849	1679	170	172	29	100	99	0	4069	3745	1084	140	142	21	100	100	0	1.271	1.298	1.328	1.185	1.903	1.350	0.880	120	501	8922	8284	0.346	4993	3929	4679	3605	0
4	11	18	"PFJ0226"	"J227_1"	16470	26230	150	189	195	38	175	178	34	28	9	0	162	172	50	143	147	28	38	16	0	0.737	0.690	0.909	0.923	4.332	0.672	0.037	156	535	33	49	-0.441	14	19	20	29	-50
4	12	18	"PFJ0237"	"J232_2"	16650	26230	120	214	224	54	182	189	93	14	3	0	303	306	68	156	161	30	96	91	0	0.218	0.280	0.345	0.290	2.421	5.589	0.050	120	471	179	192	-2.200	32	147	42	150	0
4	13	18	"PFJ0256"	"J245_7"	16830	26220	110	302	303	55	184	192	102	66	2	0	258	257	40	168	172	34	90	71	0	1.311	1.337	1.428	1.335	1.890	1.359	0.425	80	446	208	208	0.391	118	90	119	89	0
4	14	18	"PFJ0284"	"J269_5"	17030	26220	120	1550	1406	427	191	198	51	100	99	0	1448	1306	407	170	174	34	98	98	0	1.063	1.070	1.068	1.105	1.788	1.073	0.890	120	518	2637	2351	0.089	1359	1278	1215	1136	0
4	15	18	"PFJ0315"	"J2975_2"	17220	26220	120	1039	1049	330	191	194	34	100	100	0	932	884	300	162	165	27	97	96	0	1.101	1.188	1.193	1.285	1.949	1.186	0.840	120	485	1618	1580	0.139	848	770	858	722	0
4	16	18	"PFJ0365"	"J378_1"	17410	26230	120	792	753	260	190	192	34	94	91	0	1689	1570	471	157	162	39	100	100	0	0.393	0.398	0.395	0.357	1.734	0.408	0.864	120	506	2134	1976	-1.348	602	1532	563	1413	0
4	17	18	"PFK0117"	"Km799_7"	17630	26210	150	193	197	41	192	197	37	19	6	0	161	163	31	157	162	40	11	1	0	0.250	0.833	1.500	1.581	3.895	0.232	0.066	156	537	5	11	-2.000	1	4	5	6	-50
4	18	18	"PFK0142"	"Kn10286_1"	17790	26220	120	1043	999	281	185	186	31	100	99	0	982	937	288	155	156	24	98	98	0	1.037	1.041	1.021	1.038	1.647	1.034	0.872	120	433	1685	1596	0.053	858	827	814	782	0
4	19	18	"PFK0175"	"Kn1239_1"	18000	26240	150	190	192	37	180	182	35	22	6	0	177	184	43	149	154	35	41	18	0	0.357	0.343	0.724	0.900	4.375	0.853	0.052	156	573	38	47	-1.485	10	28	12	35	-50
4	20	18	"PFK0203"	"Kn1453_6"	18150	26220	150	189	194	44	176	179	33	26	10	0	147	158	49	139	144	33	27	11	0	1.625	0.947	1.025	1.104	3.205	1.353	0.052	156	554	21	37	0.700	13	8	18	19	-50
4	21	18	"PFK0250"	"Kn2004_3"	18350	26220	120	859	852	253	174	176	28	100	99	0	843	846	244	135	136	22	99	99	0	0.968	0.954	0.977	0.906	1.681	0.962	0.845	120	477	1393	1389	-0.048	685	708	678	711	0
4	22	18	"PFK0277"	"Kn2223_1"	18530	26220	150	183	190	49	171	179	73	8	1	0	137	140	31	133	142	63	5	0	0	3.000	2.714	1.351	1.253	4.621	2.676	0.063	156	752	16	26	1.585	12	4	19	7	-50
4	1	19	"PFK0478"	"Kn610_1"	14570	26420	120	1554	1445	446	172	176	34	99	99	0	1407	1274	445	150	154	32	95	94	0	1.099	1.133	1.116	1.174	1.639	1.112	0.861	120	514	2639	2397	0.137	1382	1257	1273	1124	0
4	2	19	"PFK0517"	"Kn8027_1"	14730	26430	150	187	191	42	187	190	35	16	5	0	179	180	33	179	185	40	11	1	0	0.000	4.000	1.069	1.123	3.213	0.888	0.086	156	537	0	5	Error	0	0	4	1	-50
4	3	19	"PFK0524"	"Kn836_1"	14940	26430	120	280	280	54	186	189	33	87	66	0	319	319	71	181	192	48	89	70	0	0.681	0.681	0.699	0.678	2.757	0.527	0.320	120	509	232	232	-0.554	94	138	94	138	0
4	4	19	"PFK0554"	"Kn962_1"	15140	26410	150	203	210	56	181	185	36	39	10	0	218	225	77	174	182	43	50	17	0	0.500	0.569	0.896	0.818	5.055	0.625	0.152	156	524	66	80	-1.000	22	44	29	51	-50
4	5	19	"PFK0701"	"Ks15_2"	15300	26430	150	171	175	29	176	179	34	12	2	0	147	152	31	171	174	32	3	1	0	0.208	0.053	0.707	0.835	3.342	3.181	0.005	156	467	-29	-20	-2.263	-5	-24	-1	-19	-50
4	6	19	"PFK0743"	"Ks196_1"	15490	26420	150	188	190	30	174	179	36	22	3	0	168	171	28	172	175	33	13	1	0	-3.500	-16.000	1.089	1.067	3.538	3.904	0.010	156	480	10	15	Error	14	-4	16	-1	-50
4	7	19	"PFK1214"	"Ks82_7"	15680	26420	150	190	474	2453	171	175	38	32	10	0	186	196	98	166	175	47	25	5	0	0.950	10.100	1.000	0.944	4.125	38.303	0.170	156	482	39	333	-0.074	19	20	303	30	-50
4	8	19	"PFK1273"	"Ks97_17"	15880	26430	150	181	183	34	171	173	36	22	3	0	181	183	34	165	182	71	6	0	0	0.625	0.667	0.799	0.845	4.131	0.278	0.051	156	575	26	30	-0.678	10	16	12	18	-50
4	9	19	"PFK0237"	"Kn1802_2"	16090	26440	150	215	218	43	171	174	35	57	24	0	203	220	78	168	184	69	23	7	0	1.257	0.904	1.045	1.013	4.046	0.490	0.372	156	536	79	99	0.330	44	35	47	52	-50
4	10	19	"PFK0352"	"Kn3360_1"	16270	26410	150	183	184	33	170	171	28	32	9	0	154	156	27	154	163	45	8	0	0	100000.000	7.000	1.115	1.178	3.804	8.041	0.001	156	519	13	16	16.610	13	0	14	2	-50
4	11	19	"PFK0401"	"Kn4252_4"	16460	26420	150	226	227	43	177	179	33	64	33	0	164	168	33	159	164	43	11	1	0	9.800	5.556	2.237	2.505	3.829	0.695	0.004	156	528	54	59	3.293	49	5	50	9	-50
4	12	19	"PFK0571"	"Ks101_8"	16650	26420	120	492	501	159	187	191	42	95	92	0	435	433	130	172	175	30	96	96	0	1.160	1.203	1.268	1.190	1.929	1.245	0.659	120	457	568	575	0.214	305	263	314	261	0
4	13	19	"PFBL B0018"	"oPFBLOB0018"	16850	26410	120	1541	1427	448	183	188	48	100	98	0	954	907	210	177	179	29	100	100	0	1.748	1.704	1.756	1.613	1.622	1.815	0.880	120	535	2135	1974	0.805	1358	777	1244	730	0
4	14	19	"PFM60469"	"oPFM60469"	17030	26410	120	20838	19545	6193	193	198	50	100	100	0	26546	24282	8230	181	184	33	99	99	0	0.783	0.803	0.822	0.847	1.825	0.786	0.901	120	449	47010	43453	-0.353	20645	26365	19352	24101	0
4	15	19	"PFB0683"	"oPFB0683"	17220	26410	120	559	581	161	194	197	35	100	99	0	573	570	166	167	171	29	99	98	0	0.899	0.960	1.030	0.987	1.714	0.960	0.810	120	403	771	790	-0.154	365	406	387	403	0
4	16	19	"PFG0004"	"oPFG0004"	17410	26410	120	529	520	136	189	217	199	80	36	0	627	624	147	161	191	209	95	63	0	0.730	0.715	0.726	0.688	1.842	0.833	0.726	120	458	806	794	-0.455	340	466	331	463	0
4	17	19	"PFC0763"	"oPFC0763"	17620	26400	150	199	204	41	194	223	189	0	0	0	162	174	76	163	193	197	1	1	0	-5.000	0.909	1.357	1.421	3.769	0.929	0.653	156	516	4	21	Error	5	-1	10	11	-50
4	18	19	"PFL0014"	"oPFL0014"	17790	26410	120	990	955	318	198	203	46	98	96	0	1393	1378	392	164	171	41	100	100	0	0.644	0.624	0.621	0.560	1.997	0.629	0.852	120	399	2021	1971	-0.634	792	1229	757	1214	0
4	19	19	"PFM60471"	"oPFM60471"	17980	26410	130	28451	26210	7478	199	200	35	100	100	0	15499	14732	3426	166	168	27	100	100	0	1.843	1.786	1.840	1.739	1.368	1.882	0.909	120	416	43585	40577	0.882	28252	15333	26011	14566	0
4	20	19	"PFL0019"	"oPFL0019"	18170	26410	120	1754	1634	574	191	194	35	99	99	0	1694	1630	447	156	157	29	100	100	0	1.016	0.979	1.016	0.894	1.810	1.018	0.868	120	394	3101	2917	0.023	1563	1538	1443	1474	0
4	21	19	"PFG0007"	"oPFG0007"	18360	26400	120	1658	1619	531	182	184	30	100	99	0	782	725	257	144	145	23	95	94	0	2.313	2.473	2.493	2.637	1.678	2.496	0.863	120	423	2114	2018	1.210	1476	638	1437	581	0
4	22	19	"PFI17638"	"oPFI17638"	18540	26410	130	8621	8009	3245	170	174	49	100	99	0	4912	4488	1606	136	139	27	100	100	0	1.769	1.801	1.876	1.647	1.958	1.894	0.890	120	592	13227	12191	0.823	8451	4776	7839	4352	0
4	1	20	"PFBL B0024"	"oPFBLOB0024"	14570	26610	120	1097	1079	329	176	180	35	100	100	0	963	952	274	154	160	33	100	99	0	1.138	1.132	1.140	1.123	1.666	1.157	0.862	120	522	1730	1701	0.187	921	809	903	798	0
4	2	20	"PFBL B0025"	"oPFBLOB0025"	14780	26610	150	245	254	68	176	179	36	73	48	0	323	313	90	168	179	49	79	69	0	0.445	0.538	0.613	0.574	2.112	0.633	0.558	156	529	224	223	-1.168	69	155	78	145	-50
4	3	20	"PFN0253"	"oPFN0253"	14950	26610	120	813	785	214	171	174	32	100	99	0	589	586	111	175	186	51	100	99	0	1.551	1.494	1.524	1.425	1.517	1.668	0.833	120	427	1056	1025	0.633	642	414	614	411	0
4	4	20	"PFL0021"	"oPFL0021"	15140	26610	120	1248	1201	356	170	172	29	100	100	0	1367	1312	383	177	180	34	99	99	0	0.906	0.908	0.924	0.933	1.789	0.919	0.893	120	388	2268	2166	-0.143	1078	1190	1031	1135	0
4	5	20	"PFF72416"	"oPFF72416"	15310	26630	150	179	180	31	165	166	29	33	7	0	204	220	51	162	165	32	60	35	0	0.333	0.259	0.437	0.538	3.753	0.433	0.177	156	481	56	73	-1.585	14	42	15	58	-50
4	6	20	"PFI17640"	"oPFI17640"	15510	26610	120	328	323	73	164	165	32	94	88	0	368	367	76	162	165	33	99	95	0	0.796	0.776	0.794	0.734	2.090	0.798	0.655	120	440	370	364	-0.329	164	206	159	205	0
4	7	20	"PFK12891"	"oPFK12891"	15700	26610	120	1229	1206	404	167	168	33	99	99	0	684	680	165	171	175	36	100	99	0	2.070	2.041	2.094	1.939	1.660	2.228	0.860	120	455	1575	1548	1.050	1062	513	1039	509	0
4	8	20	"PFJ12782"	"oPFJ12782"	15890	26610	120	16573	16923	7331	177	180	34	100	100	0	57186	50984	14991	205	230	95	100	100	25	0.288	0.330	0.327	0.305	1.601	0.329	0.846	120	410	73377	67525	-1.797	16396	56981	16746	50779	0
4	9	20	"PFL0025"	"oPFL0025"	16080	26610	140	444	501	204	179	183	34	96	91	0	758	956	480	223	242	85	98	96	0	0.495	0.439	0.454	0.430	1.909	0.419	0.805	156	471	800	1055	-1.014	265	535	322	733	0
4	10	20	"PFF72418"	"oPFF72418"	16280	26610	120	1472	1351	471	171	174	29	98	98	0	3678	3327	1010	185	190	49	100	100	0	0.372	0.376	0.389	0.352	1.710	0.374	0.894	120	473	4794	4322	-1.425	1301	3493	1180	3142	0
4	11	20	"PFC0772"	"oPFC0772"	16470	26610	110	348	348	61	170	174	34	100	93	0	761	749	167	173	182	61	100	100	0	0.303	0.309	0.309	0.304	1.498	0.285	0.697	80	376	766	754	-1.724	178	588	178	576	0
4	12	20	"PFA32028"	"oPFA32028"	16650	26600	150	194	195	41	178	190	77	7	0	0	244	270	92	185	197	81	33	15	0	0.271	0.200	0.507	0.452	3.726	0.571	0.143	156	543	75	102	-1.883	16	59	17	85	-50
4	13	20	"PFI17641"	"oPFI17641"	16850	26610	120	1614	1467	557	183	194	79	95	94	0	3384	3222	985	201	214	81	100	100	0	0.450	0.425	0.450	0.389	1.823	0.431	0.870	120	452	4614	4305	-1.153	1431	3183	1284	3021	0
4	14	20	"PFL0027"	"oPFL0027"	17030	26610	120	730	737	257	184	185	33	99	97	0	699	679	194	192	196	38	98	97	0	1.077	1.136	1.150	1.114	1.561	1.242	0.827	120	407	1053	1040	0.107	546	507	553	487	0
4	15	20	"PFK12903"	"oPFK12903"	17180	26570	150	205	208	34	190	191	34	29	8	0	188	193	35	179	182	34	25	8	0	1.667	1.286	1.063	1.018	3.571	1.183	0.047	156	537	24	32	0.737	15	9	18	14	-50
4	16	20	"PFI17664"	"oPFI17664"	17340	26580	110	541	540	119	183	188	40	100	96	0	700	677	133	165	169	40	100	100	0	0.669	0.697	0.687	0.673	1.457	0.679	0.777	80	374	893	869	-0.580	358	535	357	512	0
4	17	20	"PFH0013"	"oPFH0013"	17530	26580	120	1126	1118	344	189	216	190	98	94	0	841	832	276	165	193	200	91	85	0	1.386	1.393	1.361	1.470	1.778	1.393	0.874	120	503	1613	1596	0.471	937	676	929	667	0
4	18	20	"PFD66991"	"oPFD66991"	17720	26580	110	285	285	50	198	205	47	73	46	0	410	408	62	167	174	42	100	100	0	0.358	0.361	0.373	0.301	2.333	0.397	0.374	80	421	330	328	-1.482	87	243	87	241	0
4	19	20	"PFM60502"	"oPFM60502"	17910	26580	120	1509	1401	426	201	206	42	100	100	0	1355	1296	373	168	173	38	100	99	0	1.102	1.064	1.082	1.057	1.641	1.079	0.905	120	487	2495	2328	0.140	1308	1187	1200	1128	0
4	20	20	"PFI17667"	"oPFI17667"	18110	26580	120	481	490	122	194	196	32	97	96	0	630	624	183	161	163	29	99	98	0	0.612	0.639	0.650	0.666	1.859	0.619	0.799	120	439	756	759	-0.709	287	469	296	463	0
4	21	20	"PFF72456"	"oPFF72456"	18290	26580	120	527	521	113	186	187	30	100	99	0	500	480	115	147	149	26	99	98	0	0.966	1.006	1.013	1.020	1.638	0.982	0.801	120	449	694	668	-0.050	341	353	335	333	0
4	22	20	"PFI17668"	"oPFI17668"	18490	26580	120	316	321	80	169	171	29	95	87	0	376	378	103	135	138	26	97	95	0	0.610	0.626	0.606	0.584	1.950	0.623	0.661	120	551	388	395	-0.713	147	241	152	243	0
4	1	21	"PFJ12799"	"oPFJ12799"	14490	26790	150	188	190	36	166	168	28	45	18	0	148	153	31	141	143	23	26	10	0	3.143	2.000	1.313	1.546	3.971	4.633	0.009	156	799	29	36	1.652	22	7	24	12	-50
4	2	21	"PFF72457"	"oPFF72457"	14690	26790	120	1910	1796	634	159	162	29	100	100	0	3391	3170	1009	142	144	24	100	100	0	0.539	0.541	0.559	0.513	1.836	0.534	0.891	120	490	5000	4665	-0.892	1751	3249	1637	3028	0
4	3	21	"PFF72459"	"oPFF72459"	14880	26790	90	260	261	45	159	161	29	94	82	0	321	318	48	142	144	22	100	100	0	0.564	0.580	0.585	0.530	1.725	0.605	0.475	52	361	280	278	-0.826	101	179	102	176	0
4	4	21	"PFM60506"	"oPFM60506"	15070	26790	120	580	570	165	162	165	29	96	95	0	825	802	229	150	153	28	100	100	0	0.619	0.626	0.629	0.580	1.878	0.615	0.839	120	491	1093	1060	-0.691	418	675	408	652	0
4	5	21	"PFL0067"	"oPFL0067"	15260	26790	120	295	292	62	160	162	28	94	84	0	489	476	124	145	149	31	99	99	0	0.392	0.399	0.411	0.371	2.075	0.360	0.626	120	413	479	463	-1.349	135	344	132	331	0
4	6	21	"PFI17670"	"oPFI17670"	15460	26790	120	814	804	268	157	160	27	98	95	0	827	821	245	140	143	23	100	100	0	0.956	0.950	0.985	0.898	1.840	0.967	0.849	120	465	1344	1328	-0.064	657	687	647	681	0
4	7	21	"PFI17672"	"oPFI17672"	15640	26780	110	336	336	66	168	168	30	98	97	0	405	408	78	157	159	29	100	98	0	0.677	0.669	0.647	0.646	1.634	0.660	0.707	80	438	416	419	-0.562	168	248	168	251	0
4	8	21	"PFL0068"	"oPFL0068"	15840	26790	120	673	654	195	177	178	30	98	94	0	565	568	145	173	184	48	100	99	0	1.265	1.208	1.253	1.103	1.994	1.265	0.807	120	510	888	872	0.339	496	392	477	395	0
4	9	21	"PFL0070"	"oPFL0070"	16020	26780	110	742	720	185	178	181	35	100	100	0	701	691	158	184	208	83	98	95	0	1.091	1.069	1.076	1.068	1.409	1.047	0.817	80	423	1081	1049	0.126	564	517	542	507	0
4	10	21	"PFF72463"	"oPFF72463"	16220	26780	120	1136	1157	348	174	176	32	100	100	0	805	801	280	182	188	43	95	95	0	1.544	1.588	1.638	1.765	1.853	1.579	0.839	120	514	1585	1602	0.627	962	623	983	619	0
4	11	21	"PFD66995"	"oPFD66995"	16440	26800	150	176	181	37	173	178	44	16	3	0	164	164	30	170	176	48	5	0	0	-0.500	-1.333	1.272	1.124	4.259	0.766	0.006	156	581	-3	2	Error	3	-6	8	-6	-50
4	12	21	"PFL0074"	"oPFL0074"	16590	26780	120	2502	2527	845	170	176	51	100	100	0	2040	1931	793	161	167	51	97	95	0	1.241	1.332	1.332	1.540	2.076	1.291	0.872	120	400	4211	4127	0.312	2332	1879	2357	1770	0
4	13	21	"PFJ12802"	"oPFJ12802"	16790	26780	120	1810	1736	538	177	185	49	100	100	0	806	779	237	163	174	49	96	96	0	2.540	2.531	2.581	2.613	1.867	2.679	0.832	120	514	2276	2175	1.345	1633	643	1559	616	0
4	14	21	"PFBL B0125"	"oPFBLOB0125"	16980	26780	110	249	251	39	175	179	45	77	36	0	394	397	74	158	170	49	100	98	0	0.314	0.318	0.326	0.292	1.794	0.288	0.380	80	436	310	315	-1.673	74	236	76	239	0
4	15	21	"PFN0269"	"oPFN0269"	17170	26780	110	1497	1478	393	176	179	32	100	100	0	3834	3675	906	157	163	45	100	100	0	0.359	0.370	0.371	0.358	1.435	0.351	0.885	80	488	4998	4820	-1.477	1321	3677	1302	3518	0
4	16	21	"PFD66996"	"oPFD66996"	17360	26780	120	573	563	137	184	187	35	100	98	0	751	745	215	165	169	42	99	98	0	0.664	0.653	0.679	0.668	1.725	0.624	0.827	120	553	975	959	-0.591	389	586	379	580	0
4	17	21	"PFF72496"	"oPFF72496"	17550	26780	120	385	392	90	189	190	32	97	94	0	426	422	94	161	162	29	100	99	0	0.740	0.778	0.779	0.746	1.670	0.797	0.726	120	516	461	464	-0.435	196	265	203	261	0
4	18	21	"PFH0035"	"oPFH0035"	17740	26780	120	246	251	51	193	195	35	63	33	0	417	408	102	159	160	30	99	97	0	0.205	0.233	0.220	0.207	2.121	0.227	0.270	120	519	311	307	-2.283	53	258	58	249	0
4	19	21	"PFL0139"	"oPFL0139"	17920	26780	120	510	502	133	191	193	31	95	93	0	763	747	199	160	163	28	100	99	0	0.529	0.530	0.555	0.509	1.868	0.518	0.750	120	515	922	898	-0.919	319	603	311	587	0
4	20	21	"PFBL B0173"	"oPFBLOB0173"	18120	26770	120	299	309	64	186	188	31	95	80	0	274	269	66	152	154	27	89	83	0	0.926	1.051	0.974	1.060	2.054	1.047	0.462	120	525	235	240	-0.111	113	122	123	117	0
4	21	21	"PFI17720"	"oPFI17720"	18320	26780	150	197	199	34	178	181	30	37	11	0	157	165	34	141	143	24	39	21	0	1.188	0.875	1.438	1.207	3.635	2.018	0.036	156	587	35	45	0.248	19	16	21	24	-50
4	22	21	"PFG0054"	"oPFG0054"	18490	26780	120	1326	1266	485	170	172	27	97	96	0	1247	1209	422	138	140	23	99	99	0	1.042	1.023	1.073	0.930	1.992	1.050	0.866	120	531	2265	2167	0.060	1156	1109	1096	1071	0
4	1	22	"PFN0287"	"oPFN0287"	14510	26990	100	232	228	39	170	173	30	73	51	0	257	263	45	150	151	24	98	97	0	0.579	0.513	0.496	0.467	2.421	0.473	0.281	80	431	169	171	-0.787	62	107	58	113	0
4	2	22	"PFL0140"	"oPFL0140"	14700	26980	120	866	855	266	159	161	28	100	100	0	634	655	184	139	139	21	100	99	0	1.428	1.349	1.463	1.343	1.726	0.950	0.517	120	629	1202	1212	0.514	707	495	696	516	0
4	3	22	"PFL0142"	"oPFL0142"	14910	26980	120	402	398	104	159	163	32	97	95	0	429	433	102	139	141	24	100	99	0	0.838	0.813	0.776	0.781	1.674	0.823	0.754	120	623	533	533	-0.255	243	290	239	294	0
4	4	22	"PFL0144"	"oPFL0144"	15090	26980	120	372	374	93	157	160	30	99	97	0	303	309	78	136	140	25	100	98	0	1.287	1.254	1.332	1.232	1.757	1.267	0.685	120	562	382	390	0.364	215	167	217	173	0
4	5	22	"PFJ12815"	"oPFJ12815"	15280	26980	120	1059	1004	304	160	162	29	100	99	0	732	737	178	135	141	29	100	100	0	1.506	1.402	1.405	1.330	1.658	1.489	0.858	120	581	1496	1446	0.591	899	597	844	602	0
4	6	22	"PFI17725"	"oPFI17725"	15470	26980	120	4314	4083	1277	165	168	31	100	100	0	3484	3363	918	140	146	30	100	100	0	1.241	1.216	1.230	1.148	1.743	1.250	0.879	120	545	7493	7141	0.311	4149	3344	3918	3223	0
4	7	22	"PFL0149"	"oPFL0149"	15650	26990	150	192	196	40	171	175	47	23	4	0	170	173	31	150	156	56	16	0	0	1.050	1.087	1.008	1.077	4.147	0.494	0.047	156	872	41	48	0.070	21	20	25	23	-50
4	8	22	"PFG0057"	"oPFG0057"	15860	26980	130	243	247	61	177	182	51	61	20	0	281	282	69	154	163	63	85	50	0	0.520	0.547	0.537	0.544	2.584	0.628	0.197	120	663	193	198	-0.944	66	127	70	128	0
4	9	22	"PFF72505"	"oPFF72505"	16050	26980	120	374	383	88	175	177	31	99	95	0	320	324	61	152	156	30	100	98	0	1.185	1.209	1.174	1.147	1.772	1.269	0.587	120	601	367	380	0.244	199	168	208	172	0
4	10	22	"PFM60543"	"oPFM60543"	16230	26980	120	633	608	184	171	172	29	98	97	0	596	608	158	153	157	32	100	100	0	1.043	0.960	1.016	0.907	1.740	0.996	0.814	120	579	905	892	0.061	462	443	437	455	0
4	11	22	"PFBL B0178"	"oPFBLOB0178"	16420	26980	120	6023	5677	2181	172	176	36	100	100	0	3056	2977	920	150	155	31	100	100	0	2.013	1.947	2.056	1.786	1.937	2.095	0.888	120	544	8757	8332	1.010	5851	2906	5505	2827	0
4	12	22	"PFG0058"	"oPFG0058"	16620	26990	140	284	293	134	186	196	61	57	45	0	273	278	104	159	179	80	64	31	0	0.860	0.899	1.210	1.054	2.456	0.824	0.284	156	771	212	226	-0.218	98	114	107	119	0
4	13	22	"PFBL B0180"	"oPFBLOB0180"	16800	26980	110	301	308	70	184	191	54	85	56	0	290	334	143	155	176	91	67	36	0	0.867	0.693	0.866	0.804	2.219	0.540	0.424	80	477	252	303	-0.206	117	135	124	179	0
4	14	22	"PFBL B0182"	"oPFBLOB0182"	16980	26970	120	719	695	191	175	181	52	100	97	0	652	622	222	144	159	77	91	89	0	1.071	1.088	1.045	1.152	1.829	1.020	0.787	120	607	1052	998	0.099	544	508	520	478	0
4	15	22	"PFBL B0184"	"oPFBLOB0184"	17170	26980	120	521	511	149	171	171	31	95	93	0	426	416	110	139	143	37	97	94	0	1.220	1.227	1.314	1.158	2.018	1.290	0.760	120	596	637	617	0.286	350	287	340	277	0
4	16	22	"PFI17729"	"oPFI17729"	17360	26980	150	203	208	38	177	179	33	45	14	0	161	165	32	147	152	44	16	3	0	1.857	1.722	1.250	1.353	4.653	4.140	0.010	156	840	40	49	0.893	26	14	31	18	-50
4	17	22	"PFH0036"	"oPFH0036"	17560	26970	130	1543	1559	497	178	180	33	100	100	0	1675	1554	545	146	149	27	100	99	0	0.893	0.981	0.973	1.050	1.802	0.964	0.857	120	642	2894	2789	-0.164	1365	1529	1381	1408	0
4	18	22	"PFA32038"	"oPFA32038"	17750	26970	120	6440	6261	1917	182	183	33	100	100	0	2830	2754	873	146	149	26	100	99	0	2.332	2.331	2.301	2.430	1.731	2.400	0.897	120	591	8942	8687	1.221	6258	2684	6079	2608	0
4	19	22	"EMPTY"	"EMPTY"	17960	26980	150	181	184	31	185	187	34	10	2	0	146	149	35	151	153	26	8	1	0	0.800	0.500	1.331	1.320	4.153	7.692	0.002	156	830	-9	-3	-0.322	-4	-5	-1	-2	-50
4	20	22	"EMPTY"	"EMPTY"	18150	26980	150	186	188	33	184	185	35	14	2	0	147	148	22	146	149	25	12	2	0	2.000	2.000	1.650	1.585	4.030	2.408	0.065	156	770	3	6	1.000	2	1	4	2	-50
4	21	22	"EMPTY"	"EMPTY"	18340	26980	150	189	188	31	179	181	28	23	7	0	146	146	21	142	145	22	20	0	0	2.500	2.250	1.267	1.227	3.113	6.437	0.009	156	725	14	13	1.322	10	4	9	4	-50
4	22	22	"EMPTY"	"EMPTY"	18530	26980	150	183	186	28	178	182	37	14	2	0	144	146	23	145	151	53	1	0	0	-5.000	8.000	1.435	1.068	4.041	2.085	0.012	156	963	4	9	Error	5	-1	8	1	-50
5	1	1	"PFI0414"	"I5572_1"	900	27550	160	521	556	249	167	179	61	94	88	0	506	550	276	152	170	66	97	90	0	1.000	0.977	1.041	0.945	1.802	0.919	0.677	208	962	708	787	0.000	354	354	389	398	0
5	2	1	"PFI0486"	"I7438_2"	1090	27550	130	2983	3079	1207	169	179	52	100	100	0	2869	3031	1182	155	169	59	100	100	0	1.037	1.012	0.999	1.013	1.332	0.989	0.927	120	569	5528	5786	0.052	2814	2714	2910	2876	0
5	3	1	"PFI0416"	"I5607_1"	1280	27550	140	244	259	66	157	164	36	87	62	0	244	266	79	146	155	42	89	58	0	0.888	0.850	0.873	0.866	2.059	0.773	0.425	156	699	185	222	-0.172	87	98	102	120	0
5	4	1	"PFI0237"	"I16933_1"	1460	27550	130	356	365	106	154	158	36	97	90	0	617	613	195	142	156	63	97	95	0	0.425	0.448	0.436	0.437	1.664	0.451	0.794	120	610	677	682	-1.234	202	475	211	471	0
5	5	1	"PFI0401"	"I5180_2"	1660	27550	130	891	839	275	157	161	35	99	99	0	971	925	264	140	151	61	99	98	0	0.883	0.869	0.880	0.837	1.452	0.881	0.895	120	632	1565	1467	-0.179	734	831	682	785	0
5	6	1	"PFI0236"	"I1689_2"	1850	27560	140	2776	2764	1266	149	150	31	98	98	0	6338	6664	2641	137	141	28	100	99	0	0.424	0.401	0.412	0.358	1.657	0.411	0.935	156	680	8828	9142	-1.239	2627	6201	2615	6527	0
5	7	1	"PFJ0542"	"J667_1"	2040	27560	150	865	893	331	146	150	32	99	98	0	1242	1299	435	139	143	29	100	99	0	0.652	0.644	0.641	0.611	1.440	0.656	0.876	156	701	1822	1907	-0.617	719	1103	747	1160	0
5	8	1	"PFJ0005"	"J1011_3"	2220	27560	140	841	860	319	165	170	39	97	97	0	1094	1150	386	150	156	36	100	100	0	0.716	0.695	0.707	0.645	1.586	0.701	0.873	156	653	1620	1695	-0.482	676	944	695	1000	0
5	9	1	"PFJ0310"	"J2896_1"	2420	27560	140	3935	3867	1410	172	182	55	99	99	0	5863	5864	1822	159	170	73	100	100	0	0.660	0.648	0.667	0.599	1.620	0.652	0.920	156	671	9467	9400	-0.600	3763	5704	3695	5705	0
5	10	1	"PFJ0140"	"J17_1"	2610	27560	140	5750	6036	2229	172	183	57	100	100	0	4826	5121	1683	161	173	71	100	100	0	1.196	1.182	1.186	1.148	1.522	1.199	0.930	156	651	10243	10824	0.258	5578	4665	5864	4960	0
5	11	1	"PFJ0200"	"J21_1"	2800	27550	150	1836	1865	461	180	188	48	100	100	0	1982	2006	518	164	170	35	99	98	0	0.911	0.915	0.895	0.939	1.494	0.892	0.906	156	752	3474	3527	-0.135	1656	1818	1685	1842	0
5	12	1	"PFJ0215"	"J21_7"	3000	27550	140	2046	1977	561	180	187	66	100	99	0	2495	2447	676	162	166	35	100	100	0	0.800	0.786	0.792	0.792	1.527	0.781	0.931	156	682	4199	4082	-0.322	1866	2333	1797	2285	0
5	13	1	"PFJ0476"	"J53_48"	3190	27550	140	5577	5936	2446	164	172	68	100	100	0	13126	13764	5787	154	159	32	99	99	0	0.417	0.424	0.416	0.435	1.650	0.411	0.923	156	642	18385	19382	-1.261	5413	12972	5772	13610	0
5	14	1	"PFJ0510"	"J58_2"	3380	27560	140	1084	1053	334	162	170	58	96	96	0	2769	2823	819	154	161	58	99	99	0	0.353	0.334	0.333	0.318	1.414	0.333	0.909	156	633	3537	3560	-1.504	922	2615	891	2669	0
5	15	1	"PFJ0563"	"J70_2"	3570	27550	150	798	820	230	167	177	95	100	98	0	863	880	254	158	167	68	98	96	0	0.895	0.904	0.911	0.912	1.536	0.927	0.786	156	739	1336	1375	-0.160	631	705	653	722	0
5	16	1	"PFJ0575"	"J73_12"	3750	27550	130	1327	1355	345	169	185	114	100	99	0	2231	2237	497	164	173	61	100	100	0	0.560	0.572	0.568	0.561	1.259	0.560	0.908	120	605	3225	3259	-0.836	1158	2067	1186	2073	0
5	17	1	"PFJ0599"	"J85_3"	3950	27550	140	612	614	153	173	197	129	97	89	0	1038	1031	255	160	184	133	98	96	0	0.500	0.506	0.492	0.515	1.575	0.498	0.805	156	739	1317	1312	-1.000	439	878	441	871	0
5	18	1	"PFJ0018"	"J109_5"	4150	27550	130	209	240	100	172	191	122	23	5	0	256	291	127	154	172	94	51	24	0	0.363	0.496	0.629	0.546	2.687	1.298	0.185	120	570	139	205	-1.463	37	102	68	137	0
5	19	1	"PFJ0181"	"J198_5"	4320	27550	140	4070	4027	1551	164	171	72	100	100	0	6256	6194	2583	153	162	56	99	99	0	0.640	0.639	0.619	0.650	1.557	0.601	0.914	156	634	10009	9904	-0.644	3906	6103	3863	6041	0
5	20	1	"PFJ0227"	"J227_2"	4510	27560	150	270	281	81	164	167	51	76	51	0	424	434	115	156	168	74	98	89	0	0.396	0.421	0.419	0.377	1.928	0.418	0.542	156	697	374	395	-1.338	106	268	117	278	0
5	21	1	"PFJ0246"	"J242_1"	4680	27540	150	201	210	53	165	195	172	1	0	0	203	215	63	157	195	169	3	0	0	0.783	0.776	0.750	0.751	3.197	0.968	0.642	156	806	82	103	-0.354	36	46	45	58	-50
5	22	1	"PFJ0280"	"J268_1"	4880	27570	100	1735	1694	661	167	221	306	95	91	0	1576	1566	654	162	227	325	92	83	0	1.109	1.088	1.128	1.079	1.447	1.065	0.886	80	468	2982	2931	0.149	1568	1414	1527	1404	0
5	1	2	"PFJ0322"	"J309_17"	910	27760	140	498	541	177	166	175	49	97	96	0	540	597	205	150	160	45	100	99	0	0.851	0.839	0.909	0.827	1.727	0.825	0.696	156	580	722	822	-0.232	332	390	375	447	0
5	2	2	"PFJ0363"	"J373_1"	1100	27760	140	942	924	287	163	168	35	98	97	0	875	861	229	150	155	40	100	100	0	1.074	1.070	1.095	0.993	1.860	1.093	0.882	156	508	1504	1472	0.104	779	725	761	711	0
5	3	2	"PFN0173"	"N132_113"	1290	27760	140	1272	1205	370	159	163	31	99	97	0	2077	1993	526	150	153	28	99	99	0	0.578	0.568	0.574	0.537	1.788	0.571	0.904	156	499	3040	2889	-0.792	1113	1927	1046	1843	0
5	4	2	"PFN0184"	"N132_132"	1480	27760	140	979	995	302	155	158	30	99	98	0	985	994	284	146	153	46	98	98	0	0.982	0.991	1.026	0.986	1.822	1.013	0.889	156	543	1663	1688	-0.026	824	839	840	848	0
5	5	2	"PFN0186"	"N132_136"	1680	27760	140	1546	1526	521	157	158	27	98	96	0	2903	2998	836	142	146	26	100	100	0	0.503	0.479	0.504	0.437	1.845	0.482	0.906	156	532	4150	4225	-0.991	1389	2761	1369	2856	0
5	6	2	"PFN0203"	"N132_171"	1860	27750	130	424	438	114	157	160	31	100	100	0	767	775	173	143	146	29	100	100	0	0.428	0.445	0.417	0.426	1.400	0.450	0.774	120	461	891	913	-1.225	267	624	281	632	0
5	7	2	"PFN0208"	"N132_178"	2060	27760	140	1173	1199	346	161	163	32	99	99	0	1750	1839	524	145	148	29	99	99	0	0.631	0.613	0.621	0.627	1.619	0.609	0.923	156	510	2617	2732	-0.665	1012	1605	1038	1694	0
5	8	2	"PFN0211"	"N132_181"	2250	27750	130	418	422	81	166	169	37	100	100	0	485	482	94	146	151	34	100	100	0	0.743	0.762	0.758	0.753	1.384	0.740	0.786	120	468	591	592	-0.428	252	339	256	336	0
5	9	2	"PFN0362"	"N135_24"	2440	27760	140	1206	1200	368	167	173	47	98	96	0	1888	1859	451	151	156	34	100	100	0	0.598	0.605	0.620	0.561	1.673	0.619	0.917	156	500	2776	2741	-0.741	1039	1737	1033	1708	0
5	10	2	"PFN0373"	"N136_4"	2630	27760	140	671	690	225	169	176	52	96	94	0	1108	1148	333	156	165	88	99	98	0	0.527	0.525	0.542	0.496	1.545	0.534	0.857	156	504	1454	1513	-0.923	502	952	521	992	0
5	11	2	"PFN0401"	"N137_50"	2820	27750	130	386	394	82	176	182	46	100	96	0	918	934	200	159	168	89	100	100	0	0.277	0.281	0.277	0.271	1.372	0.268	0.730	120	481	969	993	-1.854	210	759	218	775	0
5	12	2	"PFN0423"	"N138_31"	3020	27760	150	201	202	42	179	186	73	10	1	0	246	257	66	159	163	33	85	67	0	0.253	0.235	0.404	0.386	3.060	1.393	0.113	156	462	109	121	-1.984	22	87	23	98	-50
5	13	2	"PFN0433"	"N138_45"	3200	27750	140	310	319	83	163	173	81	83	40	0	490	490	110	149	155	33	100	100	0	0.431	0.457	0.445	0.430	1.783	0.469	0.639	156	410	488	497	-1.214	147	341	156	341	0
5	14	2	"PFN0409"	"N138_104"	3390	27760	140	563	553	152	159	170	66	96	94	0	676	700	184	145	154	66	100	99	0	0.761	0.710	0.724	0.681	1.612	0.720	0.830	156	479	935	949	-0.394	404	531	394	555	0
5	15	2	"PFN0534"	"N143_18"	3580	27750	140	631	624	147	170	184	109	99	94	0	554	545	123	153	165	79	99	96	0	1.150	1.158	1.181	1.149	1.481	1.237	0.690	156	547	862	846	0.201	461	401	454	392	0
5	16	2	"PFN0540"	"N143_29"	3780	27750	130	395	412	85	172	182	78	100	84	0	820	855	195	161	167	42	100	100	0	0.338	0.346	0.338	0.337	1.382	0.324	0.625	120	561	882	934	-1.563	223	659	240	694	0
5	17	2	"PFN0556"	"N143_56"	4000	27750	150	176	176	32	175	190	99	0	0	0	171	183	42	160	173	65	16	1	0	0.091	0.043	1.042	0.908	4.280	0.826	0.345	156	522	12	24	-3.459	1	11	1	23	-50
5	18	2	"PFN0562"	"N143_66"	4160	27760	140	535	531	150	175	189	93	94	89	0	1068	1084	257	155	172	79	99	98	0	0.394	0.383	0.382	0.365	1.548	0.388	0.737	156	429	1273	1285	-1.343	360	913	356	929	0
5	19	2	"PFN0608"	"N147_16"	4350	27750	140	353	383	145	170	180	76	89	61	0	349	378	141	154	167	73	91	66	0	0.938	0.951	0.955	0.949	2.064	0.886	0.596	156	474	378	437	-0.092	183	195	213	224	0
5	20	2	"PFN0623"	"N148_7"	4540	27760	130	196	201	45	166	170	52	27	8	0	294	308	72	152	159	57	95	66	0	0.211	0.224	0.279	0.248	2.327	0.170	0.108	120	477	172	191	-2.243	30	142	35	156	0
5	21	2	"PFN0714"	"N151_50"	4730	27750	130	6278	6186	1229	165	168	52	100	100	0	9345	9227	1826	153	159	45	100	100	0	0.665	0.664	0.664	0.664	1.200	0.635	0.924	120	457	15305	15095	-0.588	6113	9192	6021	9074	0
5	22	2	"PFN0723"	"N152_1"	4920	27750	140	1254	1239	309	167	195	238	99	97	0	1134	1113	330	153	193	265	94	90	0	1.108	1.117	1.112	1.201	1.665	1.091	0.887	156	672	2068	2032	0.148	1087	981	1072	960	0
5	1	3	"PFN0727"	"N152_17"	940	27960	160	385	409	158	158	165	43	90	87	0	533	561	279	145	155	43	92	89	0	0.585	0.603	0.601	0.638	2.194	0.550	0.717	208	783	615	667	-0.773	227	388	251	416	0
5	2	3	"PFN0735"	"N153_15"	1130	27950	130	436	501	203	160	163	34	100	99	0	817	930	369	147	152	31	100	100	0	0.412	0.436	0.414	0.409	1.389	0.447	0.875	120	421	946	1124	-1.279	276	670	341	783	0
5	3	3	"PFN0750"	"N155_14"	1310	27950	140	877	888	211	158	160	34	100	99	0	2310	2263	711	147	152	29	98	97	0	0.332	0.345	0.322	0.380	2.046	0.315	0.849	156	474	2882	2846	-1.589	719	2163	730	2116	0
5	4	3	"PFN0757"	"N155_25"	1500	27950	140	908	937	266	154	157	35	99	99	0	1197	1211	314	141	148	31	99	99	0	0.714	0.732	0.730	0.697	1.630	0.733	0.870	156	537	1810	1853	-0.486	754	1056	783	1070	0
5	5	3	"PFB0217"	"B567"	1700	27940	130	911	972	226	160	164	35	100	100	0	638	655	144	143	150	32	100	100	0	1.517	1.586	1.536	1.591	1.307	1.635	0.874	120	456	1246	1324	0.601	751	495	812	512	0
5	6	3	"PFB0221"	"B573"	1880	27950	140	1675	1725	682	163	166	32	100	99	0	1118	1256	455	145	149	28	100	100	0	1.554	1.406	1.439	1.362	1.452	1.461	0.903	156	484	2485	2673	0.636	1512	973	1562	1111	0
5	7	3	"PFB0223"	"B577"	2070	27950	140	624	655	203	162	166	32	99	97	0	1104	1171	318	147	150	27	100	100	0	0.483	0.481	0.485	0.460	1.521	0.487	0.863	156	469	1419	1517	-1.051	462	957	493	1024	0
5	8	3	"PFB0225"	"B583"	2260	27950	140	1427	1495	571	166	170	39	98	98	0	1504	1629	544	149	152	31	100	100	0	0.931	0.898	0.902	0.869	1.536	0.915	0.870	156	451	2616	2809	-0.104	1261	1355	1329	1480	0
5	9	3	"PFB0227"	"B587"	2450	27950	140	409	423	114	164	171	47	96	94	0	593	610	174	151	157	33	99	98	0	0.554	0.564	0.558	0.545	1.677	0.563	0.814	156	458	687	718	-0.851	245	442	259	459	0
5	10	3	"PFB0229"	"B590"	2670	27950	150	176	184	55	163	168	42	23	10	0	175	190	61	151	160	90	12	3	0	0.542	0.538	0.857	0.895	3.081	1.163	0.143	156	468	37	60	-0.885	13	24	21	39	-50
5	11	3	"PFB0246"	"B618"	2850	27940	150	160	168	43	166	168	31	20	6	0	157	168	56	152	163	93	7	2	0	-1.200	0.125	1.000	0.924	3.447	0.299	0.274	156	469	-1	18	Error	-6	5	2	16	-50
5	12	3	"PFB0256"	"B634"	3040	27930	150	177	180	42	164	167	31	30	10	0	167	177	50	152	160	44	26	9	0	0.867	0.640	1.067	0.886	3.192	0.449	0.128	156	360	28	41	-0.206	13	15	16	25	-50
5	13	3	"PFB0259"	"B64"	3210	27940	140	5004	4823	1275	161	163	31	100	100	0	1988	1892	566	144	148	34	99	98	0	2.626	2.667	2.648	2.909	1.663	2.708	0.912	156	313	6687	6410	1.393	4843	1844	4662	1748	0
5	14	3	"PFB0262"	"B645"	3390	27960	150	205	208	44	164	166	36	53	23	0	172	175	34	143	147	29	50	21	0	1.414	1.375	1.250	1.408	4.218	1.561	0.248	156	467	70	76	0.500	41	29	44	32	-50
5	15	3	"PFB0270"	"B664"	3590	27940	120	242	251	54	167	170	36	79	53	0	242	261	83	145	149	29	91	79	0	0.773	0.724	0.758	0.713	2.914	0.636	0.391	120	477	172	200	-0.371	75	97	84	116	0
5	16	3	"PFB0273"	"B667"	3790	27940	140	488	494	105	170	173	33	99	99	0	399	398	73	152	155	30	100	99	0	1.287	1.317	1.287	1.320	1.377	1.370	0.842	156	551	565	570	0.365	318	247	324	246	0
5	17	3	"PFC0002"	"C101"	3970	27940	140	532	547	137	170	172	32	99	99	0	689	685	194	154	158	30	98	98	0	0.677	0.710	0.684	0.735	1.603	0.688	0.840	156	477	897	908	-0.564	362	535	377	531	0
5	18	3	"PFC0006"	"C113"	4170	27940	140	291	301	72	170	173	36	94	78	0	345	355	82	153	157	31	99	98	0	0.630	0.649	0.619	0.580	1.978	0.660	0.602	156	455	313	333	-0.666	121	192	131	202	0
5	19	3	"PFC0009"	"C116"	4360	27940	140	254	263	64	169	174	39	79	52	0	523	530	115	154	163	58	100	98	0	0.230	0.250	0.237	0.214	1.992	0.267	0.451	156	553	454	470	-2.118	85	369	94	376	0
5	20	3	"PFC0011"	"C118"	4570	27890	90	188	204	63	170	179	65	25	7	0	215	235	124	161	170	41	57	32	0	0.333	0.459	0.860	0.717	3.118	0.325	0.144	52	313	72	108	-1.585	18	54	34	74	0
5	21	3	"PFC0013"	"C122"	4760	27920	150	161	167	41	168	174	56	8	2	0	155	164	47	154	167	54	16	5	0	-7.000	-0.100	1.042	1.066	3.450	1.731	0.048	156	465	-6	9	Error	-7	1	-1	10	-50
5	22	3	"PFC0015"	"C125"	4930	27940	140	1393	1377	331	159	167	59	99	98	0	1022	1037	218	150	155	43	100	100	0	1.415	1.373	1.405	1.330	1.443	1.394	0.912	156	569	2106	2105	0.501	1234	872	1218	887	0
5	1	4	"PFC0035"	"C162"	950	28140	130	3293	3433	649	156	167	49	100	100	0	3400	3490	582	141	157	59	100	100	0	0.963	0.979	0.966	0.976	1.177	0.983	0.941	120	558	6396	6626	-0.055	3137	3259	3277	3349	0
5	2	4	"PFC0037"	"C164"	1140	28140	130	360	376	96	157	165	37	100	98	0	517	537	111	144	154	41	100	100	0	0.544	0.557	0.545	0.532	1.407	0.568	0.797	120	508	576	612	-0.878	203	373	219	393	0
5	3	4	"PFC0039"	"C171"	1320	28140	130	323	335	76	154	158	34	100	98	0	507	537	113	142	149	32	100	100	0	0.463	0.458	0.431	0.439	1.468	0.457	0.713	120	492	534	576	-1.111	169	365	181	395	0
5	4	4	"PFC0042"	"C179"	1520	28150	130	430	436	80	152	155	30	100	100	0	626	623	136	139	143	28	100	100	0	0.571	0.587	0.564	0.589	1.391	0.552	0.817	120	505	765	768	-0.809	278	487	284	484	0
5	5	4	"PFC0044"	"C180"	1720	28140	140	407	426	127	162	166	35	99	97	0	534	545	141	143	149	32	99	98	0	0.627	0.657	0.641	0.630	1.673	0.679	0.780	156	513	636	666	-0.674	245	391	264	402	0
5	6	4	"PFC0046"	"C184"	1900	28150	150	193	204	56	163	165	31	48	28	0	305	316	71	145	148	27	100	100	0	0.188	0.240	0.307	0.242	2.633	0.342	0.308	156	463	190	212	-2.415	30	160	41	171	0
5	7	4	"PFD0183"	"D23156_27"	2100	28140	140	372	381	101	159	164	35	97	92	0	871	882	200	143	144	23	100	100	0	0.293	0.300	0.288	0.269	1.751	0.301	0.770	156	454	941	961	-1.773	213	728	222	739	0
5	8	4	"PFD0186"	"D23156_40"	2280	28140	140	359	356	75	160	166	36	98	96	0	810	792	182	141	145	26	99	99	0	0.297	0.301	0.291	0.297	1.778	0.283	0.734	156	477	868	847	-1.749	199	669	196	651	0
5	9	4	"PFD0190"	"D2337_1"	2480	28130	140	221	234	63	162	166	34	69	39	0	254	269	82	144	149	29	92	80	0	0.536	0.576	0.548	0.565	2.803	0.577	0.394	156	464	169	197	-0.899	59	110	72	125	0
5	10	4	"PFD0198"	"D23657_2"	2660	28120	150	180	189	48	165	169	38	32	13	0	170	182	49	149	153	30	42	25	0	0.714	0.727	1.012	1.040	3.406	1.292	0.106	156	492	36	57	-0.485	15	21	24	33	-50
5	11	4	"PFD0208"	"D25498_1"	2870	28150	150	159	157	36	167	173	39	8	1	0	143	151	39	152	159	41	11	2	0	0.889	10.000	1.082	1.027	3.751	0.765	0.141	156	545	-17	-11	-0.170	-8	-9	-10	-1	-50
5	12	4	"PFD0213"	"D2660_1"	3070	28100	150	175	192	80	166	173	48	17	7	0	159	180	69	150	162	59	21	7	0	1.000	0.867	0.850	0.897	3.551	0.927	0.201	156	439	18	56	0.000	9	9	26	30	-50
5	13	4	"PFD0248"	"D33539_109"	3230	28140	140	724	712	195	164	170	49	98	96	0	622	629	150	146	156	55	98	96	0	1.176	1.135	1.182	1.081	1.705	1.178	0.829	156	348	1036	1031	0.234	560	476	548	483	0
5	14	4	"PFD0250"	"D33539_15"	3420	28140	140	573	574	183	166	169	39	96	95	0	699	734	201	144	147	28	99	99	0	0.733	0.692	0.692	0.667	1.363	0.717	0.864	156	403	962	998	-0.447	407	555	408	590	0
5	15	4	"PFD0252"	"D33539_17"	3600	28130	130	811	797	138	164	168	37	100	100	0	483	488	101	144	146	27	100	100	0	1.909	1.840	1.888	1.868	1.311	1.809	0.833	120	517	986	977	0.932	647	339	633	344	0
5	16	4	"PFD0256"	"D33539_23"	3800	28130	130	502	504	90	164	169	35	100	100	0	510	520	95	145	149	29	100	100	0	0.926	0.907	0.917	0.902	1.346	0.899	0.828	120	578	703	715	-0.111	338	365	340	375	0
5	17	4	"PFD0259"	"D33539_28"	3990	28130	130	1565	1676	474	165	169	31	100	100	0	1510	1622	393	146	150	27	100	100	0	1.026	1.024	1.040	1.007	1.235	1.038	0.934	120	515	2764	2987	0.038	1400	1364	1511	1476	0
5	18	4	"PFD0261"	"D33539_3"	4180	28150	150	158	157	35	165	168	31	12	3	0	153	163	49	147	149	24	26	17	0	-1.167	-0.500	1.184	0.970	4.132	0.681	0.073	156	584	-1	8	Error	-7	6	-8	16	-50
5	19	4	"PFD0277"	"D33539_63"	4380	28130	140	467	464	102	162	167	34	99	98	0	696	707	191	145	149	28	99	98	0	0.554	0.537	0.536	0.554	1.590	0.521	0.867	156	610	856	864	-0.853	305	551	302	562	0
5	20	4	"PFD0281"	"D33539_69"	4590	28120	150	163	166	33	166	177	92	0	0	0	156	165	57	154	163	51	12	1	0	-1.500	0.000	1.053	0.985	3.542	4.381	0.081	156	742	-1	11	Error	-3	2	0	11	-50
5	21	4	"PFD0283"	"D33539_74"	4770	28080	100	201	226	84	168	172	37	46	38	0	201	288	216	153	163	49	48	37	0	0.688	0.430	0.678	0.782	3.708	0.304	0.310	80	317	81	193	-0.541	33	48	58	135	0
5	22	4	"PFD0286"	"D33539_85"	4940	28130	140	615	653	208	159	172	88	98	94	0	837	852	245	145	153	44	99	98	0	0.659	0.699	0.721	0.683	1.577	0.723	0.772	156	696	1148	1201	-0.602	456	692	494	707	0
5	1	5	"PFD0288"	"D33539_87"	960	28330	140	313	341	144	156	163	43	97	82	0	344	399	199	139	153	52	99	93	0	0.766	0.712	0.674	0.701	1.733	0.661	0.653	156	737	362	445	-0.385	157	205	185	260	0
5	2	5	"PFD0292"	"D33539_97"	1160	28340	130	230	273	144	153	159	33	72	54	0	231	284	151	137	143	31	89	67	0	0.819	0.816	0.794	0.789	2.800	0.892	0.573	120	517	171	267	-0.288	77	94	120	147	0
5	3	5	"PFD0343"	"D40381_1"	1340	28330	140	268	287	77	152	156	33	96	86	0	233	247	70	137	141	28	92	80	0	1.208	1.227	1.193	1.274	1.939	1.288	0.590	156	540	212	245	0.273	116	96	135	110	0
5	4	5	"PFD0345"	"D4043_2"	1530	28330	140	1018	1102	486	153	157	30	99	98	0	1077	1171	463	136	140	28	98	98	0	0.919	0.917	0.925	0.890	2.019	0.947	0.832	156	493	1806	1984	-0.121	865	941	949	1035	0
5	5	5	"PFD0355"	"D42243_17"	1720	28340	150	171	177	40	159	163	29	33	17	0	158	160	37	141	145	30	35	9	0	0.706	0.947	1.003	0.887	3.210	1.647	0.054	156	468	29	37	-0.503	12	17	18	19	-50
5	6	5	"PFD0362"	"D42243_29"	1930	28330	150	169	179	55	162	166	34	25	12	0	154	172	61	144	147	29	28	17	0	0.700	0.607	0.968	1.020	4.041	0.681	0.264	156	435	17	45	-0.515	7	10	17	28	-50
5	7	5	"PFD0367"	"D42243_37"	2090	28340	130	1681	1685	398	162	167	36	100	100	0	2341	2345	394	140	143	24	100	100	0	0.690	0.691	0.696	0.667	1.318	0.708	0.929	120	412	3720	3728	-0.535	1519	2201	1523	2205	0
5	8	5	"PFD0369"	"D42243_39"	2280	28340	130	277	283	52	161	166	33	99	90	0	632	636	108	140	144	27	100	100	0	0.236	0.246	0.236	0.235	1.500	0.239	0.623	120	461	608	618	-2.085	116	492	122	496	0
5	9	5	"PFE0400"	"E2667_1"	2470	28330	140	256	271	64	163	164	30	92	76	0	314	323	74	141	144	25	98	98	0	0.538	0.593	0.554	0.523	1.940	0.642	0.614	156	503	266	290	-0.895	93	173	108	182	0
5	10	5	"PFE0403"	"E26771_1"	2660	28320	130	1523	1591	390	166	169	35	100	100	0	1493	1566	329	145	147	22	100	100	0	1.007	1.003	0.991	0.995	1.258	1.011	0.911	120	505	2705	2846	0.010	1357	1348	1425	1421	0
5	11	5	"PFE0405"	"E26771_4"	2850	28320	130	342	354	72	169	171	34	100	98	0	610	606	92	148	151	24	100	100	0	0.374	0.404	0.388	0.380	1.550	0.410	0.698	120	532	635	643	-1.417	173	462	185	458	0
5	12	5	"PFE0408"	"E26934_1"	3040	28330	140	913	900	278	166	175	53	96	96	0	963	958	259	149	156	46	98	98	0	0.918	0.907	0.934	0.884	1.771	0.924	0.876	156	549	1561	1543	-0.124	747	814	734	809	0
5	13	5	"PFE0411"	"E27042_1"	3250	28310	150	157	162	34	165	172	50	5	0	0	144	151	42	146	154	46	12	4	0	4.000	-0.600	1.071	1.014	3.717	0.824	0.101	156	455	-10	2	2.000	-8	-2	-3	5	-50
5	14	5	"PFE0415"	"E27173_1"	3410	28330	140	247	252	56	165	169	38	84	53	0	319	323	69	143	147	27	99	96	0	0.466	0.483	0.464	0.460	1.963	0.504	0.397	156	434	258	267	-1.102	82	176	87	180	0
5	15	5	"PFE0439"	"E27723_18"	3600	28330	140	1062	981	276	165	167	36	98	98	0	1284	1201	320	145	150	31	99	98	0	0.788	0.773	0.772	0.750	1.667	0.778	0.918	156	624	2036	1872	-0.345	897	1139	816	1056	0
5	16	5	"PFE0443"	"E27723_9"	3820	28340	110	186	189	41	162	165	32	32	15	0	202	207	42	143	149	30	81	48	0	0.407	0.422	0.527	0.439	3.099	0.496	0.132	80	412	83	91	-1.298	24	59	27	64	0
5	17	5	"PFE0446"	"E27742_6"	3980	28330	130	226	230	46	161	167	32	76	51	0	230	233	37	141	145	27	97	84	0	0.730	0.750	0.722	0.631	2.783	0.846	0.339	120	424	154	161	-0.453	65	89	69	92	0
5	18	5	"PFE0452"	"E28056_1"	4150	28350	150	163	167	37	164	167	30	19	7	0	150	160	45	140	143	23	33	20	0	-0.100	0.150	1.091	1.100	3.237	0.763	0.050	156	500	9	23	Error	-1	10	3	20	-50
5	19	5	"PFE0454"	"E28350_1"	4360	28330	130	236	236	38	163	171	91	29	0	0	238	244	51	142	147	36	93	69	0	0.760	0.716	0.713	0.701	2.392	0.634	0.318	120	538	169	175	-0.395	73	96	73	102	0
5	20	5	"PFE0458"	"E28462_2"	4590	28330	150	159	159	35	164	182	137	0	0	0	147	151	30	148	158	61	3	0	0	5.000	-1.667	1.267	1.169	3.261	4.832	0.070	156	548	-6	-2	2.322	-5	-1	-5	3	-50
5	21	5	"PFE0487"	"E29895_1"	4720	28350	150	170	190	75	164	176	103	17	3	0	161	209	129	145	155	59	28	21	0	0.375	0.406	1.129	1.038	4.150	1.498	0.136	156	561	22	90	-1.415	6	16	26	64	-50
5	22	5	"PFE0491"	"E29931_3"	4940	28320	140	348	354	83	161	166	36	97	92	0	371	393	124	143	153	51	97	94	0	0.820	0.772	0.828	0.781	1.779	0.686	0.632	156	719	415	443	-0.286	187	228	193	250	0
5	1	6	"PFE0494"	"E30210_1"	950	28530	130	292	301	65	160	191	414	0	0	0	513	520	95	145	160	106	100	95	0	0.359	0.376	0.359	0.342	1.612	0.394	0.646	120	680	500	516	-1.479	132	368	141	375	0
5	2	6	"PFE0498"	"E3038_3"	1140	28530	130	246	252	47	154	159	32	95	74	0	257	268	54	138	145	31	99	95	0	0.773	0.754	0.782	0.750	1.714	0.753	0.444	120	548	211	228	-0.371	92	119	98	130	0
5	3	6	"PFE0502"	"E3185_4"	1340	28530	130	349	361	62	152	156	35	100	100	0	577	575	87	134	141	32	100	100	0	0.445	0.474	0.474	0.465	1.313	0.478	0.797	120	536	640	650	-1.169	197	443	209	441	0
5	4	6	"PFE0504"	"E3185_6"	1530	28520	130	1846	1897	425	152	156	31	100	100	0	1837	1855	425	133	139	30	100	100	0	0.994	1.013	1.043	1.018	1.225	0.991	0.910	120	492	3398	3467	-0.008	1694	1704	1745	1722	0
5	5	6	"PFE0525"	"E3552_1"	1720	28520	140	1971	2020	748	158	162	31	99	98	0	1981	2003	630	137	142	31	99	99	0	0.983	0.998	1.004	0.936	1.730	1.025	0.910	156	480	3657	3728	-0.024	1813	1844	1862	1866	0
5	6	6	"PFE0531"	"E3831_2"	1910	28520	140	194	209	86	162	166	34	47	25	0	188	206	74	139	143	29	61	41	0	0.653	0.701	1.000	0.953	3.151	1.069	0.228	156	401	81	114	-0.615	32	49	47	67	0
5	7	6	"PFE0534"	"E390_1"	2100	28520	140	369	373	93	162	166	32	97	93	0	297	309	90	138	142	27	98	96	0	1.302	1.234	1.377	1.236	1.964	1.250	0.549	156	432	366	382	0.381	207	159	211	171	0
5	8	6	"PFE0539"	"E4159_1"	2290	28520	140	437	434	108	164	170	50	96	93	0	412	410	90	142	146	29	98	97	0	1.011	1.007	1.009	0.996	1.623	1.044	0.771	156	458	543	538	0.016	273	270	270	268	0
5	9	6	"PFE0542"	"E4247_1"	2480	28520	140	1934	1799	525	165	170	49	98	98	0	2087	2028	484	144	147	28	100	100	0	0.910	0.867	0.884	0.825	1.743	0.882	0.891	156	475	3712	3518	-0.135	1769	1943	1634	1884	0
5	10	6	"PFE0547"	"E4295_1"	2670	28520	140	392	396	101	165	167	30	96	94	0	431	434	91	144	147	23	100	100	0	0.791	0.797	0.845	0.758	1.680	0.830	0.748	156	577	514	521	-0.338	227	287	231	290	0
5	11	6	"PFF0499"	"F2457_1"	2880	28560	150	167	177	53	168	171	32	23	12	0	150	171	67	146	150	25	33	23	0	-0.250	0.360	0.880	0.807	3.710	0.828	0.233	156	563	3	34	Error	-1	4	9	25	-50
5	12	6	"PFF0505"	"F24631_2"	3040	28510	130	1033	1026	269	169	175	44	100	100	0	1074	1121	269	145	148	22	99	99	0	0.930	0.878	0.849	0.892	1.570	0.860	0.897	120	431	1793	1833	-0.105	864	929	857	976	0
5	13	6	"PFF0507"	"F246_1"	3230	28520	140	189	197	51	169	175	42	32	14	0	186	202	56	147	152	30	59	34	0	0.513	0.509	0.821	0.873	3.402	1.319	0.083	156	502	59	83	-0.963	20	39	28	55	0
5	14	6	"PFF0509"	"F24843_2"	3420	28520	130	536	536	119	168	171	31	100	100	0	769	785	157	146	152	33	100	100	0	0.591	0.576	0.574	0.558	1.389	0.581	0.842	120	549	991	1007	-0.760	368	623	368	639	0
5	15	6	"PFF0513"	"F25069_1"	3670	28530	150	175	182	40	169	171	31	32	12	0	158	172	55	146	152	31	30	12	0	0.500	0.500	0.937	0.946	3.812	0.468	0.068	156	570	18	39	-1.000	6	12	13	26	-50
5	16	6	"PFF0515"	"F25114_1"	3810	28510	140	704	673	190	167	171	31	98	97	0	733	722	209	144	149	28	98	98	0	0.912	0.875	0.899	0.880	1.858	0.861	0.851	156	427	1126	1084	-0.133	537	589	506	578	0
5	17	6	"PFF0554"	"F26408_1"	3990	28510	140	2413	2419	854	170	175	32	100	99	0	2217	2268	885	144	147	24	99	97	0	1.082	1.059	1.045	1.156	2.013	1.040	0.872	156	421	4316	4373	0.114	2243	2073	2249	2124	0
5	18	6	"PFF0556"	"F26422_2"	4190	28510	130	643	656	114	171	174	33	100	100	0	862	871	151	145	149	27	100	100	0	0.658	0.668	0.671	0.664	1.268	0.645	0.871	120	424	1189	1211	-0.603	472	717	485	726	0
5	19	6	"PFF0558"	"F26666_3"	4380	28510	140	3541	3520	1222	169	180	106	99	98	0	2969	2933	1011	148	154	49	98	98	0	1.195	1.203	1.213	1.204	1.971	1.217	0.891	156	491	6193	6136	0.257	3372	2821	3351	2785	0
5	20	6	"PFF0560"	"F26774_1"	4570	28510	140	451	458	126	170	181	116	90	69	0	756	782	201	148	155	53	100	99	0	0.462	0.454	0.462	0.431	1.656	0.491	0.602	156	406	889	922	-1.114	281	608	288	634	0
5	21	6	"PFF0563"	"F27064_1"	4750	28510	130	584	593	112	165	167	33	100	100	0	771	775	137	142	144	28	100	100	0	0.666	0.676	0.680	0.669	1.312	0.662	0.836	120	393	1048	1061	-0.586	419	629	428	633	0
5	22	6	"PFF0568"	"F27351_1"	4950	28510	140	645	656	192	158	160	30	99	98	0	510	525	153	143	144	24	98	98	0	1.327	1.304	1.341	1.270	1.676	1.308	0.831	156	670	854	880	0.408	487	367	498	382	0
5	1	7	"PFF0597"	"F28584_1"	960	28760	150	164	177	49	153	179	377	0	0	0	157	169	49	140	153	97	9	0	0	0.647	0.828	1.087	1.059	2.965	2.112	0.084	156	827	28	53	-0.628	11	17	24	29	-50
5	2	7	"PFF0599"	"F28782_1"	1160	28710	130	753	775	204	155	162	50	100	100	0	1119	1158	268	138	147	44	100	100	0	0.610	0.608	0.597	0.595	1.276	0.603	0.892	120	549	1579	1640	-0.714	598	981	620	1020	0
5	3	7	"PFF0601"	"F28897_1"	1350	28710	130	775	798	171	154	159	36	100	100	0	1178	1211	247	133	144	45	100	100	0	0.594	0.597	0.593	0.593	1.257	0.575	0.898	120	530	1666	1722	-0.751	621	1045	644	1078	0
5	4	7	"PFF0611"	"F29309_1"	1540	28710	130	308	325	80	157	160	34	97	92	0	427	451	151	133	142	38	100	100	0	0.514	0.528	0.515	0.508	1.692	0.461	0.550	120	570	445	486	-0.961	151	294	168	318	0
5	5	7	"PFF0617"	"F29473_1"	1760	28720	150	165	170	37	159	164	34	23	4	0	148	154	31	135	146	44	18	2	0	0.462	0.579	1.200	1.040	3.895	1.422	0.025	156	560	19	30	-1.115	6	13	11	19	-50
5	6	7	"PFF0622"	"F29632_5"	1920	28710	140	784	791	256	160	165	35	98	97	0	904	907	257	135	144	38	98	98	0	0.811	0.817	0.785	0.794	1.904	0.836	0.861	156	490	1393	1403	-0.301	624	769	631	772	0
5	7	7	"PFF0646"	"F30537_4"	2100	28710	130	1081	1080	170	163	184	127	100	100	0	1354	1319	214	139	162	118	100	99	0	0.756	0.777	0.771	0.781	1.265	0.757	0.914	120	567	2133	2097	-0.404	918	1215	917	1180	0
5	8	7	"PFF0652"	"F30663_2"	2300	28710	140	1037	1060	342	166	255	900	48	0	0	1054	1034	324	148	252	1363	5	0	0	0.961	1.009	1.034	0.991	1.812	1.721	0.454	156	555	1777	1780	-0.057	871	906	894	886	0
5	9	7	"PFF0656"	"F30728_1"	2490	28710	130	351	369	91	173	180	53	98	88	0	375	387	98	155	161	34	100	96	0	0.809	0.845	0.838	0.835	1.683	0.841	0.596	120	468	398	428	-0.306	178	220	196	232	0
5	10	7	"PFF0659"	"F30796_1"	2670	28720	130	369	384	101	172	175	35	97	95	0	592	590	109	150	153	25	100	100	0	0.446	0.482	0.467	0.446	1.667	0.494	0.698	120	472	639	652	-1.166	197	442	212	440	0
5	11	7	"PFF0661"	"F3084_1"	2860	28710	130	1898	1872	393	172	179	92	100	100	0	1740	1725	366	151	153	24	100	100	0	1.086	1.080	1.069	1.085	1.291	1.052	0.906	120	448	3315	3274	0.119	1726	1589	1700	1574	0
5	12	7	"PFF0665"	"F31008_1"	3060	28710	140	2295	2247	721	175	183	110	98	98	0	2542	2449	771	150	151	21	98	98	0	0.886	0.901	0.901	0.899	1.714	0.901	0.926	156	486	4512	4371	-0.174	2120	2392	2072	2299	0
5	13	7	"PFF1271"	"F51945_3"	3250	28710	140	3029	2873	1007	172	173	30	98	98	0	2899	2840	838	149	152	27	100	100	0	1.039	1.004	1.040	0.925	1.802	1.031	0.924	156	465	5607	5392	0.055	2857	2750	2701	2691	0
5	14	7	"PFF1274"	"F5206_2"	3430	28710	130	427	433	84	169	171	28	100	100	0	673	680	124	149	153	28	100	100	0	0.492	0.497	0.492	0.488	1.371	0.488	0.788	120	477	782	795	-1.022	258	524	264	531	0
5	15	7	"PFF1276"	"F5206_7"	3630	28710	140	245	251	62	170	172	29	83	63	0	315	328	86	149	153	28	98	96	0	0.452	0.453	0.434	0.413	2.165	0.490	0.496	156	544	241	260	-1.146	75	166	81	179	0
5	16	7	"PFF1278"	"F52084_1"	3820	28710	130	327	337	68	168	171	30	98	96	0	463	474	81	147	149	22	100	100	0	0.503	0.517	0.505	0.477	1.716	0.516	0.733	120	479	475	496	-0.991	159	316	169	327	0
5	17	7	"PFF1290"	"F52397_2"	4010	28700	130	20226	19937	3336	173	174	32	100	100	0	16868	16632	3065	148	152	26	100	100	0	1.199	1.199	1.199	1.208	1.155	1.181	0.958	120	491	36773	36248	0.262	20053	16720	19764	16484	0
5	18	7	"PFF1292"	"F52444_1"	4190	28700	140	446	442	99	170	180	125	92	59	0	451	437	117	150	154	29	97	92	0	0.917	0.948	0.942	0.994	1.703	0.927	0.778	156	507	577	559	-0.125	276	301	272	287	0
5	19	7	"PFF1323"	"F53383_7"	4390	28700	140	1902	1849	411	168	181	134	100	99	0	2334	2186	571	150	155	39	100	100	0	0.794	0.826	0.811	0.854	1.506	0.802	0.892	156	466	3918	3717	-0.333	1734	2184	1681	2036	0
5	20	7	"PFF1327"	"F53446_1"	4580	28710	140	381	400	131	169	173	46	94	93	0	539	558	158	149	152	28	99	99	0	0.544	0.565	0.519	0.511	1.800	0.577	0.716	156	479	602	640	-0.879	212	390	231	409	0
5	21	7	"PFF1329"	"F53449_1"	4770	28700	140	517	507	131	166	169	33	98	94	0	572	558	130	146	148	30	98	98	0	0.824	0.828	0.848	0.777	1.894	0.845	0.824	156	528	777	753	-0.279	351	426	341	412	0
5	22	7	"PFF1335"	"F53749_1"	4960	28700	140	549	546	135	159	161	33	98	98	0	491	490	126	143	148	38	98	95	0	1.121	1.115	1.105	1.120	1.667	1.125	0.843	156	760	738	734	0.164	390	348	387	347	0
5	1	8	"PFF1338"	"F53871_1"	970	28910	130	393	407	147	147	153	48	96	85	0	496	502	179	135	142	38	100	99	0	0.681	0.708	0.685	0.670	1.480	0.719	0.809	120	568	607	627	-0.553	246	361	260	367	0
5	2	8	"PFF1343"	"F53897_2"	1160	28910	130	4369	4341	876	154	160	50	100	100	0	3960	3969	701	136	144	43	100	100	0	1.102	1.092	1.094	1.087	1.166	1.095	0.952	120	536	8039	8020	0.140	4215	3824	4187	3833	0
5	3	8	"PFF1370"	"F54899_1"	1350	28900	130	566	578	129	157	161	37	100	100	0	715	686	144	133	143	44	100	98	0	0.703	0.761	0.724	0.761	1.416	0.747	0.863	120	563	991	974	-0.509	409	582	421	553	0
5	4	8	"PFF1379"	"F55001_1"	1550	28900	130	1036	1088	259	159	163	36	100	100	0	1656	1671	359	135	146	43	100	100	0	0.577	0.605	0.604	0.601	1.208	0.595	0.930	120	563	2398	2465	-0.794	877	1521	929	1536	0
5	5	8	"PFF1381"	"F55001_6"	1740	28900	130	425	424	85	161	168	37	100	99	0	584	597	125	138	154	54	100	99	0	0.592	0.573	0.581	0.564	1.490	0.558	0.769	120	574	710	722	-0.757	264	446	263	459	0
5	6	8	"PFF1388"	"F5510_1"	1950	28900	90	191	198	45	168	394	2211	0	0	0	242	248	52	147	266	1222	0	0	0	0.242	0.297	0.383	0.349	3.163	0.277	0.122	52	386	118	131	-2.046	23	95	30	101	0
5	7	8	"PFF1391"	"F55150_2"	2170	28970	150	153	1338	3288	165	463	2366	12	10	0	120	1444	3860	136	448	2330	10	8	0	0.750	0.897	0.833	0.622	3.428	1.003	0.747	156	698	-28	2481	-0.415	-12	-16	1173	1308	-50
5	8	8	"PFF1406"	"F55492_1"	2320	28860	90	9986	10553	7378	160	332	1233	80	76	0	11393	10771	8635	141	361	1923	69	65	0	0.873	0.978	0.880	1.195	3.812	0.886	0.870	52	297	21078	21023	-0.196	9826	11252	10393	10630	0
5	9	8	"PFF1434"	"F57034_1"	2500	28900	130	589	585	101	171	232	783	0	0	0	605	598	102	157	272	1418	0	0	0	0.933	0.939	0.966	0.934	1.401	0.545	0.927	120	547	866	855	-0.100	418	448	414	441	0
5	10	8	"PFF1437"	"F57064_2"	2690	28900	140	829	795	224	174	179	40	96	96	0	904	874	222	163	176	75	98	98	0	0.884	0.873	0.872	0.860	1.757	0.880	0.883	156	474	1396	1332	-0.178	655	741	621	711	0
5	11	8	"PFF1447"	"F57388_2"	2870	28900	130	494	493	102	170	178	114	99	80	0	695	704	124	152	154	27	100	100	0	0.597	0.585	0.563	0.569	1.386	0.584	0.823	120	458	867	875	-0.745	324	543	323	552	0
5	12	8	"PFF1456"	"F5774_1"	3070	28900	130	682	686	135	169	175	109	100	98	0	559	548	95	152	152	23	100	100	0	1.260	1.306	1.297	1.299	1.363	1.514	0.717	120	493	920	913	0.334	513	407	517	396	0
5	13	8	"PFF1458"	"F57777_2"	3260	28900	140	300	304	76	168	168	31	89	81	0	474	468	130	153	154	23	99	98	0	0.411	0.432	0.429	0.395	2.123	0.420	0.628	156	517	453	451	-1.282	132	321	136	315	0
5	14	8	"PFF1464"	"F57982_1"	3450	28890	130	397	391	86	162	165	30	100	99	0	494	501	124	150	152	23	99	99	0	0.683	0.652	0.676	0.649	1.640	0.615	0.783	120	509	579	580	-0.550	235	344	229	351	0
5	15	8	"PFI0170"	"I15363_1"	3640	28900	130	499	522	111	163	166	29	100	100	0	811	853	174	149	151	23	100	100	0	0.508	0.510	0.511	0.502	1.288	0.505	0.865	120	503	998	1063	-0.978	336	662	359	704	0
5	16	8	"PFI0172"	"I15423_1"	3830	28900	130	415	406	82	166	169	32	99	99	0	619	608	104	148	149	22	100	100	0	0.529	0.522	0.507	0.497	1.473	0.526	0.783	120	531	720	700	-0.920	249	471	240	460	0
5	17	8	"PFI0174"	"I15461_2"	4020	28890	130	374	370	93	168	170	32	98	92	0	537	531	120	150	151	23	100	100	0	0.532	0.530	0.494	0.490	1.615	0.534	0.754	120	541	593	583	-0.910	206	387	202	381	0
5	18	8	"PFI0180"	"I15544_1"	4210	28890	130	679	682	131	168	185	153	100	94	0	963	950	212	151	157	33	100	100	0	0.629	0.643	0.639	0.646	1.281	0.644	0.807	120	461	1323	1313	-0.668	511	812	514	799	0
5	19	8	"PFI0185"	"I1568_2"	4390	28890	150	381	391	106	167	185	144	75	25	0	404	417	118	149	155	33	99	96	0	0.839	0.836	0.860	0.819	1.750	1.519	0.301	156	521	469	492	-0.253	214	255	224	268	0
5	20	8	"PFI0189"	"I15719_2"	4590	28890	130	350	387	153	167	170	32	99	95	0	576	648	234	149	150	24	100	100	0	0.429	0.441	0.426	0.397	1.551	0.473	0.783	120	479	610	719	-1.222	183	427	220	499	0
5	21	8	"PFI0204"	"I16009_1"	4780	28920	150	162	166	33	167	170	32	16	3	0	159	164	50	146	151	41	19	5	0	-0.385	-0.056	1.040	0.817	4.459	0.091	0.006	156	548	8	17	Error	-5	13	-1	18	-50
5	22	8	"PFI0212"	"I16172_1"	4960	28920	100	199	196	43	160	164	35	52	17	0	195	202	44	140	148	48	55	22	0	0.709	0.581	0.667	0.704	2.956	0.351	0.109	80	404	94	98	-0.496	39	55	36	62	0
5	1	9	"PFI0215"	"I16356_1"	990	29100	120	567	566	114	149	153	32	100	100	0	489	486	93	133	140	39	100	100	0	1.174	1.181	1.173	1.179	1.361	1.219	0.814	120	516	774	770	0.232	418	356	417	353	0
[truncated: 1,070,894 more chars]
