# Supplementary material for: The Transcriptome of the Intraerythrocytic Developmental Cycle of Plasmodium falciparum
Source: PLoS Biol. 2003 Aug 18;1(1):e5. doi: 10.1371/journal.pbio.0000005 (PMC176545; doi:10.1371/journal.pbio.0000005)
Supplement: Dataset S2 — (3.7 MB TXT). [file pbio.0000005.sd002.txt]

Oligo_ID	NAME	TP 1	TP 2	TP 3	TP 4	TP 5	TP 6	TP 7	TP 8	TP 9	TP 10	TP 11	TP 12	TP 13	TP 14	TP 15	TP 16	TP 17	TP 18	TP 19	TP 20	TP 21	TP 22	TP 24	TP 25	TP 26	TP 27	TP 28	TP 30	TP 31	TP 32	TP 33	TP 34	TP 35	TP 36	TP 37	TP 38	TP 39	TP 40	TP 41	TP 42	TP 43	TP 44	TP 45	TP 46	TP 47	TP 48
a10325_1	A10325_1::PFA0065w::hypothetical protein, conserved in P. falciparum:: probable integral membrane protein PFB0985c - malaria parasite (Plasmodium falciparum) 0.83							1.323								1.387301234			1.254		0.882									1.029				0.794476512		0.85138358	0.901856163	0.974654451	1.846940844
a10325_16	A10325_16::PFA0090c::stevor:: (AL034559) predicted using hexExon; MAL3P7.52 (PFC1105c), Stevor, len0.83															1.066571969			1.153											1.097							0.888122326		1.422562958
a10325_20	A10325_20::PFA0095c::rifin:: rifin PFB1040w - malaria parasite (Plasmodium falciparum) 0.6	1.106	0.842683478	1.566988255	1.00821535	1.281087784	0.842165112	0.652	0.898760746	0.933137509	1.108326968	0.745	1.328104632	0.803070591	0.628	1.305645758	0.772127997	0.829702312	1.015	1.91308846	0.712	1.005105522	0.775396856		0.73092578	0.889351746	0.84	0.810451745	1.11519869	1.529	1.065985053	1.417247018	1.120268145	1.187867474	1.543848248	1.102772549	1.467690811	1.364516201	1.537324282	1.7116681	2.034640167	1.296544474	1.226167025	0.977106299	0.973038025	1.635229294	1.14674458
a10325_26	A10325_26::PFA0105w::stevor:: (AF065201) unknown [Plasmodium falciparum] 0.59	0.827	0.933344535	1.483985684	0.834908613	0.784240008	1.368518354	1.351	0.622856615	1.198632692	1.448994956	1.172	1.537193905	2.574382227	1.921	1.460538627	1.72648289	2.009041259	2.012	1.15147198	2.305	1.89595215	1.766857314	1.613062069	1.428264211		1.193	1.248129	0.681311111	0.784	0.519827542	0.373305296	0.307621369	0.426093337		0.594102759	0.347924196		0.398078528	0.606192084	0.419701558	0.931132655	0.597937517	1.103406775	1.646944305	1.831607889	0.550073741
a10325_29	A10325_29::PFA0110w::ring-infected erythrocyte surface antigen precursor:: RING-INFECTED ERYTHROCYTE SURFACE ANTIGEN PRECURSOR 0.99	2.676	2.836065747	2.155552193	2.435149965	1.658594554	1.467447328	1.574	1.534642853	1.461525015	1.276348766	0.754	0.929286037	0.86856926	0.408	0.476463881	0.383143699	0.391286273	0.435	0.23111687	0.214	0.210867789	0.157137118	0.111867838	0.115156795	0.119673132	0.118	0.069063135	0.04930541	0.061	0.091778527	0.137879091	0.187533876	0.226031459	0.495582849	0.62159842	0.780082678	1.794934065	2.223501677	2.957034492	4.197015657	6.517928366	5.469679418	6.077348752	6.08693164	7.053263917	5.606433528
a10325_30	A10325_30::PFA0110w::ring-infected erythrocyte surface antigen precursor::	2.896	3.068530202	2.827118502	2.273228425	1.818121689	1.973507469	1.693	1.719368402	1.361313567	1.370379274	0.734	1.014470567	0.770321256	0.346	0.43016438	0.332914481	0.282778305	0.364	0.190815355	0.146	0.126334895	0.119723526	0.064053362	0.120754694	0.049180739	0.07	0.039940128	0.027790322	0.033	0.06469634	0.103174829	0.123377555	0.221222284	0.499892242	0.677571718	0.899109374	1.746528485	2.115912847	3.318702658	4.64669594	5.356137334	4.603065134	4.694932812	5.016475157	5.029053671	3.775506182
a10325_30h	A10325_30h::NULL::#N/A::													0.5339565																					1.077354	0.8592395			2.723191957	1.89591417							1.927531113
a10325_30i	A10325_30i::NULL::#N/A::	2.999			1.483860221				0.994675889		1.233187218	0.795	0.784730375	0.447099591		0.663345482																				0.593120725				1.96870259
a10325_30j	A10325_30j::NULL::#N/A::	2.392	1.931779095	1.945949693	1.673612141	1.530729311	1.144025555	1.237	1.439911762	1.077598128	1.046667667	0.53	0.773114295	0.627932865	0.26	0.338407226	0.268667835	0.242224841	0.233	0.148046406	0.087	0.111471958	0.073891863	0.055031761	0.0455829	0.036065876	0.037	0.027458838	0.019722164	0.021	0.043632413	0.075036238	0.115974899	0.20102373	0.478345182	0.465462319	0.785576202	1.43123751	1.889976376	2.518028679	2.858402355	4.563399763	4.892814632	4.077208622	5.525343393	5.351315996	4.77791326
a10325_32	A10325_32::PFA0110w::ring-infected erythrocyte surface antigen precursor:: RING-INFECTED ERYTHROCYTE SURFACE ANTIGEN PRECURSOR 0.93	2.392	3.168489854	2.192442158	1.881074317	2.171273203	1.679257005	1.378	1.840150476	0.78867689	1.566147794	0.646	1.173223549	0.952578438	0.302	0.250017265	0.330578234	0.263049594	0.304	0.176833203	0.103	0.074314638	0.10662876	0.06946632	0.068774202	0.041803628	0.048	0.044100557	0.025100937	0.028	0.041375565	0.086291676	0.114329862	0.2433445	0.689506545	0.756130741	0.889037904	1.729521077	2.360976254	3.81229999	5.194132548	4.998009306	5.758112282	4.738563456	5.128792916	6.034864765	5.149554152
a10325_7	A10325_7::PFA0080c::rifin:: rifin PFB0030c - malaria parasite (Plasmodium falciparum) 0.61	0.727			0.82225842	2.139611311	0.887824685	1.278			0.462445218	1.197		0.803070591	0.915	1.105295186			1.077		0.927		0.58178146	1.138525888			1.138				0.718430252		0.841434893	0.782934514	1.007325993	0.954492339	0.816706298	1.68765664	1.556451217	0.965585503	1.707481435	1.426441717
a10935_1	A10935_1::PFB0640c::hypothetical protein, conserved:: WD40 WEB-1 homolog PFB0640c - malaria parasite (Plasmodium falciparum) 1	1.559	1.499395336	1.127661474	1.295373374	1.485672115	1.235344625	1.228	1.481356693	1.365217935	1.640138992	1.06	1.279058921	1.587630674	0.882	0.921780879	0.832870272	0.794629026	0.75	0.590540636	0.59	0.611237907	0.66689742	0.65496817	0.688541701	0.754104694	0.782	0.882843237	0.803229977	0.785	0.958408579	1.010175402	0.893253434	1.056095976	1.336996375	1.309971984	1.014473757	1.275554506	1.404631368	1.241954541	1.273442315	1.544199042	1.817519334	1.687833453	1.601100252	1.954973827	1.385412983
a11025_2	A11025_2::PFA0225w::LytB protein:: (AF323927) LytB [Plasmodium falciparum] 1	0.883	0.724126636	0.767145168	0.440224511	0.404297633	0.441375695	0.366	0.434578662	0.357897933	0.470152631	0.426	0.487875139	0.717637548	0.652	0.668396371	0.724235026	0.875735987	1.127	1.019875208	1.176	1.296790494	1.450712339	1.663583024	1.50823423	1.618046327	1.52	1.487769758	1.367104529	1.56	1.087048974	1.173379247	0.885850827	1.057057742	0.851109683	0.922086742	0.872557278	0.867377027	0.8762509	0.789300781	0.955407568	0.996688229	1.015440189	1.240040929	1.312283333	1.7233478	1.388822555
a11962_1	A11962_1::NULL::#N/A::	1.342	1.268093257	1.105862795	1.459825057	1.401646392	1.171928635	1.238	1.34044418	1.375629532	1.391960048	1.282	1.39263832	1.476567624	1.179	1.172639943	0.834038378	1.125633026	1.026	0.611925135	0.948	0.778445854	0.775396856	0.727140955	0.7997		0.984	0.753869931	0.884807984	1	0.892959948	1.110536366	0.96316741	0.907011366	1.056884281	1.024213467	0.966863035	1.395914528	2.146994081	1.248778514	1.206967845	1.430083722	1.317043	1.730316267	1.583908783	2.004068514	1.254713633
a11962_3	A11962_3::PFA0660w::protein with DNAJ domain, dnj1/sis1 family:: protein with DnaJ domain PFB0090c - malaria parasite (Plasmodium falciparum) 0.51	2.546	2.541998256	3.818119057	3.304213942	3.121129088	3.674326031	2.9	3.4991277	3.038878795	4.021731706	2.521	2.796892796	2.666934769	1.993	1.683618	1.807083246	1.800793727	1.264		0.734	0.928933	1.207523948	0.424015199	0.682144088	0.544266835	0.575	0.511732898	0.237562417	0.501	0.637183703	0.333911274	0.462254535	0.336642594	0.364145651	0.60981454	0.70866665	0.790189608	0.563047984	0.601642791	0.828975727	1.229774923	1.256459017	1.656832351		1.409897446	1.036502593
a12312_1	A12312_1::PFA0375c::patched family protein, putative:: (AE003784) CG11212 gene product [Drosophila melanogaster] 0.26	2.765	1.898071845	1.955172134	2.254253097	1.639110291	1.544815047	1.645	1.250449721	1.753049113	1.473658658	1.263	1.541065957	1.618956058	1.212	1.361205139	1.047804554	0.929441909	1.293	1.180258753	1.097	1.065486109	0.851159425	0.940952865	0.615768985	0.521315826	0.663	0.537527579	0.445541622	0.446	0.4965068	0.379870966	0.469657191	0.498231054	0.643180341	0.646148097	0.755361739	1.414230102	1.613831879	1.752611671	3.529663996	3.126032033	2.433895529	2.854390466	2.189049052	3.460543004	2.211660113
a12312_15	A12312_15::PFA0370w::hypothetical protein:: No NR protein Similarities	0.684	0.557914548	0.436811633	0.42883939	0.381160124	0.356398186	0.262	0.242748288	0.265495183	0.243554483	0.187	0.206507995	0.296167878	0.218	0.429322582	0.253482249	0.44828037	0.703	0.58642824	0.847	1.030186667	0.993331114	1.581486499	1.515431485	1.78526084	1.825	1.855551796	1.904085353	1.921	1.7317555	2.071938281	1.393343803	1.598571375	1.516914424	1.298188162	0.935732939	0.931481848	0.887009783	0.686941853	0.780749149	0.745391729	0.74149524	0.579833925	0.736941665	0.712501723	0.453469872
a12312_7	A12312_7::NULL::#N/A:: probable multiple transmembrane domain protein PFB0475c - malaria parasite (Plasmodium falciparum) 0.58	1.835						1.287				1.561			1.35	1.117080561			1.232		0.757						0.798						0.981262747	0.695407418	0.985778933	1.152853936	0.819453033	1.034834462		1.191912383							1.72068529
a12696_3	A12696_3::PFA0125c::Ebl-1 like protein, putative:: ERYTHROCYTE-BINDING ANTIGEN EBA-175 0.25	2.924	2.532699523	1.587948585	1.831738766	1.389468763	0.965192253	0.883	0.872709692	0.628598914	0.574973526	0.383	0.398818556	0.323221665	0.165	0.180147127	0.107467132	0.094259443	0.147	0.044413921	0.087	0.046446651	0.05331438	0.046010159	0.037585899	0.038524912	0.078	0.043268473	0.08157804	0.158	0.32799538	0.564647704	0.816759357	1.279241921	2.125619495	1.915858564	2.191006767	3.006383905	4.506774847	5.374978855	7.989970879	6.061467086	5.245782322	4.047355759	2.793043305	2.979667309	1.886616522
a12797_1	A12797_1::PFA0345w::centrin, putative:: (U37538) centrin [Xenopus laevis] 0.7	0.579	0.605569794	0.390699052	0.361793735	0.389684471	0.291713835	0.195	0.236827604	0.152269297	0.205017374	0.118	0.14713695	0.149507815	0.098	0.18603979	0.171713787	0.246608993	0.285	0.347909046	0.508	0.706917992	0.828711219	1.199872839	1.339497462	1.758211439	1.606	1.843902643	1.800992214	2.069	1.621922072	2.385214463	1.449274925	2.206451698	1.981253992	1.569216873	1.152727758	0.905316575	0.995794028	0.776790275	0.887629694	0.908066795	0.96934365	0.594760356	0.647545932	0.679772007	0.65804276
a13231_2	A13231_2::PFA0570w::hypothetical protein:: hypothetical protein C0425w - Plasmodium falciparum 0.26	1.281	1.027492652	1.103347547	1.089176195	1.13130278	1.083146099	1.099	1.248081476	1.089311155	1.382711171	1.033	1.137084652	1.476567624	0.907	0.924306324	0.863241445	0.904232987	0.865	0.634132103	0.652	0.836968654	0.844612017	0.866073581	0.76931141	0.815580609	0.88	1.022633671	0.960110784	0.924	0.970445041	0.970781324	0.824162013	0.90220219	1.191553466	1.152853936	0.950382409	1.04791706	1.090233073	0.986057289	1.01275813	1.508993336	1.563330089	1.377823255	1.378757039	1.74726577	1.397914702
a13725_11	A13725_11::PFA0515w::phosphatidylinositol-4-phosphate 5-kinase, putative:: hypothetical protein C0425w - Plasmodium falciparum 0.23	1.514	1.640036358	1.977809163	1.768488176	1.542906939	1.525790099	1.306	1.686212541	1.468032243	1.711047262	1.513	1.535903324	1.848201401	1.221	1.458855031	1.223022746	1.21002813	1.301	1.320902836	1.209	1.129582492	0.908215155	1.081689841	0.883668515	0.839351336	1.007	0.965219732	0.855224745	0.898	0.777860651	0.753176234	0.612775169	0.652124782	0.647489766	0.670697832	0.603373791	0.690761804	0.816479407	0.816596472	1.276049123	1.195783122	1.216947765	1.52479095	1.606830741	1.771183591	1.47292474
a13725_2	A13725_2::PFA0535c::kinesin, putative:: (AL136819) hypothetical protein [Homo sapiens] 0.35	1.538	1.340157263	1.311273249	1.189112217	0.856088103	1.13895226	0.845	0.936653168	0.734016122	0.766117562	0.64	0.552408904	0.625085091	0.287	0.423429945	0.371462465	0.348540708	0.419	0.287045526	0.324	0.45796397	0.485441454	0.885921114	0.558190611	0.545086553	0.864	1.055085054	1.397584272	1.247	0.869639162	0.931387302	0.911348869	1.039744688	1.300366296	1.384603047	1.012642491	1.144728375	1.531347133	1.691196314	1.794810683	3.293563081	3.1780249	2.799277426	4.685252507	2.872666116	2.645809326
a13725_4	A13725_4::NULL::#N/A:: No NR protein Similarities	1.772	1.882961646	1.517522052	1.735597809	1.703651895	1.544815047	1.275	1.561878029	1.366519288	1.63243158	1.001	1.179676917	1.395406347	0.767	0.719746711	0.654147763	0.618166571	0.701	0.47374846	0.451	0.45239036	0.40406689	0.313049523	0.475821523	0.56475884	0.556	0.636545778	0.351413095	0.515	1.03664599	0.773811214	0.719702375	0.820446094	1.113984078	1.226502966	0.985174817	1.278170995	1.527760815	1.660488703	2.201478083	2.776401919	2.983102533	2.551269158	2.807942605	4.184374039	2.433280793
a13725_5	A13725_5::PFA0530c::hypothetical protein, conserved:: adrenal gland protein AD-004 0.34	0.623	0.611381399	0.809904077	0.87538896	0.859741348	1.178270234	1.103	1.433991077	1.458922154	1.857488286	1.691	1.832758445	2.329474277	1.631	1.756855293	1.619015749	1.70105413	1.755	1.768332078	1.851	1.627490592	1.34595427	1.591410292	1.173159906	1.290994464	1.084	0.921951321	0.726134222	0.725	0.569478253	0.428644509	0.413726068	0.449177419	0.436328371	0.486084065	0.506321246	0.536387005	0.493712988	0.426495375	0.50442392	0.829157253	0.777055335	0.768136468	0.887080613	0.876150527	0.752373593
a13725_6	A13725_6::PFA0525w::transcription initiation factor TFIIB, putative:: No NR protein Similarities	1.733	1.612140573	1.049689298	1.598976506	1.105729703	1.194758346	0.983	1.152166262	1.461525015	1.476741679	1.328	1.266152183	1.627499422	1.227	1.418448117	1.210173372	1.376626286	1.365	1.362026895	1.553	1.271709238	1.194429134	1.237763501	0.973234906	0.780334426	0.858	0.78881754	0.5970437	0.583	0.571735073	0.636870106	0.721347388	0.772354282	0.962077129	1.010465695	0.759939685	1.177434869	1.280306577	1.494439806	2.082866823	1.899899114	1.825421647	1.545458306	1.076186973	1.413673983	1.130833425
a13725_7	A13725_7::PFA0525w::transcription initiation factor TFIIB, putative:: TRANSCRIPTION INITIATION FACTOR IIB (TFIIB) 0.33	1.619	1.517992525	1.322172588	1.5319307	1.130084959	1.212514839	1.016	1.230319423	1.317064318	1.390418583	1.339	1.140956704	1.576239578	1.221	1.447069656	1.178634023	1.399643026	1.335	1.273199022	1.417	1.232694111	1.122408045	1.124993501	0.879670019	0.839351336	0.825	0.654019607	0.52980906	0.551	0.524341271	0.574027225	0.589744695	0.770430635	0.881275592	0.949582403	0.803888039	1.147344863	1.534933451	1.477380007	2.326606441	2.00915838	1.955808874	1.548902888	1.269877738	1.671735472	1.303583801
a13725_9	A13725_9::PFA0520c::chromatin assembly factor 1 protein WD40 domain, putative:: WD-40 REPEAT PROTEIN MSI1 0.33	0.866	0.788054285	0.58688699	0.736237588	0.574784611	0.493376867	0.422	0.541151051	0.494549854	0.516397153	0.443	0.361389002	0.552467008	0.43	0.712170427	0.727739413	0.864775532	1.135	1.260861834	1.715	1.771475181	1.725702327	2.148042998	1.848906429	1.869687716	2.069	1.863872648	1.679073349	1.339	1.042664266	0.949208403	0.79866402	0.737728231	0.699202734	0.750238831	0.662887139	0.737859218	0.772248459	0.669882054	0.801603927	1.182429154	1.095779799	0.797989262	1.1311997	0.75530223	0.831929704
a1411_1	A1411_1::MAL6P1.160::pyruvate kinase, putative:: No NR protein Similarities	0.584	0.566050801	0.653959776	0.975325058	0.842692654	0.944899151	0.947	1.185322193	1.436797452	1.462868317	1.185	1.344883421	1.687302459	1.323	1.435284381	1.36670152	1.368953909	1.592	1.509250831	1.774	1.63770889	1.610655483	1.640126843	1.659377538	1.527062006	1.665	1.360460602	1.212016622	0.968	1.033636807	1.148054451	0.812646776	0.648277488	0.485886659	0.454660444	0.465119735	0.431726147	0.389710512	0.340058973	0.362351034	0.362983901	0.380625433	0.501757289	0.561588521	0.678513111	0.625083814
a1411_2	A1411_2::NULL::#N/A::	1.304	1.068173952		1.265013	1.136173846			1.703974594		1.291763591	1.511				1.629742215			1.344		0.998		0.984912995	1.544497931	0.911657989			0.952738454				0.710968389	0.787148783	0.859881378	0.871579402	0.95645629	0.887206693	1.096322717	1.147613734	1.115711908	1.458528044
a14195_3	A14195_3::PFA0325w::hypothetical protein:: (AL034559) hypothetical protein, PFC0960c [Plasmodium falciparum] 0.23				1.030985592																																0.689439289
a14195_4	A14195_4::PFA0330w::pfAARP2 protein:: asparagine/aspartate rich protein - Plasmodium falciparum 0.95	1.178	1.325047063	1.39427582	1.550905876	1.575786652	1.665305427	1.216	1.591481451	1.180412436	1.820492595	1.636	1.826305076	2.272518802	1.589	1.983301959	1.449638227	1.670365013	2.152	1.667166919	1.622	1.201110353	1.293575235	1.386619867	0.974034643	0.860662911	1.006	0.941089301	0.759303317	0.785	0.68683437	0.491487362	0.513250619	0.55690304	0.595776733	0.731581065	0.574074906	0.678987451	0.849951471	0.653959561	0.796390233	1.02461007	0.958807285	1.10799946	1.272169906	1.65159419	1.050140812
a14263_1	A14263_1::PFL2195w::hypothetical protein:: (AL353012) hypothetical serine-rich repeat protein [Schizosaccharomyces pombe] 0.29	1.849	1.81438463	1.359901002	1.797583478	1.337104932	1.595547839	1.232	1.439911762	1.639823208	1.757291738	1.507	1.486857536	1.848201401	1.301	1.329216408	1.156439801	1.167282663	1.128	1.055241834	1.172	0.967948237	0.93253396	0.944561566	0.777308402	0.683612279	0.718	0.748045305	0.607801212	0.599	0.694357192	0.550578423	0.732040118	0.777163515	0.898513227	0.825851928	0.676621031	0.989045293	1.173913234	1.182813797	1.935580204	1.980022634	2.016392857	2.307853849	1.766138569	2.021692155	1.325177666
a14680_4	A14680_4::PFA0400c::beta3 proteasome subunit, putative:: probable proteasome component - fission yeast (Schizosaccharomyces pombe) 0.48	0.584	0.499798468	0.572634054	0.523715388	0.535816157	0.622745607	0.494	0.449972434	0.817308743	0.639715847	0.685	0.580803735	0.774592938	0.728	0.93524975	0.66349275	0.853815143	0.936	0.917065208	1.223	0.9205726	1.079382401	1.111461114	1.465850056	1.501651942	1.609	1.382094857	1.445096734	1.352	1.570766948	1.593582148	1.47641798	1.444677647	1.320835952	1.217665129	1.016304913	0.842520076	0.704108843	0.495871944	0.611304464	0.615494486	0.587401191	0.47649718	0.325492127	0.39779251	0.409145776
a14797_1	A14797_1::NULL::#N/A::	1.574			1.00821535																1.259												0.862820353	1.097454907	0.848954939	1.20391724	0.84508955
a14801_11	A14801_11::PFA0615w::hypothetical protein:: (AL031746) hypothetical protein, MAL1P3.05 [Plasmodium falciparum] 1	0.412	0.360319823	0.339556051	0.359263704	0.331231826	0.150930202	0.259	0.197751041	0.118431675	0.280550082	0.369	0.472387046	1.032315934	0.606	0.879690369	1.141254215	1.968487844	0.861	0.584783301	0.905	0.877841678	1.202847252	0.717217215	1.748144287	1.928704626	0.938	1.491098158	0.304797083	0.409	0.672540997	0.317966054	0.30186375	0.409742135	0.451411326	0.597048685	0.314962971	0.24595306	0.408837411	0.594818885	0.926732364	1.325680365	0.952222076	2.307853849	1.219449348	2.560474357	0.456879443
a14801_13	A14801_13::PFA0620c::glutamic acid-rich protein (garp):: (AL031746) hypothetical garp protein [Plasmodium falciparum] 1	0.235	0.261522443	0.292605096	0.326373337	0.411604231	0.63796549	0.57	1.219662106	0.835528999	2.455584096	1.578	2.27546004	4.058069264	2.433	1.872183197	3.125891934	3.395531974	3.194	2.479777286	2.403	1.835571563	2.696585124	1.374891884	1.604198234	1.410667523	0.961	1.199868038	0.79067951	0.479	0.473938286	0.286075672	0.348747204	0.285665283	0.235940523	0.358425629	0.290242032	0.218479581	0.22474102	0.178559403	0.238526041	0.2780044	0.325309613	0.33297393	0.430933209	0.480875733	0.683046128
a14801_15	A14801_15::NULL::#N/A:: No NR protein Similarities	1.275			1.168872043	2.066545541			0.570754508			0.784		0.531108726	0.42	0.703752345			0.854			0.815603193	0.87547823	0.763227374		0.836072564	0.825			0.864		1.326265574	1.477240535	1.001271284	1.039646582	1.062511033	1.174701963		0.742362641	0.837068258	1.225215737	1.053745889	1.007537876	0.899029629		1.311708224
a14801_18	A14801_18::PFA0625w::hypothetical protein:: (AL031746) hypothetical protein, MAL1P3.07 [Plasmodium falciparum] 1	0.882			0.870328974			0.621	1.285973827	0.868065143	1.13607369	1.331	0.582094431	1.164737138			0.87609075		1.276	1.751882494					1.433862086	1.668866455	1.346			0.65	1.14572701	0.895745099	0.685156665		0.869424658	0.882807201	0.867979333	0.801963961		0.609604071	0.475748677					1.091411659
a14801_2	A14801_2::PFA0580c::TatD-like deoxyribonuclease, putative:: (AL031746) conserved hypothetical protein, UPF0006 family [Plasmodium falciparum] 0.93	0.52	0.476552016	0.657313423	0.710937276	0.744053806	0.857384995	0.657	0.82652834	0.959166424	1.108326968	1.029	1.094492387	1.307125488	0.983	1.252611822	1.110883042	1.250581676	1.165	1.325015232	1.518	1.607982973	1.338471535	1.797102705	1.761739155	1.745916364	1.771	1.363789002	1.429856916	1.386	1.185597989	1.15555809	0.762473248	0.810827743	0.627020046	0.6137425	0.644575357	0.519379636	0.58456575	0.413984836	0.39232972	0.585144618	0.529451299	0.516683686	0.72662677	0.58284153	0.529616445
a14801_20	A14801_20::PFA0630c::hypothetical protein:: (AL031746) hypothetical protein, MAL1P3.08 [Plasmodium falciparum] 0.69	0.336	0.295229797	0.389022229	0.244147514	0.309312066	0.350056587	0.321	0.374187625	0.4177645	0.837025786	1.096	1.235175997	1.341298688	1.734	1.946262439	1.967115782	2.457321793	2.18	2.53077088	2.664	1.731531077	2.30561302	1.189949045	1.328301711	1.087714051	1.242	0.837078551	0.817573344	0.904	0.556689427	0.604979667	0.546151267	0.587681797	0.588235288	0.635346251	0.596049111	0.459199625	0.469804391	0.34233362	0.383205774	0.444321434	0.38457655	0.303121102	0.316323316	0.303379713	0.234122296
a14801_24	A14801_24::PFA0635c::hypothetical protein:: (AL031746) hypothetical protein, MAL1P3.09 [Plasmodium falciparum] 1	2.93	4.04604282	3.631991934	4.779219261	4.600712534	4.255216979	3.682	4.213163108	3.321292804	3.987818943	2.467	2.783986059	2.817866397	1.362	1.248402781	1.078175657	0.790244857	0.722	0.447429144	0.453	0.385507187	0.387230764	0.293201989	0.267899507	0.193444245	0.247	0.174738055	0.103989589	0.15	0.094035375	0.110678455	0.097879525	0.08945075	0.117431583	0.223893264	0.313131787	0.330990021	0.521207903	0.663058148	0.804210736	1.256482714	1.51986768	1.806096525	3.024555191	2.782029818	2.194612389
a14801_26	A14801_26::PFA0640c::hypothetical protein:: (AL031746) hypothetical protein, MAL1P3.10 [Plasmodium falciparum] 1	1.24	1.162322		0.901954268	1.45644572	1.042559896	1.367				1.356			1.547	1.176848984			1.232		0.932			0.940952865			1.36	0.985189837		0.822		0.75786605	0.920396488	0.663666838	0.883430272	0.905392927	0.780998256		0.688568226	0.741533303	1.057074417	1.561195014
a14801_28	A14801_28::NULL::#N/A:: No NR protein Similarities	1.447		1.123469428	0.753947768				0.961520028	1.009922902		0.783	0.705999213		0.803					1.280601394	2.08			1.243176499	0.491815508			0.770511635		1.693	0.688338961	0.610607424		0.805056744	1.032105137	1.162673807			1.171522403			0.880144954	1.284116956	0.58672302	1.300822354	1.064976122	1.392232127
a14801_31	A14801_31::PFA0650w::hypothetical protein:: (AL031746) hypothetical protein, MAL1P3.12 [Plasmodium falciparum] 1	1.17			1.620481676	2.294267307			1.386625603	1.301447	1.384252635		1.250664052	1.220268578								0.714349471	0.916633218													0.627490331			0.682591077						1.055557183
a14801_33	A14801_33::PFA0655w::hypothetical protein:: (AL031746) hypothetical protein, MAL1P3.13 [Plasmodium falciparum] 1	1.04			1.108151372	1.871703196	1.213783219	1.222	1.239792546			1.092		0.908438008	1.595	1.095193508			1.091		0.774	0.815603193		1.060037957	0.762114107		1.2	0.654019607		0.701			0.858707772	0.727147999	0.846800258	0.890663121	1.019967226		1.049588443	0.632350469	1.203057554	1.086523712					0.719414646
a14801_37	A14801_37::PFA0655w::hypothetical protein:: (AL031746) partial, hypothetical protein, MAL1P3.15 [Plasmodium falciparum] 0.99	1.229			1.181522161				1.40201941							1.12213135			0.973		1.008									0.707					0.510665803		0.85973902	0.821587935	0.995794028
a14801_5	A14801_5::PFA0585w::hypothetical protein:: (AL031746) hypothetical protein, MAL1P3.02 [Plasmodium falciparum] 1	1.661	1.760917813		2.206182619	1.784024301	2.073704823		2.272360857	2.293149568	1.982348445	1.667	1.384894216	1.423884		1.184425217			1.086		0.73	0.530420724		0.728945305		0.72869463						0.632180345	0.7164123	0.542475514	0.559146719	0.589192823	0.737049957		0.883423536	0.936015199	1.609724954						1.524067912
a14801_6	A14801_6::NULL::#N/A:: No NR protein Similarities	0.951			1.087911198											1.196210592			1.052		0.821									0.905			0.869400503			0.845491669	1.199422848		1.391481725
a14801_7	A14801_7::PFA0590w::ABC transporter, putative:: (AL031746) putative ABC transporter [Plasmodium falciparum] 1	0.31	0.304528358	0.415012954	0.323843343	0.235028457	0.279030618	0.268	0.328006238	0.331868979	0.550309778	0.626	0.651790869	1.08927124	1.214	1.106978883	1.40057708	1.371146091	2.146	1.723095624	2.024	1.694373793	1.755633156	1.606746976	1.685767632	1.614767653	1.885	1.640873594	1.518606633	1.516	1.415796583	0.894807158	0.83978988	0.801209392	0.646412426	0.725689154	0.623516785	0.444808745	0.525989637	0.386689144	0.393633124	0.483169216	0.37535725	0.425976997	0.566172892	0.36128622	0.402326666
a14801_9	A14801_9::PFA0610c::hypothetical protein, conserved in P. falciparum:: (AL031746) conserved hypothetical membrane protein, MAL1P3.04 [Plasmodium falciparum] 1	1.946	2.091017307		2.266903366	1.888751963	2.338783901	1.297	1.371231795	1.421180134	1.239353167	1.238	0.908635195	1.094966787		1.017747074	0.394824897					0.514628901						0.703944769					0.83978988	0.94644665	1.017022182	1.149907952	0.790154148	0.927557038	0.615646948	1.122535814	2.030729877	1.757861808	2.037465588			3.622932912
a15613_2	A15613_2::NULL::#N/A:: (AE003509) CG15040 gene product [Drosophila melanogaster] 0.28				0.998095225														1.59		1.178						1.339							0.921438892	0.677655675	0.87102338	0.769095576	0.957647043	1.171522403	0.832518964	0.839403116	1.120515512	1.039146894
a15774_2	A15774_2::PF07_0078::hypothetical protein, conserved:: hypothetical protein FLJ10856 0.34	0.98	1.244846839	0.74450809	0.688167109	0.7063031	0.602452467	0.428	0.447604154	0.266796633	0.285174544		0.227158799	0.226397548	0.581	0.644825671	0.258154742	0.240032756	0.837			0.689268271	0.975559604	0.765031671	1.505835113	1.188534589	0.966	1.068398457	1.272976002	1.321	1.834818155	2.379586706	1.85066325	2.597919012	2.675070025	2.671007388	1.383456524	1.187900978	1.826618565	0.970134796	1.070108615	1.180001199	1.177436434	0.946105265		0.536264561
a16096_2	A16096_2::NULL::#N/A:: (AF131999) putative erythrocyte binding protein EBL-1 [Plasmodium falciparum] 0.24				1.0575509											1.942895246			1.004								1.228						0.655546042			1.039925307	0.858823441	0.800655717	1.350837024	0.914406107	1.031006022
a16096_5	A16096_5::PFA0665w::hypothetical protein:: asparagine/aspartate rich protein - Plasmodium falciparum (fragment) 0.23	1.057	0.827573278	1.555250566	0.860208849	1.278652142	1.121195768	1.132	1.385441409	1.428988871	2.232068761		2.58135	2.494644731	1.099	1.145702	1.329321711	0.989724117	1.168	0.937627188	0.664	1.038547122	0.778202896		0.687742011	0.634431537	0.631	0.652355407		1.12	0.721439391	0.914504197	0.843079905	0.845453852	1.024563627	1.085096759	1.195760535	1.473101947	1.024484359	1.050884632	1.592780466	1.468931576	1.227484052				1.479743884
a16122_1	A16122_1::PFA0135w::hypothetical protein:: (AY027491) tryptophan/threonine-rich antigen [Plasmodium falciparum] 0.27	4.051	3.105724304	3.601809363	2.800738765	1.805944061	1.694476812	1.55	1.555957344	1.579956641	1.225479806	0.876	0.841520113	0.689159852	0.414	0.485723811	0.303711449	0.297026838	0.341	0.235229291	0.211	0.236877911	0.171167218	0.170508236	0.144745695	0.131148637	0.187	0.075719824	0.074406343	0.118	0.144438337	0.215729194	0.378357827	0.42416969	0.641025661	0.719797185	0.722400487	1.274246184	1.622199859	1.950505553	2.515602462	3.913913404	3.731182746	3.555931908	4.732242985	5.073113374	4.130099216
a16972_1	A16972_1::NULL::#N/A::				0.75900783											1.307329355			1.383																		0.848751917	0.837287021
a1700_2	A1700_2::NULL::#N/A:: No NR protein Similarities				1.058815897											1.298911273																				1.239268821	0.804803617		1.824227733
a1700_3	A1700_3::PFA0350c::hypothetical protein:: hypothetical protein PFB0800c - malaria parasite (Plasmodium falciparum) 0.26	0.632	0.518395623		0.484499962	0.393337789	0.654453602		0.592069	0.442491985	0.482484482	0.936	0.375586436	0.684888213	0.816	0.955453207	0.674005843	0.950266662	1.045		1.487	1.278211851	1.505897413	2.074967957	1.759340038	2.084443683	1.852	1.595108908	1.814439025	1.658	0.94035375	1.029872441	0.707364632	0.90124031	0.828485219	0.904410952	0.753530583	0.767949223	0.777030121	0.586857605	0.723398664	0.918992736	0.895589249	0.765840057		0.73138426	0.54893724
a1700_6	A1700_6::PFA0340w::hypothetical protein:: hypothetical protein C0125w - Plasmodium falciparum 0.25	0.588	0.58464799	0.557542668	0.533835475	0.428652926	0.470547081	0.272	0.364714502	0.270700982	0.317545704	0.456	0.302017947	0.354547113	0.377	0.544650435	0.376134958	0.574324948	0.544	0.686770782	0.86	1.059912583	1.038227413	1.570660611	1.603398592	1.860671314	1.663	1.922950836	2.245637413	2.028	1.497795495	1.498848941	1.249403367	1.46487623	1.158155601	1.091970645	0.961369456	0.795422662	0.714867726	0.511794436	0.587842878	0.79637943	0.748080448	0.631502314	1.026904736	0.788031946	0.742144945
a1718_1	A1718_1::PFA0545c::replication factor c protein, putative:: hypothetical protein K08F4.1 - Caenorhabditis elegans 0.3	0.351	0.410299649	0.442680478	0.337758458	0.245988337	0.431229145	0.325	0.292482079	0.081991162	0.1926855	0.409	0.139392904	0.307558952	0.244	0.584215451	0.488274593		0.821		1.041	1.077562249	1.376820483	1.773646525	1.984055657	2.229526903	1.801	2.251624791	1.852986875	1.782	1.537666385	1.42381266	1.256805974	1.428326474	1.125834884	1.084114725	0.876219646	0.74178395	0.695740863	0.5686605	0.57089839	0.753889643	0.691447544	0.590167602	0.589094884	0.516123165	0.405736204
a18792_10	A18792_10::PFA0015c::var-like protein:: (AL031747) var-like protein, MAL1P4.03 [Plasmodium falciparum] 1								1.16756007	0.937041877	1.139156711		0.593710511	1.150498312					1.628				0.659414684				0.606				0.880171078			1.106111377	0.911441501	0.95645629	0.889037904										0.77624046
a18792_11	A18792_11::PFA0015c::var-like protein:: (AL031747) var-like protein, MAL1P4.03 [Plasmodium falciparum] 1	0.896						1.04	1.462410447			1.267		1.589054624		1.197894189			1.131		0.811						0.784			0.8					0.351217409		0.978765715		1.128486871	0.710825625		0.956626469					0.906939743
a18792_13	A18792_13::PFA0020w::rifin:: (AL031747) rifin, MAL1P4.04 [Plasmodium falciparum] 1	0.984			1.024660533	1.309096358	0.909386167				0.770742	0.868	0.598873183	0.743267469	0.848	1.039634127			0.96		0.782	0.587085683	0.506954276				0.628	0.656515833		1.152		1.049569368	1.006760789	0.86372873	0.887739697	1.076258805	0.963200722	1.283404049	1.659258242	1.157792786	1.457224718	1.182429154	1.463234696			1.421226908	0.621674242
a18792_17	A18792_17::PFA0030c::rifin:: (AL031747) rifin, MAL1P4.06 [Plasmodium falciparum] 1	1.138																																0.583834446	0.655031211	1.363981389
a18792_19	A18792_19::PFA0040w::rifin:: (AL031747) rifin, MAL1P4.07 [Plasmodium falciparum] 1				0.929784573						0.672087008			0.823004965		1.29554408		0.751883429	1.129		0.873	1.092425207					0.885			0.866	0.9794725	1.470710266	0.799486526	0.929133596	1.196940231	1.022249516	0.934817415	1.224532282	1.252811662		0.969745247	1.169075258
a18792_20	A18792_20::PFA0045c::rifin:: (AL031747) rifin, MAL1P4.08 [Plasmodium falciparum] 1	1.057			0.891834144	1.376073314	0.903044568					1.117	1.242920024	1.080727961	1.118	1.020272518			1.134		1.155	0.510913161	1.336600879		0.4998125		0.446			0.818	0.716173433	0.879799936	0.637450655	0.76562146	1.091359614	0.755148766	0.784660624	0.881767946	1.07349704	1.538795364	1.514575125	1.8209895	2.257411684			3.911206701	0.889892019
a18792_6	A18792_6::PFA0005w::erythrocyte membrane protein 1 (PfEMP1):: (AL031747) var, MAL1P4.01 [Plasmodium falciparum] 1				1.219472515			0.922						0.559586422					1.337		1.058		0.822163868				1.206						0.660481129		0.749838362	1.100808599	0.774589154	0.801963961	1.056761008		1.04795051
a19747_2	A19747_2::PF07_0130::stevor:: (AF065199) unknown [Plasmodium falciparum] 0.81																		4.778																				1.195431								0.467108091
a21885_1	A21885_1::PFA0410w::hypothetical protein:: (AF047005) asparagine-rich protein [Plasmodium falciparum] 0.4	1.203	1.445928519	1.53009829	1.815293583	2.015399385	2.693913896	2.484	2.754304959	2.760369154	3.008976802	2.518	2.898856116	3.516993521	2.729	2.248471842	1.949593984	1.602410494	1.068	1.123507726	0.803	0.911283279	1.116795965	0.82276992	0.592577697	0.568037562	0.556	0.893660365	0.620351679	0.578	0.273831006	0.574965166	0.318314074	0.315482217	0.494505477	0.332893919	0.259111963	0.293050473	0.619233266	0.524304976	0.964531552	0.781811484	1.014123085	1.18492789	1.424601092	1.767407203	1.528614053
a21885_19	A21885_19::PFA0430c::hypothetical protein:: (AL035475) hypothetical protein MAL4P2.12 [Plasmodium falciparum] 0.24	0.622	0.641601728	0.728578305	0.796958184	0.930371694	0.904312872	0.721	1.193611123	0.687164012	1.435121595	0.877	1.236466656	1.560576802	0.87	0.906628311	0.982389785	1.281270792	0.925	1.006715501	0.89	0.973521764	1.313217401	1.495781273	1.344295695	1.53034068	1.175	1.541855395	1.186019185	1.293	1.100590073	1.133047172	1.046241587	1.209989704	1.145227263	0.985915901	0.894531428	0.630581793	0.698131694	0.497009284	0.512244462	0.506235076	0.637448809	0.598204938	0.724334601	0.628159679	0.885345946
a21885_2	A21885_2::NULL::#N/A:: No NR protein Similarities	2.129	1.774865636	2.350901557	1.769753249	2.173708699	2.21956175	1.53	2.131448344	1.348299109	1.94689431	1.34	1.361662057	1.577663529	0.906	0.691125172	0.647139057	0.556788338	0.915	0.430157042	0.519	0.346492005	0.272183948	0.241778886	0.236711203	0.247543047	0.376	0.156432163	0.138055147	0.226	0.274583302	0.196970124	0.299396182	0.361650324	0.533290235	0.565625064	0.835933659	0.782340065	1.846940844	2.251895602	3.860732863	3.831361785	5.179930235	4.705266285	5.095556268	6.387338789	4.261935
a21885_20	A21885_20::NULL::#N/A:: No NR protein Similarities	0.642	0.604407418	0.835056353	0.670456854	0.993695405	0.906849482	0.673	1.066908365	0.655929299	1.253226528	0.881	1.139666046	1.675911533	0.981	0.962187693	1.085184432	1.236333143	0.932	1.016585232	0.867	0.979095401	1.281415804	1.02665809	1.193152387	1.422143077	1.141	1.372109854	1.284630018	1.229	1.065985053	1.239973891	0.98044029	1.169592538	1.036414561	0.879861275	0.976934559	0.463124397	0.633578396	0.450379114	0.522671812	0.454033398	0.647985174	0.559166569	0.661299148	0.843420811	0.880799873
a21885_5	A21885_5::PFA0415c::hypothetical protein:: (AK021073) putative [Mus musculus] 0.47	1.475	1.139075582	1.79168224	1.227062646	1.147133654	1.429397734	1.385	1.759628999	1.846753331	1.953060166	1.633	1.391347585	1.739986252	1.19	1.260188055	1.186810974	1.081791467	1.168	0.951609315	1.072	1.062699402	0.990525074	0.978843634	0.89086577	0.972139285	1.157	0.78881754	0.701929739	0.755	0.559698565	0.645311686	0.53463603	0.462643122	0.470803705	0.495903935	0.563087859	0.52068788	0.786593589	0.864363949	1.346433883	1.545413091	1.978198552	2.311298431	2.427437717	2.546627253	2.074141754
a21885_9	A21885_9::PFA0425c::hypothetical protein:: No NR protein Similarities	0.772	0.647413332	0.695041887	0.732442522	0.670987963	0.66460019	0.479	0.446420031	0.455506442	0.419283671	0.397	0.344610212	0.478425018	0.536	0.845176193	0.353940667	0.563364558	0.89	0.672788655	0.783	0.722709871	0.996137154	1.243176499	1.007621992	1.07459916	1.267	1.351307625	1.23263525	1.309	0.93584002	1.227780491	0.879270678	0.87911808	0.860805873	0.921104767	0.980596872	0.877843136	0.877446386	0.817733778	0.978869154	1.192141118	1.093145668	0.96447621	1.195381237	1.109035375	0.986495855
a22429_1	A22429_1::PFA0430c::hypothetical protein::	0.624	0.593946516	0.996869499	0.874123964	0.887749922	0.867531583	0.812	1.085854541	0.723604525	1.347257036	0.97	0.996401119	1.204605886	0.951	0.933566154	0.978885397	1.042334013	0.933	1.026455061	0.764	0.9456538	0.948434814	1.257611088	1.22114186	1.539357179	1.15	1.367949428	1.200362606	1.257	1.125415407	1.020492919	0.824162013	1.016660691	0.986856273	0.933870564	0.769095576	0.46050787	0.53674852	0.348020219	0.430128947	0.447963402	0.499159308	0.516683686	0.646399848	0.626900821	0.825110628
a23157_1	A23157_1::PFA0140c::hypothetical protein:: ASPARAGINE-RICH PROTEIN (AG319) (ARP) (FRAGMENT) 0.3	0.465	0.440520047		0.370648825	0.287392306	0.388106219	0.462	0.328006238	0.131446152	0.275925644	0.613	0.229740154	0.357394866	0.56	0.700385102	0.424027929	0.748595351	0.931		1.259	1.328374141	1.40581604	2.194955359	1.983256015	2.464774728	1.832	1.9778685	1.974905848	1.81	1.041911948	1.321575814	0.885850827	1.077256325	0.872656743	0.856293515	0.902771741	0.715618755	0.71367231	0.487910698	0.565684695	0.89349885	0.725690692	0.631502314	0.834360055	0.704948723	0.487565353
a23157_12	A23157_12::PFA0170c::hypothetical protein, conserved:: (AB028958) KIAA1035 protein [Homo sapiens] 0.38	1.281	1.203003231	0.74450809	0.645156618	0.53825169	0.44644899	0.427	0.513915875	0.380022518	0.633549945	0.545	0.653081527	0.992447186	0.689	0.801402186	0.885435737	1.018221182	1.005	1.076626333	0.95	0.905709697	0.969947525	1.281969363	1.011620489	1.121320897	0.938	1.090032612	0.924252338	0.973	0.79140175	0.75786605	0.83978988	1.223455349	1.488903195	1.426828514	1.300137761	1.207524874	2.063313848	1.818576253	2.21060199	1.828273509	2.161267606	1.233151765	1.186212427	1.140506345	1.047867742
a23157_14	A23157_14::PFA0165c::hypothetical protein:: hypothetical protein PFB0540w - malaria parasite (Plasmodium falciparum) 0.22	1.001	1.170458219	1.322172588	1.337118793	1.234812767	1.352030167	1.141	1.232687668	1.166096548	1.432038667	1.708	1.436521321	1.638890517	1.231	1.243351891	1.081680045		1.098	0.953254352	1.22	0.981882219	1.012973168	1.307229841	1.123578477	1.162304808	1.088	0.941921327	1.130438615	1.124	0.822997588	0.73254131	0.73368518	0.865652377	0.772462826	0.767914621	0.726062854	0.6541305	0.725626609	0.534540869	0.808121026	1.113231576	1.201143217	1.37208233	1.509412419	1.515639743	1.103557054
a23157_18	A23157_18::PFA0160c::integral membrane protein:: hypothetical protein Y50E8A.i - Caenorhabditis elegans 0.37	0.427	0.370780725	0.301827612	0.469319813	0.379942376	0.377959668	0.457	0.60864693	1.103627043	1.132990762	1.065	1.401673006	1.771311636	1.362	1.774533406	1.742836513	1.591450104	2.077	2.128578289	1.928	2.246159978	1.442294332	2.065946366	1.505835113	1.31640443	1.598	1.41288199	1.272079605	1.292	1.195377677	1.074894164	0.862820353	0.725224352	0.614091772	0.587228814	0.473360048	0.430417864	0.441114024	0.309351329	0.337586043	0.365411892	0.317407359	0.366271341	0.359875098	0.417933868	0.436422148
a23157_19	A23157_19::NULL::#N/A:: (AL034559) predicted using hexExon; MAL3P7.15 (PFC0930c), Hypothetical protein, len0.23	0.979	0.975188142		1.027190526	1.072850063	0.82187201	0.859	1.024279381	1.21294858	1.382711171	1.11	1.169351573	1.516436541	0.788	0.999227314	0.720730638	0.714618091	0.713		0.682	0.673476447	0.740789276	1.141232387	0.856478684	1.007385468	1.234	0.990182388	1.365311628	0.992	1.063728188	0.962339799	0.867755392	0.898354839	1.084895445	1.062511033	0.892700272	0.824204424	0.898964081	0.986057289	0.836796307	0.869219013	0.944319841	0.933475245	0.990229562	1.200930493	0.94217176
a23157_2	A23157_2::PFA0145c::aspartyl-tRNA synthetase:: hypothetical protein XP_043173 [Homo sapiens] 0.48	0.593	0.664848215	0.833379555	0.994300235	0.980300029	0.962655643	1.05	1.158086946	1.733527426	1.794287429	1.463	1.59656496	2.338017471	1.486	1.949629631	2.06406976	2.138374013	2.036	1.926248166	2.032	1.962835351	1.65461651	1.848525862	1.211545489	1.412306958	1.619	1.273091556	1.100855376	0.991	0.887693901	0.847909497	0.622645393	0.516505932	0.503124326	0.535183476	0.499912143	0.473590467	0.406446544	0.313900588	0.47314183	0.548724826	0.482037734	0.594760356	0.722042365	0.788031946	0.721687649
a23157_8	A23157_8::PFA0150c::hypothetical protein:: (AE003472) CG7967 gene product [Drosophila melanogaster] 0.36	1.153			0.881714095			0.835				0.835			0.915	0.98239115		0.617070546	0.887		0.758						1.069			0.935			0.892430976			0.929942662	0.870726067	0.897467032		1.07931763	1.040129929	0.787881444	0.916661902
a2386_2	A2386_2::NULL::#N/A::	1.194	1.044927465	1.423620142	1.009480346	1.059454686	0.999436932	0.898	1.220846299	1.067186531	1.222396786	1.567	1.183548969	1.082151826	1.367	1.52451609	1.046636448	1.056582545	1.058		0.969	1.081278044	0.765108137	1.19716634			1.12	0.807123444	1.111612889	1.035	0.996022693	0.987664484	0.748490492	1.03782104	1.170006407	1.094916629	1.028207594	1.074082255	1.243248194	1.128222414	1.240856821	1.183643204	0.981197041	1.027626448	1.309991165	1.319261148	1.014908796
a24704_11	A24704_11::PFA0255c::hypothetical protein:: (AF063866) ORF MSV261 leucine rich repeat gene family protein, similar to Amsacta moorei entomopoxvirus Q3 ORF SW0.24	0.437	0.357995174	0.223017062	0.323843343	0.180229074	0.210541278	0.279	0.222617936	0.256385055	0.416200697	0.656	0.464643018	0.962545583	0.881	1.142334807	1.197323997	1.946567065	1.863	1.903218631	2.636	2.230368154	2.112933119	2.153455996	1.880094756	1.703293018	1.881	1.457814651	1.367104529	1.194	1.24201925	1.018616926	1.050354168	0.905087661	0.690583885	0.816031999	0.72331612	0.68945356	0.744753544	0.534540869	0.643889958	0.593642568	0.430673051	0.510942762	0.442394222	0.509828987	0.278446425
a24704_4	A24704_4::PFA0275c::hypothetical protein:: hypothetical protein PFB0800c - malaria parasite (Plasmodium falciparum) 0.23	1.138	0.840358794	1.028729068	1.118271496	0.947420389	1.090756078	1.169	1.454121517	1.659344894	1.764999151	1.541	1.556554012	1.570544116	1.087	1.41255548	1.053645154	1.082887493	1.033	1.220560293	1.06	1.378536542	1.09434776	1.627496658	1.197950621	1.1573867	1.079	1.095857288	0.958317883	0.959	0.777860651	0.719409969	0.680221577	0.768506988	0.699202734	0.72863508	0.87896638	1.365824523	1.329319258	1.032687459	0.916304975	1.85983721	1.422406497	1.276782819	1.044096204	1.003293078	0.883072943
a24704_6	A24704_6::PFA0270c::hypothetical protein:: No NR protein Similarities				0.664131795							0.794		1.460905017																							0.868894911
a24704_9	A24704_9::PFA0265c::hypothetical protein:: No NR protein Similarities	1.194	0.982162123	0.915543726	0.884244088	0.775715698	0.707723154	0.631	0.629961422	0.478932497	0.561100165	0.685	0.44141086	0.590911848	0.45	0.671763564	0.210261788	0.271817916	0.522	0.353666406	0.461	0.433811718	0.45176923	0.642337931	0.392652697	0.41475756	0.625	0.594109393	1.015691461	1.223	1.055453047	1.553250185	1.207455001	1.625502895	1.895065625	1.933534354	1.450294552		2.688524406	1.514911592	1.526305996	1.359672166	1.451381383	1.12177772	1.465860671	1.28275497	1.100147482
a25290_1	A25290_1::NULL::#N/A::	1.844	2.406006462	2.050750943	2.32635889	2.665685264	3.766913406	2.554	3.057444336	4.746377306	6.332415966	2.901	3.51579867	4.142078442	2.328	1.915957303	1.814091882	1.322920299	1.043	0.559286406	0.374	0.292613893	0.246929759	0.156975835	0.1175559	0.06721368	0.075	0.054085588	0.043926637	0.036	0.0353573	0.041269932	0.037013266	0.030778753	0.051712992	0.062847235	0.083318688	0.113818704	0.17692379	0.246798649	0.540919704	0.688333997	0.968026624	1.653387906	1.762700248	2.254577078	1.987766431
a2546_1	A2546_1::PF07_0080::40S ribosomal protein S10, putative:: (AJ011705) 40S ribosomal protein S10 [Lumbricus rubellus] 0.48	0.838	0.972863528	1.033759564	1.165076978	1.698780757	1.71476999	1.188	1.937249812	1.756953481	2.216653936	1.551	1.973442132	2.178542479	1.37	1.532092424	1.441461276	1.676941169	1.102	1.118572812	1.141	1.388754839	1.371208403	0.83269366	1.125977594	1.09673055	0.859	0.855384406	0.650831422	0.534	0.679311547	0.70721657	0.479527415	0.492460055	0.385692743	0.399669121	0.324118862	0.315290897	0.317984649	0.300252742	0.273718401	0.384835783	0.543938743	0.535054665	0.538666529	0.650818754	0.678500055
a25493_1	A25493_1::PFA0390w::DNA repair exonuclease, putative:: (AJ243822) Mre11 protein [Arabidopsis thaliana] 0.36	0.373	0.370780725	0.412497731	0.28968798	0.34219167	0.339910036	0.26	0.260510359	0.23165757	0.397702851	0.434	0.495619204	0.783136217	0.643	0.881374066	0.797826676	1.047814208	1.346	1.210690562	1.51	1.123079989	1.485319975	1.99196923	1.640184795	1.919688224	2.151	1.860544347	1.922910973	1.902	1.414292036	0.875110175	0.876803109	0.892583782	0.762766637	0.776752516	0.655562459	0.545544831	0.561852569	0.482224098	0.543526551	0.631276337	0.673008943	0.62690956	0.650984253	0.521158524	0.469381094
a26463_1	A26463_1::NULL::#N/A:: (AL034560) PFC0060c (MAL3P8.10), Serine/threonine protein kinase, len0.47	0.673	0.603245111		0.513595263	0.948638137	0.734357854	0.919	2.069873254	2.476653637	3.149251786	2.655	3.127305651	3.215129925	3.818	2.281302422	5.061468507	4.562814637	1.756	2.01589846	1.139	0.906638618	0.786620959	0.623392546	0.455828994	0.263116967	0.582	0.356964886		0.488			0.51078305	0.332795242	0.200387849	0.438948633	0.520055137	0.556010941	0.29527145	0.309351329	0.380598926	0.543868881	0.634814717	0.485682687	0.561588521
a26463_4	A26463_4::PFA0130c::Serine/Threonine protein kinase, putative::	0.484	0.335911063	0.591917435	0.406069185	0.601575401	0.72928456	1.066	2.200128451	2.065396405	3.708810348	2.875	3.415125932	3.666501368	3.41	2.992631051	3.792888862	3.881077519	2.324	1.904041247	1.006	0.739430672	0.686539585	0.421308727	0.454229615	0.303281234	0.409	0.257946662	0.164949008	0.236	0.273078733	0.222294864	0.259915384	0.222184122	0.203619901	0.275938617	0.390041339	0.574326593	0.37297448	0.388963791	0.398846819	0.770885543	0.745446318	0.66479969	0.630354464	0.565217814	0.701230354
a31429_1	A31429_1::PFA0250w::hypothetical protein:: No NR protein Similarities	0.556	0.542804383	0.549996975	0.476909906	0.479799008	0.537768098	0.302	0.286561394	0.253782156	0.25434487	0.627	0.205217318	0.365938187	0.449	0.621255022	0.293198356	0.475681344	0.88	0.799450562	1.034	0.790521993	1.11211927	1.79259191	1.608996467	1.721325822	1.972	1.640041469	1.990145666	1.956	1.196882224	1.224966613	1.028968805	0.996462109	0.845722918	0.858257525	0.830440135	0.59787526	0.80093879	0.756318489	0.658227599	1.175145218	1.156363782	0.899029629	0.856135929	0.811949841	0.689865204
a31870_1	A31870_1::PF07_0079::60S ribosomal protein L11a, putative:: (AP001551) ESTs D15590(C0900),D48950(S15542),D22684(C0900) correspond to a region of the predicted gene.; Similar to Arabidopsis thaliana 60S ribosomal protein L11A (L16A). (P42795) [Oryza sativa] 0.73	0.829	0.799677563	0.942372801	1.192907283	1.29082977	1.547351656	1.474	2.104213167	2.743450328	2.958107842	2.301	2.909181384	3.374604917	2.094	2.214799514	2.031362376	2.15700678	1.638	1.985466748	1.79	2.007424225	1.40301	1.722223475	1.177158402	1.218862664	1.124	0.905309617	0.748545751	0.768	0.580010214	0.740044893	0.449094285	0.443406392	0.322128841	0.321110068	0.270099038	0.259035677	0.267776552	0.263858464	0.316731304	0.383621806	0.513646751	0.465015331	0.919171382	0.886221243	0.770557818
a31914_2	A31914_2::PFA0440w::hypothetical protein:: No NR protein Similarities	3.623	2.634983927	1.03711316	1.61668661	1.198279809	0.818067021	0.676	0.660749037	0.767853696	0.402327335	0.323	0.317506059	0.259146883	0.127	0.134689437	0.075927862	0.063570318	0.097	0.038656559	0.037	0.033441587	0.045831659	0.01984752	0.0183931	0.018032938	0.031	0.038275956	0.135365756	0.22	0.491240797	1.246539533	1.387586209	1.708220758	2.586726979	2.088688568	1.95753143	4.429771639	4.986142706	5.290817236	5.848450012	5.080560636	5.083785842	3.205735376	2.869831837	3.118139247	2.082097332
a31914_5	A31914_5::PFA0445w::hypothetical protein:: No NR protein Similarities	3.052	2.71634639	1.12179263	1.753308065	1.0655435	1.154172143	1.004	1.156902824	1.223360177	0.793864238	0.593	0.641465486	0.45137123	0.307	0.690283374	0.290862127	0.304699117	0.551	0.232761834	0.339	0.44960357	0.273119276	0.13261752	0.185530395	0.224592037	0.339	0.256282487	0.214254411	0.462	0.713916568	1.351590259	1.405681546	1.62935019	1.778711479	1.549577014	1.556503044	2.535409771	3.515762553	3.249326225	3.478830532	3.192801729	3.135879438	2.234369933	1.128907531	1.52571046	1.064915465
a31914_6	A31914_6::PFA0445w::hypothetical protein:: No NR protein Similarities	3.384	2.886045573	1.811804021	2.149257088	1.139827091	1.255637802	1.125	1.227951036	0.92532885	0.741453814	0.551	0.286529854	0.26484243	0.343	0.364503296	0.160032571	0.105219841	0.493		0.336	0.127263816	0.10662876	0.119085119	0.121554396	0.075410468	0.202	0.11649204	0.170327778	0.302	0.458892641	1.069266407	1.339880151	1.70533523	1.953242763	1.766596436	1.739620978	3.428952148	3.61498326	3.817986725	4.818747472	4.144572144	3.864204182	3.244773608	1.868141365	2.550403791	2.000268149
a31914_8	A31914_8::PFA0450c::mRNA cleavage factor-like protein, putative:: hypothetical protein F43G9.5 - Caenorhabditis elegans 0.33	0.489	0.474227367	0.38231496	0.43769448	0.51633193	0.53903644	0.397	0.464182084	0.495851323	0.585763913	0.535	0.654372263	0.854330434	0.722	0.785407821	0.973044798	1.039045935	0.968	1.222205232	1.164	1.650713895	1.645263007	1.560736817	1.824915452	1.912311062	1.539	1.495258584	1.389516057	1.367	0.929821744	1.524173625	1.090657522	1.083989147	0.846800258	0.820941993	0.743459059	0.81243007	0.608474383	0.428770022	0.630855761	0.747819684	0.654570383	0.564907528	0.605140269	0.537523382	0.559165887
a3310_1	A3310_1::PFA0510w::hypothetical protein:: hypothetical protein C0425w - Plasmodium falciparum 0.22	0.587	0.553265285	0.81744977	0.781777997	0.48954114	0.500986809	0.532	0.873893815	0.566129448	1.042043183	0.95	1.081585649	1.631771103	1.444		1.515052996	1.942182831	2.103	2.026590709	1.797	1.594048992	1.668646597	1.491270477	1.553017425	1.545914624	1.46	1.375438156	1.199466209	0.908	0.982481594	0.609669428	0.752603073	0.643468312	0.601163562	0.727653105	0.58414643	0.532462234	0.629992149	0.426495375	0.669958392	0.732037761	0.599254582	0.580982096	0.543250934	0.558923635
a3310_10	A3310_10::NULL::#N/A:: No NR protein Similarities	1.109			0.967734927							1.829			2.069	1.374674111			1.269		1.238							0.961891431			0.912519323	0.937953		0.961836	0.992243038	0.963330234	0.85973902	0.877843136	1.075887871	1.049747258	1.62927625	1.213993	1.066804833
a3310_11	A3310_11::NULL::#N/A:: No NR protein Similarities	0.625	0.503285424	0.518137356	0.504740173	0.446919405	0.432497449	0.481	0.518652436	0.495851323	0.581139474	0.464	0.482712467	0.663529931	0.615	0.681023494	0.678678266	0.70804187	0.787	0.954076773	1.016	1.166739887	0.790362327	1.241372202	1.229138853	1.327060267	1.537	1.397072411	1.547293368	1.329	1.584307958	1.471648262	1.29875434	1.161897835	1.343460415	1.247124741	1.00073992	0.80850526	0.834410855	0.619839964	0.537009453	0.956626469	0.724373666	0.693504312	0.780493412	0.754043334	0.758056167
a3310_15	A3310_15::PFA0485w::hypothetical protein:: No NR protein Similarities	0.734	0.53466813	0.568441958	0.499680149	0.327578508	0.328495143	0.292	0.361162098	0.343582006	0.354541326	0.312	0.227158799	0.3730576	0.297	0.49582549	0.363285619	0.567748727	0.721	0.601232885	0.773	0.575938464	0.717405798	0.781270557	1.141971579	1.474602541	1.515	1.585955931	1.907671155	2.121	1.639224582	1.889037285	2.095773396	1.964069165	2.026502919	1.513243516	1.292813026	1.015210566	1.004162009	0.717649531	0.679082377	0.869219013	0.665106709	0.853102165	0.69682817	0.867338706	0.76260224
a3310_19	A3310_19::PFA0485w::hypothetical protein:: No NR protein Similarities	0.583	0.577674044		0.674251919	0.521202996	0.481961974	0.428		0.385228317	0.440864445	0.406	0.344610212	0.422893535	0.46	0.436898866	0.388984298		0.649		0.465	0.654897749	0.536885161	0.758716578	0.795701504	1.051648151	1.303	1.369613579	1.744515034	1.664	2.221491751	2.010971282	1.723995596	1.874618365	1.869209205	1.513243516	0.995246341	0.924940549	1.019702625	0.705139025	0.791176538	0.986976337	0.823151875	0.948401608	0.87447355	0.889997781	0.680773058
a3310_20	A3310_20::PFA0480w::phenylalanyl-tRNA synthetase beta chain, putative:: PROBABLE PHENYLALANYL-TRNA SYNTHETASE ALPHA CHAIN (PHENYLALANINE--TRNA LIGASE ALPHA CHAIN) (PHERS) 0.51	1.259	1.355267462	1.653344522	2.051851059	2.00078626	1.684330224	1.883	2.097108431	2.328288728	2.36309496	2.009	1.930849866	2.04612136	1.615	1.55734667	1.581635802	1.458829208	1.457	1.281423814	1.43	1.328374141	1.153274257	0.781270557	1.070798289	1.104927333	0.94	0.821268872	0.779025494	0.662	0.785383474	0.821646816	0.596324845	0.551132041	0.53759966	0.538129402	0.421171408	0.302208299	0.361020145	0.320724528	0.415791306	0.668910142	0.616376117	0.748617283	0.50657576	0.691101544	0.846704425
a3310_22	A3310_22::NULL::#N/A:: No NR protein Similarities	1.479	1.906208063	1.725447854	1.940529991	2.395341797	2.392053453	1.604	2.407352545	1.832437366	2.603566492	2.022	2.188984774	2.728161756	1.494	1.414239076	1.470664273	1.544320403	1.445	1.142424768	1.115	1.012537001	1.142050099	0.981550133	0.854079567	0.824597108	0.722	0.805459244	0.657106628	0.645	0.519827542	0.560895885	0.437579048	0.450139243	0.456798091	0.562679138	0.556678702	0.382012206	0.445895758	0.519755683	0.503120516	0.77816948	0.981197041	0.858843158	1.229764175	1.385979476	0.996724503
a3310_26	A3310_26::PFA0470c::cold-shock protein, putative:: No NR protein Similarities	1.007	1.457551728		0.938639625	1.428437145								0.941187343		1.639002145							1.949248663	1.1277	1.519429981	1.584439481						0.718471973	0.778923621	0.75888858		0.894591081	0.759024107	0.798039229	1.008943742
a3310_30	A3310_30::PFA0465c::N-terminal acetyltransferase, putative:: (AF387013) Unknown protein [Arabidopsis thaliana] 0.5	0.719	0.635790123	1.291151368	1.02592553	1.181231115	1.431934344	1.199	1.666082102	1.932648814	1.90681569	1.66	2.179950089	1.2800717	1.783	1.751804604	1.518557244	1.507055	1.468	1.554487188	1.328	1.294932652	1.554535025	0.785781353	1.324303214	0.881974584	0.898	0.924447498	0.707308495	0.821	0.843309282	1.112412248	0.684334158	0.835835501	0.776772251	0.793446332	0.737049957	0.584792663	0.540334803	0.396925037	0.529188911	0.573004699	0.613742026	0.435162503	0.422910517	0.460734338	0.454606407
a3310_32	A3310_32::PFA0460c::tubulin-specific chaperone a, putative:: tubulin cofactor a 0.34	0.476	0.419598244	0.295120318	0.323843343	0.253294917	0.200394727	0.141	0.17880483	0.178298232	0.226598148	0.237	0.308471315	0.565281969	0.466	0.770255253	0.87609075	1.187011259	1.311	1.561067042	1.87	2.003708541	1.816430309	2.323062043	2.085617632	2.163952646	2.021	1.87385775	1.664729928	1.55	1.231487244	1.24747753	0.95247468	0.932019067	0.965309214	0.972168129	0.732472011	0.673754396	0.639555616	0.507245177	0.444466549	0.507449089	0.512329725	0.439755222	0.515744536	0.506052487	0.395507557
a3310_4	A3310_4::PFA0505c::DNA-directed RNA polymerase 2 subunit, putative:: DNA-DIRECTED RNA POLYMERASE II 15.1 KD POLYPEPTIDE (EC 2.7.7.6) 0.42	0.911	1.083284082	1.199764705	1.724212764	1.376073314	1.284809188	1.353	2.004745585	1.81291568	2.307601516	1.702	1.861153391	2.131554318	1.327	1.182741621	1.284933128	1.19906774	1.046	1.179436333	1.102	1.153734771	0.885767005	1.226035411	0.96923641	0.93771282	0.899	0.896988666	0.700136838	0.796	0.737989628	0.635932109	0.678576515	0.731957174	0.655031211	0.790500347	0.707751072	0.549469603	0.619233266	0.544776761	0.529188911	0.77938353	0.748080448	0.800285673	1.144952916	1.127917987	1.077417184
a3310_6	A3310_6::PFA0500w::human hepatopoietin-like protein, putative:: (AF306863) hepatopoietin protein [Homo sapiens] 0.38	0.647	0.749697668	0.669051162	0.934844635	0.860959169	0.919532755	0.919	1.100064226	1.66455077	1.550732969	1.344	1.52815922	1.687302459	1.096	1.338476338	1.241712581	1.319632156	1.23	1.241944792	1.469	1.310724475	1.263644295	1.627496658	1.225140357	1.216403609	1.375	1.407889538	1.220981234	1.383	1.10209462	1.175255129	0.867755392	0.817560623	0.639948256	0.785590412	0.678452187	0.748325327	0.406446544	0.476537499	0.497906821	0.657984201	0.612425	0.546536549	0.866450824	0.766631767	0.75010059
a3310_7	A3310_7::PFA0495c::selenocysteine-specific elongation factor selB homologue, putative:: SELENOCYSTEINE-SPECIFIC ELONGATION FACTOR (ELONGATION FACTOR SEC) 0.36	0.814	0.762483253	0.994354251	1.135981676	1.041188243	1.069194596	1.043	1.293078705	1.280623883	1.549191413	1.187	1.418451795	1.708660868	1.097	1.048894057	1.206668984	1.316344013	1	1.050306919	0.955	1.247557069	1.263644295	1.607649071	1.350693308	1.188534589	1.217	1.105842291	1.081133145	1.054	0.805695078	0.72878949	0.74026528	0.704063946	0.616246517	0.686409613	0.692186024	0.523304408	0.688568226	0.427632681	0.487479471	0.670124119	0.813932536	0.663651518	0.934070682	0.921468676	0.988768925
a3310_8	A3310_8::PFA0490w::hypothetical protein::	0.802	0.732262854	0.910513231	0.669191857	0.507807583	0.473083728	0.5	0.651275914	0.485439726	0.521021591	0.722	0.507235284	0.572401382	0.855	0.756786282	0.568874914	0.864775532	1.083	1.218915355	1.253	1.370176197	1.149532834	1.912579097	1.40827173	1.614767653	1.776	1.483609332	1.627078581	1.897	1.137451869	1.227780491	0.991955478	1.048401272	1.019176862	1.061528999	0.83501808	0.783648309	0.827238218	0.619839964	0.744253365	0.978478351	0.817883692	0.792248337	1.061287673	0.881185885	0.653496686
a3920_1	A3920_1::PF07_0049::erythrocyte membrane protein 1 (PfEMP1):: (AL035475) var, MAL4P2.56 [Plasmodium falciparum] 0.39				0.925989508											1.38898483			1.1																		0.807550407		0.631187565
a4003_1	A4003_1::PF08_0054::heat shock 70 kDa protein:: HEAT SHOCK 70 KD PROTEIN (HSP70) (CYTOPLASMIC ANTIGEN) (74.3 KD PROTEIN) 0.99	1.784	1.806248411	1.956849033	1.515485516	1.288394274	1.530863469	1.272	1.493198062	1.345696249	2.26135704	1.451	1.985058134	2.557295669	1.569	1.452962293	1.700784141	2.001369013	1.728	1.69677621	1.393	1.764043812	1.551729097	1.745679548	1.428264211	1.225420109	1.073	0.920287072	1.016587858	0.935	0.56421225	0.66219479	0.468012178	0.55690304	0.500969614	0.499831895	0.573159328	0.537695288	0.525989637	0.651684949	1.277352605	0.866790986	1.161631964	1.067812988	1.41772445	1.484168848	1.17288445
a4732_10	A4732_10::PFA0740w::rifin:: rifin PFB0030c - malaria parasite (Plasmodium falciparum) 0.64				0.970264996	1.059454686													1.143		1.077											0.457721069	0.704074557	0.806980391	0.882352932	0.912266872	0.795647726	0.936714903	0.930045315
a4732_14	A4732_14::PFA0750w::stevor:: rifin PFB0065w - malaria parasite (Plasmodium falciparum) 0.64	1.223	0.929857614	1.427812188	1.36368395	1.900929591	1.700818411	1.463	2.269992611	3.221081201	2.273688937	1.58	2.001836924	1.721475744	1.292	1.610380607	1.525566019	1.008356818	1.279		1.035	0.703202308	0.741724604	1.480444589	0.751717998	0.731973352	1.026	0.545848431		0.98	0.575496484	0.869482418	0.773165978	0.569406919	0.694893309	0.773806532	0.787407413		0.860710354	1.156655411	0.885022885	0.895926804	0.91402785	0.845064898		1.359544014	0.778513463
a4732_19	A4732_19::PFA0765c::erythrocyte membrane protein 1 (PfEMP1):: (AL031747) var, MAL1P4.01 [Plasmodium falciparum] 0.42	1.17	1.058875358	1.445418821	1.114476431	1.327362801	1.050169799	1.038	1.458858008	1.310557089	1.462868317	1.327	1.475241534	1.630347153	1.312	1.16927275	1.384223318	1.188107351	1.679	1.588208875	1.08	1.116577486	1.030744678	1.190851247	0.943645958	1.07459916	0.953	0.910302069	1.077547344	0.996	0.780117427	0.70346475	0.531346005	0.659819486	0.726136623	0.739436985	0.536535763	0.837287021	0.803329621	0.765417008	1.062288112	1.273478687	1.073390042	0.769284639	1.356981233	1.466545057	0.971721202
a6420_1	A6420_1::PFA0245w::hypothetical protein:: asparagine-rich protein (clone 28C6) - Plasmodium falciparum (fragment) 0.34	1.458	1.108855184	0.856016633		0.470056913	0.522548253	0.289	0.27945657	0.344883436		0.193			0.239	0.303051252			0.496	0.645646822	0.705			1.062744456	1.198750263	0.894269757	1.573	1.254785701	1.4199958	1.208	1.830304605	1.617968947	1.770056543	1.596647728	1.602025386	1.650721822	1.479593492	1.598694946	1.754892773	1.59566136	2.054191464	1.783355695	1.588353819	1.447862589	0.801123202	1.090152838	0.803516832
a6420_10	A6420_10::NULL::#N/A:: No NR protein Similarities	0.443	0.481201313	0.696718685	0.747622709	0.940113826	1.093292687	1.066	1.387809796	1.837643087	2.074837396	1.755	1.730795125	2.530241797	1.811	2.021183428	1.883011039	1.976160091	2.105	1.898283912	2.275	1.94890148	1.976373342	2.184129363	1.719355076	1.574603362	1.437	1.085872186	0.908116016	0.737	0.568725935	0.559020003	0.383292914	0.359726676	0.282266742	0.315218158	0.323203256	0.283892627	0.277339984	0.286604897	0.327158654	0.423683565	0.396429942	0.494868159	0.613162995	0.592912209	0.598943943
a6420_12	A6420_12::PFA0220w::ubiquitin carboxyl-terminal hydrolase, putative:: (X53024) erythrocyte membrane-associated antigen [Plasmodium falciparum] 0.27																																									1.720228148	2.329849137
a6420_15	A6420_15::PFA0215w::hypothetical protein:: (AF036171) homeobox-containing protein [Dictyostelium discoideum] 0.26	2.092	2.354864399	1.893129694	1.717887705	1.997132943	1.743941375	1.361	1.983431094	0.857653546	1.764999151	1.074	1.218397207	1.563424703	0.834	0.701226901	0.724235026	0.914097351	0.677	0.569978655	0.59	0.531349701	0.676250811	0.501600955	0.566987293	0.54180783	0.475	0.398569196	0.338862628	0.368	0.370123246	0.326407635	0.440046617	0.648277488	0.753070447	0.88477121	0.894531428	1.032217896	1.544496918	1.809477667	2.745004556	2.839529611	3.931373217	2.739571702	2.740322746	3.303188379	2.092325912
a6420_2	A6420_2::NULL::#N/A:: No NR protein Similarities			1.089094611														1.537744117										0.945249727			0.519075268
a6420_5	A6420_5::PFA0240w::hypothetical protein::	1.381	1.644685586		1.123331558	1.539253767	1.239149615	1.022	1.776207			1.038		1.825419211	0.933	1.07078101			0.953		0.797						0.978						0.899833583	0.469375973	0.599008818	0.750238831	0.771842365		0.826042803	1.314743097	1.644917256		1.697668472			3.299411842
a6615_1	A6615_1::PFI0080w::stevor:: rifin PFB0065w - malaria parasite (Plasmodium falciparum) 0.69	1.404			1.376334219	1.847347939		1.379				1.634		1.678759265	1.058	1.298069525			1.053								0.445						0.475414833	0.577101623	0.632406811	0.603922629	1.013558124		1.05317469	1.331802895
a6807_2	A6807_2::PFA0320w::hypothetical protein::	0.59	0.667172829	0.767983567	0.421249334	0.651503772	0.62020896	0.401	0.399054521	0.311045823	0.297506418	0.817	0.290401867	0.354547113	0.381	0.524447029	0.286189651	0.458144734	0.697	0.390677995	0.547	0.641892689	0.994266386	1.168297161	1.572210169	1.808211947	1.834	2.115994684	2.225018785	2.026	1.805479272	1.460392859	1.042129006	1.603380665	1.734539955	1.590820565	1.181111065	0.558627429	0.944390516	0.738121317	0.97756575	0.988190315	1.029927633	0.819804789	0.990229562	0.825797095	0.563711927
a8010_1	A8010_1::PFA0175w::hypothetical protein::	0.975	0.85314438		0.676781988	0.522420744			0.592069		0.584222448	1.219		0.657834426		1.215572201	0.790817901		1.434		1.247	1.358100058	1.638715656	1.697865092		2.02132848	2.984	1.347979324	1.890638329	1.231	0.938096885	0.738169011	0.714767288	0.856034026	0.780004271	0.754166791	0.748952637	0.877843136	0.846365153	0.622114577	0.961924666			1.120629549		0.829573557
a8010_10	A8010_10::PFA0180w::hypothetical protein:: hypothetical protein PFB0540w - malaria parasite (Plasmodium falciparum) 0.22	0.351	0.463766465	0.573472453	0.301073101	0.389684471	0.455327236	0.391	0.586148316	0.301935695	0.954178623	0.97	0.915088564	1.328483812	1.211	1.072464707	1.322312936	1.74708774	1.401	1.514185648	1.689	1.529952609	2.084872946	1.793494112	2.044033195	2.068869738	1.799	1.877186051	1.32048857	1.389	0.799676802	0.591848326	0.572471816	0.60788038	0.679810355	0.749256855	0.598795846	0.451350043	0.541530254	0.457203053	0.499210225	0.563292736	0.524183117	0.468459879	0.584510479	0.599206426	0.358002537
a8010_11	A8010_11::PFA0180w::hypothetical protein:: No NR protein Similarities	0.676	0.487012918		0.320048278	0.439612806		0.619	0.599173807	0.447697783	1.08520473	1.038	0.975750277	1.44666619	1.03	1.545561295	1.335162311	1.339360883	1.247	2.843313374	1.29	1.828140194	1.85571453	1.71139748	1.57780814	1.963131189	1.576	1.33300177	1.665626432	1.281	0.87039139	0.700650871	0.656368548	0.647315607	0.656108615	0.692301524	0.639997411	0.749633571	0.645532766	0.509519824	0.705150772	0.899568809	0.613742026	0.816360275	1.04868061	0.912656855	1.269488354
a8010_15	A8010_15::NULL::#N/A:: hypothetical protein PFB0800c - malaria parasite (Plasmodium falciparum) 0.24	0.612	0.698555535	0.956625837	0.62365141	0.68560116	0.85611669	0.922	1.020726942	0.730111753	1.279431694	1.394	1.022214594	1.254441779	1.251	1.207995867	0.936833026	1.440196571	1.16	1.197530856	1.539	1.114719644	1.330988799	1.556226022	1.566612293	1.597554372	1.771	1.337162196	1.143885533	1.367	0.902739636	0.792570312	0.722169943	0.796400217	0.80909284	0.922086742	0.6427442	0.62273225	0.647923597	0.454928407	0.552650497	0.783025462	0.83368824	0.71761625	0.850405439	1.019657973	0.584169222
a8010_16	A8010_16::NULL::#N/A:: (AJ315871) actin 3 [Plasmodium berghei] 0.88	1.27	0.974025835	1.146944906	0.936109632	0.955944772	0.748309357	0.708	0.658380721	0.60517286	0.574973526	0.592	0.503363232	0.543923687	0.523	0.603577059	0.28852588	0.302507032	0.709	0.242631589	0.497	0.339989475	0.313338908	0.481753422	0.434237086	0.545086553	0.85	0.797138392	1.290905331	1.436	1.43009	1.841201794	1.350572881	1.51873904	1.688213752	1.703749194	1.470437491	1.487492711	1.330514745	1.433024449	1.527609478	1.655886407	1.584402662	1.948471673	2.300220658	2.072045737	1.586576367
a8010_2	A8010_2::NULL::#N/A::				0.704612217											0.996701869																					1.04194143
a8010_25	A8010_25::PFA0195w::hypothetical protein:: (U85963) asparagine-rich protein [Plasmodium falciparum] 0.25	0.42	0.384728582	0.626292252	0.361793735	0.310529814	0.371618069	0.495	0.300771062	0.273303861	0.374580613	0.461	0.357516988	0.519717674	0.72	0.849385234	0.746429317	1.063158831	1.098	1.186838606	1.51	1.666505829	1.494673366	1.748386047	1.835311561	1.779523112	1.857	1.895492005	1.682659151	1.803	1.669316053	1.414433139	1.044596574	1.203256881	1.160310282	1.207845259	0.749868215	0.61880744	0.601301818	0.570935113	0.561774444	0.615494486	0.532085391	0.639539581	0.620039569	0.594171068	0.434149111
a8010_27	A8010_27::NULL::#N/A:: AMV156 [Amsacta moorei entomopoxvirus] 0.25				0.886774082																															0.919140758	0.889037904		0.875055484
a8010_30	A8010_30::PFA0205w::hypothetical protein::	0.905	0.86825451	1.083225766	0.636301566	0.44570162	0.503523456	0.338	0.333926922	0.23165757	0.205017374	0.306	0.123904801	0.09112858		0.375446822			0.396		0.175	0.100324767	0.085115938	0.25891992	0.355866494	0.621316695	1.021	0.97770101	1.497091502	1.648	2.20418924	1.950004283	1.877806305	2.488269629	2.810816551	2.953819803	2.270663217	1.921835385	1.842159181	1.202148344	1.199147342	1.590330761	1.136608077	1.443269767	1.24695578	1.383461834	0.909212814
a8010_31	A8010_31::PFA0210c::hypothetical protein:: (AE003509) CG15040 gene product [Drosophila melanogaster] 0.2	2.269	1.812060016	0.87026957	1.691322397	0.702649855	0.679820073	0.675	0.558913139	0.857653546	0.533353442	0.497	0.467224335	0.535380366	0.585	0.638091236	0.53149507	0.549116026	0.678	0.90555044	0.866	0.834181836	0.739853948	0.702782626	0.792502697	0.600005023	0.669	0.56165806	0.537877221	0.547	0.847822922	0.964215681	1.237888081	1.486036579	1.513682339	1.599658401	1.284572767	2.66885239	2.505623324	2.612426259	3.49186473	3.203727453	2.913298975	2.647716909	1.405117318	1.863078784	1.253577199
a8010_4	A8010_4::NULL::#N/A:: hypothetical protein PFB0800c - malaria parasite (Plasmodium falciparum) 0.23	0.841	0.777593452		0.542690565	0.435959524	0.485766926		0.640618668	0.299332815	0.528729004	0.931	0.389783832	0.464186191		1.091826316	0.913470628	1.031373623	1.257		1.473	1.529023744	1.63965104		2.31353201	2.25411725		1.045932077		1.168	0.998279558	0.901372857	0.953297235	0.910858718	1.047188091	1.108664401	1.00073992	0.58740919	0.995794028	0.748357209	0.838099712		1.073390042	1.001218168		0.925245213
a8010_8	A8010_8::PFA0175w::hypothetical protein:: No NR protein Similarities	0.77	0.623004608	0.832541106	0.936109632	0.998566471	0.873873182	0.63	0.937837291	0.766552266	1.151488516	1.098	0.880240326	1.305701622	1.527		1.150599202	1.373338143	2.263	2.061134915	1.192	0.827679278		1.235959204	1.333099944	1.255748183	1.478	1.292229536		1.408	1.15024074	0.92106984	1.015808507	1.109958786	0.897435887	0.842545685	0.598795846		0.919286432	0.45265376		0.665268137	0.856077919	0.696948894	0.86530474	0.712501723	0.681909627
a8109_11	A8109_11::NULL::#N/A:: No NR protein Similarities	1.13	0.94264313		0.901954268	0.890185492			0.821791779	1.061980732	0.608886197		0.846682823	0.586640209		1.145702	0.04555672		1.165		0.614	0.662329229	0.570557413				1.412	0.54085588		0.834	0.993765828	1.287809493	0.851305068	1.01569881	1.151691432	1.053673079	0.786491835	1.160427539	1.361595979	1.008803755	0.974958942	1.410659794					0.663725334
a8109_12	A8109_12::PFA0290w::DNA binding protein, putative:: hypothetical protein PFB0850c - malaria parasite (Plasmodium falciparum) 0.26	0.801	0.793865959	0.570957205	0.530040447	0.373853562	0.487035268	0.342	0.284193114	0.229054671	0.232764073	0.391	0.181985178	0.27338573	0.464	0.594317129	0.397161144	0.511850688	0.637	0.735297115	1.18	1.05340997	1.172916312	1.696060796	1.78493049	1.717227528	1.672	1.57929923	1.523985443	1.578	1.293174463	1.345962501	1.291351733	1.681289353	1.614953596	1.664469712	1.221397052	1.168277082	1.265961447	0.889385028	0.97756575	1.039178016	1.093145668	0.835879391	0.890518934	0.98315172	0.600080445
a8109_16	A8109_16::PFA0285c::hypothetical protein:: ASPARAGINE-RICH PROTEIN (AG319) (ARP) (FRAGMENT) 0.23	0.779	0.728775864	0.500530772	0.56419581	0.460314781	0.407131053	0.283	0.325637957	0.199121387	0.177270663	0.134	0.099381974	0.150931702	0.12	0.175938086	0.127325186	0.254281273	0.309	0.356956308	0.532	0.575938464	0.682798218	0.968919841	1.080394661	1.14755058	1.452	1.234815597	1.673694539	1.496	1.928101302	1.850581316	1.693562516	1.85730531	1.830424447	1.999327581	1.817446163	1.602619756	1.588727794	1.15893016	1.312544907	0.897140854	1.002269693	1.003514579	0.926048024	0.969304466	0.86602522
a8109_21	A8109_21::PFA0285c::hypothetical protein:: No NR protein Similarities	0.761	0.721801953	0.644737285	0.469319813	0.506589834	0.457863883	0.25	0.299586904	0.216040194	0.225056661	0.246	0.157462352	0.199343761	0.137	0.207926818	0.167041311	0.302507032	0.353	0.392322958	0.544	0.521131403	0.645384598	1.276556366	1.062801297	1.300830583	1.597	1.513564439	1.804578016	2.079	1.936376353	1.748344357	1.61460092	2.028512093	2.065287678	2.224202923	2.053668398	0.889617489	1.783583033	1.016764967	1.037523121	1.057387893	1.128705842	0.910511478	1.02805082	0.937833571	0.760329238
a8109_22	A8109_22::PFA0280w::asparagine-rich antigen Pfa35-2:: asparagine-rich blood stage antigen (clone Pfa35-2) - Plasmodium falciparum (fragment) 0.3	0.604	0.566050801	0.406628862	0.327638371	0.617406383	0.448985637	0.401	0.416816574	0.200422837	0.288257518	0.457	0.263297695	0.474153378	0.609	0.695334213	0.533831282	0.929441909	0.962	0.89403577	0.879	1.084993728	2.260716832	1.257611088	2.067224531	2.120509485	1.332	1.982028827	1.505159716	1.408	1.393980433	1.024244683	0.91546145	1.227302758	1.495367364	1.600640435	1.014473757		0.879837218	0.765417008	0.801603927	0.752675666	0.860029075	0.699245305	0.811438097	0.595429888	0.683046128
a8109_23	A8109_23::NULL::#N/A::	0.895	1.189055408		0.941169694	1.50028524	1.268321		0.895208307		0.770742	1.348	1.519124534	1.013805426	1.276	1.30480391			1.206				0.723017822	1.134015092				0.931104199	1.155539549	0.937	0.793658526	1.125543645	0.505025456	0.839682853	1.328377525	1.406206856	1.051097322	0.350613957	0.797352472	1.112299921	1.929063105	1.888973101	2.769741331		1.318013823	1.76237177	0.545527668
a8109_3	A8109_3::PFA0310c::calcium-transporting ATPase:: CALCIUM-TRANSPORTING ATPASE (EC 3.6.1.38) (CALCIUM PUMP) 0.98	1.027	0.937993832	1.154490548	1.430729756	1.175142228	1.010851826	0.989	1.10598491	1.328777423	1.447453492	1.018	1.236466656	1.98062269	1.001	1.066571969	1.302454926	1.185915299	1.165	0.922822543	0.893	1.035760304	1.134567475	1.069059548	1.03001359	0.92869632	1.28	1.442005071	1.321384967	1.425	2.122190418	1.688315355	1.497803441	1.286936625	1.200172316	1.286404224	1.025460804	0.952413989	0.949172249	0.660783467	0.750770464	0.746605707	0.740178135	0.940364341	1.152975642	1.11658845	1.005816649
a8109_5	A8109_5::PFA0305c::hypothetical protein:: No NR protein Similarities	0.885	0.805489168	0.780559705	0.566725841	0.662463652	0.564402836	0.416	0.356425537	0.344883436	0.282091569	0.284	0.176822468	0.320373892	0.444	0.4209045	0.117980225	0.195095123	0.602	0.203152555	0.309	0.288898153	0.355429196	0.693761034	0.726927284	0.836072564	1.28	1.367117304	1.561636789	2.135	2.104135499	2.452747104	1.753606219	2.477689512	2.288299974	2.461843886	1.962109267		1.410608517	1.032687459	1.197843938	0.949342532	1.073390042	1.078146666	1.366150044	1.216036568	0.854660003
a8109_6	A8109_6::PFA0300c::vacuolar ATP synthase, putative:: RIKEN cDNA 1700025B18 gene [Mus musculus] 0.33	0.911	0.752022351	0.716002117	0.700817227	0.859741348	1.114854169	0.831	1.013622135	1.30404986	1.40275048	1.188	1.187421022	1.29003893	1.25	1.392352123	1.15410352	1.239621286	1.454	1.523232958	1.378	1.332089936	1.748150421	1.297306047	1.649781071	1.153288308	1.316	1.258946128	0.906323115	1.001	1.232991881	1.655487032	1.191004578	1.302325917	1.282051322	1.278548421	1.027291961	0.961571854	0.959931061	0.825695058	0.905877586	0.847367131	0.917979006	0.676281539	0.311738945	0.465769696	0.425056999
a8109_9	A8109_9::PFA0295c::hypothetical protein:: (AL034559) predicted using hexExon; MAL3P7.34 (PFC1015c), Hypothetical protein, len0.24	0.845	0.718314962	0.470348001	0.602146202	0.482234541	0.450253941	0.356	0.314980711	0.360500832	0.200392913	0.206	0.145846272	0.196495987	0.213	0.314836577	0.137838279	0.189614912	0.455	0.27717577	0.427	0.378075736	0.440545127	0.780368409	0.638160582	0.776236035	1.115	1.184890485	1.635146689	1.753	2.221491751	2.036295967	2.284129668	2.566178431	2.619047568	2.188851342	1.974011947	2.462147162	1.996369719	1.099789416	1.548464101	1.127799521	1.02465945	1.287116565	1.162144453	1.242472105	0.825110628
a8408_1	A8408_1::PF07_0101::hypothetical protein:: (AF019972) NE-rich protein [Plasmodium chabaudi chabaudi] 0.3	0.829	0.660198918	0.991839004	0.567990838	0.72822286	0.804115518	0.6	0.516284156	0.797786979	0.504065256	0.462	0.862170878	0.783136217	0.468	0.561486599	0.381975558	0.720098286	0.817	0.571623594	0.653	0.954014145	0.859577488	0.949072361	0.928451711	1.108206006	1.15	1.183226334	1.463922461	1.234	1.36012764	1.617968947	1.307802057	1.75919804	2.039431129	1.962012049	1.949291063	1.70597237	1.686753157	1.455770847	1.530216286	1.319610406	1.23406926	1.128666816	0.950116067	1.182047956	1.028546947
a8408_2	A8408_2::PF07_0101::hypothetical protein::	0.822	0.564888494	0.512268511	0.412394244	0.398208818	0.343714988	0.294	0.313796553	0.238164799	0.215807761	0.177	0.178113146	0.220702022	0.25	0.340090848	0.22895171	0.309083286	0.426	0.51405	0.493	0.467253318	0.694022265	0.999593316	0.964438176	1.109025724	1.292	1.524381566	1.361725826	1.558	1.831056833	1.766165514	1.71001284	2.273780383	2.54794222	2.534511116	2.292637313	1.597386624	1.848136331	1.298820536	1.599297565	0.931132655	0.860029075	0.857694918	0.664737401	0.77166705	0.643268039
a8445_2	A8445_2::MAL7P1.92::cysteine repeat modular protein 2 homologue::	1.992			0.748887706						0.440864445	1.169	0.722778003	1.203182021					0.937																1.220642099	1.047781227	0.850583128		1.173913234		1.862588635	1.681380293					1.345634961
a8784_10	A8784_10::PFA0695c::VAR-like pseudogene::	0.954	0.718314962	1.022021775	0.75900783	0.942549323	0.573281082	0.895	1.227951036	0.654627868	1.146864123	0.906	0.898309774	1.268680605	0.746	0.590108088	0.527990683	0.681736857	0.54	0.634132103	0.583	0.458892891	0.500406925	0.986060929	0.832487707	0.860662911	0.864	0.604094445	0.807712283	0.922	0.652981622	0.516812102	0.42195123	0.694445595	0.81878903	0.74434692	0.459626156	0.825512668	0.859514867	0.718786905	0.842010002	1.451935604	1.373675826	1.025330106	1.061287673	1.013363794
a8784_12	A8784_12::PFA0690w::pseudogene, P falciparum-specific gene family::	0.895	0.663685839	0.631322748	0.475644872	0.529727343	0.484498621	0.521	0.402606924	0.359199363	0.280550082	0.398	0.224577444	0.361666548	0.536	0.644825671	0.289694003	0.413207084	0.799	0.492665501	0.59	0.524847143	0.769784833	0.940952865	0.898862763	1.052467868	1.225	1.428691668	1.455854246	1.455	1.767864978	1.615155069	1.574297566	2.268009327	1.980176716	2.41372645	2.097616589	1.138187076	1.670017053	1.332940269	1.367288661	0.943272573	1.000952667	1.133259569	0.88937285	0.760337513	0.579623149
a8784_15	A8784_15::PFA0695c::VAR-like pseudogene:: PfEMP1 fragment PFB1045w - malaria parasite (Plasmodium falciparum) 0.58															1.313221992			1.049								1.101						0.579874471				0.800225672		1.066324475
a8784_2	A8784_2::PFA0675w::P. falciparum RESA-like protein with DnaJ domain:: probable integral membrane protein PFB0980w - malaria parasite (Plasmodium falciparum) 0.93	0.8			0.770392951				0.915338676		0.884811817	1.201		1.14622663	1.343	1.251769973			1.47		0.862		1.020455903			1.270502411	0.761	0.986853987		0.595	0.695861784		0.712299719	0.816598742	1.143072583	1.156781838	0.882628748	1.27686275	1.031656924	0.959898903	0.985386253	1.398519876					1.127423854
a8784_20	A8784_20::PFA0710c::rifin:: rifin PFB1040w - malaria parasite (Plasmodium falciparum) 0.5	1.569			1.046165779																													1.346570377		1.14598005	0.908265265
a8784_7	A8784_7::PFA0685c::hypothetical protein, conserved in P. falciparum:: probable secreted protein PFB0990c - malaria parasite (Plasmodium falciparum) 0.56																																	0.912782365	1.077354	0.912266872	0.610698526
a8784_9	A8784_9::NULL::#N/A:: No NR protein Similarities																																			1.010465695	0.868894911
a9766_1	A9766_1::PFA0405w::hypothetical protein:: hypothetical protein PFB0850c - malaria parasite (Plasmodium falciparum) 0.24	0.521	0.616030627		0.479439937	0.31540088			0.421553135	0.132747592	0.242012996	0.505		0.364514321		0.952927762	0.601582298		0.91		1.16	1.265206735	1.625620953	2.245476314	2.286342274	2.017229991	2.379	1.987853403	2.097721003	1.941	1.169047797	1.598271908	1.167151647	1.315791677	1.299288892	1.233376969	0.749868215	0.677679207	0.728017511	0.444692514	0.559167596		0.752031527	0.791100166		0.6294185	0.503476575
af8511_1	aF8511_1::NULL::#N/A::,(Z35327) precursor of the major merozoite surface antigens [Plasmodium falciparum]															0.390599365											0.416						1.129315862
akn63_3	aKn63_3::NULL::#N/A::(L34027) heat shock protein 86 [Plasmodium falciparum] 1																													1.092
aks186_10	aKs186_10::NULL::#N/A::U14734) histone H2B [Plasmodium falciparum] 0.99															1.500945441																				1.276584353
am11919_1	aM11919_1::NULL::#N/A::Chain A, Fructose-1,6-Bisphosphate Aldolase From Plasmodium Falciparum 1	1.501										2.208
am43418_1	aM43418_1::NULL::#N/A::Ribosomal protein S7B (rp30); Rps7bp 0.4				1.244772826				1.579640082			1.678	1.854700022									1.267993554			1.132375207	1.143452189	1.052	1.084208036	0.968178998		0.735732763	0.816957055													0.856135929
an150_50	aN150_50::NULL::#N/A::(AF205282) rhoptry-associated protein 1; RAP1 [Plasmodium falciparum] 1	1.382	0.669497443		0.648951683	0.842692654	0.549182991	0.705	0.672590406	1.363916427	0.571890552	1.161	0.877659009	0.367362053	0.708	1.465589516	0.728907519	0.577613091	1.382	0.852089291	0.77	0.503481682	0.534079121	0.499796658			0.775		1.160918252	1.077	1.020848026	2.082255687	1.200874851	1.184981946	1.702219366	1.134196112	1.253442672	1.669341066	1.631763326	2.06423768	1.717908825	1.262552674	1.264361252	1.07125757		1.087635196
an155_14	aN155_14::NULL::#N/A::(Y10024) ubiquitin extension protein [Solanum tuberosum] 0.51				1.171402037																														0.650721786	0.671679807			0.694545376		0.367564729					0.968045645
b102	B102::NULL::#N/A:: No NR protein Similarities	1.02	0.70785413	1.045497252	0.80075325	0.551647103	0.984217125	0.735	0.942573853	0.750934948	0.705999679	1.147	0.553699562	0.760354027	0.708	0.870430539	0.568874914	0.564460584	0.759	0.888278435	0.894	0.95772994	0.984912995	1.560736817	1.250730808	1.337716103	1.542	1.387087408	1.850297471	1.831	1.054700729	1.032686207	0.707364632	0.914706012	0.851109683	0.899501016	0.803888039	0.983812238	1.080669605	0.841617551	0.8550442	1.770001727	1.650254907	1.48804906	2.115698704	1.773701382	1.508156757
b103	B103::NULL::#N/A:: No NR protein Similarities	0.73	0.671822127											0.280505144									0.957788205	2.599122998	2.105610018	1.979524754		1.698287434	2.510093557	2.523		1.578574869	0.951652124	1.085912794	1.047188091	1.352197451		0.902700087	0.97786258	0.791575393						1.213518851	0.58189622
b11	B11::PFB0010w::erythrocyte membrane protein 1 (PfEMP1):: PfEMP1 PFB0010w - malaria parasite (Plasmodium falciparum) 1	1.424	1.662120399	1.329718231	1.154956853	1.514898365	1.040023211	0.825	1.248081476	0.840734798	1.356505913	1.228	1.094492387	1.062217452	1.458	1.77705885	0.588732993	0.748595351	2.153	1.237832396	1.005	0.43752743	0.423709028	0.622490398	0.442234079	0.589349186	0.627	0.470128588	0.658003132	1.079	0.46792001	0.668760489	0.401388301	0.708873121	0.763843977	0.759076726	0.719653752	0.642356147	1.47994362	1.829949452	1.965558889	2.719344332	2.669646096	1.910581543	2.414830722	2.279753794	1.833200348
b110	B110::PFB0180w::5'-3' exonuclease, N-terminal resolvase-like domain, putative:: exonucluease domain (5'-3') protein PFB0180w - malaria parasite (Plasmodium falciparum) 1	0.414	0.399838782	0.324464665	0.317518247	0.228939624	0.230834417		0.169331742		0.1834366		0.215542719	0.522565447	0.426	0.869588691	0.829365885	1.162898429	1.481	2.289784254	1.751	1.772404157	2.292518317	2.172401273	2.34552017	2.255756685	2.006	1.922118612	1.753479645	1.705	1.245028343	1.030810326	0.732040118	0.790629218	0.632406811	0.759076726	0.658309193	0.423876565	0.52359877	0.435593928	0.555257345	0.457675366	0.322675541	0.465015331		0.421710406
b112	B112::PFB0185w::hypothetical protein:: hypothetical protein PFB0185w - malaria parasite (Plasmodium falciparum) 1	0.603	0.563726187		0.406069185						0.308296805		0.126486147	0.598031261		0.928515365						1.857866	1.777145978	2.806619815	2.542246221	2.033623555	2.293	2.120987235	2.03586512	2.07		1.021430804	1.011695926	0.977225407	0.887739697	0.981988	0.544776076	0.544236587	0.664659629	0.497009284	0.507030767					0.679772007
b114	B114::PFB0190c::hypothetical protein:: probable membrane associated protein PFB0190c - malaria parasite (Plasmodium falciparum) 1	0.827	0.653224937	0.514783759	0.493355052	0.52729181	0.410936005	0.289	0.329190361	0.18870981	0.229681122	0.141	0.141974249	0.168018313	0.101	0.191090641	0.102794647	0.133716882	0.174	0.121727042	0.188	0.157918612	0.27498996	0.422210875	0.485417895	0.601644408	0.698	0.997671115	1.099958872	1.483	1.826543104	1.633914111	2.127028934	3.2461965	3.787976699	3.594076164	3.451774283	2.532793282	2.956300922	1.679823115	1.363378371	1.022182115	1.128705842	0.963328039	0.807999776	0.809432199	0.778513463
b116	B116::NULL::#N/A:: No NR protein Similarities	1.743	1.462201095	0.909674882	1.13471668	0.916976318	0.94743576	0.73	1.091775225	0.939644738	1.159195928	0.952	1.117724546	1.264409008	0.758	0.821605593	0.713721933	0.792436909	0.691	0.717202543	0.614	0.719923053	0.534079121	0.673011353	0.614969295	0.674595828	0.55	0.583292265	0.5593923	0.594	0.56421225	0.73629313	0.682689096	0.882003608	1.145227263	1.102772549	0.98609045	1.798858875	1.916275947	2.197304219	2.866222625	2.129343659	2.587989539	1.484604478	1.414286129	1.505569027	1.130833425
b117	B117::PFB0194w::hypothetical protein:: No NR protein Similarities	1.979	1.606328969	1.291989817	1.306758419	1.018050735	1.023535023	0.861	1.155718701	1.249389092	1.404291945	1.124	1.246792076	1.44524224	0.989	1.017747074	1.024442087	0.962323143	0.882	0.856201687	0.835	0.872268097	0.694022265	0.774955465	0.66055218	0.700825561	0.625	0.659012108	0.575528622	0.646	0.641697388	0.877923998	0.789616302	1.008004107	1.329454801	1.318809937	1.199422848	1.725596266	1.891171863	2.565796224	3.469706625	2.741196069	2.620915583	1.788873752	1.620584025	1.670476727	1.253577199
b119	B119::PFB0194w::hypothetical protein:: PfEMP2/MESA protein (clone 9025/15) - Plasmodium falciparum (fragment) 0.32	2.045	1.62027693	1.395952618	1.023395536	1.455228044	1.182075148	0.869	1.328602811	0.922725912	1.472117194	0.907	1.47782285	1.583358992	1.163	0.862012457	1.02911458	1.040141961	0.929	0.889100856	0.814	0.746862151	1.006425817	0.839910955	0.795701504	0.850007075	0.528	0.483441941	0.547738283	0.548	0.473186013	0.886365578	0.755893147	1.067637974	1.372549048	1.199007305	1.21498795	1.450861407	2.239042294	2.481634333	3.242911339	2.514179623	3.579722789	1.427195233	0.772470754	0.945386571	0.817154983
b12	B12::PFB0015c::rifin:: rifin PFB0015c - malaria parasite (Plasmodium falciparum) 1	0.77	0.762483253	0.826672261	0.559135748	0.895056557	0.971533852	0.649	0.635882107	0.786073952	0.625842486	0.889	0.715033976	0.835819926	0.856	0.803085783	0.4719209	0.579805143	0.95	0.775598655	0.667	0.731070271	0.930663304	0.956289548	1.062801297	1.165583579	1.093	1.179065908	1.220981234	1.181	1.1284245	1.482903665	1.030613818	1.222493583	1.851971506	1.564306937	1.247949202	1.408997126	1.212167104	1.175989958	1.605814663	1.549055096	1.393431453	1.025330106	1.006274946	1.047352406	0.841021851
b120	B120::PFB0195c::hypothetical protein:: hypothetical protein PFB0195c - malaria parasite (Plasmodium falciparum) 1	0.608	0.740399142	0.768821966	0.860208849	1.204368623	1.439544323	1.087	1.733578016	0.890189768	2.154994635	1.309	1.910199025	2.38073412	1.214	1.011012588	1.497531059	1.602410494	1.099	1.109525501	1.291	1.207612856	1.902481485	1.470520796	1.525827594	1.488537051	1.13	1.159095804	1.086511955	0.992	0.60558782	0.646249627	0.465544609	0.57902527	0.532212863	0.476264194	0.509068035	0.425184809	0.484149556	0.419671435	0.500513668	0.53294294	0.762567892	0.690059799	1.045242289	1.072529122	1.012635725
b121	B121::PFB0200c::aspartate aminotransferase, putative:: aspartate aminotransferase PFB0200c - malaria parasite (Plasmodium falciparum) 1	0.657	0.76015857	0.936503956	1.208087394	1.177577797	1.353298547	1.376	1.486093184	1.576052272	1.866737071	1.835	1.526868484	1.687302459	1.432	1.626375023	1.40641768	1.554184701	1.673	1.359559438	1.599	1.406404616	1.555470408	1.506607161	1.409071372	1.363945884	1.34	1.353803901	1.105337682	1.02	1.043416494	0.723161789	0.613597675	0.543437338	0.497737561	0.537147427	0.43948319	0.347997429	0.392101379	0.295703449	0.434039199	0.6069965	0.596620491	1.006959092	1.073894736	1.093929375	1.00808972
b122	B122::PFB0205c::hypothetical protein:: protein with 5'-3' exonuclease domain (Kem-1 family) PFB0205c - malaria parasite (Plasmodium falciparum) 1	0.742	0.640439421	0.622938606	0.533835475	0.509025367	0.627818901	0.511	0.682063459	0.497152753	0.796947258	0.68	0.858298903	1.220268578	0.912	1.235775658	1.315304301	1.588161961	1.656	1.724740464	2.003	1.688800156	2.031558416	2.077674456	1.795326408	1.43443825	1.895	1.366285179	1.311523959	1.212	0.837291006	0.845095674	0.752603073	0.745422877	0.625942642	0.669715798	0.526464239	0.363696554	0.75431694	0.495871944	0.706454176	0.840083122	0.774421283	1.075850255	1.281338717	1.461509774	1.02059137
b124	B124::PFB0210c::monosaccharide transporter, putative:: monosaccharide transporter PFB0210c - malaria parasite (Plasmodium falciparum) 1	1.921	1.774865636	1.888099398	3.228313234	2.066545541	2.352735479	2.29	1.988167726	2.943873223	2.757714929	2.091	2.41872489	1.919395703	2.068	2.262782561	2.442541105	2.000273052	2.077	1.733787873	1.354	1.491866348	1.523668812	0.566556499	1.117180864	0.759022753	0.723	0.501747846	0.583596783	0.472	0.740246492	0.939828882	0.868577947	0.693483771	0.811247585	0.896555032	0.848751917	1.168277082	1.05317469	0.863226643	1.161348076	1.184857181	1.035195816	1.236596347	0.700266491	1.033505152	1.058096389
b125	B125::PFB0215c::3'-5' exonuclease, putative:: protein with Egl-like 3'-5' exonucl. domain PFB0215c - malaria parasite (Plasmodium falciparum) 1	0.362	0.382403934	0.375607692	0.309928191	0.350716017	0.455327236	0.327	0.325637957	0.257686505	0.319087191	0.445	0.347191567	0.696279265	0.535	0.86032876	0.693863853	1.168378623	1.033	1.255104499	1.588	1.566181028	2.10732104	2.421397454	2.004048234	2.543463876	1.916	1.919622337	2.020625302	1.958	0.901987318	1.289685375	0.853772636	0.918553364	0.699202734	0.691319548	0.555763124	0.248569587	0.594129218	0.424220728	0.469231579	0.542654867	0.520231999	0.445496181	0.759863623	0.523676203	0.302313259
b132	B132::PFB0220w::UbiE-like methlytransferase, putative:: ubiquinone biosynthesis methyltrans. PFB0220w - malaria parasite (Plasmodium falciparum) 1	0.574	0.526531877	0.525683048	0.590761081	0.558953666	0.573281082	0.479	0.537598647	0.564827979	0.675169982	0.524	0.556280918	0.720485279	0.677	0.776989689	0.634289683	0.82203	0.9	0.840574523	0.86	0.894562479	1.04945146	1.188144748	1.258727801	1.176239318	1.361	1.263938678	1.403859478	1.305	1.586564823	1.691129234	1.323429826	1.4735327	1.515837019	1.347287515	1.27083893	1.200983576	0.987425976	0.74267061	0.868078397	0.674980101	0.632180626	0.65102143	0.571903416	0.650818754	0.602353447
b133	B133::PFB0225c::hypothetical protein:: hypothetical protein PFB0225c - malaria parasite (Plasmodium falciparum) 1	0.532	0.65554962	0.829187509	0.578110925	0.770844632	0.797773919	0.458	0.766137304	0.710590067	0.705999679	0.796	0.658244238	0.986751638	1.009	0.813187511	0.481265853	0.754075546	0.999	0.731184719	0.794	0.871339176	1.96982599	1.568856206	1.252330188	2.408216872	1.704	2.358963842	2.0170395	1.52	0.895969042	0.763493752	0.641563236	0.695407418	0.826330539	0.810140088	0.960453933	0.6541305	0.736385492	0.318449881	0.688206284		0.792859883	0.791100166	0.907710403	1.018399152	0.485292316
b134	B134::PFB0230c::hypothetical protein:: hypothetical protein PFB0230c - malaria parasite (Plasmodium falciparum) 1	0.653			0.371913822	0.614970814			0.454708996			0.85		0.559586422	1.012	0.996701869			0.984			0.822105696	2.397276386	1.522846047	1.516231222		0.91	2.359795867	2.319147098	1.847	1.02761862	0.654691207	0.671173859	0.565559568	0.67226891	0.759076726	0.887206693		0.909722964	0.619839964			0.7322759			0.728866618
b135	B135::PFB0230c::hypothetical protein:: (AC012381) L3223.3 [Leishmania major] 0.37	0.958		1.57201875		1.405299709	1.406567948	1.158	1.220846299	1.224661607	1.063623956	1.151	0.933158012	1.025196521	1.19	1.030374197			1.004		0.882		0.757625402				1.018	0.881179087		0.963	0.613110643	0.991416359	0.608662588	0.851224851	1.045033411	1.160709856	0.902771741	0.638431375	1.271938597	1.616133145						2.599498477	0.59439787
b140	B140::NULL::#N/A:: No NR protein Similarities	0.91			1.036045654	1.159311355	1.007046911	1.242	1.184138	1.020334421	1.580021063	1.156	1.417161214	1.171856552	1.193	1.186108914	1.001079689		1.2			0.683694689	1.190687822		1.009221372		0.722	0.865369408		0.993	0.616119781	1.17244125	0.734507686	0.98395823	0.833871984	0.874951281	1.308378128	0.42910962	1.037634073	0.947388398
b143	B143::NULL::#N/A:: No NR protein Similarities	1.251	0.756671649	1.27857523	0.841233672	1.144698157	0.941094161	1.026	1.139140771	1.348299109	1.213147909	1.017	1.107399125	1.084999643	0.988	1.064888373	0.954354824	0.889984454	0.92	0.919532665	0.747	0.739430672	0.976494988	0.951778753	0.884468157	0.781973763	0.873	0.848727704	0.750338705	0.875	0.798924573	1.088025449	0.775633546	0.980110935	1.349924585	1.051709128	1.226890631	1.259855342	1.356814174	1.06566975	1.316455198	1.467717527	1.488258584	1.037960126	0.986791241	1.136729807	0.779649964
b144	B144::PFB0235w::hypothetical protein:: hypothetical protein PFB0235w - malaria parasite (Plasmodium falciparum) 0.93	1.365	1.199516241		0.765332889							1.326		0.996718783		1.47316575			1.115		0.827			1.748386047									1.049531711	0.852186674	0.792932546	0.939762533	0.830440135	1.042684005	1.195431	0.974684089	1.416818643
b145	B145::PFB0240w::hypothetical protein, conserved:: PINT domain protein (proteasomal subunit) PFB0240w - malaria parasite (Plasmodium falciparum) 1	1.344	1.211139588	1.920797217	1.924084808	1.384597625	1.497887094	1.49	1.391362094	1.62941161	1.596977445	1.725	1.215815814	1.573391847	1.19	1.255137266	1.077007551	1.337168831	1.288	1.416310562	1.745	1.24012559	1.187881782	1.429923634	1.240334699	1.186075535	1.418	1.134133247	1.014794957	0.871	0.835786369	0.642497807	0.580696978	0.516505932	0.502046954	0.525363606	0.502658933	0.583484419	0.656291649	0.673294041	0.830279209	1.235844882	1.388163348	1.021885524	1.481905987	1.270166462	1.142198575
b148	B148::NULL::#N/A:: No NR protein Similarities	1.363	1.164646614	1.16371309	1.176462099	1.024139549	1.123732378	1.081	1.338075934	1.249389092	1.447453492	1.225	1.175804942	1.435275095	0.948	1.240826447	0.920479334	0.929441909	0.954	0.97710621	1.004	0.888059921	0.793168311	1.059135862	0.87807064	0.923778212	0.942	1.145782401	1.073961435	1.169	0.923803558	0.915442138	0.824162013	0.989729286	1.146304667	1.190169468	1.005317865	0.969421397	1.020898041	1.17371521	1.251284132	1.244342796	1.436893862	1.137852322	1.511704588	1.514380847	1.211526039
b149	B149::PFB0250w::hypothetical protein:: hypothetical protein PFB0250w - malaria parasite (Plasmodium falciparum) 1	0.521	0.546291339	0.592755884	0.562930776	0.351933802	0.314543603	0.203	0.210776568	0.227753221	0.214266274	0.375	0.178113146	0.368785961	0.627	1.000069061	0.485938346	0.595149701	1.375	2.650030464	1.467	1.202039329	1.181334431	1.453379708	1.68496799	1.504930616	1.85	1.492762309	1.826989652	1.537	1.765608113	1.899354914	1.668064572	1.569716323	1.240034479	1.301134147	0.857907809	0.855602673	0.826042803	0.617565283	0.744253365		0.238384775	0.749765455		0.53500574	0.340954814
b16	B16::PFB0025c::stevor, putative:: rifin PFB0025c - malaria parasite (Plasmodium falciparum) 1	1.195										1.551			1.388	1.593544443			1.383		1.047												0.861997798			0.708013363	0.43582085		1.395068043	0.751769196	1.130065986
b162	B162::NULL::#N/A:: No NR protein Similarities	0.522	0.638114807	0.753730581	0.484499962	0.359240364	0.435034096	0.226	0.328006238	0.317553072	0.365331713	0.489	0.278785807	0.355971	0.374	0.468887597	0.188067479	0.352924877	0.488	0.528032176	0.649	0.521131403	0.643513942	1.1277	1.16196406	1.400831404	1.906	1.471960178	1.840436462	2.142	1.915312521	1.884347636	1.903304249	2.015046448	1.692523112	1.507351547	1.147234289	0.941947957	1.112946254	0.686941853	0.714274679	0.776955503	0.651936291	0.752061797	0.812584181	0.829573557	0.625083814
b165	B165::PFB0260w::proteasome 26S regulatory subunit, putative:: PSD2-like 26S proteasomal subunit PFB0260w - malaria parasite (Plasmodium falciparum) 1	0.665	0.654387313	0.553350622	0.779248004	0.660028083	0.523816557	0.444	0.699825582	0.719700156	0.818528032	0.627	0.727940714	0.84578707	0.675	0.765204364	0.801330994	0.987532065	1.025	0.881698582	0.851	0.9456538	1.041033453	1.255806684	1.235536466	1.298371529	1.159	1.363789002	1.358139917	1.338	1.788176761	1.910610206	1.728108275	1.839030375	1.702219366	1.467090031	1.220481419	1.092397907	1.220535084	0.832518964	0.81985182	0.670124119	0.673008943	0.727949928	0.840090545	0.728866618	0.821701057
b170	B170::PFB0265c::DNA repair endonuclease, putative:: RAD2 endonuclease PFB0265c - malaria parasite (Plasmodium falciparum) 1	1.75	1.399435684	1.566988255	1.151161863	1.229941628	1.089487773	0.859	0.940205607	0.891491198	1.06516542	1.131	0.94606475	1.227387992	1.009	1.116238713	0.973044798	0.975475584	1.076	1.094720856	0.899	0.792379835	0.885767005	1.042896976	0.882868778	0.91476181	0.973	1.131636972	0.943078065	0.874	1.005050062	0.870420359	0.795373945	0.929133596	1.351001861	1.460216145	1.182942331	1.187900978	1.405826855	1.461457447	2.065922335	2.181545482	2.30482525	1.64190592	1.01315152	1.11784727	0.867161721
b171	B171::PFB0270w::hypothetical protein, conserved:: No NR protein Similarities	1.345	1.399435684	1.257615	1.161281912	1.066761248	1.199831641	0.95	1.102432471	1.222058747	1.438204615	1.505	1.067388253	1.281495566	0.997	1.331741852	0.976549186	1.22208461	1.164	1.477174083	1.844	1.539241931	1.200976597	1.484053183	1.177158402	1.213944555	1.195	1.015144944	0.932320446	0.903	0.709402883	0.805701652	0.760828235	0.87911808	0.690583885	0.802284168	0.566750226	0.900083599	0.938413366	0.80863526	1.085749699	1.295330569	1.389480296	1.299746517	1.394802492	1.155612344	0.784196037
b172	B172::PFB0270w::hypothetical protein, conserved:: member family of bacterial proteins (OO) PFB0270w - malaria parasite (Plasmodium falciparum) 1	1.427	1.271580247	1.572857199	1.496510339	0.98882434	1.197295031	1.216	1.148613894	1.473237964	1.469034266	1.69	1.08674836	1.366928609	1.66	1.324165518	1.105042443	1.499382753	1.469	1.478819022	1.939	1.500226804	1.490931943	1.659072228	1.252330188	1.194272317	1.509	1.224830594	1.00314094	1.074	0.74551245		0.862820353	0.821407917	0.826330539	0.862185485	0.711413439	0.837287021	0.919286432	0.926916612	1.158741267	1.610968738	1.536989254	1.406527877	1.327182633	1.58865225	1.066052035
b174	B174::PFB0275w::hypothetical protein, conserved:: membrane transporter PFB0275w - malaria parasite (Plasmodium falciparum) 1	4.26	2.689612982	1.503269116	2.091066485	1.234812767	0.996900323	0.875	0.738902127	0.918821544	0.459362244	0.489	0.407853319	0.354547113	0.205	0.240757385	0.123820825	0.118372323	0.213	0.092940238	0.111	0.104040499	0.087921957	0.119085119	0.113557404	0.094263087	0.155	0.113163702	0.184671172	0.241	0.469424602	0.801011836	1.141653605	1.466799877	1.857358271	1.364963306	1.494242852	3.376621758	3.735721875	4.358214092	7.041080177	5.580725969	4.355461098	3.947463426	2.54892415	3.317035483	1.976401282
b177	B177::PFB0279w::hypothetical protein:: hypothetical protein C0335c - Plasmodium falciparum 0.25	0.982	1.349455858	1.447095619	1.409224435	1.520987179	1.724916578	1.619	2.275913296	1.375629532	2.930361119	2.091	1.964407292	2.632761483	1.861	1.490843762	1.671581144	1.950951169	1.734	1.476351565	1.598	1.17788705	1.406751312	1.386619867	1.320304718	1.498373171	1.192	1.085040161	0.92783814	0.731	0.533368641	0.338601034	0.342167079	0.372230527	0.328592978	0.412434947	0.401028414	0.265576975	0.375365347	0.316175235	0.477052082	0.767243611	0.690130518	0.919696985	1.006274946	0.980634003	0.987632424
b178	B178::PFB0280w::hypothetical protein:: hypothetical protein PFB0280w - malaria parasite (Plasmodium falciparum) 1	0.952	1.027492652	1.129338272	1.2055574	1.419912834	1.768039542	1.355	1.86264902	1.33918902	2.051715158	1.746	1.794038232	2.185661892	1.653	1.670990877	1.651723134	1.588161961	1.593	1.217270416	1.196	0.858334115	1.308540705	1.203481432	1.230738327	1.150829352	1.186	1.132468998	0.906323115	0.915	0.707146018	0.592786323	0.441691629	0.618460554	0.586080608	0.545003347	0.509983613	0.389861788	0.437527742	0.357118806	0.544829994	0.59849855	0.686179439	0.876065931	0.913440893	0.93657475	0.835339276
b180	B180::PFB0285c::hypothetical protein::	1.555	1.710937987	1.619808154	1.821618792	1.702434074	1.833992141	1.414	2.060400131	1.323571547	2.178116873	1.514	1.721760439	2.039001946	1.268	1.263555348	1.206668984	1.350321273	1.18	1.485398875	1.128	0.958658806	1.079382401	1.091613634	1.084393157	1.102468278	0.83	0.862873133	0.763785622	0.73	0.693604919	0.5233778	0.518185706	0.574216095	0.594699393	0.709977314	0.654646826	0.624040495	0.68498198	0.647135656	0.857651008	1.337820284	1.444796175	1.429491575	1.676742905	1.545851892	1.460423022
b182	B182::PFB0290c::transcription factor, putative:: Zn-ribbon transcription factor (TFIIS family) PFB0290c - malaria parasite (Plasmodium falciparum) 1	1.185	1.392461703	2.308142748	1.607831558	1.585528784	1.709696771	1.232	1.548852467	2.191636768	1.939186897	1.908	2.160589982	2.134402049	1.845	1.330900004	1.620183786	1.781065	2.115	2.000271296	1.874	1.516018628	1.200976597	1.399250159	1.059602538	0.905745311	0.995	0.673157587	0.726134222	0.704	0.567973661	0.49805306	0.511605557	0.467452297	0.361990939	0.514561701	0.477937994	0.590025718	0.53674852	0.440143221	0.522671812	0.773313571	0.85212684	1.176890623	1.394802492	1.416191625	0.98081328
b186	B186::PFB0295w::adenylosuccinate lyase, putative:: adenylosuccinate lyase (OO) PFB0295w - malaria parasite (Plasmodium falciparum) 1	1.301	1.414545883	0.961656232	1.311818406	1.301789723	1.376128333	0.945	1.011253819	1.21294858	1.205440496	1.003	1.263570789	1.262985143	0.811	0.930198961	0.974212904	0.835182507	1.029	1.023165085	1.005	1.035760304	0.812810477	1.055527161	0.794102077	0.758203085	0.894	0.905309617	0.854328294	0.952	0.758301276	0.825398636	0.842257448	0.706949474	0.704589499	0.763004686	0.662887139	0.758791358	0.722040291	0.724473505	0.814638125	1.069527812	1.085243433	1.04370105	1.446376898	1.587393504	1.068325037
b187	B187::NULL::#N/A::	3.373	2.717508905	1.735508644	1.873484185	0.99004216	1.137683956	0.826	0.90468143	1.069789469	0.5780565	0.732	0.458189611	0.395839748	0.451	0.684390737	0.155360095	0.333196149	0.636	0.301027677	0.58	0.226659655	0.229158304	0.322973289	0.327876997	0.292625398	0.476	0.29289427	0.398029133	0.576	0.776356015	1.546684543	1.82023017	2.14200877	1.984486076	1.524045421	1.557418567	1.869504995	3.01726776	2.207540044	2.939214504	2.152409591	2.40623759	2.419228031	2.208532825	2.338919196	1.480880318
b188	B188::PFB0300c::merozoite surface protein 2 precursor:: merozoite surface antigen MSP-2 PFB0300c - malaria parasite (Plasmodium falciparum) 1				0.999360297									0.515445992													1.423			0.771			0.767408384					0.760099602	1.27074311	1.162342011
b190	B190::PFB0305c::merozoite surface protein 5:: merozoite surface antigen MSP-5 (EGF domain) PFB0305c - malaria parasite (Plasmodium falciparum) 1	2.852	1.952700899	1.145268107	1.237182695	0.909669682	0.69884487	0.699	0.639434545	0.659833667	0.40541031	0.366	0.36267966	0.355971	0.242	0.25506813	0.186899356	0.187422844	0.307	0.182590562	0.26	0.239664701	0.253477138	0.301321432	0.275096809	0.273772779	0.345	0.319521027	0.378306956	0.457	0.665018175	1.180882774	1.138363482	1.453334232	2.251669768	2.103418257	2.08662965	3.478665894	3.803861349	4.774473506	6.888579786	4.234407482	4.093369697	2.725793647	1.943783881	2.347731017	1.708183572
b192	B192::PFB0310c::merozoite surface protein 4:: merozoite surface antigen MSP-4 (EGF domain) PFB0310c - malaria parasite (Plasmodium falciparum) 1	1.289	0.881040095	0.568441958	0.81846343	0.526074062	0.488303573	0.354	0.301955184	0.334471878	0.177270663	0.143	0.121323446	0.172289963	0.104	0.140582099	0.098122163	0.130428763	0.193	0.166963435	0.223	0.241522571	0.279666655	0.60715366	0.556591184	0.697546838	0.954	0.961059306	1.431649817	1.634	1.989788521	2.199499812	2.352398534	2.456529049	2.341090347	1.992453695	1.846744993	2.468688461	2.127867146	1.882266222	2.440004085	1.682594343	1.538306201	1.521346505	1.424601092	1.59746422	1.117195206
b197	B197::PFB0315w::41 kDa antigen:: hypothetical protein PFB0315w - malaria parasite (Plasmodium falciparum) 0.99	1.942	1.801599045	0.969201975	0.956349806	0.723351794	0.570744435	0.486	0.4298421	0.429477527	0.329877578	0.257	0.312343348	0.340308265	0.163	0.286215063	0.252314143	0.316755565	0.323	0.341329193	0.415	0.470969058	0.513501683	0.659478966	0.627764521	0.730333967	0.702	0.758030357	0.882118632	0.854	1.15475438	1.284057618	1.27078873	1.582220202	1.917690089	2.008165535	1.638906065	2.233201549	2.681351769	2.89561927	3.1620995	2.782472023	2.611696322	1.738353671	1.314575502	1.48668649	1.106966558
b198	B198::PFB0320c::hypothetical protein, conserved:: member hesB family (poss. redox activity, OO,TP) PFB0320c - malaria parasite (Plasmodium falciparum) 1	1.626	1.608653583	1.069811179	1.124596555	0.697778789	0.859921604	0.723	0.601542123	0.554416421	0.379205074	0.905	0.313634026	0.489816113	0.704	0.720588509	0.420523577	0.680640831	1.053		0.917	0.846257975	0.858642104	1.205285729	0.93005109	0.980336068	1.025	0.902813342	1.038102989	1.004	0.965179083	1.121791769	0.874335541	1.245577579	1.591251856	1.325683823	1.036447852	1.70204756	1.922253096	2.038079295	2.456948573	1.844055432	1.739813777	1.512160998	1.375318855	1.453956699	0.83874878
b203	B203::PFB0325c::cysteine protease, putative:: SERA antigen/papain-like proteinase with active Cys PFB0325c - malaria parasite (Plasmodium falciparum) 1	2.62	1.845767405	1.544351226	1.253627879	1.09842314			0.825344218		0.604261712	1.313		0.828700512	1.098	1.133074877			1.179					0.975234933			0.653			0.912			0.834032286	1.019546105	1.193708275	1.370855275	1.237877678		1.366377641	1.607034559	3.040881121	1.570906978	2.248192424	1.275634579		2.482426568	0.704639925
b204	B204::NULL::#N/A::	1.609	1.14372488		0.918399452	1.018050735			0.467734523			0.968				1.274498875			1.132					0.631511989						1.173			0.715589794	1.427364593	1.215255335	1.33452166	0.954044831		1.49428875
b209	B209::PFB0330c::cysteine protease, putative:: SERA antigen/papain-like proteinase with active Cys PFB0330c - malaria parasite (Plasmodium falciparum) 1	0.628	0.557914548	0.569280407	0.487029993	0.383595657	0.376691326	0.281	0.219065533	0.204327186	0.163397302	0.204	0.104544675	0.160898889	0.182	0.120378693	0.061910412	0.067954479	0.207	0.109389841	0.147	0.168136868	0.233835	0.609860159	0.7997	1.099189507	1.235	1.565153801	1.725689307	1.803	2.397525948	2.408663377	2.507031896	2.695064516	2.403576716	2.60325021	1.948375539	0.8935423	1.132073189	0.796124686	0.991903352	0.868004963	0.786274675	0.815212035	0.707143064	0.799361483	0.716005075
b215	B215::PFB0335c::cysteine protease, putative:: SERA antigen/papain-like proteinase with active Cys PFB0335c - malaria parasite (Plasmodium falciparum) 1	0.528	0.41146199	0.488793034	0.408599216	0.365329215	0.266347402	0.194	0.221433814	0.150967848	0.131026141	0.091	0.076149825	0.088280807	0.067	0.095966226	0.025698662	0.035073282	0.144	0.052638723	0.087	0.156989677	0.27498996	0.574675942	0.910058609	1.254108847	1.273	1.169912931	1.666522829	1.697	2.325306813	2.467754382	2.468373457	2.54213244	2.545787412	2.179031471	1.722224828	0.962880098	1.050783859	0.817733778	0.758591044	0.639774323	0.579498917	0.696948894	0.49167646	0.421710406	0.485292316
b218	B218::PFB0340c::cysteine protease, putative:: SERINE-REPEAT ANTIGEN PROTEIN PRECURSOR (P126) (111 KD ANTIGEN) 0.97	0.544	0.600920497	0.494661878	0.589496046	0.378724591	0.310738651	0.195	0.210776568	0.13925483	0.143358015	0.076	0.083893872	0.07831362	0.038	0.031988741	0.025698662	0.02630496	0.033	0.01727208	0.025	0.042730918	0.073891863	0.307636552	0.435836513	0.759022753	0.884	1.268099104	1.895120742	2.321	2.342609324	2.487451309	2.385299378	3.330838125	3.557422957	3.662815259	2.527028391	1.745220163	1.653281092	1.128222414	1.011454726	0.759959602	0.727007718	0.818656617	0.97762243	1.07001148	0.788742111
b225	B225::PFB0345c::cysteine protease, putative:: SERA antigen/papain-like proteinase with active Ser PFB0345c - malaria parasite (Plasmodium falciparum) 1	0.848	0.576511703	1.011960884	0.737502584	0.686818909	0.475620375	0.605	0.409711731	0.662436527	0.445488883	0.529	0.530467442	0.437132404	0.582	0.801402186	0.331746375	0.402246695	0.863	0.692528166	0.446	0.441243169	0.360105891	0.363570477	0.602174117	0.66967772	0.87	0.917790895	1.209327217	1.044	1.442878781	2.031606094	1.788974436	2.068909258	2.348631792	1.993435612	1.824770898	1.44955324	1.340078213	1.228306729	1.075322309	1.040391993	0.965392493	0.833583049	0.479069396	0.691101544	0.733052798
b230	B230::PFB0350c::cysteine protease, putative:: SERA antigen/papain-like proteinase with active Ser PFB0350c - malaria parasite (Plasmodium falciparum) 1	0.679	0.549778294	0.791459045	0.56419581	0.460314781	0.389374561	0.33	0.284193114	0.203025736	0.18806105	0.143	0.074859148	0.096824117	0.112	0.094282611	0.040884235	0.077818843	0.261	0.079780562	0.125	0.06502531	0.110370121	0.322973289	0.458228111	0.594267295	0.963	1.491098158	1.437925023	1.744	2.09962177	2.279225853	1.94607517	2.91243952	3.411980178	3.630409662	2.569145535	1.711205347	1.632958813	1.170303359	1.113121498	0.962696428	0.894272223	0.716468079	0.678490617	0.626900821	0.519387798
b241	B241::PFB0355c::cysteine protease, putative:: SERA antigen/papain-like proteinase with active Ser PFB0355c - malaria parasite (Plasmodium falciparum) 0.99	0.635	0.578836351	0.991000654	0.569255835	0.411604231	0.389374561	0.603	0.290113816	0.147063508	0.240471509	0.708	0.140683572	0.145236165	0.773	0.573271924		0.147965406	0.961		0.601	0.145842486	0.150589739	0.631511989	0.586180084	0.831154554	1.085	1.189882936	1.841332859	2.062	1.474474709	1.970639319	1.594860472		2.262443297	2.059228722	1.251611515	0.894850544	1.580359814	0.908719507	0.861561298	0.974836347	0.844224527			1.088894017
b244	B244::PFB0360c::cysteine protease, putative:: SERA antigen/papain-like proteinase with active Ser PFB0360c - malaria parasite (Plasmodium falciparum) 1	0.872	0.857793608	0.865239074	0.685637041	0.655157017	0.684893367	0.527	0.381292432	0.28241399	0.32371163	0.7	0.196182594	0.283352917	0.812	0.41837908	0.129661433		0.61		0.352	0.212725659	0.191744698	0.313049523	0.66854922	0.747547248	0.89	0.852056104	1.109819988	1.051	2.067273614	2.360827663	1.913996979	2.862424004	2.925016018	3.358399035	1.935557335	1.157810973	1.159568104	0.818871153	1.090963393	1.002758188	1.066804833	0.890992362	0.607432437	0.702431081	0.543254631
b25	B25::PFB0035c::rifin:: rifin PFB0035c - malaria parasite (Plasmodium falciparum) 1				0.689432106	1.030228363			0.333926922	0.687164012		1.251		0.776016804		1.128865836			1.098						0.984430657		0.914	0.806291319		1.145	0.843309282	0.96702956	0.529700943		0.641025661	0.929942662	1.175617596		1.246834512	0.881423748
b251	B251::PFB0365w::hypothetical protein, conserved:: (AK021073) putative [Mus musculus] 0.41	1.031	0.98332443	1.40433671	1.123331558	1.548995753	1.710965	1.622	1.538195291	1.373026517	1.903732762	1.582	1.495892375	1.779855	1.24	1.133916725	0.877258856	1.037949909	0.937	0.685125844	0.79	0.692055089	0.755754746	1.085298434	0.727727021	0.807383827	0.915	0.964387707	1.509642022	1.152	0.809456489	0.987664484	0.741087836	0.814675095	1.068735151	1.13026821	0.790154148	0.885692679	0.900159568	0.730160104	1.027095732	1.08288178	1.193240982	1.233151765	1.391364171	1.343179119	1.010362722
b262	B262::PFB0365w::hypothetical protein, conserved:: hypothetical protein PFB0365w - malaria parasite (Plasmodium falciparum) 1	0.345	0.410299649	0.389860653	0.303603113	0.259383731	0.195321433	0.12	0.197751041	0.078086818	0.138733566	0.118	0.072277802	0.139540628	0.097	0.228130237	0.164705064	0.240032756	0.317	0.379163276	0.464	0.560146585	0.947499431	1.161982069	1.514631843	1.908212768	1.54	1.956234245	2.065448359	2.466	1.540675657	1.392860218	1.229662919	1.775549214	1.558931267	1.661523727	1.03003875	0.562552239	0.633578396	0.492459991	0.612607868	0.494095157	0.583450034	0.475349009	0.759863623	0.608018284	0.443241224
b264	B264::PFB0370c::RNA-binding protein, putative:: RNA-binding protein (KH domain) PFB0370c - malaria parasite (Plasmodium falciparum) 1	1.424	1.560998509	2.63093059	1.530665778	2.089682976	2.180243776	1.493	2.099476676	1.671057999	2.685265103	1.878	2.120579034	2.768030504	1.838	1.256820863	1.629528773	1.64406	1.35	1.506783374	1.354	1.227120474	1.164498304	0.986963024	1.054004567	1.099189507	0.951	0.802130893	0.684000516	0.544	0.503277349	0.442713819	0.514073125	0.507849405	0.46757162	0.529291507	0.507236878	0.512838299	0.558266286	0.419671435	0.590449725	0.817017262	0.986465224	0.8611395	0.700266491	0.918951034	0.73646237
b265	B265::PFB0375w::hypothetical protein:: hypothetical protein PFB0375w - malaria parasite (Plasmodium falciparum) 1	1.143	1.388974851	1.473086344	1.858304074	1.380944307	1.633597432	1.455	1.615164188	1.776475167	1.954601722	2.216	1.603018329	1.731442888	1.808	1.728233855	1.457815038	1.344841078	1.36	1.406440831	1.558	1.14909011	1.213136027	1.232350611	1.067599531	0.827875782	1.066	0.939425051	0.843570728	0.924	0.716925706	0.528067561	0.613597675	0.592490973	0.704589499	0.751220806	0.487093885	0.55208613	0.690959129	0.494734638	0.566988138	0.85343709	0.853443867	1.068961159	1.225179838	1.413673983	1.006953151
b266	B266::PFB0380c::hypothetical protein:: phosphatase (acid phosphatase family) PFB0380c - malaria parasite (Plasmodium falciparum) 1	0.485	0.611381399	0.562573113	0.532570478	0.579655677	0.738162844	0.52	0.774426233	0.519277339	1.069789905	0.912	0.770532979	1.093542922	0.75	0.864537801	0.714890039	0.836278533	0.885	0.867716357	0.813	0.645608428	1.035421374	0.921105385	1.133174944	1.330339038	1.36	1.461143051	1.52488184	1.64	1.38194388	0.99610612	0.998535627	1.541823151	1.465201455	1.665451628	1.197591691	0.681604017	0.753121524	0.560699254	0.634766012	0.56693474	0.6493022	0.551129268	0.699120406	0.741454976	0.562575425
b267	B267::NULL::#N/A:: No NR protein Similarities	1.053	0.989136035	1.298697111	1.153691857	1.357806872	1.168123646	1.097	1.539379344	1.045061906	1.706422778	1.618	1.276477604	1.563424703	1.058	1.04300132	0.866745763	0.916289468	0.701	0.772308729	0.658	0.634461265	0.649125965	0.925616181	0.811695489	0.789350877	0.766	0.774672061	0.904530108	0.805	0.721439391	0.604979667	0.530523449	0.596338325	0.822021114	0.83370779	0.46969768	0.595258772	0.866687504	0.647135656	0.795086829	0.95055651	1.128705842	0.884103198	1.044096204	1.231142567	0.92853354
b270	B270::PFB0385w::acyl carrier protein, putative:: (AF038928) acyl carrier protein precursor [Plasmodium falciparum] 1	0.68	0.747373054	0.550835374	0.526245419	0.333667323	0.413472652	0.264	0.246300709	0.171791003	0.195768474	0.402	0.162625053	0.240636396	0.364	0.638091236	0.374966852	0.58199726	0.888	1.074158875	1.171	1.037618146	1.171045656	1.516530955	1.95286733	1.69837491	1.439	1.486105607	1.552672178	1.541	1.743039645	1.99408801	1.791442004	1.608189841	1.50506349	1.546631147	0.995246341	0.799347473	0.843974251	0.583445686	0.630855761	0.719897843	0.729641848	0.653317841	0.424056635	0.489687591	0.413691816
b272	B272::PFB0390w::ribosome releasing factor, putative:: ribosome releasing factor (OO, TP) PFB0390w - malaria parasite (Plasmodium falciparum) 1	0.379	0.481201313	0.368061999	0.349143579	0.266690312	0.246054281	0.123	0.182357251	0.104115758	0.172646213	0.214	0.252972293	0.410078574	0.271	0.490774651	0.449726574	0.731058675	0.768	1.057709291	1.076	1.168597729	1.378691139	1.999186632	1.761739155	2.318052268	1.555	1.88966723	1.960562426	2.096	1.265340037	1.298126899	0.91546145	1.314829796		1.156781838	0.762686474	0.549469603	0.580979468	0.361668065	0.503120516	0.485597207	0.492574099	0.378901395	0.632646632	0.54255874	0.394371055
b275	B275::PFB0391c::hypothetical protein:: No NR protein Similarities	0.503	0.509097029	0.747023287	0.671721926	0.735529422	0.828213609	0.764	1.072829049	1.280623883	1.148405587	1.293	1.262280131	1.492230401	1.22	1.750962656	1.464823674	1.442388623	1.55	1.108703081	1.471	1.31444016	1.254290903	1.92881809	1.314706843	1.298371529	1.184	1.091696862	0.943974462	1.01	0.953894849	0.854475196	0.691736814	0.713682296	0.811247585	0.88477121	0.620769996	0.582176136	0.842778835	0.543639421	0.563077887	0.727181779	0.644034017	0.647576916	0.599409779	0.681030828	0.733052798
b277	B277::PFB0395w::hypothetical protein:: probable membrane associated protein PFB0395w - malaria parasite (Plasmodium falciparum) 1	0.792	0.948454734	1.143591209	1.61668661	1.181231115	1.637402422	1.39	2.161051906	2.218967191	2.415505477	2.131	1.886966866	1.923667215	1.414	1.486634721	1.234703945	1.448964909	1.145	1.572581711	1.417	1.231765135	1.40020396	1.267534774	1.430663327	1.212305218	1.287	1.088368462	0.995072833	1.108	0.824502135	0.895745099	0.843079905	0.788705513	0.617323857	0.781662452	0.564003437	0.501063945	0.436332326	0.319587188	0.435342603	0.626420355	0.534719443	0.644132334	0.813730265	0.847197273	0.806926336
b278	B278::PFB0400w::hypothetical protein:: secreted protein PfS230 homolog PFB0400w - malaria parasite (Plasmodium falciparum) 1	1.234														1.901646584			0.76									1.239808148		0.823			0.623467899	0.799285688	1.007325993	0.998681757	0.815790665	0.796730985	1.163154351	0.957624291
b279	B279::PFB0405w::transmission-blocking target antigen s230 precursor:: TRANSMISSION-BLOCKING TARGET ANTIGEN S230 PRECURSOR 1	1.066			1.037310651	1.111818517																											0.644853311			0.932888588	0.997993131		1.002966593
b282	B282::PFB0410c::phospholipase, putative:: phospholipase A2-like a/b fold hydrolase PFB0410c - malaria parasite (Plasmodium falciparum) 1	1.674	1.662120399	2.320718786	2.026550824	1.941115794	1.708428391	1.778	1.770286316	2.079712371	1.743418469	1.669	1.146119415	1.117748977	1.034	0.954611359	0.693863853	0.711329948	0.607	0.802740489	0.822	0.67626321	0.805327741	0.97703923	1.046807312	1.003287077	1.068	1.154935378	0.921562933	1.03	0.959913125	1.088025449	0.746022923	0.963759647	0.998707143	1.010465695	0.624432363	0.579559608	0.608474383	0.557287301	0.576112084	1.00761417	0.939051658	0.971365374	1.207988369	1.144282807	1.08423626
b290	B290::PFB0415c::hypothetical protein:: No NR protein Similarities	0.699	0.769457165	1.048850949	1.502835398	1.193408743	1.353298547	1.265	1.503855237	2.017242788	1.851322246	1.796	1.670133488	2.033306314	1.486	1.670149029	1.119059923	1.355801467	1.553	1.526522836	1.432	1.107288165	1.033550718	1.316251432	0.992427745	1.017221685	1.205	1.024297822	1.012105552	1.108	0.890703083	0.725975612	0.693381827	0.62326973	0.582848523	0.620616445	0.555763124	0.37285438	0.438723193	0.257034542	0.448376839	0.611852482	0.495208151	0.781914659	1.080771378	0.988187078	0.770557818
b295	B295::PFB0420w::2C-methyl-D-erythritol 2,4-cyclodiphosphate synthase:: HYPOTHETICAL PROTEIN PFB0420W 1	0.373	0.360319823	0.46112551	0.364323728	0.299569952	0.402057759	0.347	0.416816574	0.527086037	0.604261712	0.744	0.615651973	0.878536405	0.776	1.006803547	0.981221609	1.048910299	1.074	1.281423814	1.673	1.493724301	1.401139344	2.111956632	1.681769041	1.652472891	1.645	1.863040622	1.613631557	1.652	1.334550079	1.395674097	0.940959492	0.914706012	0.840336089	0.849419629	0.592386744	0.54162006	0.537943936	0.357118806	0.445769992	0.466173316	0.446477559	0.470756256	0.538666529	0.524935024	0.464835055
b297	B297::PFB0425c::hypothetical protein:: YMR7 homolog PFB0425c - malaria parasite (Plasmodium falciparum) 1	0.972	1.039115861	1.148621704	1.423139625	1.356589051	1.612036026	1.391	1.866201459	2.186430892	2.02859292	1.491	1.422323848	1.779855	1.145	1.185267066	1.018601487	0.983147896	1.086	1.184371247	1.128	1.064557244	1.175722351	0.990571725	1.464250676	1.327060267	1.171	1.035947074	1.229049448	0.92	1.100590073	1.298126899	0.959054829	0.889698311	0.828485219	0.751220806	0.591471165	0.506297	0.602497234	0.451516454	0.748163655	0.767243611	0.611107934	0.726801757	0.442394222	0.560182456	0.564848462
b299	B299::PFB0425c::hypothetical protein:: hypothetical protein PFB0430c - malaria parasite (Plasmodium falciparum) 1	1.417	1.716749592	1.329718231	1.077791074	1.309096358	1.240417919	0.897	0.981650397	0.694972671	1.071331369	0.973	0.766660927	1.181823696	0.828	1.038792279	0.586396712	0.876832013	0.89	0.94585198	0.903	0.543425785	0.772590817	0.66489191	1.106784755	1.012303577	0.854	0.890332064	0.59794015	0.713	0.810961036	0.603103785	0.591389708	0.806980391	1.053652196	0.961366225	0.846920761	0.851677941	1.056761008	1.270387539	1.724425923	1.250412755	1.559378932	1.251522778	1.183920258	1.535781176	1.156973296
b303	B303::PFB0435c::hypothetical protein:: probable amine transporter PFB0435c - malaria parasite (Plasmodium falciparum) 1	0.974	0.803164484	0.967525177	0.807078308	0.49441217	0.452790589	0.506	0.368266906	0.340979107	0.283633057	0.231	0.100672652	0.212158722		0.541283193	0.107467132		0.707	0.218779682	0.17	0.101253695	0.17210256	0.290495517		0.556562057	1.01	1.065902181	1.495298601	1.76	2.44040602	1.676121956	2.113868635	2.337261544	2.388493826	2.604232127	2.204740713	1.715130157	2.078854465	1.190775144	1.408998062	1.195783122	1.072073016	1.530531874	1.61829172	1.771183591	1.043321668
b306	B306::NULL::#N/A::	1.41	1.481960522	1.464702252	1.206822397	1.186102108	1.253101117	1.028	1.503855237	1.210345719	1.304095488	1.442	1.308744525	1.119172843	1.006	1.173481791	0.815348474	0.838470584	0.993	1.190951002	0.951	0.810958533	0.449898546	1.071766047	0.810895847	0.726235576	1.071	0.976868985		0.793	0.882427942	0.803825715	0.629225493	0.942599298	0.934065901	1.210791243	1.019051702	1.041375761	1.426149134	1.152106186	1.042736816	1.573334933	1.618645811	1.576459408	2.3070973	2.284789227	1.402460707
b31	B31::PFB0050c::stevor isoform gam beta:: rifin pseudogene PFB0050c - malaria parasite (Plasmodium falciparum) 1	1.232			0.750152702							1.444				1.618798689			1.761		1.007												0.560956579	0.649239311	0.655031211	0.904410952	0.803888039	0.638431375	1.075887871	1.007666381	1.448100655						0.56143889
b310	B310::PFB0440c::hypothetical protein:: chromatinic RING finger DRING protein homolog PFB0440c - malaria parasite (Plasmodium falciparum) 1	2.268	2.748891541	1.661728614	2.34027408	2.945771007	3.10738651	1.809	3.345189906	1.829834506	2.871784746	1.683	1.889548183	2.464743128	1.275	1.076673748	1.265074978	1.343744987	0.876	0.88498846	0.706	0.856476218	0.920374585	0.619783899	0.701336879	0.627054423	0.452	0.427692203	0.407890222	0.36	0.449112953	0.45396925	0.349569735	0.513620404	0.628097387	0.640256186	0.562172281	0.610957897	0.814088504	0.730160104	0.947587065	1.377882043	2.144146032	1.331895722	1.857826538	1.674253264	1.33086024
b312	B312::PFB0445c::helicase, putative:: eIF-4A-like DEAD family RNA helicase PFB0445c - malaria parasite (Plasmodium falciparum) 1	1.008	1.268093257	1.17377398	1.840593969	1.367549003	1.067926292	1.251	1.790416614	1.768666431	2.077920508	1.749	1.905036237	2.436265475	1.446	1.651629268	1.540751606	1.462117351	1.399	1.257571956	1.325	1.295861517	1.146726795	1.254904589	1.023615977	0.985254176	0.959	0.962723457	0.923355834	0.9	0.713916568	0.643435748	0.583987052	0.483803528	0.40293041	0.466444294	0.342430672	0.351922201	0.375365347	0.353706819	0.423611809	0.488025198	0.528134234	0.719912592	1.003982709	0.910139138	1.047867742
b315	B315::PFB0450w::Sec61-gamma subunit of protein translocation complex, putative:: protein trans1	0.666	0.736912152	0.916382176	1.019600471	0.898709802	1.171928635	0.938	1.232687668	1.501869895	1.755750366	1.337	1.479113586	1.872407541	1.265	1.309854799	1.172793424	1.251677636	1.057	1.147359584	1.16	1.139800789	0.886702333	1.211600929	0.910058609	1.002467458	1.267	1.139125699	1.257736183	1.282	1.324018073	1.279367857	1.1210907	1.169592538	0.937297985	1.093934595	0.7306408	0.604416598	0.620428682	0.433319315	0.583932626	0.529300935	0.597937517	0.694652552	0.764448028	1.078823301	0.817154983
b316	B316::NULL::#N/A:: No NR protein Similarities	1.258	1.075147864	1.546028025	0.860208849	1.531947132	1.220124818	0.965	1.136772455	1.037253247	1.276348766	1.32	1.100945756	1.200334205	1.009	1.153278334	0.87609075	0.932730052	1.158	1.73625533	1.067	1.015323819	0.916633218	1.37308748	1.002823759	1.14263257	1.32	0.889499939	1.443303833	1.306	0.804942849	0.844157678	0.808534195	0.912782365	1.018099522	0.923068718	0.76451763	1.058383169	1.080669605	0.998567862	1.333399685	1.240700792	1.558061828	1.09536944	1.254978438	1.719571413	1.058096389
b319	B319::PFB0455w::ribosomal L37ae protein, putative:: 60S RIBOSOMAL PROTEIN L37A 1	1.022	1.327371677	1.095801904	1.27892819	1.693909763	2.187853755	1.491	2.75904145	1.871480739	3.429801753	2.165	2.888530542	2.671206451	1.781	1.672674473	2.232279247	2.014521585	1.373	1.454967164	1.458	1.353455397	2.11948047	1.030266684	1.601799117	1.284437019	0.898	0.81128387	0.583596783	0.579	0.510047854	0.811329354	0.472947265	0.630002552	0.502046954	0.49884992	0.403775203	0.347997429	0.413619109	0.399199683	0.456197342	0.562078758	0.863980232	0.564907528	0.418326146	0.529970382	0.539845093
b32	B32::PFB0055c::rifin:: rifin PFB0055c - malaria parasite (Plasmodium falciparum) 1	0.906		0.921412571	0.503475176		0.681088378	0.817	0.744822812	1.015128623	0.744536788	1.256	1.079004333	0.838667657	1.281	1.333425449	0.681014548	0.516234825	1.08		0.532	0.815603193	0.567751374				0.68	0.54252008		0.828	0.676302409	0.764431693		0.698292947	0.754147787	0.901464967	0.814875087	1.234998391	1.25639798	1.137321	0.851133909	1.08288178				0.828314736	0.704639925
b320	B320::PFB0460c::hypothetical protein:: hypothetical protein PFB0460c - malaria parasite (Plasmodium falciparum) 1	0.447	0.438195399	0.589402238	0.301073101	0.263037031	0.276493971	0.242	0.253405534	0.150967848	0.218890735	0.194	0.197473271	0.320373892	0.342	0.476463881	0.406506096	0.495410071	0.723	0.653871614	0.856	0.763582951	0.998007809	1.343316206	1.324303214	1.856573021	1.656	1.902148607	1.975802245	2.304	1.691884522	1.021430804	1.154813904	1.466799877	1.394096108	1.436648502	1.227806154	0.749633571	0.821261069	0.615290671	0.780749149	0.676194078	0.679594152	0.630354142	0.75642537	0.735160797	0.587578794
b322	B322::PFB0465c::hypothetical protein:: membrane transporter PFB0465c - malaria parasite (Plasmodium falciparum) 1	0.49	0.405650386	0.373930868	0.37570885	0.266690312	0.229566094	0.18	0.174068286	0.197819938	0.155689889	0.402	0.170369099	0.328917213	0.364	0.747526402	0.453230961	0.526099188	0.947	1.058531711	1.283	1.43891724	1.22623073	1.447966817	1.612994868	1.436897304	2.206	1.873025526	1.979388046	1.863	2.308004303	2.108518256	1.500271009	1.324448147	1.092437019	0.935834573	0.960453933	0.697303103	0.768662141	0.499283931	0.643889958	0.619136418	0.300285804	0.493719988	0.465316181	0.478358054	0.458015945
b324	B324::NULL::#N/A:: No NR protein Similarities	0.354	0.324287854	0.457771863	0.317518247	0.243552804	0.246054281	0.219	0.176436567	0.136651931	0.141816528	0.276	0.205217318	0.395839748	0.527	0.801402186	0.573547407	0.806685442	1.11	1.154761956	1.736	1.555033865	1.628426993	2.129097505	1.885692632	1.930344061	1.944	1.82892499	1.783062885	1.812	1.373668739	1.280305854	0.81182427	0.862766906	0.606550327	0.663823887	0.576821696	0.498447457	0.53674852	0.597093498	0.510941019	0.745391729	0.493891125	0.532758289	0.52720555	0.570253172	0.435285613
b325	B325::PFB0470w::hypothetical protein:: hypothetical protein PFB0470w - malaria parasite (Plasmodium falciparum) 1	0.604	0.585810297	0.520652603	0.660336805	0.522420744	0.494645172	0.44	0.402606924	0.344883436	0.638174383	0.91	0.547246194	0.841515473	0.958	1.191159703	1.580467765		2.005	2.394239291	2.647		2.896747871	2.678513131	2.167986673	1.609029925	2.015	1.492762309	1.531157046	1.046	0.872648255	0.584344743	0.619355318	0.57902527	0.607627667	0.630436315	0.62809473	0.422568321	0.565438851	0.341196314	0.553953941	0.582716627	0.484671825	0.509794591		0.552629456
b326	B326::PFB0475c::hypothetical protein:: No NR protein Similarities	2.82	2.724482885	1.143591209	2.005045653	1.035099429	0.795237234	0.86	0.799293164	0.855050686	0.45473776	0.502	0.380749108	0.391568108	0.203	0.242440982	0.170545663	0.158925795	0.21	0.180123117	0.104	0.167207947	0.124400221	0.082096558	0.090366098	0.109836989	0.084	0.102346581	0.144330381	0.277	0.476195151	1.186510532	1.697674999	1.8928933	2.246283131	1.985579809	1.651724378	3.821430386	4.392013524	4.210362231	6.852084157	4.735786721	4.376533829	3.493929978	2.183318562	2.773217997	1.932077254
b327	B327::PFB0475c::hypothetical protein:: probable multiple transmembrane domain protein PFB0475c - malaria parasite (Plasmodium falciparum) 1	2.709	2.810494576	1.140237612	2.242868051	1.106947451	0.607525762	0.726	0.665485528	0.717097296	0.494816379	0.407	0.320087395	0.280505144	0.123	0.177621695	0.114475855	0.081106961	0.176	0.086360397	0.069	0.05852278	0.063603123	0.048716641	0.071973003	0.069672716	0.071	0.071559398	0.156880847	0.317	0.464910872	1.103970724	1.401568965	1.714953581	2.31523367	2.141715822	1.852238572	3.864602989	4.488843542	4.483319282	5.123747944	4.111794393	3.82469293	2.366411471	1.540357035	2.223106183	1.613852671
b328	B328::PFB0480w::syntaxin, putative:: syntaxin PFB0480w - malaria parasite (Plasmodium falciparum) 1	3.281	3.390493338	1.438711527	1.891194441	1.190973174	1.126269063	0.82	0.898760746	0.762647975	0.522563055	0.585	0.389783832	0.427165217	0.348	0.425113541	0.254650372	0.260857526	0.421	0.419464792	0.283	0.326984414	0.325498311	0.218322719	0.30468571	0.276231833	0.328	0.237976607	0.240251822	0.313	0.531111776	1.226842494	1.372780897	1.70533523	1.89614303	1.871669146	1.735958665	2.666236058	3.722572232	3.397177814	5.117231	4.397082621	4.176343358	2.61901215	1.056703268	1.562216788	1.357000111
b34	B34::NULL::#N/A:: (AL031747) hypothetical protein/exon, MAL1P4. [Plasmodium falciparum] 0.91					2.435528			0.571938666			1.909		0.647867239		1.257662611					0.692		0.781944264										0.703252051	0.859881378		0.981988	0.78923857		1.000575762			0.746605707		1.530531874
b342	B342::PFB0485c::hypothetical protein:: probable multiple transmembrane domain protein PFB0485c - malaria parasite (Plasmodium falciparum) 1	2.952	3.291695924	3.170028125	3.383909715	2.212677226	2.466884412	2.629	2.871534594	2.73954596	2.592776151	1.935	1.56946075	1.566272434	1.227	1.088459023	1.102706231	0.882312208	0.905	0.841397042	0.643	0.745933174	0.631354511	0.535883024	0.534999324	0.416396945	0.397	0.315360601	0.207979178	0.222	0.2482534	0.326407635	0.300218713	0.299130986	0.338289167	0.470372254	0.410184333	0.774490522	0.757903258	0.96899749	1.183506258	2.192471351	1.992686074	2.245851782	1.928884581	2.43081424	2.353724749
b343	B343::PFB0490c::hypothetical protein:: hypothetical protein PFB0490c - malaria parasite (Plasmodium falciparum) 1	1.237	1.946889295	1.395114269	2.144197101	1.952075747	1.26958938	1.242	1.63647868	1.245484801	1.735711056	1.31	1.449428058	1.953568818	0.976	1.029532449	1.262738766	1.374434104	1.071	1.078271271	1.338	1.245699117	1.380561795	1.400152361	1.117980602	1.222141435	1.144	1.116659418	0.982522313	1.173	0.709402883	0.878861939	0.634983136	0.626155258	0.610859688	0.6137425	0.419340224	0.42910962	0.435136875	0.410572883	0.508334171	0.847367131	0.957490258	0.878362274	1.16672879	1.406120909	1.180840163
b344	B344::PFB0495w::hypothetical protein:: hypothetical protein PFB0495w - malaria parasite (Plasmodium falciparum) 1	1.437	1.502882326	1.41523605	1.510425529	1.253079209	0.930947648	0.901	1.308472513	1.33918902	1.381169707	1.469	1.161607469	1.250170182	1.141	1.621324133	1.353852285	1.330592545	1.532	2.266754915	1.83	1.427769966	1.316023329	1.608551273	1.141171937	1.000828023	1.035	0.81294802	0.668760645	0.845	0.730466805	0.640621925	0.681044083	0.755041285	0.795087226	0.968240169	0.622601207	1.004744457	0.945585931	0.979233383	0.968441765	1.47864354	1.182704617	1.091924858	1.216011027	1.119106091	1.118331775
b345	B345::PFB0500c::rab5 protein, putative:: RAB GTPase PFB0500c - malaria parasite (Plasmodium falciparum) 1	0.51	0.490499873	0.464479157	0.471849844	0.34219167	0.407131053	0.215	0.215513112	0.229054671	0.251261896	0.258	0.282657821	0.444251817	0.478	0.54717583	0.60391858	0.744211182	0.779	0.951609315	1.155	1.368318355	1.418910743	1.753799045	1.722553835	1.636079326	1.939	1.505243587	1.662040523	1.804	1.411282943	1.815876998	1.458322643	1.673594649	1.242189159	1.402278838	1.109695091	0.91054963	0.756707842	0.633487776	0.825065514	0.55843679	0.617693182	0.562611151	0.524913347	0.652077574	0.569394501
b347	B347::PFB0501c::hypothetical protein:: No NR protein Similarities	0.801	0.772944155	0.960817883	0.884244088	0.657592586	0.300592081	0.517	0.526941402	0.448999213	0.505606766	0.937	0.514979311	0.615117904	0.543	0.79971854	0.543176269	0.739827013	0.948	1.204110709	1.001	1.122151013	1.203782525	1.355946499	1.42106686	1.381978785	1.449	1.461143051	1.597495235	1.568	1.336054625	2.054117124	1.288061609	1.19363853	1.186166702	1.282476322	0.732472011	0.817663125	0.791375323	0.691491146	0.701240482	0.809733326	0.717788457	0.695800723		0.694878007	0.868298222
b351	B351::PFB0505c::beta-ketoacyl-acyl carrier protein synthase III precursor, putative:: 3-ketoacyl carrier protein synthase III, FabH (OO, TP) PFB0505c - malaria parasite (Plasmodium falciparum) 1	0.86	1.085608766		0.96646993	1.338322608	1.085682784	0.788	1.745419385	1.068487961	1.842073461	1.122	1.45330011	1.274376153	0.929	1.128865836	1.158776013	1.144265792	0.908	1.04783956	0.85	0.976308582	1.367467092	1.082592043	1.228339211	1.145091526	1.11	1.096689314	1.316902662	1.298	0.893712177	1.073018282	0.853772636	0.724262528	0.825253135	0.834689823	0.694017235	0.690761804	1.105773689	0.758593102	0.84461681	0.988190315	1.011489033	0.882955027	1.068164247	0.959233825	0.952400407
b361	B361::PFB0510w::hypothetical protein:: GAF domain protein (cyclic nt signal transduct.) PFB0510w - malaria parasite (Plasmodium falciparum) 1	0.789	0.958915636	0.918897323	0.98418011	0.832950595	0.665868495	0.731	0.90468143	0.658532159	0.755327175	1.081	0.620814683	0.854330434		0.761837121	0.664660856	0.668584416	1.057		0.608	0.832323994	0.722082494	0.792096499	0.694939314	0.759842422	1.575	0.97936526	1.99193846	2.258	1.313486157	1.344086619	1.213212595	1.599533256	1.59232926	1.894254872	1.364229109	1.467868815	1.336491894	1.040648739	1.130065986	0.829157253	1.016757215	0.996625415	1.312283333	1.409897446	0.801243761
b362	B362::PFB0515w::hypothetical protein:: glycosyl transferase (novel euk. family) PFB0515w - malaria parasite (Plasmodium falciparum) 1	0.809	0.727613557	1.023698573	0.901954268	0.526074062		0.458	0.519836594	0.378721088	0.411576212	1.049	0.354935633	0.367362053	0.455	0.744159159	0.183395003		0.77	0.84221956	0.458	0.428238109	0.440545127	0.567458647	0.644558195	0.700825561	0.976	0.796306316	1.515917228	1.591	1.264587719	1.913424084	1.564427293	1.864038133	2.500538741	2.406852564	1.529950893	1.590845325	1.62459069	1.15893016	1.183506258	0.920206714	0.803396249	0.958735285		1.148059345	0.86602522
b363	B363::PFB0520w::protein kinase, putative:: novel serine/threonine-specific protein kinase (EC 2.7.1.-) PFB0520w - Plasmodium falciparum 1	0.4	0.530018832	0.454418216	0.349143579	0.305658748	0.313275279	0.173	0.399054521	0.200422837	0.308296805	0.283	0.344610212	0.578096887	0.525	0.723955752	0.871418257	1.108096481	1.072	1.503493398	1.647	1.631206387	2.255104752	2.135412813	2.097613025	2.25329763	2.08	2.235815112	1.864640892	1.889	1.220955328	0.923883718	0.825807026	0.92432442	0.915750926	1.054655113	0.825862189	0.491906119	0.551093686	0.361668065	0.488782875	0.517161017	0.513646751	0.520128268	0.476777194	0.550111777	0.450060334
b364	B364::PFB0525w::asparagine -- tRNA ligase, putative:: asparagine--tRNA ligase (EC 6.1.1.22) (OO, TP) PFB0525w - malaria parasite (Plasmodium falciparum) 1	0.454	0.453305563	0.675758455	0.635036493	0.840257157	1.038754906	0.713	1.278869091	0.938343307	1.563064866	1.147	1.561716799	2.040425727	1.217	1.184425217	1.214845795	1.440196571	1.37	1.338997457	1.25	1.53459727	1.549858329	1.730342865	1.525027857	1.707391312	1.399	1.270595281	1.282837117	1.154	0.815474766	0.804763656	0.613597675	0.697331123	0.686274524	0.566607098	0.582315219	0.476206994	0.445895758	0.332097727	0.491389722	0.429753525	0.451745742	0.499460913	0.663591317	0.75530223	0.728506725
b366	B366::PFB0530c::hypothetical protein:: hypothetical protein PFB0530c - malaria parasite (Plasmodium falciparum) 1	0.589	0.523044886	0.420881798	0.378238881	0.323925227	0.399521112	0.243	0.291297956	0.269399532	0.286716031	0.261	0.242646892	0.358818774	0.292	0.535390505	0.337586974	0.522811078	0.667	0.820835061	1.001	0.9623746	1.229972154	1.84221077	1.736148703	1.676243618	1.999	1.744884245	1.878984313	1.798	1.746801146	1.625472587	1.383473628	1.243653931	0.968541234	1.002609775	0.838680448	0.62273225	0.637164714	0.461752313	0.501817073	0.551152817	0.550523991	0.469608085	0.603994184	0.53878224	0.637585464
b37	B37::PFB0060w::rifin:: rifin PFB0060w - malaria parasite (Plasmodium falciparum) 0.99	0.973	0.686932326	0.899613892	0.740032578	1.243337078	0.896702969	0.894	1.063355926	1.172603777	0.949554139	0.915	1.326813896	0.723333095	0.915	1.133916725	0.823525286	0.881216182	0.86	0.745166895	0.57	1.027399848	0.722082494	0.852541194	0.815693985	0.640169314	0.791	0.647362906	0.662485438	1.009	0.793658526	1.446323578	0.766585829	0.904125838	1.501831534	1.169547693	1.08588973		1.577968983	1.509224992	1.493720502	1.263766723	1.331530522	0.745172701	0.681928938	0.824538199	0.656906258
b370	B370::PFB0535w::hypothetical protein:: probable multiple-TM membrane protein PFB0535w - malaria parasite (Plasmodium falciparum) 0.84	0.569	0.467253456	0.650606179	0.390888999	0.28252124	0.280298942	0.182	0.138544144	0.117130235	0.118694267	0.22	0.094219274	0.146660052	0.168	0.441107907	0.217270511	0.345252597	0.906	0.627552249	1.038	1.004176546	1.077511634	1.73485366	1.533824586	1.626243109	2.154	1.734067316	2.254602024	2.379	1.99430225	1.961259798	1.593215459	1.380234605	1.229260949	1.515207467	1.071240261	0.722160054	0.787789004	0.589132286	0.582629183	0.683478087	0.483354799	0.504053666	0.764448028	0.743972693	0.60803609
b371	B371::PFB0535w::hypothetical protein:: probable multiple-TM membrane protein PFB0535w - malaria parasite (Plasmodium falciparum) 0.89	0.486	0.46027951	0.560057866	0.404804151	0.288610072	0.366544775	0.249	0.201303462	0.132747592	0.18806105	0.541	0.10196333	0.146660052	0.306	0.492458247	0.285021527	0.37374963	0.811	0.622617384	1.009	0.771943296	0.923180569	1.786276817	1.330700827	1.441815315	1.768	1.954569995	1.890638329	2.317	1.831809062	1.260608815	1.641743974	1.326371794	1.247575924	1.296224212	0.910096476	0.868685271	0.704108843	0.528854269	0.643889958	0.85343709	0.646668109	0.74402453	0.687659427	0.737678514	0.518251296
b372	B372::PFB0540w::hypothetical protein:: hypothetical protein PFB0540w - malaria parasite (Plasmodium falciparum) 1	0.692	0.720639646	0.791459045	0.783043069	0.909669682	0.867531583	0.71	1.03612075	0.74963344	1.242436095	0.84	1.015761226	1.257289595	0.825	0.863696053	0.777968596	0.94807461	1.02	0.948319438	0.843	0.74221749	1.014843936	1.287382361	1.217143364	1.254108847	1.292	1.430355819	1.38144795	1.43	1.453410787	1.128357412	1.005115776	1.2330737	1.083818169	1.165619792	1.084058574	0.698611347	0.804525037	0.489048038	0.527885507	0.604568509	0.663789683	0.679726121	0.772470754	0.728866618	0.748964021
b374	B374::PFB0545c::ribosomal protein L7/L12, putative:: ribosomal protein L7/L12 (OO) PFB0545c - malaria parasite (Plasmodium falciparum) 1	0.842	0.90544882	0.923089369	0.869063901	0.840257157	1.067926292	0.721	0.940205607	1.072392329	1.072872833	1.081	1.365534109	1.742833983	1.133	1.520307049	1.245216968	1.696669896	1.564	1.945987628	2.194	1.981413993	1.856649913	2.193150955	1.912882368	1.813949675	1.409	1.340490498	1.109819988	1.051	0.693604919	0.635932109	0.54121618	0.509773052	0.428786894	0.568571048	0.424833748	0.378087435	0.437527742	0.423083422	0.419701558	0.683478087	0.670374891	0.58787126	0.849259355	0.84216199	0.787605609
b379	B379::PFB0550w::peptide chain release factor subunit 1, putative:: eukaryotic peptide chain release factor PFB0550w - malaria parasite (Plasmodium falciparum) 1	1.128	1.03562887	1.346486415	1.329528662	1.192190922	1.633597432	1.147	1.494382114	1.758254834	1.87598604	1.516	1.522996432	1.882374686	1.473	1.5666065	1.302454926	1.516919298	1.497	1.319257897	1.729	2.000921723	1.559211832	1.620279363	1.401074379	1.230338217	1.291	0.943585477	0.813091039	0.734	0.6319177	0.539322964	0.44580421	0.406856636	0.311355311	0.36628152	0.3653204	0.368929609	0.384928778	0.362805406	0.595663381	0.701687965	0.698032752	0.902474211	0.834360055	0.996998899	0.953536909
b380	B380::NULL::#N/A:: hypothetical protein PFB0555c - malaria parasite (Plasmodium falciparum) 0.37	1.057	1.514505535	1.195572659	1.256157872	1.192190922	1.086951089	0.805	0.98283452	0.741824781	0.786156825	0.915	0.893147064	1.109205614	0.873	1.271131582	0.779136702	0.944786467	1.043	1.005070562	1.013	1.093354184	1.373079171	1.795298409	1.5994	1.237715282	1.164	1.359628477	1.334831885	1.532	0.977215636	1.266236572	0.926976638	0.862766906	0.574229674	0.594102759	0.854245496	0.631890076	0.847560569	0.544776761	0.534402605	0.821873244	0.892955119	1.148186	1.421162771	1.498016102	0.651223684
b381	B381::PFB0555c::hypothetical protein:: hypothetical protein PFB0555c - malaria parasite (Plasmodium falciparum) 0.39	1.044	1.018194057	1.332233479	1.273868052	1.031446111	1.310175583	1.022	1.184138	1.086708217	1.370379274	1.263	1.253245445	1.584782942	1.278	1.282075109	1.018601487	1.195779597	1.331	1.177791394	1.101	0.898278218	1.123343317	1.34151191	1.158765301	1.079517269	1.319	1.179065908	1.178847581	1.209	1.201395953	0.706278629	0.764118309	0.923362539	0.732600728	0.756130741	0.632672676	0.410793968	0.596520084	0.533403562	0.791176538	0.730823784	0.792859883	0.899029629	0.968453688	0.974339824	1.001270576
b383	B383::PFB0560w::hypothetical protein:: hypothetical protein PFB0560w - malaria parasite (Plasmodium falciparum) 0.41	0.869	0.958915636	0.918897323	1.177727096	1.059454686	1.104707581	1.047	1.230319423	1.249389092	1.476741679	1.334	1.574623537	1.879526955	1.35	1.503470885	1.425107653	1.448964909	1.616	1.266619169	1.161	1.134227152	1.301993243	1.309034138	1.257128421	1.185255818	1.152	1.286404959	1.116991698	1.224	1.060719005	0.851661317	0.775633546	0.84833938	0.761689296	0.754166791	0.6427442	0.477515277	0.567829718	0.489048038	0.522671812	0.506235076	0.608473882	0.632650485	0.840090545	0.830832453	0.830793203
b387	B387::PFB0570w::hypothetical protein:: probable secreted protein (thrombospondin domain) PFB0570w - malaria parasite (Plasmodium falciparum) 1	3.567	2.383922559	1.295343414	1.283988177	0.789111074	0.641770404	0.631	0.625224861	0.697575609	0.43623996	0.341	0.352354277	0.318950026	0.138	0.187723411	0.089945317	0.078914877	0.15	0.052638723	0.087	0.064096375	0.08230992	0.07307496	0.071173301	0.081967901	0.133	0.111499527	0.129986986	0.245	0.456635776	0.810391413	1.053644292	1.513929865	2.204266288	1.872651063	1.77258223	3.356997706	3.7452852	4.933698294	6.753024504	4.574325487	4.620186708	2.683310559	2.101945556	2.967078951	1.991176003
b388	B388::PFB0575c::hypothetical protein:: hypothetical protein PFB0575c - malaria parasite (Plasmodium falciparum) 1	0.734	0.654387313	0.847632541	0.87538896	0.709956417	0.839628503	0.68	0.768505549	1.186919665	0.988091202	1.333	1.299709686	1.46802443	1.465	1.569973793	1.554769016	1.519111481	1.162	1.942697751	2.218	2.009282178	1.466613082	1.904459815	1.430663327	1.15656708	1.671	1.0401075	1.266700795	1.454	1.148736104	1.031748322	0.792906377	0.770430635	0.538677	0.685427638	0.482515939	0.367621326	0.505667322	0.354844159	0.656924195	1.046461952	0.761250866	0.715319908	0.919171382	0.895033139	0.700093852
b389	B389::PFB0580w::hypothetical protein:: hypothetical protein PFB0580w - malaria parasite (Plasmodium falciparum) 1	0.649	0.603245111	0.716002117	0.504740173	0.365329215	0.540304745	0.533	0.435762785	0.300634265		0.842	0.342028857	0.474153378	0.965	1.299753121	1.043132061	1.056582545	1.621	2.895952005	2.282	2.222007699	1.824848317	2.503494086	2.427889211	2.217231632	2.314	1.673324878	1.421788701	1.194	0.892959948	0.784128732	0.829097149	0.766583283	0.791855205	0.793446332	0.799310094	0.736550974	0.921677334	0.714237612	0.947587065	0.974836347	1.086560459	0.713023497	0.536374326	0.730125439
b391	B391::PFB0585w::Leu/Phe-tRNA protein transferase, putative:: Leu/Phe-tRNA protein transferase, 1st euk. member (OO) PFB0585w - malaria parasite (Plasmodium falciparum) 1	1.042	1.01703175	0.520652603	0.717262335	0.415257513	0.516206654	0.297	0.241564147	0.248576377	0.172646213	0.167	0.09034725	0.088280807	0.159	0.196141493	0.067751016	0.117276281	0.296	0.180945599	0.344	0.377146787	0.418096977	0.701880477	0.763713487	0.804105104	1.121	1.105842291	1.46930127	1.513	1.818268053	2.075690044	2.283307211	2.402666238	1.89614303	1.857921257	1.57573035	1.733445887	1.66284456	1.301095285	1.283869704	1.138725462	1.07075599	1.25496736	1.061287673	1.092670479	0.848977428
b392	B392::PFB0590w::hypothetical protein:: hypothetical protein PFB0590w - malaria parasite (Plasmodium falciparum) 1	0.646	0.736912152	0.516460557	0.425044362	0.269125845	0.428692497	0.181	0.243932428	0.229054671	0.26359377	0.194	0.135520871	0.203615422	0.226	0.399017472	0.300207096	0.494314045	0.728	0.704865355	1.111	1.013465867	1.172916312	2.044294589	1.843308553	2.274609303	2.07	1.882178602	1.815335635	1.966	1.344329677	1.506352468	1.388408666	1.557212444	1.178625256	1.11259242	0.938479728	0.875226648	0.760294089	0.693765826	0.883719403	0.76117358	0.791542857	0.673985196	0.773616839	0.796843841	0.627356816
b396	B396::PFB0595w::heat shock 40 kDa protein, putative:: protein with DnaJ domain, DNJ1/SIS1 family PFB0595w - malaria parasite (Plasmodium falciparum) 1	0.621	0.592784209	0.876976863	1.017070477	0.906016437	1.128805672	0.986	1.431622832	2.023750017	2.131872397	1.765	1.650773382	2.036154045	1.903	1.918482748	1.715969728	1.641867948	1.623	1.864562127	1.789	1.785409273	1.581659926	1.500292069	1.237935582	1.080336888	1.309	0.957731005	0.79067951	0.857	0.617624328	0.755990113	0.509960544	0.495345526	0.338289167	0.324056053	0.374476319	0.388553505	0.310812049	0.287742203	0.391026316	0.404259674	0.462282107	0.48338631	0.617747332	0.652077574	0.742144945
b397	B397::PFB0600c::hypothetical protein:: hypothetical protein PFB0600c - malaria parasite (Plasmodium falciparum) 1	0.399	0.37426768	0.337040828	0.318783281	0.267908079	0.291713835	0.156	0.181173111	0.136651931	0.200392913	0.275	0.252972293	0.410078574	0.464	0.80897847	0.626112872	0.905329013	1.048	1.385878753	1.69	1.927536019	1.764986547	2.294192865	2.04563267	2.342642615	2.453	1.91546201	1.840436462	2.001	1.354109364	1.304692653	1.026501237	1.05994327	0.698125394	0.789518372	0.716906963	0.583484419	0.499690173	0.360530759	0.475748677	0.486811185	0.401698124	0.335270307	0.418326146	0.407863189	0.329589631
b403	B403::PFB0605w::Ser/Thr protein kinase, putative:: Ser/Thr protein kinase PFB0605w - malaria parasite (Plasmodium falciparum) 1	0.544	0.498636127	0.6807889	0.421249334	0.31540088	0.294250464	0.474	0.184725532	0.154872197	0.248178922	0.468	0.22070543	0.408654709	0.383	0.85106893	0.60391858	0.932730052	1.24	1.323370293	1.712	1.814206102	1.587272005	2.212096232	1.970460789	1.959852516	1.953	1.8721935	1.714931795	1.601	1.258569442	1.204331689	0.978795277	0.823331622	0.680887759	0.714887249	0.684861344	0.695994859	0.508058189	0.39465039	0.740343152	0.792737426	0.634814717	0.595908527	0.631500548	0.577806172	0.300040222
b405	B405::PFB0610c::hypothetical protein:: hypothetical protein PFB0610c - malaria parasite (Plasmodium falciparum) 0.98	0.658	0.654387313	0.809904077	0.896894206	0.701432034	0.535231451	0.66	0.690352459	0.903204225	0.944929655	1.275	0.98478504	1.22454026	1.079	1.138967615	1.168121	1.292231182	1.468	1.744480122	1.666	1.603338313	1.741603069	1.939644086	1.56021468	1.52132418	1.848	1.422867092	1.496195105	1.27	0.968188177	0.895745099	0.678576515	0.708873121	0.644257681	0.790500347	0.665633928	0.578251364	0.676613928	0.432181975	0.630855761	0.750247639	0.533402417	0.513239138	0.780493412	0.808173379	0.951263906
b413	B413::PFB0615c::hypothetical protein:: No NR protein Similarities	1.066	0.857793608	1.101670749	0.748887706	0.818337397	0.861189984	0.517	0.82652834	0.612981519	0.75070269	1.41	0.509816639	0.881384221		1.013538033	0.684518936	0.83299039	1.759		1.286	1.08685157	1.582595309	2.023544908	1.846507312	1.661489292	2.037	1.694127107	2.39713941	1.775	0.898978224	0.937953	0.841434893	0.913744189	0.960999789	1.002609775	0.748952637	0.805888772	0.956344814	0.555012654	0.810727835	0.920206714	1.170851225	0.926586081	1.073894736	1.054905405	1.119468276
b416	B416::PFB0615c::hypothetical protein:: probable membrane associated protein PFB0615c - malaria parasite (Plasmodium falciparum) 1	0.846	0.781080373		0.8399686	0.959598017	0.838360198		0.902313185	0.685862582	0.986549738		0.84926414	1.103510066			0.898285042	1.327304402				1.155592613	1.345018886	2.313138142	1.405072876	2.0491975		1.430355819	2.4652705			0.635932109	0.885028272	0.769468811	0.870502062	0.8592395	0.446807925	0.761407924	0.864296601	0.606192084	0.593056572					1.53452228
b418	B418::PFB0615c::hypothetical protein:: probable membrane associated protein PFB0615c - malaria parasite (Plasmodium falciparum) 0.44	0.939		1.336425525	0.884244088	1.136173846	0.651916992	0.95	1.482540746	1.091914016	1.678676055	1.801	1.239047972	1.641738248	1.49	1.477374791	1.137749827	1.144265792	1.237	1.190951002	0.932				1.083593515	1.308207648	0.68	1.189882936		0.845	0.690595781	0.602165844	0.623467899	0.647315607	0.8080155	0.932888588	0.631757098	0.684220505	1.043611294	0.471988206	0.961924666	1.069527812	1.135291051	0.95184619	1.02232033	1.175753777	1.099010981
b42	B42::PFB0070w::hypothetical protein:: probable secreted protein PFB0070w - malaria parasite (Plasmodium falciparum) 1				1.144836729				1.141509016		0.804654671			0.838667657									0.613583057											0.884889136	0.908209416	0.746310871
b424	B424::PFB0620w::hypothetical protein:: YOU2-like small euk. C2C2 zinc finger protein PFB0620w - malaria parasite (Plasmodium falciparum) 1	0.409	0.512584019	0.495500327	0.904484262	0.843910475	0.753382651	1.025	1.477804254	2.066697913	1.957684651	1.752	2.012162345	2.645576529	1.962	2.035494148	2.050052349	1.818330403	2.295	2.077584499	2.158	2.220149967	1.597560668	1.876492731	1.301111879	1.10656667	1.149	0.999335265	0.694758029	0.7	0.480708836	0.483983723	0.377535296	0.302016514	0.298427069	0.300488322	0.310384998	0.262960468	0.240281637	0.211541711	0.222884996	0.347202014	0.374040224	0.496016365	0.693389917	0.597947567	0.701230354
b426	B426::NULL::#N/A::				1.049960769																												1.162216511	0.549208337	0.841413494	0.757112775	0.981512504		1.050783859
b427	B427::PFB0625w::hypothetical protein:: hypothetical protein PFB0625w - malaria parasite (Plasmodium falciparum) 1	0.888			0.900689272				1.223214545	1.103627043	1.370379274	1.829	1.419742531	1.473719892		1.277866068			1.532		1.226		1.414234047		1.148369192									0.635773609	0.649644446	0.706049354	0.83776487	0.62273225	0.788984491		0.526582102		0.954856206
b428	B428::PFB0630c::hypothetical protein:: hypothetical protein PFB0630c - malaria parasite (Plasmodium falciparum) 1	1.028	1.271580247	1.654182972	1.224532577	1.869267699	1.45476413	0.891	1.553589099	0.805595716	1.595435889	1.01	1.795328967	2.326626376	1.269		1.496363022	1.908205702	1.327	1.531457751	1.402	1.620988089	1.805206151	1.368576684	1.249931071	1.240994054	0.781	0.881179087	0.712687305	0.606	0.385921188	0.337663093	0.24017496	0.25969573	0.33182503	0.338785859	0.313131787	0.264268731	0.396883077	0.33550968	0.443163145	0.72232587	1.03387879	0.769284639	1.523165567	1.480392311	1.211526039
b431	B431::PFB0640c::hypothetical protein, conserved::	1.647	1.653984181	1.421943343	1.746983006	1.490543108	1.154172143	1.4	1.898173267	1.374328025	1.633972952	1.184	1.248082735	1.463752748	0.831	0.878006773	0.913470628	0.758459649	0.845	0.680190978	0.59	0.740359593	0.625742488	0.587306181	0.6701486	0.699186175	0.743	0.816276371	0.754821011	0.968	0.86587775	0.962339799	0.914638895	1.041668335	1.313294506	1.265782566	1.101454724	1.143420131	1.30301983	1.088416217	1.192630243	1.711730089	1.797763708	1.711945391	1.791352695	2.025468692	1.602487522
b432	B432::PFB0635w::T-complex protein 1, putative::	0.828	0.960077943	1.004415142	1.209352391	1.259168024	1.39007976	0.981	1.506223483	1.468032243	1.768082079	1.476	1.476532269	2.392125045	1.539	1.984143908	1.864321065	2.557061259	1.917	1.801231247	1.87	1.998134904	2.052135965	1.491270477	1.667374531	1.405749512	1.304	1.094193138	0.82205565	0.647	0.583771625	0.659380967	0.366020059	0.371268703	0.34152122	0.338785859	0.368982767	0.325756986	0.350261298	0.307076682	0.344103142	0.548724826	0.572913708	0.575241171	0.637231037	0.659630574	0.714868573
b437	B437::PFB0645c::Ribosomal protein L13, putative:: ribosomal protein L13 (OO) PFB0645c - malaria parasite (Plasmodium falciparum) 1	0.741	0.605569794	0.580179696	0.488295027	0.453008219	0.481961974	0.39	0.500890383	0.456807911	0.368414665	0.423	0.373005081	0.488392205	0.623		0.534999423	0.687217052	0.914	1.082383667	1.211	1.25220173	1.434811597	1.525552546	1.822516335	1.737719386	1.676	1.572642528	1.579566012	1.36	1.231487244	2.024102567	0.9352018	1.063790565	1.180779937	1.158745788	0.838680448	0.752250059	0.732799174	0.62666387	0.659531003	0.759959602	0.707252092	0.460422578	0.52720555	0.601724067	0.687592202
b443	B443::PFB0660w::hypothetical protein:: hypothetical protein PFB0660w - malaria parasite (Plasmodium falciparum) 1	0.847	1.120478392	1.566149906	1.566086139	1.057019117	1.850480328	1.336	1.611611749	2.268422161	1.888317937	4.46	1.179676917	1.423884	1.542	1.420973561	1.309463701	1.304287663	1.018	1.893348998	2.12	1.96562217	1.85290849	1.604040477	1.568211673	1.396733013	1.501	0.961059306	0.827434406	0.792	0.462654052	0.66219479	0.602082439	0.499192878	0.453566038	0.504741831	0.477022415	0.503680473	0.576197734	0.485636051	0.600877075	0.942058596	0.956173232	0.949549847	1.321452144	1.281496074	0.921714464
b444	B444::PFB0665w::Ser/Thr protein kinase, putative:: Ser/Thr protein kinase PFB0665w - malaria parasite (Plasmodium falciparum) 1	4.192	3.414901994	1.515006904	2.1644372	1.28352328	0.988022039	0.84	0.90468143	0.735317552	0.490191895	0.521	0.378167791	0.323221665	0.152	0.314836577	0.084104708	0.071242597	0.277	0.035366641	0.079	0.046446651	0.03460758	0.027064799		0.018852617	0.037		0.092335586	0.19	0.3761415	0.602165844	1.13178343	1.546632327	2.045895298	1.939426323	2.216643393	2.978910232	4.30594246	4.776747983	7.469905681	5.064778713	4.506921056	3.814273923	2.8056503	3.157163066	2.074141754
b446	B446::NULL::#N/A:: No NR protein Similarities	2.995	2.388571788		1.606566486				0.936653168		1.079038782	1.718		0.908438008	1.792	1.453804141			1.369														0.520653274	0.855072203	1.150614028	0.924050693	0.988837239	1.588228837	1.35800966	1.596798734	2.305751819	4.303605278				4.15416204
b449	B449::PFB0670c::hypothetical protein:: probable coiled-coil domain protein PFB0670c - malaria parasite (Plasmodium falciparum) 1	3.347	2.545485247	1.420266545	1.467415038	1.09842314	1.032413307	0.677	0.692720705	0.709288637	0.490191895	0.36	0.307180657	0.328917213	0.113	0.242440982	0.107467132	0.0767228	0.266	0.052638723		0.051091315	0.062667782	0.02977128			0.073	0.04576473	0.185567636	0.342	0.675550135	1.066452528	1.345637843	1.662052651	2.293686611	2.452024015	2.45927484	3.582018508	4.976579381	5.462552733	5.989219222	4.457782213	4.302779428	3.16669687	2.760952399	2.887771965	1.994585575
b45	B45::PFB0075c::hypothetical protein:: probable integral membrane protein PFB0075c - malaria parasite (Plasmodium falciparum) 1	0.548		2.168128231	0.877919029	1.273781149		1.258	0.988755205		1.112951452	1.685	0.961552881		1.115	1.228199324			1.148		0.793		0.987719035			0.926237266	0.854	0.93609675		1.026	1.181836578			0.948370297	0.969618574	1.095898663	0.904602898	1.338351005	1.255202493	0.820008459	0.986689735		1.432942862				0.975130706
b453	B453::PFB0675w::hypothetical protein::	2.938	2.290936611	2.006315036	2.823509158	2.230943669	1.917701307	1.85	2.062768377	2.649746109	2.161160492	1.726	2.045719924	1.734290789	1.547	1.968149492	1.280260565	1.052198376	1.362	1.223850269	0.978	0.967948237	0.601423626	0.500698806	0.420642218	0.377052347	0.382	0.272092115	0.232183661	0.231	0.356582147	0.348918524	0.524765855	0.634811785	0.845722918		0.727894065	1.32265192	1.517002003	1.719629312	2.572953024	2.526319542	2.477357938	2.309001952	1.36156557	1.54962828	1.560436497
b456	B456::PFB0680w::hypothetical protein:: No NR protein Similarities	1.305	1.241359848	0.762953122	0.680576978	0.733093926	0.646843698	0.409	0.496153822	0.303237145	0.325253117	0.175	0.156171674	0.176561613	0.093	0.1868816	0.039716116	0.039457438	0.223	0.027964322		0.023223325	0.037413599	0.044205839	0.0647757	0.150001256	0.254	0.383591642	0.831916712	1.198	1.673829603	1.355342134	1.878628762	2.504621032	2.976729114	3.946609824	4.212629436	3.600334394	3.987957775	3.05370682	2.949641738	1.699590171	1.778008081	1.74868728	1.773015211	1.518157385	1.287672646
b457	B457::PFB0680w::hypothetical protein:: No NR protein Similarities	1.165	0.989136035	0.686657795	0.72358747	0.611317497	0.653185297	0.416	0.388397275	0.322758851	0.229681122	0.215	0.148427628	0.180833274	0.181	0.205401398	0.052565447	0.051513878	0.337	0.047703839	0.077	0.042730918	0.0514437	0.071270643	0.079970001	0.166394832	0.353	0.432684704	0.995072833	1.316	1.822029374	1.282181736	2.106466126	2.515201149	3.019823233	3.387858647	3.508540896	3.551928503	3.542062124	2.458887935	3.103445456	1.786997699	1.78459329	1.733760849	1.95524486	1.996515439	1.412689423
b458	B458::PFB0685c::acyl-CoA synthetase:: ATP-dept. acyl-CoA synthetase (TP) PFB0685c - malaria parasite (Plasmodium falciparum) 1	0.726	0.588134911	0.714325318	0.450344636	0.567478013	0.455327236	0.328	0.275904148	0.193915608	0.235847048	0.455	0.169078421	0.324645552	0.526	0.611995141	0.253482249	0.327715955	0.872	0.684303374	0.784	0.844400078	0.87547823	1.716810477	1.487442011	1.777064058	1.551	1.642537745	1.945322608	2.33	1.619665387	1.626410472	1.239533094	1.360997903	1.077354	1.24319684	0.943973307	0.660671799	0.895377834	0.673294041	0.711667871	0.763601607	0.673008943	0.620020465	1.085355784	0.740196155	0.747827519
b461	B461::PFB0687c::RING zinc finger protein, putative:: putative protein [Arabidopsis thaliana] 0.24	0.833	0.76364556	0.745346489	0.753947768	0.639326071	0.829481914	0.691	0.691536582	1.000812735	0.9634275	0.96	0.828613375	1.038011397	0.923	0.986600191	0.953186718	0.831894364	0.996	0.953254352	1.042	0.999531885	0.924115897	0.75601008	0.924453214	0.931155374	1.089	0.881179087	1.134024417	1.048	1.451153922	1.732399194	1.535639226	1.565869028	1.691445837	1.549577014	1.247949202	1.686348474	1.573187178	1.122535814	1.51066499	1.167861281	0.929832319	1.094221268	0.788516139	1.02343451	0.837612279
b464	B464::PFB0690w::hypothetical protein:: hypothetical protein PFB0690w - malaria parasite (Plasmodium falciparum) 1	1.259	1.994544507	1.67682	1.495245418	1.360242368		0.983	1.461226254	0.858955054	1.338008067	2.012	0.731812689	1.250170182	1.181	1.042159572			1.08	1.074158875	1.087	0.994887224	0.911956522	1.057331566	0.7997	0.863121965	1.303	0.908637918	1.729275216	1.321		0.876986057		0.976263526	0.853264363	0.886735161	0.892700272	0.744400516	0.847560569	0.581171006	0.684295994	1.085309734	1.317043	1.612053194		1.806431023	1.527477483
b466	B466::PFB0700c::hypothetical protein:: hypothetical protein PFB0700c - malaria parasite (Plasmodium falciparum) 1	1.386	1.522641753	1.576210796	1.373804075	1.525858318	1.410372937	1.263	1.62818975	1.219455809	1.846697761	1.508	1.4700789	1.685878678	1.202		1.20783716	1.490614416	1.075	1.380121418	1.214	1.085922704	1.296381275	1.087102839	1.117180864	0.919679821	0.845	0.846231429	0.658899583	0.657	0.701127742	0.671574367	0.676108996	0.838720972	0.959922385	1.085096759	0.918336789	0.922323983	1.207385299	0.884835735	1.127459177	1.25284071	1.344700939	1.23774445	1.155267811	1.242472105	1.050140812
b467	B467::PFB0705w::hypothetical protein:: hypothetical protein PFB0705w - malaria parasite (Plasmodium falciparum) 1	1.57	2.206087158	1.702810625	2.091066485	1.58796428	1.921506297	1.355	1.827124914	1.492759651	1.956143278	1.856	1.060934884	1.653129343	1.071	1.232408365	1.141254215	1.441292663	1.159	1.102123227	1.503	1.084993728	1.258032327	1.436238727	1.153167425	1.069681052	1.036	0.876186536	0.659796033	0.82	0.518322995	0.44834152	0.655546042	0.668476013	0.576384418	0.742382911	0.650984513	0.542928304	0.788984491	0.606192084	0.879809191	1.016112156	1.187972799	1.34567405	1.641213815	1.8882555	1.277443931
b468	B468::PFB0710c::hypothetical protein:: probable integral membrane protein PFB0710c - malaria parasite (Plasmodium falciparum) 1	0.99	1.201840993	1.305404404	1.282723256	1.490543108	1.5194485	1.171	1.612795942	1.150479152	1.686383468	1.512	1.493310905	1.889494099	1.36	1.097718953	1.262738766	1.379914298	1.311	1.320902836	1.367	1.286572196	1.389915186	1.606746976	1.292315245	1.271322128	1.199	1.178233783	1.131335012	1.168	0.962922218	0.855413136	0.73368518	0.794476512	0.67442359	0.823887919	0.585977587	0.544236587	0.603692649	0.462889653	0.626945509	0.814589308	0.889004041	0.8611395	1.04868061	1.033505152	0.933079613
b47	B47::PFB0080c::hypothetical protein:: hypothetical protein PFB0080c - malaria parasite (Plasmodium falciparum) 1				1.223267581									1.241626818		1.062362928			1.65														0.596324845			0.919140758	0.91559										0.751237091
b471	B471::PFB0715w::DNA-directed RNA polymerase II second largest subunit, putative:: DNA-directed RNA polymerase (EC 2.7.7.6) II second largest chain - malaria parasite (Plasmodium falciparum) 1	1.069	1.092582677	1.276898432	1.887399375	1.240901581	1.464910719	1.289	1.41859727	1.738733147	1.744959841	1.376	1.510089695	2.185661892	1.317	1.483267428	1.474168661	1.325112351	1.409	1.257571956	1.295	1.278211851	1.008296473	1.325273024	0.980432161	0.976237676	1.087	1.028458248	1.050653509	0.939	1.002793197	0.926697541	0.684334158	0.613651379	0.566688229	0.577408944	0.585977587	0.546853115	0.576197734	0.45834036	0.590449725	0.73810772	0.665106709	0.872621349	1.062433757	1.122882629	0.881936442
b475	B475::PFB0720c::hypothetical protein, conserved:: origin recognition cmplx subunit 5 (ATPase) PFB0720c - malaria parasite (Plasmodium falciparum) 1	0.574	0.671822127	0.830864307	0.54648563	0.433523992	0.499718466	0.362	0.582595912	0.46461657	0.502523792	0.63	0.427213425	0.55531474		0.875481328	0.573547407	0.574324948	1.043	1.21315802	1.18	0.826750357	1.185075743	1.667191725	1.555416542	1.467225379	2.382	1.967883398	2.100410408	1.886	1.609885699	1.831822162	1.386763653	1.423517298	1.221719375	1.32666574	0.78923857	0.737859218	0.757903258	0.638037069	0.692116575	0.852223113	0.599254582	0.605094033	0.482507683	0.475840375	0.450060334
b476	B476::NULL::#N/A:: No NR protein Similarities	1.082			0.876654033									0.3901442		1.207995867			2.453			0.685552531		0.576480239				0.973540584	1.45675075		1.172809208	2.510900224	1.278191434	1.871732837	1.73992672	1.652685773	0.984259294	0.778415332	1.121314306	0.527716929	0.626945509					0.73138426
b479	B479::NULL::#N/A::	0.803	0.721801953		0.982915114	1.14104484	0.76099263	0.962	1.16756007	0.856352116	1.028169821	1.489	0.802799823	0.9241007		1.627216771	1.023273981		1.551		1.645	1.124937831	1.195364517	2.489961591	1.433062444	1.331978375	2.683	1.209020916		1.127	1.117892494	0.922945777	0.880915691	0.852186674	0.867269978	1.035015372	0.836849237	0.956338799	1.120118819	1.069081737	0.736432862	1.28804656	0.940368684		0.974184177	1.165683061	0.767148314
b481	B481::PFB0730w::DNA helicase, putative:: DNA helicase II BRAHMA homolog PFB0730w - malaria parasite (Plasmodium falciparum) 1	0.848	1.328534054	1.312950047	1.128391621	1.215328503	1.159245362	0.807	1.239792546	1.274116577	1.664802786	0.943	1.399091689	1.577663529	1.037	1.226515727	1.026778368	1.287846948	1.239	1.409730709	0.883	0.873197018	0.930663304	1.17100366	0.975634023	1.034434869	1.107	1.14411825	1.383240851	1.34	0.905748729	1.088963446	1.155636361	1.14939407	1.134453733	1.025195501	0.935732939	0.706460968	0.720844875	0.519755683	0.80551414	0.834013163	0.807347327	0.777321906	1.077333057	1.135470987	0.703503424
b484	B484::PFB0735c::hypothetical protein:: hypothetical protein PFB0740c - malaria parasite (Plasmodium falciparum) 1	1.218	1.38200087	1.527583042	1.991130463	2.120127193	1.9024815	1.891	2.015402902	2.734340239	2.443252199	2.664	2.484549313	2.957406929	1.755	1.920166244	1.758022099	1.740511585	1.632	1.530635232	1.605	1.203897172	1.249614208	1.290990955	0.975634023	0.834433227	0.855	0.68647094	0.564771056	0.627	0.58828531	0.45209334	0.43511148	0.320291392	0.318896788	0.390831226	0.333274753	0.478823522	0.351456714	0.312763282	0.40666736	0.563292736	0.72305664	0.91395606	1.18162809	1.168200702	1.116058704
b487	B487::PFB0745w::hypothetical protein:: hypothetical protein PFB0745w - malaria parasite (Plasmodium falciparum) 0.88	0.577	0.718314962	1.208148797	1.252362882	1.033881608	1.201100021	1.19	1.243344844	1.107531411	1.684842096	1.957	1.587530275	1.684454727	1.898	2.12809325	1.745172725	2.115357143	2.086	2.659900293	2.912	1.89595215	2.117609703	2.198563953	1.744145695	1.443454749	1.379	1.162424105	1.00314094	0.973	0.683072958	0.51493622	0.509960544	0.437635393	0.388924796	0.48510206	0.33144357	0.427801337	0.41481456	0.28091828	0.363654477	0.700473988	0.700666883	0.824397542	0.848113271	0.925245213	0.803516832
b489	B489::PFB0750w::vacuolar protein-sorting protein VPS45, putative:: VPS45-like protein (STXBP/UNC-18/SEC1 family) PFB0750w - malaria parasite (Plasmodium falciparum) 1	0.566	0.581161	0.49214668	0.494620086	0.457879248	0.247322586	0.256	0.274720008	0.208231515	0.228139635	0.567	0.193601258	0.304711178	0.332	0.521921584	0.421691683	0.498698214	0.73	0.715557604	0.741	0.914999018	0.954046782	1.149351884	1.239534962	1.350011276	1.73	1.779831903	1.85567628	2.159	1.703921074	2.048489366	1.713302866	1.801518853	1.452273245	1.525027338	1.104201513	0.821587935	0.798547887	0.467438946	0.527885507	0.649486287	0.636131783	0.592463945	0.740379986	0.568994314	0.575077076
b490	B490::PFB0755w::hypothetical protein:: hypothetical protein PFB0755w - malaria parasite (Plasmodium falciparum) 1	0.509	0.634627816	0.773852412	0.53763054	0.446919405	0.561866189	0.479	0.632329668	0.197819938	0.463986683	0.735	0.193601258	0.428589083		0.755102685	0.432204776	0.54802	1.05		0.478	0.67997895	0.854900736	1.15927557	1.617793102	1.686079639	2.092	1.565153801	2.025107714	1.957	1.22923038	1.343148734	0.943426962	1.42928824	1.702219366	1.413080742	1.080396152	0.682912261	0.969494528	0.624389257	0.696026787	0.900782786	0.83368824	0.793396508	0.928340193	0.859785706	0.798970758
b491	B491::PFB0760w::hypothetical protein:: Mtn3/RAG1IP-like protein PFB0760w - malaria parasite (Plasmodium falciparum) 1	2.269	2.008492468	1.261807046	2.419969853	1.597706412	1.83652875	1.268	1.50859187	1.71400574	1.52144469	1.146	1.129340625	1.127716122	0.822	0.932724406	0.772127997	0.73653887	0.659	0.60699022	0.574	0.677192131	0.486376782	0.519644138	0.543796006	0.472135084	0.594	0.574139338	0.633798649	0.739	1.093819479	1.058948889	1.269966272	1.258081458	1.520146508	1.437630419	1.336761435	1.814557961	1.891171863	1.331802895	1.635793349	1.930248911	1.718741046	1.941582508	1.794791017	1.812725352	1.72068529
b492	B492::NULL::#N/A:: No NR protein Similarities	1.696			1.396574317	1.052148123	1.018461729	1.365	1.184138	0.819911604	1.052833615	1.122	0.713743241	0.824428831	0.731	0.930198961		0.511850688	0.774			0.509055264	0.486376782	0.751499284	0.555791494	0.520496157	0.79	0.528374602	0.505604577	0.76	0.66050449	0.602165844	0.741910342	0.989729286	1.035337221	1.070366953	1.117019826	1.65364198	1.420171985	1.668449916	2.157161718	1.708088085	2.107268831	1.566125661	1.824589617	1.827831352	1.189932309
b496	B496::PFB0765w::hypothetical protein:: hypothetical protein PFB0765w - malaria parasite (Plasmodium falciparum) 0.5	2.19	2.117750715	1.658375018	0.837438607	1.029010615	0.961387339	0.64	0.588516596	0.609077189	0.497899353	0.85	0.410434636	0.461338417	0.54	0.849385234	0.278012804	0.361693214	0.907	0.419464792	0.728	0.384578266	0.751077995	0.584599682	0.765312914	0.973778622	0.843	0.611583222	0.619455228	0.806	0.898978224	0.765369634	1.031436276	1.394662246	1.442576992	1.581982611	1.070324737	1.219299228	2.137430613	1.890227435	2.519512752	2.811607769	3.869472286	2.345743978		1.177012598	0.841021851
b497	B497::NULL::#N/A:: probable multiple transmembrane domain protein PFB0770c - malaria parasite (Plasmodium falciparum) 1	1.186	1.072823181		0.880449023	1.295700909		0.681	0.768505549			1.253		0.586640209	1.424	1.2627135			1.29								1.319	0.752205731				1.082397803	0.785503721	0.907011366	1.009480673	1.154817887	0.85973902	1.050533548	1.344859875	0.943976411	1.212181539	1.101091657		1.085035762
b498	B498::PFB0770c::hypothetical protein::	0.942	1.053063753	0.761276274	0.580640956	0.422564111	0.49084022	0.332	0.260510359	0.273303861	0.200392913	0.533		0.133845091	0.346	0.409119175			0.808			0.136553151	0.091663318	0.32026679	0.505410423	0.626234755	0.954	1.089200587	1.567911996	1.522	2.040191416	2.032544203	2.34664094	1.579334673	3.004740343	2.649403579	1.57298367	1.343583982	1.866067778	0.922367319	1.021882037	1.258910669	1.048366233	1.352563077	1.21142669	1.083858659	1.02059137
b499	B499::NULL::#N/A:: No NR protein Similarities	0.9			1.115741503	1.217764	1.301297375					1.432			1.324	1.382250344			1.102		0.569		0.954982166	1.143938886			0.916	1.14411825					0.760828235	0.938751947	0.875888827	1.056619064	0.951298041	1.060999657	1.405826855	1.149831573	1.231732836	1.213993	1.40660187	1.083887591		1.553404817
b50	B50::PFB0085c::hypothetical protein:: protein with DnaJ domain (RESA-like) PFB0085c - malaria parasite (Plasmodium falciparum) 1	0.819			0.832378544			0.831			0.770742	1.458		0.610846222		1.4495951			0.963						0.713332416		0.504			0.902	1.08930575			1.099378554	0.8080155	1.250070726	1.051097322	2.149472832	1.631763326	2.18024442	2.327909923						0.872844296
b503	B503::PFB0775w::hypothetical protein:: hypothetical protein PFB0775w - malaria parasite (Plasmodium falciparum) 1	0.725	0.704367139	1.000223096	0.659071808	0.823208463	1.007046911	0.638	1.001780767	0.609077189	1.099078091	1.135	0.957680829	1.120596709	0.909	1.233250213	0.5840605	0.895464649	0.992		0.784	0.704131229	0.903538459	0.97703923	0.994826766	1.295092855	1.136	1.02096952	1.453164948	1.262	0.821493042	1.061762767	0.862820353	1.298478623	1.237879798	1.469054099	1.2323841	0.991661859	1.279111233	0.982645369	0.965834957	1.056173916	1.371041774	1.066664817	1.428039413	1.183306777	0.792151682
b504	B504::NULL::#N/A::	1.216	1.024005661	0.876138414	0.721057401	0.764755818	0.873873182	0.75	0.993491766	0.939644738	1.140698175	0.919	1.032540015	1.181823696	0.848	1.065730221	0.911134347	1.13111322	1.044	1.054419315	1.1	1.054338946	0.969012252	1.338805411	1.026015094	1.199190425	1.156	1.016809094	1.180640482	1.361	0.83954787	0.892931277	0.830742162	1.103225849	1.172161216	1.166601708	0.993415185	1.098939206	1.100991956	0.920092706	0.994510238	1.180001199	1.289385061	0.881806856	1.156413827	1.111553091	0.938762188
b505	B505::NULL::#N/A::	0.89	0.83803418	1.285282524	0.803283243	0.72822286	0.887824685	0.808	0.716403513	0.534894734	0.742995278	1.038	0.609198604	0.679192665	1.305	1.042159572	0.567706808	0.641183376	1.093		0.802	0.762653974	0.870801535	1.258513183		1.447553141	1.548	1.256449852	1.865537502	1.904	1.641481447	1.057073007	1.072562184	1.262890633	1.103210548	1.225521049	0.932070626	0.804580527	1.081865021	0.906444827	1.017971825	1.039178016	0.974611833	1.040256537		1.247507463
b506	B506::NULL::#N/A:: probable integral membrane protein PFB0790c - malaria parasite (Plasmodium falciparum) 1	1.142	0.829897892		0.722322398	0.608882	0.884019771	0.863	0.721140074	0.747030579	0.938763798	1.087	0.940902039	0.944035074	1.516	1.405820994	1.506876045	1.856691766	1.407	2.26182	1.571	1.518805446	1.105571918		1.351493046	1.151648972	1.375	0.986853987		1.016		1.037375968	0.852127623	1.038782921		0.925032668	0.806634774	0.872610081	1.121314306	0.832518964	0.775535532	1.312326397	0.783640623			1.21981303	0.689865204
b507	B507::PFB0790c::hypothetical protein::	0.825	0.877553104	0.822480215	0.809608302	0.776933446	0.799042224	0.613	0.709298635	0.616885887	0.682877395	0.895	0.445282873	0.602302943	0.923	0.904944715	0.301375202		0.858	0.982863643	0.844	0.619598307	0.788491615	0.985158727		1.330339038	1.25	1.248129	1.414616991	1.817	1.642233855	1.503538701	0.984552871	1.252310516	1.308985146	1.399332853	0.931154993	1.113330125	1.089037657	1.066807125	1.04795051	1.182429154	1.047049207	0.994329072	1.076186973	1.092670479	0.714868573
b508	B508::PFB0795w::ATP synthase F1, alpha subunit, putative::	0.519	0.49747382	0.525683048	0.461729757	0.273996893	0.341178341	0.289	0.254589674	0.243370597	0.2111833	0.477	0.200054627	0.243484169	0.33	0.458785919	0.28852588	0.420879364	0.664	0.816722616	0.959	0.844400078	0.78100888	1.605844774	1.357890563	1.659030238	1.906	1.648362322	1.959666029	1.892	1.67082051	1.883409527	1.5323492	1.587991258	1.426416697	1.445486339	1.008064545	0.650205729	0.711281479	0.633487776	0.775535532	0.666482187	0.599254582	0.512090967	0.662445232	0.653336395	0.635312461
b510	B510::PFB0800c::hypothetical protein:: hypothetical protein PFB0800c - malaria parasite (Plasmodium falciparum) 1	0.652			0.599616171	0.566260264			0.53049384	0.249877826	0.346833891	0.849	0.358807646	0.55531474	1.308	0.720588509	0.817684686	1.112480584	1.275		1.532	1.548531362	1.397397921	2.673100133	2.265550056	2.627071132	2.151	1.82892499	1.891534726	1.839	0.859859474	0.72409973	0.628402987	0.85699585	0.711053668	0.805230153	0.739796746	0.735242651	0.730408343	0.674431347	0.679082377	0.899568809	0.6769601	0.662503347		0.888738885
b511	B511::PFB0805c::clathrin coat assembly protein, putative:: clathrin coat assembly protein PFB0805c - malaria parasite (Plasmodium falciparum) 1	1.602	1.752781595	1.463863903	1.863364212	1.436961456	1.727453187	1.348	1.587929012	2.022448664	1.590811404	1.27	1.220978524	1.247322366	0.97	1.101086146	0.824693391	0.838470584	0.907	0.82248	0.761	0.843471157	0.604229666	0.447471353	0.642958816	0.575414676	0.578	0.472624863	0.688482822	0.62	0.989252188	1.36096978	1.280659003	1.415822595	1.620340361	1.840245466	1.312956074	1.51234974	1.649694774	1.370471854	1.453314427	1.244342796	1.285433982	1.068961159	0.538666529	0.915174497	0.755783164
b513	B513::PFB0810w::hypothetical protein:: probable membrane associated protein PFB0810w - malaria parasite (Plasmodium falciparum) 1	0.672	0.771781779	0.67072801	0.798223181	0.65272152	0.566939483	0.428	0.440499346	0.580445375	0.479401508	0.626	0.60016388	0.740419653	0.593	0.855277971	0.779136702	0.87354387	1.087	0.940094645	1.181	1.131440444	1.245872896	1.437140929	1.335498966	1.289355029	1.57	1.441172946	1.532950054	1.665	1.351100271	1.509166347	1.325074839	1.198447706	1.18832151	1.265782566	0.792900937	1.076698821	0.824847387	0.658508855	0.634766012	0.659198178	0.671691917	0.609686787	0.634938869	0.639489216	0.56143889
b516	B516::PFB0814c::hypothetical protein:: No NR protein Similarities							0.822	0.761400742	0.475028167		1.067		0.468457831		0.900735674			1.311	1.102123227			0.43306242	0.980647931	0.65975249	0.641808651	0.914	0.817940522		1.099		1.086149567	0.91546145	1.058981389		1.180349598	0.926577048	1.199675331	1.262375129	1.095240122	1.405087772	1.330536275	1.3907974	1.268745552		1.387238372
b518	B518::NULL::#N/A:: protein kinase (EC 2.7.1.37) - Plasmodium falciparum 1				0.814668364	1.256732382									1.079	1.328374559					1.013	0.987455745	0.837129282									1.003609759	1.209100014	0.925286244	1.110751994	1.139106047			0.967103697	1.02131426		0.882572909
b52	B52::PFB0090c::hypothetical protein, conserved:: protein with DnaJ domain PFB0090c - malaria parasite (Plasmodium falciparum) 1	1.16	1.092582677	1.18383487	1.404164448	2.240685801	1.241686224	1.226	1.95264362	2.612004089	3.066011619	1.916	2.448410417	2.501764145	1.178	1.751804604	1.263906942	1.115768727	1.302	1.003425624	0.736			0.489872865	0.454229615	0.692628778	0.447	0.494259069	0.45450626	0.582	0.483717974	0.470852382	0.472947265	0.587681797	0.39323422	0.435020673			0.503276456	0.442417867	0.882415999	0.5900006	0.902174458		1.099108931	0.852232632	1.295628224
b521	B521::PFB0815w::protein kinase, putative::	2.013	2.144484123	0.9951927	1.596446361	0.888967743	0.49084022	0.529	0.504442787	0.510167211	0.3668732	0.265	0.228449476	0.185104913	0.092	0.097649841	0.063078536	0.05041784	0.069	0.053461198	0.029	0.037157319	0.04115496	0.05954256	0.088766701	0.126230565	0.181	0.266267514	0.493950561	0.714	0.908005594	1.753972114	1.902481791	2.184329468	3.164188737	2.526655079	2.473008567	4.022902637	4.384840887	3.731550086	3.791651585	2.614940975	2.382530807	1.801503841	1.641213815	1.884478963	1.67863413
b524	B524::PFB0820c::hypothetical protein:: hypothetical protein PFB0825c - malaria parasite (Plasmodium falciparum) 0.79	0.528	0.761320877	0.734447149	1.106886375	0.888967743	0.807920508	0.823			1.367296345	1.327	1.286802948	1.556305289	1.295	1.208837715	1.344507298	1.377722247	1.219	1.404795795	1.219	1.284714354	1.492802599	1.258513183	1.165962556	1.380339449	1.224	1.394576135	1.311523959	1.291	0.854593516	0.997982002	0.706542125	0.85699585	0.833871984	0.898519041	0.629925941	0.521996125	0.635969298	0.340058973	0.58523603	0.557222777	0.679594152	0.71761625	0.765594112	0.915174497	0.870571225
b527	B527::NULL::#N/A:: No NR protein Similarities	0.688	0.846170399	0.720194213	1.461089979	0.842692654	0.651916992	0.845	0.83481727	1.104928473	1.243977559	1.349	0.944774091	1.243050769	1.282	1.197894189	1.116723641	1.416083741	1.525	1.315145501	1.081	1.05340997	1.092477104	1.085298434	0.932450207	0.969680231	1.275	1.115827293	1.172572268	1.27	1.105103713	1.042065728	0.971392572	0.943561122	0.860805873	0.84745562	0.731556433	0.512838299	0.792570738	0.566385853	0.60609077	0.6069965	0.615059091	0.755506379	0.773616839	0.793067304	0.748964021
b529	B529::PFB0820c::hypothetical protein:: No NR protein Similarities	0.618	0.775268769	0.720194213	1.426934691	0.736747243	0.79143232	0.968	0.937837291	1.236374634	1.311802901	1.512	1.082876308	1.361233062	1.248	1.320798326	1.246385144	1.321824208	1.682	1.45990198	1.864	1.079420091	1.169175	1.133112998	1.114781843	1.026238087	1.243	1.171577082	1.190501491	1.132	1.195377677	1.011113287	0.866110379	0.864690553	0.748761022	0.837635749	0.697679602	0.481440049	0.647923597	0.391238437	0.548740246	0.557222777	0.586084126	0.771580982	0.585656563	0.701172186	0.745554517
b530	B530::PFB0826c::hypothetical protein:: (AL392174) putative protein [Arabidopsis thaliana] 0.33	1.194	1.690016184	1.596332677	1.583796243	1.590399777	1.289882406	1.062	1.500302799	1.90011267	2.339972722	2.315	1.990220921	2.567262814	2.044	1.453804141	2.378294372	2.222769248	1.548	2.024945672	1.538	1.219688995	1.587272005	0.987865226	1.204348234	0.959844112	0.931	0.817940522	0.849845988	0.797	0.731219078	0.768183512	0.777278559	0.554017512	0.634561492	0.841563709	0.607951737	0.586100946	0.664659629	0.358256112	0.675172087	0.876502949	0.960124311	0.75780279		0.715019439	0.95467341
b532	B532::PFB0826c::hypothetical protein:: No NR protein Similarities	1.056	1.355267462	1.525906244	2.051851059	1.596488591	1.544815047	1.721	2.013034656	2.686186467	2.561946317	2.608	1.757899335	2.064631868	2.08	2.228268486	1.79189766	1.743799597	1.923	1.96490467	1.927	1.441704059	1.456324418	1.316251432	1.266724793	0.945089885	1.159	0.624896575	0.596147249	0.496	0.601826409	0.468038559	0.34627966	0.373192379	0.302736461	0.37020948	0.316794127	0.18969784	0.255822236	0.205855094	0.277628672	0.438251475	0.653253317	0.738283606	0.664737401	0.809432199	0.767148314
b534	B534::PFB0830w::Ribosomal protein S26e, putative:: ribosomal protein S26 PFB0830w - malaria parasite (Plasmodium falciparum) 1	0.656	1.25530781	1.126823025	1.566086139	2.023923696	2.871478667	1.308	3.132044987	1.832437366	3.522291072	1.954	3.744248205	2.533089698	1.732	1.353628906	2.525477533	2.336757247	1.255	1.482108998	1.34	2.222936564	2.111062351	0.701880477	2.043233553	1.459848314	0.772	0.857880681	0.562081651	0.482	0.595055859	0.997044005	0.542038686	0.682903539	0.553759954	0.493939985	0.449554687	0.385936978	0.389710512	0.371903958	0.482265776	0.591214577	0.719105483	0.563759322	0.359875098	0.565217814	0.589851797
b536	B536::PFB0835c::hypothetical protein:: hypothetical protein PFB0835c - malaria parasite (Plasmodium falciparum) 1	0.599	0.670659819	0.511430112	0.66792686	0.495629954	0.225761142	0.229	0.190646216	0.176996802	0.180353626	0.197	0.109707376	0.160898889	0.141	0.292107725	0.212598018	0.331004065	0.505	0.653871614	0.843	0.880628497	1.158886225	1.452477613	1.467449531	1.60247248	2.085	1.925446914	2.129993647	2.026	2.022888905	1.962197683	1.767588975	1.38889119	1.242189159	1.205881308	0.928408313	0.710385701	0.753121524	0.45834036	0.576112084	0.585144618	0.600571608	0.603945862	0.614309079	0.517382024	0.569394501
b537	B537::PFB0840w::replication factor C, subunit 2:: replication factor C, 40 kDa subunit (replication activator) PFB0840w - malaria parasite (Plasmodium falciparum) 1	0.42	0.464928807	0.28841305	0.385828974	0.254512684	0.275225648	0.2	0.238011744	0.193915608	0.191144013	0.163	0.201345304	0.283352917	0.263	0.395650229	0.34459568	0.525003162	0.725	0.712267677	0.994	1.111003849	1.012973168	1.716810477	1.477045902	1.688538693	1.787	1.703279985	2.068137764	1.825	1.68812302	1.633914111	1.305334489	1.226340877	1.119370843	1.168565776	0.807550407	0.744400516	0.615646948	0.494734638	0.675172087	0.528086958	0.500476334	0.374308642	0.448124712	0.446887121	0.423920463
b540	B540::NULL::#N/A:: No NR protein Similarities	0.757	0.836871873	0.63970684	0.809608302	0.521202996	0.435034096	0.373	0.428657942	0.469822369	0.431615522	0.311	0.278785807	0.474153378	0.282	0.349350728	0.30487959	0.323331786	0.32	0.239341687	0.301	0.405014778	0.559333311	0.617979602	0.614969295	0.697546838	1.207	1.239808148	1.707760084	2.034	1.9551835	2.041923724	1.734688326	2.052558085	1.90907124	2.176085487	1.799134381	1.645792359	1.533737964	0.867775936	1.127459177	0.92749065	0.899540406	1.176890623	1.031489073	1.175753777	0.872844296
b541	B541::PFB0845w::hypothetical protein:: probable integral membrane protein PFB0845w - malaria parasite (Plasmodium falciparum) 0.96	0.742	0.662523532	0.601139976	0.585701018	0.383595657	0.466742129	0.286	0.202487603	0.199121387	0.135650591	0.205	0.095509951	0.09967188	0.234	0.32493828	0.022194298	0.06466636	0.488	0.132419279	0.26	0.226659655	0.239447051	0.550317613	0.533399897	0.720497848	1.173	1.225662719	1.698795473	1.985	2.225253072	1.825256519	2.06698523	2.561369371	2.254901852	2.210454917	1.67278295	1.749144973	1.560037392	1.191912383	1.238249934	1.012470152	0.936417606	1.014996428	1.079625226	1.11658845	0.787605609
b543	B543::PFB0855c::hypothetical protein:: rRNA methylase (SpoU family) (OO, TP) PFB0855c - malaria parasite (Plasmodium falciparum) 1	0.959	0.990298342	0.755407429	0.712202349	0.722134046	0.826945305	0.337	0.370635186	0.360500832	0.440864445	0.491	0.561443628	0.710518134	0.579	0.878848621	0.696200134	0.926153831	1.049	1.297873398	1.533	1.350668578	1.440423564	2.000990821	1.69216515	1.730342419	1.688	1.616743064	1.548189872	1.498	1.234496427	1.166813493	0.893253434	1.000309403	0.904977332	0.828797854	0.740712324	0.665904853	0.677809343	0.619839964	0.744253365	0.806091321	0.791542857	0.752061797	0.903125998	0.740196155	0.640995036
b547	B547::PFB0860c::RNA helicase, putative:: RNA helicase PFB0860c - malaria parasite (Plasmodium falciparum) 1	1.381	1.30761225	2.17986592	1.889929369	2.023923696	1.907554719	1.618	1.984615287	2.183828031	2.286020834	1.937	2.218670302	2.251160562	1.67	1.41255548	1.564114003	1.718590675	1.445	1.706646039	1.437	1.338592439	1.106507191	1.100635226	0.854879305	0.779514709	0.882	0.60326237	0.518155044	0.549	0.406232836	0.368615535	0.378357827	0.285665283	0.298427069	0.371191455	0.436736428	0.457891342	0.411228278	0.435593928	0.560471039	0.935988637	0.95090505	1.103406775	1.501389624	1.618864399	1.225164191
b549	B549::PFB0865w::small nuclear ribonucleoprotein, putative:: small nuclear ribonucleoprotein. (SNRNP family) PFB0865w - malaria parasite (Plasmodium falciparum) 1	1.066	1.193704636	1.144429658	1.275133125	1.137391595	1.511838672	1.28	1.483724939	2.077109355	1.956143278	1.628	1.7566086	2.178542479	1.322	1.217255797	1.150599202	1.097136091	1.181	1.293761002	1.166	1.006034388	0.946564047	1.062744456	0.988429153	1.022959413	0.962	0.792977966	0.900047802	0.859	0.598064998	0.890117398	0.680221577	0.680018069	0.638870916	0.640256186	0.585062009	0.667213098	0.665855045	0.602780097	0.600877075	0.807305371	1.374992931	1.066664817	1.353542912	1.440109595	2.606031168
b55	B55::PFB0095c::erythrocyte membrane protein 3:: erythrocyte membrane protein PfEMP3 PFB0095c - malaria parasite (Plasmodium falciparum) 1																																				0.735218746		1.323342109
b550	B550::PFB0870w::hypothetical protein:: hypothetical protein PFB0870w - malaria parasite (Plasmodium falciparum) 1	0.661	0.617193003	0.573472453	0.476909906	0.415257513	0.582159328	0.461	0.798109041	0.563526549	1.151488516	1.063	1.338429899	1.872407541	1.426	1.490843762	1.717137903	2.114261182	1.943	1.885946626	1.7	1.448206561	1.643392351	1.48585748	1.434661824	1.389355948	1.12	1.149942827	0.944870966	0.871	0.810961036	0.66219479	0.659658623	0.84833938	0.893126462	0.804248178	0.810297141	0.769257467	0.973080847	0.764279702	0.883719403	0.797593407	0.825785927	0.622316807	0.71172747	0.745231514	0.569394501
b551	B551::PFB0875c::hypothetical protein:: chromatin-binding protein (SKI/SNW family) PFB0875c - malaria parasite (Plasmodium falciparum) 1	1.394	1.383163247	1.432004234	1.462355051	1.533164807	1.661500437	1.136	1.412676585	1.061980732	1.624724167	1.239	1.510089695	1.885222417	1.185	1.468114861	1.198492173	1.374434104	1.271	1.19341846	1.238	1.041333941	1.007361201	1.192655544	0.975634023	0.926237266	0.916	0.937760901	0.809505183	0.871	0.647715664	0.582468805	0.564246653	0.542475514	0.55052787	0.60195862	0.497165354	0.603108315	0.675418512	0.796124686	0.865471511	1.238272837	1.168217173	1.288264668	1.695080389	1.54962828	1.346771395
b554	B554::PFB0880w::hypothetical protein, conserved:: FAD-dependent oxidoreductase (OO) PFB0880w - malaria parasite (Plasmodium falciparum) 1	0.956			0.874123964	0.745271554			1.654240733	1.771269291	1.897566722	1.47	1.329395213	1.674487583			1.255730131		1.166		1.221	1.739891533	1.433876213	1.945056869	1.573809643	1.953294973	1.855	1.252289426					0.5173632	0.529971635	0.547295849	0.651058032	0.705004283	0.778415332	0.650314499	0.555012654	0.744253365		1.057585494			1.480392311
b555	B555::NULL::#N/A::	1.239	1.162322		1.177727096	1.424783828		1.156	1.110721472	2.05108044	1.894483793	1.496	1.230013287	1.230235808		1.406662842			1.563		1.235	1.476074525	1.225295346	2.294192865	1.5994		0.988						0.637450655	0.381848906	0.510665803	0.663823887	0.814875087	1.177434869	0.680200246	0.896208934	0.892843388	1.006400192	0.92324711			1.860561142
b556	B556::PFB0885w::40S ribosomal protein S30, putative:: 40S RIBOSOMAL PROTEIN S30 1	0.937	1.225087411	0.914705277	1.440849881	1.171488983	1.425592745	1.141	1.769102122	2.131770201	2.040924817	1.742	2.378714095	2.887636918	1.491	1.918482748	1.71830594	1.759144221	1.534	1.716515672	1.736	1.764972678	1.263644295	1.696962998	1.226739831	1.359847493	1.296	0.97603686	0.939492156	1.046	0.71090743	1.043941722	0.587277127	0.549208337	0.523594046	0.496885911	0.371729529	0.375470908	0.338306964	0.353706819	0.410577612	0.537798885	0.700666883	0.561462946	0.900833829	0.939092392	0.761465739
b557	B557::PFB0886c::hypothetical protein:: No NR protein Similarities	0.593	0.61835531	0.690011442	0.732442522	0.633237257	0.839628503	0.655	0.815871094	1.127053098	0.929514829	1.185	1.049318805	1.237355221	0.962	1.317431133	1.140086109	1.048910299	1.287	1.373541565	1.843	1.680439811	1.252420248	1.401956658	1.307509492	1.400011687	1.389	1.253953577	1.126852707	1.158	1.08479211	1.325327577	1.019921088	1.054172214	1.043956006	0.958420299	0.689439289	0.816354881	0.594129218	0.529991575	0.596966824		0.75993384	0.585574849	0.846967187	0.939092392	0.752373593
b558	B558::PFB0888w::hypothetical protein:: (AC004557) F17L21.12 [Arabidopsis thaliana] 0.57	0.612	0.579998693	0.525683048	0.774187942	0.490758889	0.700113174	0.583	0.648907598	1.035951817	0.807737599	0.789	0.863461613	1.038011397	0.751	0.937775195	0.766287397	0.778188376	0.835	0.847154376	1.036	0.947511642	0.759496058	1.26663268	0.999625	1.077877932	1.349	1.224830594	1.468404766	1.607	1.545189207	2.113208129	1.721528028	1.620693605	1.351001861	1.388531066	1.084058574	1.169585326	0.890596101	0.651684949	0.726005473	0.674980101	0.638765874	0.641835992	0.863012571	0.800620304	0.638721965
b560	B560::PFB0890c::pseudouridine synthetase, putative:: pseudouridine synthetase (RsuA fam.) PFB0890c - malaria parasite (Plasmodium falciparum) 1	0.416	0.431221453	0.394052699	0.416189272	0.172922494		0.342	0.243932428	0.195217058	0.1926855	0.416	0.246518925	0.449947365		0.653243803	0.575883654	0.762843818		0.796160636	1.432	1.310724475	1.256161671	1.618475067	1.629788685	1.894278258	1.484	1.734899342	1.791131099	1.864	1.383448427	1.467896499	1.2337755	1.299440389	1.054729536	1.07134887	0.855161074	0.736550974	0.686177395	0.570935113	0.763804739	0.706543947	0.679594152	0.590167602	0.849259355	0.89755078	0.53529902
b564	B564::PFB0895c::replication factor C subunit 1, putative::	0.504	0.42657219	0.398244745	0.264387725	0.23381069	0.286640541	0.244	0.190646216	0.212135864	0.160314339	0.185	0.170369099	0.1779855	0.252	0.441949705	0.302543343	0.493217987	0.748	0.871828753	0.918	0.970734945	1.039162686	1.42811923	1.404273234	1.207387208	1.776	1.949577444	1.835954263	1.764	2.062760063	1.587954391	1.234598055	1.402356835	1.192630871	1.165619792	0.969609824	0.80850526	0.606083552	0.610741378	0.649103653	0.79516538	0.657204474	0.737135434	0.689951596	0.687325007	0.63417596
b565	B565::PFB0900c::hypothetical protein:: hypothetical protein PFB0900c - malaria parasite (Plasmodium falciparum) 1	3.859	4.082074962	4.4544725	4.040451529	2.968908588	3.286219813	2.49	2.999421545	2.505285413	2.215112564	1.404	1.255826762	1.210301434	0.59	0.57074648	0.504628285	0.42197539	0.437	0.296915281	0.279	0.271248432	0.21325752	0.178627679	0.173534894	0.136886389	0.146	0.115659953	0.071716958	0.074	0.075228301	0.088167579	0.127490136	0.158702946	0.315664736	0.423236822	0.455963816	0.730009675	1.004162009	1.301095285	1.892567321	3.099324097	3.210950786	3.398630604	5.104724942	5.207808775	3.741410735
b567	B567::PFB0905c::hypothetical protein:: hypothetical protein PFB0905c - malaria parasite (Plasmodium falciparum) 1	2.159	3.113860523	2.172320377	2.776703451	1.872921017	1.321590552	1.309	1.444648394	1.305351368	1.25785092	1.276	0.942192775	0.958273901	0.67	0.747526402	0.476593359	0.469105123	0.577	0.662096406	0.512	0.387365057	0.442415811	0.521448488	0.507009803	0.469676078	0.614	0.557497634	0.643659711	0.836	0.673293271	0.895745099	1.084899928	1.159974188	1.386554534	1.569216873	1.15639018	1.163044027	1.274329428	1.004254461	1.466348625	2.253170943	2.348287659	2.15399699	2.174149752	2.600757223	1.724094726
b568	B568::PFB0910w::hypothetical protein:: probable integral membrane protein PFB0910w - malaria parasite (Plasmodium falciparum) 1	3.427	3.36724692	2.82963375	3.357344557	2.490327473	2.170097187	2.225	2.364723561	2.479256498	1.842073461	1.681	1.170642232	1.156193775	0.978	0.82328919	0.609759179	0.592957649	0.438	0.391500489	0.32	0.272177381	0.326433666	0.137128316	0.206322589	0.157378369	0.195	0.136462108	0.08157804	0.122	0.197098142	0.268254571	0.379180333	0.435711717	0.789700461	0.807194162	0.648237724	1.130337533	1.293456363	1.299957911	2.253614873	3.60434534	3.271534769	3.415853241	1.282484733	2.171493855	1.663859409
b572	B572::PFB0915w::liver stage antigen 3:: RESA-H3 antigen PFB0915w - malaria parasite (Plasmodium falciparum) 1	2.514	2.372299073	2.464086899	1.58126625	1.939898118	1.821308943	1.396	1.855544283	1.127053098	1.664802786	1.069	1.060934884	1.020924839	0.583	0.639774832	0.429868529	0.475681344	0.482	0.394790391	0.343	0.335344814	0.480764759	0.546708966	0.554991805	0.566398176	0.508	0.600766094	0.500225821	0.55	0.52283668	0.381746876	0.375890259	0.599223853	0.899590567	1.053673079	1.0565909	1.020443543	1.785973864	2.082434717	3.323723488	3.851999907	4.404191925	2.863575836	2.114552688	2.74552349	1.837746354
b576	B576::PFB0921c::hypothetical protein:: No NR protein Similarities	0.792	1.142562503	0.975909269	1.000625294	0.812248583	0.840896807	0.812	1.300183583	1.245484801	1.945352754	1.909	1.982476817	2.863430607	2.055	2.149980103	3.103697573	3.521576585	2.085	2.960927922	2.995	2.449596399	2.362668861	1.549910929	1.370685789	1.201649382	0.935	0.70893727	0.5235338	0.495	0.324233969	0.487735542	0.345457129	0.323176892	0.265029091	0.333875924	0.261858752	0.321832215	0.365801879	0.310488635	0.583932626	0.706543947	0.804713275	0.702689819	0.679636701	1.090152838	0.748964021
b577	B577::PFB0923c::hypothetical protein:: No NR protein Similarities	0.333	0.367293769	0.343748097	0.432634456	0.308094281	0.310738651	0.516	1.023095259	1.551324865	2.176575317	2.323	2.705254743	3.253575062	2.569	2.764500689	2.863064542	3.216877337	2.882	2.450167995	1.895	1.273567191	1.029809295	0.825476419	0.69893781	0.531151994	0.577	0.49758742	0.482296545	0.508	0.40021456	0.379870966	0.402210807	0.29432181	0.309200599	0.365299545	0.279254957	0.27081003	0.290489734	0.318449881	0.301090259	0.356913942	0.35691865	0.4110506	0.52147506	0.584100351	0.54893724
b579	B579::PFB0925w::hypothetical protein:: protein with DnaJ domain (RESA-like) PFB0925w - malaria parasite (Plasmodium falciparum) 1	1.608	1.72139882	2.269575884	1.720417698	1.367549003	1.215051523	1.434	1.501486992	1.320968686	1.672510199	1.744	1.575914118	1.865287959	1.726	1.616273244	1.814091882	2.303876078	1.414	2.384369462	1.971	1.528094767	1.572306535	1.13942809	0.863676034	0.838531619	0.783	0.570810987	0.389064495	0.58	0.49876362	0.508370522	0.440869123	0.474185149	0.642103001	0.776752516	0.621685628	0.807197016	1.090233073	1.175989958	1.904298036	2.107491777	2.418090903	2.069031225	1.838342764	2.437108419	1.587712801
b586	B586::NULL::#N/A::	0.986	1.118153778	1.043820454	1.006950353	0.986388843	0.892897979		1.419781463	1.147876292		2.143	1.688202859	2.396396727		1.999296375	2.28250843	2.86614461	2.269		2.373	2.088241297	1.826718973	1.445260318	1.318705339	0.8918108	1.071	0.799634667	0.677725256					0.588643621	0.737987493	0.948600428	0.65006888		1.050783859	1.21693353						1.748524666
b587	B587::PFB0930w::hypothetical protein:: probable integral membrane protein PFB0930w - malaria parasite (Plasmodium falciparum) 1	0.536	0.648575709	0.641383638	1.027190526	0.610099748	0.588500927	0.804	1.075197295	1.727020198	1.849780874	2.015	2.150264561	2.622794339	2.169	2.536370527	2.674997045	2.389367273	2.911	1.877721834	1.647	1.434272579	1.12708474	1.102439523	0.941246937	0.726235576	0.928	0.770511635	0.744959895	0.664	0.368618677	0.529005502	0.53463603	0.41455131	0.448179273	0.443858568	0.40560636	0.401636142	0.445895758	0.39465039	0.415791306	0.501379094	0.479403642	0.510942762	0.814876418	0.718795902	0.629629887
b588	B588::PFB0932w::hypothetical protein:: probable integral membrane protein PFB0930w - malaria parasite (Plasmodium falciparum) 0.31	2.077	2.049173699	3.050973939	3.148617461	2.434310179	2.635571125	2.725	2.908243034	3.264028942	2.825540087	2.409	1.907617708	2.107348347	1.597	1.50599633	1.597989564	1.407315403	1.038	1.074158875	1.12	1.012537001	0.786620959	0.631511989	0.646157622	0.511479707	0.486	0.322849378	0.254595216	0.208	0.206125534	0.182900828	0.176841158	0.180825162	0.262874379	0.343695794	0.28474848	0.395094804	0.561852569	0.681255253	1.085749699	1.625536611	1.577817454	1.949619775	1.900232133	2.294859793	1.985493428
b590	B590::NULL::#N/A::	1.325			1.02213054									0.758930161									0.43306242													1.075276888	0.726062854	1.495342332	1.136854851	1.066807125
b593	B593::PFB0935w::cytoadherence linked asexual protein 2:: probable secreted protein PFB0935w - malaria parasite (Plasmodium falciparum) 0.99	0.977	0.856631301	0.804873582	0.675516916	0.57600236	0.427424193	0.443	0.399054521	0.318854521	0.240471509	0.153	0.126486147	0.123877904	0.263	0.180147127	0.066582897	0.105219841	0.132		0.111	0.090106504	0.094469343	0.103748402	0.151942998	0.236067542	0.377	0.549176782	0.847156584	1.027	1.676086468	1.870278243	1.920577226	2.321872137	3.978668406	4.178359052	3.542417672	3.822738552	3.625742214	2.374726315	1.989020476	1.510207241	1.368407722	1.316969291	1.02232033	1.258837	0.977403776
b597	B597::PFB0935w::cytoadherence linked asexual protein 2:: hypothetical protein PFB0945w - malaria parasite (Plasmodium falciparum) 1	0.944	0.669497443	0.537420787	0.721057401	0.476145727	0.544109697	0.378	0.26524692	0.283715439	0.2111833	0.22	0.152299651	0.1865288	0.188	0.2340229	0.030371147	0.126044602	0.225	0.10281	0.157	0.12540596	0.089792641	0.14614992	0.167936995	0.236067542	0.443	0.568314761	1.111612889	1.251	2.460717624	1.874030118	2.462615863	2.586376899	3.063994885	3.174767243	3.067226413	3.548003692	3.470336332	2.263268801	2.015088871	1.419157853	1.14187626	1.711945391	1.460130182	1.40863855	1.091055336
b598	B598::PFB0946c::hypothetical protein:: No NR protein Similarities	3.164	3.239391345	4.201272641	3.447160304	2.534166993	2.933626427	2.99	2.870350541	2.096631041	1.974641032	1.382	1.128049967	1.107781748		0.797193145	0.425196035	0.397862526			0.75	0.302832163	0.227287621	0.359059682	0.316681198	0.285248284	0.381	0.300383047				0.188528558	0.300218713	0.354917472	0.489118712	0.644184146	0.526464239	0.72477662	1.008943742	1.266975552	1.407694736	2.61372707	2.869836566	2.769424564	5.233088017	4.748333258	2.808330986
b599	B599::NULL::#N/A:: probable integral membrane protein PFB0950w - malaria parasite (Plasmodium falciparum) 1	1.237	0.926370623		0.814668364		0.968997242		0.667853844			1.329				1.225673879			1.217			0.71342055	1.258032327				1.011						0.66870634			1.107682485	0.9595383	1.24153969	0.946781347	0.799536673	0.961924666	0.933560609	1.239337443
b60	B60::PFB0105c::hypothetical protein:: hypothetical protein PFB0105c - malaria parasite (Plasmodium falciparum) 1	3.071	2.399032482	2.407913502	2.402259749	1.774282169	1.850480328	1.65	1.946722935	2.075808002	1.681758984	1.249	1.214525155	1.178975965	0.765	0.856961568	0.718394426	0.70256161	0.747	0.642356895	0.673	0.627029786	0.452704558	0.488970716	0.404648186	0.353281644	0.429	0.307871824	0.209772106	0.211	0.286619832	0.311400384	0.366020059	0.455910271	0.80586082	0.790500347	0.781913835	1.410305292	1.500265899	1.964153365	3.089107621	3.637123091	3.549430797	3.128806741	3.374115463	3.693427777	2.43555366
b601	B601::PFB0950w::hypothetical protein::	0.964	0.743886063		0.802018246		0.996900323	1.04	0.473655207			1.184			1.411	1.2627135			1.19		0.752						0.996						0.629225493		0.945916835	0.903428976	0.978765715	1.308261	1.318560447	1.233993328	0.800300523	0.91049475
b606	B606::NULL::#N/A:: No NR protein Similarities	1.011			0.834908613		0.95124075	1.227	1.042041434			1.331			1.424	1.213888604			1.121		0.899	0.849973715					0.909			0.822				0.961836	0.592544713	0.981988	0.791985359	1.130337533	1.141636585	1.039511365	0.971048651	1.213993	1.164266016
b609	B609::PFB0955w::stevor, degenerate, putative:: rifin PFB0955w - malaria parasite (Plasmodium falciparum) 1	0.878			0.838703603											1.355312502			1.196																	0.661859936	0.787407413	0.907933141	0.73997181		0.944980256	1.362100121
b611	B611::NULL::#N/A:: hypothetical protein PFB0960c - malaria parasite (Plasmodium falciparum) 1	0.198	0.192945445	0.596109531	0.226437333	0.149784976	0.256200851	0.073	0.316164834	0.60517286	1.245519115	2.384	2.244483777	3.606698161	3.335	2.859625236	3.684253685	4.401696414	3.133	4.470178753	4.439	2.735707623	2.099838193	1.585997295	1.133174944	0.85656452	0.715	0.565818486	0.380996361			0.230736444	0.37013264	0.326062391	0.492350764	0.435020673	0.447723503	0.334914832	0.773443875	0.276369004	0.424915253		0.662472657	0.428273373	0.531789921	0.342403683	0.307995834
b613	B613::PFB0965c::hypothetical protein:: hypothetical protein PFB0965c - malaria parasite (Plasmodium falciparum) 1	0.983	0.984486737		1.239712764	1.594053095	0.839628503	0.846		0.612981519	0.746078252	1.059	1.045446753	0.778864535	0.952	1.057312139		0.795725052	0.98	1.038792249	0.579	0.796095575	0.64444927		0.579782519		0.791	0.579131839		0.966	0.561955385		0.767408384	0.725224352	0.803706075	0.893609106	0.890869061	1.032217896	1.011334645	0.827969671	0.97365546	1.142367394	1.02465945	1.112592213	0.970745856
b617	B617::PFB0972w::hypothetical protein:: No NR protein Similarities	1.947	1.466850323	2.599909469	1.648311905	0.970557897	1.343151958	1.948	1.236240107	1.233771774	1.271724282	2.729	0.805381217	0.824428831	0.886	1.112029672	0.614431673	0.731058675	0.808	0.899793105	0.506	0.524847143	0.578975477	0.435743289	0.518205602	0.386068797	0.44	0.406890048	0.847156584	0.615	0.394196284	0.999857884	0.569181741	0.620384202	1.121525523	0.944672468	0.65281567	0.574326593	0.869078335	0.79498738	0.611304464	1.956956702	2.158633554	1.843986655	2.788458968	2.668734296	2.067322611
b618	B618::PFB0973c::hypothetical protein:: No NR protein Similarities				1.204292404																															0.875933315	0.929323837	1.054458359	1.150004637
b619	B619::PFB0974c::erythrocyte membrane protein 1 (PfEMP1), truncated, degenerate:: (AF100791) variant-specific surface protein [Plasmodium falciparum] 0.65	1.053			1.289048315			0.482	1.289526266	1.844150471	1.691007952		1.914071077	2.651271992								0.66325815	0.722082494													0.821923968
b627	B627::PFB0985c::hypothetical protein:: probable integral membrane protein PFB0985c - malaria parasite (Plasmodium falciparum) 1			0.862723927	0.852618793				0.814686972		1.25785092		0.597582524	0.552467008			1.397072693	1.09604				1.702734138	1.04945146												1.037491901
b634	B634::PFB1010w::rifin:: rifin PFB1010w - malaria parasite (Plasmodium falciparum) 1																																	0.756003109	0.711053668		0.784660624	1.070157522	1.16076352
b639	B639::PFB1020w::stevor, putative:: rifin PFB1020w - malaria parasite (Plasmodium falciparum) 1	1.383														1.587651805			0.928												0.752283	0.511184401	1.005115776	0.809865919	1.467356136	0.88477121	0.901856163	1.195750521	1.030461508
b64	B64::PFB0106c::hypothetical protein:: No NR protein Similarities	3.8	4.106483617	4.145098845	6.350365236	3.922417791	3.331879386	3.458	3.445841682	3.867900333	2.999727833	2.241	1.815979655	1.708660868	0.965	0.79971854	0.554857468	0.442800175	0.497	0.321589682	0.239	0.219228189	0.167425865	0.115476485	0.097563401	0.05655785	0.063	0.036611784	0.026893859	0.031	0.044384697	0.051587415	0.095411969	0.105801959	0.221934924	0.309326218	0.305807052	0.613574424	0.80930677	1.044060658	1.36989547	2.657430545	2.373311546	3.236736341	3.178132529	4.042125564	2.984490934
b645	B645::PFB1035w::rifin:: rifin PFB1035w - malaria parasite (Plasmodium falciparum) 1	3.101			2.547736105	2.664467588			2.556553847				1.606890381	1.228811857		1.85197984							0.551850575										0.69255932				0.817621876	0.974654451	0.781811855		1.257801231					2.463544031
b653	B653::PFB1050w::rifin:: rifin PFB1050w - malaria parasite (Plasmodium falciparum) 1																																		1.369316964	1.265782566	0.755361739		1.150004637
b68	B68::PFB0110w::hypothetical protein:: probable integral membrane protein PFB0110w - malaria parasite (Plasmodium falciparum) 0.9	0.394	0.28593122			0.160744847			0.401422766		0.850899147	1.168	1.080294991	1.962112182	1.586	2.048963119	2.255641644	3.107273442	2.152	3.525149095	3.572	3.063621124	2.145669876	2.240063316	1.934474228	1.226239826	1.203	0.698120143	0.435680533	0.405		0.23448825		0.248153675	0.432018947	0.475282189	0.460541789	0.294358717	0.625210415	0.409435576	0.486176028	0.844939104			1.664135773	1.734677412
b69	B69::PFB0115w::hypothetical protein:: probable secreted protein PFB0115w - malaria parasite (Plasmodium falciparum) 1	0.141	0.172023658	0.165166767	0.145476498	0.175358008	0.244785958	0.252	0.60864693	0.564827979	1.729545016	1.466	1.90245492	3.286324397	2.019	2.610449768	2.59439669	3.215781377	2.594	2.413978753	2.376	1.538313065	1.706060161	0.852541194	1.096388741	0.935253766	0.86	0.807955519	0.704619144	0.541	0.643954253	0.377995056	0.353682316	0.395314609	0.325360893	0.373155435	0.290242032	0.201472193	0.210395855	0.170598157	0.183782364	0.20152283	0.221263221	0.298528349	0.441248104	0.39779251	0.481882778
b70	B70::PFB0120w::hypothetical protein:: probable integral membrane protein PFB0120w - malaria parasite (Plasmodium falciparum) 1	2.24	2.12704931	2.040689953	2.111306734	2.083594162	2.071168214	1.975	2.445245038	3.007644158	2.928819563	2.107	2.272878723	2.564415083	1.398	1.257662611	0.947346119	0.712425974	0.635	0.426044645	0.335	0.231304315	0.15807246	0.120889443	0.077570902	0.055738175	0.061	0.046596817	0.034065555	0.036	0.055668943	0.117244125	0.185888839	0.29432181	0.596854138	0.633382241	0.672958663	1.482259734	1.56362371	2.176832433	4.174857552	5.203173725	4.463458647	4.448072647	4.460617262	4.28004592	3.452735729
b73	B73::PFB0125c::hypothetical protein:: probable membrane associated protein PFB0125c - malaria parasite (Plasmodium falciparum) 1	0.455	0.498636127	0.746184888	0.365588763	0.37507131		0.523	0.564833824	0.541401963	0.961886036	0.809	1.041574701	1.492230401	1.228	1.596911635	1.305959314	1.834770987	1.489	1.629332836	1.355	1.032973485	1.573241918	1.293697454	1.492240245	1.227059446	1.224	0.857880681	1.113405789	1.01	1.08930575	0.974533199	0.894075989	0.957026825	1.008403333	0.955474314	0.890869061	0.554702657	0.631187565	0.531128916	0.563077887	0.751461688	0.612425	0.560314774	0.481361565	0.343662503	0.312541907
b77	B77::PFB0130w::polyprenyl synthetase, putative:: prenyl transferase PFB0130w - malaria parasite (Plasmodium falciparum) 1	1.363	1.103043579	1.343132818	1.070201018	1.253079209	1.482667286	1.31	1.338075934	1.71400574	1.282514714	1.558	1.104817808	1.240202952	1.024	1.022797963	0.740588718	0.737634896	0.655	0.710622738	0.982	0.860191957	0.888572989	1.174612361	0.834886824	0.955745721	1.167	0.882011112	0.992383428	1.2	0.831272729	0.640621925	0.580696978	0.732919055	0.771385486	0.839599759	0.669296296	0.919707495	1.133268605	1.337489495	1.717908825	3.610415154	3.529675328	3.258551936	3.362654483	2.668734296	1.992312572
b78	B78::NULL::#N/A:: hypothetical protein PFB0135c - malaria parasite (Plasmodium falciparum) 1	0.729	0.682283028	0.85937023	0.44654957	0.360458149	0.450253941	0.397	0.367082783	0.243370597	0.252803383	0.445	0.132939525	0.398687522	0.474	0.516028897	0.11330774		0.686	0.421932249	0.623	0.433811718	0.533143793	1.21430732	1.248331692	1.591816644	1.513	1.569314227	2.096824606	2.1	1.584307958	1.665804549	1.463257779	1.859228958	1.529842634	1.351215534	1.026376437	0.872610081	1.001771177	0.834793645	0.662137889	0.72232587	0.711203248	0.768136468	0.827483481	0.745231514	0.804653333
b88	B88::PFB0140w::hypothetical protein:: metal binding protein (DHHC domain) PFB0140w - malaria parasite (Plasmodium falciparum) 0.96	0.754	0.813625386		0.593291112	0.53825169	0.488303573	0.423	0.277088289	0.303237145	0.271301183	0.698		0.219278135	0.599	0.729848389			0.85	0.37505088	0.837	0.450532518	0.658479356	1.030266684	1.084393157	1.412306958	1.697	1.37127773	2.524436978	2.163	2.136483655	1.807435474	1.212390039	2.150665355	1.484593835	1.397368902	0.966863035	0.553394413	1.044806709	0.689216533	0.899360487	1.213993	0.825785927	1.117184967	0.997106135	0.956716108	0.621674242
b91	B91::PFB0145c::hypothetical protein:: hypothetical protein PFB0145c - malaria parasite (Plasmodium falciparum) 1	2.129	1.948051671	1.767368314	0.972794989	1.234812767	1.239149615	1.087	0.870341447	0.51277011	0.605803222	0.51	0.521432718	0.518293765	0.27	0.302209429	0.184563126	0.211535724	0.293	0.189992885	0.164	0.166279012	0.298373465	0.506111751	0.30468571	0.418855951	0.516	0.683142589	0.822952101	0.792	0.627404016	0.72878949	0.585632114	1.067637974	1.789485008	1.612424257	1.375216156	1.656258468	2.19959308	3.084414431	3.523147052	4.717576698	5.186515286	3.388296858	3.143749592	2.759370594	2.916300039
b92	B92::PFB0150c::protein kinase, putative:: serine/threonine-specific protein kinase (EC 2.7.1.-) PFB0150c - malaria parasite (Plasmodium falciparum) 1	1.79	1.666769766	1.175450778	1.137246673	1.025357297	0.797773919	0.59	1.069276611	0.774361002	0.946471211	0.519	0.836357402	0.76747344	0.393	0.578322763	0.47075276	0.475681344	0.554	0.549416626	0.495	0.398512248	0.436803787	0.460101591	0.486217584	0.52377488	0.366	0.463471887	0.424922994	0.414	0.609349232	0.74098289	0.953297235	1.21576076	1.422107337	1.193115453	1.265345352	1.836798501	2.317940722	2.16432186	2.510388845	2.440125918	2.923835498	2.119551306	2.218847652	2.168976213	1.829790776
b93	B93::PFB0150c::protein kinase, putative:: hypothetical protein PFB0155c - malaria parasite (Plasmodium falciparum) 1	1.41	1.194867013	2.06416533	1.561026001	2.078723169	2.21956175	2.107	2.200128451	2.595085263	2.079461881	1.899	1.861153391	1.732866839	1.539	1.592702594	1.18797901	1.066446909	1.086	1.255104499	0.873	0.865765539	0.882025637	0.675717852	0.734124586	0.795088653	0.618	0.669829236	0.617662327	0.588	0.711659703	0.767245571	0.548618835	0.713682296	0.832794644	0.897537007	0.661971561	0.557319185	0.790179907	0.697177745	1.070108615		2.10200057	1.535124696	1.531188225	1.358285118	1.045594739
b95	B95::PFB0160w::ERCC1 nucleotide excision repair protein, putative:: ERCC1-like excision repair protein PFB0160w - malaria parasite (Plasmodium falciparum) 1	1.539	1.171620595	1.344809617	1.1170065	1.104511954	1.447154302	1.523	1.47188357	1.868877878	1.381169707	1.362	1.328104632	1.715780281	1.064	0.981549301	0.772127997	0.663104221	0.517	0.480328313	0.383	0.426380239	0.44896319	0.518741989	0.258303111	0.345904531	0.33	0.668165036	0.538773672	0.478	0.1948413	0.791632315	0.389050533	0.58575815	0.945916835	0.799338242	0.72331612	1.580379216	1.484725283	1.756023658	2.36570919	3.808296143	3.720646538	2.765979982	3.238875746	2.171493855	2.432144359
b96	B96::NULL::#N/A:: No NR protein Similarities																																				0.858823441		0.871469166
b98	B98::PFB0170w::hypothetical protein:: hypothetical protein PFB0170w - malaria parasite (Plasmodium falciparum) 1	0.492	0.533505788	1.296181863	0.395949061	0.317836413	0.400789454	0.357	0.210776568	0.208231515	0.144899491	0.49	0.073568475	0.180833274	0.521	0.596000776	0.05957417	0.107411917	0.78	0.458943863	0.625	0.538781124	0.949370087	1.254002387	1.52982609	1.746735983	2.512	1.917958286	2.099514011	2.048	1.716709855	1.914361969	1.543864388	1.799595206	1.230338225	1.111610386	0.790154148	0.621423967	0.759098674	0.647135656	0.530492354	0.768457589	0.521549025	0.742876359	0.536374326	0.513605486	0.286402037
b99	B99::PFB0175c::hypothetical protein:: MAK16 homolog PFB0175c - malaria parasite (Plasmodium falciparum) 1	1.488	1.196029389	1.800904682	1.186582224	2.408737247	1.912628089	1.58	2.322094577	1.807709959	2.897989913	1.881	2.390330098	2.118739442	2.083	2.012765346	1.731155314	1.616659026	1.729	1.583273961	1.133	0.854618376	1.228101386	1.10785252	0.866874793	0.756563699	0.748	0.588284816	0.422233589	0.474	0.60558782	0.685643649	0.470479746	0.491498174	0.563456144	0.717833234	0.553931967	0.835978777	0.783007271	0.675568653	0.887629694	0.991832247	1.191923877	0.973661717	0.69682817	0.975598645	0.770557818
c101	C101::PFC0150w::hypothetical protein, conserved:: hypothetical protein C0150w - Plasmodium falciparum 1	1.122	1.12861468	0.771337214	0.657806736	0.584526707	0.481961974	0.396	0.4298421	0.262892303	0.352999839	0.267	0.276204452	0.283352917	0.226	0.317361996	0.234792327	0.32223576	0.393	0.476215917	0.368	0.399441197	0.54717388	0.572871591	0.747719502	0.953286667	0.809	1.058413355	1.264907894	1.31	1.46093361	1.68268771	1.447629912	2.098726077	2.787114683	3.030414934	2.218474659	2.125924125	2.15297123	1.659351329	1.883443413	1.245556846	1.357871357	1.122925891	0.828629566	1.012104973	0.769421316
c105	C105::PFC0155c::DNA-directed RNA polymerase subunit I, putative:: hypothetical protein C0155c - Plasmodium falciparum 1	1.34	1.111179798	1.552735318	1.6799372	1.719482696	1.622182615	1.351	1.577271836	1.919634356	1.866737071	1.684	1.636575909	2.147217095	1.456	1.654996461	1.126068628	1.567337143	1.638	1.219737873	1.628	1.095212026	1.246808168	1.525552546	1.067599531	1.148370298	1.259	0.85288813	0.837295522	0.968	0.659752172	0.725037671	0.570826803	0.54728469	0.409394515	0.469390249	0.488925041	0.510221771	0.424377992	0.415122176	0.608697617	0.724753824	0.766519049	0.986291805	1.306552844	1.272684254	1.08423626
c11	C11::PFC0010c::rifin:: (AL034560) PFC0010c (MAL3P8.2), rifin (3D7-rifT3-1), len1	0.916			0.737502584			0.55	0.75666418	0.551813521	0.992715686		1.475241534	0.975360543			1.467160025	1.37005				1.528094767	0.631354511											0.806980391	0.742296917
c111	C111::NULL::#N/A:: (AL034558) putative Ankyrin repeat protein [Plasmodium falciparum] 1	0.741	0.648575709	0.802358384	0.698287159	0.599139905	0.578354376		0.708114512	0.685862582	0.981925345	1.179	1.006726463	1.395406347		1.64152759	1.398240868	1.858883818	1.557	2.347357995	2.022	1.901525787	1.431070173	1.722223475	1.172360169	0.994270675	1.223	0.756366157	0.674139401	0.73		0.576841104	0.685156665	0.723300647	1.073044575	1.097862614	0.960453933	0.732626163	1.054370177	0.691491146	0.814638125	1.397305971	1.220898843	1.403083295	1.53348053	1.392273655	0.805789834
c113	C113::PFC0160w::binding protein, putative::	0.775	0.761320877	0.902129139	0.789368128	0.501718769	0.433765792	0.352	0.451156592	0.300634265	0.345292427	0.528	0.162625053	0.246331922	0.458	0.482356569	0.162368817	0.165502032	0.594		0.259	0.228517524	0.231028974	0.425819523	0.662151607	0.742629189	1.137	1.018473245	1.740929232	2.037	2.446424386	2.134781049	2.15170442	2.428635992	2.503770569	2.490321581	1.715815617	1.696814583	1.403436024	0.909856814	1.085749699	0.963910478	0.802079223	1.140148665		1.093929375	0.716005075
c114	C114::PFC0165w::hypothetical protein:: (AL034558) hypothetical protein, PFC0165w [Plasmodium falciparum] 0.54	0.583	0.598595813	0.686657795	0.70967228	0.722134046	0.764797544	0.578	0.898760746	0.564827979	0.779990877	0.479	0.567896997	1.022348705	0.833	0.89315934	0.773296103	1.170570675	0.821	0.80191802	0.805	0.777516933	1.17198104	1.20257923	1.258727801	1.417224968	1.299	1.388751559	1.455854246	1.335	1.112626536	1.013927165	0.914638895	1.198447706	1.137685818	1.189187434	0.709582228	0.709077456	0.964712795	0.572072487	0.742949961	0.735679766	0.90480851	0.762395475	0.896249424	0.678513111	0.887619017
c115	C115::PFC0165w::hypothetical protein:: (AF234633) thioredoxin-like redox-active protein [Plasmodium falciparum] 1	0.378	0.470740411		0.495885083	0.371418029	0.431229145		0.564833824	0.655929299	0.894060694	1.357	1.014470567	1.376895839	1.662	1.822516453	1.72648289	2.159198831	1.714	2.620421369	2.744	2.818382648	1.988532772	2.008208224	1.700961975	1.497553551	1.992	1.030122497	0.884807984	0.903	0.534873232	0.632180345	0.639095717	0.531895282	0.739064833	0.741400935	0.654646826	0.434342635	0.760294089	0.406023589	0.479658929	0.79637943	0.6400829	0.486830858	0.856135929	0.878668243	0.544391166
c116	C116::PFC0170c::dihydrolipoamide acyltransferase, putative:: (AL034558) predicted using hexExon; MAL3P2.3 (PFC0170c) Lipoamide acyltransferase, len1	0.511	0.423085199	0.454418216	0.304868129	0.281303492	0.260005803	0.199	0.227354498	0.205628635	0.265135257	0.38	0.37945845	0.47272947	0.618	0.890633896	0.726571237	0.991916169	0.98	1.621930562	1.238	1.322800615	1.503091374	1.927915996	1.808121634	1.500832225	1.506	1.576802954	1.056928716	1.288	1.2029005	1.405991503	0.963989966	1.244615812	1.302520977	1.43173845	1.004402233	0.889617489	0.824847387	0.682392627	0.553953941	0.546296836	0.563694408	0.407606018	0.375920482	0.354992041	0.261398685
c117	C117::PFC0175w::IBR domain protein, putative:: (AL034558) predicted using hexExon; MAL3P2.4 (PFC0175w), Hypothetical protein, len1	0.516	0.493986864	0.883684157	0.483234965	0.484670074	0.66460019	0.762	0.518652436	0.435984756	0.870938456	0.834	0.736975399	1.043706944	1.167	1.167589053	1.161112295	1.490614416	1.134	1.371074205	1.4	1.479790319	1.721960903	2.442147135	1.714556843	1.564767243	1.378	1.277251982	1.255046779	1.115	0.804942849	0.690333409	0.766585829	0.830064445	0.865115233	1.033051421	0.750783793	0.663288365	0.900159568	0.508382483	0.637372859	0.888642868	0.898223302	0.638391409	0.901979914	0.816985199	0.963765557
c118	C118::PFC0176c::hypothetical protein:: (AL034558) hypothetical protein, PFC0176c [Plasmodium falciparum] 0.95	1.21	0.779918066		0.669191857				0.679695213		0.602720248		0.354935633	0.607998448		1.375515859			1.155		0.601		0.685604202		0.914057105		1.059	1.051756752		0.94	1.267596812	1.590768269	1.294641759	1.478341875	1.526610678	1.462180095	1.067577948	1.089781419	1.195431	1.003117155	0.877202304		0.742812266			1.170718419
c119	C119::PFC0180c::hypothetical protein:: (AL034558) predicted using hexExon; MAL3P2.5 (PFC0180c), Hypothetical protein, len1	2.406														1.79557851								1.39654366									0.81182427		1.157078197	1.068403002	0.826777767		1.090233073
c122	C122::PFC0180c::hypothetical protein:: (AL034558) predicted using hexExon; MAL3P2.5 (PFC0180c), Hypothetical protein, len0.99																																		0.794009886		0.780082678	0.730009675	0.987425976
c123	C123::PFC0185w::hypothetical protein:: (AL034558) predicted using hexExon; MAL3P2.6 (PFC0185w), Hypothetical protein, len1	2.119	1.944564681	1.060588638	1.163811981	1.008308603	0.900507883	0.798	0.73179725	0.640311942	0.477860044	0.491	0.338156843	0.254875243		0.301367631	0.158864465	0.214823834	0.292		0.106	0.092893301	0.094469343	0.04330368	0.0367862		0.045	0.113163702	0.271627989	0.414	0.838795552	1.302816772	1.612955809	2.308406492	3.365653974	3.734500338	2.642392665	4.510883868	4.829541194	4.070471855	5.54344923	3.75488027	3.461189032	2.584566603	1.332913123	2.03805705	1.181976597
c125	C125::PFC0190c::EH (Eps15 homology) protein:: (AL034558) putative PAST protein [Plasmodium falciparum] 1	1.979	1.57959556	1.693588184	2.359249257	1.797419605	1.316517182	1.696	2.03079671	2.50398406	2.128789469	1.841	1.644320013	1.734290789	1.215	1.153278334	1.019769663		0.931	0.894858289	0.664	0.800740235	0.506018948	0.675717852	0.538198082	0.429511787	0.55	0.39690502	0.438369911	0.494	0.590542175	0.716596091	0.720524881	0.814675095	0.847877599	0.98984392	0.919252313	1.368441011	1.310192324	1.331802895	1.521092379	1.742079886	1.529086941	1.559236634	1.97587465	1.889514396	1.608170097
c127	C127::NULL::#N/A::	1.33	1.372702275	1.45715661	0.986710104	1.057019117	0.95124075	0.701	1.040857312		1.173069289	1.335	0.904763143	1.131987804	1.586	1.274498875	0.686855147		1.153		1.055	0.69298401	0.752948707	1.08980923	0.966037556	0.8918108	1.454	0.958563031		1.402		1.074894164	0.811001763	1.093607498	1.355311349	1.249088692	1.051097322	1.257238854	1.234880214	0.974684089	1.992930766				1.7191485	1.53452228	0.916031889
c128	C128::PFC0195w::hypothetical protein:: (AL034558) Hypothetical protein, PFC0195w [Plasmodium falciparum] 0.67	0.604	0.662523532	0.851824587	0.621121379	0.392120004	0.503523456	0.312	0.354057256	0.209532965	0.309838292	0.575	0.098091297	0.290472331	0.649	0.685232535	0.185731232	0.436223922	0.786	0.670321198	0.957	0.794237733	1.313217401	1.680724112	1.942471221	1.707391312	1.722	1.987853403	1.93008279	1.885	1.409778307	1.058948889	1.044596574	1.397547659	1.018099522	1.289350208	0.890869061	0.919707495	0.786593589	0.636899763	0.80942443	0.944486551	0.75993384	0.825545713	0.888226698	0.809432199	0.768284815
c129	C129::PFC0195w::hypothetical protein:: (AL034558) Hypothetical protein, PFC0195w [Plasmodium falciparum] 1	1.038	1.01354476	0.889553001	0.767862883	0.963251334	1.026071708	0.86	0.746006934	0.743126211	0.621218048	0.853	0.544664838	0.561010287	1.017	0.826656432	0.366790006	0.508562545	0.625	0.481150782	0.721	0.574080567	0.856771448	1.263926181	1.719355076	1.204928153	1.355	1.490266033	1.697002572	1.596	0.967435948	0.957650039	0.886673284	1.107073258	1.417797848	1.438612453	1.163714915	1.325268408	1.489507088	1.542207215	1.923849333		2.066440475	1.570718483	1.485344308	1.367096939	1.09673791
c132	C132::PFC0200w::60S Ribosomal protein L44, putative:: 60S RIBOSOMAL PROTEIN L44 1	0.88	0.965889548	1.238331568	1.349768911	1.27499897	1.728721568	1.436	2.079346378	2.287943847	2.951941801	2.225	2.261262567	2.614250975	1.995	1.958889461	1.844463055	2.095628415	1.432	1.662232005	1.737	1.383181202	1.659293205	1.658170133	1.277120902	1.246731782	1.154	0.923615472	0.737788238	0.77	0.528854956	0.685643649	0.472947265	0.478994324	0.3210515	0.367263525	0.293904399	0.315290897	0.239086204	0.28433025	0.381902369	0.446749425	0.6400829	0.568352075	0.794246628	0.911397959	0.784196037
c137	C137::PFC0210c::circumsporozoite (CS) protein:: CIRCUMSPOROZOITE PROTEIN PRECURSOR (CS) 1	0.819	0.85314438	1.123469428	1.029720595	1.136173846	1.417982917	1.073	1.667266295	1.822025769	2.062505683	1.269	1.849537234	2.111620029	1.167	1.167589053	1.405249504	1.468693637	0.881	1.195063398	1.114	1.329303118	1.220618651	1.389326366	1.120379718	1.095091116	1.185	0.921119196	1.138506723	1.211	0.663513628	0.843219737	0.691736814	0.78197269	0.704589499	0.690337573	0.631757098	0.801963961	0.570220585	0.607329391	0.658227599	0.706543947	0.729641848	0.622316807	0.866450824	0.861044527	0.716005075
c138	C138::PFC0215c::hypothetical protein:: (AL034558) hypothetical protein, PFC0215c [Plasmodium falciparum] 0.59	0.872			0.560400745			0.597	0.961520028		0.914100004	1.238	0.604035893	0.841515473	1.281	1.205470523			1.11		0.661		0.93534	1.78447252	1.904085734		1.843	1.494426459	2.473338714	1.738	0.945619708	0.907938499	0.813469331	0.813713271	0.994397718	0.852365555	0.718738174		1.212167104	0.867775936	1.021882037	0.954198514			1.44752305	1.485427594	1.006953151
c141	C141::PFC0220w::hypothetical protein:: (AL034558) hypothetical protein, PFC0220w [Plasmodium falciparum] 1	0.509		0.919735772	0.406069185	0.459097033			0.451156592	0.269399532	0.348375378	0.74	0.2374842	0.491239978		0.801402186	0.266331588	0.415399169	0.74		0.759	0.731070271	1.04945146	1.444358116	1.980057256	1.866409042	1.775	1.93459999	2.04214054	2.168	1.331540896	1.330017338	1.036371412	1.342723083	1.20986857	1.294260144	0.863401387		0.951563081	0.909856814	0.972352055		1.23406926	0.776173735		0.918951034	0.82624713
c142	C142::PFC0221c::hypothetical protein::	1.933	1.566810114	2.06416533	2.098656616	1.65250574	1.962092651	1.087	1.346364864	1.58906673	1.559981754	1.312	1.075132281	1.194638657	1.027	1.105295186	0.941505519	1.239621286	1.132	2.012608582	1.594	1.827211218	1.124278701	2.010914723	1.351493046	1.196731371	1.278	0.958563031	0.787093655	0.804	0.680816093	0.801949833	0.548618835	0.562674039	0.367377704	0.453678468	0.44589232	0.540311777	0.517621621	0.419671435	0.576112084	1.008828147	0.887687015	1.093073097	1.422308923	1.216036568	1.149017718
c143	C143::PFC0225c::elongation factor (EF-TS), putative:: (AL034558) putative elongation factor (TS) [Plasmodium falciparum] 1	0.834	0.696230851		0.867798905	0.664899149		0.699	0.787451795	1.159589242	1.035877234	1.21	0.966715592	1.124868391	1.14	1.159170971	1.013928994	0.978763727	1.142	1.032212396	1.147	1.07013077	0.842741361	1.023951591	1.088391653	1.178698372	1.214	1.311367515	1.424478106	1.352	1.314990703	1.210897331	1.070917172	1.139775605	1.028873052	1.156781838	0.980596872	0.579559608	0.915700114	0.709688319	0.955407568		1.056268468	1.024181934	1.100255015	0.981892824	0.82624713
c145	C145::PFC0230c::hypothetical protein:: (AL034558) predicted using hexExon; MAL3P2.15 (PFC0230c), Hypothetical protein len1	0.287	0.304528358	0.34542492	0.245412529	0.169269194	0.242249311	0.211	0.13143932	0.089799841	0.1834366	0.363	0.307180657	0.485544431	0.637	1.011012588	0.852728352	1.067542935	1.172	1.434405085	1.38	1.477932367	1.480643168	1.982947639	1.75294233	1.701653584	1.788	1.561825401	1.749893844	1.676	1.584307958	1.022368801	1.054466749	0.986843758	0.811247585	0.783626402	0.756277317	0.664596609	0.673027681	0.500421237	0.612607868	0.6069965	0.480720708	0.382345943	0.563880724	0.425486905	0.355729501
c146	C146::PFC0235w::hypothetical protein:: (AL034558) Hypothetical protein, PFC0235w [Plasmodium falciparum] 1	0.768	0.98332443	0.950756893	0.962674865	1.328580476	1.411641318	0.971	1.366495304	0.7014799	1.606226413	1.235	1.377150266	1.91370007	1.062	1.0758319	1.189147186	1.534455974	1.056	0.950786895	1.092	1.028328825	1.129890668	0.772248966	0.824490714	0.849187455	0.778	0.912798344	1.053342807	0.913	0.927564969	0.910752378	0.917106463	1.324448147	1.806722707	1.879525066	1.475015437	1.480951412	1.380722771	0.996293181	1.218698638	0.891070895	1.161631964	0.961031696	1.24695578	1.252542821	1.086509262
c147	C147::PFC0240c::hypothetical protein:: (AL034558) hypothetical protein, PFC0240c [Plasmodium falciparum] 0.72	2.348	2.178191374	2.15890579	2.608456852	2.336889152	2.314685885	2.184	2.731806273	2.393361016	2.8902825	2.075	2.143811192	2.110196078	1.461	1.29554408	1.258066343	1.031373623	1.038	0.85373423	0.688	0.838826496	0.599552915	0.604447215	0.564588176	0.473774469	0.498	0.477617365	0.406993745	0.401	0.425039893	0.429582478	0.478704908	0.54055181	0.680887759	0.708995339	0.639081833	0.818971369	1.031656924	1.338626869	1.845644147	2.145125582	2.262679946	2.078216594	1.620584025	1.850490426	1.682043702
c152	C152::PFC0245c::hypothetical protein:: (AL034558) predicted using hexExon; MAL3P2.18 (PFC0245c), Hypothetical protein, len0.82	1.205	1.012382453	0.940696002	1.180257165	1.02 170398	1.098365982	0.973	1.043225557	1.147876292	1.308719881	1.308	1.223559918	1.412492905	1.233	1.700454164	1.303623102	1.374434104	1.618	1.515008166	1.468	1.215973311	1.178528391	1.097026525	1.006822255	0.836892282	0.942	0.999335265	0.749442255	0.757	1.026113984	0.855413136	0.932734232	1.174401714	1.489980599	1.555468984	1.345917326	1.477026602	1.855308967	1.484203845	2.015088871	1.472573581	1.299921426	1.303191099	1.02232033	1.066234943	0.933079613
c154	C154::PFC0241w::hypothetical protein:: (AY003872) PV1H14190_P [Plasmodium vivax] 0.8	0.993	0.991460649	1.032921114	0.894364213	0.533380624	0.825677	0.634	1.011253819	0.842036228	0.82469398	0.77	0.453026939	0.468457831	0.495	0.729006591	0.247641649	0.540347721	0.818	0.62672978	0.707	0.586156707	0.634160495	1.04650557	0.96923641	1.293453421	1.38	1.119987719	1.558947385	1.597	1.229982698	1.504476586	1.153991349	1.488922107	1.33376429	1.308008033	0.879882013	1.067540956	0.906136717	0.939427118	1.053164205	1.039178016	1.048366233	0.954142532	1.340935781	0.942868929	0.920577963
c156	C156::PFC0250c::AP endonuclease (DNA-(apurinic or apyrimidinic site) lyase), putative:: (AL034558) putative AP endonuclease [Plasmodium falciparum] 0.99	0.58	0.53466813	0.593594284	0.469319813	0.34828052	0.408399358	0.272	0.226170358	0.216040194		0.283	0.108416699	0.158051126	0.254	0.321571037	0.189235603	0.27401	0.4	0.391500489	0.611	0.620527228	0.650061293	0.997788912	1.220342218	1.322961876	1.565	1.645866145	1.70507068	1.96	1.976247511	2.418042898	1.86135598	2.107382661	2.082525248	2.034679162	1.567490091	1.225840526	1.081865021	0.693765826	0.835492826	0.837655167	0.850809814	0.746320873	0.655568659	0.702431081	0.562575425
c163	C163::PFC0261c::hypothetical protein:: (AL034558) hypothetical protein, PFC0261c [Plasmodium falciparum] 1	0.967	1.02051874	0.520652603	1.030985592	0.812248583	0.536499793	0.31	0.406159328	0.361802262		0.696	0.255553649	0.303287291	0.955	0.69701786	0.239464803	0.411015	0.665	0.996023252	0.975	0.954014145	0.906344443	1.59862748	1.336298703	1.648374402	1.875	1.362956878	1.591220029	1.917	1.046425677	2.036295967	1.425421994	1.644739597	1.299288892	1.420936662	1.109695091	1.344892304	1.029266093	0.638037069	0.873292092	0.976050396	1.022025398	1.003514579	1.071602568	1.198412852	0.448923832
c164	C164::PFC0262c::hypothetical protein:: (AL034558) hypothetical protein, PFC0262c [Plasmodium falciparum] 1	0.841	0.948454734	0.657313423	0.901954268	0.677076777	0.346251635	0.378	0.344584168	0.296729916	0.198851426	0.409	0.141974249	0.170866076	0.241	0.396492027	0.220774864	0.268529805	0.522	0.694995624	0.648	0.782161593	0.824969907	0.750597135	1.32110436	1.102468278	1.259	1.146614525	1.18870859	1.3	1.241266932	2.242645653	1.441049763	1.82556473	1.846584742	1.662505644	1.146318656	1.454786217	1.182281286	0.685804546	0.935856271	0.783025462	0.925881241	0.78421107	0.612016843	0.6294185	0.618264738
c169	C169::PFC0265c::hypothetical protein:: (AL034558) hypothetical protein, FC0265c [Plasmodium falciparum] 0.56	1.076	1.318073083	1.864623821	1.773548163	1.787677618	1.08060949	1.1	1.185322193	1.198632692	1.314885829	1.317	1.219687866	1.352689783	0.968	1.098560701	0.983557891	1.113576676	0.895	1.250992103	1.192	1.118435328	1.113989926	1.538182839	1.206747255	1.109025724	1.195	1.285572834	1.058721617	1.218	0.886189354	1.08521157	0.869400503	0.86372873	0.719672454	0.905392927	0.577737274	0.412102212	0.555875419	0.423083422	0.505727363	0.801235412	0.873199493	0.832434877	0.970745856	1.173236061	0.969448131
c171	C171::PFC0270w::hypothetical protein:: (AL034558) hypothetical protein, PFC0270w [Plasmodium falciparum] 0.77	0.403	0.483525962	0.633837945	0.786838059	0.756231434	0.579622681	0.685	0.995860082	1.099722752	1.569230722	1.59	1.379731582	2.164303653	1.509	1.649103824	1.606166375	1.48403813	1.905	1.533925208	1.755	1.264277759	1.399268688	1.423608434	1.339497462	1.315584811	1.357	1.166584531	1.015691461	1.148	0.671788724	0.756928054	0.613597675	0.508811229	0.492350764	0.513579726	0.407437543	0.342764375	0.396883077	0.175147433	0.294573141	0.411543611	0.430673051	0.429421579	0.56731901	0.576547351	0.526206907
c174	C174::PFC0271c::glutaredoxin, putative:: (AF276083) glutaredoxin-1 [Plasmodium falciparum] 1	0.316	0.538155085	0.616231362	0.628711472	0.790328823	0.705186469	0.681	1.280053143	0.944850536	1.771165191	1.434	1.898582868	2.399244459	1.664	1.696245223	2.107290307	2.094532455	1.77	1.714870831	1.643	1.786338139	2.446849381	1.105146022	1.991253008	1.610669262	1.22	1.277251982	0.992383428	0.834	0.754539865	1.017679041	0.648965892	0.679056188	0.621633282	0.665787838	0.425749353	0.285200891	0.323961798	0.22632688	0.291966313	0.35205796	0.422770816	0.365123135	0.226927601	0.380168757	0.413691816
c176	C176::PFC0275w::FAD-dependent glycerol-3-phosphate dehydrogenase, putative:: (AL034558) predicted using hexExon; MAL3P2.24 (PFC0275w), Glycerol-3-phosphate dehydrogenase, len 654 aa; Similarity to glycerol-3-phosphate dehydrogenases. C.elegans glycerol-3-phosphate dehydrogenase (TR1	0.558	0.51955793	0.5768261	0.492090055	0.347062736	0.380496315	0.34	0.254589674	0.226451771	0.231222609	0.229	0.135520871	0.206463174	0.249	0.218028534	0.158864465	0.238936714	0.313	0.33886176	0.454	0.515557822	0.614518385	1.004104112	1.097188383	1.15656708	1.674	1.62090349	1.785752289	2.043	1.977751968	2.235141902	1.774169222	1.894816948	2.03081228	1.859885324	1.630665807	1.284712293	1.004162009	0.751769196	1.00884784	0.73932177	0.663789683	0.702689819	0.649838101	0.659630574	0.558029352
c179	C179::PFC0280c::hypothetical protein:: (AL034558) predicted using hexExon; MAL3P2.25 (PFC0280c), Hypothetical protein, len1	0.638	0.696230851	0.668212762	0.717262335	0.602793186	0.299323758	0.3	0.320901395	0.27981111	0.220432222	0.309	0.139392904	0.25202747	0.226	0.344299889	0.135502032	0.263049594	0.426	0.495132958	0.551	0.626100865	0.707117023	1.065450955	0.986829774	1.19263298	1.481	1.469463903	1.714931795	1.836	1.759589927	2.011909167	1.611310796	1.836144962	2.004955731	1.99539968	1.353242061	1.32657673	1.135659436	0.749494516	0.804210736	0.633704364	0.784957649	0.749765455	0.75642537	0.878668243	0.648950613
c18	C18::PFC0025c::stevor, putative:: (AL034560) PFC0025c (MAL3P8.4), stevor (3D7-stevorT3-1), len1	0.469	0.609056715	1.080710519	0.641361628	0.893838809	1.014656815	0.902	1.271764213	0.937041877		1.568	1.71530707	1.873831322	1.335	1.394877467	2.071078535	1.959719506	1.36		1.388	1.373891881	2.163441386	1.195362043	1.739347462	1.220502001	1.166	1.015976969	1.155539549	0.931		0.922007781		0.670399718	0.872656743	1.035015372	0.641828567	0.450041799	0.847560569	0.751769196	0.680385781	0.809733326		0.641835992		0.541299919
c180	C180::PFC0281w::hypothetical protein:: (AL034558) hypothetical protein, PFC0281w [Plasmodium falciparum] 1	0.721	0.679958345	0.809065628	0.690697103	0.526074062	0.322153544	0.325	0.371819344	0.32536175	0.299047905	0.39	0.2374842	0.442827909	0.274	0.469729446	0.274508434	0.385806078	0.624	0.754214156	0.821	0.835110757	1.090606448	1.1277	1.264325676	1.573783645	1.584	1.47528848	1.959666029	1.613	1.302954151	2.061620651	1.640098863	1.636083012	1.757164419	1.693929323	1.12983803	1.05184187	0.904941302	0.5743471	0.707757581	0.750247639	0.75993384	0.823249371	0.657860827	0.757819872	0.712595503
c183	C183::PFC0282w::hypothetical protein:: (AL034558) hypothetical protein, PFC0282w [Plasmodium falciparum] 1	0.891	1.173945209	1.809288774	1.844388884	1.542906939	1.494082104	1.464	1.793969053	2.336097309	2.171951016	2.125	1.785003546	1.982046471	1.559	1.484951125	1.353852285	1.440196571	1.244	1.35709198	1.476	1.275425033	1.265515062	1.380304774	1.113982105	1.03853326	1.138	0.91529462	0.872257517	1.084	0.683825232	0.927635538	0.649788448	0.577101623	0.46649428	0.512597751	0.382716632	0.333606549	0.375365347	0.254759912	0.409274208	0.586358631	0.661155552	0.685467045	0.99252173	1.121623733	0.936489185
c184	C184::PFC0285c::T-complex protein beta subunit, putative:: (AL034558) putative T-complex protein beta subunit [Plasmodium falciparum] 1	0.646	0.772944155	1.297858662	1.02213054	1.512462868	1.031145003	1.209	1.282421389	1.704895496	2.158077563	2.193	2.511653524	2.355104198	2.393	2.050646816	2.121307718	2.091244312	2.595	2.761065453	1.809	1.62563275	2.080196139	1.079885544	1.567412031	1.389355948	1.088	0.633217427	0.59794015	0.624	0.573239664	0.72034791	0.672818921	0.527086107	0.520361993	0.579372894	0.641828567	0.425184809	0.402860262	0.476537499	0.387116025	0.429753525	0.629546535	0.502905461		0.346180183
c187	C187::PFC0285c::T-complex protein beta subunit, putative:: (AL034558) putative T-complex protein beta subunit [Plasmodium falciparum] 1	0.556	0.596271199	0.602816775	0.855148787	0.985171095	1.071731281	1.002	1.557141538	1.702292635	2.147287222	1.749	2.192856826	2.528818017	1.629	1.867974256	1.922727198	2.017809597	1.801	2.397529169	1.991	2.220149967	1.590078045	1.932426684	1.422666335	1.391814904	1.246	1.056749204		0.751	0.564964523	0.627490585	0.426063811	0.362612176	0.329670318	0.333875924	0.332359175	0.329681777	0.277339984	0.224052233	0.284145771	0.376337833	0.420136725	0.385790491	0.810292013	0.765372871	0.668271407
c190	C190::PFC0290w::40S ribosomal protein S23, putative:: (AL034558) predicted using hexExon; MAL3P2.27 (PFC0290w), 40S Ribosomal protein S23, len1	0.863	0.9124228	1.237493119	1.305493347	1.373637818	1.557498245	1.386	2.111318045	2.394662523	2.634396143	1.984	2.342575199	2.641304847	1.717	1.760222686	1.801242647	1.742703637	1.48	1.640025085	1.685	1.732460054	1.293575235	1.399250159	1.197150883	1.270502411	1.068	0.877018661	0.67324295	0.717	0.503277349	0.801011836	0.48693007	0.50304023	0.463262228	0.384939286	0.353417747	0.350613957	0.291685167	0.297978096	0.43794945	0.497737126	0.582133008	0.556870226	0.473338873	0.642006858	0.660315762
c191	C191::PFC0295c::40S ribosomal protein S12, putative:: (AL034558) predicted using hexExon; MAL3P2.28 (PFC0295c), 40S ribosomal protein S12, len1	0.963	0.984486737	1.113408438	1.048695772	1.288394274	1.78072274	1.475	1.436359464	2.831948826	2.064047055	2.067	2.165752616	1.571967897	1.851	1.951313328	1.558273404	1.389778727	1.689	2.42713846	1.579	1.404546663	1.590078045	1.249491591	1.364288176	0.791809931	1.151	0.724746899	0.637384505	0.622	0.700375469	1.048631483	0.687624233	0.581910798	0.463262228	0.525363606	0.430327299	0.43957569	0.405251093	0.322999175	0.432735756	0.539012899	0.645351083	0.533906494	0.269333264	0.468287375	0.672817481
c195	C195::PFC0300c::60S ribosomal protein L7, putative:: (AL034558) putative 60S Ribosomal protein L7 [Plasmodium falciparum] 1	1.016	1.187893032	1.516683703	1.586326237	2.118909372	2.22083013	1.748	3.018367791	2.563850627	3.526915557	2.31	2.842066224	2.852039682	1.892	2.043070482	2.418010392	2.173447364	1.523	1.657297286	1.385	1.701805272	1.662099134	0.885018966	1.326702331	1.140173516	0.819	0.679814239	0.588079088	0.5	0.500268211	0.69502317	0.415371081	0.481879824	0.415858652	0.388867246	0.370813951	0.330990021	0.392101379	0.344608267	0.496603417	0.661626205	0.807347327	0.69120797	0.575341668	0.67725429	0.725097221
c197	C197::NULL::#N/A:: (AL034558) predicted using hexExon; MAL3P2.30 (PFC0305w), Putative homologue of Human EB1, len1				1.103091309							2.012				1.383934041			1.409																	1.282476322	0.775504733		0.829629121	0.990606582
c198	C198::PFC0305w::EB1 homolog, putative::				0.963939937	1.350500237		1.01	1.059803487			1.051	0.611779959			1.111187924			1.074		0.934									0.853			0.941781949			0.999663791	0.933901783	0.809813582	1.415390322	0.857540043	0.928035768		1.152412625
c199	C199::PFC0310c::ATP-dependent CLP protease, putative:: (AL034558) predicted using hexExon; MAL3P2.31 (PFC0310c), ATP-dependent CLP protease, len1	0.586	0.574187054	0.486277786	0.487029993	0.304441	0.337373389	0.239	0.234459323	0.294127017	0.217349248	0.254	0.240065556	0.307558952	0.287	0.545492234	0.395993003	0.553500195	0.639	0.773131198	0.811	1.045049625	0.975559604	1.572464908	1.325102857	1.505750333	1.6	1.546015821	1.901395948	2.046	1.822781782	2.304550537	1.682047328	1.641854069	1.288515362	1.410134758	1.052012955	1.208833196	1.013725476	0.585720299	0.727308955	0.683478087	0.579498917	0.598204938	0.764448028	0.80313802	0.623947312
c215	C215::PFC0315c::hypothetical protein:: (AL034558) hypothetical protein, PFC0315c [Plasmodium falciparum] 0.71	0.491	0.407975035	0.59694793	0.368118794	0.336102856	0.33103179	0.23	0.201303462	0.180901131	0.177270663	0.169	0.156171674	0.274809617	0.29	0.416695459	0.362117513	0.432935812	0.53	0.651404156	0.812	0.980024266	1.03448599	1.49217268	1.316306222	1.523783234	1.6	1.526877842	1.714035291	2.095	1.637720125	1.685501588	1.438582195	1.766892744	1.473820305	1.468072065	1.247949202	1.129029211	0.938413366	0.645998349	0.838099712	0.690762024	0.742812266	0.61427954	0.669321806	0.630677321	0.635312461
c216	C216::NULL::#N/A::	0.649			0.542690565	0.756231434		0.51	0.394317959			0.618			0.509	0.835916313			0.616		0.613	0.346492005		1.039288275	0.719729981	1.150829352	1.324	1.309703365		1.457	1.794947176	1.416309021	1.430357032	1.776511095	1.387631939	1.417008644	1.13258482	0.733934407		0.840480244	0.767714952	0.781811484	0.746763344	0.849657651	0.920317466
c217	C217::PFC0320w::hypothetical protein:: (AL034558) hypothetical protein,PFC0320w [Plasmodium falciparum] 1	0.488	0.464928807	0.585210192	0.322578309	0.320271946	0.322153544	0.234	0.221433814	0.150967848	0.18806105	0.302	0.129067502	0.310406705	0.365	0.455418676	0.35861316	0.522811078	0.626	0.639066968	1.162	0.934506637	1.38804453	1.524650452	1.717755602	1.919688224	1.977	1.817275837	1.772305372	1.896	1.607628834	1.329079453	1.112865538	1.493731282	1.289592767	1.32470179	1.054759635	0.753558304	0.708890577	0.552738008	0.659531003	0.626420355	0.637448809	0.620020465	0.69682817	0.754043334	0.631902889
c223	C223::PFC0325c::hypothetical protein:: (AL034558) hypothetical protein, PFC0325c [Plasmodium falciparum] 0.63	0.694	0.61486832	0.885360955	0.538895537	0.596704372	0.654453602	0.434	0.760216619	0.665039388	0.75070269	0.495	0.623396038	0.998142649	0.595	0.797193145	0.806003487	0.961227052	0.983	0.908017897	0.896	0.844400078	0.879219598	1.057331566	0.932450207	1.171321307	1.112	1.223166444	1.463025957	1.456	1.229982698	1.163061729	1.066804591	1.38985307	1.565395308	1.645811887	1.634328119	1.215374495	1.417781153	0.991743888	1.255194422	0.908066795	0.823151875	0.788803755	0.876765719	1.041058227	0.869434724
c227	C227::PFC0330w::PDZ domain protein, putative:: hypothetical protein C0330w - Plasmodium falciparum 1	0.712	0.643926411	0.931473461	0.91333939	0.912105252	0.965192253	0.85	1.139140771	1.283226744	1.362671861	1.665	1.454590692	1.520708054	1.269	1.322481922	0.961363599	0.986435974	1.08	1.031389878	1.083	1.106359189	0.868930879	1.290990955	1.087592011	1.195911654	1.431	1.223998469	1.347382405	1.497	1.433851412	1.091777324	0.993600491	0.904125838	0.713208349	0.718815209	0.6866925	0.58740919	0.600106331	0.508382483	0.522671812	0.617922441	0.537353534	0.80832294	1.076186973	1.036022868	0.814881981
c228	C228::PFC0335c::hypothetical protein:: hypothetical protein C0335c - Plasmodium falciparum 0.43	0.467			0.345348551	0.371418029	0.473083728	0.693	0.499706225	0.372213859	0.5780565	0.87	0.649209552	1.019500973	1.144	1.333425449	1.234703945	1.737223442	1.199	2.06771467	2.008	1.857866	3.158643267	2.561232228	2.088816391	2.533627855	1.934	1.844734668	1.48095518	1.32	0.672540997	0.567461583	0.602904945	0.653086663	0.370609789	0.513579726	0.585062009		0.469804391	0.33550968	0.345406546	0.563292736	0.459648016	0.344455814	0.793100476	0.556405956
c230	C230::PFC0335c::hypothetical protein:: hypothetical protein C0335c - Plasmodium falciparum 0.4		0.53466813		0.459199726	0.50537205		0.755	0.647723475	0.377419619	0.619676583	1.075	0.694383134	0.847211021	1.085	1.09435166	0.853896458	1.181531065	1.269		1.564	1.442632924	1.607849443	2.465603316	2.083218515	2.151657375	1.921	1.821436164	2.039451135	1.818					0.67334625	0.85138358	0.83776487		0.675418512	0.716512225	0.969745247	0.802449389
c232	C232::PFC0340w::DNA polymerase delta small subunit, putative:: hypothetical protein C0340w - Plasmodium falciparum 1	0.357	0.303366051	0.328656711	0.240352467	0.271561378	0.300592081	0.168	0.187093813	0.14055628	0.180353626	0.366	0.233612168	0.561010287	0.503	0.750893644	0.661156468	1.157418234	1.229	1.232075061	1.993	1.516018628	1.884710198	2.306823049	2.255153947	2.279527216	2.101	2.018640734	2.030486524	1.726	1.365393688	1.000795881	0.959054829	0.869499729	0.610859688	0.690337573	0.712329017	0.470973979	0.476976956	0.39465039	0.443163145	0.543868881	0.517597908	0.578685753	0.585656563	0.563958993	0.743281446
c233	C233::PFC0345w::hypothetical protein:: hypothetical protein C0345w - Plasmodium falciparum 1	0.676	0.771781779	0.693365088	0.512330267	0.532162876	0.596110868	0.382	0.466550365	0.244672028	0.262052283	0.268	0.202635982	0.197919874	0.232	0.271062495	0.105130894	0.154541643	0.283	0.134886724	0.149	0.093822236	0.124400221	0.261626392	0.435036824	0.615578918	0.715	0.91529462	1.507849121	1.678	1.547446072	1.701446752	1.430357032	2.528666794	2.963800776	2.959711772	2.62041857	1.950617225	1.801514481	1.395492865	1.312544907	1.071955839	1.319677052	1.010403675	0.990229562	1.218554209	0.900120667
c234	C234::PFC0350c::T-complex protein eta subunit, putative:: hypothetical protein PFC0350c - Plasmodium falciparum 1	0.887	0.889176313	0.835894752	1.194172279	0.943767071	1.08060949	1.115	1.428070393	1.738733147	1.891400865	1.491	1.754027283	2.209868033	1.552	1.655838309	1.607334551	1.743799597	1.493	1.717338289	1.756	2.112393576	1.511509493	1.669898116	1.301111879	1.11148468	1.101	0.953570579	0.726134222	0.726	0.522084406	0.583406746	0.453206866	0.4780325	0.428786894	0.470372254	0.408353149	0.545544831	0.557070835	0.497009284	0.649103653	0.591214577	0.717788457	0.663651518	0.667029638	0.84971499	0.821701057
c237	C237::PFC0355c::hypothetical protein:: hypothetical protein C0355c - Plasmodium falciparum 1	3.399	2.287449759	1.177966026	1.510425529	0.863394666	0.781285732	0.761	0.776794549	0.895395566	0.533353442	0.439	0.316215381	0.279081257	0.15	0.232339278	0.092281563	0.069050521	0.229	0.065798399	0.078	0.053878112	0.057055741	0.070368481	0.053579901	0.036885556	0.076	0.053253507	0.161363166	0.283	0.5709828	1.326265574	1.540574362	2.013122686	2.208575649	2.043517116	1.809205795	3.719385938	4.644249424	4.181929369	6.50537444	4.174921795	4.258000072	2.929022622	2.237185273	2.452214418	1.627490959
c238	C238::PFC0365w::conserved protein, putative:: hypothetical protein C0365w - Plasmodium falciparum 1	0.609	0.533505788	0.720194213	0.914604386	0.625930694	0.952509055	1.019	1.210188983	1.408165676	1.553815897	1.248	1.418451795	1.761344492	0.985	1.267764389	0.997575302	1.157418234	1.254	1.139134792	1.24	1.013465867	1.090606448	1.270241273	0.941246937	0.962303166	1.149	0.787985464	0.75392456	0.926	0.595808133	0.521501863	0.560134072	0.42705519	0.322128841	0.351551714	0.366236005	0.422568321	0.560657153	0.552738008	1.014061534	1.760289908	1.843860169	2.98757997	4.82622285	5.100807582	4.442640953
c240	C240::PFC0370w::hypothetical protein:: (Z98547) hypothetical protein, PFC0370w [Plasmodium falciparum] 1	1.743	1.394786455	0.802358384	0.719792404	0.636890574	0.683624987	0.846	0.858500078	0.845940519	0.840108806	0.579	0.614361314	0.575249156	0.21	0.303051252	0.256986619	0.252089205	0.382	0.268128484	0.208	0.166279012	0.179585282	0.160584483	0.168736696	0.179509698	0.296	0.316192676	0.471539033	0.557	0.925308104	1.086149567	1.35715303	1.779396623	2.486533127	2.601286143	2.34757266	3.148984312	3.354379379	3.123083525	3.91417329	2.067430018	2.307459302	2.219443502	2.661241909	2.787065101	2.749232102
c242	C242::PFC0375c::hypothetical protein:: hypothetical protein C0375c - Plasmodium falciparum 1	0.972	1.047252149	1.468894298	1.749513	1.614755034	1.568913062	1.303	1.568982906	1.538310407	1.840531905	1.564	1.587530275	1.822571479	1.431	1.480741984	1.383055282	1.600218442	1.602	1.756817213	1.333	1.337663573	1.018585248	1.078983342	1.000424737	0.961483449	1.068	0.947746002	0.960110784	0.926	1.071251011	0.829150455	0.720524881	0.680979892	0.693815969	0.674625733	0.566750226	0.510221771	0.542725669	0.374178605	0.495299974	0.699259938	0.737544083	0.87376952	0.82977565	1.008328436	0.941035258
c244	C244::PFC0380w::dual-specificity protein phosphatase, putative:: hypothetical protein C0380w - Plasmodium falciparum 1	0.93	1.012382453	1.133530318	1.178992092	1.313967351	1.439544323	1.129	1.478988307	1.348299109	1.711047262	1.344	1.405545058	1.875255273	1.091	1.269447986	1.149431096	1.48403813	1.168	1.122685208	1.375	1.219688995	1.469419121	1.441651725	1.240334699	1.328699701	1.209	1.039275375	0.939492156	0.995	0.81773163	0.771935332	0.663771204	0.688674596	0.577461758	0.654985992	0.537451341	0.236795234	0.450677492	0.382139851	0.394936567	0.724753824	0.823151875	0.969068963	1.509412419	1.40863855	1.159246298
c247	C247::PFC0381c::hypothetical protein:: (Z98547) hypothetical protein, PFC0381c [Plasmodium falciparum] 0.86	0.652	0.664848215	1.035436362	0.697022162	0.667334645	0.648112003	0.685	0.67022209	0.609077189	0.601178738	0.866	0.517560666	0.607998448	0.682	0.73405743	0.276844681	0.539251695	0.985	0.505002738	0.831	0.67161855	0.832452587	1.237763501	1.112382726	1.345912885	1.3	1.01930537	1.5688085	1.844	1.281890229	1.233408249	1.086544941	1.419669889	1.539538888	1.384603047	1.290066346	0.841211832	1.031656924	0.80067398	1.027095732	1.109589571	1.386846244	1.111444042	2.37815548	1.769924845	0.677363554
c249	C249::PFC0385c::serine/threonine protein kinase, putative:: hypothetical protein C0385c - Plasmodium falciparum 1	0.704	0.775268769	0.794812692	0.55534072	0.625930694	0.520011605	0.397	0.487864857	0.357897933	0.537977927		0.410434636	0.481272791	0.405	0.677656251	0.52448633	0.750787403			0.763		1.075640978	0.687445942	1.382681278	1.35247033	1.192	1.405393263	1.523985443	1.547	1.220955328	1.293437139	1.334122557	1.650510538	1.732385275	1.735172757	1.21498795	0.766640979	0.932436146	0.61301599	0.619124967	0.77938353	0.861346101	0.716468079		0.682289649	0.803516832
c25	C25::PFC0035w::rifin:: (AL034560) PFC0035w (MAL3P8.6), rifin, (3D7-rifT3-3), len1															3.15678375			2.255
c253	C253::PFC0390w::hypothetical protein, conserved:: hypothetical protein C0390w - Plasmodium falciparum 1	1.204	1.068173952	1.49823862	2.400994676	1.63058598	1.686866984	2.183	2.278281541	3.066209062	2.836330611	2.566	1.853409286	2.019067488	1.617	1.462222223	1.269747541	1.13111322	1.105	1.139957311	0.93	0.931719818	0.841805978	0.788487852	0.956441184	0.904925593	0.931	0.81294802	0.761992721	0.709	0.89220763	0.786004614	0.762473248	0.802171216	0.631329471	0.634364275	0.620769996	0.533770478	0.681395661	0.406023589	0.595663381	1.050103957	1.00622085	1.294005592	1.611415215	1.623899682	1.153563724
c256	C256::PFC0395w::asparagine synthetase, putative:: hypothetical protein C0395w - Plasmodium falciparum 1	1.043	1.191380022	1.447934068	1.657166958	1.429654966	1.509302063	1.412	1.673186979	1.923538724	1.914523103	1.539	1.550100643	1.788398364	1.405	1.396561164	1.260402555	1.29003913	1.28	1.125152665	1.276	1.267993554	1.171045656	0.975234933	1.210745847	1.095910833	1.186	1.087536436	0.972661304	0.838	0.999031786	1.024244683	0.7164123	0.687712715	0.610859688	0.645166121	0.523717504	0.502372228	0.522403355	0.415122176	0.510941019	0.763601607	0.705935066	0.915104232	0.689951596	1.131694449	0.925124036
c257	C257::PFC0400w::60S Acidic ribosomal protein P2:: 60S ACIDIC RIBOSOMAL PROTEIN P2 1	0.94	1.075147864	1.117600484	1.219472515	1.471058845	1.491545495	1.261	1.918303566	2.235886017	2.444793571	1.817	2.492293418	2.916114571	1.785	1.225673879	1.816428094	1.772296662	1.302	1.320902836	1.649	1.708307775	1.435746869	1.825069682	1.180357161	1.290174747	1.053	0.952738454	0.825641505	1.013	0.565716797	0.851661317	0.449094285	0.465528621	0.503124326	0.432074718	0.364404822	0.468357451	0.362215597	0.329823081	0.457500785	0.503807085	0.620327234	0.545388343	0.974184177	0.915174497	0.859206076
c258	C258::PFC0405c::hypothetical protein:: hypothetical protein C0405c - Plasmodium falciparum 1	1.284	1.848092019	1.524229346	1.456029992	1.527075993	1.670378797	1.157	1.919487759	0.987798277	1.85594673	1.235	1.502345744	1.675911533	0.829	0.974814816	0.800162888	0.797917104	0.862		0.885	0.822105696	1.124278701	1.009517002	1.215543985	1.509029007	1.109	1.095025163	1.310627455	1.186	0.704889153	0.731603313	0.822517	0.696369242	0.751993107	0.793446332	0.672958663	0.849061375	0.741167226	0.650547642	0.746860251	1.132655503	1.372358879	1.104554946	1.962121502	1.670476727	1.372911265
c259	C259::NULL::#N/A:: hypothetical protein C0410w - Plasmodium falciparum 1	2.417	2.380435569	2.729024646	2.570506498	1.749926912	1.888529922	2.131	1.731209771	2.669267951	2.198156183	2.29	1.604309064	1.492230401	1.15	1.379725	1.069998846	1.09604	1.321	1.093075917	1.194	1.000460861	0.860512816	0.77766191	0.778907782	0.757383416	0.735	0.793810041	0.602422456	0.707	0.514561583	0.625614647	0.631693061	0.53478081	0.538677	0.698193493	0.617107683	0.699919669	0.810502186	0.826832365	1.053164205	1.772429826	1.742447829	2.135625976	2.523709887	2.482426568	1.670678553
c266	C266::PFC0415c::hypothetical protein:: hypothetical protein C0415c - Plasmodium falciparum 1	0.674	0.877553104	1.210664045	0.656541739	0.819555145	0.66840518	0.514	0.377740029		0.126401691	1.131	0.358807646	0.536804274	1.096	1.050577654	0.658820256	0.556788338	1.008	0.981218606	1.085	1.184389553	1.262709022	0.923811884	1.575409023	1.468045096	1.037	1.194875487	1.390412561	1.272	1.099837755	1.340334856	0.853772636	0.929133596	0.994397718	1.032069387	0.952213565	0.716926999	0.970689944	0.707413638	0.765108143	0.899568809	1.000952667	0.918548814	0.995960051	1.244989821	0.381869371
c269	C269::NULL::#N/A:: (Z98547) hypothetical protein, PFC0416w [Plasmodium falciparum] 0.86	0.499	0.53466813	0.461963909	0.409864213	0.370200244	0.260005803	0.221	0.320901395	0.248576377	0.309838292	0.278	0.295564578	0.368785961	0.256	0.462153162	0.367958112	0.452664506	0.628	0.727072323	0.743	1.065486109	0.95030547	1.426314933	1.591403008	1.707391312	1.638	1.834749567	2.020625302	1.659	1.76259902	2.019412918	1.454210061	1.354265081	1.256194773	1.239268821	0.722400487	0.713002267	0.676613928	0.51748107	0.625642066	0.531728926	0.526817208	0.478793557	0.618893485	0.613053605	0.653496686
c271	C271::NULL::#N/A:: hypothetical protein C0420w - Plasmodium falciparum 1	1.495	1.325047063		1.235917699	1.217764			2.087635308				1.370696897	1.122020574		1.52451609							0.628548472											0.577101623	0.566688229	0.926014702	0.874388435	1.215374495	1.218144253		1.070108615					6.35712709	1.683180135
c273	C273::PFC0420w::calcium-dependent protein kinase, putative::				1.003155287			0.789							1.262	1.165905457														2.394						0.930924638	1.028207594			0.533403562
c277	C277::PFC0430w::hypothetical protein:: (Z98547) hypothetical protein, PFC0430w [Plasmodium falciparum] 1	0.899	1.254145434	1.455479711	1.638191781	1.991044128	1.937994484	1.435	1.913567075	1.392548358	2.548073048	1.93	2.05475461	2.668358549	1.459	1.633951256	1.533742831	2.002465104	1.602	1.584096479	1.324	1.266135712	1.362790396	1.400152361	1.23873532	1.095910833	1.009	1.090032612	0.810401634	0.651	0.625147151	0.372367355	0.364375022	0.345299121	0.359836227	0.442876593	0.431242877	0.355847011	0.332329815	0.327548434	0.471838387	0.617922441	0.629546535	0.84736124	0.89510334	0.941610108	0.916031889
c281	C281::PFC0440c::helicase, putative:: hypothetical protein C0440c - Plasmodium falciparum 1	0.73	0.585810297	0.748700136	0.72738246	0.944984892	1.085682784	0.877	1.117826279	1.153082013	1.342632552	1.161	1.467497429	1.684454727	1.19	1.463064072	1.169289176	1.395258922	1.213	1.319257897	1.197	1.111932826	1.259902983	1.571562705	1.256328684	1.125419288	1.243	1.249793151	1.284630018	1.125	0.980224729	0.847909497	0.601259932	0.74349923	0.655031211	0.766932646	0.66471835	0.646280918	0.566634302	0.45265376	0.527885507	0.546296836	0.547889899	0.582130335	0.822899076	0.6369715	0.78646904
c283	C283::PFC0435w::hypothetical protein:: hypothetical protein C0435w - Plasmodium falciparum 1	0.506	0.439357706	0.570118806	0.356733673	0.34219167	0.256200851	0.158	0.198935181	0.114527335	0.147982465	0.095	0.10196333	0.102519644	0.077	0.090915374	0.053733566	0.056994081	0.087	0.10281	0.112	0.156060742	0.277795972	0.65496817	0.786904822	1.149189917	1.242	1.70744051	1.839540065	2.493	2.410314729	2.044737603	2.120448882	2.514239383	2.230122708	2.267410307	1.591295452	0.821587935	1.062738157	0.771103608	0.714274679	0.690762024	0.6216443	0.580982096	0.634938869	0.672218932	0.552346778
c285	C285::PFC0441c::hypothetical protein:: (AL008970) hypothetical protein, PFC0441c [Plasmodium falciparum] 1	1.335	1.583082551	1.453802913	1.955710103	1.925284848	1.959555891	1.549	2.003561533	2.056286316	2.077920508	2.026	1.694656228	1.688726409	1.458	1.651629268	1.66690872	1.708726377	1.505	1.68443912	1.677	1.462140543	1.570435879	0.984256525	1.544220695	1.131157016	0.894	0.636545778	0.6346951	0.635	0.594303586	0.626552588	0.559311566	0.578063447	0.481577235	0.580354928	0.507236878	0.434342635	0.506862738	0.419671435	0.568291542	0.842511149	0.973294807	0.830138467	0.655568659	0.600465247	0.664861836
c289	C289::PFC0450w::hypothetical protein:: hypothetical protein C0450w - Plasmodium falciparum 1	1.455	1.32969643	1.423620142	1.493980346	1.380944307	1.538473448	1.242	1.437543516	1.483649561	1.445912028	1.355	1.344883421	1.043706944	1.261	1.125498643	1.093361244	1.028085546	1.052	1.095543374	0.912	1.12772465	1.036356757	0.592719125	1.066000056	0.853285846	0.79	0.66733296	0.684000516	0.623	0.832024958	0.982974723	0.881738246	0.925286244	0.846800258	0.87102338	0.776420311	0.767949223	0.982644314	0.882561122	1.034916313	1.495639368	1.320994157	1.035663783	0.449270796	0.681030828	0.734189367
c291	C291::PFC0455w::hypothetical protein:: hypothetical protein C0455w - Plasmodium falciparum 1	0.886	0.878715411	0.632161147	0.560400745	0.569913546	0.526353204	0.323	0.426289697	0.27720821	0.300589369	0.233	0.259425681	0.334612739	0.301	0.433531623	0.40533799	0.492121961	0.541	0.615215061	0.66	0.858334115	1.07002901	1.010419204	1.277120902	1.492635443	1.346	1.361292727	1.408341784	1.506	1.290917599	2.105704378	1.394988816	1.858267191	1.741004125	1.553505033	1.293728659	1.095014473	1.083060508	0.758593102	0.712971275	0.942058596	1.132656999	0.80832294	0.936362851	0.834608915	0.694411278
c292	C292::PFC0460w::hypothetical protein:: hypothetical protein C0460w - Plasmodium falciparum 1	1.368	1.30761225		1.047430775	1.34806474		1.071							1.251	1.313221992			1.187		0.859			1.004104112			1.062	0.796306316						0.695407418	0.911441501	0.806212128	0.76726442	1.074082255	0.842778835	0.774515594			2.487894304			2.083375199
c296	C296::PFC0465c::hypothetical protein:: hypothetical protein C0465c - Plasmodium falciparum 0.99	0.746	1.05771305	1.038789959	0.865268911	1.641545932	1.472520698	1.041	2.092371799	0.766552266	2.17040946	1.205	1.921815027	2.329474277	1.275	0.862854205	1.409922067	1.721878818	1.02	1.032212396	1.045	1.17324239	1.95205448	1.16559077	1.549018929	1.717227528	1.047		1.049757005	0.988	0.633422292	0.837592035	0.544506254	0.845453852	0.68411978	0.641238161	0.611614104	0.380703962	0.588152068	0.408298236	0.496603417	0.5900006	0.958807285	0.585574849	0.985645156	0.811949841	0.869434724
c297	C297::NULL::#N/A::	0.983	1.390137089	1.772398809	1.265013	1.372419997	1.509302063	1.089	1.002964889	1.141368985	1.129907742	1.594	1.720469704	1.016653157		1.702137861	0.779136702		1.304		1.013	0.553644083	0.898861764	1.064548753	0.864475676	0.819679	0.879	0.845399403	0.826537956	1.076	0.851584333	0.709092451		0.679056188	0.978237424	1.166601708	1.007149022	0.784956631	0.604888065	0.846166844	2.557312018	1.8209895	3.599478572	1.594830421		2.858818712
c299	C299::NULL::#N/A:: No NR protein Similarities	0.872	1.012382453		0.904484262	1.56604452	1.201100021	1.103	1.48846143	0.823815972	1.475200214	1.223	1.468788165	1.556305289	1.014	1.139809363	1.109714936	1.09604	1.098		0.898	0.915927939	1.552664369	1.036581884	1.12997609		0.818	1.056749204		0.948	0.827511318	0.969843439	0.754248085	0.75888858	0.789700461	0.785590412	0.806634774	0.469665696	0.999380346	0.746082597	0.812031317	1.161791322	1.317043	1.295153832	1.675596752	1.445144878	1.195614884
c30	C30::PFC0045w::hypothetical protein:: (AL034560) PFC0045w (MAL3P8.8), Hypothetical protein, len1	0.881	0.654387313		0.704612217	0.980300029			0.744822812		1.190025671	1.44	1.383603634	1.346994235	1.188	1.528725131	1.7521815	1.64406	1.249		1.182	1.125866808	1.496544022	1.154764774		0.927876603	0.996	0.79214589	0.729720077	0.904	0.506286442	0.64906345	0.532168511	0.773316163	0.625942642	0.676589742	0.943057674	0.620115723	1.117727988	0.818871153	1.063591516	1.159363295				1.811466456	0.758056167
c302	C302::PFC0470w::valine -- tRNA ligase, putative:: hypothetical protein C0470w - Plasmodium falciparum 1	0.784	0.855468994	0.955787388	0.918399452	1.008308603	1.218856513	0.986	0.998228328	1.102325613	1.433580131	1.43	1.45330011	1.798365508	1.061	1.296385828	1.538415394	1.596930299	0.949	1.165454205	1.362	1.209470809	1.883774703	0.808335385	1.225940094	0.795088653	1.079	1.024297822	1.063203923	0.84	0.696614057	0.831026337	0.735330193	0.522276931	0.499892242	0.678553693	0.678452187	0.595258772	0.673027681	0.415122176	0.723398664	1.508993336	1.136608077	1.514457341	1.295091865	1.114070733	1.14674458
c305	C305::PFC0475c::hypothetical protein:: (AL008970) hypothetical protein, PFC0475c [Plasmodium falciparum] 1	0.737	0.640439421	0.607008821	0.441489546	0.411604231	0.402057759	0.304	0.354057256	0.203025736	0.217349248	0.165	0.145846272	0.182257161	0.157	0.182672547	0.146015125	0.172078286	0.268	0.255791271	0.355	0.403156908	0.561204022	0.938246366	0.898862763	1.11148468	1.305	1.380430707	1.597495235	1.741	1.724984906	1.853395082	1.663129435	2.293978851	2.28937725	2.226166757	2.148889623	2.150781154	1.874435759	1.18963777	1.51066499	0.915350732	1.03387879	0.872621349	0.985645156	1.017140331	0.945581332
c307	C307::NULL::#N/A:: No NR protein Similarities	0.915	1.037953554	0.632161147	0.771657948	0.688036657	0.622745607	0.481	0.587332438	0.36961096	0.359165765	0.329	0.289111209	0.242060283	0.464	0.617045981	0.252314143	0.32552387	0.595	0.43180198	0.525	0.570364883	1.26832099	0.513329045	1.346694812	1.053287488	0.838	0.884507388	0.985211717	0.925	1.59634451	2.118835886	1.759363813	2.33341425	2.01788407	2.077886546	2.080220548	1.423388045	1.855308967	1.1316344	1.176989159	1.206709063	1.147144442	0.936919758	0.62347789	0.545076419	0.564848462
c309	C309::NULL::#N/A:: (BC012382) Unknown (protein for MGC0.44	1.373	0.778755759	1.122630979	0.662866798	1.228723807	0.876409792	0.532	1.015990381	0.593459832	0.870938456	0.981	0.637593434	1.0337398	0.915	0.964713137	0.610927285		1.033		0.705	0.45239036	0.593005563	0.986060929	0.911657989	0.843449727	0.986	0.712265621	1.08382255	0.937	0.804942849	1.059886886	0.889140853	0.88585096	1.21202325	1.258908563	1.037363485	1.433853999	1.432126283	1.137321	1.609724954	1.464075522	1.64630375	2.168923421	1.7191485	1.74726577	1.061505961
c311	C311::NULL::#N/A::								0.838369709			1.126				1.266922541			1.043		1.031									1.096			1.202519864	0.996462109		0.878879241	0.941226517		1.258788811
c315	C315::PFC0485w::protein kinase, putative:: hypothetical protein C0485w - Plasmodium falciparum 1	1.255	1.097231975	1.297858662	1.036045654	1.144698157	0.986753734	0.929	1.171112509	1.104928473	1.311802901	1.037	1.399091689	1.566272434	1.06	1.171798094	1.169289176	1.366761857	1.034	1.148182103	0.943	1.130511468	1.071899666	1.140330292	1.058003063	1.014762631	0.904	1.046764201	0.900944306	0.852	0.691348099	0.748486473	0.485285008	0.621346083	0.67119157	0.698193493	0.60612058	0.575634837	0.615646948	0.649410268	0.922822074	0.889856845	1.06153665	0.812915693	1.025758583	1.258837	0.850113997
c317	C317::PFC0486c::hypothetical protein:: (AL008970) hypothetical protein, PFC0486c [Plasmodium falciparum] 1	2.603	2.073582493	2.911797972	2.409849729	2.446487953	2.764939865	2.347	2.702202993	3.39026946	2.346138579	1.622	1.985058134	1.32421213	1.355	1.164221861	1.082848151	0.774900299	0.688	0.843864499	0.559	0.611237907	0.564945334	0.359059682	0.497413383	0.38688849	0.418	0.257114562	0.277006745	0.3	0.260289907	0.524315741	0.418661156	0.50304023	0.572074994	0.492957951	0.454132633	0.998203158	0.882228049	1.097514735	1.498934119	1.846483387	2.087513205	1.480011793	1.050972778	1.204707031	1.749098163
c32	C32::PFC0050c::long chain fatty acid ligase, putative:: (AL034560) PFC0050c (MAL3P8.9), Long-chain-fatty-acid-CoA ligase, len1	1.064	0.915909722	1.214856091	1.09297126	1.339540429	1.084414479	0.586	1.625821504	0.623393116	1.179235238	1.209	0.982203646	1.322788265	1.227	1.043843168			1.046		0.773	0.665116047	0.834323298	0.948170159	0.872472669	0.850826792	0.888	0.598269819	0.515465639	1.057	0.820740724	0.849785435	0.799486526	0.783896338	0.792932546	0.86316746	0.865232543	0.91447444	0.822456556	0.934877892	1.032309426	1.283190651		1.339933126	1.422308923	1.961268006	0.948990836
c321	C321::PFC0490w::hypothetical protein:: (AL008970) hypothetical protein, PFC0490w [Plasmodium falciparum] 0.97	1.279	1.213464202	0.947403296	1.268808066	0.867047983	0.747041052	0.618	0.885735254	0.892792628	0.863231044	0.949	0.690511159	0.993871052	0.806	0.969763926	1.006920289	1.188107351	1.199		1.549	1.868084187	1.560147104	2.361854908	1.6993625	1.577882036	1.601	1.362956878	1.531157046	1.224	0.752283	0.811329354	0.771520965	0.734842703	0.739064833	0.862185485	0.821284244	0.703844402	0.953953912	0.765417008	1.252587614	1.390021962	1.176119408	1.467381705		1.379685297	1.02059137
c322	C322::PFC0490w::hypothetical protein:: (AL008970) hypothetical protein, PFC0490w [Plasmodium falciparum] 1	1.169	0.87522849	0.715163718	0.755212765	0.466403595		0.428	0.596805562	0.570033778	0.451654831	0.44	0.335575488	0.546771461	0.407	0.796351297	0.821189074	1.133305403	1.776	1.862917286	1.986	1.799343255	1.56201776	2.54409114	1.781731541	1.629521881	1.692	1.442837097	1.093683666	0.979	0.674797862	0.583406746	0.596324845	0.506887582	0.547295849	0.582318879	0.452301449	0.644972674	0.745948959	0.823420378	0.972352055	0.943272573	0.85212684	1.140148665	1.146099	0.931539392	1.036502593
c326	C326::PFC0495w::aspartyl protease, putative:: hypothetical protein MAL3P4.14 - Plasmodium falciparum 0.77	1.112	0.842683478		0.862738842	0.54921157			0.802845532	0.616885887	0.679794466	0.915	0.507235284	0.720485279		1.453804141	0.516309484				0.837		0.87828427	1.011321406	1.179557519	1.065582661	1.326	1.130804847	1.88615613	1.63			1.15810393	1.185943827	1.193708275	1.139106047	0.946720096	1.072774011	0.750730693	0.769966301	0.832886017	1.264980773				0.956716108
c332	C332::PFC0500w::hypothetical protein:: hypothetical protein C0500w - Plasmodium falciparum 1	0.484	0.485850611	0.539097636	0.433899452	0.322707443	0.322153544	0.258	0.242748288	0.199121387	0.191144013	0.456	0.171659777	0.250603583	0.264	0.36955416	0.211429894	0.303603091	0.668		0.745	0.67626321	0.838999994	1.411880452	1.147569454	1.394273959	1.711	1.684142005	2.22232938	2.623	1.771626479	1.736150957	1.529881632	1.653396067	1.527687954	1.647775838	0.968694191	0.894850544	0.864296601	0.529991575	0.688206284	0.749033661	0.662472657	0.642984163		0.815726378	0.685319131
c336	C336::PFC0505c::hypothetical protein:: hypothetical protein C0505c - Plasmodium falciparum 1	0.785	0.69274393	0.788943797	0.848823728	0.813466331	0.806652128	0.688	0.924811799	0.795184119	0.981925345	1.044	0.775695689	0.91128574	1.647	1.373832262	0.878426962	0.915193376	1.35		1.128	1.461211566	1.030744678	1.149351884	1.296313741	1.281977965	1.518	1.025129946	1.329453182	1.683	1.114131083	1.545746546	1.107930401	1.200371353	1.024563627	1.124376241	0.802972406	0.889617489	0.810502186	0.697177745	0.676475491	0.917778687	0.745446318	0.928882492	1.088794036	0.941610108	0.519387798
c337	C337::PFC0506w::hypothetical protein:: (AL008970) hypothetical protein, PFC0506w [Plasmodium falciparum] 0.92	0.543	0.575349396		0.551545655	0.493194421			0.612199369	0.468520939	0.62892546		0.496909863	0.879960271		0.756786282	0.82235718	0.985339948	1.214		1.746	1.886662829	1.347824926	2.79308732	1.932874944	1.787719894	2.561	2.056916495		2.427	1.240514704	1.563567703	0.881738246	0.82621715	0.688429204	0.817996008	0.732472011		0.578588601	0.236562773	0.576112084					0.647042216
c343	C343::PFC0510w::zinc finger protein, putative::	0.58	0.545129032	0.445195725	0.42883939	0.336102856			0.273535885	0.147063508	0.191144013		0.14713695	0.1865288		0.50508542	0.164705064	0.246608993	0.761		0.715	0.799811314	0.747336683	1.124993501	1.46025218	1.424602131	1.931	1.70577626	1.906774758	2.097	2.222996208	1.881533757	1.387586209	1.525471863	1.363930199	1.556451017	0.934817415	0.774490522	1.089037657	0.580033699	0.649103653	1.142367394		0.765840057	0.778201244	0.662148291	0.355729501
c344	C344::PFC0515c::hypothetical protein:: hypothetical protein C0515c - Plasmodium falciparum 1	0.765	0.733425161	0.781398104	0.612266289	0.625930694	0.478157022	0.362	0.541151051	0.335773308	0.473235605		0.369133067	0.465610057		0.648192914	0.328241987	0.313467455	0.893		0.677			1.189046843	1.234736824	1.118042126	1.51	1.39540826	2.189160125	1.956	1.399998619	1.389108343	1.254338405	1.517777159	1.795949178	1.715533015	1.127091241	0.639739619	1.475161815	0.827969671	0.97756575		0.646668109	1.008107332		1.173236061	1.014908796
c345	C345::PFC0520w::26S proteasome regulatory subunit S14, putative:: hypothetical protein C0520w - Plasmodium falciparum 1	0.64	0.597433506	0.532390342	0.924724511	0.661245831	0.720406352	0.681	0.847842832	1.257197829	1.043584647	1.036	0.890565747	1.092119056	0.879	0.970605775	0.755774304	0.847238922	0.917	0.87347379	1.04	1.067344062	0.725823861	1.136721591	0.993227387	1.042631651	1.363	1.205692615	1.399377173	1.661	1.324770391	1.664866553	1.432002143	1.308096974	1.172161216	1.207845259	0.980596872	0.999511402	0.854733134	0.631213163	0.797693637	0.689548047	0.669057865	0.752061797	0.822899076	0.877409423	0.643268039
c35	C35::PFC0055w::hypothetical protein:: (AL034560) PFC0055w (MAL3P8.19), Hypothetical protein; len0.97	1.48			1.225797574			1.045				1.663			1.15	1.05226125			1.294						0.905260376					1.58					0.866192638	0.801302193	0.780082678	0.677679207		1.137321
c350	C350::PFC0525c::glycogen synthase kinase, putative:: glycogen synthase kinase homolog - Plasmodium falciparum 0.87	0.601	0.475389709	0.462802308	0.39341903	0.288610072	0.304397033	0.216	0.227354498	0.210834415	0.242012996	0.208	0.242646892	0.437132404	0.364	0.493300095	0.393656791	0.605014065	0.691	0.866893936	0.935	0.951227437	1.210329988	1.475933794	1.322703835	1.465586042	1.475	1.610918487	1.623492673	1.942	1.580546636	2.191996061	1.650791594	1.830373905	1.608489555	1.654649724	1.313871598	1.089781419	0.939608782	0.675568653	0.804210736	0.605782523	0.749397475	0.660206936	0.574195584	0.630677321	0.519387798
c351	C351::NULL::#N/A::	0.872	0.874066114		0.888039154	0.919411814			1.014806258	1.101024182	0.994257151		0.801509165	1.029468118			0.942673625						0.831517259	1.38481557	0.86927391	0.877876193		0.881179087				1.25967093	0.919574031	1.116691609	1.171083811	1.436648502	1.186604643	0.951105745	1.008943742	1.137321						1.520675026
c354	C354::PFC0530w::hypothetical protein:: hypothetical protein C0530w - Plasmodium falciparum 1	0.5	0.469578104	0.517298956	0.694492168	0.547993785	0.725479646	0.801	1.062171804	1.651536313	1.606226413	1.602	1.525577903	1.594750087	1.679	1.990878293	2.427355518	2.146046259	2.304	3.030838753	2.451	2.994879971	1.95486052	1.163786366			1.345	0.832086	0.848053034	0.702	0.851584333	0.793508253	0.727105031	0.524200636	0.507433719	0.546967298	0.622601207	0.553394413	0.439918609	0.413984836	0.48356918	0.730823784	0.408283333	0.556870226	0.646399848	0.572770852	0.605763019
c360	C360::PFC0535w::60S ribosomal protein L26, putative:: hypothetical protein C0535w - Plasmodium falciparum 1	1.202	1.330858668	1.639929935	1.261217934	1.916760537	2.695182125	1.969	2.54116004	2.820235721	3.2756535	2.521	3.000819437	2.521698603	2.133	2.052330311	2.228774859	1.982736377	1.546	1.892526577	1.441	1.461211566	1.880033391	1.161982069	1.293914624	0.850826792	0.947	0.79214589	0.59076844	0.501	0.526598091	0.829150455	0.487752577	0.567483215	0.535444948	0.363335565	0.427580537	0.359771783	0.396883077	0.33664702	0.534402605	0.637346296	0.824468901	0.599353109	0.335807021	0.608018284	0.456879443
c365	C365::PFC0540w::hypothetical protein:: (AL008970) hypothetical protein, PFC0540w [Plasmodium falciparum] 1	2.592	2.261878589						0.924811799	0.83943329	1.336466603			0.766049574		1.218097645								2.227433131			0.969		0.679518211	0.671			0.61688775	0.686750891	0.561301464	0.638292177			0.777030121	1.7059815		0.820659267	1.000952667	1.073553913		2.127434602
c367	C367::PFC0545c::hypothetical protein:: (AL008970) hypothetical protein, PFC0545c [Plasmodium falciparum] 1	1.052	1.119316085	1.390922223	1.590121302	1.768193355	1.826382313	1.507	2.027244271	1.6385217	1.974641032	1.822	1.484276219	1.569120165	1.195	1.119606006	0.906461923	1.043430104	0.85	1.124330147	0.909	0.92521726	0.946564047	1.114167613	1.081194398	0.998369067	1.137	1.01930537	0.96459309	1.06	0.869639162	1.169627371	0.881738246	0.997423875	0.873734083	0.920122733	0.736134378	0.774490522	0.661073311	0.601642791	0.638676302	0.809733326	0.993050433	0.862287671	1.16672879	1.231142567	1.197887887
c370	C370::PFC0550w::hypothetical protein:: hypothetical protein C0550w - Plasmodium falciparum 1	0.427	0.387053231	0.361354705	0.460464723	0.472492446	0.528889852	0.508	0.704562144	0.813404375	1.029711286	0.912	1.16677018	1.319940448	1.3	1.702979609	1.232367594	1.413891558	1.571	1.41877802	1.511	1.380394384	1.826718973	1.177318753	1.424265714	1.245092445	1.21	1.071726758	1.171675871	0.955	1.141213281	1.123667651	0.788793796	0.862766906	0.751993107	0.729617055	0.656478037	0.36238831	0.620428682	0.426495375	0.381902369	0.434609506	0.445160533	0.345603985	0.311738945	0.294567855	0.395507557
c373	C373::PFC0555c::hypothetical protein:: hypothetical protein C0555c - Plasmodium falciparum 1	0.671	0.679958345	1.200603154	0.600881167	0.936460508	1.01338851	0.499	0.815871094	0.516674478	0.816986476	0.954	0.911216512	0.869993126	0.918	1.050577654	0.828197779	0.848334948	1.019	1.31596802	0.968	0.939151298	2.13725198	1.371283183	2.029638685	1.390995285	1.223	1.168248781	1.084719054	1.021	0.926060333	1.386294576	0.947539543	1.275394512	1.143072583	1.084114725	1.2323841	1.10417226	1.029266093	0.572072487	0.68690288	1.020968138	0.81261551	0.889844123	0.864158655	0.58661803	1.108103127
c374	C374::NULL::#N/A:: No NR protein Similarities				1.125861552			1.123				1.206				1.44033517			1.069											0.948			0.974682598	0.705025769	0.418013364	0.662841912	0.941226517		1.087842241			1.045247975
c379	C379::PFC0560c::hypothetical protein:: hypothetical protein C0560c - Plasmodium falciparum 1	0.698	0.289418176	0.553350622	0.538895537	0.484670074	0.465473824	0.325	0.393133801	0.147063508	0.262052283	0.1	0.14713695	0.129573441	0.043	0.036197788	0.040884235	0.031785159	0.036	0.01891704	0.022	0.023223325	0.038348941	0.037890719	0.080769703	0.186067131	0.222	0.421035501	0.623041084	0.752	1.16754325	1.587016506	1.156458917	2.359383774	3.793363335	2.667079487	1.784484911	3.421102527	3.971221814	2.626074206	2.979620423	1.886545146	1.871518108	1.059775653	1.249247948	1.311708224	1.485426459
c38	C38::PFC0060c::Serine/threonine protein kinase, putative:: (AL034560) PFC0060c (MAL3P8.10), Serine/threonine protein kinase, len0.99	4.068	3.812416127	4.576880283	6.42247118	3.256300966	3.446028167	2.68	3.21138213	3.422805759	2.552697532	1.954	1.239047972	1.19036706	0.727	0.76688801	0.420523577	0.385806078	0.664	0.297737751	0.267	0.146771421	0.164619839	0.195768713	0.207921992	0.325412575	0.378	0.24962581	0.274317367	0.43	0.478451971	0.560895885	0.586454621	0.675208893	0.625942642	0.627490331	0.718738174		0.891791516	0.833656271	1.053164205	2.151195542	2.199461753	2.577677439	2.328873242	2.325071943	1.786603182
c380	C380::PFC0565w::hypothetical protein:: hypothetical protein C0565w - Plasmodium falciparum 1	0.896	0.631140826	1.513330006	1.268808066	1.14226266	1.562571464	1.317	1.867385652	1.389945343	1.940728269	1.538	1.755318018	1.631771103	1.558	1.319114729	1.405249504	1.343744987	1.137	1.640025085	1.081	1.14909011	1.655551782	1.527356843	1.149968571	1.235256228	1.016	0.904477492	0.94038866	0.975	0.737989628	0.924821659	0.637450655	0.871423433	0.66257272	0.700157444	0.69859518	0.901391843	0.747144375	0.676706028	0.742949961	0.923848646	1.098413851	0.902474211	1.055557183	1.192118673	1.17288445
c382	C382::PFC0570c::hypothetical protein:: hypothetical protein C0570c - Plasmodium falciparum 0.96	0.615	0.514908633	0.653121377	0.469319813	0.566260264	0.546646344	0.414	0.434578662	0.311045823	0.402327335	0.602	0.449154887	0.818733283	0.719	0.86032876	0.502292038	0.805589416	1.016	0.975461271	0.828	0.836039678	1.967955446	1.740266658	1.611395584	1.648374402	1.338	1.637545293	1.479162279	1.457	1.021600344	1.237160012	1.007583345	1.296554976	1.127989692	1.169547693	0.877135224	0.542928304	0.779421024	0.498146591	0.607394174	0.696831983	0.740178135	0.518980063	0.82404516	0.721313618	0.91830496
c384	C384::PFC0570c::hypothetical protein:: (AL008970) hypothetical protein, PFC0570c [Plasmodium falciparum] 0.97	0.651	0.41146199	0.773852412	0.366853759	0.401862136	0.471815423	0.343	0.32682208	0.258987954	0.357624278	0.548	0.391074529	0.730452508	0.554	0.657452844	0.453230961	0.620358623	0.855	0.938449707	0.994	0.817461036	1.354372277	1.921600903	1.495439004	1.414765914	1.34	1.837245842	1.653972416	1.74	1.274367406	1.379728822	1.171264228	1.360997903	1.244343839	1.233376969	0.900024952	0.801963961	0.817674822	0.606192084	0.711667871	0.706543947	0.809981458	0.61427954	0.793100476	0.649559858	0.720551148
c385	C385::PFC0570c::hypothetical protein:: (AL008970) hypothetical protein, PFC0570c [Plasmodium falciparum] 1	0.542	0.453305563	0.477893694	0.340288489	0.409168698	0.341178341	0.348	0.303139342	0.239466248	0.25434487	0.519	0.236193523	0.395839748	0.466	0.798034944	0.501123898	0.618166571	0.964	0.946674499	1.168	0.984668927	1.294510507	1.814243686	1.419467481	1.586898535	1.98	1.660843699	1.784855892	1.796	1.597096739	1.564505588	1.414729264	1.401395069	1.165697046	1.048763144	0.888122326	0.610957897	0.797352472	0.619839964	0.460107594	0.620350396	0.509695634	0.624613218	0.712873554	0.600465247	0.552346778
c386	C386::PFC0571c::hypothetical protein:: (AL008970) hypothetical protein, PFC0571c [Plasmodium falciparum] 1	0.566	0.367293769	0.627969101	0.392154033	0.382377909	0.402057759	0.279	0.251037253	0.239466248	0.242012996	0.285	0.303308624	0.3474277	0.428	0.604418858	0.436877269	0.567748727	0.833	0.804385428	1.012	1.027399848	1.190687822	1.595018886	1.300312237	1.399192067	1.96	1.790649031	2.058276755	1.845	1.545941615	1.601085787	1.263386123	1.237882875	1.039646582	0.993771821	0.897278217	0.864760538	0.851146887	0.590269592	0.710364467	0.633704364	0.742812266	0.585574849	0.546689221	0.623124321	0.504613111
c387	C387::PFC0571c::hypothetical protein:: (AL008970) hypothetical protein, PFC0571c [Plasmodium falciparum] 1	0.395	0.362644471	0.329495136	0.335228427	0.327578508	0.230834417	0.194	0.200119322	0.200422837	0.175729176	0.215	0.198763949	0.344579926	0.302	0.560644801	0.441549728	0.590765532	0.776	0.844686919	0.975	1.089638389	1.04945146	1.502096366	1.347494454	1.613128317	1.845	1.812283286	2.005385484	1.951	1.729498636	1.577636984	1.303689476	1.221531702	0.981469508	0.979042015	0.797478883	0.631890076	0.68498198	0.478812145	0.552650497	0.501379094	0.413551516	0.489127235	0.673906211	0.456957838	0.461425483
c388	C388::PFC0571c::hypothetical protein:: (AL008970) hypothetical protein, PFC0571c [Plasmodium falciparum] 0.61	0.587	0.390540187	0.690011442	0.361793735	0.443266087	0.498450161	0.384	0.381292432	0.288921238	0.491733405	0.376	0.353644936	0.774592938	0.486	0.541283193	0.481265853	0.649951714	0.824	0.757504083	0.942	0.832323994	1.068158243	1.504802865	1.418667839	1.405749512	1.617	1.581795505	1.791131099	1.615	1.318752115	1.318761935	1.060224441	1.173439948	1.153846112	1.092952679	0.901856163	0.796730985	0.869078335	0.656234242	0.653013904	0.725967802	0.642716991	0.668244272	0.630354464	0.599206426	0.805789834
c394	C394::PFC0575w::hypothetical protein:: (AL034556) Hypothetical protein, PFC0575w [Plasmodium falciparum] 0.98	0.386	0.397514133	0.360516306	0.265652722	0.278867959	0.228297789	0.24	0.16459518	0.109321547	0.206558861	0.391	0.233612168	0.474153378	0.513	0.770255253	0.649475269	0.999588481	1.15	1.413843105	1.532	1.183460687	1.748150421	2.43132114	1.891290508	1.854933586	2	1.888835204	1.736446926	1.717	1.433851412	1.335645095	0.90476872	1.174401714	1.094591699	1.030105436	0.788322991	0.511530054	0.586956617	0.421946082	0.471838387	0.603354532	0.478086616	0.421384278	0.459585691	0.365062719	0.367094684
c40	C40::PFC0065c::possable Alpha/Beta hydrolase protein:: (AL034560) PFC0065c (MAL3P8.11), Alpha/Beta hydrolase protein, len1	2.028	1.751619219	1.293666616	1.291578308	1.204368623	1.128805672	1.465	1.531090414	2.022448664	2.188907214	2.375	1.719179122	2.278214434	1.854	1.535459617	1.790729484	1.634195702	1.251	2.354760171	1.338	1.084993728	1.215006683	0.914790292	1.133174944	0.800826381	0.798	0.579131839	0.428508823	0.485	0.702632333	0.504618702	0.630870555	0.774277987	1.037491901	0.827815879	0.78923857	0.773182278	1.100991956	0.934877892	1.819575752	2.448623832	2.478674886	2.176960688	0.766740265	1.07001148	0.879663372
c41	C41::PFC0070c::hypothetical protein:: (AL034560) PFC0070c (MAL3P8.12), Hypothetical protein, len1	0.933			0.672986923			0.745				1.38	1.492020323	1.391134665	1.636	1.738335633			1.247				1.155144913		1.333099944		1.501	0.866201533		1.058			0.675286441	0.87911808	0.726136623	0.86316746	0.83501808	0.82289618	1.098601124	1.032687459	1.183506258	1.023396093	1.559378932
c412	C412::NULL::#N/A:: (AL034556) predicted using hexExon; MAL3P5.2 (PFC0580c), Hypothetical protein, len1	0.404	0.418435937	0.390699052	0.344083555	0.273996893	0.333568438	0.343	0.268799324	0.193915608	0.265135257	0.446	0.286529854	0.495511618	0.699	0.807294824	0.606254792	0.949170636	1.079	1.187661125	1.438	1.208541832	1.567629839	2.01813191	1.696163741	1.779523112	1.664	1.833917541	1.689830861	1.809	1.588821687	1.239035894	1.018276075	1.001271284	0.971773319	0.918158782	0.847836339	0.648897445	0.670636778	0.524304976	0.559167596	0.582716627	0.611107934	0.574093	0.613162995	0.501017128	0.429603038
c413	C413::PFC0580c::hypothetical protein::	1.188			0.942434691			0.825				1.261			1.312	1.378883152			1.233											0.961			0.74684543		0.495582849	0.803266202	0.755361739	1.102864016	1.356814174	0.953074997	0.94237337	1.130227476	0.921930084
c416	C416::PFC0581w::hypothetical protein:: (AL034556) hypothetical protein, PFC0581w [Plasmodium falciparum] 0.82	0.699	0.61835531	0.611200867	0.547750627	0.405515417	0.346251635	0.273	0.330374519	0.337074777	0.342209452	0.28	0.298145933	0.354547113	0.423	0.422588096	0.325905775	0.328812013	0.468	0.381630709	0.434	0.469111161	0.45176923	0.796607295	0.80849673	0.944270167	1.268	1.238976023	1.673694539	1.938	1.696398251	1.919989727	1.716592891	1.871732837	1.953242763	1.941390274	1.486918117	1.203600142	1.136854851	0.821145765	0.856347604	0.876502949	0.758616735	0.811767522	0.738087749	0.940351213	0.676227053
c417	C417::PFC0581w::hypothetical protein:: (AL034556) hypothetical protein, PFC0581w [Plasmodium falciparum] 0.99	0.758	0.682283028	0.657313423	0.542690565	0.4566615	0.423619203	0.315	0.422737258	0.365706592	0.393078413	0.337	0.382039805	0.482696657	0.349	0.469729446	0.310720189	0.354020935	0.43	0.37011599	0.436	0.418948788	0.450833874	0.776759761	0.673347406	0.832793891	1.072	1.250625275	1.627974978	1.826	1.476731573	1.771793272	1.645034	1.970801988	2.035121769	2.230094658	1.360566687	1.39329804	1.306606148	0.986057289	0.90718099	1.011256174	1.012806059	0.8221012	0.854989845	0.879927064	0.702366855
c418	C418::PFC0590c::hypothetical protein:: (AL034556) hypothetical protein, PFC0590c [Plasmodium falciparum] 0.67	0.94	0.843845785	1.105862795	0.962674865	1.341975926	1.39768974	1.057	1.47188357	1.052870643	1.410457893	1.328	1.049318805	1.509316959	0.972	0.990809232	0.74292493	0.892176571	0.717	0.700752958	0.692	0.97445074	1.18414047	1.429021432	1.557015921	1.574603362	1.289	1.361292727	1.752583248	1.149	0.773346922	0.857289018	0.641563236	0.802171216	0.81771169	0.782644427	0.682114554		0.649119012	0.585720299	0.767714952	0.98454831	1.062853677	0.95184619	1.371880534	1.180789135	1.197887887
c419	C419::PFC0590c::hypothetical protein:: (AL034556) hypothetical protein, PFC0590c [Plasmodium falciparum] 1	0.462	0.503285424	0.358001058	0.399744126	0.310529814	0.267615725	0.219	0.300771062	0.192614158	0.266676721	0.38	0.191019902	0.250603583	0.258	0.412486418	0.297870849	0.463624929	0.581	0.847976895	1.176	1.333018802	1.554535025	2.203976951	2.35991468	2.563955929	2.274	2.108505857	1.866433899	2.033	1.337559172	1.33658298	1.163861524	1.283089216	1.160310282	1.108664401	0.747121426	0.647589201	0.598910916	0.433319315	0.510941019	0.587572609	0.588718217	0.447792524	0.632646632	0.501017128	0.702366855
c420	C420::PFC0595c::serine/threonine protein phosphatase, putative:: (AL034556) predicted using hexExon; MAL3P5.5 (PFC0595c), Serine/threonine protein phosphatase (PP2), len1	0.551	0.444007003	0.68162735	1.1170065	1.295700909	1.565108073	1.502	1.450569078	3.016754248	2.042466374	2.115	2.210926351	2.69256469	2.052	1.878917783	2.118971506	1.696669896	1.718	1.721450587	1.765	1.748251878	1.319764752	1.400152361	1.263526034	0.918040484	1.047	0.879514936	0.798747618	0.811	0.598817271	0.646249627	0.348747204	0.384734406	0.315664736	0.337803883	0.312216181	0.395094804	0.297662317	0.29001685	0.353227088	0.444321434	0.412234451	0.683170703	0.869889145	0.86482099	0.728506725
c422	C422::PFC0600w::hypothetical protein:: (AL034556) hypothetical protein, PFC0600w [Plasmodium falciparum] 1	1.045	1.309936864	1.297020312	1.82035372	1.389468763	1.634865813	1.434	1.757260754	1.503171248	2.162702048	1.905	1.411998427	1.872407541	1.359	1.581759068	1.217182147	1.687901558	1.476	1.533925208	1.653	1.09892771	1.504026757	1.322566525	1.333899586	1.086074714	1.072	0.931104199	0.744063445	0.758	0.892959948	0.65750503	0.704074557	0.676170717	0.542986425	0.74434692	0.551185178	0.48536482	0.565438851	0.429907328	0.49399657	0.900782786	0.766519049	0.989736319	0.882496208	1.002034257	1.031956519
c423	C423::PFC0605w::hypothetical protein:: (AL034556) predicted using hexExon; MAL3P5.7 (PFC0605c), Hypothetical protein, len1	0.853	0.856631301	0.778882907	0.905749334	0.952291454	1.069194596	0.743	1.150982139	0.822514542	1.25785092	1.026	1.529449801	1.841081988	1.038	0.989125535	1.192651573	1.212220181	1.051	1.135844915	1.338	1.334876755	1.157015569	1.388424271	1.148369192	1.518865224	0.862	1.027626222	0.969075395	0.964	0.793658526	0.907938499	0.811001763	0.934904595	0.903899992	0.966276219	0.827693346	0.779723577	0.946781347	0.727885424	0.705150772	0.775741525	0.894272223	0.737135434	1.405117318	1.234919105	0.992178497
c424	C424::PFC0610c::hypothetical protein:: (AL034556) predicted using hexExon; MAL3P5.8 (PFC0610c), Hypothetical protein, len1	0.756	0.669497443		0.695757165	0.824426211	0.745772747		0.910602115	0.524483137	0.800030186	0.938	0.629849407	1.029468118		1.569131945	1.086352538		1.821		2.036		1.731314295	2.151651591	1.795326408	1.524602952	1.988	1.098353564	1.927393385		1.01482975	0.630304408	0.714767288	0.755041285	0.709976264	0.753184815	0.7306408	0.68552875	0.867882919		0.479658929					0.703689902
c427	C427::PFC0620w::hypothetical protein:: (AL034556) predicted using hexExon; MAL3P5.10 (PFC0620w), Hypothetical protein, len0.65	0.555	0.740399142	0.728578305	0.490825058	0.758667003	0.523816557	0.374	0.487864857	0.204327186	0.354541326	0.431	0.174241132	0.270537957	0.374	0.54717583			0.554		0.429	0.166279012	0.127206247		0.414244605	0.659021932	0.804	1.221502293	1.65666182	1.5	1.269101448	2.070062287	1.455855074	2.602728302	3.650075364	3.104064081	2.140649474	1.030909652	1.954529674	1.168028611	0.769018356	1.010042197	1.2617272	0.840472144	1.033781309	0.922727496	0.852387
c429	C429::PFC0630w::hypothetical protein:: (AL034556) predicted using hexExon; MAL3P5.11 (PFC0625w), Hypothetical protein, len1	0.647	0.560239196	0.773852412	0.567990838	0.616188563	0.560597884	0.479	0.425105539	0.327964649	0.320628679	0.475	0.285239176	0.411502482	0.504	0.735741077	0.367958112	0.522811078	0.879	0.67854599	1.158	0.810029557	1.215941955	1.585095092	1.441059437	1.449192477	2.224	1.932103714	1.946219005	2.115	1.269101448	1.286871496	1.336590125	1.204218647	1.096746379	0.885753186	0.72331612	0.660671799	0.881032633	0.686941853	0.561774444	0.951770487	0.88636991	0.857694918	0.814876418	0.766631767	0.526206907
c43	C43::PFC0075c::hypothetical protein:: (AL034560) PFC0075c (MAL3P8.13), Hypothetical protein, len1	1.342	1.441279291	1.553573768	3.02211598	2.52929571	2.000142245	2.195	2.839562926	3.07922352	2.686806659	2.185	2.167043351	2.346560835	1.453	1.348578016	1.199660209	1.07302313	0.921	0.96559154	0.882			0.952680955	0.930850827	0.753285025	0.833	0.676485937	0.59794015	0.728	0.677054682	0.69502317	0.602904945	0.636735432	0.433096319	0.523399597	0.506321246	0.609649614	0.572611452	0.406023589	0.500513668	0.775741525	0.777055335	1.234300005	1.72487899	1.474098132	1.22630076
c430	C430::PFC0635c::translation initiation factor E4, putative:: (AL034556) predicted using hexExon; MAL3P5.13 (PFC0635c), Eukaryotic initiation factor 4E, len1	2.001	2.739593085	2.179027571	2.336479015	2.658378919	2.7281585	1.785	3.032577547	2.471447916	2.975064039	1.844	2.127032402	1.697269773	1.667	1.394035719	1.860816816	1.436908429	1.272	1.530635232	0.884	1.291216857	1.545181634	0.906670796	1.573809643	1.004926414	0.833	0.625728651	0.530705511	0.539	0.849327468	0.877923998	0.822517	0.853148555	0.909286756	0.8592395	0.777335889	0.968113152	1.166740669	1.100926722	1.196540456	1.468931576	1.824104542	1.2021508	0.575341668	0.881185885	0.789878612
c436	C436::PFC0645w::hypothetical protein:: (AL034556) predicted using hexExon; MAL3P5.14 (PFC0640w), CTRP protein, 2115 aa [Plasmodium falciparum] 0.99	1.143			0.554075686	1.074067883		0.701	0.558913139		0.477860044	0.951			0.887	1.014379881	0.869082045		1.151	1.19341846	1.166	1.148161134	1.496544022	1.902655411	1.979257424	1.661489292	1.295	1.060077604		0.96	0.665770448	0.809453416	0.789616302	0.812751448	0.594699393	0.828797854	0.869810489		1.002966593	0.939427118	0.767714952	0.91049475	0.81261551	0.928882492	0.911148724	1.258837	0.763738742
c439	C439::PFC0650w::hypothetical protein:: (AL034556) predicted using hexExon; MAL3P5.16 (PFC0650w), Hypothetical protein, len0.86	0.948	0.827573278	1.316303744	0.633771497	0.817119649	1.018461729	0.832	0.789820041	0.609077189	0.894060694	0.72	0.671150975	1.143378814	0.66	0.749209998	0.578219901	0.693793338	0.829	0.82248	0.906	1.004176546	0.79597435	1.407369548	0.902061617	1.011483859	1.22	1.367117304	1.699691977	1.412	0.850079786	0.92106984	0.871867973	1.019546105	1.21202325	1.241232889	1.255273937	1.045300571	1.346055362	1.075905643	1.070108615	1.306256438	1.349969044	1.105703117	1.207988369	1.301637507	1.441102296
c441	C441::PFC0670c::hypothetical protein:: (AL034556) predicted using hexExon; MAL3P5.18 (PFC0670c), Hypothetical protein, len1	0.463	0.37426768	0.32530309	0.306133144	0.226504109	0.177564941	0.166	0.16459518	0.225150322	0.228139635	0.234	0.241356233	0.437132404	0.365	0.602735261	0.558361821	0.576517065	0.866	0.839752103	0.992	0.987455745	1.029809295	1.487661884	1.533824586	1.531160397	1.837	1.888003178	1.628871482	1.745	2.374205072	2.439615819	1.990491203	1.819793673	1.380090494	1.239268821	0.952213565	0.586100946	0.733994661	0.58230838	0.569594985	0.512305035	0.472818434	0.37775319	0.369043874	0.289532515	0.348910425
c442	C442::PFC0675c::hypothetical protein:: (AL034556) hypothetical protein, PFC0675c [Plasmodium falciparum] 1	0.765	0.512584019	0.875300065	0.598351136	0.752578117	0.85611669	0.601	0.384844836	0.834227492	0.562641675	0.562	0.979622329	0.864297578	0.603	0.957136803	0.71722632	0.758459649	1.027	0.961479144	0.751	1.4268411	1.002684505	1.871079733	1.472247669	1.281977965	1.357	1.143286125	1.48095518	1.143	1.152497515	1.625472587	1.021566101	1.045515744	1.321913356	1.097862614	0.918336789	1.530665314	1.550474067	1.299957911	1.487203403	1.193355095	1.101047981	0.871473178	0.812584181	0.978116362	1.185386168
c445	C445::PFC0680w::hypothetical protein:: (AL034556) hypothetical protein, PFC0680w [Plasmodium falciparum] 0.98	1.346										1.132				1.190317955			1.16		1.039	0.538781124					1.174	1.545183696		1.282				0.897393015		1.001627741	0.678452187		1.078278774	0.702864345	0.770321838	1.011256174	0.931149424
c446	C446::PFC0685w::hypothetical protein:: (AL034556) predicted using hexExon; MAL3P5.21 (PFC0685w), Hypothetical protein, len1	1.395			1.242242758	1.305443041	1.149098849	1.058	1.294262898	0.903204225	1.307178417	1.041		1.094966787	0.983	1.163380012	0.484770205		1.004		0.977	0.978166424	0.983042339	1.230546206	1.066000056	0.934434048	1.112	1.035947074	1.235324655	1.174		0.793508253	0.667061278	0.738690054	0.842490834	0.882807201	0.472444415	0.677679207	1.040024976	0.820008459	0.604787327	1.352388157				1.73845395	1.07059804
c447	C447::PFC0690c::hypothetical protein:: (AL034556) predicted using hexExon; MAL3P5.22 (PFC0690c), Hypothetical protein, len1	1.666	1.79578744	1.957687382	2.351659126	2.319840385	2.601326521	1.828	2.256967049	1.950868992	2.29218669	1.655	1.739829964	2.016219756	1.26	1.171798094	1.289605552	1.407315403	0.888	0.991088435	1.021	1.077562249	1.09434776	0.91388809	0.914856843	0.862302346	0.78	0.609086946	0.581803828	0.604	0.519827542	0.590910386	0.506670469	0.499192878	0.378151266	0.449750508	0.437652006	0.336223076	0.535553105	0.44582982	0.526582102	0.894712827	1.014123085	1.118333138	1.759261927	1.557181355	1.377457406
c448	C448::PFC0695w::hypothetical protein:: (AL034556) hypothetical protein, PFC0695w [Plasmodium falciparum] 0.99	1.34	1.12512769	1.668435908	1.203027332	1.106947451	1.159245362	0.798	0.943757975	0.752236378	0.934139314	0.67	0.773114295	0.798798909	0.584	0.591791735	0.580556147	0.500890266	0.598	0.446606626	0.545	0.485831961	0.558397983	0.578284535	0.56938641	0.633611869	0.721	0.734731951	0.911701818	0.932	1.135947323	1.158371968	1.329187518	1.763045335	2.30015078	1.909966712	2.276156796	2.960594658	2.800894755	1.839048039	1.674895941	1.427655767	1.311774817	1.327303037	1.236640817	1.290307895	1.171748017
c449	C449::PFC0695w::hypothetical protein:: (AL034556) hypothetical protein, PFC0695w [Plasmodium falciparum] 1	2.737			3.091691779	2.03610147			1.602138767	2.155196256		1.416	1.191292997	1.396830213		1.305645758			1.396					0.608055862				0.401065446								0.835671799	0.74529027		0.878641802				1.317043			4.616155349
c451	C451::PFC0700c::hypothetical protein:: hypothetical protein C0700c - Plasmodium falciparum 1	3.913	3.078990896	1.413559251	1.831738766	1.300571902	0.768602534	0.719	0.817055217	0.648120601	0.479401508	0.455	0.459480308	0.348851587	0.25	0.280322401	0.211429894	0.193999081	0.213	0.221247115	0.205	0.224801785	0.28714939	0.209301114	0.256703708	0.200821359	0.211	0.237144507	0.164949008	0.266	0.494249935	0.808515475	0.98044029	1.381196486	2.071751718	2.037625147	1.338592591	2.524943661	3.189409887	4.352527356	5.744176432	5.342783221	5.67908915	3.00480288	1.240079138	2.191635288	1.57862079
c453	C453::PFC0701w::hypothetical protein::	2.413	2.487369202	1.17377398	1.521810575	0.952291454	0.901776263	0.476	0.582595912	0.484138295	0.422366599	0.676	0.33944754	0.336036626	0.387	0.661661885	0.435709128	0.679544805	0.825	0.979573667	0.902	1.126795784	1.313217401	0.876899523	1.437860582	1.313945474	1.202	1.157431653	0.936802752	0.942	0.828263546	1.238098009	0.891608421	1.238844756	1.266968303	1.092952679	0.98609045	1.296486647	1.809882604	1.943681579	2.887077403	2.695064495	2.697304192	2.248148124	1.1311997	1.808948815	0.873980797
c458	C458::PFC0705c::hypothetical protein:: (Z98551) hypothetical protein, PFC0705c [Plasmodium falciparum] 0.45	0.515	0.588134911	0.421720248	0.457934692	0.417693046	0.325958496	0.217	0.35760966	0.240767698	0.308296805	0.233	0.197473271	0.294743991	0.279	0.463836758	0.373798712	0.511850688	0.634	0.635777042	0.923	0.885273157	1.084994369	1.364065888	1.549018929	1.752473711	1.989	1.965387122	1.94890841	2.096	1.765608113	1.202455695	1.296286772	1.63031207	1.524455869	1.535829242	1.183857854	0.678987451	0.869078335	0.467438946	0.724702069	0.537798885	0.537353534	0.517831892	0.469900586	0.540041061	0.522797369
c46	C46::PFC0080c::hypothetical protein:: (AL034560) PFC0080c (MAL3P8.14), Hypothetical protein, len1	1.83	2.003843101	2.160582488	2.708392874	2.075069851	2.261416333	2.28	2.614576639	2.464940688	2.96119077	2.484	2.434213098	3.138240331	2.019	1.990878293	1.948425808	1.862171961	1.704	1.68443912	1.506	1.294932652	0.961529517	0.723532308	0.515806485	0.431970841	0.36	0.29039802	0.199014567	0.164	0.149704318	0.11630617	0.115974899	0.09810727	0.133591894	0.197379593	0.260943147	0.279967856	0.351456714	0.309351329	0.453590495	0.838869144	0.975928859	1.180335205	1.690496052	1.863078784	1.484289889
c465	C465::PFC0710w::inorganic pyrophosphatase, putative::	0.518	0.50677238	0.479570542	0.326373337	0.403079884	0.38176462	0.181	0.239195884	0.167886654	0.174187689	0.109	0.134230203	0.179409387	0.133	0.159101897	0.207925542	0.329908039	0.376	0.335571834	0.559	0.574080567	0.814681132	1.143036684	1.213944605	1.436077587	1.48	1.878850102	1.99193846	2.325	1.823534011	1.950004283	1.478885548	1.939061407	1.933850384	1.974777787	1.769835441	1.215374495	1.075887871	0.856402737	0.877202304	0.699259938	0.788908727	0.634946827	0.672760127	0.754043334	0.546664203
c470	C470::PFC0715c::hypothetical protein:: hypothetical protein C0715c - Plasmodium falciparum 1	0.514	0.413786639	0.676596854	0.452874667	0.484670074	0.386837914	0.469	0.440499346	0.386529747	0.374580613	0.37	0.411725332	0.431436856	0.628	0.805611227	0.575883654	0.773804208	0.947	1.148182103	1.007	1.549460228	1.284221844	1.690647798	1.856103779	2.028705447	1.462	1.432852094	1.835057652	1.229	1.00580238	1.083335688	0.849660055	0.849301204	0.958845045	0.916194832	0.755361739	0.681604017	0.879837218	0.764279702	0.586539434	0.666482187	0.620327234	0.501757289	0.474484991	0.508570166	0.600080445
c472	C472::PFC0720w::hypothetical protein:: (Z98551) hypothetical protein, PFC0720w [Plasmodium falciparum] 1	0.662	0.625329222	0.54496648	0.431369421	0.488323356	0.530158194	0.324	0.371819344	0.272002431	0.373039126	0.367	0.298145933	0.45137123	0.275	0.45373503	0.331746375	0.480065513	0.547	0.470458582	0.696	0.801669156	1.029809295	1.193557639	1.210745847	1.38443784	1.249	1.60176551	1.844918875	1.84	1.235248656	1.558877831	1.349750424	1.730342988	1.802413218	1.872651063	1.328521067	1.178743191	1.254007149	0.829106978	0.795086829	0.773313571	0.900857432	0.652169669	0.970745856	0.903844959	0.777376961
c474	C474::PFC0725c::transporter, putative:: (Z98551) member FN transporter family [Plasmodium falciparum] 1	0.511	0.57186244	0.608685669	1.1170065	0.854870355	1.074267891	1.17	1.449384885	1.806408451	2.071754468	1.827	2.087021454	2.394972946	1.841	2.070850172	1.790729484	1.705438234	1.914	1.560244523	1.577	1.389683816	1.103701151	1.417293342	1.104385734	0.999188686	1.283	1.144950375	1.179743978	1.048	1.278881136	0.897621037	0.789616302	0.618460554	0.509588431	0.570534999	0.427580537	0.315290897	0.365801879	0.313900588	0.334979196	0.411543611	0.343748233	0.602797623	0.697974322	0.795585021	0.737598872
c488	C488::PFC0730w::conserved protein, putative:: hypothetical protein C0730w - Plasmodium falciparum 0.94	0.705	0.612543706	0.631322748	0.76280282	0.522420744	0.627818901	0.57	0.721140074	1.196029831	1.068248441	0.98	0.695673792	0.704822587	0.652	0.761837121	0.669333349	0.731058675	0.496	0.861136602	1.064	1.163024092	0.672509443	1.032973183	0.989228891	1.114763452	1.218	1.283076658	1.314213257	1.443	1.766360521	1.938748769	1.941140034	1.687060294	1.530920038	1.564306937	1.193929378	1.129029211	0.796157056	0.515206423	0.719488374	0.672552146	0.587401191	0.776173735	0.724334601	0.77166705	0.896711095
c489	C489::NULL::#N/A:: No NR protein Similarities	1.39	1.244846839	1.322172588	1.457294913	1.441832595	1.308907203	1.451	1.748971824	1.94045755	1.832824492	1.635	1.468788165	1.702965235	1.218	1.394035719	1.052477048	1.103712247	1.285	1.312678044	1.114	1.4268411	0.968076869	1.456086206	0.988429153	0.909023984	1.02	0.700616418	0.712687305	0.879	0.801933667	0.859164956	0.822517	0.768506988	0.81878903	0.770860606	0.63084152	0.774490522	0.77463929	0.625526564	0.853740718	1.014898179	1.016757215	1.17459428	1.301968507	1.476615773	0.985359354
c49	C49::PFC0085c::hypothetical protein:: (AL034560) PFC0085c (MAL3P8.15), Hypothetical protein, len0.95	0.334	0.277794949	0.334525581	0.432634456	0.34219167	0.461668835	0.627	0.911786237	1.538310407	2.114916016	2.023	2.505200155	2.753791678	2.538	2.802382158	2.982212882	3.009725896	3.185	2.840845917	2.175	1.98234308	1.512444765	1.60494268	1.263526034	0.983614839	0.987	0.852056104	0.710894351	0.673	0.633422292	0.548702485	0.457319447	0.376077879	0.283344114	0.367263525	0.32503444	0.227637407	0.262994819	0.243386696	0.277628672	0.302284255	0.287115367	0.322640253	0.386235377	0.411639689	0.351183427
c491	C491::PFC0735w::40S ribosomal protein S15A, putative:: No NR protein Similarities	1.024	0.897312601	1.072326427	1.178992092	1.650070243	1.96843425	1.314	2.283018032	2.260613424	2.637479071	1.767	2.574896631	2.007676392	1.607	1.905013777	2.145838291	1.772296662	1.449	1.273199022	1.24	1.564323186	1.50496203	0.747890637	1.347494454	1.127058625	0.812	0.748045305	0.654417277	0.587	0.549918878	0.939828882	0.52805593	0.543437338	0.519284621	0.448768504	0.379054264	0.514146582	0.406446544	0.443555174	0.531795758	0.600926541	0.72305664	0.591315774	0.451562999	0.623124321	0.656906258
c492	C492::NULL::#N/A::	1.218			0.943699688	1.095987571		1.176																						1.368					0.559146719	0.892627072	0.852414285			0.882561122		1.097449653	1.08919459
c493	C493::PFC0740c::binding protein, putative:: (Z98551) putative zinc-finger protein [Plasmodium falciparum] 1	2.077	1.813222253	1.484824133	1.874749258	1.176360049	1.33173699	1.166	1.213741422	1.421180134	1.379628151	1.238	1.214525155	1.294310527	0.96	1.129707684	0.913470628	1.069735052	0.809	0.937627188	0.977	0.811887454	0.812810477	0.898551353	0.698138121	0.745907911	0.733	0.708105195	0.638280955	0.775	0.714668841	0.793508253	0.900656139	0.981072702	1.074121915	1.220611114	0.825862189	1.266396641	1.475161815	1.556992401	2.301841528	2.270166916	2.316678563	1.943878851	1.76957689	2.132469885	1.474061309
c497	C497::PFC0745c::proteasome component C8, putative:: hypothetical protein C0745c - Plasmodium falciparum 1	0.461	0.413786639	0.396567922	0.512330267	0.461532566	0.461668835	0.45	0.566017946	0.814705805	0.713707091	0.653	0.761498216	1.047978626	0.711	0.931040709	0.677510161	0.897656766	0.967	0.767373863	1.116	1.021826322	0.964335557	1.463303501	1.234736824	1.108206006	1.742	1.418706666	1.566119095	1.739	1.81074523	1.672370192	1.318494788	1.406204244	1.194785551	0.969222145	0.963200722	0.745708761	0.649119012	0.577759086	0.594359976	0.451605407	0.449111651	0.496016365	0.585656563	0.529970382	0.513705223
c498	C498::PFC0745c::proteasome component C8, putative:: hypothetical protein C0745c - Plasmodium falciparum 1	0.498	0.447493959	0.510591713	0.626181441	0.57600236	0.615135703	0.456	0.587332438	0.869366574	0.823152424	0.698	0.76407961	0.995294917	0.775	1.054786695	0.870250151	1.006164701	0.966	0.794515697	1.244	1.420338598	1.084994369	1.386619867	1.129176353	1.246731782	1.659	1.552672523	1.631560887	1.831	2.028155043	1.878719879	1.322607369	1.396585893	1.320835952	1.196061437	1.345001693	0.9497975	0.826042803	0.578896393	0.653013904	0.556008799	0.507061542	0.659058765	0.626916143	0.689842648	0.564848462
c500	C500::PFC0750w::hypothetical protein:: (Z98551) hypothetical protein, PFC0750w [Plasmodium falciparum] 0.91	0.699		1.286120973				0.882				1.652			1.064	1.056470291			1.064		0.816			1.247687295	0.946045075	1.2295185	1.132	1.047596227	1.454061345	1.108	0.764319552		0.727105031	0.665590485	0.778926931	0.910302862	0.607036159	0.515454826	0.793766154	0.901895533	0.737736266	0.83644119	0.957490258	0.944957094	1.112862147	1.704465263	0.667134906
c502	C502::NULL::#N/A:: No NR protein Similarities	0.621	0.588134911	0.448549372	0.499680149	0.414039764	0.320885202	0.279	0.246300709	0.204327186	0.180353626	0.152	0.183275856	0.261994657	0.166	0.281164199	0.195076202	0.301411007	0.435	0.346264083	0.519	0.427309188	0.575234109	1.009517002	0.939647462	1.222141435	1.504	1.654186997	2.073516574	2.488	2.055989469	1.405991503	1.646679111	1.877503893	2.063132869	2.038607064	1.750608026	1.231073581	1.395068043	0.89734624	1.156134459	0.688333997	0.767836075	0.869176835	0.975330262	0.999516615	0.791015113
c503	C503::PFC0755c::protein kinase, putative:: (M86715) [P.falciparum 240 kDa antibody recognized protein mRNA, partial cds.], gene product [Plasmodium falciparum] 0.98	0.798	0.771781779	0.59778633	0.580640956	0.554082636	0.559329579	0.374	0.350504853	0.321457401	0.3668732	0.26	0.305889979	0.353123226	0.278	0.407435554	0.281517157	0.40772689	0.526	0.508292616	0.542	0.46818224	0.672509443	0.985158727	0.962838797	0.991811621	1.302	1.514396564	1.85567628	1.757	1.914560292	1.415371024	1.612955809	1.829412024	2.076061207	2.113238127	2.009719989	1.585612348	1.495484237	0.937152505	1.098783896	1.075597771	1.076024094	1.205595245	0.819460755	0.781737767	0.787605609
c504	C504::NULL::#N/A::																																		1.108597313	1.367909291	1.287319557
c505	C505::NULL::#N/A:: No NR protein Similarities	1.005	0.857793608	1.218209688	1.020865467	1.100858637	0.965192253	0.9	0.943757975	0.868065143	1.260933941	1.084	1.148700732	1.348418186	0.803	0.762678969	0.572379301	0.701465584	0.766	0.625907262	0.645	0.626100865	0.789426943	0.927420477	0.786904822	0.959844112	0.909	0.951074304	1.168986466	1.228	1.061471323	1.260608815	0.946717086	1.265776161	1.390864023	1.237304871	1.119766615	1.021751865	1.231293896	1.061120525	1.062288112	1.018540111	1.349969044	1.140148665	1.253832285	1.388497267	0.993314999
c506	C506::PFC0760c::hypothetical protein:: hypothetical protein C0760c - Plasmodium falciparum 1	1.026	1.086771073	1.191380613	1.277663118	1.255514706	1.187148443	0.986	1.362942865	0.97608525	1.36883781	1.119	1.219687866	1.727171376	1.118	1.174323539	1.005752183	1.050006325	1.099	0.944207042	0.9	0.75057789	0.894185012	0.843519602	0.737323393	0.839351336	0.927	0.956066854	1.117888095	1.139	1.212680187	0.770997391	1.002648208	1.265776161	1.301443572	1.187223484	1.223228209	0.830745723	1.148809221	0.987194595	1.244767033	0.909280773	0.948270998	1.214780752	1.242371306	1.270166462	1.158109865
c507	C507::PFC0765c::hypothetical protein:: (Z98551) hypothetical protein, PFC0765c [Plasmodium falciparum] 1	0.634	0.620679924	0.573472453	0.499680149	0.395773285	0.400789454	0.366	0.346952449	0.210834415	0.325253117	0.402	0.376877094	0.505478805	0.606	0.675972605	0.668165243	0.986435974	0.963	1.208223105	1.266	1.253130596	1.397397921	1.032973183	1.76013968	1.877064879	1.407	1.326345069	1.308834554	1.06	1.712948354	1.563567703	1.434469613	1.493731282	1.208791165	1.276584353	1.055675267	0.764024413	0.839192588	0.457203053	0.653013904	0.89349885	0.705935066	0.73139451	0.551273626	0.541299919	0.480746277
c510	C510::PFC0770c::kinesin-related protein, putative:: hypothetical protein C0770c - Plasmodium falciparum 1	0.754	0.839196487	1.050527748	0.756477761	1.014397417	1.217588133	0.542	0.576675192	0.357897933	0.417742161	0.521	0.551118207	0.556738648	0.516	0.665870926	0.53032693	0.862583481	0.837	1.15064956	1.022	1.052481104	1.229972154	1.210698727	1.4994375	1.345912885	1.481	1.759861898	1.614528061	1.496	1.549702937	1.476338023	1.01745352	1.329257323	1.493212684	1.464144163	0.998908654	0.909241386	0.989816879	0.5743471	0.724702069	0.688333997	0.6953987	0.665947861	0.994813899	0.745231514	0.612582095
c515	C515::PFC0775w::40S ribosomal protein S11, putative:: (Z98551) 40S Ribosomal protein S11 [Plasmodium falciparum] 1	0.965	1.171620595	1.332233479	1.4825953	1.880227652	1.995068875	1.804	2.505635933	2.340001677	2.8902825	2.149	2.434213098	2.460471616	1.85	1.97825107	2.414506005	2.039730376	1.571	1.681149046	1.31	1.618201271	1.751891844	0.855247692	1.314706843	1.222141435	0.813	0.805459244	0.618558778	0.563	0.466415464	0.756928054	0.361907478	0.426093337	0.433096319	0.442876593	0.338768304	0.296975245	0.280926284	0.286604897	0.389722872	0.409115656	0.561060317	0.523572816	0.474484991	0.58535921	0.639858535
c520	C520::PFC0780w::hypothetical protein:: hypothetical protein C0780w - Plasmodium falciparum 1	0.772	0.691581623	1.05891184	0.837438607	1.119125152	1.137683956	1.051	1.111905594	1.203838491	1.153030072	1.372	1.036411991	0.998142649	1.185	1.2627135	0.823525286	0.83956661	1.151	1.240299853	1.042	0.731999192	0.914762506	0.864269284	1.018817839	1.036893923	0.967	0.676485937	0.8588106	0.815	0.87039139	0.90887644	0.83978988	0.950293945	0.848954939	0.8592395	0.885375537	0.771873956	0.786593589	0.541364808	0.630855761	0.784239512	0.666423735	0.727949928	0.55241971	0.537523382	0.575077076
c523	C523::PFC0785c::proteasome regulatory protein, putative::	0.445	0.535830437	0.640545239	0.60594123	0.785457757	0.848506786	0.71	1.10598491	0.706685699	1.36883781	1.28	1.315197894	1.641738248	1.155	0.858645164	1.152935414	1.333880688	1.284	1.185193667	1.548	1.322800615	1.513380149	1.694256499	1.569811147	1.639358	1.634	1.506907737	1.315109761	1.342	0.948628891	0.911690319	0.679399022	0.757926756	0.652876531	0.60981454	0.612529737	0.406869157	0.484149556	0.403748943	0.460107594	0.52444499	0.591352308	0.595908527	0.75642537	0.733901976	0.598943943
c524	C524::PFC0790w::hypothetical protein:: hypothetical protein C0790w - Plasmodium falciparum 1	0.562	0.496311478	0.54496648	0.652746674	0.694125471	0.69884487	0.578	0.693904898	0.771758064	0.681335931	0.929	0.787311768	1.003838196	1.049	1.138967615	0.996407196	1.330592545	1.248	1.329950147	1.503	1.411049277	1.890322054	1.788081114	1.800924475	1.463126988	1.654	1.473624329	1.461233056	1.527	1.22471674	1.019554923	0.85295008	0.702140298	0.67119157	0.544021372	0.604289424	0.525920935	0.54989827	0.365080052	0.32585525	0.684692065	0.567645525	0.549981096	0.740379986	0.589135709	0.462562018
c525	C525::PFC0795w::hypothetical protein:: hypothetical protein C0795w - Plasmodium falciparum 1	0.978	0.964727241	1.284444074	0.837438607	1.039970422	1.131342357	0.528	0.876262131		0.924890437	1.224	0.84410143	1.322788265	1.127	1.01017084			1.093		1.045	1.238267638	1.208459332	1.743875252	1.295514004		1.124	1.514396564	1.177951077	1.009	0.687586643	1.350652374	0.666238772	0.712720473	0.677655675	0.772824556	0.923830258	0.769257467	0.797352472	0.694903133		1.213993	1.124754686		1.107131657	1.401085625	0.598943943
c526	C526::PFC0800w::band 7-related protein:: hypothetical protein C0800w - Plasmodium falciparum 1	0.422	0.433546101	0.396567922	0.354203642	0.679512346	0.558061237	0.491	0.49141726	0.441190516	0.960344572	0.891	1.472660217	1.730019108	1.418	1.249244529	2.152847066	2.469378143	1.597	3.082654963	1.938	1.784480297	3.524361015	1.207992228	2.776558307	1.491815823	1.1	0.887835788	0.962800189	0.811	0.794410844	0.906062617	0.745200417	0.66751419	0.553759954	0.598030719	0.610698526	0.773182278	0.539139387	0.344608267	0.4275221	0.723539847	0.641399926	0.43745888	0.421764433	0.347439003
c527	C527::PFC0805w::DNA-directed RNA polymerase II, putative:: hypothetical protein C0805w - Plasmodium falciparum 0.64	1.292	1.421519864	1.626515448	1.977215273	1.63058598	1.658963828	1.53	1.590297398	1.898811162	2.034758961	1.959	2.014743661	2.288181578	1.609	2.090211781	1.561777791	1.525687636	1.948	1.413843105	1.492	1.392470524	1.501220718	1.328881725	1.055604042	0.95164733	1.282	1.276419957	1.049757005	1.141	1.19838686	0.837592035	0.725460018	0.582872622	0.586080608	0.684445662	0.5502696	0.477515277	0.518817037	0.395787697	0.632159204	0.640988301	0.619010208	1.045997461	0.896249424	1.413673983	1.106966558
c528	C528::PFC0810c::hypothetical protein:: hypothetical protein C0810c - Plasmodium falciparum 1	1.296	1.216951193	1.752276828	1.857039153	1.989826307	1.872041734	1.45	1.829493159	1.473237964	1.857488286	1.503	1.501055009	1.576239578	1.187	0.814871108	1.033787074	1.269214312	0.901	0.84304198	0.81	0.842542236	0.802521702	0.848932546	0.920454718	0.909023984	1.003	0.952738454	1.127749211	1.002	1.279633364	1.063638649	0.957409816	1.016660691	0.968541234	0.940744508	0.904602898	0.650205729	0.779421024	0.499283931	0.633462608	0.819445289	0.832371214	1.042552879	1.021174178	0.970563362	1.042185167
c53	C53::PFC0095c::hypothetical protein:: (AL034560) PFC0095c (MAL3P8.17), Hypothetical protein, len1	0.736	0.749697668	0.674920056	0.676781988	0.350716017	0.414740957	0.284	0.338663484	0.296729916	0.339126478	0.57	0.36267966	0.609422356	0.544	1.003436354	0.754606198	0.913001325	1.726	2.275802127	1.957	1.612627634	1.602237475	2.338398727	1.636985845	1.522963615	1.974	1.560993375	1.704174283	1.694	1.184093443	1.056135122	0.807711689	0.800247569	0.591467373	0.696229484	0.632672676	0.680295695	0.569025169	0.193344572	0.600877075	0.750247639	0.688813492	0.754358208		0.843420811	0.653496686
c532	C532::PFC0815c::hypothetical protein:: (Z98551) hypothetical protein, PFC0815c [Plasmodium falciparum] 0.75	1.289			1.012010415				1.425702147	0.681958214	1.376545222			0.914133556	2.135	1.176007135			0.978		0.758		0.50227758							0.822			0.783036202	0.801209392	1.08812753	1.253998627	0.783745046	0.904008331	1.040024976	1.545619202	1.265621812						1.200160889
c535	C535::PFC0815c::hypothetical protein:: hypothetical protein C0815c - Plasmodium falciparum 1	1.192			0.908279327	1.10938302			1.743051139							1.708872246			1.211		0.828						0.701	0.700616418		1.109	0.695861784	1.058948889	0.810179257	0.916629717	0.94268475	1.296224212	0.835933659	0.973346207	1.086646754		2.033336685						0.936489185
c538	C538::PFC0820w::hypothetical protein:: hypothetical protein C0820w - Plasmodium falciparum 1	1.708	1.600517364	1.109216392	0.599616171	0.83660384	0.79396893	0.776	0.629961422	0.564827979	0.50868974	0.562	0.318796717	0.333188852	0.718	0.500034531	0.142510764		0.52		0.265	0.182999798	0.130947601	0.113672162	0.116756198	0.200821359	0.375	0.359461161	0.646349116	0.784	0.956151714	1.262484697	1.199229741	2.193947819	3.151260399	3.60684202	3.084622672	2.844159446	3.374701658	2.776200544	2.788017439	2.073499977	2.593257643	1.744094595	1.242371306	1.301637507	0.946717833
c539	C539::NULL::#N/A::	1.533			1.133451683	1.488107611						2.104				1.734968441			1.75												0.864373204		0.812646776	0.961836	0.939452665	1.232394935	0.933901783		1.195431		1.849554438
c54	C54::PFC0090w::hypothetical protein::	4.326	4.280832028	4.790674929	4.870299929	2.932375703	2.705328562	2.173	2.018955341	1.824628629	1.302554024	0.995	0.746010162	0.747539066	0.481	0.552226719	0.34459568	0.323331786	0.369	0.234406797	0.266	0.193218068	0.152460422	0.14614992	0.120754694	0.092623725	0.155	0.088201115	0.072613422	0.12	0.111337885	0.086291676	0.255802778	0.28181796	0.427709554	0.525363606	0.524633083	0.974654451	1.185867533	1.357961281	2.00726829	3.238933303	3.159586064	3.710937281	3.816509583	4.592237378	3.200429039
c540	C540::PFC0825c::cleavage and polyadenylation specificity factor protein, putative:: hypothetical protein C0825c - Plasmodium falciparum 1	2.246	2.423441414	2.438934623	2.483220594	2.011746068	2.701523875	2.234	1.988167726	2.194239628	2.366177889	2.437	1.9798955	2.279638215	1.791	1.615431496	1.240544544	1.420467844	1.3	1.358736919	1.321	1.012537001	1.009231856	1.028462387	0.793302387	0.716399457	0.7	0.523382101	0.475124834	0.469	0.360343559	0.307648592	0.307621369	0.34145177	0.316742076	0.369227475	0.520970715	0.493214402	0.522403355	0.460615006	0.672565201	1.275906642	1.263044226	1.567273901	1.405117318	1.602499503	1.499064611
c541	C541::PFC0830w::trophozoite stage antigen, PFC0830w:: (Z98551) trophozoite stage antigen, PFC0830w [Plasmodium falciparum] 1	3.717	2.773300197	1.38337648	2.332683949	1.436961456	0.884019771	0.749	0.789820041	0.83683043	0.453196296	0.491	0.453026939	0.385872561	0.204	0.2340229	0.110971494	0.097547562	0.167		0.092	0.065954245	0.046767001	0.037890719	0.0247907	0.022951013	0.034	0.031619267	0.060062955	0.136	0.199354984	0.582468805	0.820049432	1.087836556	1.779788755	1.519135486	1.148149813	2.923963198	3.004118117	3.901011106	6.940716576	6.198648193	6.386341477	4.213842708	2.99590288	4.107585145	2.399185345
c554	C554::PFC0831w::triosephophate isomerase, putative:: hypothetical protein C0830w - Plasmodium falciparum 1	3.022	2.050336076		1.214412453	1.350500237						1.346				1.362046988			1.245													0.402381828	0.503380395	0.769468811	0.757379872	0.896555032	0.804803617	0.767949223	1.163154351		1.347737365	1.801565573				3.264164259
c557	C557::PFC0835c::hypothetical protein::	0.592	0.623004608	0.812419275	0.87159397	0.851217037	0.875141487	0.764	1.198347614	0.917520113	1.458243833	1.166	1.241629366	1.641738248	1.056	1.12718224	1.038459567	1.34703313	1.129	0.964769022	1.184	1.016252685	0.960594134	1.20889443	1.172360169	1.197550991	1.134	1.279748258	1.268493696	1.351	1.1284245	0.8835517	1.00018064	1.012813282	1.047188091	1.139106047	0.816706298	0.650205729	0.676613928	0.50383319	0.546133399	0.619136418	0.6953987	0.671688785	0.898541593	0.784255483	0.872844296
c558	C558::PFC0840w::P-type ATPase, putative:: hypothetical protein C0840w - Plasmodium falciparum 1	0.683	0.631140826	0.887876203	0.62365141	0.453008219	0.47435207	0.414	0.383660713	0.338376208	0.351458352	0.481	0.292983223	0.363090413	0.363	0.679339847	0.35160442	0.427455584	0.684	0.838107164	0.569	0.656755647		1.035679682	0.893264887	0.992631241	1.571	1.461975077	1.792924	2.053	2.09059449	1.721143791	1.509318726	1.675518296	1.849816826	1.853993355	1.390781259	1.236306636	1.493093263	0.84730415	1.06489492	0.827943203	0.613742026	0.735987195	0.836652292	0.952939646	0.652360185
c559	C559::PFC0845c::ubiquitin--protein ligase, putative:: hypothetical protein C0845c - Plasmodium falciparum 0.95	0.544	0.545129032	0.591917435	0.613531323	0.495629954	0.591037574	0.433	0.523388998	0.51146868	0.675169982	0.715	0.782149058	0.931220114	0.73	1.131391281	0.73708433	0.864775532	1.224	1.31679044	1.373	1.057125765	1.111183886	1.495781273	1.225940094	1.390995285	1.567	1.305542939	1.467508262	1.627	1.448897057	1.317823938	1.04541913	1.093607498	0.962077129	1.055637147	0.802972406	0.695994859	0.640751032	0.451516454	0.565684695	0.485597207	0.478086616	0.524720987	0.707143064	0.639489216	0.470517629
c56	C56::PFC0100c::regulatory protein, putative:: (AL034560) PFC0100c (MAL3P8.18), Hypothetical protein, len1	1.292	1.189055408	1.538482382	1.962035162	1.426001649	1.235344625	1.107	1.280053143	1.639823208	1.415082286	1.283	1.32423258	1.786974413	1.37	1.479058387	1.324649148	1.683517455	1.395	1.106235624	1.268	1.10357237	1.035421374	1.298208249	1.000424737	0.935253766	1.082	0.885339513	0.787990105	0.886	0.803438213	0.756928054	0.598792364	0.529009811	0.377073894	0.445822548	0.52829545	0.525920935	0.522403355	0.482224098	0.564381291	0.797593407	0.83368824	1.105703117	1.275608227	1.284013716	1.136516
c563	C563::PFC0850c::hypothetical protein:: hypothetical protein C0850c - Plasmodium falciparum 1	0.661	0.881040095	1.127661474	1.456029992	1.486889791	1.873310115	1.354	1.700422156	1.017731561	1.840531905	1.495	1.295837634	1.540642512	1.295	1.260188055	1.277924353	1.743799597	1.229	1.555309707	1.634	1.626561726	1.67893526	1.702375888	1.708958967	1.563127808	1.472	1.431187944	1.122370401	1.022	0.840300099	0.624676706	0.571649309	0.554017512	0.581771183	0.586246839	0.502658933	0.324448723	0.47578154	0.322999175	0.453590495	0.621564446	0.684862335	0.725653585	0.845821034	0.782996588	0.797834257
c565	C565::NULL::#N/A:: hypothetical protein C0855w - Plasmodium falciparum 1	0.818	0.755509272	1.1008323	1.115741503	1.18488436	1.212514839	1.428	1.661345611	1.901414022	1.994680342	1.882	1.89471097	1.759920541	1.83	2.165974518	1.555937192	1.674749117	1.627	1.359559438	1.389	1.315369136	1.017649975	1.211600929	1.022016598	0.93771282	1.153	0.966051857	0.736891788	0.748	0.753787547	0.775687152	0.51078305	0.485727175	0.513897856	0.481174129	0.375391897	0.329681777	0.37297448	0.309351329	0.37147498	0.490453189	0.505744516	0.544240172	0.412595656	0.614312463	0.665998405
c568	C568::NULL::#N/A:: No NR protein Similarities	0.332	0.439357706	0.452741418	0.328903368	0.424999644	0.323421849	0.17	0.190646216	0.09240274	0.090947557	0.188	0.092928596	0.109639067	0.269	0.259277171	0.112139617	0.233456519	0.454	0.315832323	0.561	0.538781124	0.974624332	1.172807957	1.684168157	1.849195858	1.843	1.897988082	1.986559864	1.843	1.997311343	1.819628874	1.260095999	1.657243476	1.343460415	1.21962908	1.035532328	0.713002267	0.822456556	0.5743471	0.603483922	0.644630305	0.592669334	0.494868159	0.622331737	0.552629456	0.370504222
c574	C574::PFC0865w::RNA-binding protein, putative:: (AL034559) predicted using hexExon; MAL3P7.2 (PFC0865w), RNA-binding protein, len0.99	0.641	0.789216661	0.928119864	0.847558731	1.318838345	1.428129505	0.964	1.670818734	1.262403627	1.983889817	1.322	1.458462744	2.051816822	1.431	1.140651211	1.269747541	1.399643026	1.382	1.140779731	1.28	1.199252511	1.416104814	1.196264138	1.345895075	1.532799734	1.252	1.10084974	1.15195364	0.86	0.747016997	0.843219737	0.573294371	0.614613203	0.521439333	0.500813871	0.411099911	0.405560913	0.443504891	0.352569513	0.385812621	0.514733026	0.600571608	0.659058765	0.585656563	0.791808483	0.725097221
c578	C578::PFC0870w::elongation factor 1 (EF-1), putative:: (AL034559) putative elongation factor [Plasmodium falciparum] 0.98	0.781	0.795028266	1.131015071	0.864003915	1.245772574	1.20617324	1.245	1.518064852	1.434194592	1.990055857	1.468	1.623669171	1.982046471	1.341	1.372990514	1.392400269	1.528975779	1.261	1.373541565	1.421	1.199252511	1.308540705	1.818754589	1.081994136	1.094271496	1.28	1.100017714	1.025552576	1.074	0.829768183	0.733479251	0.46307709	0.569406919	0.580693779	0.546967298	0.583230852	0.599183544	0.657487064	0.497009284	0.576112084	0.790309471	0.767836075	0.79454468	0.935216767	1.067493763	0.910349315
c582	C582::PFC0875w::hypothetical protein:: (AL034559) hypothetical protein, PFC0875w [Plasmodium falciparum] 1	1.55	1.491259117	1.443742022	1.596446361	1.574568831	1.65008562	1.218	1.682660103	1.296241201	1.860571214	1.523	2.001836924	2.585773322	1.429	1.652471117	1.614343186	1.897245181	1.499	1.360381956	1.21	1.016252685	1.102765879	0.972528434	0.745320385	0.618857641	0.635	0.456815235	0.347827266	0.381	0.418269344	0.377057115	0.402210807	0.656934015	0.784313696	0.631418291	0.69859518	1.335734517	1.148809221	1.40004209	2.098507829	1.545413091	1.660791272	1.451307171	1.692788221	1.694394547	1.318358522
c583	C583::PFC0880c::hypothetical protein::	1.073	1.273904861	1.523390996	1.194172279	1.172706731	1.379933323	1.215	0.717587635	0.83813186	0.980383789	1.342	0.783439716	1.114901161		0.909995504	0.647139057		1.041	1.453322127	0.924	0.779374775	0.824034523	1.1277	1.03721094	0.853285846	1.056	1.049260477	1.046171204	1.076	0.587533037	1.059886886	0.815936851	1.060905151	1.041801326	1.217665129	1.070324737	1.102864016	1.133268605	0.903032908	1.199147342	1.303828483	1.583085715	1.275634579	1.224033685	1.68432398	1.06036946
c584	C584::PFC0885c::hypothetical protein:: (AL034559) predicted using hexExon; MAL3P7.6 (PFC0885c), Hypothetical protein, len1	1.02	0.934506911	1.271029587	1.726742757	1.463752355	1.45476413	1.739	2.094740185	2.399868244	1.963850691	1.819	1.537193905	1.681606996	1.366	1.160854568	1.131909228	1.059870688	0.845	0.845509438	0.76	0.922430442	0.838064666	0.844421751	0.871673027	0.882794301	0.952	0.743052804	0.862396455	0.913	0.862868567	1.310320299	0.83978988	0.830064445	0.800473991	0.767914621	0.665633928	0.994278348	0.707695161	0.622114577	0.886326289	0.786667466	0.877150649	0.919696985	0.936362851	0.998257719	1.130833425
c588	C588::NULL::#N/A:: (AL034559) hypothetical protein, PFC0886w [Plasmodium falciparum] 0.95	0.48	0.447493959	0.457771863	0.350408614	0.338538389	0.301860405	0.2	0.240380007	0.165283774	0.171104726	0.161	0.185857192	0.237788622	0.285	0.408277377	0.497619545	0.631319013	0.633	0.701575428	0.764	1.153734771	1.342212846	0.964409045	2.091215508	1.980344373	1.254	1.382094857	1.463922461	1.012	1.706177759	2.169485255	1.435292169	1.744770514	1.423184612	1.272656452	1.058422057	0.834670533	0.676613928	0.469713559	0.557864192	0.59849855	0.563694408	0.465015331	0.218904909	0.280720657	0.321634019
c59	C59::PFC0105w::serine/threonine protein kinase, putative:: hypothetical protein C0105w - Plasmodium falciparum 1	0.508	0.597433506	0.915543726	1.123331558	1.100858637	1.400226349	1.217	1.806994615	1.302748508	1.937645341	1.865	1.885676131	2.978765339	1.857	1.990036545	1.877170439	2.216192962	1.798	1.283891271	1.546	1.170455571	1.50496203	1.222426817	1.22993859	1.127878342	1.252	0.916126646	0.900944306	0.878	0.6319177	0.409885467	0.349569735	0.352031973	0.344753272	0.373155435	0.336021542	0.194930894	0.364606464	0.236562773	0.348013394	0.447963402	0.529451299	0.591315774	0.951262151	0.922727496	0.859206076
c591	C591::PFC0890w::vesicle transport protein, putative:: (AL034559) hypothetical protein, PFC0890w [Plasmodium falciparum] 0.97	0.849	0.735749845	1.010284086	1.070201018	0.937678257	1.023535023	1.072	1.240976598	1.625507242	1.388877119	1.353	1.219687866	1.489382669	1.055	1.096877105	0.830534061	0.920673571	0.839	0.745166895	0.913	0.889917818	0.730500557	1.037483978	1.051605546	0.932794711	1.337	1.114163143	1.298076935	1.434	1.427833135	1.396611982	1.198407283	1.343684849	1.189398786	1.085096759	0.93023947	0.841211832	0.841583419	0.609604071	0.798997041	0.699259938	0.6216443	0.721060832	1.038365715	0.869856348	0.872844296
c593	C593::NULL::#N/A::				0.952554816	1.167835666		0.924	0.614567615			1.58			1.124	1.17853258			1.012		0.937	0.723638792	1.317894097	1.060940159	0.980432161		1.307			0.884			0.783858708	0.618460554	0.812324925	0.739436985	0.813959509		0.953953912	0.730160104	1.273442315	1.02461007	1.255141991
c597	C597::PFC0895w::hypothetical protein:: (AL034559) predicted using hexExon; MAL3P7.8 (PFC0895w), Hypothetical protein, len1	0.831	0.775268769		0.731177525	0.725787363			0.757848303		0.513314179	1.121				1.125498643			1.053		1.059	0.889917818	1.475966473		1.131575469	1.402470741	1.22	1.442005071		1.16	0.601826409	1.289685375	0.571649309	0.822369798	0.789700461	0.803266202	0.791069781	0.921015739	0.910918451		0.538312857	1.057387893	1.103682033			1.096447017
c598	C598::PFC0900w::T-complex protein 1 epsilon subunit, putative:: (AL034559) predicted using hexExon; MAL3P7.9 (PFC0900w), T-complex protein 1 epsilon subunit, len1	0.505	0.507934721	0.627130702	0.929784573	0.77206238	0.79143232	0.905	1.268211774	1.570846551	1.484449091	1.438	1.703691068	2.181390211	1.544	1.813256623	1.661068121	1.977256182	2.277	2.047152787	2.114	1.900596922	1.42078151	1.950469867	1.341096937	1.168862253	1.555	1.12331612	0.997762238	0.987	0.867382297	0.705340632	0.513250619	0.431864365	0.41478128	0.461534359	0.398281652	0.355847011	0.306030351	0.287742203	0.367564729	0.341132019	0.339797076	0.498312707	0.664737401	0.658371753	0.552346778
c599	C599::PFC0905c::hypothetical protein:: (AL034559) predicted using hexExon; MAL3P7.10 (PFC0905c), Hypothetical protein, len1	1.08	1.12861468		1.175197102	1.217764			1.564246274	0.473726698	0.784615361	1.866		1.365504744		1.426024451			1.052											0.881			0.639918224	0.627117082	0.575307014	0.803266202	0.868894911	0.804580527	1.042415807	0.84502947	1.410301544					3.719863239
c60	C60::PFC0110w::Cytoadherence linked asexual protein, CLAG:: (Z97348) PFC0110w (MAL3P1.2), Cytoadherence linked asexual protein (3D7-clag3.1), len0.98	1.395	1.23322363	1.585433337	1.186582224	1.200715306	0.896702969	0.984	0.948494537	0.632503244	0.673628518	0.801	0.54337418	0.689159852	0.915	0.803927581		0.32552387	0.714		0.547	0.494192361	0.360105891	0.631511989	0.450231119	0.488528697	0.746	0.679814239	0.782611349	0.879	1.011068338	1.21840097	1.222260214	1.461028935	2.057746104	2.064138774	1.406346252	1.643175871	1.905516992	1.43757381	1.849554438	1.59154481	1.713472942	1.364044926	1.344374102	1.533263534	0.969448131
c600	C600::PFC0910w::hypothetical protein:: (AL034559) predicted using hexExon; MAL3P7.11 (PFC0910w), Hypothetical protein, len1	1.178	1.028654959	0.571795604	0.640096556	0.427435177	0.587232622	0.583	0.837185586	0.881079601	1.154571536	1.187	1.049318805	1.499349814	1.228	1.52451609	1.443797488	1.716398623	1.685	1.511718289	1.255	1.009750183	0.885767005	0.634218488	0.882868778	0.843449727	0.71	0.638209978	0.562081651	0.629	0.804190531	1.145240572	0.941781949	1.324448147	1.655893034	1.660541693	1.343170537	2.077518545	1.982024589	1.952780166	2.128486514	1.641318534	1.451381383	1.116036795	0.993667814	0.862303348	0.879663372
c604	C604::NULL::#N/A:: (AL034559) hypothetical protein, PFC0912w [Plasmodium falciparum] 0.59	0.724	0.629978519	0.443518877	0.452874667	0.270343611	0.273957343	0.161	0.194198637	0.169188104	0.149523952	0.188	0.131648848	0.185104913	0.161	0.338407226	0.23245608	0.348540708	0.537	0.532967042	0.727	0.784948412	0.635095879	1.419999841	1.175559023	1.306568311	1.642	1.565153801	1.867330296	1.935	1.925092208	1.954694156	1.495335872	1.462952583	1.432880866	1.311935934	0.861570176	1.028293163	0.918091016	0.744945222	0.71818497	0.710185879	0.616376117	0.608538547	0.646399848	0.605500605	0.496657499
c608	C608::PFC0915w::ATP-dependent RNA helicase, putative:: (AL034559) predicted using hexExon; MAL3P7.12 (PFC0915w), ATP-dependent RNA Helicase, len1	0.472	0.44516931	0.577664499	0.417454307	0.305658748	0.279030618	0.319	0.170515865	0.166585224	0.232764073	0.447	0.236193523	0.47272947	0.739	0.942826084	0.797826676	1.121248922	1.291	1.783136626	1.943	1.869013274	1.649939814	2.505298275	1.854504305	1.640997435	2.092	2.264937995	1.878984313	1.924	1.724984906	1.312196293	1.274901311	1.12630996	0.987933613	1.100808599	0.853329863	0.652822256	0.708890577	0.431044668	0.540919704	0.582716627	0.472818434	0.624613218	0.647545932	0.691101544	0.522797369
c611	C611::PFC0920w::histone H2A variant, putative:: (AL034559) predicted using hexExon; MAL3P7.13 (PFC0920w), Histone H2A variant, len1	1.823	1.788813598	1.09999395	1.323203603	1.108165272	0.98548543	0.967	0.961520028	1.307954229	1.045126111	0.613	0.88798443	0.578096887	0.466	0.428480784	0.475425253	0.360597156	0.354	0.384920636	0.376	0.430095979	0.551850575	0.362668329	0.579782519	0.586890181	0.702	0.883675362	0.770060882	0.967	1.139708734	2.323309579	1.639276406	1.884236716		1.933534354	1.513470267	2.570732909	2.013105822	1.867481036	2.043764075	1.15693534	1.580451663	1.20100256	0.671614043	0.923986392	0.830793203
c614	C614::PFC0925w::hypothetical protein:: (AL034559) hypothetical protein, PFC0925w [Plasmodium falciparum] 0.98	0.537	0.606732101	0.698395534	0.549015624	0.963251334	0.903044568	0.798	1.439911762	0.615584418	1.68330054	1.129	1.754027283	2.108772128	1.108	1.062362928	1.290773727	1.298807337	1.033	1.152294499	1.048	1.339521415	1.414234047	1.363163794	1.353892067	1.556570461	0.994	1.452822199	1.148367838	1.164	0.699623195	0.782252794	0.570004296	0.748308405	0.776772251	0.741400935	0.639081833	0.494522646	0.602497234	0.537952822	0.538312857	0.66405416	0.725690692	0.606242205	1.075040889	0.93657475	0.868298222
c624	C624::PFC0930c::hypothetical protein:: (AL034559) predicted using hexExon; MAL3P7.15 (PFC0930c), Hypothetical protein, len0.43	0.835	0.874066114	0.865239074	0.636301566	0.572349079	0.440107391	0.405	0.395502082	0.281112559	0.356082814	0.383	0.129067502	0.212158722	0.475	0.388073945			0.397		0.159	0.093822236	0.099146039	0.239072387	0.362264107	0.562299785	0.771	1.058413355	1.490816295	1.81	1.67533424	1.493221183	1.843260545	2.468071161	3.124326703	3.538102691	3.432546976	2.403275473	2.425529551	1.478517246	1.830003141	1.369384129	1.432942862	1.295153832	1.010859351	1.195895135	1.081963257
c625	C625::PFC0940c::hypothetical protein:: (AL034559) predicted using hexExon; MAL3P7.17 (PFC0940c), Hypothetical protein, len1	1.057	1.688853807	1.335587176	0.671721926	0.634455078	0.771139143	0.456	0.534046244	0.210834415	0.325253117	0.778	0.170369099	0.289048444	0.784	0.635565791		0.516234825	0.804		0.668	0.4561061	0.54997992	0.642337931	0.727727021	0.969680231	0.927	0.900317066	1.476472874	1.444	0.956903942	0.92951142	1.096415116	2.062176435	1.795949178	1.755794532	1.124344561	1.229765337	1.597095775	1.106613322	1.294297015	1.651030497	1.984783761	1.742946356	1.669866263	1.991480156	1.136516
c626	C626::NULL::#N/A:: No NR protein Similarities	1.277	1.068173952	1.333910277	0.968999924	0.963251334	1.01212013		1.128483525	0.69887704	1.08520473	0.721	0.956390171	1.275800103	0.787	0.700385102	0.852728352	0.94149839	0.713	0.537901907	0.735	0.802598133	0.887637661	0.768640318	0.822891335	0.909843702	0.943	1.119987719	1.246978671	1.243	1.023104891	0.966091563	1.04541913	1.529319272	1.50506349	1.71062308	1.228721787	1.257238854	1.352032511	1.064532444	1.42203226	1.579404892	1.588353819	1.52479095	1.486490461	1.842937351	1.085372761
c630	C630::PFC0945w::protein kinase, putative:: (AL034559) putative protein kinase [Plasmodium falciparum] 1	1.642	1.423844478	0.718517364	1.089176195	0.53825169	0.764797544	0.625	0.532862086	0.670245186	0.349916865	0.336	0.193601258	0.189376574	0.155	0.192774263	0.089945317	0.095355477	0.234	0.089650318	0.119	0.078959306	0.073891863	0.067662003	0.107159803	0.153279978	0.269	0.294558446	0.629316344	0.717	1.178827485	2.129153292	2.191185316	2.50269727	2.696617085	2.940072031	2.432722689	4.279321611	3.912645665	2.655644578	3.409749254	2.166977464	2.080927997	1.92895242	1.290507528	1.506827923	1.264942348
c637	C637::PFC0960c::hypothetical protein:: (AL034559) hypothetical protein, PFC0960c [Plasmodium falciparum] 0.55	0.694	0.824086288	0.798166338	0.490825058	0.678294525	0.512401702	0.354	0.53049384	0.251179276	0.354541326	0.469	0.302017947	0.384448695	0.357	0.658294642	0.181058756	0.307987227	0.626		0.304	0.362283857	0.625742488	0.604447215	1.173159906	1.608210208	1.088	1.932103714	2.318250701	1.835	1.049434771	1.462268741	1.024856224	2.226650395	2.122387411	1.885416918	1.259851883	1.030909652	1.046002125	0.857540043	1.218698638	0.960268473	1.045732181	0.778470077		0.871115169	0.795561186
c638	C638::PFC0955w::ATP-dependent RNA helicase:: (AL034559) ATP-dependent RNA Helicase [Plasmodium falciparum] 0.79	0.464	0.462604158	0.404113614	0.522450353	0.356804867	0.509865055	0.361	0.538782806	0.497152753	0.739912303	0.646	0.668569659	1.015229291	0.82	1.005119951	0.832870272	1.034661766	1.104	1.005070562	1.308	0.926146182	1.000813849	1.425412839	1.262726297	1.364765504	1.42	1.190715061	1.410134685	1.411	1.384200745	1.145240572	1.109575414	1.317715325	1.248653328	1.31684587	1.030954383	0.956338799	0.95754023	0.664195454	0.741646556	0.5900006	0.529451299	0.631502314	0.660152996	0.579065031	0.56143889
c641	C641::PFC0965w::hypothetical protein:: (AL034559) predicted using hexExon; MAL3P7.22 (PFC0965w), Hypothetical protein, len1	1.396	1.465688085	1.432004234	1.51801566	1.439397098	1.438275943	1.1	1.528722168	1.059377872	1.441287544	1.165	1.218397207	1.448089971	0.894	0.999227314	1.017433382	0.943690442	0.817	0.786290856	0.768	0.729212429	0.646319926	0.900355703	0.742921316	0.74672758	0.758	0.87369026	0.773646684	0.796	0.895969042	0.751300352	0.74026528	1.026279042	1.316526591	1.310954017	1.303800183	1.462635838	1.77880137	1.25332774	1.674895941	1.263766723	1.457966592	1.429491575	1.35239676	1.316743507	1.320631525
c646	C646::NULL::#N/A:: (AL034559) hypothetical protein, PFC0970w [Plasmodium falciparum] 0.72	1.438	1.198354003	1.643283632	2.080946361	1.573351155	1.664037198	1.605	1.419781463	1.872782247	1.467492802	1.452	1.226141235	1.438122826	1.041	1.068255666	0.765119222	0.806685442	0.823	0.610280147	0.779	0.587085683	0.679992178	0.932833475	0.76851172	0.68771067	1.104	0.924447498	1.197673201	1.239	1.527134468	0.96702956	0.852127623	0.98395823	0.977160084	1.052691162	0.901856163	0.609649614	0.821261069	0.491322685	0.714274679	0.819445289	0.716471431	1.218225334	1.173605432	1.253801642	1.230846765
c648	C648::NULL::#N/A::				0.985445107	1.181231115		1.285				1.094			1.316	1.278707916			1.029		0.847	0.888988897		0.94005077			0.994			0.825			0.878448122	0.735804526	0.743374257	0.811122064	0.78923857		1.084255923	1.178264571	1.04795051	0.940844546	1.036512842
c649	C649::PFC0975c::cyclophilin (PFCYP19):: (U33869) cyclophilin [Plasmodium falciparum] 1	0.559	0.586972604	0.714325318	0.784308066	0.82686178	0.795237234	0.699	0.921259361	1.011224332	1.153030072	1.034	1.232594603	1.644585979	1.146	1.465589516	1.636537548	1.638579805	1.928	1.949277506	2.158	2.066875836	1.994144851	2.738957772	1.830513327	1.927885006	1.74	1.758197648	1.428960412	1.462	1.067489599	1.024244683	0.655546042	0.577101623	0.561301464	0.590174799	0.462372946	0.410793968	0.37297448	0.319587188	0.426218657	0.361769924	0.428038959	0.412198771	0.489384257	0.599206426	0.583032721
c650	C650::PFC0980c::hypothetical protein:: (AL034559) hypothetical protein, PFC0985c [Plasmodium falciparum] 1	0.716	0.782242681	1.086579363	1.248567817	1.451574726	1.452227521	1.217	1.396098726	1.2506906	1.675593127	1.398	1.413289162	1.828267112	1.317	1.381408596	1.467160025	1.615562935	1.276	1.127620122	1.243	1.382252337	1.427328861	1.558030318	1.309108872	1.143452189	1.451	1.263106554	1.176158176	1.247	0.902739636	0.856351077	0.621822837	0.689636419	0.616246517	0.674625733	0.51639277	0.416026983	0.449482041	0.324136481	0.490086279	0.619136418	0.615059091	0.773877392	1.002836625	0.999516615	0.863752149
c657	C657::PFC0990c::hypothetical protein:: (AL034559) hypothetical protein, PFC0990c [Plasmodium falciparum] 0.59	0.724			0.654011746	0.800070954	0.643038784	0.599	0.44405175			0.81		0.603726809	0.939	0.963029541			0.917		0.678	0.543425785	0.570557413	0.757814376	0.693339887	0.733612689	1.049	1.382926883	1.211120118	1.597	0.928317198	1.300002893	1.123558268	1.442754	1.402714957	1.35808942	1.180195541		1.096210222	0.680117947	0.744253365	1.073169816	1.016757215	1.056331139	1.599954236	1.21100121
c662	C662::NULL::#N/A:: No NR protein Similarities	0.514	0.525369535	0.510591713	0.406069185	0.426217393	0.437570743	0.372	0.35760966	0.347486336	0.43623996	0.466	0.347191567	0.421469669	0.478	0.445316948	0.367958112	0.389094188	0.509	0.549416626	0.722	0.738501751	1.044774765	1.245882998	1.225140357	1.318043865	1.715	1.836413816	1.946219005	1.782	1.937880989	2.017536924	1.468192818	1.668785474	1.608489555	1.58787458	1.050181689	0.805888772	0.863101185	0.442417867	0.666048102	0.659198178	0.588718217	0.639539581	0.303716219	0.44814598	0.404599703
c663	C663::PFC0995c::diacylglycerol O-acyltransferase, putative:: (AL034559) predicted using hexExon; MAL3P7.29 (PFC1000c), Acyl-coA1	0.51	0.481201313	0.435973184	0.433899452	0.399426603	0.394447818	0.297	0.351688975	0.330567549	0.45627927	0.379	0.388493174	0.383024787	0.355	0.361136053	0.335250728	0.432935812	0.422	0.527209658	0.646	0.731999192	1.125213973	1.456086206	1.444258195	1.58935759	1.826	1.825596689	1.875398511	2.091	1.715957447	1.860898722	1.478885548	1.809213556	1.516914424	1.309971984	1.158221337		0.869078335	0.639174375	0.701240482	0.502593107	0.579498917	0.553425644	0.590240969	0.638230396	0.522797369
c664	C664::NULL::#N/A:: No NR protein Similarities	1.013	0.727613557	1.067295932	0.767862883	1.046059309	0.812993727	0.9	1.11427384	0.982592479	1.375003758	1.24	0.895728457	1.285767248	0.602	1.165063609		1.050006325	1.874		1.359	0.678121108	0.652867333	0.884116817	0.567786983	0.706563289	0.718	0.564986411	1.168089962	1.798		0.48961148		0.786781866	0.93083388	0.72470712		0.637123092				1.028252074	0.911393719	0.803730186		0.81824402
c665	C665::PFC1000w::hypothetical protein:: (AL034559) hypothetical protein, PFC1000w [Plasmodium falciparum] 1	0.784	0.706691753	1.16371309	1.151161863	1.452792402	1.577791271	1.604	2.4215623	1.685373809	3.146168673	2.026	2.259971985	2.822138078	1.657	1.532934172	1.79189766	1.790929298	1.5	1.595611247	1.296	0.915927939	1.881904158	1.629300955	1.233937086	1.310666702	1.027	1.086704311	0.820262749	0.864	0.546157466	0.738169011	0.506670469	0.606918499	0.569920249	0.599012694	0.576821696	0.6541305	0.67900483	0.442417867	0.769018356	0.587572609	0.781006492	0.661355108	0.973038025	1.034764048	0.896711095
c666	C666::PFC1005c::HesB-like domain protein:: (AL034559) predicted using hexExon; MAL3P7.31 (PFC1010c), Hypothetical protein, len1	0.702	0.654387313	0.5768261	0.497150117	0.546776037	0.592305917	0.352	0.52812556	0.337074777	0.505606766	0.512	0.513688652	0.751810748	0.612	0.667554523	0.575883654	0.808877493	0.779	0.660451418	0.923	0.727354532	1.122408045	1.061842361	1.292315245	1.305748692	1.205	1.180730059	1.285526522	1.512	1.29016537	1.333769213	1.098882684	1.712068052	1.62895921	1.741064726	1.399021517	1.151269674	1.463207517	1.351137307	1.382929667	0.892284872	1.00622085	0.862287671	0.835506139	0.806914483	0.633039391
c67	C67::PFC0115c::VAR pseudogene:: PfEMP1 fragment PFB0020c - malaria parasite (Plasmodium falciparum) 0.52	1.382	1.457551728	1.723770955	1.857039153	2.146917946	1.908823099	2.858	2.371828439	2.773383612	3.170832467	6.304	2.670406582	2.451928252	3.224	2.868043318	1.693775506	1.284558935	2.259	1.244412249	1.167	0.810029557	0.561204022	0.620686101	0.570985789	0.413118223	0.417	0.418539275	0.270731512	0.269		0.263564782	0.439224061	0.33856627	0.503124326	0.490994	0.537451341		0.496103855	0.34915756	0.434039199	0.565720727	0.538670599	0.99203273	1.238932985	1.268907716	1.183113166
c670	C670::NULL::#N/A:: (AL034559) hypothetical protein, PFC1010w [Plasmodium falciparum] 0.99	1.014	1.012382453	1.008607188	1.036045654	1.205586372	1.152903763	0.984	1.454121517		1.432038667	1.303	1.343592686	1.153346043	1.164	1.21136316	1.017433382		1.252		0.998	1.034831327	1.05506354	1.382109071	0.838085582		0.983	0.932768449	1.212913126	1.231	0.868134615		0.710654706	0.805056744	0.928679136	0.995735889	0.87896638	0.769257467	0.788984491	0.7813395	1.184809662	1.25284071	0.892955119	0.930030663			0.484155815
c672	C672::PFC1010w::hypothetical protein:: (AL034559) hypothetical protein, PFC1010w [Plasmodium falciparum] 1	0.986	0.83454719	1.839471545	0.900689272	1.004655285	0.705186469	0.582	0.74837525	0.607775759		1.11	0.504653928	0.864297578	1.15	1.132233129			1.083		0.967	0.683694689	1.011102512	1.04109268	0.743721006		0.969	0.887835788	0.99596923	1.407	0.668779586	0.876986057	0.759183173	0.899316662	0.95238094	0.854329565	0.819453033	1.101555772	1.171522403	1.01335298	0.821155224	0.864363031	0.608473882	0.84736124	1.182774106	1.258837	0.629629887
c674	C674::PFC1011c::hypothetical protein:: (AL034559) hypothetical protein, PFC1011c [Plasmodium falciparum] 1	0.79	1.05073907	1.167066686	1.204292404	1.251861389	1.45476413	0.969	1.267027722	0.852447748	1.499863917	1.544	1.315197894	1.604717231	1.183	1.242510043	1.09452935	1.291135091	1.224	1.243589731	1.214	1.163953068	1.518992116	1.326175226	1.248331692	1.431159576	1.29	1.431187944	1.340210694	1.291	1.049434771	0.821646816	0.800309033	0.913744189	0.841413494	0.969222145	0.709582228	0.457891342	0.465022657	0.350294866	0.540919704	0.597284572	0.745446318	0.843916726	0.953554388	1.02343451	1.016045297
c676	C676::PFC1015c::hypothetical protein:: (AL034559) predicted using hexExon; MAL3P7.34 (PFC1015c), Hypothetical protein, len1	0.947	1.082121775	1.506622812	1.706502508	1.066761248	1.670378797	1.08	1.193611123	1.127053098	1.476741679	1.814	1.013179909	1.235931271	1.198	1.249244529	0.881931349	1.303191571	1.45	1.549552274	1.558	1.139800789	1.208459332	1.200774933	1.244333195	1.241813673	1.455	1.232319322	1.091890765	1.407	1.264587719	0.751300352	0.749312998	0.90220219	0.704589499	0.799338242	0.747121426	0.490597875	0.52359877	0.357118806	0.653013904	0.620350396	0.604522726	0.78421107	1.010859351	1.21100121	0.979676779
c677	C677::NULL::#N/A:: No NR protein Similarities	1.055			0.981650117							1.531			1.534	1.617115092			1.003		0.984	1.084064862					1.385			1.384	1.107360578		0.888318395	1.077256325		0.891645097	0.921083578		1.261179642	1.041786046	1.286476512	1.144795422		1.187224369
c679	C679::PFC1020c::40S ribosomal protein S3A, putative:: (AL034559) predicted using hexExon; MAL3P7.35 (PFC1020c), 40S Ribosomal protein S3A, len1	0.723	1.006570848	1.011122435	1.234652702	1.805944061	1.986190667	1.432	2.351697999	2.118755743	2.790085952	1.876	2.971133909	2.097381203	1.671	1.750120908	1.975292593	1.761336273	1.345	1.425357873	1.269	1.545744544	1.613461522	0.836302308	1.440259699	1.009844523	0.839	0.87535451	0.536084267	0.514	0.538634643	0.785066673	0.415371081	0.476108825	0.47726781	0.452696464	0.340599488	0.294358717	0.2892943	0.275231681	0.3362826	0.410329633	0.470184342	0.419087901	0.270479366	0.474581554	0.510295685
c68	C68::PFC0115c::VAR pseudogene:: PfEMP1 fragment PFB0020c - malaria parasite (Plasmodium falciparum) 0.51	1.374	2.093341921	2.283828821	2.168232265	2.834954676	2.730695261	3.124	3.595042984	3.545141598	4.094181348	4.647	3.009854122	3.109762678		2.715675893	2.120139682	1.670365013		1.672924254	0.917	0.601019665	0.52753177	0.331092732			0.14		0.122815289	0.489		0.204473749	0.300218713	0.237573486	0.210084022	0.339767834	0.429411721		0.190073522	0.404886283	0.252863681		0.395112916	1.325006694		1.340661477	1.438829293
c681	C681::PFC1025w::F49C12.11-like protein:: (AL034559) predicted using hexExon; MAL3P7.36 (PFC1025c), Homologue of C.elegans F49C12.11 protein, len0.81	0.429	0.428896804	0.45106457	0.556605717	0.596704372	0.857384995	0.709	1.177033193	1.560434954	1.744959841	1.796	1.628831804	2.039001946	1.626	1.359521543	1.619015749	1.414987649	1.319	1.530635232	1.556	1.542957725	1.324441448	1.091613634	1.376283665	1.317224148	1.381	1.426195393	1.22725644	1.061	1.187102536	1.58326463	1.09312509	1.004156812	0.975005339	0.903428976	0.656478037	0.54162006	0.476976956	0.38782645	0.500513668	0.390905742	0.520231999	0.471904461	0.30715454	0.498499449	0.540981628
c684	C684::PFC1030w::hypothetical protein:: (AL034559) predicted using hexExon; MAL3P7.37 (PFC1030w), Hypothetical protein, len1	0.469	0.495149171	0.423397046	0.481969968	0.498065487	0.648112003	0.52	0.722324197	0.704082838	1.29792954	1.076	1.404254476	1.428155682	1.262	1.470640305	1.293109939	1.57610548	1.249	1.642492543	1.541	1.363673694	1.774339938	1.98024114	1.463451034	1.36148683	1.266	1.470295929	1.161814755	1.2	0.908005594	0.89199328	0.685156665	0.870461552	0.791855205	0.745328895	0.748952637	0.557319185	0.590542899	0.408298236	0.490086279	0.503807085	0.597937517	0.452385277	0.50084527	0.483393412	0.502340074
c686	C686::PFC1035w::hypothetical protein:: (AL034559) predicted using hexExon; MAL3P7.38 (PFC1035w), Hypothetical protein, len1	0.562	0.504447731	0.53490559	0.392154033	0.336102856	0.533963146	0.377	0.31261243	0.225150322	0.292881956	0.617	0.305889979	0.404383069	0.537	0.714695822	0.415851083	0.665296273	0.922		1.006	1.069201904	1.203782525	1.899046817	1.702561259	2.025426773	1.574	1.664172	1.996420872	1.825	1.166790932	1.330017338	1.042951561	1.190753002	0.986856273	0.981988	0.878050802	0.829437478	0.812893089	0.680117947	0.827672323	0.712613906	0.616376117	0.597056698	0.836652292	0.498499449
c688	C688::PFC1045c::hypothetical protein:: (AL034559) predicted using hexExon; MAL3P7.40 (PFC1045c), Hypothetical protein, len1	3.177	2.357189151	1.151136952	1.920289742	1.143480409	0.899239578	0.789	0.822975902	0.722303094	0.488650431	0.488	0.370423726	0.306135065	0.208	0.241599183	0.106299009	0.07233864	0.17	0.074845678	0.113	0.054807047	0.047702339	0.057738243	0.047981999	0.044262667	0.098	0.061574365	0.098610819	0.169	0.388178008	0.69502317	1.127670849	1.438906706	2.511312271	2.06119279	1.744198924	3.155525455	3.980785139	4.515164403	7.181850008	5.141260517	5.036372276	3.599563099	2.300220658	3.207516798	1.97299171
c689	C689::PFC1040w::hypothetical protein:: (AL034559) predicted using hexExon; MAL3P7.39 (PFC1040w), Hypothetical protein, len1	0.686	0.623004608		0.671721926	0.530945091	0.667136875	0.647	0.539966928	0.46461657	0.416200697	0.706	0.343319553	0.404383069	0.943	0.882215814		0.699273533	0.906		0.892	0.704131229	0.691216281	1.236861406	1.194751766	1.253289227	1.224	1.193211337	1.86105509	1.373	1.163029521	1.37785294	0.9352018	1.412937067	1.198017636	1.025195501	0.8231154	0.915782684	0.946781347	0.824557752	0.862864703	0.928704628	0.862663127				0.60803609
c69	C69::NULL::#N/A:: (AK021073) putative [Mus musculus] 0.48	1.286							1.43872771			1.313			1.362	1.196210592			1.061		0.916						1.494	0.933600475		0.985			0.554376478	0.809865919	1.038569242	1.056619064	0.828608924	0.900083599	0.78061644	0.949663011	0.961924666	1.51749125	1.202460243		1.51858123
c693	C693::PFC1050w::hypothetical protein:: (AL034559) predicted using hexExon; MAL3P7.41 (PFC1050w), Hypothetical protein, len1	1.82	1.734184405	1.599686274	1.285253249	1.257950203	1.388811531	0.948	1.579640082	0.961769362	1.502946937	1.153	1.202909076	1.564848483	0.863	0.713854024	0.732411837	0.797917104	0.836	0.639066968	0.71	0.585227786	0.609841689	0.735260398	0.696538694	0.744268526	0.629	0.579963964	0.677725256	0.667	0.544652875	0.573089284	0.719702375	0.812751448	0.833871984	0.87102338	0.899109374	1.024368353	1.571991833	1.55358055	2.249704583	2.114775786	3.052905777	1.656832351	1.768430737	1.939867828	1.324041097
c698	C698::PFC1055w::hypothetical protein::	0.59		0.907159634	0.717262335	0.941331574	1.184611833	0.84	0.908233869	0.999511305	1.225479806	1.331	1.071260228	1.403949626	1.334	1.539668658	1.214845795	1.670365013	1.579	1.906508704	1.58	1.388754839	1.75095646	1.583290796	1.5994	1.359847493	1.513	1.351307625	1.170779367	1.084	1.17205689		0.652255967	0.773316163	0.727213963	0.692301524	0.545691654	0.519379636	0.478172407	0.457203053	0.488782875	0.784239512	0.592669334	0.591315774	0.469900586	0.461993196	0.486428852
c699	C699::PFC1060c::hypothetical protein:: (AL034559) predicted using hexExon; MAL3P7.43 (PFC1060c), Hypothetical protein, len1	1.179	1.286690446	1.318818892	1.106886375	1.295700909	1.225198112	0.986	1.374784234	0.849844887	1.237811611	1.176	1.068678912	1.147650496	0.916	1.035425086	0.948514225	1.171666766	0.987	0.926112518	0.853	0.824892515	1.000813849	0.785781353	0.992427745	0.938532439	0.98	1.071726758	0.982522313	1.093	0.827511318	1.002671762	0.880093233	1.109958786	0.892049122	1.025195501	0.781913835	0.65805531	0.777030121	0.775652901	1.057074417	1.187285136	1.211679582	1.072405742	1.086501868	1.13295327	0.902393738
c700	C700::PFC1065w::hypothetical protein:: (AL034559) hypothetical protein, PFC1065w [Plasmodium falciparum] 0.97	1.082	1.192542399	1.374154039	1.91143469	1.633021476	1.634865813	1.581	1.876858775	1.858466281	2.235151874	1.832	1.390057003	1.806908872	1.304	1.396561164	1.25339378	1.332784597	1.058	1.219737873	1.283	1.229907293	0.969947525	1.274752069	1.153967067	1.12050118	1.13	1.050924628	0.892876145	0.874	1.049434771	0.764431693	0.718057362	0.630002552	0.572074994	0.635346251	0.485262674	0.452658288	0.554679968	0.341196314	0.471838387	0.687120019	0.709886144	0.907066965	1.132345784	1.028469794	1.077417184
c706	C706::NULL::#N/A:: PfEMP1 fragment PFB0020c - malaria parasite (Plasmodium falciparum) 0.57				0.996830228		1.246759518					2.12				1.611222455		1.09604	1.252		1.397	1.146303292	0.732371213											0.577101623		0.874951281	0.797478883	0.94587269	0.873860068
c71	C71::PFC0115c::VAR pseudogene:: No NR protein Similarities	1.198	1.509856307	1.818511215	2.278288412	2.323493703	2.233513328	2.337	2.941398754	2.70180394	3.232491769	3.198	2.587803523	2.793660426	2.469	2.073375617	1.643546184	1.43910048	1.23	1.226317726	0.936	0.824892515	0.509760316	0.523252785	0.352667712	0.354921006	0.449	0.397737096	0.225908428	0.378	0.392691737	0.190404454	0.574939384	0.359726676	0.429864234	0.517507686	0.444976741	0.566477011	0.708890577	0.385551804	0.503120516	0.702901942	0.977245885	1.182631547	1.253832285	1.437591804	1.220618185
c713	C713::PFC1080c::hypothetical protein, conserved in P. falciparum:: (AL034559) predicted using hexExon; MAL3P7.47 (PFC1080c), Hypothetical protein, len1	0.716	0.72296426		1.013275412				1.162823508	1.439400312	1.465951246		1.356499424	1.939329992			1.425107653	1.318536065				1.22340479	1.196299901
c72	C72::PFC0115c::VAR pseudogene:: (AF334805) erythrocyte membrane protein 1 [Plasmodium falciparum] 0.49	1.222	1.554024528	2.17986592	1.698912528	2.540255662	2.79411125	2.345	3.977519504	3.029768705	4.761644055	3.153	3.940430741	4.045254558	2.691	1.804838541	1.898196625	1.573913429	1.092	0.908840416	0.849	0.572222725	0.439609799	0.485362069	0.273497406	0.268035027	0.409	0.247961635	0.1676384	0.373	0.268565026	0.148196581	0.342989585	0.181787	0.299504409	0.260226806	0.429411721	0.566477011	0.377756213	0.424220728	0.379295522	0.728395829	0.761250866	0.831286638	1.315721654	1.189600956	1.201297459
c720	C720::PFC1100w::rifin (3D7-rifT3-6):: (AL034559) predicted using hexExon; MAL3P7.51 (PFC1100w), Rifin, len1	0.869	1.014707136	0.946564847	1.041105716	1.147133654	1.506765302	0.98	1.237424159	1.051569213	1.128366278	1.398	1.17193289	1.087847374	1.006	1.189476107	1.010424676	1.594738247	1.153		1.152	1.030186667	1.330988799	1.26031748	0.895664004	1.13361607	0.971		0.998658635	0.863	0.658247625		0.995245601	0.827178974	0.786468441	0.915212798	0.780998256	0.750941815		0.461752313	1.00884784	1.122943539	0.982514067	1.192965293	1.519727246	2.517674	1.136516
c73	C73::PFC0115c::VAR pseudogene:: variant-specific surface protein - Plasmodium falciparum (fragment) 0.31	1.324	1.587731917	1.958525731	1.640721925	2.168837706	2.445322854	2.719	3.816476833	2.467543548	3.933867239	3.668	3.723597363	3.764749372	2.337	1.883968471	1.840958667	1.637483714	1.225	1.21398044	0.949	0.655826671	0.703375656	0.556632705	0.353467401	0.285248284	0.363	0.23048783	0.182878245	0.261			0.278833252	0.154855595	0.337211795	0.351551714	0.464204157	0.400327859	0.491322157	0.357118806	0.328462097	0.776955503	0.828420058	0.815212035	1.728317311	1.807689919	1.409279851
c733	C733::PFC1120c::var (3D7-varT3-2):: (AL034559) predicted using hexExon; MAL3P7.55 (PFC1120c), var gene, len1	0.723			0.870328974	1.486889791	1.179538539	0.757	1.184138	0.956563564	1.092912143	1.193	1.245501341	1.479415525	1.111	1.13644217	0.824693391	1.112480584	0.957	1.178613814	0.984	0.884344236	0.774461528		0.780507209		1.097	0.783824989	1.216498928	1.01	0.607092367	0.750362411	0.69913947		0.782159016	0.88477121	0.829524557	0.626657022	0.821261069	0.682392627	0.782052631	0.946914505	0.92324711	0.796841091	0.974184177	1.224848388	0.725097221
c74	C74::PFC0115c::VAR pseudogene:: variant-specific surface protein - Plasmodium falciparum 0.56	1.437	1.243684601	2.153875295	1.548375883	1.74018478	1.608231036	2.854	2.229731873	1.894906794	3.118422135	6.421	2.187694193	2.426298331	3.099	3.022094238	1.331657923	1.285654896	1.886	1.289648606	0.848	0.650253089	0.805327741	0.499796658	0.456628684	0.473774469	0.218	0.280412992	0.109368365	0.082		0.240115979	0.486107564	0.330871595	0.2693385	0.275938617	0.533788974	0.747017005	0.640751032	0.282055603	0.221581572	0.417613606	0.507061542		1.833758427	1.267648821	1.491109033
c75	C75::PFC0115c::VAR pseudogene:: No NR protein Similarities	1.121	1.472661927	2.489239375	1.830473845	2.619410392	2.837234062	2.693	4.213163108	3.105252435	4.510382366	3.437	3.501601351	3.820280897	2.322	1.573340986	1.906373436	1.54103226	1.258	0.931869853	0.764	0.561075506	0.496665557	0.46280809	0.322279098	0.271313749	0.444	0.178898493	0.150605614	0.27	0.263299046	0.13318933	0.316669037	0.228916973	0.169144584	0.305398258	0.464204157	0.36238831	0.398078528	0.285467556	0.387116025	0.73932177	0.70461804	1.126370473	1.660697452	1.441368341	1.001270576
c76	C76::PFC0120w::Cytoadherence linked asexual protein, CLAG:: hypothetical protein C0120w - Plasmodium falciparum 0.98	1.69	1.321560073	0.753730581	0.85767878	0.79398214	0.667136875	0.565	0.478391769	0.424271729	0.283633057	0.198	0.161334375	0.111062954	0.074	0.064819293	0.042052354	0.033977239	0.04	0.01973952	0.016	0.016720793	0.02151282	0.035184241	0.0647757	0.140165112	0.264	0.452654809	0.824745055	0.899	1.739278323	1.99408801	2.229843559	3.538594549	4.806076157	4.121403662	2.871290165	5.721025543	5.421279403	3.651937692	4.124024089	2.011586335	1.941321352	1.620090461	1.076186973	1.218554209	1.106966558
c83	C83::PFC0125w::ABC transporter, putative:: hypothetical protein C0125w - Plasmodium falciparum 1	0.378	0.423085199	0.333687182	0.244147514	0.239899504	0.249859233	0.189	0.187093813	0.110622996	0.131026141	0.215	0.16391573	0.37732924	0.448	0.705435942	0.650643375	1.110288533	1.043	1.190128582	1.771	1.747323012	2.156894035	2.422299548	2.476670807	2.550021419	2.091	1.939592541	1.813542628	1.854	1.253303484	1.138674929	1.010050913	1.040706569	0.822021114	0.817996008	0.690354867	0.397711331	0.609669799	0.417396822	0.531795758	0.515947039	0.437258259	0.490275406	0.5581502	0.48842877	0.427330001
c85	C85::PFC0126c::hypothetical protein:: (Z97348) PFC0126c, hypothetical protein, len0.94	0.772	0.645088718	0.571795604	0.530040447	0.50050102	0.559329579	0.368	0.314980711	0.376118189	0.337584991	0.397	0.292983223	0.457066778	0.497	0.590108088	0.388984298	0.465817013	0.743	0.515694939	0.787	0.514628901	0.674380155	0.954485252	0.8940 64624	0.943450548	1.286	1.281412408	1.638732491	1.391	1.717462083	2.099138735	1.547154512	1.902511651	2.31523367	2.090652401	2.051837132	2.136390234	1.857699798	1.351137307	1.234339722	1.221277009	1.018074242	1.181483444	0.743818238	0.950421929	0.794424685
c87	C87::PFC0130c::hypothetical protein:: hypothetical protein C0130c - Plasmodium falciparum 1	2.147	2.028251896	2.259514894	2.514845889	1.648852422	2.265221323	1.768	2.355250438	2.472749269	2.420129961	2.12	1.546228591	1.607564963	1.149	1.478216639	0.92982432	0.972187507	0.822	1.30527577	1.211	1.023684164	0.788491615	1.022147295	0.778108092	0.777055703	0.878	0.52005375	0.467953177	0.519	0.481461109	0.51024646	0.652255967	0.55690304	0.513897856	0.570534999	0.5942179	0.663288365	0.708890577	0.481086792	0.763804739	1.182429154	1.240654469	1.392749686	1.640067662	1.802654636	1.351317536
c9	C9::PFC0005w::Var Protein, putative:: (AL034560) PFC0005w (MAL3P8.1), var gene (3D7-varT3-1), len0.99	0.935	0.974025835	1.015314481	1.196702273	1.123996145	1.093292687	0.986	1.429254586	1.223360177	1.593894516	1.169	1.499764274	1.727171376	1.112	1.22988292	1.314136125	1.481846078	1.192	1.093898435	0.836	1.158379432	1.277674493	1.236861406	1.212345226	1.098369887	0.987	1.147446551	0.836399071	1.005	0.738741901	0.815081174	0.597147351	0.761774108	0.706744244	0.654985992	0.667465085	0.733934407	0.895377834	0.660783467	0.759894449	0.87043299	1.041781024	0.996625415	1.11056991	1.027210973	1.187659171
c96	C96::PFC0140c::N-ethylmaleimide-sensitive fusion protein, putative:: hypothetical protein C0140c - Plasmodium falciparum 1	0.714	0.633465509	0.788943797	1.125861552	0.907234186	0.847238406	0.715	1.038488996	1.198632692	1.162278948	0.857	1.011889174	1.398254078	0.854	1.081724537	0.817684686	0.897656766	0.896	0.737764572	0.741	0.826750357	0.905409115	1.081689841	0.90845923	1.171321307	1.261	1.337162196	1.25683968	1.435	1.248037526	1.385356579	1.193472147	1.172478067	1.107519909	1.000645824	0.966863035	0.872610081	1.068715307	0.706276332	0.723398664	0.763601607	0.670374891	0.746320873	0.943239493	0.900068422	0.706912928
c97	C97::PFC0145c::hypothetical protein:: hypothetical protein C0145c - Plasmodium falciparum 1	1.104	0.879877788	0.635514794	0.94875975	0.596704372	0.560597884	0.608	0.753111741	0.830323201	0.855523631	0.818	0.705999213	0.959697851	0.955	1.069939262	0.891276336	1.045622156	1.057	1.022342665	1.095	0.950298461	0.816551844	0.89223626	0.854079567	0.825416728	0.961	0.927775898	1.0452747	0.917	1.409026078	1.199641928	1.399101397	1.698602407	2.203189012	1.977723772	1.800049904	1.813249795	2.033428101	1.328390908	1.900387746	1.308684393	1.241971573	1.179186965	0.628062227	0.828314736	0.82624713
d10455_1	D10455_1::PFD1190c::hypothetical protein:: No NR protein Similarities	1.037			1.001890291	1.217764		0.891								2.1045225			1.313		1.041	0.796095575	0.665962092										0.724637462				0.885375537	0.876534892	0.991012294		0.899360487
d10455_2	D10455_2::PFD1185w::hypothetical protein:: No NR protein Similarities	2.146	2.149133351		2.440210102	2.361244409	2.461811042	2.583	2.781540135	3.536031509	2.71763631	3.314	1.538484641	1.657401025	1.831	1.544719547	0.872586362		0.872		0.814	0.657684568	0.472346696	0.445667029		0.224592037	0.607	0.465136087		0.559		0.307648592	0.48693007	0.500154702	0.676578335	0.685427638	0.738881113	0.800655717	0.77463929	0.607329391	0.810727835	1.213993	1.394748557			1.158130061	0.820564555
d10917_2	D10917_2::MAL6P1.125::DNA polymerase epsilon, catalytic subunit a, putative:: (AF202988) DNA polymerase epsilon [Xenopus laevis] 0.33	0.346	0.387053231	0.412497731	0.394684064	0.247206085	0.216882896	0.179	0.191830357	0.105417207	0.141816528	0.273	0.107126021	0.175137737	0.272	0.455418676	0.276844681	0.485545708	0.843	0.755036626	0.935	0.897349297	1.004555161	1.417293342	1.420267218	1.690178128	2.142	1.694127107	2.243844405	2.075	2.013109397	1.142426805	1.297931784	1.352341433	0.992243038	1.095898663	0.911927633	0.644972674	0.78061644	0.395787697	0.629552356	0.479527248	0.354284559	0.506350043	0.654422506	0.508570166	0.429603038
d11621_1	D11621_1::PFI1135c::hypothetical protein:: (AP002046) gb0.29	0.814			1.07905607	0.720916297	0.867531583		1.214925615	1.227264545	1.166903433	1.591	1.144828756	1.382591386	1.417	1.456329586	1.370205907		1.133		1.481	1.62563275	1.240260817	2.664078542	2.014444343	1.713948855	1.121	1.147446551	0.954732081	1.094			0.579051965	0.625193377	0.859728468	0.764968637	0.666549506	0.731317919	0.828433705	0.748357209	0.817244933
d12635_1	D12635_1::PFD0895c::Bet3 transport protein, putative:: similar to yeast BET3 (S. cerevisiae) 0.55	1.103	0.835709497	0.679950501	0.975325058	0.8159019	0.721674656	0.738	0.923627606	1.203838491	0.955720087	0.783	1.037702726	1.131987804	0.943	0.943667932	0.852728352	0.940402299	0.956	0.843864499	0.951	1.006034388	0.939081312	1.280165067	1.042808816	1.07459916	1.241	0.963555582	1.098165971	1.352	0.938849203	1.499786826	1.111220427	1.013775163	0.958845045	0.87102338	0.759024107	1.037450951	0.964712795	1.119123895	1.414211835	1.018540111	1.047049207	0.921993327	0.86530474	0.848456169	0.725097221
d12635_11	D12635_11::PFD0915w::hypothetical protein:: No NR protein Similarities	0.542	0.467253456	0.508914864	0.37570885	0.382377909	0.364008128	0.46	0.341031729	0.248576377	0.31446273	0.449	0.292983223	0.441404043	0.586	0.782882376	0.552521221	0.813261662	1.055	1.014117873	1.218	1.300506178	1.359984356	2.198563953	1.902486259	1.766408222	1.827	2.06274127	2.091445796	1.844	1.598601375	1.466958502	0.880093233	0.890660135	0.902822651	1.025195501	0.847836339	0.833362289	0.832019952	0.572072487	0.746860251	0.642202278	0.755982683	0.670540614	0.715165791	0.596688747	0.576213645
d12635_14	D12635_14::PFD0920w::hypothetical protein:: No NR protein Similarities	1.679			1.459825057				1.964484988		0.924890437			0.801646725																																	2.070732182
d12635_18	D12635_18::NULL::#N/A:: No NR protein Similarities	0.94	0.76713255	1.20563355	1.015805405	0.949855885		1.11	1.184138	1.086708217	1.39966746	1.448	1.211943839	1.667368169		1.614589648	1.127236734	1.271406363	1.43		1.434	1.08685157	1.016714592	2.416886551	0.943645958	0.850826792	1.163	0.965219732		1.492	0.692100373	0.608731487	0.586454621	0.897393015	0.67226891	0.967258194	0.752615004	0.702536158	1.051979274		0.84461681	1.108375594	0.752031527	1.103406775		1.278978433	0.810335907
d12635_2	D12635_2::PFD0900w::hypothetical protein:: hypothetical protein C0425w - Plasmodium falciparum 0.22	2.8	1.950376285	1.466379051	1.030985592	1.276216645	0.98548543	0.956	0.917706922	0.553114991	0.611969171	0.577	0.443992215	0.412926348	0.336	0.415011838	0.099290286	0.111796078	0.441	0.12090456	0.336	0.119832351	0.121594196	0.131715358	0.131150804	0.151640617	0.32	0.150607561	0.191842869	0.411	0.511552445	0.801949833	0.968925004	1.622617367	2.545787412	2.718142673	2.122337692	2.867707997	4.199549117	4.370724529	6.330715633	3.742740352	4.866473797	2.300964685	1.150683337	1.480392311	1.235392906
d12635_20	D12635_20::PFD0920w::hypothetical protein::	0.692	0.626491529		0.512330267	0.64176164	0.645575393	0.916	0.618120054	0.348787805	0.513314179	0.964	0.60532659	0.748963017	1.084	0.896526633	0.527990683		0.865		0.832	0.854618376	0.896991052	1.494879071	1.580207161	1.461487651	1.43	1.841406367	1.972216443	1.788		2.069124402	0.913816339	1.138813839	1.097823784	1.08902466	0.868894911	0.842520076	0.858319452	0.804085967	0.741646556	0.660412228	0.878467675	0.823249371	0.820606907	0.58535921
d12635_21	D12635_21::PFD0925w::hypothetical protein:: No NR protein Similarities	0.715	0.667172829	1.191380613	0.676781988	0.658810334	0.739431148	0.588	0.795740725	0.83943329	0.952637067	0.824	0.930576695	1.144802765	1.215	1.433600684	1.003415971	1.275790598	1.111	2.077584499	1.62	1.454709064	1.28889854	1.889123131	1.589803628	1.254108847	1.4	1.287237084	1.750790241	1.319	0.829768183	1.123667651	0.810179257	0.835835501	0.688429204	0.845491669	0.703173126	1.102864016	0.769857557	0.382139851	0.772928646	0.842511149	0.6585215	0.946105265	1.01315152	0.679772007	0.685319131
d12635_22	D12635_22::PFD0930w::CGI-141 protein homolog:: membrane protein; Got1p 0.36	1.219	0.920559019	0.955787388	1.338383714	1.14226266	0.970265547	0.945	1.156902824	1.602081187	1.234728683	0.917	1.25711742	1.181823696	0.918	0.963029541	0.817684686	0.915193376	0.778	0.725427384	0.726	0.836039678	0.712729103	0.904866499	0.834886824	0.777875372	0.881	0.787153339	0.912598322	1.079	1.040407401	1.544808549	1.528236619	1.597609609	1.513682339	1.43173845	1.21498795	2.001639293	1.707075436	1.453496235	1.461135008	1.087737762	0.928515293	1.165408774	1.134638021	1.175753777	1.030820018
d12635_24	D12635_24::PFD0935c::hypothetical protein:: No NR protein Similarities	0.678	0.633465509	0.523167851	0.60594123	0.442048339	0.452790589	0.361	0.371819344	0.424271729	0.336043504	0.322	0.332994132	0.358818774	0.406	0.521079786	0.302543343	0.36278924	0.543	0.53461198	0.716	0.691126168	0.676250811	1.134015092	1.096388741	1.228698783	1.361	1.616743064	1.59301293	1.873	1.614399249	1.762413639	1.465725249	1.79478603	1.609566831	1.601622469	1.010811335	0.887000923	0.937217879	0.64031175	0.693419979	0.766029562	0.786274675	0.740579948	0.863012571	0.816985199	0.626220315
d12635_25	D12635_25::PFD0940w::hypothetical protein:: hypothetical protein C0425w - Plasmodium falciparum 0.23	0.913	0.8717415	0.676596854	0.722322398	0.485887823	0.502255113	0.336	0.363530379	0.229054671	0.285174544	0.208	0.145846272	0.17371385	0.174	0.225604818	0.127325186	0.11289212	0.272	0.06333096	0.177	0.128192751	0.157137118	0.291397692	0.507809492	0.712301065	0.93	1.175737508	1.434339221	1.574	2.123694875	2.014723046	2.499629191	2.943218105	3.666235787	3.653977305	2.638730352	1.530665314	1.831400227	1.172577972	1.096177088	0.974836347	0.949588024	0.977106299	0.650984253	0.73138426	0.973994204
d12635_3	D12635_3::PFD0905w::hypothetical protein:: (AK021194) putative [Mus musculus] 0.29	1.658	1.379676256	1.58207964	1.916494677	1.421130655	1.495350484	1.463	1.379520725	1.831135858	1.598518817	1.462	1.504927061	1.838234256	1.212	1.378041303	1.095697525	1.215508324	1.327	1.153116919	1.107	1.001389727	0.762302098	0.921105385	0.627764521	0.527873271	0.653	0.516725399	0.417751284	0.425	0.436324127	0.436148148	0.595502289	0.773316163	0.888817037	0.807194162	0.785576202	1.286020537	1.709466267	1.651390117	2.652461847	1.670454425	1.403967818	1.654536008	1.338643612	1.669217831	1.369501829
d12635_31	D12635_31::PFD0940w::hypothetical protein:: hypothetical protein PFB0540w - malaria parasite (Plasmodium falciparum) 0.22	0.681	0.610219022	0.60784727	0.570520869	0.40795095	0.268884049	0.243	0.233275182	0.173092453	0.181895113	0.081	0.070987125	0.09967188		0.037039596					0.031	0.044588784	0.087921957	0.285984722	0.376658689	0.549184944	0.882	1.097521439	1.685348556	2.006	2.50585474	1.704260631	2.711838493	3.031707024	3.042447569	2.938108197	2.768744095	1.666724578	1.823032246	1.099789416	1.192630243	0.691976001	0.612425	0.882955027	0.911148724	0.815726378	0.761465739
d12635_33	D12635_33::PFD0945c::hypothetical protein:: ASPARAGINE-RICH PROTEIN (AG319) (ARP) (FRAGMENT) 0.26	2.049	2.256066984	2.382761226	2.211242757	1.738966959	2.742109927	1.554	1.59977038	1.727020198	1.633972952	1.545	1.135793994	0.9241007	1.05	1.335109045	0.681014548	0.968899364	0.899	0.969703936	0.963	0.811887454	1.011102512	0.881410318	1.274721786	0.972959003	1.062	0.759694508	0.851638889	0.98	1.378934697	1.050507364	1.333300099	1.642815835	1.367162284	1.495567726	1.150896602	0.72085181	0.882228049	0.618702658	0.887629694	1.246770751	1.069438885	1.537421039	0.620039569	0.960492645	0.92853354
d12635_36	D12635_36::PFD0950w::ran binding protein 1:: No NR protein Similarities	1.113	1.139075582	1.464702252	0.755212765	1.161746851	1.248027898	0.868	1.10598491	1.009922902	1.47057573	1.063	1.119015204	1.450937872	0.965	0.894001189	0.735916224	0.803397299	0.843	0.95654423	0.821	0.590801367	0.968076869	0.847128249	1.014819343	1.219682381	0.875	0.926111747	0.875843372	0.734	1.122406224	1.068328522	1.108752957	1.31386803	1.194785551	1.227485	1.153643391	0.855602673	1.062738157	0.650547642	0.80942443	0.944486551	1.202460243	0.911659718	0.476777194	0.594171068	0.831929704
d12635_37	D12635_37::PFD0955w::hypothetical protein:: (AL035475) hypothetical protein, MAL4P2.50 [Plasmodium falciparum] 0.27	1.684	1.344806491	1.038789959	0.874123964	0.746489302	0.76099263	0.539	0.531677963	0.447697783	0.359165765	0.266	0.221996108	0.263418543	0.173	0.183514358	0.078264109	0.049321802	0.29	0.078135599	0.125	0.081746104	0.09634002	0.094726797	0.135949001	0.190165523	0.307	0.411882574	0.763785622	0.979	1.082535245	1.740840718	1.936205093	2.696026282	2.991812005	3.403570487	2.959186983	2.71725797	3.592270292	2.525989891	2.423059597	2.182759387	2.337751294	1.693574377	1.645798152	2.073304483	1.474061309
d12635_38	D12635_38::PFD0960c::unknown:: (AY043319) nucleolar protein family A member 2 [Branchiostoma belcheri] 0.45	1.336	1.800436807	1.903190684	1.571146125	2.146917946	2.608936198	1.733	3.187699392	1.700991282	3.018225587	1.958	1.951500554	2.346560835	1.511	1.23914285	1.495194847	1.434716377	1.171	1.143247188	1.165	1.265206735	1.370273131	0.859758488	0.99082827	1.014762631	0.685	0.650691256	0.504708127	0.477	0.349059302	0.434272239	0.394808151	0.579987094	0.581771183	0.598030719	0.531042185	0.463124397	0.560657153	0.581171006	0.685599476	0.733251738	1.044415076	0.91395606	0.747256559	1.243730925	0.951263906
d12635_39	D12635_39::PFD0965w::hypothetical protein:: (AL034558) predicted using hexExon; MAL3P2.18 (PFC0245c), Hypothetical protein, len0.23	1.012	1.337832649	1.286120973	1.907639625	1.407735206	2.114291177	1.416	1.995272462	1.668454983	2.378509786	1.95	1.95279129	2.074599012	1.432	1.456329586	1.263906942	1.090559805	0.914	0.753391687	0.734	0.620527228	0.67905685	0.697369682	0.748519192	0.805744441	0.794	0.855384406	0.917080628	0.973	1.166038614	0.654691207	1.044596574	1.260966986	1.20124972	1.408170807	1.222312685	0.930173604	0.965908282	0.681255253	0.752073946	0.687120019	0.746763344	1.05747931	1.185066411	1.149318165	1.067188536
d12635_45	D12635_45::PFD0965w::hypothetical protein:: (AL034559) predicted using hexExon; MAL3P7.34 (PFC1015c), Hypothetical protein, len0.23	0.978	1.241359848	1.328879882	1.6799372	1.382162128	1.992532266	1.638	2.046190517	1.773872307	2.370802373	1.971	1.676586857	2.251160562	1.571	1.463064072	1.439125064	1.083983585	0.969	0.608635208	0.759	0.608451088	0.826840563	0.618881751	0.832487707	0.840990673	1.025	0.89615664	1.053342807	1.02	1.266092265	0.880737877	1.03883898	1.167668891	1.145227263	1.287386258	1.179279909	0.939331391	0.926458996	0.594818885	0.847223619	0.763601607	0.678277126	0.96447621	0.900833829	1.159388882	1.158109865
d12635_47	D12635_47::PFD0970c::hypothetical protein:: hypothetical protein C0760c - Plasmodium falciparum 0.22	1.315	1.540076705	1.779106002	1.281458183	1.556302389	1.417982917	1.139	1.41030834	0.801691348	1.516820298	1.217	1.352627372	2.115891541	1.169	1.270289734	1.335162311	1.596930299	1.374	0.995200831	1.058	0.755222551	1.235584121	0.922909682	1.049206429	1.124599571	0.954	1.093361013	0.898254901	0.953	0.711659703	0.457721069	0.537103599	0.721377	0.694893309	0.750238831	0.678452187	0.427801337	0.580979468	0.673294041	0.898057083	1.159363295	1.419772287	1.119481377	1.650382626	1.868114067	1.372911265
d12635_48	D12635_48::PFD0975w::unknown:: (AE003751) CG11859 gene product [Drosophila melanogaster] 0.41	1.448	1.570296965	1.577887594	1.488920359	1.530729311	1.936726104	1.341	2.074609746	1.259800689	2.273688937	1.591	1.853409286	2.410635554	1.404	1.16927275	1.484681823	1.71311048	1.381	1.226317726	1.314	1.137013971	1.068158243	1.207090133	0.988429153	0.983614839	0.829	0.874522385	0.629316344	0.706	0.503277349	0.502742821	0.506670469	0.640582784	0.563456144	0.569553024	0.576821696	0.487981348	0.619233266	0.635762456	0.920215187	1.039178016	1.320994157	1.144741418	1.7787457	1.582358071	1.271761356
d12635_50	D12635_50::PFD0980w::holo-(acyl-carrier protein) synthase, putative:: HOLO-[ACYL-CARRIER PROTEIN] SYNTHASE (HOLO-ACP SYNTHASE) 0.35	0.7	0.550940636	0.59694793	0.600881167	0.552864851	0.795237234	0.791	0.549440016	0.361802262	0.59809581	0.802	0.465933677	0.747539066	0.769	1.215572201	0.794322288	0.932730052	1.206		1.344	1.898738969	1.658357822	2.077674456	1.775334023	2.138542484	1.772	1.242304423		1.325	0.829768183	0.927635538	0.630048	0.713682296	0.596854138	0.636328226	0.488009463		0.750730693	0.674431347	0.663441293	1.24919885	0.808664432	0.787655584		0.76285523	0.554619814
d12635_51	D12635_51::PFD0985w::hypothetical protein:: (AL034559) hypothetical protein, PFC1065w [Plasmodium falciparum] 0.25	3.204	2.690775497	1.492369776	1.510425529	1.050930302	1.152903763	0.925	1.216109667	0.802992778	1.126824814	0.825	0.992529067	1.129139988	0.652	0.76688801	0.725403132	0.824222052	0.684	0.674433594	0.63	0.535065385	0.653802661	0.613468806	0.527802021	0.459020242	0.371	0.382759567	0.253698739	0.271	0.402471425	0.365801657	0.718879869	1.069561621	1.449041161	1.507351547	1.682854474	1.857730564	2.812849054	3.226579556	4.285648387	3.668686936	4.032785714	2.916392396	2.014842061	2.443402598	1.766145887
d12635_6	D12635_6::PFD0910w::hypothetical protein:: No NR protein Similarities	1.646	1.162322		0.93104957	1.238465939			1.642399364		1.478283143		0.837648061	1.151922178			1.251057568		1.419				1.355307661	1.608551273									0.788793796	0.609804027	0.613014432	1.162673807	0.646406513		1.484725283	1.020176954	1.158741267
d12635_8	D12635_8::NULL::#N/A:: No NR protein Similarities				1.344708773	2.334453655						1.869		0.803070591		1.21136316			1.369											1.1	0.542396055			0.727147999	0.971773319	0.904410952	0.829524557	0.951105745	1.224121402	0.784751487	1.266925216	0.775741525					0.698957351
d13568_1	D13568_1::PFE0445c::SNAP protein (soluble N-ethylmaleimide-sensitive factor Attachment Protein), putative:: No NR protein Similarities	0.512	0.559076889	0.505561218	0.585701018	0.472492446	0.42615585	0.412	0.543519332	0.577842475	0.618135073	0.566	0.615651973	0.860025897	0.638	0.657452844	0.698536346	0.630222987	0.752	0.717202543	0.916	0.806313817	0.867060167	1.201677135	1.002823759	1.203288817	1.467	1.321352617	1.618113863	1.731	1.597849147	1.778358914	1.209100014	1.38985307	1.373626324	1.474945951	1.165546072	0.951105745	0.858319452	0.632350469	0.724702069	0.545082858	0.604522726	0.652169669	0.699120406	0.71627826	0.60803609
d13568_2	D13568_2::PFE0445c::SNAP protein (soluble N-ethylmaleimide-sensitive factor Attachment Protein), putative:: (AF177989) alpha-soluble NSF attachment protein; alpha-SNAP [Arabidopsis thaliana] 0.4	0.556	0.695068544	0.632161147	0.753947768	0.63080176	0.440107391	0.416	0.436946908	0.562225119	0.590388351	0.618	0.642756145	0.79025563	0.521	0.707119538	0.661156468	0.692697312	0.78	0.694173105	0.831	0.754293574	0.824969907	1.276556366	0.965237914	1.104107615	1.359	1.504411462	1.691623762	1.901	1.585812594	1.758661875	1.583345186	1.479303756	1.581555731	1.510297532	1.070324737	1.053150114	0.989816879	0.739258623	0.720791778	0.926276673	1.014123085	0.839323973	0.979914667	0.689842648	1.081963257
d13582_1	D13582_1::MAL6P1.54::RNA binding protein, putative:: (AF362374) histidine kinase DhkM [Dictyostelium discoideum] 0.33	1.289	1.763242427	1.679335248	1.600241427	0.903580868	1.953214292	1.855	3.027840773	2.497476831	3.59011623	2.883	1.515252482	1.677335314	1.424	1.335950893	1.22769517	1.069735052	1.065	1.39903846	1.617	0.965161419	0.983977723	0.907572998	0.866075056	1.008205186	0.927	0.460143536	0.37382465	0.409	0.382159776	0.650939387	0.738620268	0.709834945	0.699202734	0.649094081	0.614360893	0.676370963	0.728017511	0.420808775	0.706454176	1.124157517	1.173485277	1.54201386	1.528896056	1.961268006	1.210389605
d1479_1	D1479_1::PFB0315w::41 kDa antigen::	2.09	1.502882326	1.053042995	0.877919029	0.686818909	0.516206654	0.445	0.423921416	0.412558701	0.311379779	0.213	0.227158799	0.271961843	0.117	0.222237575	0.193908079	0.281682279	0.271	0.316654792	0.362	0.394796536	0.508824988	0.613468806	0.577383402	0.704923952	0.629	0.763854934	0.893772595	0.836	1.274367406	1.262484697	1.339880151	1.550479621	1.87244129	1.93844429	1.843998204	2.24105117	3.16550129	2.810320141	3.186864258	2.470475859	2.43126132	1.824467539	1.053265015	1.262613537	1.21607218
d14936_1	D14936_1::PF07_0135::rifin:: (AL034560) PFC0035w (MAL3P8.6), rifin, (3D7-rifT3-3), len0.54	0.921		1.639929935	0.987975176			1.024	0.863236569	1.033348956	0.787698289	1.394	0.982203646	0.872840857	1.05	1.218939393	1.052477048	0.79901313	1.29	1.319257897	0.764	0.8954914	0.871736863	1.024853794	0.743721006	0.652464487	0.925	1.002663666		1.075	0.719934844	1.138674929	1.184424527	0.772354282	1.270200388	1.051709128	0.943973307	1.329193218	1.426149134	0.857540043	1.085749699	1.258910669	1.414504183	1.148186		1.720830159	1.411552854
d14952_1	D14952_1::PF13_0321::hypothetical protein:: (AF036171) homeobox-containing protein [Dictyostelium discoideum] 0.32	0.937	1.053063753	1.057235041	1.082851136	0.680730095	1.020998414	0.583	0.783899357	0.60647429	0.944929655	0.811	0.720196686	0.751810748	0.715	0.883057662	0.787313583	0.980955779	0.856	1.38752379	1.636	1.294003675	1.480643168	1.583290796	1.581806636	1.502471562	1.681	1.278084107	1.324074372	1.391	1.226221286	1.094591203	0.957409816	1.21576076	0.978237424	0.904410952	0.874388435	0.525920935	0.696936278	0.358256112	0.625642066	0.844939104	0.873199493	0.872621349	0.858428166	1.236177926	0.795561186
d15909_10	D15909_10::PFD1145c::hypothetical protein:: (AF312916) reticulocyte binding protein 2 homolog A [Plasmodium falciparum] 0.27	3.163	3.528809608	1.172097182	2.282083477	1.031446111	0.691234966	0.728	0.663117283	0.580445375	0.453196296	0.388	0.33944754	0.328917213	0.146	0.164152749	0.115643978	0.103027756	0.122	0.076490642	0.066	0.059451715	0.07202118	0.03969504	0.039985001	0.031967482	0.026	0.040772213	0.110264829	0.195	0.414507932	0.91731802	1.178666835	1.55432703	2.042663214	1.953174095	1.641652854	3.342606942	3.912645665	4.322957255	6.721742182	4.777062386	5.069298477	3.21032806	2.929429037	3.809240791	2.35713405
d15909_2	D15909_2::PFD1130w::hypothetical protein:: No NR protein Similarities	3.797	2.912778981	1.457994959	2.540145974	1.016832914	0.815530411	0.954	0.813502778	0.862859345	0.516397153	0.433	0.365261015	0.320373892	0.18	0.176779884	0.167041311	0.160021838	0.103	0.092117763	0.05	0.088248634	0.103822741	0.05142312	0.066375097	0.066393999	0.06	0.07239148	0.13088345	0.235	0.429553578	0.964215681	1.250225824	1.458143407	2.045895298	1.730262821	1.420995722	3.483899183	3.783539069	3.66444813	5.702466875	4.455354403	4.073613914	3.490485396	2.436606391	2.844971608	1.717275718
d15909_4	D15909_4::PFD1135c::hypothetical protein:: (U20661) unknown [Dictyostelium discoideum] 0.54	3.779	3.783358243	1.788328444	3.339634453	1.473494486	1.573986432	1.166	1.149798017	1.484951069	0.853982167	0.806	0.637593434	0.538228139	0.326	0.382181283	0.164705064	0.099739638	0.289	0.112679755	0.148	0.046446651	0.059861763					0.067398966		0.11	0.169263671	0.374243237	0.730395105	1.035897393	1.23572499	0.959402274	0.846920761	1.764844059	2.063313848	2.598778583	4.543725686	4.412864543	4.880961476	4.211546228	3.738575034	3.76140485	2.69354279
d15909_5	D15909_5::PFD1135c::hypothetical protein::	3.612	3.760111548	1.765691415	3.545831405	2.027577014	1.297492385	1.256	1.216109667	1.647631944	0.884811817	1.014	0.746010162	0.561010287	0.379	0.505927218	0.214934264	0.198383234	0.412	0.228649438	0.184	0.109614095	0.08605128	0.083900882		0.110656669	0.086		0.061855876	0.124	0.266308184	0.401443887	0.711477213	0.822369798	1.319758676	1.200971373	0.969609824	2.229276739	2.317940722	2.975231664	4.821354125	4.712720789	4.784817083	3.534116587	3.041746796	3.362353632	2.448055514
d15909_8	D15909_8::PFD1140w::hypothetical protein:: (AF063866) ORF MSV156 hypothetical protein [Melanoplus sanguinipes entomopoxvirus] 0.27	1.05	1.033304256	0.389022229	0.652746674	0.32636076	0.258737479	0.302	0.616935931	0.628598914	1.220855321	1.57	2.080568085	2.523122384	2.076	2.652540178	2.73340304	2.562541585	3.043	3.271002958	3.067	1.757541199	1.769663243	1.397445862	0.790903318	0.676235165	0.648	0.490930718	0.365756489	0.372	0.31069287	0.370491445	0.432643961	0.498231054	0.694893309	0.466444294	0.432158483	0.590025718	0.569025169	0.460615006	0.791176538	0.838869144	0.81261551	0.498312707	0.453855202	0.560182456	0.565984963
d16430_1	D16430_1::PFD1210w::hypothetical protein:: No NR protein Similarities				1.18784722											1.067413818																		0.480918	0.734755408		0.956791511
d16430_2	D16430_2::NULL::#N/A::	1.2			1.222002584	0.927936198		2.127	1.256370406	0.847242027	1.156113		1.387475687	1.563424703		1.397402912	1.988141968	2.009041259				1.470500888	1.033550718		1.010021109	0.61967731		0.76801536		1.196		0.526191623	0.750135504	0.75888858	0.820943774	0.848437654	0.863401387		0.968299113		1.169168656		1.090511616
d16785_1	D16785_1::PFD1115c::hypothetical protein:: hypothetical protein C0425w - Plasmodium falciparum 0.22	1.115	1.113504481	1.224916981	1.072731011	1.826646	1.70716001	1.046	1.751340069	0.796485549	1.880610524	1.155	1.599146277	2.010524124	1.239	1.032899641	1.260402555	1.455541065	1.141	1.269086626	0.918	1.019039504	1.508703453	1.223328912	1.262726297	1.131157016	0.975	1.336330072	1.018380865	0.984	0.621385739	0.72409973	0.504202901	0.821407917	1.06550313	0.941726484	0.863401387	0.80850526	0.939608782	0.882561122	1.105300995	0.785453489	1.12343766	0.827842124	0.966161451	1.034764048	0.911485816
d16785_10	D16785_10::PFD1090c::clathrin assembly protein, putative:: adaptor-related protein complex 4, sigma 1 subunit 0.53	0.869	0.858955984	0.866077524	1.09676625	1.41382402	1.45856912	1.113	1.352285549	1.186919665	1.541484	1.104	1.302291002	1.342722638	0.891	0.861170609	0.73708433	0.831894364	0.694	0.69910802	0.751	0.820247854	0.869866207	1.28377366	1.069998647	1.383618122	1.276	1.400400712	1.324074372	1.435	1.138956506	1.466020505	0.912171326	1.07340903	0.957767704	0.986897935	0.710497861	0.711694023	0.61803785	0.518618376	0.510941019	0.674980101	0.787591701	0.562611151	0.883642361	0.978116362	0.739871942
d16785_11	D16785_11::PFD1085w::hypothetical protein:: hypothetical protein PFB0850c - malaria parasite (Plasmodium falciparum) 0.27	0.696	0.610219022	0.561734714	0.494620086	0.521202996	0.521279948	0.374	0.370635186	0.199121387	0.18806105	0.444	0.179403823	0.226397548	0.486	0.617887829	0.158864465	0.375941714	0.678	0.471281051	0.728	0.712491629	0.858642104	1.204383634	1.205147876	1.418044686	1.512	1.546015821	1.93008279	1.883	1.586564823	1.564505588	1.158926485	1.639930421	1.432880866	1.491639824	0.900024952	0.833362289	1.034047826	0.727885424	0.746860251	0.838869144	0.79681104	0.608538547	1.126615295	0.908880318	0.691001706
d16785_13	D16785_13::PFD1080w::hypothetical protein:: No NR protein Similarities	0.926	0.643926411	0.905482836	0.676781988	0.472492446	0.654453602	0.372	0.362346221	0.353993603	0.482484482	0.601	0.394946543	0.589487982	0.876	0.920097283	0.647139057	0.870255792	1.462	1.460724499	1.339	1.789124957	1.270191757	1.962197957	1.691365508	1.413946295	1.424	1.470295929	1.670108738	1.556	1.245028343	1.308444417	0.967279991	0.961836	0.95345828	0.849419629	0.92749268	0.698611347	0.771052972	0.724473505	0.748163655	1.184857181	1.002269693	0.850805822	0.789662223	0.767890588	0.500067037
d16785_17	D16785_17::NULL::#N/A:: No NR protein Similarities	0.813	0.735749845	0.793974292	0.51106527	0.338538389	0.390642866	0.224	0.253405534	0.253782156	0.163397302	0.551	0.153590329	0.158051126	0.406	0.522763382	0.163536941		0.697	0.419464792	0.534	0.640034847	0.439609799	0.658576817	1.098787763	1.259846575	1.243	0.970212283	1.522192435	1.235	1.925844437	2.241707768	2.070275256	1.991962451	2.428355861	2.227148673	1.917245553	2.691092775	2.468565083	1.426200475	1.124852291	1.161791322	0.891638093	0.917400642	0.799977118	0.543817598	0.576213645
d16785_2	D16785_2::NULL::#N/A::	1.226	0.85314438		1.181522161	1.407735206		1.279	1.062171804			1.389		1.285767248	1.595	1.119606006			0.97		0.666			1.119580611			1.385	0.787985464		1.405	0.221923475		0.644030805	0.905087661	0.812324925	0.981988	0.996161974		1.574382665	0.917818026	1.081839408	1.267408728		1.384712282
d16785_20	D16785_20::PFD1070w::eukaryotic initiation factor:: (BC008132) KIAA0111 gene product [Mus musculus] 0.66	0.967	0.872903807	1.380022883	1.516750588	1.505156233	1.613304255	1.558	2.011850463	2.126564325	2.027051548	1.692	1.812107757	2.516002971	1.585	1.460538627	1.572290815	1.417179701	1.291	1.486221394	1.342	1.741749375	1.197235173	1.599529682	1.288316653	1.218862664	1.192	1.085040161	0.810401634	0.86	0.583771625	0.648125509	0.470479746	0.433788041	0.395388933	0.420290867	0.346093012	0.412102212	0.48175869	0.357118806	0.466624731	0.626420355	0.575547799	0.865732253	1.290507528	1.148059345	1.079690186
d16785_21	D16785_21::PFD1065c::hypothetical protein:: No NR protein Similarities	1.112	1.142562503	1.240008367	1.765958183	1.294483088	1.705891781	1.298	1.490829675	2.235886017	1.587728476	1.25	1.542356693	1.418188452	0.997	1.00091091	1.059485753	1.068639026	0.934	1.261684352	1.497	1.742678351	1.306669938	1.376696181	1.235536466	1.318863484	1.268	1.200700064	1.069479129	1.178	1.050187089	1.142426805	0.927799193	1.065714327	1.094591699	0.817996008	0.840511604	1.453477895	0.745948959	0.587994979	0.599573671	0.724753824	0.701983909	0.904770554	1.141514595	1.034764048	0.833066206
d16785_23	D16785_23::PFD1060w::u5 small nuclear ribonucleoprotein-specific protein, putative:: (AC007369) Putative RNA helicase [Arabidopsis thaliana] 0.35	0.796	0.955428715	1.23665477	1.06134589	1.244554753	1.39515313	0.981	1.715815963	1.042459046	1.942269825	1.348	1.719179122	2.328050326	1.346	1.537985061	1.475336836	1.543224312	1.507	1.297050978	1.276	1.137942947	1.329118144	1.227839708	1.181156898	1.328699701	0.978	1.087536436	1.03272418	0.962	0.786888021	0.583406746	0.600437426	0.668476013	0.67119157	0.708013363	0.57224375	0.365004837	0.441114024	0.425358069	0.525278659	0.536584908	0.678277126	0.749765455	1.052118862	0.964269108	0.863752149
d16785_24	D16785_24::PFD1055w::ribosomal protein S19s:: (AC011664) putative 40S ribosomal protein S19 [Arabidopsis thaliana] 0.44	1.218	1.208814836	1.515006904	1.682467344	2.183450831	2.596253	2.017	2.783908522	2.807221263	2.754631817	2.193	2.862717066	1.950721087	1.91	2.226584789	2.057061124	1.963007649	1.631	1.649894915	1.353	1.514160786	1.700448082	0.743379841	1.253129925	0.91476181	0.716	0.466800237	0.49215766	0.422	0.499515893	0.702526809	0.404678375	0.480918	0.379228606	0.36431754	0.362573638	0.412102212	0.374169895	0.346882913	0.465321288	0.701687965	0.784957649	0.700393476	0.362167301	0.560182456	0.558029352
d16785_26	D16785_26::PFD1050w::alpha-tubulin ii::	0.925	0.758996263	0.893745047	0.628711472	0.472492446		0.595	0.462997961	0.804294208	0.500982282	0.633	0.397527898	0.351699339	0.489	0.3274637	0.155360095	0.270721873	0.588	0.519807384	1.293	0.919643679	0.940952079	1.204383634	1.661776655	1.620505381	1.5	1.936264041	1.968630641	1.4	1.708434624	2.235141902	1.51507632	1.248463107	1.289592767	1.074294854	0.992499552	0.828129234	0.913309282	0.552738008	0.941069966	0.837655167	0.6585215	0.959883525	0.908856487	0.939092392	1.029683517
d16785_3	D16785_3::PFD1110w::hypothetical protein:: No NR protein Similarities	1.411	0.972863528	0.608685669	0.808343305	0.601575401	0.506060065	0.409	0.420368977	0.4177645	0.26359377	0.169	0.157462352	0.122454028	0.07	0.077446428	0.04555672	0.049321802	0.062	0.041124001	0.053	0.064096375	0.066409142	0.138932639	0.159940002	0.251641462	0.406	0.545016306	1.018380865	1.096	1.782158395	2.311116179	2.62794176	2.642163472	3.439991406	3.378038776	3.161532333	4.084390815	3.674754753	2.406571164	2.041157266	1.450721699	1.278848774	1.367489508	1.307698996	1.326814223	1.055823387
d16785_31	D16785_31::NULL::#N/A:: tubulin alpha-II chain - Plasmodium falciparum 1	1.063	1.398273307	1.891452995	1.18784722	1.295700909	1.326663771	1.076	1.578455889	1.257197829	1.760374666	1.332	1.169351573	1.423884	1.097	1.266080693	0.898285042	1.19797178	1.154	1.445097335	1.399	1.287501173	1.04945146	1.180025252	1.16916141	1.205747773	1.059	1.003495691	0.681311111	0.904	0.508543307	0.549640482	0.51078305	0.730995351	0.718595113	0.74041896	0.712329017	0.804580527	0.5977155	0.590269592	0.831582613	0.877716927	0.945636867	1.058627482	1.445230882	1.451439057	1.235392906
d16785_33	D16785_33::NULL::#N/A:: (X53015) erythrocyte membrane-associated antigen [Plasmodium falciparum] 0.4	1.357	1.040278168		0.956349806	0.853652534	1.001973617	1.075	0.620488299	0.766552266	0.732204891	0.964	0.513688652	0.55531474	1.19	0.996701869	0.315392683	0.430743727	1.035			0.43752743	0.374136006	1.093417931	0.599775		1.021	0.493426994		1.137	0.927564969	1.098342967	0.7164123		2.319543287	2.140733906	1.994154996	3.16599172	2.975427857	1.985762525	1.875622833	1.421585808	1.147144442	1.419157829	1.139222426	1.355767477	1.038775595
d16785_35	D16785_35::PFD1045c::erythrocyte membrane-associated antigen, putative::	0.548	0.555589899	0.610362468	0.476909906	0.607664252	0.734357854	0.623	0.910602115	0.65202493	1.333383675	1.301	1.568170168	2.066055649	1.518	1.790527822	1.547760381	1.784353143	1.65	1.583273961	1.725	1.400830979	1.773404666	1.459694908	1.305910113	1.327060267	1.246	1.153271227	0.925148735	0.903	0.692852646	0.419264988	0.494332726	0.614613203	0.627020046	0.704085403	0.661055983	0.716926999	0.677809343	0.622114577	0.658227599	0.53294294	0.557109199	0.639539581	0.803415371	0.835867736	0.678500055
d16785_36	D16785_36::PFD1040w::hypothetical protein:: (AF051898) coronin binding protein [Dictyostelium discoideum] 0.37	0.514	0.459117202	0.472863249	0.72738246	0.594268839	0.706454773	0.686	0.869157324	1.177809498	1.203899032	1.059	1.059644149	1.349842052	1.001	1.100244398	0.994070984	0.985339948	0.971	1.000958166	1.153	1.105430323	1.005490545	1.453379708	1.163563534	1.187714872	1.423	1.496922735	1.306145149	1.434	1.425576271	1.395674097	1.044596574	1.008004107	0.832794644	0.819959959	0.671127452	0.566477011	0.521207903	0.443555174	0.47314183	0.411543611	0.431990116	0.42368062	0.603994184	0.477099233	0.554619814
d16785_38	D16785_38::PFD1035w::steroid dehydrogenase kik-i, putative:: (AC008113) F12A21.14 [Arabidopsis thaliana] 0.4	0.866	0.643926411		0.785573063	0.890185492	0.884019771	0.968	1.120194524		1.219313857	1.367	1.499764274	1.51216486	1.621	1.232408365			1.086	2.61055154	0.946	1.181602734	1.006425817	1.686137002	0.93005109	1.386896894	1.189	0.99683899	1.401170074	1.236	1.369907328	0.92106984	0.661303684	0.793514689	0.813402265	0.760058701	0.928408313	0.743092272	1.13446402	0.90530752	0.84461681	1.119301535	1.220898843	0.8611395		0.941610108
d16785_4	D16785_4::PFD1110w::hypothetical protein:: No NR protein Similarities	1.301	1.056550674	0.676596854	1.06134589	0.573566827	0.348788283	0.432	0.35997794	0.465918039	0.23430556	0.17	0.126486147	0.105367417	0.067	0.070711955	0.051397324	0.041649519	0.062	0.049348799	0.058	0.060380643	0.069215161	0.116378634	0.168736696	0.231969151	0.409	0.541688005	0.926045239	0.987	1.711443897	2.384276578	2.82287828	2.56906396	3.375349971	3.370182739	3.087369461	4.131488228	3.581511338	2.250758228	2.137610421	1.359672166	1.06153665	1.502975492	1.021174178	1.257578179	1.134242997
d16785_43	D16785_43::NULL::#N/A:: No NR protein Similarities	2.093	1.517992525		1.297903367	1.154440289	1.009583521	0.998	1.25400216	1.045061906	1.148405587		1.09191107	1.339874822			1.074671339	1.596930299	1.229		0.622	0.987455745	0.949370087		0.881269398		1.019	0.723914824		1.097		0.712844271	0.795373945	0.663666838	0.783236356	0.938780499	0.89361585	0.682912261	1.055565592	0.956486984	1.016668343		1.079975251			2.484944209
d16785_5	D16785_5::PFD1105w::hypothetical protein:: (AF051898) coronin binding protein [Dictyostelium discoideum] 0.37	1.222	1.150698791	1.029567518	0.93104957	0.901145372	1.043828201	0.931	0.937837291	0.735317552	0.921807417	0.821	0.845392088	1.100662335	0.698	0.620413223	0.401833638	0.612686377	0.759	0.322412152	0.544	0.344634135	0.33204569	0.16599744	0.415843985	0.572955622	0.501	0.520885825	0.62841984	0.74	0.999031786	1.528863386	1.121913157	1.792862268	2.979961199	2.734836664	2.594782161	2.089292821	2.675374478	2.995703586	3.568766589	1.576976937	1.843860169	1.251522778	1.163290469	1.474098132	1.192205312
d16785_6	D16785_6::NULL::#N/A:: No NR protein Similarities	1.051	0.79735288	0.736962397	0.698287159	0.807377517	0.443912342	0.531	0.580227631	0.990401138	0.521021591	0.592	0.837648061	0.355971	0.299	0.519396139	0.51747759	0.363885266	0.505	0.33392687	0.321	0.521131403	0.339528425	0.19216008	0.337473393	0.38934752	0.541	0.525878376	0.755717461	1.156	0.709402883	1.270926333	1.197584728	1.491807635	1.900452519	1.527973322	1.841251415	2.74996462	2.075268146	1.736689111	1.452010946	1.250412755	1.139242208	1.037960126	0.725480686	1.052387764	1.004680148
d16785_7	D16785_7::NULL::#N/A:: No NR protein Similarities	1.504	1.327371677	0.991839004	0.907014331	0.941331574	0.842165112	0.684	0.886919377	0.796485549	0.972676377	0.726	0.748591478	0.915557422	0.869	0.776989689	0.76278301	0.931634026	1.252	1.300340856	0.718	0.739430672	0.812810477		0.66934891	0.963122786	0.91	0.792977966	1.200362606	1.32	1.146479329	0.958587924	1.214857607	1.172478067	1.37039424	1.602604386	1.279994822	1.397222694	1.475161815	1.509224992	1.803934591	1.203067059	1.498794949	1.172297938	1.061287673	1.153094703	1.220618185
d16785_8	D16785_8::PFD1100c::hypothetical protein:: hypothetical protein C33G8.2 - Caenorhabditis elegans 0.31	1.356	1.32620944	0.58688699	0.976590055	0.895056557	0.658258591	0.566	0.552992455	0.400845674	0.360707252	0.251	0.206507995	0.212158722	0.137		0.089945317	0.093163401	0.138	0.097052641	0.067	0.051091315	0.067344477	0.071270643	0.103960996	0.140984793	0.23	0.376102865	0.874050471	0.793	1.419557994	1.954694156	2.160752236	2.577720544	3.408748093	3.531228805	2.99031697	4.107939677	3.973612503	2.787573743	3.476223879	2.190043396	1.978198552	1.869246832	1.040657883	1.728383233	1.421781569
d16785_9	D16785_9::PFD1095w::hypothetical protein:: No NR protein Similarities	0.811	0.980999747	1.020344976	1.557230935	0.940113826	0.862458289	0.994	1.181769754	1.453716278	1.190025671	1.074	0.918960616	1.050826357	0.638	0.594317129	0.610927285	0.58199726	0.507	0.565866259	0.639	0.639105926	0.578975477	0.90216	0.816493722	0.961483449	1.103	1.122483995	1.359036421	1.649	1.438365052	1.793366081	1.665597003	1.57644926	1.426416697	1.537793193	1.076733839	0.888309245	0.92287275	0.536815515	0.748163655	0.70411592	0.6953987	0.899029629	1.038365715	0.947904287	0.908076312
d17523_1	D17523_1::NULL::#N/A:: rifin PFB1005w - malaria parasite (Plasmodium falciparum) 0.49	1.14			0.865268911				0.860868324														0.54717388									0.721285851	0.748490492	1.018584339	1.607412151	1.45727016	1.298306604		1.726202371
d17715_10	D17715_10::PFD0605c::hypothetical protein:: (AL035475) hypothetical protein, MAL4P2.54 [Plasmodium falciparum] 1	1.105	1.392461703	1.371638791	2.721042992	1.6744255	1.797210927	1.784	2.087635308	2.421992791	2.165784976	2.082	1.568170168	1.647433711	1.307	1.221464838	1.303623102	1.211124221	0.957	1.11034802	1.173	1.231765135	1.300122587	0.956289548	1.280319661	1.099189507	1.113	0.910302069	0.845363683	1.197	0.737989628	0.976409081	0.91546145	0.806980391	0.67334625	0.699175468	0.588724376	0.542928304	0.502081004	0.427632681	0.454893938	0.619136418	0.766519049	0.899029629	1.277900396	1.197153956	1.244485053
d17715_102	D17715_102::PFD0380c::hypothetical protein:: (AL035475) hypothetical protein MAL4P2.13 [Plasmodium falciparum] 1	1.344	1.133263978	1.088256162	0.846293734	0.589397773	0.788895635	0.733	0.511547629	0.477631067	0.453196296	0.726	0.273623097	0.431436856	0.45	0.485723811	0.249977896	0.393478357	0.702	0.588073178	0.424	0.371573206	0.266571897	0.181334165	0.332675207	0.445085683	0.683	0.654851682	1.112509392	1.263	1.441374234	1.576698988	1.55208955	2.007351629	2.636285267	2.876242755	2.028947513	2.429440668	2.541486219	2.321272035	3.052611992	1.519919205	1.791178499	1.622386804	1.428039413	1.968821081	1.26835192
d17715_104	D17715_104::PFD0375w::hypothetical protein:: (AL035475) hypothetical protein MAL4P2.12 [Plasmodium falciparum] 1	1.053	1.515667911	1.052204546	1.561026001	1.802290743	1.552424875	1.206	2.026060077	1.619000013	2.401632023	1.396	1.830177128	1.900885194	1.031	1.364572432	1.039627673	1.322920299	1.285	1.61370577	1.121	0.817461036	0.569622085	0.761423024	1.014819343	0.963942503	1.085	0.887835788	0.867775211	1.29	1.121653995	0.698774989	0.74684543	0.865652377	1.033182477	0.981988	0.853329863	1.003436213	1.157177202	0.982645369	1.315151716	0.887428891	0.7322759	1.039108297		1.564734429	1.054686818
d17715_105	D17715_105::NULL::#N/A:: (AL035475) hypothetical protein, mt. carrier-like [Plasmodium falciparum] 0.99		0.94264313		1.076526077	0.830515025	0.663331885	0.917	1.078749734	0.805595716	1.000423099		0.833776086	0.901318595			0.837542766		1.247			0.911283279	0.833387915		0.933249944		1.708						1.016630964	0.817560623	0.900667971	1.035015372	0.736134378	0.98119575	1.307801492	1.15893016	1.204361036	1.875619133	1.155046677
d17715_109	D17715_109::PFD0365c::hypothetical protein:: (AL035475) hypothetical protein [Plasmodium falciparum] 1	0.398	0.354508218	0.368900398	0.344083555	0.334885107	0.35132493	0.32	0.532862086	0.559622219	0.84165027	1.004	1.063516201	1.466600479	1.082	1.522832494	1.574627166	1.846827337	1.669	1.600546064	2.467	1.660003216	2.301871708	2.198563953	1.928876353	1.701653584	1.623	1.699119658	1.290905331	1.566	0.845566057	0.91731802	0.653901029	0.666552366	0.629174727	0.636328226	0.53562013	0.405560913	0.388515061	0.251347942	0.340192891	0.332634069	0.409600359	0.372012265	0.702558659	0.444369442	0.772830888
[truncated: 6,352 more rows]
