# Supplementary material for: The Transcriptome of the Intraerythrocytic Developmental Cycle of Plasmodium falciparum
Source: PLoS Biol. 2003 Aug 18;1(1):e5. doi: 10.1371/journal.pbio.0000005 (PMC176545; doi:10.1371/journal.pbio.0000005)
Supplement: Dataset S3 — (2.4 MB TXT). [file pbio.0000005.sd003.txt]

oligo	Description	freqMAX	powerMAX	powerTOTAL	powerSIGNAL	powerNOISE	SNR	Percentage	phaseMAX	phase_2	1	2	3	4	5	6	7	8	9	10	11	12	13	14	15	16	17	18	19	20	21	22	24	25	26	27	28	30	31	32	33	34	35	36	37	38	39	40	41
m53850_1	PF13_0275::hypothetical protein::	1	65.42	100.2991967	96.95262625	3.3465704	28.97074158	0.97	-0.155927161	-2.520362542	1.74	2.46644726	2.17651232	4.05563179	3.27822058	2.73069526	3.223	4.17527062	4.76459748	4.41018582	3.114	3.46288114	3.0286014	2.347	2.378110465	2.14934268	1.52678373	1.403	0.79287071	0.625	0.72735453	0.48824749	0.19757304	0.3374734	0.18934585	0.141	0.11982038	0.08606035	0.062	0.07898971	0.08535372	0.0723815	0.06444301	0.08726567	0.13747832	0.11994229	0.22109611	0.26777655	0.34233362
opfl0136	PFL1470c::hypothetical protein::29% identity to 48% of (AL034558) hypothetical protein, FC0265c [Plasmodium falciparum]	1	3.49	8.192374347	6.850408324	1.341966023	5.104755415	0.84	-0.596621061	-2.522284632	1.535	1.60981596	2.02727537	2.35545419	1.49663192	1.49535048	2.343	1.776207	2.21245996	2.23361032	2.386	1.48427622	1.69157414	1.863	2.02960151	1.40875389	1.48732627	1.847	1.53063523	1.756	1.33023209	1.18039905	1.22332891	1.0420091	0.88033525	1.093	0.76135871	0.63379865	0.647		0.49430124	0.54615127	0.57229245	0.6582633	0.70310343	0.55759433	0.64366443	1.02448436	0.83024435
b180	PFB0285c::hypothetical protein::100% identity to 100% of hypothetical protein PFB0285c - malaria parasite (Plasmodium falciparum)	1	2.78	6.936083407	5.227359438	1.708723969	3.059218185	0.75	-0.43560311	-2.5222922	1.555	1.71093799	1.61980815	1.82161879	1.70243407	1.83399214	1.414	2.06040013	1.32357155	2.17811687	1.514	1.72176044	2.03900195	1.268	1.263555348	1.20666898	1.35032127	1.18	1.48539888	1.128	0.95865881	1.0793824	1.09161363	1.0843932	1.10246828	0.83	0.86287313	0.76378562	0.73	0.69360492	0.5233778	0.51818571	0.57421609	0.59469939	0.70997731	0.65464683	0.62404049	0.68498198	0.64713566
n141_36	PF14_0221::hypothetical protein, conserved::44% identity to 67% of (AE003802) CG6501 gene product [Drosophila melanogaster]	1	6.15	9.683892151	8.316370235	1.367521916	6.081343294	0.86	-0.602184245	-2.523612624	1.146	1.26111941	1.9954159	1.76342819	2.09577179	2.21575676	1.553	2.43103528	1.83504023	2.65135252	1.71	2.41356226	2.60570778	1.626	1.442860615	1.49753106	1.70434214	1.317	1.66798954	1.018	1.18810535	1.23839016	0.82457422	1.0891914	0.99918869	0.768	0.69479179	0.51725859	0.528	0.50703876	0.55995794	0.48199498	0.56267404	0.57422967	0.66480586	0.60886737	0.64366443	0.66705053	0.51634373
m43116_3	PF13_0267::hypothetical protein::29% identity to 33% of (AC115593) hypothetical protein [Dictyostelium discoideum]	1	18.16	31.05498319	26.91310178	4.141881419	6.497796305	0.87	-0.604036147	-2.525282658	0.646	0.76945716	0.82667226	1.98354033	2.09698961	2.24619653	2.958	3.0361297	3.56596479	4.47338649	5.381	3.63841283	3.9569737	4.102	2.485862035	1.60733455	1.21002813	1.327	1.08978604	0.873	0.5229893	0.55372129	0.75781438	0.6357615	0.59590663	0.781	0.53752758	0.61138707	0.651	0.52659809	0.3451667		0.36934503	0.3490627	0.44287659	0.30855384	0.34930567	0.46263179
l1_101	PFL0175c::hypothetical protein, conserved::37% identity to 90% of hypothetical protein RP848 - Rickettsia prowazekii	1	7.55	13.31547149	10.49100444	2.824467053	3.714330612	0.79	-0.534331616	-2.529765804	1.512	1.85622824	2.01218408	1.78872843	2.03366583	1.79086918	1.719	2.27946559	2.07320514	2.78700302	1.956	2.04571992	2.61709888	1.416	1.419289965	1.29077373	1.15193804	1.445	1.0453721	1.101	0.78309051	0.56120402	0.69646753	0.9772334	1.0180413	1.031	0.79963467	0.81936625	0.643	0.69736633	0.58153086	0.53792611	0.48284165	0.44171514	0.48903002	0.40194402	0.27342656	0.46621807	0.35711881
kn2549_3	PFL0830w::hypothetical protein::27% identity to 82% of hypothetical protein T23F6.4 - Caenorhabditis elegans	1	6.82	13.61529634	11.16673359	2.448562751	4.560525798	0.82	-0.172148219	-2.530804221	1.551	1.84228041	1.61645446	1.6913224	1.98739081	1.63740242	1.423	2.22025875	1.25459489	2.2382348	1.373	1.74886465	2.26112788	1.125	1.064888373	1.27091572	1.38429853	0.862	0.96970394	0.825	0.87691276	0.82403452	0.82547642	0.831688	0.86967941	0.697	0.66234046		0.477	0.56496452	0.37424324	0.34545713	0.41358949	0.48588666	0.50277788	0.4202558	0.52330441	0.68378656	0.58344569
f33526_1	MAL8P1.92::ATPase, putative::34% identity to 78% of CELL DIVISION CYCLE PROTEIN 48 HOMOLOG MJ1156	1	9.56	22.31915185	19.60894115	2.710210699	7.235209116	0.88	-0.147655632	-2.534926547	2.264	2.0398751	2.50349231	2.38707949	2.17492652	2.5493252	1.945	2.09947668	1.75825483	2.06867154	1.78	1.5294498	1.82541921	1.303	1.28123326	1.28726934	1.507055	1.241	1.23865491	1.074	1.11193283	1.10650719	0.86156278	0.8196925	0.7385308	0.728	0.5400238	0.49484701	0.451	0.35883899	0.31046244	0.29199353	0.28374161	0.30165912	0.36922748	0.47336005	0.52199612	0.65629165	0.68921653
f403_1	MAL7P1.76::hypothetical protein::27% identity to 35% of (AC115593) hypothetical protein [Dictyostelium discoideum]	1	18.53	31.59318897	27.91067668	3.682512296	7.57924874	0.88	-0.298771153	-2.536669825	1.67	1.92131826	2.29975866	2.90826492	2.62184603	2.65459577	2.419	3.47070847	2.51569701	3.42671901	2.286	2.95435512	3.15675084	1.618	1.494210955	1.26974754	1.11028853	1.2	1.06346663	0.836	0.98281108	0.7464013	0.81825912	0.6445582	0.61475925	0.513	0.49093072	0.48140009	0.445	0.36184813	0.32546969	0.2319498	0.23661166	0.24779142	0.27397467	0.21699483	0.27996786	0.41481456	0.50951982
c74	PFC0115c::VAR pseudogene::56% identity to 3% of variant-specific surface protein 2 - malaria parasite (Plasmodium falciparum)	1	26.82	51.20917037	42.37579152	8.83337885	4.797234698	0.83	-0.257874721	-2.53867131	1.437	1.2436846	2.15387529	1.54837588	1.74018478	1.60823104	2.854	2.22973187	1.89490679	3.11842213	6.421	2.18769419	2.42629833	3.099	3.022094238	1.33165792	1.2856549	1.886	1.28964861	0.848	0.65025309	0.80532774	0.49979666	0.4566287	0.47377447	0.218	0.28041299	0.10936837	0.082		0.24011598	0.48610756	0.3308716	0.2693385	0.27593862	0.53378897	0.747017	0.64075103	0.2820556
d48327_1	NULL::::	1	9.35	16.9484911	15.05264915	1.895841946	7.939822824	0.89	-0.306831716	-2.542168667	2.008	1.62841315	2.70638742	2.23527792	1.79254861	2.21448853	1.88	2.05921594	2.14348315	2.4432522	2.076	1.64690133	1.9962853	1.496	1.507679926	1.39590466	1.47526979	1.178	1.13584491	1.234	0.9354355	0.99333111	1.04470127	0.7741096	0.62869381	0.825	0.55333721	0.49753642	0.458	0.34228877	0.3911264	0.45731945	0.38088705	0.32212884	0.46349834	0.45413263	0.51414658	0.59652008	0.50951982
a21885_1	PFA0410w::hypothetical protein::40% identity to 100% of (AF047005) asparagine-rich protein [Plasmodium falciparum]	1	12.56	23.82840351	19.62441334	4.20399017	4.668044537	0.82	-0.445031734	-2.544611609	1.203	1.44592852	1.53009829	1.81529358	2.01539939	2.6939139	2.484	2.75430496	2.76036915	3.0089768	2.518	2.89885612	3.51699352	2.729	2.248471842	1.94959398	1.60241049	1.068	1.12350773	0.803	0.91128328	1.11679597	0.82276992	0.5925777	0.56803756	0.556	0.89366036	0.62035168	0.578	0.27383101	0.57496517	0.31831407	0.31548222	0.49450548	0.33289392	0.25911196	0.29305047	0.61923327	0.52430498
d12635_38	PFD0960c::unknown::33% identity to 85% of (AAAB01008986) ebiP9119 [Anopheles gambiae str. PEST]	1	7.85	12.64110348	10.54450361	2.096599869	5.029335243	0.83	-0.522338536	-2.545592263	1.336	1.80043681	1.90319068	1.57114613	2.14691795	2.6089362	1.733	3.18769939	1.70099128	3.01822559	1.958	1.95150055	2.34656083	1.511	1.23914285	1.49519485	1.43471638	1.171	1.14324719	1.165	1.26520674	1.37027313	0.85975849	0.9908283	1.01476263	0.685	0.65069126	0.50470813	0.477	0.3490593	0.43427224	0.39480815	0.57998709	0.58177118	0.59803072	0.53104218	0.4631244	0.56065715	0.58117101
c540	PFC0825c::cleavage and polyadenylation specificity factor protein, putative::100% identity to 100% of hypothetical protein C0825c - malaria parasite (Plasmodium falciparum)	1	11.27	19.78041729	17.87780579	1.902611502	9.396456277	0.9	-0.351349663	-2.54702939	2.246	2.42344141	2.43893462	2.48322059	2.01174607	2.70152388	2.234	1.98816773	2.19423963	2.36617789	2.437	1.9798955	2.27963821	1.791	1.615431496	1.24054454	1.42046784	1.3	1.35873692	1.321	1.012537	1.00923186	1.02846239	0.7933024	0.71639946	0.7	0.5233821	0.47512483	0.469	0.36034356	0.30764859	0.30762137	0.34145177	0.31674208	0.36922748	0.52097072	0.4932144	0.52240335	0.46061501
n129_40	PF14_0728::hypothetical protein::	1	44.11	66.70083624	62.36648769	4.334348546	14.38889536	0.94	-0.397089266	-2.547338229	1.857	2.05266069	2.86400847	2.15937721	2.96769091	4.17023958	3.718	3.95620515	4.81795667	5.36282298	4.801	3.69778389	3.65226254	3.324	3.367236	2.76611056	1.79640962	2.45	1.33570748	1.134	0.5880146	0.94375801	0.40055905	0.6045732	0.4098395	0.335	0.22133488	0.15150208	0.127		0.12193389	0.1694385	0.17313049	0.14759749	0.23174917	0.21699483	0.20670525	0.31439837	0.22518956
j21_21	PF10_0361::hypothetical protein::24% identity to 70% of (AC115593) hypothetical protein [Dictyostelium discoideum]	1	4.45	12.45079979	9.517600817	2.93319897	3.244785272	0.76	-0.157318819	-2.548779979	1.489	1.64236097	1.86881597	1.66981723	1.51733401	1.9278479	1.39	1.97277392	1.17260378	2.05633964	1.489	1.52815922	2.03473026	1.267	1.188634258	1.28026056	1.67036501	1.258	1.04454958	0.994	1.03111564	0.98210696	0.68654374	0.8668748	0.91066332	0.809	0.76884748	0.70461914	0.604	0.54465287	0.33391127	0.38576048	0.43955904	0.53544495	0.5666071	0.59604911	0.57825136	0.67541851	0.71992421
kn131_2	PF10_0361::hypothetical protein::24% identity to 70% of (AC115593) hypothetical protein [Dictyostelium discoideum]	1	4.09	10.71501809	7.975458104	2.739559987	2.911218642	0.74	-0.202563395	-2.551254999	1.59	1.42151986	1.81851121	1.33585372	1.60135973	1.59808445	1.263	2.12789605	1.30274851	2.1072086	1.438	1.45588143	1.90800461	1.324	1.378041303	1.42277144	1.49828666	1.318	0.9466745	0.905	0.81467422	0.98771903	0.74337984	0.8548793	0.95082761	0.786	0.78216084	0.64993497	0.604	0.62439488	0.39581616	0.45238436	0.50304023	0.58284852	0.6137425	0.54569165	0.49059788	0.64433728	0.67443135
j414_1	PF10_0085::nucleolar protein NOP5, putative::49% identity to 86% of SAR DNA-binding protein-1 - garden pea	1	10.34	20.4524382	18.15500726	2.297430943	7.902308147	0.89	-0.359803152	-2.55776423	1.936	2.04336209	1.72712455	2.40099468	2.08359416	2.3108809	1.794	2.31262145	2.16560785	2.78083717	2.177	2.14122988	2.89902784	1.638	1.879759531	1.76503087	1.57391343	1.488	1.23043012	1.157	1.04783644	0.96527083	1.01493	0.8092964	0.68607133	0.71	0.59660567	0.47602134	0.411	0.44008554	0.33203536	0.26814055	0.29624549	0.35337212	0.41538093	0.36165806	0.52068788	0.62521042	0.60391747
c447	PFC0690c::hypothetical protein::100% identity to 100% of (NC_000521) predicted using hexExon; MAL3P5.22 (PFC0690c), Hypothetical protein, len: 366 aa [Plasmodium falciparum]	1	7.76	13.54086922	11.38747939	2.15338983	5.288164376	0.84	-0.375315004	-2.559314828	1.666	1.79578744	1.95768738	2.35165913	2.31984039	2.60132652	1.828	2.25696705	1.95086899	2.29218669	1.655	1.73982996	2.01621976	1.26	1.171798094	1.28960555	1.4073154	0.888	0.99108844	1.021	1.07756225	1.09434776	0.91388809	0.9148568	0.86230235	0.78	0.60908695	0.58180383	0.604	0.51982754	0.59091039	0.50667047	0.49919288	0.37815127	0.44975051	0.43765201	0.33622308	0.5355531	0.44582982
f23551_1	MAL8P1.141::hypothetical protein::23% identity to 91% of hypothetical protein C0760c - malaria parasite (Plasmodium falciparum)	1	15.71	28.75779083	26.12684033	2.630950505	9.930570825	0.91	-0.170345506	-2.566057153	2.298	2.69309997	2.10021715	2.7678484	2.33567133	1.97097086	1.836	2.04974281	2.01594144	2.21357101	2.339	1.81597965	1.9991332	1.515	1.426866299	1.23236759	1.30647971	1.278	1.23947733	1.004	0.80724279	0.97930103	0.77405326	0.6693489	0.50082387	0.482	0.46430401	0.30210771	0.314	0.26254677	0.2373021	0.25086769	0.23949716	0.31997413	0.42421883	0.38088545	0.29435872	0.48175869	0.51748107
f15410_4	MAL7P1.16::hypothetical protein::23% identity to 95% of hypothetical protein C0760c - malaria parasite (Plasmodium falciparum)	1	3.1	6.196856063	4.387928512	1.808927551	2.425707161	0.71	-0.714154489	-2.567129919	1.143	1.34596887	1.3104348	1.8367989	1.77306435	1.87077351	1.311	2.45471802	1.73222592	2.66214287	1.514	1.82501449	2.0560885	1.39	1.448753252	1.25573013	1.22756481	1.413	1.29211606	1.19	0.74314641	0.6856042	1.45428191	1.1339746	0.93443405	1.184	0.96022728	1.10085538	0.982	0.84782292	0.65844303	0.47541483	0.54536098	0.6582633	0.59410276	0.59147117	0.65936355	0.71486773	0.53340356
opfd66975	PFD1175w::Plasmodium falciparum trophozoite antigen r45-like protein::77% identity to 98% of trophozoite antigen R45 - malaria parasite (Plasmodium falciparum) (fragments)	1	41.69	68.77421831	65.22649294	3.547725375	18.38544026	0.95	-0.183752629	-2.575908748	0.902	1.14488719	1.49320823	2.47057033	2.49641614	2.35400371	2.019	4.18829604	2.82544144	5.11156092	3.233	2.98145918	3.79322702	2.197	2.000138123	2.03837115	1.89505313	1.127	1.02974494	0.777	0.66697389	0.49479485	0.38341801	0.3062851	0.26229727	0.216	0.19803647	0.12909052	0.131	0.16174085	0.12474775	0.14147293	0.12984787	0.16914458	0.19737959	0.20051421	0.1975474	0.3359161	0.35484416
e9706_1	MAL6P1.64::RNA-binding protein, putative::21% identity to 86% of (AP002460) gene_id:F1D9.26~unknown protein [Arabidopsis thaliana]	1	3.16	7.599017536	5.909937809	1.689079727	3.498909918	0.78	-0.472739402	-2.581397846	1.785	1.83414406	2.17399708	1.63566179	2.16640221	2.23604994	1.438	1.81765179	1.19602983	2.07329602	1.364	1.90116434	2.19420526	1.239	1.291335039	1.27792435	1.54322431	1.277	1.05935423	1.215	1.06177043	1.34782493	1.18002525	1.0268148	1.0180413	0.933	0.98685399	0.72165192	0.701	0.66652272	0.52525368	0.47459233	0.48380353	0.58177118	0.61472448	0.57315933	0.58217614	0.69574086	0.7301601
j183_1	PF10_0219::hypothetical protein::28% identity to 90% of (AF412054) AT5g50310/MXI22_1 [Arabidopsis thaliana]	1	11.02	19.72458027	17.79007012	1.934510151	9.196162712	0.9	-0.365114945	-2.581477522	1.658	2.23630756	1.85288613	2.06070611	2.19197514	2.17009719	1.841	2.53050301	1.99641975	2.7423001	2.045	2.28965751	2.6284898	1.455	1.527041535	1.72765093	1.67474912	1.386	1.36202689	1.157	0.86297878	0.96527083	0.96170255	0.7645132	0.65902193	0.66	0.70893727	0.44643807	0.407	0.3227294	0.3273456	0.28047829	0.31836772	0.38030595	0.43993064	0.37813866	0.44088397	0.53913939	0.56752319
a21885_5	PFA0415c::hypothetical protein::	2	3.43	10.88824045	7.755171232	3.133069222	2.47526329	0.71	-2.588445953	-2.588445953	1.475	1.13907558	1.79168224	1.22706265	1.14713365	1.42939773	1.385	1.759629	1.84675333	1.95306017	1.633	1.39134758	1.73998625	1.19	1.260188055	1.18681097	1.08179147	1.168	0.95160932	1.072	1.0626994	0.99052507	0.97884363	0.8908658	0.97213929	1.157	0.78881754	0.70192974	0.755	0.55969857	0.64531169	0.53463603	0.46264312	0.4708037	0.49590394	0.56308786	0.52068788	0.78659359	0.86436395
kn5150_1	PFL1170w::polyadenylate-binding protein, putative::42% identity to 88% of POLYADENYLATE-BINDING PROTEIN 1 (POLY(A)-BINDING PROTEIN 1) (PABP 1) (PABP1)	1	3.28	9.652149296	7.047368342	2.604780955	2.70555124	0.73	-0.398074944	-2.588733792	1.393	1.61330295	1.63238429	1.54837588	1.70974071	1.85428532	1.417	2.10658155	1.34569625	2.31376756	1.524	1.80694497	2.42060287	1.345	1.489160166	1.40408147	1.6539243	1.418	1.18848364	1.121	0.98095324	1.2365195	0.89133406	0.9524427	0.96968023	0.889	0.86204111	0.72703067	0.678	0.67555014	0.53838502	0.53874861	0.59056733	0.51389786	0.60097664	0.60703616	0.56386048	0.73399466	0.73243472
f42703_3	PF08_0121::peptidyl-prolyl cis-trans isomerase precursor::100% identity to 100% of (U10322) cyclophilin [Plasmodium falciparum]	1	7.58	12.22185716	10.57269352	1.649163636	6.410942669	0.87	-0.489673367	-2.59188533	1.586	1.64933495	2.07338797	2.04932107	2.48545619	2.54425198	1.777	2.69865055	2.13957894	2.60510805	1.846	1.87018808	1.92509117	1.251	1.237459254	1.10854683	1.19906774	0.885	0.8866334	1.044	1.10914601	1.06628759	0.92922477	1.1219791	1.13361607	0.866	0.67315759	0.68937927	0.658	0.53938692	0.64437369	0.42770882	0.46264312	0.41047189	0.39475919	0.41293109	0.41471874	0.41003283	0.45606571
m24602_1	PF13_0203::hypothetical protein::43% identity to 3% of asparagine/aspartate rich protein - malaria parasite (Plasmodium falciparum) (fragments)	1	4.31	9.784414443	7.765513754	2.01890069	3.846407005	0.79	-0.681577035	-2.592365379	1.968	2.00151849	1.98367801	2.15558215	2.11525605	2.26902631	1.432	2.00474559	2.20855559	2.53574115	1.865	2.33741241	1.7912461	1.77	1.867974256	1.50804422	1.50924705	1.684	1.92871562	1.889	1.85322134	1.48999667	1.11055891	1.2211419	0.88689269	1.049	0.80545924	0.53698072	0.578	0.58753304	0.62936647	0.50996054	0.52420064	0.49342814	0.61472448	0.49808099	0.59918354	0.71964946	0.71651222
b579	PFB0925w::hypothetical protein::100% identity to 52% of protein with DnaJ domain (RESA-like) PFB0925w - malaria parasite (Plasmodium falciparum)	2	7.03	14.03536808	12.53952908	1.495838993	8.382940373	0.89	-2.597919134	-2.597919134	1.608	1.72139882	2.26957588	1.7204177	1.367549	1.21505152	1.434	1.50148699	1.32096869	1.6725102	1.744	1.57591412	1.86528796	1.726	1.616273244	1.81409188	2.30387608	1.414	2.38436946	1.971	1.52809477	1.57230653	1.13942809	0.863676	0.83853162	0.783	0.57081099	0.38906449	0.58	0.49876362	0.50837052	0.44086912	0.47418515	0.642103	0.77675252	0.62168563	0.80719702	1.09023307	1.17598996
j33_20	PF10_0017::hypothetical protein::28% identity to 16% of (AF196347) reticulocyte-binding protein 2 homolog A [Plasmodium falciparum]	1	7.74	18.33603328	13.7365568	4.599476485	2.986547892	0.75	-0.661179043	-2.604802751	1.11	1.59005653	1.21066404	2.4402101	2.49641614	2.23858655	2.053	3.22677594	3.64665455	3.99860965	2.302	3.07955044	2.99585207	1.735	1.773691658	1.50103545	1.13549745	0.904	0.73447465	0.893	0.69762867	0.70711702	1.19716634	1.2219416	1.58198043	1.028	1.18156208	1.18422628	1.192	0.59731272	0.76067987	0.40221081	0.45206292	0.43848308	0.44778653	0.27376141	0.32314046	0.41361911	0.36280541
opfg0053	PF07_0083::hypothetical protein, conserved::29% identity to 66% of HYPOTHETICAL 36.4 KD PROTEIN IN POP2-HOL1 INTERGENIC REGION	1	6.57	10.85061164	9.77262543	1.077986213	9.065631185	0.9	-0.618155684	-2.605870316	1.322	1.36456606	2.15136005	1.70650251	1.65737673	1.73886816	1.748	2.06513662	2.64844476	2.46174995	2.812	2.42259694	2.15718424	2.186	2.256889924	1.62135196	1.58158568	1.579	1.22302775	1.268	1.21504433	0.93346934	1.05642936	0.8012994	0.81476094	0.819	0.78465711	0.71537666	0.663	0.59430359	0.65375327	0.42030617	0.44244457	0.50635638	0.57642697	0.41384667	0.53115395	0.57380687	0.60846676
n141_47	PF14_0214::hypothetical protein::31% identity to 71% of hypothetical protein C0390w - malaria parasite (Plasmodium falciparum)	1	3.69	6.260400101	5.623613856	0.636786246	8.831242655	0.9	-0.644987165	-2.609314384	1.285	1.27622961	1.61896971	1.51295552	1.36876668	1.55876647	1.28	1.76436563	1.76346071	2.26135704	1.743	1.69594696	2.15860819	1.589	1.748437211	1.42043509	1.7854491	1.459	1.64496	1.258	1.01160802	1.02980929	1.05642936	0.9892289	0.79590832	0.769	0.71060142	0.62214463	0.596	0.60408323	0.51024646	0.61442018	0.63577361	0.75414779	0.76300469	0.74437469	0.64889745	0.77583471	0.63121316
f4422_3	PF08_0065::hypothetical protein, conserved::34% identity to 90% of (AE003785) CG12792 gene product [Drosophila melanogaster]	1	13.48	22.81858758	21.32978121	1.488806366	14.32676653	0.93	-0.357222369	-2.612414207	1.706	1.5191549	1.86713907	2.2251578	1.96668887	2.36288207	1.842	2.49142646	2.49487397	2.78237854	1.989	2.40323684	2.76091109	1.724	1.750120908	1.62368817	1.43142823	1.38	1.21727042	1.293	1.15559261	0.91195652	0.88952976	0.7181306	0.58197207	0.645	0.42353178	0.39354683	0.382	0.30693146	0.33860103	0.29117102	0.31452036	0.34367593	0.35155171	0.37447632	0.50498876	0.50686274	0.50269588
n128_2	PF14_0440::hypothetical protein::23% identity to 97% of hypothetical protein PFB0800c - malaria parasite (Plasmodium falciparum)	2	4.82	11.65292746	9.61095894	2.041968519	4.706712591	0.82	-2.61609692	-2.61609692	2.017	1.59470576	0.96500993	1.36747902	0.8183374	1.03494992	0.857	0.77916279	1.22466161	1.1191174	1.165	1.06480686	1.17328042	0.899	1.152436486	0.92865621	1.15851432	1.12	1.64660504	1.333	1.20761286	1.03916269	1.50209637	0.9284517	0.75820308	0.863	0.60326237	0.51098333	0.464	0.44760841	0.47179038	0.60619502	0.68194172	0.79293255	0.75711278	0.69127045	1.23238183	1.44527607	1.25787697
opfl0068	PFL2310w::hypothetical protein, conserved::39% identity to 74% of (AC022464) F22G5.30 [Arabidopsis thaliana]	1	3.4	7.988361079	6.363819895	1.624541184	3.917302903	0.8	-0.608643082	-2.616243814	2.095	1.94456468	1.73383195	1.53699084	2.17005538	1.9494093	1.432	2.03434915	1.85716493	2.33072375	1.541	1.6288318	2.17569475	1.589	1.668465432	1.62952877	1.72407087	1.649	1.68279408	1.109	1.60798297	1.43200556	0.9048665	1.3203047	1.17951809	0.886	0.7380603	0.6750359	0.59	0.47017687	0.80194983	0.59796986	0.71656782	0.61732386	0.66284191	0.41567786		0.71128148	0.77337829
a3310_22	NULL::::	1	7.43	11.86575142	10.33612939	1.529622024	6.757309474	0.87	-0.53941724	-2.619068443	1.479	1.90620806	1.72544785	1.94052999	2.3953418	2.39205345	1.604	2.40735254	1.83243737	2.60356649	2.022	2.18898477	2.72816176	1.494	1.414239076	1.47066427	1.5443204	1.445	1.14242477	1.115	1.012537	1.1420501	0.98155013	0.8540796	0.82459711	0.722	0.80545924	0.65710663	0.645	0.51982754	0.56089588	0.43757905	0.45013924	0.45679809	0.56267914	0.5566787	0.38201221	0.44589576	0.51975568
j22_4	PF10_0087::diphthine synthase::54% identity to 98% of (AC117082) methyltransferase - like protein methyltransferase DPH5, Saccharomyces cerevisiae [Dictyostelium discoideum]	1	5.42	9.202087063	8.05385612	1.148230942	7.014143083	0.88	-0.656982328	-2.627306906	1.698	1.72139882	2.03482111	1.79884855	1.79620193	2.25761134	1.852	1.80107393	2.233283	2.32609927	2.519	1.82888655	2.20559635	1.604	2.023708873	1.62836074	1.46321344	1.461	1.95092254	1.615	1.22990729		1.23144841	0.9956265	0.87787619	0.925	0.75969451	0.51277629	0.538	0.69661406	0.65656709	0.48281749	0.53285716	0.52251671	0.47626419	0.57132817	0.62927355	0.73519008	0.50497053
f59212_1	PF08_0042::ATP-dependent RNA helicase prh1, putative::45% identity to 39% of (XM_165943) DEAD/H (Asp-Glu-Ala-Asp/His) box polypeptide 33 [Homo sapiens]	1	8.56	15.19258243	13.69231919	1.500263239	9.126611141	0.9	-0.386802913	-2.630100277	1.781	1.56797235	1.68855769	1.84059397	1.66468337	2.20307356	1.8	2.14447391	2.26972351	2.29218669	2.284	1.86373471	1.98631815	1.553	1.673516322	1.48234561	1.47198178	1.305	1.40315086	1.142	1.02647098	0.99052507	0.96621334	0.7469198	0.70082556	0.654	0.6240645	0.50470813	0.54	0.46039719	0.438962	0.40221081	0.3905054	0.38677008	0.44484057	0.40743754	0.43565092	0.57739319	0.52430498
l3_6	PFL0830w::hypothetical protein::27% identity to 82% of hypothetical protein T23F6.4 - Caenorhabditis elegans	1	5.36	12.12295268	9.554220861	2.568731816	3.719431045	0.79	-0.332980802	-2.630394903	1.875	2.12588693	1.81012712	1.91016962	2.27600086	2.11175442	1.352	2.27828154	1.32096869	2.20740515	1.616	1.75144597	2.19135752	1.056	1.277866068	1.18681097	1.40621931	1.196	1.07991621	1.172	0.9958162	1.10650719	1.02304939	0.8980631	1.0270578	0.832	0.81710845	0.55401349	0.61	0.61085378	0.42207884	0.44662672	0.38858176	0.48265461	0.54402137	0.56217228	0.44480874	0.62879673	0.52089302
f42552_1	PFI0170w::hypothetical protein::23% identity to 69% of (AC115593) hypothetical protein [Dictyostelium discoideum]	1	4.45	10.26339614	8.262022068	2.001374073	4.128174828	0.8	-0.092701128	-2.634013116	1.636	2.07125774	1.67682	2.10877674	1.63058598	1.64120741	1.449	1.60687526	1.33528465	1.6031433	1.42	1.08158565	1.38543912	1.062	1.012696184	0.92047933	1.25825392	0.803	0.9211776	1.004	1.01067916	0.89605572	0.77134682	1.0380106	0.91804048	0.909	0.69812014	0.62662694	0.58	0.54465287	0.46147289	0.45649694	0.51265858		0.51357973	0.42391817	0.43957569	0.6503145	0.52885427
n136_3	PF14_0247::hypothetical protein::30% identity to 56% of (AC115586) ERYTHROCYTE MEMBRANE PROTEIN PFEMP3 [Dictyostelium discoideum]	1	4.26	8.31160398	6.540628485	1.770975495	3.693234889	0.79	-0.50400427	-2.647547055	1.262	1.6981524	1.85623973	2.06450118	1.98008432	1.99126404	1.422	2.12789605	1.37693089	1.93456241	1.715	1.53977522	2.07744674	1.388	1.494210955	1.50103545	1.60789069	1.418	1.00013565	1.109	1.00046086	1.08967106	0.8994535	0.9252529	0.86885969	0.915	0.90697377	0.80143702	0.789	0.71843025	0.49711506	0.42524131	0.5001547	0.63456149	0.64222014	0.50906803	0.42649309	0.56424344	0.53567818
ks101_18	PF11_0302::hypothetical protein::23% identity to 19% of (AC115611) Putative Antigen [Dictyostelium discoideum]	2	9.56	17.24538267	15.60921397	1.636168701	9.540100581	0.91	-2.649149762	-2.649149762	1.623	1.55402453	1.104186	1.53446084	1.27621665	1.27339422	1.173	1.67792361	2.08752095	1.96539206	1.631	2.51294426	2.61140324	1.847	2.349488826	2.15868767	1.96410374	2.165	1.62851042	1.625	1.53645522	1.05880485	1.04650557	0.7389228	0.64180865	0.625	0.49093072	0.47960719	0.49	0.42203076	0.41363729	0.40056577	0.41839866	0.46326223	0.49197598	0.51547719	0.89223398	0.83321544	0.98264537
n159_25	PF14_0055::hypothetical protein, conserved::30% identity to 81% of hypothetical protein 52C10.1 - fruit fly (Drosophila melanogaster)	1	15.23	29.91896991	27.35016447	2.568805444	10.64703617	0.91	-0.281443379	-2.650475949	1.907	1.88063703	2.18741166	2.45033023	2.31009825	2.08004642	1.994	2.51155676	2.03806598	2.73459269	2.1	2.10121893	2.40066841	1.488	2.120516916	1.58046777	1.73941549	1.664	1.14900452	1.432	1.18717637	0.85770678	0.81645477	0.687742	0.59426729	0.569	0.51506125	0.3729282	0.303	0.30016091	0.18852856	0.2319498	0.20487107	0.28765351	0.36038961	0.35067096	0.39117003	0.53913939	0.60732939
n143_10	PF14_0201::hypothetical protein::96% identity to 100% of (Y18528) PR7 protein [Plasmodium falciparum]	2	4.82	12.57780685	9.840352685	2.737454164	3.594709572	0.78	-2.650530772	-2.650530772	1.851	1.88412402	1.71957901	1.6306018	1.88509865	1.8555537	1.411	1.96093255	1.72441734	2.48024771	1.664	2.29094809	2.61709888	1.637	1.461380375	1.77671207	1.79750558	1.652	1.70417858	1.404	1.72224176	1.40113934	0.91208379	1.1347743	0.954926	0.766	0.97354058	0.71358376	0.464	0.54239605	0.50086688	0.41372607	0.40397111	0.47834518	0.51259775	0.51547719	0.55862743	0.77822561	0.81318449
d17715_10	PFD0605c::hypothetical protein::100% identity to 100% of (AL035475) hypothetical protein, MAL4P2.54 [Plasmodium falciparum]	1	2.87	6.258108838	4.716284859	1.541823979	3.05889967	0.75	-0.742417193	-2.653575256	1.105	1.3924617	1.37163879	2.72104299	1.6744255	1.79721093	1.784	2.08763531	2.42199279	2.16578498	2.082	1.56817017	1.64743371	1.307	1.221464838	1.3036231	1.21112422	0.957	1.11034802	1.173	1.23176513	1.30012259	0.95628955	1.2803197	1.09918951	1.113	0.91030207	0.84536368	1.197	0.73798963	0.97640908	0.91546145	0.80698039	0.67334625	0.69917547	0.58872438	0.5429283	0.502081	0.42763268
d27953_4	PFD1175w::Plasmodium falciparum trophozoite antigen r45-like protein::	1	47.26	82.77755648	78.68388306	4.093673422	19.22085007	0.95	-0.185926206	-2.655249602	0.903	0.93566922	1.39930631	1.80011347	2.0190527	2.68884037	1.956	4.0710664	2.99983542	4.46413752	2.974	3.35833635	4.59487367	2.692	2.224901092	2.12948453	2.40799991	1.535	1.14324719	0.847	0.50905526	0.51630767	0.39604825	0.3230788	0.23278884	0.21	0.14727922	0.11833298	0.143	0.08876939	0.08816758	0.10363714	0.10291645	0.13359189	0.15024416	0.16846856	0.21193828	0.30005317	0.32982308
n130_42	PF14_0550::hypothetical protein::24% identity to 72% of (AC116965) CG5792 PROTEIN. 6/101 [Dictyostelium discoideum]	1	3.16	6.204139324	5.01423297	1.189906355	4.213972764	0.81	-0.673626165	-2.656950668	1.52	1.31458623	1.82354171	1.4535	1.65981237	1.56764468	1.33	1.98816773	1.76866643	2.38159271	1.649	1.85211855	2.22837854	1.645	1.645736631	1.61434319	1.65063629	1.4	1.33324012	1.135	0.9688771	1.39926869	1.21250302	1.0652004	1.01230358	0.904	0.89532452	0.6741394	0.591	0.7793652	0.63687011	0.49186516	0.65885766	0.70566684	0.60392263	0.62901031	0.52722918	0.70291343	0.61642798
f46705_1	PF08_0137::hypothetical protein::21% identity to 31% of hypothetical protein C0760c - malaria parasite (Plasmodium falciparum)	1	20.35	46.14547155	43.63815655	2.507314998	17.40433754	0.95	-0.17708055	-2.65863485	2.317	2.288612	2.27795998	2.92091504	1.74992691	2.18404877	1.894	2.01895534	2.12526297	2.6852651	1.855	1.9915115	2.135826	1.801	1.923533637	1.72648289	1.89724518	2.006	2.09979142	1.703	1.30886663	1.01390855	0.69917398	0.5741846	0.41967567	0.414	0.26543544	0.21425441	0.175	0.20687783	0.1538243	0.17848618	0.15581743	0.19392373	0.29950635	0.33235918	0.41602698	0.58217488	0.73812132
opfl0125	PFL1225c::hypothetical protein::30% identity to 7% of hypothetical protein C0760c - malaria parasite (Plasmodium falciparum)	1	17.59	29.55260246	27.67307951	1.879522949	14.72345923	0.94	-0.396745171	-2.662288411	2.028	2.29093661	2.3022739	2.93862514	2.62184603	2.44151786	2.164	2.37656493	2.60940138	2.74538303	2.817	2.18769419	2.45619993	1.949	2.092737225	1.56645022	1.6341957	1.871	1.82590562	1.417	1.23455195	1.13830879	0.95719175	0.6685492	0.54344717	0.592	0.38026329	0.28776431	0.32	0.22944632	0.27669612	0.38164788	0.28758896	0.27903469	0.37904738	0.29024203	0.30351654	0.44350489	0.45606571
opfg0039	PF07_0092::hypothetical protein, conserved::36% identity to 84% of (AP002484) hypothetical protein [Oryza sativa]	1	2.88	5.357599151	4.494538343	0.863060808	5.207672858	0.84	-0.672289459	-2.662725664	1.507	1.45174012	2.02727537	1.38771926	1.93015599	1.55242487	1.583	1.65305668	1.72832155	1.9885143	1.821	1.88180408	2.36507134	1.392	1.666781836	1.23119956	1.59912235	1.427	1.27319902	1.436	1.22154695	1.10370115	1.25761109	1.0620016	0.9639425	0.849	0.98186144	0.78081839	0.721	0.73347594	0.62655259	0.51407313	0.6011475	0.68519712	0.75220278	0.62077	0.60964961	0.74116723	0.63121316
opfj12815	PF10_0219::hypothetical protein::28% identity to 90% of (AF412054) AT5g50310/MXI22_1 [Arabidopsis thaliana]	1	17.57	31.99492375	29.22458295	2.770340797	10.54909309	0.91	-0.342429875	-2.664049722	2.046	2.06312152	2.31233469	2.66791238	1.72435383	2.54298375	1.87	3.03257755	2.76167051	3.22324317	2.644	2.06249871	2.6313377	1.753	2.063273838	1.73115531	1.69338175	1.437	1.22467269	1.331	1.13051147	0.79410364	0.88141032	0.6925402	0.74180947	0.621	0.44017348	0.38996097	0.312	0.24449197	0.24855753	0.19411401	0.26258123	0.2154708	0.28575852	0.24720931	0.36108003	0.42079171	0.57548441
ks230_1	PF11_0503::hypothetical protein::28% identity to 71% of hypothetical protein C0570c - malaria parasite (Plasmodium falciparum)	1	73.38	114.5554633	108.1412656	6.414197768	16.85967123	0.94	-0.229796625	-2.672612838	0.973	1.31923546	1.81012712	2.5477361	2.77893753	3.84554935	3.241	5.05390113	3.59069235	6.70083114	4.62	4.30440117	5.16727496	3.314	2.433669846	2.3479232	1.8808046	0.849	0.70980022	0.574	0.58058312	0.47421741	0.32026679	0.2726977	0.24098563	0.175	0.15060756	0.09054267	0.085	0.04288013	0.07222238	0.0723815	0.07887055	0.08942038	0.11587458	0.091559	0.08503696	0.13747457	0.13306656
d17715_110	PFD0360w::hypothetical protein::100% identity to 100% of (AL035475) putative transcription factor [Plasmodium falciparum]	1	6.48	13.38708883	10.8878799	2.499208939	4.356530471	0.81	-0.477510321	-2.674632235	1.622	1.98989528	1.8897761	2.38454949	1.9386803	1.58920624	1.528	1.73357802	2.6705693	2.01934395	1.906	1.81468907	2.07032733	1.351	1.4495951	1.5757952	1.38210648	1.258	1.75188249	1.538	1.12493783	1.40113934	1.38030477	0.7829063	0.79017055	0.76	0.66733296	0.39444328	0.503	0.59656041	0.36955348	0.32653926	0.34914647	0.39107951	0.49492196	0.66654951	1.28471229	0.624015	0.55046336
ks202_9	NULL::::	1	22.42	34.2144222	31.93174359	2.282678612	13.98871633	0.93	-0.528257738	-2.678057589	1.088	1.19486701	1.49153143	2.03920094	1.96547105	2.15868237	2.566	2.91890007	4.09695516	4.03406379	3.716	3.03824907	3.51272184	2.858	2.421042623	2.06991036	1.74708774	1.987	1.61370577	1.195	0.9725929	0.76791412	0.43303679	0.6461576	0.6082018	0.454	0.38858417	0.36754942	0.276	0.33927964	0.48585966	0.43511148	0.38377255	0.34044388	0.38592129	0.23622221	0.24333655	0.24864965	0.22860153
ks431_2	PF11_0105::hypothetical protein::31% identity to 71% of (AC074360) bystin, putative [Arabidopsis thaliana]	1	12.39	20.0275067	18.13235758	1.895149121	9.567773522	0.91	-0.435912821	-2.679095018	2.083	1.75510621	2.08680256	2.08094636	2.24433912	2.21575676	2.118	2.14921054	2.67967939	2.19815618	2.222	1.9721514	1.57766353	1.768	2.027917814	1.46482367	1.41937175	1.55	1.53392521	1.435	1.24941491	0.9624649	0.81825912	0.9156565	0.65410382	0.619	0.5050762	0.40878667	0.367	0.4370764	0.39675413	0.32407169	0.26739041	0.33182503	0.36431754	0.33327475	0.36108003	0.46143637	0.48677339
ks97_1	PF11_0191::hypothetical protein::40% identity to 99% of nucleolar protein involved in pre-rRNA processing - fission yeast (Schizosaccharomyces pombe)	1	6.43	14.52242038	11.79707244	2.725347935	4.328648202	0.81	-0.530136838	-2.679125438	1.47	1.85390362	1.80006633	1.91016962	1.60866622	2.14980416	1.29	2.05921594	1.53570739	2.53419978	2.008	2.07798677	3.69355524	1.6	1.644052934	1.88885164	1.85669177	1.737	1.72803054	1.691	1.26149105	1.09341249	1.0104192	0.9052604	0.88525336	0.698	0.51755747	0.52263735	0.506	0.46867233	0.35642214	0.57905196	0.45783395	0.42232276	0.63927421	0.7617709	0.70253616	0.62042868	0.41739682
i2966_1	PFI0325c::hypothetical protein::28% identity to 80% of hypothetical protein PFB0540w - malaria parasite (Plasmodium falciparum)	1	15.97	36.41433245	32.84593263	3.568399819	9.20466716	0.9	-0.257094124	-2.687003813	1.956	2.25490475	2.17064348	2.18088238	2.12499819	2.5023974	1.698	2.4215623	2.00943421	2.97198111	1.829	2.64330253	2.92892928	1.69	1.394877467	1.62836074	1.82709874	1.39	1.57422675	1.21	1.34137926	1.04009807	0.94907236	0.7869048	0.67787455	0.571	0.45431896	0.34693079	0.288	0.20537326	0.1875906	0.14394047	0.19332904	0.23378581	0.28575852	0.29848234	0.42518481	0.6216241	0.75973041
ks329_3	PF11_0358::DNA-directed RNA polymerase, beta subunit, putative::38% identity to 91% of DNA-DIRECTED RNA POLYMERASE I 135 KDA POLYPEPTIDE (RNA POLYMERASE I SUBUNIT 2) (RPA135)	1	5.48	9.757728096	8.757527191	1.000200906	8.755768108	0.9	-0.549349209	-2.693630163	1.718	1.59935513	1.48901618	1.82667878	1.96303555	1.90501811	1.448	1.70989528	1.91182562	1.92531344	1.49	1.87793218	2.34086537	1.518	1.687827141	1.60616637	1.71311048	1.702	1.60301352	1.337	1.17417137	1.2140713	0.91569239	1.0116205	0.81721995	0.807	0.61574365	0.54325598	0.464	0.56496452	0.50837052	0.51900821	0.47226147	0.48911871	0.50866979	0.59238674	0.59656702	0.6216241	0.56638585
m38913_1	PF13_0352::hypothetical protein::23% identity to 93% of hypothetical protein C0760c - malaria parasite (Plasmodium falciparum)	1	12.02	27.56076948	25.27333612	2.28743336	11.04877483	0.92	-0.304808782	-2.698521443	1.921	1.98757066	2.00296144	2.45412529	2.03244815	2.06609484	1.638	2.13736903	2.03025725	2.49566253	1.859	2.19414756	2.56156735	1.363	1.816623816	1.49986741	1.76133627	1.857	1.47635156	1.509	1.4333436	1.0924771	1.1304065	0.7133324	0.66066127	0.647	0.50840455	0.36665297	0.3	0.26254677	0.22041895	0.22290211	0.25777205	0.36630036	0.32602	0.30214471	0.47097398	0.72204029	0.87801183
n127_54	PF14_0150::RNA polymerase small subunit, putative::	1	11.56	21.47444761	20.24470286	1.229744757	16.46252423	0.94	-0.498734834	-2.698795397	1.353	1.33434566	2.01050718	2.50725576	2.09455411	2.63810758	1.91	1.8496236	2.70700966	2.32764083	2.431	2.30385483	2.56583903	1.971	1.997612678	1.86782545	1.91149371	2.101	1.936118	1.703	1.55317602	1.10650719	1.10334172	0.9540421	0.58361146	0.653	0.49176284	0.36217066	0.387	0.29414265	0.32265584	0.41537108	0.32510057	0.3609136	0.33682188	0.49716535	0.53246223	0.64314186	0.54705141
n185_15	PF14_0478::hypothetical protein::28% identity to 57% of (AE003555) CG13667 gene product [Drosophila melanogaster]	1	9.42	16.34379004	13.83203536	2.511754685	5.506921294	0.85	-0.508091247	-2.701508096	1.489	1.76672942	1.77826765	2.67423759	1.39555758	2.62035117	1.755	2.80285477	2.91393994	3.05984576	2.682	1.87406013	1.84535367	1.87	1.573340986	1.39240027	1.27140636	1.107	1.19341846	1.306	1.35810006	0.90073242	1.23415491	1.1475695	0.89017137	0.864	0.55916178	0.50919043	0.455	0.46792001	0.38643664	0.53957117	0.50688758	0.36414565	0.43993064	0.41201549	0.48274829	0.49729931	0.4594777
j120_15	PF10_0038::ribosomal protein S20e, putative::63% identity to 94% of 40S RIBOSOMAL PROTEIN S20 (S22)	1	9.2	17.17268019	12.86559288	4.307087309	2.987075014	0.75	-0.78377033	-2.707847382	0.971	1.24949621	1.89396824	1.03478066	2.01418171	2.81947765	1.687	2.222627	2.19423963	3.22786765	2.395	3.06019049	2.93747264	2.126	2.040545037	2.18088189	1.89943736	1.615	1.90239621	1.672	1.30886663		0.81013968	1.5346243	1.23771528	0.767	0.62656078	0.55490999	0.454	0.5845239	0.8601029	0.58069698	0.63962096	0.49019608	0.53321947	0.5017433	0.43172615	0.56065715	0.29115419
e9164_1	PFE1115c::s-adenosylmethionine-dependent methyltransferase, putative::55% identity to 50% of (AE003677) CG10903 gene product [Drosophila melanogaster]	1	9.6	16.80679694	15.57480289	1.231994051	12.64194651	0.93	-0.475159093	-2.711644892	1.409	1.27739185	1.6734664	2.11257166	1.67077218	1.74901459	1.595	1.74897182	2.64323873	2.54344856	1.984	2.08960277	2.48467759	1.817	1.977409322	1.52439784	1.49390256	1.704	1.49855858	1.418	1.37574972	0.9400167	1.06274446	0.7373234	0.65492354	0.691	0.5050762	0.36665297	0.494	0.43858099	0.3329733	0.42524131	0.30394019	0.30165912	0.42912876	0.56858138	0.56647701	0.52598964	0.55842461
m17230_1	PF13_0261::ATP binding protein, putative::42% identity to 95% of hypothetical protein Y75B8A.14 - Caenorhabditis elegans	1	9.23	15.91239776	14.33657298	1.575824781	9.097821757	0.9	-0.528985604	-2.711704672	1.82	2.13169854	2.15555219	2.56544651	2.16153107	2.19292697	1.995	2.13618498	2.66796629	2.35538755	2.447	1.84566518	2.08314238	2.016	1.916799051	1.76269452	1.76681647	1.55	1.77244438	1.422	1.13422715	1.07844702	1.07717905	0.9108583	0.7926296	0.883	0.65651583	0.52622321	0.56	0.48747939	0.41738908	0.48857508	0.39723826	0.35444946	0.43207472	0.39370371	0.43041786	0.51164447	0.35939345
kn12363_3	PF08_0137::hypothetical protein::21% identity to 31% of hypothetical protein C0760c - malaria parasite (Plasmodium falciparum)	1	18.57	42.3411212	39.78716207	2.553959129	15.5786213	0.94	-0.223859141	-2.714670685	2.107	2.09682891	2.5646962	2.06576625	2.32227588	2.05848502	1.934	1.95145943	1.66455077	2.5912346	1.738	2.1154164	2.70110788	1.775	1.799787652	1.8993648	2.18879186	2.005	1.98217687	1.415	1.32187164	1.0840591	0.81555263	0.6469573	0.45410218	0.398	0.40772215	0.27073151	0.168	0.20913467	0.19603218	0.15381068	0.15004642	0.2413273	0.26808273	0.32320326	0.41471874	0.53316224	0.73129741
e11202_1	PFE0570w::hypothetical protein::22% identity to 100% of hypothetical protein C0760c - malaria parasite (Plasmodium falciparum)	1	4.65	10.11176042	7.676798872	2.434961547	3.152739263	0.76	-0.409173946	-2.715094441	1.769	1.7737034	2.01972962	1.54205082	1.72191834	2.03058186	1.485	1.96685323	1.30404986	2.43246167	1.698	1.47782285	1.95641655	1.244	1.350261613	1.16461661	1.30428766	1.305	1.20328829	0.914	0.78587733	1.04851619	1.15386268	0.9548418	1.00328708	0.863	0.95689888	0.71358376	0.746	0.57023053	0.33391127	0.39563068	0.48380353	0.55591463	0.59115677	0.55393197	0.506297	0.57739319	0.52089302
f57034_1	NULL::::	1	18.3	32.5002704	30.86375357	1.636516834	18.8594171	0.95	-0.342816689	-2.71645709	1.455	1.04260285	1.69107294	1.50789554	2.6011438	1.34188358	1.645	2.24867812	1.58125815	2.52186788	2.115	2.62265168	3.05565493	2.027	1.942053297	2.27433162	2.42224844	1.858	1.50431592	1.015	0.93822232	0.95404678	0.59452342	0.5949768	0.45656119	0.455	0.33449858	0.22232257	0.224	0.23696914	0.20447375	0.27718824	0.21833677	0.34475327	0.4340387	0.3213721	0.28650915	0.49012671	0.52544232
opfblob0184	PFI0365w::hypothetical protein::27% identity to 93% of (BC001585) ligatin [Homo sapiens]	1	3.28	6.532473127	5.318200125	1.214273002	4.379740071	0.81	-0.579997291	-2.717766422	1.346	1.55867376	1.68604244	1.87727925	1.83760581	1.79086918	1.62	1.93369737	1.87928948	2.06867154	1.691	1.71788839	1.76704012	1.258	1.622165982	1.06649446	1.15961029	1.144	0.95736675	1.415	0.97630858	1.1420501	1.35684859	1.0324127	1.08279594	1.156	0.85704856	0.86239646	0.811	0.62815629	0.54964048	0.50091288	0.59922385	0.60331824	0.52634558	0.57590612	0.57171007	0.787789	0.58685761
i12816_1	PFI0165c::DEAD/DEAH box helicase, putative::33% identity to 43% of probable helicase [imported] - fission yeast (Schizosaccharomyces pombe)	1	4.72	9.250967672	7.659477166	1.591490506	4.812769626	0.83	-0.596393974	-2.719463354	1.601	1.92596749	1.90402903	2.54014597	1.78280648	1.9151647	1.73	1.75370831	1.99251538	2.43862771	2.024	1.65077338	2.05751245	1.628	1.642369338	1.45431065	1.54870451	1.699	1.51254071	1.452	1.01996848	1.15514491	1.32617523	0.9388478	0.82049872	1.009	0.8520561	0.70282619	0.709	0.79215398	0.5346332	0.58809963	0.48380353	0.50958843	0.53911144	0.51364598	0.47882352	0.53316224	0.45606571
n128_24	PF14_0431::serine/threonine kinase-1::100% identity to 100% of (AF104915) protein serine/threonine kinase-1 [Plasmodium falciparum]	2	5.07	11.31784454	9.841015935	1.476828608	6.6636141	0.87	-2.7207335	-2.7207335	1.351	1.40408491	1.43619638	1.29790337	1.6451991	1.5004237	1.232	1.71463177	1.34179188	1.96847499	1.502	2.15542719	2.57295845	1.459	1.49168551	2.03953933	1.96410374	1.331	1.4779966	1.25	1.49558214	1.24400224	1.27745857	0.9524427	0.85082679	0.618	0.73473195	0.46436732	0.44	0.36410497	0.47272832	0.38411545	0.50592576	0.60439558	0.64713007	0.54569165	0.81766313	0.86788292	0.87573715
n143_21	PF14_0194::spliceosome-associated protein, putative::42% identity to 86% of (AAAB01008987) agCP12336 [Anopheles gambiae str. PEST]	1	6.5	10.6265189	9.351172388	1.275346512	7.332260137	0.88	-0.640249577	-2.726722257	1.278	1.45057789	2.03314421	2.22768794	2.37707535	1.87331011	2.069	2.09474019	2.21245996	2.63285459	2.153	2.3541912	2.36222361	1.652	1.647420227	1.4052495	1.32511235	1.396	1.26579675	1.177	1.25498844	1.119602	1.17822095	0.8644757	0.8377119	0.903	0.90614164	0.69565453	0.782	0.70639374	0.64718757	0.58151953	0.49823105	0.55806938	0.55875118	0.42849612	0.40948568	0.45426377	0.38327719
f45683_2	PFD0410c::hypothetical protein::100% identity to 88% of (AL035475) hypothetical protein MAL4P2.19 [Plasmodium falciparum]	1	2.53	6.202040851	4.394843192	1.807197659	2.431855292	0.71	-0.747705304	-2.730548209	0.782	0.87057919	0.86775432	1.18784722	1.19706199	1.13768396	1.224	1.87922702	1.56824369	2.3245579	1.662	2.15413661	2.64984804	1.489	1.414239076	1.71480169	1.507055	1.162	1.09636579	1.119	1.05526792	1.14953283	1.13491729	0.9204547	0.91312238	0.769	0.7363961	0.74047759	0.723	0.5845239	0.63687011	0.54697382	0.70117842	0.78862312	0.87495128	0.84417397	0.83728702	0.97188543	0.71764953
d12635_48	PFD0975w::unknown::38% identity to 76% of (AP003431) hypothetical protein~similar to Arabidopsis thaliana chromosome 3,At3g51270 [Oryza sativa (japonica cultivar-group)]	1	3.59	8.730538591	6.820617255	1.909921336	3.571150878	0.78	-0.511757191	-2.73344855	1.448	1.57029697	1.57788759	1.48892036	1.53072931	1.9367261	1.341	2.07460975	1.25980069	2.27368894	1.591	1.85340929	2.41063555	1.404	1.16927275	1.48468182	1.71311048	1.381	1.22631773	1.314	1.13701397	1.06815824	1.20709013	0.9884292	0.98361484	0.829	0.87452239	0.62931634	0.706	0.50327735	0.50274282	0.50667047	0.64058278	0.56345614	0.56955302	0.5768217	0.48798135	0.61923327	0.63576246
f24941_2	MAL8P1.64::hypothetical protein::23% identity to 88% of hypothetical protein PFB0365w - malaria parasite (Plasmodium falciparum)	1	3.5	7.551336989	5.793507407	1.757829582	3.295829964	0.77	-0.497158878	-2.740771149	1.452	1.94456468	1.84869399	2.01137071	1.88022765	1.71223338	1.434	2.18473464	1.20383849	2.16116049	1.553	1.67400554	1.77415954	1.25	0.983232898	1.28960555	1.38649058	0.975	1.30692071	0.979	1.05619679	1.32070002	1.29911045	1.063601	1.12951768	0.821	0.93609675	0.72972008	0.682	0.56120311	0.53838502	0.41866116	0.52131511	0.59685414	0.72274317	0.52921103	0.43303439	0.72204029	0.64827296
m45177_11	PF13_0177::ATP-dependent RNA helicase, putative::38% identity to 83% of (NC_003070) putative ATP-dependent RNA helicase [Arabidopsis thaliana]	1	21.45	36.03137949	33.19135129	2.840028199	11.68697948	0.92	-0.367416768	-2.741038333	2.376	2.11310135	2.76423771	2.99049084	2.86661657	2.34005228	2.354	2.69391406	3.80412971	2.96119077	2.661	2.13090445	2.69541242	1.786	1.793895014	1.57929959	1.39416283	1.279	1.20822311	1.453	1.0859227	0.82216387	1.08439634	0.7549168	0.55492267	0.613	0.52587838	0.36127418	0.324	0.25126252	0.27857203	0.19740408	0.18563435	0.2154708	0.24255103	0.21607924	0.25511089	0.285708	0.38213985
a3310_4	PFA0505c::DNA-directed RNA polymerase 2 subunit, putative::42% identity to 85% of DNA-DIRECTED RNA POLYMERASE II 15.1 KDA POLYPEPTIDE	1	2.89	5.359497297	4.198071745	1.161425551	3.614585317	0.78	-0.663687301	-2.741125973	0.911	1.08328408	1.19976471	1.72421276	1.37607331	1.28480919	1.353	2.00474559	1.81291568	2.30760152	1.702	1.86115339	2.13155432	1.327	1.182741621	1.28493313	1.19906774	1.046	1.17943633	1.102	1.15373477	0.885767	1.22603541	0.9692364	0.93771282	0.899	0.89698867	0.70013684	0.796	0.73798963	0.63593211	0.67857652	0.73195717	0.65503121	0.79050035	0.70775107	0.5494696	0.61923327	0.54477676
m1595_2	PF13_0076::hypothetical protein::100% identity to 100% of (AJ290933) hypothetical protein [Plasmodium falciparum]	1	34.95	57.19489635	54.41402204	2.78087431	19.56723532	0.95	-0.314868829	-2.742909974	1.853	2.18981458	2.27795998	2.27828841	2.29670295	2.96026135	2.15	3.59030649	2.44281599	4.14967479	2.644	3.32477877	3.42444098	2.164	2.018657984	1.97762881	1.73064716	1.412	1.32172535	1.069	1.01067916	0.82590524	0.64594658	0.5853804	0.4795122	0.314	0.29372635	0.20439334	0.177	0.1241267	0.13787909	0.10857224	0.13850438	0.14113337	0.20621747	0.16114384	0.21063002	0.28690343	0.36849201
n159_46	PF14_0068::fibrillarin, putative::99% identity to 63% of (AF007112) fibrillarin [Plasmodium falciparum]	1	17.58	27.85402098	25.6721365	2.18188448	11.76603837	0.92	-0.518218282	-2.751272683	1.996	1.90620806	2.08261041	1.63313179	2.59627281	2.34639388	1.899	2.25578286	3.22498557	2.98585456	2.531	2.68331332	3.01436257	2.447	2.21648301	2.05238856	1.82709874	2.194	1.73543271	1.202	1.22526263	1.20471791	0.62790334	0.7949018	0.58770985	0.599	0.5050762	0.38368574	0.281	0.34529789	0.38268482	0.33147435	0.25777205	0.2930403	0.25531687	0.28749527	0.2681935	0.39210138	0.41171019
f54097_1	MAL6P1.24::ATP dependent RNA helicase, putative::40% identity to 97% of (D29641) KIAA0052 protein [Homo sapiens]	1	7.41	13.63348096	12.12668396	1.506797	8.047987856	0.89	-0.588446672	-2.753416354	1.194	1.28785282	1.84869399	2.24919311	1.88022765	1.77184438	1.951	2.67259943	2.00422833	2.71763631	2.474	1.76306212	2.28106217	1.826	1.906697473	1.57696338	2.02328979	1.599	1.584919	1.395	1.3664604	1.17759301	1.02124509	0.9748343	0.90738465	0.845	0.71892232	0.5593923	0.549	0.57549648	0.50649464	0.36026244	0.37223053	0.46649428	0.44582255	0.46237295	0.50891353	0.69334996	0.49587194
d17715_56	PFD0455w::ribosomal processing protein, putative::100% identity to 100% of (AL035475) putative ribosomal processing protein, MAL4P2.28 [Plasmodium falciparum]	1	2.71	7.306837308	5.690023056	1.616814252	3.519280616	0.78	-0.375330946	-2.758698108	1.708	1.53775195	1.23917002	1.91522976	1.61719053	1.71476999	1.151	1.45293732	1.6489333	1.6848421	1.241	1.6649707	1.92224343	1.149	1.250928125	1.11088304	1.38977873	1.182	1.13748985	1.245	1.24662809	1.0840591	1.29099095	0.8564787	0.83853162	0.867	0.81211595	0.69924033	0.753	0.63267002	0.71472021	0.52558836	0.49919288	0.49773756	0.52536361	0.48984067	0.65674699	0.64314186	0.73698401
n159_24	PF14_0055::hypothetical protein, conserved::30% identity to 81% of hypothetical protein 52C10.1 - fruit fly (Drosophila melanogaster)	1	15.57	31.87029709	28.61237728	3.257919809	8.78240686	0.9	-0.232941111	-2.764503818	1.769	1.9585125	2.10357074	2.69953782	1.64398143	1.56510807	1.618	2.01658695	1.94306041	2.27985479	1.976	1.81468907	2.46047162	1.558	1.871341449	1.29778236	1.51472725	1.774	1.25757196	1.327	0.96051676	0.69963434	0.93553987	0.607772	0.57377529	0.606	0.48011364	0.26087045	0.369	0.33250909	0.18477674	0.19658156	0.21256576	0.2294764	0.30638026	0.26185875	0.29566698	0.45306836	0.51975568
l1_47	PFL0075w::XPA binding protein 1, putative::44% identity to 84% of (AF419563) AT4g21800/F17L22_260 [Arabidopsis thaliana]	1	19.13	36.80306895	32.66563162	4.137437324	7.895136304	0.89	-0.300001132	-2.769575334	1.711	1.93642846	2.43390433	2.31497384	2.29792063	2.62035117	1.88	2.72588573	2.18903391	2.85020388	2.089	2.26384388	2.77230219	1.645	1.993403738	1.60383016	1.49061442	1.501	1.07169142	1.14	0.78494841	0.85770678	0.89313841	0.7253279	0.66885805	0.615	0.50757247	0.43478408	0.372	0.21063924	0.22323282	0.1743736	0.21448943	0.20254255	0.19737959	0.24537813	0.27996786	0.43633233	0.42308342
f6265_1	PF07_0106::hypothetical protein::28% identity to 68% of (AL034558) hypothetical protein, PFC0260w [Plasmodium falciparum]	1	16.14	29.38379156	27.67538168	1.708409886	16.1994975	0.94	-0.398049275	-2.77031384	1.367	1.26576864	1.29031302	1.83806383	1.38216213	1.79594255	1.932	2.65010074	2.25280469	2.89644836	2.277	2.1631713	2.82640976	1.898	1.911748162	1.90754161	2.24688195	1.415	1.26332929	1.384	1.10635919	1.06254627	0.93102907	0.7645132	0.64180865	0.538	0.36694994	0.22321904	0.235	0.23019859	0.25606117	0.25415774	0.27508511	0.28442145	0.35056971	0.31221618	0.56386048	0.47578154	0.55956195
n131_51	PF14_0139::hypothetical protein::26% identity to 69% of (AC116030) hypothetical protein [Dictyostelium discoideum]	1	6.19	19.1379412	14.38097313	4.756968062	3.023138467	0.75	-0.241929071	-2.770375097	1.945	2.22352197	2.39366057	1.87854432	2.00322176	2.66601074	1.486	2.58970985	1.37693089	2.29835273	1.736	1.23388526	1.71720406	1.059	1.053944846	1.05831765	1.15851432	0.81	1.05688677	1.267	1.11657749	1.218748	1.16919936	1.2107458	1.50738967	0.958	0.70560892	0.57463212	0.574	0.31069287	0.3329733	0.43840155	0.45494842	0.41154923	0.44385857	0.41659346	0.29043395	0.69574086	0.49700928
n145_28	PF14_0015::aminopeptidase, putative::45% identity to 73% of (AL034560) PFC0065c (MAL3P8.11), Alpha/Beta hydrolase protein, len: 437 aa; Similarity to alpha/beta hydrolases and esterases. Synechocystis sp. (SW:PRXC_SYNY3) peroxidase BLAST Score: 145, sum P(1) = 1.0e-07; contains possible sign	2	7.01	15.44414204	10.75961755	4.684524489	2.296843057	0.7	-2.771601753	-2.771601753	0.809	0.52072027	0.81493452	0.66539687	0.58696224	0.78635903	0.907	1.43162283	2.21506282	2.1811998	2	1.91278034	2.28675763	2.351	1.537985061	2.43670037	1.88738088	1.787	1.28060139	0.862	0.76265397	0.73611258	0.71631507	0.7341246	0.58443113	0.671	0.5333671	0.53249841	0.571	0.66050449	0.59278632	0.65061095	0.61557503	0.64102566	0.44385857	0.53012661	0.50106395	0.69454538	0.54136481
e5006_5	PFE0465c::RNA polymerase I::99% identity to 98% of DNA-directed RNA polymerase homolog - malaria parasite (Plasmodium falciparum)	1	6.97	15.21737171	13.60664958	1.610722129	8.447546191	0.89	-0.458226119	-2.776968027	1.425	1.40059806	1.38756853	1.6192166	1.87292102	1.59808445	1.414	2.02606008	1.37562953	2.34922169	1.794	1.93730324	2.91041877	1.595	1.923533637	1.67858992	1.6868056	1.709	1.482109	1.284	1.04412065	1.21313603	1.17461236	0.7709108	0.7409898	0.728	0.69479179	0.46795318	0.476	0.44008554	0.35079443	0.27472067	0.36261218	0.4190907	0.45367847	0.44589232	0.6802957	0.69932711	0.71082563
opfg0055	PF07_0106::hypothetical protein::28% identity to 68% of (AL034558) hypothetical protein, PFC0260w [Plasmodium falciparum]	1	14.28	25.67689684	24.51037155	1.16652529	21.01143607	0.95	-0.532221276	-2.777873586	1.471	1.55169991	1.49236978	1.80643853	1.58552878	1.86443191	1.712	2.63352288	2.25931192	3.35272763	2.514	2.36838867	3.11261058	2.131	2.401681014	2.21008489	2.50116335	1.955	1.6408476	1.606	1.42312531	1.15140349	1.00139761	0.8068973	0.75902275	0.501	0.39357667	0.29045369	0.269	0.26555589	0.33860103	0.27472067	0.3712687	0.39646627	0.40261508	0.38363221	0.36892961	0.55826629	0.53909016
n150_89	PF14_0079::hypothetical protein::22% identity to 83% of hypothetical protein C0425w - malaria parasite (Plasmodium falciparum)	1	6.33	12.32254699	10.33268239	1.989864597	5.192656029	0.84	-0.557288184	-2.778952786	1.166	1.47498668	1.48314733	1.55470094	2.09577179	1.98238568	1.516	2.33512014	1.2962412	2.27831342	2.294	2.35935383	2.57722996	2.076	1.214730352	1.60616637	1.71639862	1.335	1.54872985	1.28	1.20854183	1.19442913	0.86426928	0.8988628	0.88443364	0.764	0.87535451	0.62035168	0.538	0.56421225	0.47835602	0.39645319	0.43763539	0.51174314	0.54402137	0.4303273	0.50237223	0.57022058	0.48904804
f69951_2	PF08_0081::hypothetical protein::30% identity to 75% of (AC117082) hypothetical protein [Dictyostelium discoideum]	1	12.31	22.69888524	20.70487053	1.994014708	10.38350943	0.91	-0.454048692	-2.7834308	1.663	1.53194035	2.05242764	2.47689538	1.8242105	1.94053109	1.906	2.28538628	2.31917848	2.90723888	2.402	2.17220598	2.55729567	1.827	1.89407025	1.69727975	1.83257894	1.459	1.67539171	1.523	1.37203404	0.96152952	1.0176365	0.743721	0.6327922	0.712	0.59078104	0.48050364	0.412	0.44083786	0.30295883	0.30679884	0.28277978	0.30058178	0.35646165	0.35891127	0.32183221	0.43155059	0.42308342
j388_1	PF10_0194::hypothetical protein::	1	10.81	19.58653391	18.11687617	1.469657736	12.32727575	0.92	-0.467798019	-2.784049562	1.2	1.35875445	1.16958193	1.77607831	1.94842243	1.65262223	1.65	2.24157324	1.93134731	2.64672804	1.969	2.24061172	2.81644262	1.732	1.817465564	1.78255267	1.84682734	1.684	1.25921689	1.417	0.9391513	1.21594196	1.02665809	0.7821066	0.68033356	0.656	0.5117329	0.35499895	0.4	0.31294973	0.28419976	0.33476442	0.34626097	0.4471019	0.50375986	0.35067096	0.37808743	0.70291343	0.49928393
b264	PFB0370c::RNA-binding protein, putative::100% identity to 100% of RNA-binding protein (KH domain) PFB0370c - malaria parasite (Plasmodium falciparum)	1	6.43	10.30906269	8.887298544	1.421764142	6.250895127	0.86	-0.660224218	-2.803360853	1.424	1.56099851	2.63093059	1.53066578	2.08968298	2.18024378	1.493	2.09947668	1.671058	2.6852651	1.878	2.12057903	2.7680305	1.838	1.256820863	1.62952877	1.64406	1.35	1.50678337	1.354	1.22712047	1.1644983	0.98696302	1.0540046	1.09918951	0.951	0.80213089	0.68400052	0.544	0.50327735	0.44271382	0.51407313	0.50784941	0.46757162	0.52929151	0.50723688	0.5128383	0.55826629	0.41967144
e248_3	PFE1405c::eukaryotic translation initiation factor 3, subunit 6::32% identity to 65% of (AAAB01008807) agCP3626 [Anopheles gambiae str. PEST]	1	4.47	6.867357772	5.952502569	0.914855203	6.506496929	0.87	-0.683231322	-2.804347289	1.331	1.77137878	1.72712455	2.63502201	2.28696082	1.48774051	1.689	1.92896074	2.1994455	1.97926552	1.787	1.64173854	1.69442204	1.381	1.405820994	1.40758586	1.58816196	1.383	1.59478873	1.2	1.52530795	1.24213147	0.92020318	1.0532049	0.95328667	0.97	0.81710845	0.66876064	0.647	0.69586178	0.8957451	0.71476729	0.54536098	0.5623788	0.5469673	0.53745134	0.60049179	0.60369265	0.43104467
opfl0132	PFL2010c::DEAD/DEAH box helicase, putative::29% identity to 98% of PROBABLE ATP-DEPENDENT RNA HELICASE DBP9	1	5.07	10.40952979	9.211368644	1.198161142	7.687921363	0.88	-0.548255818	-2.806708933	1.375	1.54472593	1.6717895	1.90004949	1.87535651	1.61964585	1.385	1.91475113	1.56694218	2.15653619	1.845	1.81468907	2.07175128	1.593	1.672674473	1.65289117	1.62871538	1.531	1.64907249	1.556	1.08499373	1.13176144	1.25400239	0.9940271	0.89508947	0.8	0.67315759	0.61945523	0.583	0.50553417	0.47741808	0.39892076	0.48187982	0.57099759	0.59115677	0.57132817	0.44873352	0.67183219	0.50838248
c46	PFC0080c::hypothetical protein::61% identity to 86% of (AL034560) PFC0080c (MAL3P8.14), Hypothetical protein, len: 775 aa; predicted using hexExon; 5' exon may not be real and could start say at Met in 2nd exon [Plasmodium falciparum]	1	31.35	56.0641707	53.58538406	2.478786645	21.61758623	0.96	-0.306857794	-2.815242898	1.83	2.0038431	2.16058249	2.70839287	2.07506985	2.26141633	2.28	2.61457664	2.46494069	2.96119077	2.484	2.4342131	3.13824033	2.019	1.990878293	1.94842581	1.86217196	1.704	1.68443912	1.506	1.29493265	0.96152952	0.72353231	0.5158065	0.43197084	0.36	0.29039802	0.19901457	0.164	0.14970432	0.11630617	0.1159749	0.09810727	0.13359189	0.19737959	0.26094315	0.27996786	0.35145671	0.30935133
m4230_1	MAL13P1.56::m1-family aminopeptidase::100% identity to 100% of zinc-metallopeptidase-like protein - malaria parasite (Plasmodium falciparum)	1	5.54	12.64327742	10.09782663	2.545450794	3.967009164	0.8	-0.90361756	-2.818019003	1.485	1.61097834	1.74976158	1.62680673	1.98860863	2.51508059	1.663	2.03079671	1.92484008	2.85328681	2.21	2.81625275	2.2725188	2.215	2.5952971	2.60607789	2.63488021	2.472	3.09087976	1.663	2.00649536	2.36641017	1.13130859		1.06804172	0.957	0.7147619	0.63290215	0.539	0.62890861	0.55151636	0.48528501	0.52035328	0.62594264	0.67266178	0.65281567	0.51414658	0.68139566	0.56069925
kn2065_1	PFL1175w::hypothetical protein::25% identity to 50% of hypothetical protein C0760c - malaria parasite (Plasmodium falciparum)	1	17.11	36.42216052	33.07288562	3.349274905	9.874640497	0.91	-0.290955681	-2.822313201	1.509	1.42965608	1.6273538	1.85703915	1.59892409	2.08892463	1.913	2.86087728	2.14868903	3.10146594	2.113	1.82888655	2.55871962	1.645	1.70718875	1.43094825	1.92574225	1.51	1.12268521	1.266	1.03297349	1.21781272	0.95358316	0.8212919	0.65164482	0.54	0.40605797	0.30479708	0.301	0.20687783	0.20728761	0.20480673	0.21737493	0.20254255	0.2366591	0.23988457	0.36500484	0.43513688	0.53909016
m31208_14	NULL::::22% identity to 96% of (AL034559) hypothetical protein, PFC0960c [Plasmodium falciparum]	1	10.34	21.28380234	18.8123209	2.471481436	7.611758934	0.88	-0.310518722	-2.822801296	1.662	1.34248188	3.02666001	1.93420493	1.97521318	1.71350161	1.674	1.87922702	1.52920016	1.86827863	1.89	1.87664145	2.13440205	1.449		1.69961611	1.34155293	1.304	1.11775029	0.988	1.42776997	1.13830879	0.87960602	0.8540796	0.63607092	0.666	0.58246019	0.53787722	0.487	0.35131617	0.22979849	0.31008891	0.28470346	0.30704589	0.37119146	0.36623601	0.30744133	0.52718509	0.4822241
n151_45	PF14_0450::hypothetical protein::27% identity to 74% of hypothetical protein C33G8.2 - Caenorhabditis elegans	1	7.61	13.00798139	10.64788055	2.36010084	4.511621016	0.82	-0.751814868	-2.822867928	1.56	1.50288233	2.03062896	1.06767095	2.24433912	2.22717173	1.846	1.91830357	2.32698722	2.83170613	2.771	2.09992819	2.2155635	2.141	2.02960151	1.35268411	1.3174401	1.645	1.47059423	1.703	0.77287227	1.27393307	0.89855135	1.11958	0.84344973	0.858	0.74222073	0.57821797	0.66	0.67630241	0.75599011	0.72546002	0.77331616	0.47188105	0.6137425	0.45321705		0.66585504	0.19675653
n132_92	PF14_0365::hypothetical protein::20% identity to 83% of (AAAB01008846) agCP13627 [Anopheles gambiae str. PEST]	1	3.69	8.449842305	6.560577449	1.889264857	3.472555701	0.78	-0.629356231	-2.824333925	1.852	1.67606836	1.87720006	2.65905732	1.80959723	1.91896969	1.987	1.86383321	2.79941253	2.04246637	1.887	1.64173854	1.57054412	1.314	1.27197343	1.02677837	1.0247974	0.971	1.10623562	1.334	1.30886663	0.94095208	1.29279525	1.1603647	1.0270578	1.122	1.07089463	0.89287614	0.911	0.91853751	0.89855898	0.79126136	0.58864362	0.52467139	0.53518348	0.39828165	0.44873352	0.44589576	0.37076665
opfg0054	MAL7P1.14::hypothetical protein::33% identity to 26% of (AC116961) hypothetical protein [Dictyostelium discoideum]	2	4.87	11.79213969	10.03232986	1.759809827	5.700803411	0.85	-2.82659752	-2.82659752	1.763	1.51218092	1.60220152	1.63945685	1.39190426	1.46491072	1.398	1.82238842	1.97039083	2.32147497	1.573	2.01732498	2.28106217	1.691	1.69287783	2.08159156	1.81942636	1.815	1.67785917	1.558	1.41383598	1.67612933	0.97433284	1.1843557	1.09509112	0.919	0.67149339	0.58359678	0.426	0.43481958	0.59091039	0.39398564	0.43474986	0.43848308	0.46349834	0.46328852	0.64235615	0.79257074	0.83251896
i6639_1	NULL::::	1	15.76	27.17597028	24.29704145	2.878928823	8.439611727	0.89	-0.363575392	-2.829784055	1.374	1.84344265	2.13375351	2.97151551	2.37707535	2.72054852	1.888	2.61220853	1.78168089	2.29526962	1.957	1.80178234	2.33374596	1.793	1.483267428	1.33399414	1.5541847	1.267	1.09636579	1.21	0.99210041	0.98958969	0.86517143	0.7733099	0.68935006	0.618	0.50590827	0.46078147	0.503	0.31294973	0.18290083	0.32653926	0.26642858	0.21654816	0.25138894	0.22615072	0.30744133	0.47817241	0.46630161
ks533_1	PF11_0341::hypothetical protein::23% identity to 90% of (NC_000521) predicted using hexExon; MAL3P2.2 (PFC0165w), Hypothetical protein, len: 1676 aa [Plasmodium falciparum]	1	9.24	16.89460671	15.23548318	1.659123536	9.18285037	0.9	-0.471354212	-2.837155021	1.805	2.28977437	2.17735067	2.78682373	2.1603134	2.04453344	1.78	1.70752703	2.01594144	2.2382348	2.074	1.72821381	2.21271576	1.563	1.686985193	1.31997672	1.5969303	1.662	1.5207655	1.446	1.02089735	1.07751163	1.29369745	0.935649	0.71476007	0.881	0.67731801	0.58718258	0.515	0.44911295	0.36580166	0.29610613	0.29720731	0.34367593	0.41636291	0.33419036	0.35584701	0.48534497	0.50951982
j109_5	NULL::::29% identity to 69% of (AY062510) Unknown protein [Arabidopsis thaliana]	1	2.6	6.485793117	5.005825691	1.479967427	3.382389098	0.77	-0.62328137	-2.83951824	1.354	1.37618927	1.76988356	1.18531715	1.46862335	1.5131069	1.097	1.41622902	1.03595182	1.33954962	1.955	1.37456895	1.18039983	1.89	1.647420227	1.46482367	1.41937175	1.705	1.87772183	1.478	1.15652159	1.50028533	0.73977119	1.1955515	0.8041051	0.892	0.57580349	0.51277629	0.708		0.52525368	0.50584796	0.60018568	0.68519712	0.88673516	0.79198536	0.76664098	0.95634481	0.4822241
n143_53	PF14_0183::RNA helicase, putative::30% identity to 87% of (NM_004398) DEAD/H (Asp-Glu-Ala-Asp/His) box polypeptide 10; DEAD/H box-10; ATP-dependent RNA helicase [Homo sapiens]	1	5.85	12.27969199	10.57351983	1.706172164	6.197217403	0.86	-0.373254337	-2.839776412	1.77	2.17005516	2.04907404	2.18973744	2.19562846	1.60188944	1.802	1.65660912	1.32617456	1.55535727	1.633	1.59656496	1.779855	1.238	1.47316575	1.19265157	1.35689756	1.338	1.31596802	1.277	1.00882121	1.08873579	1.14844968	0.9076595	0.7836131	0.801	0.85039185	0.65979603	0.627	0.42503989	0.45209334	0.42524131	0.36742135	0.41047189	0.45073248	0.36257364	0.43041786	0.54989827	0.53681552
m45177_10	PF13_0178::translation initiation factor 6, putative::67% identity to 93% of EUKARYOTIC TRANSLATION INITIATION FACTOR 6 (EIF-6)	1	14.56	23.74700253	22.1508243	1.596178232	13.87741285	0.93	-0.534349577	-2.840408256	1.494	1.99919387	1.60471677	2.90193971	2.31496939	1.74267299	1.954	2.37774898	3.10525244	3.14154456	2.511	2.37226073	2.78369328	2.004	1.628058619	2.05822916	1.76681647	1.629	1.71487083	1.346	1.32280062	1.22342469	0.94456157	0.9772334	0.69672717	0.69	0.55250508	0.41775128	0.386	0.36410497	0.31702811	0.33229688	0.26258123	0.27041584	0.32503803	0.39095692	0.31921569	0.40166481	0.3787279
e15250_1	PFE1195w::karyopherin beta::99% identity to 100% of (AF256227) karyopherin beta [Plasmodium falciparum]	1	3.59	7.517345665	6.063776648	1.453569017	4.171646876	0.81	-0.633939324	-2.845375195	1.279	1.29366443	1.4705711	1.61542154	1.59283527	1.76423455	1.467	1.7193684	1.80901131	2.15191171	1.703	2.01345293	2.19278131	1.551	1.571657389	1.42277144	1.39087482	1.399	1.34393227	1.205	1.15094795	0.96901225	1.16107987	0.9828313	0.87049913	0.968	0.90281334	0.89287614	0.837	0.752283	0.68939547	0.57987447	0.58383445	0.49773756	0.53027354	0.56034107	0.45527481	0.52359877	0.50497053
d49176_32	PFD0270c::hypothetical protein::	1	9.1	14.33596561	12.30399776	2.031967848	6.055212818	0.86	-0.754535776	-2.846227606	1.061	1.23322363	1.35906265	1.93040987	1.74627359	2.43771303	1.689	2.80640692	3.46184913	3.12304662	2.633	2.58135	1.88522242	1.828	2.013607094	1.88885164	1.52787982	1.54	1.59396621	1.41	1.73896256	1.61533218	0.97072414	1.3299011	0.87049913	0.86	0.6174078	0.44464514	0.535	0.57624876	0.60310379	0.52394335	0.40878031	0.43632837	0.54107539	0.60886737	0.60964961	0.40166481	0.38213985
f46816_1	PF08_0130::wd repeat protein, putative::28% identity to 97% of (AL512943) WD repeat protein [Schizosaccharomyces pombe]	1	8.43	16.27135726	15.26466292	1.006694336	15.16315566	0.94	-0.556275917	-2.851114661	1.33	1.25647005	1.60974716	1.93546985	1.49906742	1.89740828	1.408	2.04026983	1.78688676	2.41088099	2.182	1.98505813	2.64557653	1.748	2.112940582	1.82226869	2.05726705	1.755	1.53392521	1.486	1.40733348	1.26832099	1.15656907	0.8948643	0.74262919	0.77	0.54834466	0.47064253	0.411	0.4694246	0.34235285	0.30762137	0.35587932	0.35768151	0.44287659	0.47427563	0.52461265	0.68976371	0.53454087
i14729_1	MAL13P1.293::hypothetical protein::22% identity to 79% of (NC_000521) predicted using hexExon; MAL3P2.18 (PFC0245c), Hypothetical protein, len: 3934 aa [Plasmodium falciparum]	2	7.97	19.64868096	16.80718107	2.84149989	5.914897669	0.86	-2.852950252	-2.852950252	1.658	1.53077811	1.84450204	2.36177925	1.31762067	1.9215063	1.785	1.93724981	1.67496221	2.00547068	2.204	1.54751933	1.97635101	1.914	2.12809325	1.62252014	1.97616009	2.327	1.64989491	1.82	1.09242521	1.15233887	0.93463777	0.991628	0.74836692	0.836	0.70893727	0.63379865	0.442	0.51832299	0.26450275	0.29446109	0.30682569	0.36414565	0.40752501	0.33052799	0.36762133	0.59293377	0.57889639
m6127_5	PF13_0209::hypothetical protein::	1	6.44	14.2558726	11.27908283	2.976789767	3.789008869	0.79	-0.455514775	-2.854769869	1.455	1.81206002	2.05326599	2.15305215	2.26991205	2.54678844	1.589	2.46774372	1.95347201	2.46483288	1.762	1.65980807	1.99058983	1.068	1.207154119	1.10621062	1.11138462	0.966	0.69417311	0.934	0.82024785	1.00455516	1.02395159	0.9460451	1.06558266	0.968	0.88783579	0.85343184	1.027	0.68081609	0.60497967	0.52312079	0.54728469	0.39538893	0.42618278	0.39095692	0.30744133	0.34069783	0.32641113
opff72485	MAL6P1.133::transmembrane amino acid transporter protein, putative::31% identity to 75% of (AF093575) surface antigen ariel1 [Entamoeba histolytica]	2	4.7	10.60080205	9.169993419	1.430808627	6.408958716	0.87	-2.856422966	-2.856422966	1.654	1.91783127	1.30288916	2.11889671	1.42600165	1.23280802	1.255	1.29071046	1.5825595	1.65401226	1.447	1.54622859	1.68730246	1.211	1.644052934	1.26857937	1.75256793	1.622	1.482109	2.111	1.46306952	1.39365661	1.5796822	1.0644007	0.89508947	0.912	0.66899716	0.58718258	0.568	0.44986523	0.42301681	0.47376977	0.42801701	0.65395387	0.5233996	0.47061326	0.82812923	0.82723822	0.84161755
m24889_1	PF13_0228::40S ribosomal subunit protein S6, putative::57% identity to 100% of 40S ribosomal protein S6-B	1	8.15	13.89889675	11.1679453	2.730951449	4.089397235	0.8	-0.755063635	-2.860051554	1.131	1.45987648	1.57872604	1.11447643	2.31984039	2.49859241	1.462	2.43340367	1.64502908	3.69956175	2.124	3.36091782	2.99300417	2.074	1.595228039	1.9052054	1.56404913	1.368	1.34968971	1.192	1.19553672	1.64432774	0.80743318	1.2563287	0.93607339	0.694	0.83624643	0.65352077	0.511	0.55368029	0.74754853	0.4844625	0.54343734	0.51282052	0.54009341	0.44406116	0.38201221	0.49371299	0.34574557
j22_2	PF10_0089::hypothetical protein::25% identity to 43% of (NC_000521) predicted using hexExon; MAL3P2.18 (PFC0245c), Hypothetical protein, len: 3934 aa [Plasmodium falciparum]	1	8.54	15.99932056	13.66749743	2.331823125	5.861292516	0.85	-0.510992836	-2.86100824	1.27	1.31109924	1.55273532	2.37189937	1.66955451	1.79340594	2.084	1.91238288	2.1317702	2.24748359	2.495	1.87535071	2.04184968	2.151	1.63226766	1.35852471	1.37881834	1.434	1.4434524	1.366	1.08034907	0.91382718	0.99688682	0.9004622	0.84754812	0.837	0.68397471	0.62931634	0.593	0.50252503	0.38456073	0.43675654	0.36261218	0.39000214	0.5342015	0.35982688	0.3152909	0.52001249	0.31731257
i6032_1	PFI0165c::DEAD/DEAH box helicase, putative::33% identity to 43% of probable helicase [imported] - fission yeast (Schizosaccharomyces pombe)	1	5.3	9.851215684	8.477971779	1.373243905	6.173682436	0.86	-0.639259192	-2.862828327	1.457	1.50288233	1.90067544	1.74698301	1.88875196	2.17517056	1.649	1.95264362	1.80120257	2.27985479	1.756	2.15284588	2.34228915	1.582	1.920166244	1.51622103	1.56733714	1.711	1.30609829	1.144	0.99767404	1.20284725	1.31715363	0.9580406	0.92131916	1.027	0.94691388	0.74944225	0.702	0.73498049	0.49992894	0.46307709	0.46552862	0.52251671	0.47822814	0.44406116	0.38855351	0.49490844	0.54705141
ks341_2	PF11_0279::hypothetical protein::21% identity to 93% of (NC_003074) hypothetical protein [Arabidopsis thaliana]	1	4.5	10.88377564	8.02779651	2.855979128	2.810873662	0.74	-0.771537541	-2.863841374	0.708	0.85895598	0.79816634	1.18152216	1.28961209	1.21885651	0.798	2.49142646	1.28452817	2.81012526	2.806	2.89627465	2.71249898	2.277	1.830092787	1.62836074	1.61008274	1.485		0.966	0.95122744	0.95872348	1.25400239	0.6909408	0.65902193	0.965	0.68647094	0.82743441	0.691	0.80118144	0.55526818	0.70325205	0.64731561	0.69381597	0.76104068	0.48617831	0.38201221	0.79017991	0.49814659
n145_22	PF14_0017::lysophospholipase, putative::28% identity to 63% of (AY045929) putative lysophospholipase [Arabidopsis thaliana]	1	35.93	67.79232374	64.26085128	3.53147246	18.19661685	0.95	-0.42757807	-2.865408997	0.39	0.2905805	0.47370165	0.89183414	0.57478461	1.15036715	1.729	1.80936286	3.84187142	3.13692007	3.951	3.70940004	4.38271505	4.983	3.866428682	4.26831419	3.03603078	2.908	1.05853171	0.852	0.53320754	0.40593755	0.41679793	0.3934524	0.22951012	0.306	0.17140972	0.17481008	0.168	0.11810843	0.18946651	0.16861598	0.1654358	0.20254255	0.20621747	0.28474848		0.36102015	0.11828139
ks783_1	PF11_0269::hypothetical protein::	1	4.49	8.747191138	7.294038743	1.453152395	5.019458914	0.83	-0.72943363	-2.872734414	0.998	1.27622961	0.99267745	1.50789554	1.57335116	1.60188944	1.444	1.70989528	2.00162547	2.2382348	2.297	2.10380024	2.49606868	1.632	1.777900598	1.81759627	1.5498006	1.553	1.28306875	1.523	1.00324768	1.15795095	1.21340523	0.9004622	0.8041051	0.95	0.92944005	0.7458564	0.719	0.59881727	0.69971293	0.4647221	0.56267404	0.53329024	0.54893131	0.45596382	0.44742527	0.54153025	0.51406908
ks373_1	PF11_0378::hypothetical protein::22% identity to 85% of hypothetical protein C0425w - malaria parasite (Plasmodium falciparum)	1	7.01	17.8514038	14.56882311	3.282580689	4.43822239	0.82	-0.394494205	-2.87310637	1.5	1.53891433	1.8319258	1.47247518	2.08115867	2.02043542	1.292	2.40380011	1.17911101	2.45250098	1.291	2.03023172	2.67263023	1.286	1.040475875	1.46131943	1.94218283	1.186	1.09718831	1.216	1.37574972	1.53676363	1.03838618	1.111583	1.10492733	0.566	0.65818003	0.54684183	0.398	0.39645315	0.29920701	0.35368232	0.3712687	0.37384184	0.34664175	0.38912576	0.41995179	0.65270533	0.63462515
l1_94	PFL0135w::hypothetical protein::25% identity to 24% of hypothetical protein PFB0800c - malaria parasite (Plasmodium falciparum)	1	11.49	20.57910234	18.75112087	1.827981472	10.25782873	0.91	-0.470228247	-2.877509288	1.842	1.99686926	2.17483562	2.05564612	2.18953965	2.31849072	1.648	2.01421871	1.95737622	2.23361032	2.001	1.96182598	2.72104234	1.666	2.122200412	1.49636302	1.88518883	1.678	1.22631773	1.526		1.10276588	0.97252843	0.8372859	0.75574403	0.772	0.57580349	0.47153903	0.49	0.41977394	0.28326179	0.37506775	0.33952809	0.3092006	0.31914609	0.37172953	0.32183221	0.40525109	0.38896379
f23916_1	PFI0165c::DEAD/DEAH box helicase, putative::33% identity to 43% of probable helicase [imported] - fission yeast (Schizosaccharomyces pombe)	1	4.16	10.30408683	7.795627566	2.50845926	3.10773537	0.76	-0.629381347	-2.87870862	1.283	1.24717145	1.65082927	2.06576625	1.67320768	1.80989413	1.696	1.67081873	1.75044625	2.09179378	1.924	1.75919007	2.50603583	1.619	1.951313328	1.48351365	1.50595891	1.692	1.31103311	1.446	1.21597331	0.94095208	1.3514357	0.8804697	0.82049872	1.068	0.9277759	0.8982549	0.839	0.9147761	0.55526818	0.49433273	0.45494842	0.48588666	0.48117413	0.457795	0.41210221	0.52957592	0.53226622
f65704_2	NULL::::	1	2.87	7.926153921	6.004899152	1.921254769	3.125509041	0.76	-0.600404044	-2.879009435	1.338	1.38548786	1.86127022	1.34344385	1.49054311	1.66150044	1.277	2.01421871	1.30925574	2.29526962	1.628	1.62366917	1.98631815	1.353	1.505154482	1.41459449	1.71859068	1.385	1.57340423	1.219	1.06362827	1.27206241	1.13491729	1.0580031	1.14509153	0.979	0.99018239	0.78081839	0.704	0.66877959	0.42958248	0.46801218	0.55786486	0.60331824	0.68837356	0.58048406	0.43695916	0.6096698	0.60505478
e1197_9	PFE1310c::hypothetical protein::24% identity to 82% of (AC004481) expressed protein [Arabidopsis thaliana]	1	6.6	11.5299403	9.767863779	1.762076522	5.543382287	0.85	-0.578672944	-2.879280775	1.3	1.41919511	1.49488502	2.37948951	1.54412476	2.14599917	1.745	2.00356153	2.70961268	2.24902514	1.948	1.96957008	2.05751245	1.425	1.45464599	1.26390694	1.20345197	1.098	1.37354156	1.368	1.39432848	1.05412816	1.30271905	0.927652	0.76721954	0.875	0.66650089	0.68131111	0.66	0.60784469	0.59747608	0.56095658	0.50688758	0.38030595	0.45171449	0.54660723	0.4997557	0.40644654	0.40716093
m9578_1	PF13_0153::hypothetical protein::29% identity to 55% of (AC116965) CG5792 PROTEIN. 6/101 [Dictyostelium discoideum]	2	4.56	9.907345689	7.610900638	2.296445051	3.314209775	0.77	-2.87945528	-2.87945528	1.487	1.05538837	0.74199284	1.14104174	0.68560116	0.59991582	0.89	1.03020007	1.51097998	1.80199484	1.657	1.87793218	2.45477598	1.854	2.24005376	2.19373126	2.43430479	2.272	1.46648183	1.462	1.32372948	0.95685282	0.76322737	0.7253279	0.65656288	0.73	0.79131377	0.68310407	0.619	0.71767798	0.51587416	0.61277517	0.61653685	0.73367807	0.57544499	0.52829545	0.88830925	0.76985756	0.70286434
a26463_4	PFA0130c::Serine/Threonine protein kinase, putative::43% identity to 90% of (AL034560) PFC0060c (MAL3P8.10), Serine/threonine protein kinase, len: 587 aa; Similarity to protein kinases; predicted using hexExon; alternatives exist for 5' donor [Plasmodium falciparum]	1	20.5	47.11122505	43.91846392	3.192761131	13.75563724	0.93	-0.474845185	-2.880094949	0.484	0.33591106	0.59191744	0.40606919	0.6015754	0.72928456	1.066	2.20012845	2.06539641	3.70881035	2.875	3.41512593	3.66650137	3.41	2.992631051	3.79288886	3.88107752	2.324	1.90404125	1.006	0.73943067	0.68653959	0.42130873	0.4542296	0.30328123	0.409	0.25794666	0.16494901	0.236	0.27307873	0.22229486	0.25991538	0.22218412	0.2036199	0.27593862	0.39004134	0.57432659	0.37297448	0.38896379
f70068_1	PFD0825c::RNA-binding protein of pumilio/mpt5 family, putative::28% identity to 79% of pumilio-like protein - fission yeast (Schizosaccharomyces pombe) (fragment)	1	8.29	17.68899513	13.89328607	3.795709058	3.660261064	0.79	-0.492087094	-2.880442152	1.316	1.41222127	1.65753657	1.94558998	1.9094539	1.97097086	1.264	2.61339259	1.24678623	2.8902825	1.873	2.24190246	2.89333238	1.488	1.433600684	1.65522752	1.68570951	1.155	1.37847648	1.333	1.25591741	1.07377032	1.04199477	0.7885042	0.89263042	0.755	0.60908695	0.66876064	0.692	0.33476593	0.26356478	0.44827178	0.39435276	0.40508509	0.45466044	0.50449009	0.29959177	0.52001249	0.40033699
m33088_1	MAL13P1.213::transcription activator, putative::42% identity to 84% of (AY045954) putative metallothionein-I gene transcription activator protein [Arabidopsis thaliana]	1	6.74	11.63333914	10.2956633	1.337675837	7.696680329	0.89	-0.561959344	-2.885775324	1.577	1.7132626	1.27354483	2.11763179	1.7170472	1.74901459	1.418	1.72765733	2.602894	2.17349239	1.651	1.71143502	1.90088519	1.383	1.555663074	1.40875389	1.44896491	1.514	1.61617323	1.427	1.65628753	1.25242025	0.88141032	0.9412469	0.82295767	0.721	0.66400461	0.52980906	0.427	0.53412091	0.56558565	0.47047975	0.39723826	0.45248867	0.45171449	0.37722308	0.48536482	0.49729931	0.56638585
opfk12902	PF11_0510::Ser/Thr protein kinase, putative::42% identity to 89% of (AL034560) PFC0060c (MAL3P8.10), Serine/threonine protein kinase, len: 587 aa; Similarity to protein kinases; predicted using hexExon; alternatives exist for 5' donor [Plasmodium falciparum]	1	3.6	8.609298423	7.179692663	1.42960576	5.022148667	0.83	-0.447303367	-2.887718363	1.861	1.64236097	1.54183598	2.1441971	1.95451124	1.5257901	1.465	1.31676144	1.8857967	1.37037927	1.235	1.11643389	1.19748647	1.163	1.545561295	1.05948575	1.33607274	2.155	1.97395208	1.689	1.15466375	1.24867894	1.1295043	1.1819566	0.79672799	0.855	0.50257992	0.64186681	0.52	0.39870997	0.67438819		0.5001547	0.57961644	0.56071513	0.61710768		0.64194645	0.79157539
opfn0267	PF14_0015::aminopeptidase, putative::45% identity to 73% of (AL034560) PFC0065c (MAL3P8.11), Alpha/Beta hydrolase protein, len: 437 aa; Similarity to alpha/beta hydrolases and esterases. Synechocystis sp. (SW:PRXC_SYNY3) peroxidase BLAST Score: 145, sum P(1) = 1.0e-07; contains possible sign	2	10.59	23.83111395	18.18240427	5.648709687	3.218859753	0.76	-2.890663574	-2.890663574	0.68	0.44633165	0.56676516	0.70208222	0.53338062	0.44518068	1.031	1.37241599	2.41027984	2.22127842	2.028	2.01990645	2.36079966	2.349	2.299822283	2.56052113	1.94108687	1.813	1.28389127	0.89	0.79888239	0.62667782	0.57196944	0.5014119	0.421315	0.521	0.43351683	0.47602134	0.478	0.45738805	0.54495067	0.52558836	0.42801701	0.44386985	0.46840827	0.2838329	0.37416266	0.49610386	0.46402696
n159_30	PF14_0056::hypothetical protein::24% identity to 72% of (NC_000521) predicted using hexExon; MAL3P7.21 (PFC0960c), Hypothetical protein, len: 1929 aa [Plasmodium falciparum]	1	7.89	15.45408622	13.033498	2.420588228	5.384434183	0.84	-0.470579676	-2.893682405	1.405	1.68187997	1.9425959	1.61415662	1.78767762	2.24365992	1.386	2.26525598	1.2506906	2.43246167	1.823	1.53332185	2.45477598	1.502	1.572499238	1.34567533	1.79640962	1.642	1.4352276	1.28	0.87412594	1.17759301	0.75510793	1.0388103	0.91066332	0.761	0.78881754	0.63828096	0.454	0.44535154	0.33015945	0.34381212	0.39146726	0.42555484	0.47822814	0.30031353	0.33753132	0.48175869	0.49473464
l3_3	PFL0825c::hypothetical protein::	1	5.79	12.76964735	9.901656003	2.867991347	3.452470669	0.78	-0.488085405	-2.895314362	1.655	1.76789179	1.65166772	1.62554166	1.31396735	1.37612833	1.425	2.15394703	2.20855559	2.19199033	2.372	1.64173854	1.63604279	1.2	1.526199686	1.12606863	1.09604	1.896	1.79629633	1.318	1.45935372	1.05786958	1.00861491	0.8540796	0.9098437	0.827	0.58745269	0.54684183	0.561	0.52960723	0.46616265	0.73862027	0.46649047	0.46110752	0.50375986	0.27284583	0.43957569	0.48893129	0.47312555
j634_2	NULL::::	1	6.28	13.48869267	11.59053775	1.898154922	6.106212732	0.86	-0.602365618	-2.897503893	1.663	1.63190014	2.17567397	1.67361214	1.81446837	2.13838919	1.548	2.23683675	1.97689806	2.73613406	1.786	2.12574167	2.54020911	1.649	1.697086971	1.64705057	1.59912235	1.716	1.38505633	1.402	1.15930841	1.24213147	1.37940268	1.1075845	1.10820601	0.937	0.78881754	0.7449599	0.589	0.57399194	0.46241083	0.40714592	0.3905054	0.43201895	0.38199333	0.40926873	0.34407266	0.5283805	0.54705141
f60886_1	PF07_0027::DNA-directed RNA polymerase 2 8.2 kDa polypeptide, putative::65% identity to 92% of (NC_002751) Putative RNA polymerase II subunit Rpb10 [Guillardia theta]	1	13.16	22.72100448	20.87423743	1.846767055	11.30312422	0.92	-0.524865948	-2.897836439	1.969	1.66328278	2.28718242	2.46298034	1.96425337	2.12570599	2.203	2.42748284	3.2419044	2.35230462	2.252	2.2986922	2.38785353	1.943	1.878075834	1.91338221	1.66159668	1.58	1.16874408	1.485	1.29400368	1.28235119	0.99598462	0.9188553	0.73607174	1.098	0.58162811	0.48498595	0.471	0.38817801	0.43239633	0.34298959	0.28374161	0.23917259	0.25924483	0.29024203	0.31921569	0.33232981	0.40488628
b547	PFB0860c::RNA helicase, putative::100% identity to 100% of RNA helicase PFB0860c - malaria parasite (Plasmodium falciparum)	1	9.4	17.45448985	15.90418404	1.550305805	10.25873991	0.91	-0.499935424	-2.898590138	1.381	1.30761225	2.17986592	1.88992937	2.0239237	1.90755472	1.618	1.98461529	2.18382803	2.28602083	1.937	2.2186703	2.25116056	1.67	1.41255548	1.564114	1.71859068	1.445	1.70664604	1.437	1.33859244	1.10650719	1.10063523	0.8548793	0.77951471	0.882	0.60326237	0.51815504	0.549	0.40623284	0.36861554	0.37835783	0.28566528	0.29842707	0.37119146	0.43673643	0.45789134	0.41122828	0.43559393
n181_15	PF14_0239::hypothetical protein::	1	25.18	40.42512778	38.96725985	1.457867929	26.72893688	0.96	-0.489114474	-2.904530804	1.556	1.38316325	1.68604244	2.13913696	2.16761989	2.18531715	2.148	2.56484278	3.60630952	3.33423006	2.704	2.89756523	3.19804354	2.293	2.513641725	2.19373126	1.98931266	1.86	2.0307032	1.51	1.39525734	0.92505128	0.88501897	0.6661501	0.53115199	0.461	0.36778201	0.31196877	0.239	0.26179448	0.26450275	0.19000143	0.1789015	0.21762552	0.24058706	0.19776745	0.22894567	0.28690343	0.27750633
f41021_1	PF08_0026::hypothetical protein::30% identity to 51% of hypothetical protein F54C9.9 - Caenorhabditis elegans	1	12.67	26.42611802	23.02210388	3.404014137	6.76322217	0.87	-0.396503639	-2.904531613	1.536	1.94224007	2.19579575	1.94432491	2.71683142	2.42883467	1.662	2.831274	1.34049037	2.62977166	1.782	2.29094809	2.78938874	1.377	1.336792742	1.57929959	1.75804813	1.077	1.27731142	1.304	1.28471435	1.07657636	1.10785252	0.9740346	0.93279471	0.683	0.70644099	0.48050364	0.427	0.28361069	0.26825457	0.23441734	0.22122228	0.27041584	0.31718214	0.27376141	0.29959177	0.40046939	0.4708509
kn657_1	PFL1345c::hypothetical protein, conserved::42% identity to 60% of (AL122012) possible acetyltransferase. [Leishmania major]	2	3.96	8.000974023	6.992762565	1.008211458	6.935809458	0.87	-2.907727708	-2.907727708	1.486	1.47149969	1.24000837	1.5698812	1.42234833	1.02607171	1.024	1.36175867	1.37172516	1.68792502	1.43	1.53848464	1.96068823	1.459	1.763589879	1.5524328	1.59254606	2.146	1.70253355	2.067	1.3097955	1.24400224	1.18634045	0.9540421	0.90902398	0.907	0.72308275	0.58180383	0.587	0.4829657	0.56089588	0.53463603	0.5684451	0.58069378	0.65302204	0.52554866	0.75748311	0.76866214	0.83138166
kn657_2	PFL1345c::hypothetical protein, conserved::42% identity to 60% of (AL122012) possible acetyltransferase. [Leishmania major]	1	13	24.66412204	23.11624922	1.547872815	14.93420454	0.94	-0.4810888	-2.91355562	1.579	1.95386328	1.7807829	2.54647118	2.03853697	1.62852421	1.757	2.13381673	1.94956764	2.35847048	2.078	2.21092635	2.69398847	1.789	2.014448842	1.81526006	1.8808046	2.088	1.76668704	1.383	1.38875484	1.11866662	1.1277	0.783706	0.73115368	0.677	0.56581849	0.48140009	0.347	0.27909699	0.29076543	0.25004516	0.23276431	0.30704589	0.35547964	0.25087165	0.3453809	0.52359877	0.47198821
j170_19	PF10_0266::hypothetical protein::23% identity to 92% of hypothetical protein C0760c - malaria parasite (Plasmodium falciparum)	1	7.44	15.20256962	12.82858266	2.373986955	5.403813461	0.84	-0.451897956	-2.914727802	1.512	1.97246047	2.04068995	1.95444503	2.42091487	2.21068354	1.401	1.55595734	1.21815438	1.76499915	1.571	1.97473271	2.52739407	1.365	1.796420459	1.52556602	1.63200352	1.501	1.1950634	1.344	0.90478072	1.19817056	1.16829716	0.9092589	0.80656416	0.718	0.72141855	0.60690476	0.59	0.43858099	0.30671062	0.49515523	0.32317689	0.31889679	0.43502067	0.49991214	0.3950948	0.43752774	0.47767481
f7288_1	PF07_0059::4-nitrophenylphosphatase::46% identity to 85% of (AB052169) phosphoglycolate phosphatase precursor [Chlamydomonas reinhardtii]	1	8.87	13.98579256	11.58880952	2.396983045	4.834748224	0.83	-0.719857804	-2.916281103	1.249	1.28785282	1.97948606	1.46994503	1.98251982	2.61274119	2.254	2.56721116	2.60809972	3.04597231	2.064	2.36967926	1.98916588	1.739	1.521148898	1.62485635	1.63638775	1.284	1.33570748	1.142	1.13515613	1.39552726	0.86697578	1.3810819	1.16066547	0.973	0.619072	0.63021279	0.474	0.58527617	0.77850097	0.53545859	0.53958999	0.47295842	0.46448031	0.4028596	0.32444872	0.41361911	0.37759056
d42243_42	PFD0080c::hypothetical protein::41% identity to 58% of (AY034640) glycoprotein gp2 [Equine herpesvirus 1]	2	11.88	31.96693542	29.81405858	2.152876839	13.84847384	0.93	-2.918201253	-2.918201253	0.813	0.71017874	0.77972131	0.85514879	0.59670437	0.6278189	0.711	0.9816504	1.54611899	2.23361032	2.507	2.59683821	2.90187574	2.911	3.212343131	3.39923221	3.46019835	3.59	2.76353271	2.116	1.28192754	0.96340017	0.48536207	0.439835	0.35246198	0.388	0.36278949	0.20439334	0.259	0.42654444	0.37049145	0.38082537	0.44244457	0.6022409	0.70015744	0.60886737	0.56909354	0.70649975	0.49473464
n134_51	PF14_0612::hypothetical protein::40% identity to 64% of (AY045831) unknown protein [Arabidopsis thaliana]	1	3.91	8.120324394	6.357866982	1.762457411	3.607387584	0.78	-0.741583409	-2.919282069	1.016	1.02284335	1.03459791	1.48512529	1.04971255	1.54608328	1.366	1.63529463	2.15779912	1.74958433	1.903	2.05862666	2.33944142	1.731	2.066641031	1.35151593	1.58596991	1.709	1.20575565	1.625	1.00138973	0.94562877	0.8462261	0.8532799	0.87213846	0.728	0.83957473	0.85701765	0.833	0.72068712	0.59091039	0.77481099	0.62711708	0.6248653	0.6049046	0.48617831	0.73524265	0.53435765	0.31731257
m1774_1	PF13_0323::binding protein, putative::38% identity to 73% of hypothetical protein F6E21.40 - Arabidopsis thaliana	1	8.96	16.86811305	15.11347399	1.754639055	8.613437592	0.9	-0.602476462	-2.920585994	1.39	1.61446533	1.38840698	1.80264346	2.12621601	1.68306199	1.76	1.84251872	2.13437306	2.2259029	2.546	2.11670698	2.02761085	1.698	2.274567836	1.90053284	1.79750558	1.93	2.11130609	1.511	1.14909011	1.50870345	1.22423111	0.9964262	0.68443195	0.743	0.55666556	0.43657698	0.475	0.36636181	0.46991444	0.52476586	0.45398659	0.41801336	0.5381294	0.30214471	0.42126004	0.42437799	0.5516007
f69951_1	PF08_0081::hypothetical protein::30% identity to 75% of (AC117082) hypothetical protein [Dictyostelium discoideum]	1	13.28	26.59551631	23.59764065	2.997875659	7.871454098	0.89	-0.432836688	-2.920861287	1.299	1.51566791	1.78162125	1.87601433	1.99835076	2.2981977	1.394	2.87153459	1.44590754	3.08605111	1.738	2.33870315	2.99869963	1.655	1.478216639	1.78255267	2.16906313	1.22	1.35297958	1.259	1.49279532	1.29544589	0.9030622	0.8108958	0.84099067	0.578	0.53419923	0.47871069	0.391	0.29865636	0.25512323	0.22290211	0.26258123	0.26826114	0.33976783	0.33602154	0.31921569	0.39688308	0.47426285
j512_2j	NULL::::	1	3.4	8.531102614	7.232360282	1.298742333	5.568741467	0.85	-0.164504979	-2.921567461	1.342	0.90428651	1.06478068	1.16254698	1.1775778	1.07934118	1.259	1.60687526	1.49796553		1.093	1.22226926	1.45663333	1.012	1.20210323	1.07817566	1.29990343	0.823	1.11939523	0.995	1.32558743	0.8184225	1.17190586	0.9068598	0.85738424	0.76	0.629057	0.52532675	0.361	0.47544288	0.50930846	0.44662672	0.47707065	0.47511313	0.43894863	0.4751912	0.57825136	0.79257074	0.70400172
m36983_1	PF13_0073::hypothetical protein::26% identity to 17% of hypothetical protein C0335c - malaria parasite (Plasmodium falciparum)	1	89.83	148.6991201	142.653765	6.045355162	23.5972513	0.96	-0.290112139	-2.922207831	0.481	0.58813491	0.78055971	1.46361997	1.55508457	2.32229571	2.431	3.41386973	3.76768904	5.07302367	4.395	4.74968409	6.14405954	4.198	3.911886285	3.14224556	2.96807626	2.226	1.06346663	0.894	0.47654264	0.34420512	0.26252857	0.2023241	0.14590286	0.149	0.10484284	0.07978512	0.065	0.04889839	0.04314584	0.04688347	0.04712996	0.03447533	0.04615343	0.04669509	0.07195435	0.09204819	0.08074979
opfg0049	PF07_0044::hypothetical protein::37% identity to 45% of hypothetical protein C33G8.2 - Caenorhabditis elegans	1	13.76	23.53581746	20.54470381	2.991113646	6.868580149	0.87	-0.535058679	-2.922805813	1.432	2.04336209	2.15722889	2.25804816	3.14548434	3.24436523	1.881	3.28716712	1.51228134	3.13537833	2.118	2.68331332	2.62564207	1.636	1.239984699	2.00566377	2.11097304	1.205	1.33406254	1.111	1.2930747	1.45351838	0.82096562	1.1451704	1.06066465	0.625	0.63404955	0.53698072	0.486	0.31821571	0.43708609	0.37506775	0.35395565	0.27472526	0.38002935	0.24812489		0.38612423	0.30025274
e15697_1	PFE0570w::hypothetical protein::22% identity to 100% of hypothetical protein C0760c - malaria parasite (Plasmodium falciparum)	1	3.96	7.526953472	5.806734278	1.720219194	3.375578123	0.77	-0.635069045	-2.923601001	1.189	1.57727095	1.50913796	1.60909648	1.69147427	2.1662922	1.293	1.9786946	1.17130227	2.12262343	1.61	1.82114244	2.26397561	1.389	1.581759068	1.27091572	1.47198178	1.501	1.1136379	1.108	0.8555473	1.27673911	1.00410411	1.0068223	0.9950903	0.899	0.89366036	0.77095733	0.836	0.67555014	0.39863004	0.55355392	0.64346831	0.62163328	0.72176119	0.63267268	0.46050787	0.50566732	0.46061501
opfi17693	PFI0165c::DEAD/DEAH box helicase, putative::33% identity to 43% of probable helicase [imported] - fission yeast (Schizosaccharomyces pombe)	1	4.81	8.523451386	7.338959719	1.184491668	6.195872811	0.86	-0.541908514	-2.925407048	1.414	1.4587141	1.43032744	1.6306018	1.50272074	1.59174285	1.427	1.87449039	1.75825483	2.23052739	1.602	1.73208586	1.98204647	1.351	1.708872246	1.19966021	1.21112422	1.299	1.2723766	1.043	0.85368945	0.93253396	1.19806843	0.8996625	0.87623686	0.816	0.93360047	0.71896251	0.716	0.69887092	0.5768411	0.42524131	0.48284165	0.54298642	0.48117413	0.46145737	0.36631308	0.47697696	0.61756528
b265	PFB0375w::hypothetical protein::100% identity to 100% of hypothetical protein PFB0375w - malaria parasite (Plasmodium falciparum)	1	3	6.09128635	4.872089709	1.219196642	3.99614758	0.8	-0.745121045	-2.926292179	1.143	1.38897485	1.47308634	1.85830407	1.38094431	1.63359743	1.455	1.61516419	1.77647517	1.95460172	2.216	1.60301833	1.73144289	1.808	1.728233855	1.45781504	1.34484108	1.36	1.40644083	1.558	1.14909011	1.21313603	1.23235061	1.0675995	0.82787578	1.066	0.93942505	0.84357073	0.924	0.71692571	0.52806756	0.61359768	0.59249097	0.7045895	0.75122081	0.48709388	0.55208613	0.69095913	0.49473464
n137_31	PF14_0669::hypothetical protein::42% identity to 12% of (AC116032) putative protein similar to unknown protein (emb|CAB51351.1) [Dictyostelium discoideum]	1	4.75	8.227163836	6.817996658	1.409167177	4.838316396	0.83	-0.462653314	-2.92649631	1.25	1.63887398	1.56866515	2.26057816	1.93015599	1.31144396	1.312	1.70989528	1.41467291	1.48907358	1.541	1.45846274	1.85247308	1.307	1.344368975	1.1856428	1.4073154	1.23	1.13419988	1.129	0.95772994	1.07844702	1.06996175	0.9084592	0.89754853	0.7	0.72058647	0.57821797	0.568	0.59505586	0.44458973	0.54450625	0.49726923	0.49989224	0.66480586	0.60795174	0.6606718	0.57619773	0.41853413
m3222_8	MAL13P1.293::hypothetical protein::22% identity to 79% of (NC_000521) predicted using hexExon; MAL3P2.18 (PFC0245c), Hypothetical protein, len: 3934 aa [Plasmodium falciparum]	1	9.4	20.97279363	18.34991928	2.622874357	6.99611067	0.87	-0.446097032	-2.926541029	1.578	1.42384448	1.94427279	2.03793587	1.59283527	1.73379479	1.553	1.5938497	1.93264881	1.97772396	2.026	1.81985171	2.31238755	1.673	2.253522732	1.65405935	1.91478186	2.075	1.190951	1.539	1.14165863	1.04009807	0.98696302	0.7989003	0.73279302	0.772	0.72141855	0.57552862	0.51	0.44685609	0.24855753	0.2854134	0.24623003	0.31135531	0.32798398	0.32045649	0.32314046	0.5212079	0.52999158
a14195_4	PFA0330w::pfAARP2 protein::95% identity to 100% of asparagine/aspartate rich protein - malaria parasite (Plasmodium falciparum)	2	2.76	6.533188192	5.376084448	1.157103744	4.646155954	0.82	-2.927003725	-2.927003725	1.178	1.32504706	1.39427582	1.55090588	1.57578665	1.66530543	1.216	1.59148145	1.18041244	1.8204926	1.636	1.82630508	2.2725188	1.589	1.983301959	1.44963823	1.67036501	2.152	1.66716692	1.622	1.20111035	1.29357524	1.38661987	0.9740346	0.86066291	1.006	0.9410893	0.75930332	0.785	0.68683437	0.49148736	0.51325062	0.55690304	0.59577673	0.73158106	0.57407491	0.67898745	0.84995147	0.65395956
opfblob0176	MAL6P1.111::trancription factor, putative::28% identity to 77% of chromatin structural protein homolog Supt5hp - mouse	1	3.6	8.507500805	6.874655904	1.632844901	4.210232032	0.81	-0.471900395	-2.927135039	1.409	1.28669045	1.38840698	1.30675842	1.3249273	1.13387897	1.251	1.8129153	1.45501779	2.06096413	1.459	1.77596886	2.10022893	1.344	1.436967977	1.23937637	1.41169951	1.327	1.33735252	1.144	1.10914601	0.96433556	1.04470127	0.8884667	1.01722169	0.757	0.69479179	0.80591933	0.73	0.59881727	0.4755422	0.45567443	0.52997164	0.47942252	0.51161578	0.49258741	0.47228222	0.63836013	0.5914069
f46381_1	MAL6P1.110::transketolase, putative::49% identity to 98% of Chain A, Transketolase (E.C.2.2.1.1) Complexed With 3'-Deazo-Thiamin Diphosphate And Calcium	1	5.99	13.00873306	11.53655133	1.472181727	7.836363626	0.89	-0.580269081	-2.932293546	1.621	1.68420458	1.73634719	1.97089021	1.87779216	1.67291541	1.598	1.91356707	2.30225981	2.1642436	1.643	1.73079512	2.35937571	1.497	1.700454164	1.5699546	1.62213922	1.618	1.42453535	1.467	1.63585105	1.36372567	1.24949159	1.0452079	0.87951553	0.974	0.80795552	0.61855878	0.552	0.58377163	0.5046187	0.34052204	0.33279524	0.32428355	0.39377718	0.43490524	0.62665702	0.54392112	0.59823087
m43418_3	MAL13P1.14::ATP-dependent DEAD box helicase, putative::30% identity to 63% of (AC027035) helicase, putative [Arabidopsis thaliana]	1	10.45	22.87522302	20.76371036	2.11151266	9.833571334	0.91	-0.497009971	-2.934087587	1.47	1.62841315	2.05075094	1.59897651	2.0860298	1.77564937	1.54	2.21433807	1.44720905	2.40317358	1.912	2.19543814	2.77087824	1.607	1.913431859	1.83511807	2.37073464	1.747	1.45003225	1.423	1.34230823	1.32163541	1.1295043	0.9892289	0.89099108	0.697	0.79048169	0.4509204	0.363	0.29940864	0.23073644	0.18917891	0.25873388	0.34367593	0.36038961	0.39095692	0.38462873	0.5092536	0.55842461
opfl0126	PFL2120w::hypothetical protein::33% identity to 53% of (AE003512) CG12202 gene product [Drosophila melanogaster]	3	2.84	6.296194304	4.418160105	1.8780342	2.352545074	0.7	0.917007387	-2.939932126	1.101	0.95775333	0.77217561	0.75774276	0.55286485	0.50606007	0.628	0.81231866	0.66764233	0.91872449	1.001	1.01834254	1.36977643	1.171	1.472323902	1.30479114	1.51363129	1.738	1.29458352	1.619	1.26520674	1.16262765	1.27565427	1.2267398	1.15492774	1.036	0.93276845	0.87853278	0.748	0.70338461	0.66500867	0.75178052	0.89739302	1.36716228	1.26872855	1.1756176	1.61177754	2.10754487	1.75033706
d16785_24	PFD1055w::ribosomal protein S19s::	1	12.1	18.90746358	16.36522553	2.542238055	6.437330091	0.87	-0.712908139	-2.941664225	1.218	1.20881484	1.5150069	1.68246734	2.18345083	2.596253	2.017	2.78390852	2.80722126	2.75463182	2.193	2.86271707	1.95072109	1.91	2.226584789	2.05706112	1.96300765	1.631	1.64989491	1.353	1.51416079	1.70044808	0.74337984	1.2531299	0.91476181	0.716	0.46680024	0.49215766	0.422	0.49951589	0.70252681	0.40467838	0.480918	0.37922861	0.36431754	0.36257364	0.41210221	0.3741699	0.34688291
ks91_2	PF11_0224::circumsporozoite-related antigen::100% identity to 91% of (L15631) circumsporozoite-related antigen [Plasmodium falciparum]	2	8.47	15.40245957	12.77951485	2.622944724	4.872201359	0.83	-2.943989393	-2.943989393	1.261	1.00192155	0.84511729	0.96267486	0.86217692	0.75338265	0.767	1.09769591	1.40686417	1.40583341	1.085	1.73595791	2.11304381	1.192	1.59017725	1.53958343	1.72955106	1.553	1.51994308	1.364	1.76497268	1.10557192	1.27475207	0.8820691	0.82541673	0.747	0.70228057	0.52891256	0.494	0.39645315	0.45021743	0.30844387	0.363574	0.46433957	0.48117413	0.48251594	0.9000836	0.89657325	1.14528221
e19278_1	NULL::::	1	3.63	7.262512961	5.85809648	1.404416481	4.17119605	0.81	-0.72984657	-2.945094377	1.054	1.1832438	2.02811371	1.55470094	1.70121625	1.74394137	1.662	1.88159527	2.48966809	2.21819549	2.762	1.68304023	1.64458598	1.424	1.340159934	0.9788854	1.25277373	1.427	1.14489213	1.545	1.11843533	1.32350606	1.39473936	1.1163812	1.08853367	1.199	1.01514494	0.8211592	0.872	0.65298162	0.57965493	0.56342415	0.54632287	0.50635638	0.59999467	0.52005514	0.53769529	0.53435765	0.63348778
m5441_1	MAL13P1.116::hypothetical protein::23% identity to 71% of hypothetical protein C0425w - malaria parasite (Plasmodium falciparum)	1	6.61	12.46624907	10.0793423	2.38690677	4.222763294	0.81	-0.826452839	-2.945856648	1.342	1.68071759	1.20898725	1.78619828	1.35537137	1.65262223	1.782	2.06632082	2.29835544	2.6112739	2.681	2.07798677	2.25685619	3.036	2.077584557	2.15635131	1.83586695	2.059	1.64989491	1.431	1.12772465	1.24213147	0.78939	1.4114705	1.13853418	0.837	0.67149339	0.72254837	0.541	0.79215398	0.63874599	0.65883612	0.66270501	0.6022409	0.61767046	0.45962616	0.3322983	0.54272567	0.32186183
i16356_1	NULL::::	1	4.93	11.02807531	9.205818432	1.822256873	5.051877464	0.83	-0.453768856	-2.945951305	1.658	1.49474611	1.97194032	2.1353419	3.46453861	1.32539539	1.338	1.43517527	1.25849926	1.47211719	1.2	1.36940616	1.89803729	1.284	1.485792873	1.31880855	1.8654601	1.56	1.56271198	1.287	1.32744528	1.37214379	1.13672159	0.9868298	0.72869463	0.761	0.67648594	0.55222059	0.644	0.46566319	0.41926499	0.48034992	0.38665808	0.52790347	0.58428289	0.46603531	0.50237223	0.61445153	0.62552656
i6032_2	PFI0165c::DEAD/DEAH box helicase, putative::33% identity to 43% of probable helicase [imported] - fission yeast (Schizosaccharomyces pombe)	1	5.39	10.73627505	9.027283693	1.70899136	5.282228982	0.84	-0.604810298	-2.947580569	1.283	1.50985631	1.54686647	2.03667095	1.89240528	2.07750981	1.513	1.80107393	1.64502908	2.21048808	1.631	1.99022092	2.45762371	1.465	1.788002377	1.53958343	1.54322431	1.617	1.19917579	1.162	1.28099856	1.14111483	1.1322108	0.9724352	0.83689228	0.952	0.84706355	0.79067951	0.731	0.78839257	0.50743258	0.47294727	0.43955904	0.42878689	0.42814676	0.4403988	0.39247832	0.5092536	0.50042124
l2_104	PFL0405w::hypothetical protein::	2	6.69	15.08890948	13.37237458	1.716534899	7.790330732	0.89	-2.951067538	-2.951067538	1.258	1.59238115	1.34648642	2.07841637	1.27743447	1.72237997	1.288	1.69568566	1.6502348	1.99468034	1.784	1.98763945	2.60997929	1.676	1.993403738	1.81526006	1.88190069	1.663	1.29540604	1.549	1.92567807	1.2009766	1.07988554	0.9084592	0.88197458	0.788	0.66566881	0.62035168	0.575	0.38065518	0.35548419	0.3775353	0.41936049	0.42232276	0.44091261	0.34700862	0.506297	0.55826629	0.61529067
j647_1	PF10_0095::hypothetical protein::23% identity to 100% of (NC_002520) AMV156 [Amsacta moorei entomopoxvirus]	1	4.71	10.67240498	8.799332466	1.873072513	4.697806627	0.82	-0.538826378	-2.953274735	1.224	1.39594869	1.52506779	1.72800783	1.28595878	1.67164703	1.278	1.8496236	1.92874445	2.15037015	1.784	1.72692323	2.24119342	1.296	1.59943708	1.34333912	1.52787982	1.417	1.26168435	1.372	1.11379067	1.14017944	1.08800493	1.0604022	0.99591001	0.901	0.7081052	0.66248544	0.686	0.60784469	0.48398372	0.50831548	0.53766634	0.41047189	0.4016331	0.53012661	0.4696657	0.60249723	0.4708509
n134_119	PF14_0584::ribosomal protein S4, putative::	1	9.81	19.30104946	17.13695637	2.164093096	7.918770409	0.89	-0.571540479	-2.958002609	1.732	1.53775195	2.46827904	2.54520626	2.39412398	2.52776379	1.557	1.51096012	2.53782171	1.65401226	2.36	2.10638156	2.56868676	1.937	1.848612647	1.67858992	1.96300765	1.991	1.790539	1.901	1.45470906	1.30105797	1.33519682	0.8844682	0.70410428	0.742	0.64320248	0.57642507	0.565	0.41450793	0.43802406	0.37918033	0.34626097	0.30812326	0.37413744	0.36257364	0.36108003	0.49849472	0.31503793
e84_1	NULL::::	1	10.82	19.93873909	18.75799566	1.180743428	15.88659756	0.94	-0.555685145	-2.958250896	1.549	1.50288233	1.50159232	2.2251578	1.54899575	1.83018715	1.628	1.89462083	2.39986824	2.54499012	2.081	1.95666334	2.56583903	1.877	2.052330311	1.60032578	1.81613822	1.994	1.64249254	1.837	1.43798826	1.10931323	1.21520952	0.9100586	0.76885892	0.51	0.63654578	0.49036471	0.437	0.39269174	0.32359378	0.31255646	0.27797061	0.31027794	0.32896599	0.45138587	0.39901961	0.49371299	0.44696716
n138_39	PF14_0292::hypothetical protein, conserved::33% identity to 77% of (AK002163) unnamed protein product [Homo sapiens]	1	15.12	25.40878359	23.93046821	1.47831538	16.187661	0.94	-0.463911959	-2.959872248	1.331	1.67606836	1.67682	2.89940987	2.20415277	1.18461183	1.309	1.80107393	1.97169219	2.61281546	2.248	2.1747873	2.44623279	1.831	2.169341711	1.7229785	1.80079373	1.796	1.70171112	1.153	0.97166392	1.05880485	1.04560348	0.7485192	0.58197207	0.537	0.5350313	0.36306711	0.34	0.2700696	0.26450275	0.29775114	0.22218412	0.31889679	0.35253369	0.27833935	0.32837349	0.39927394	0.40716093
ks8_4	PF11_0199::hypothetical protein::38% identity to 79% of (M63269) malaria antigen [Plasmodium falciparum]	1	14.33	24.0554187	21.99614806	2.05927064	10.68152366	0.91	-0.546486639	-2.961679561	1.194	1.47847353	1.60723202	1.9582401	2.20171727	2.24112316	2.241	2.65957401	1.99511824	3.15695938	2.603	2.38774878	2.83352917	1.802	2.012765346	1.62719256	1.58268177	1.546	1.29211606	1.47	0.95680096	1.11866662	0.98425652	0.9076595	0.90246654	0.732	0.67149339	0.49753642	0.519	0.32874768	0.28701361	0.29363856	0.28951264	0.33397974	0.38984925	0.27009904	0.25118611	0.285708	0.33096042
i2966_2	PFI0320w::hypothetical protein::100% identity to 100% of (AJ313518) arginase [Plasmodium falciparum 3D7]	1	13.88	30.04045588	28.61238125	1.428074636	20.03563437	0.95	-0.373248312	-2.962001902	1.603	1.94921405	1.67933525	2.27575842	1.54168926	1.40022635	1.308	1.84251872	1.97429505	1.95768465	1.7	1.69336565	1.98347042	1.461	1.788844125	1.73582774	1.91478186	1.618	1.86209467	1.769	1.79841428	1.52179816	0.81284618	0.8500811	0.69918617	0.473	0.37859914	0.27431737	0.236	0.18731847	0.24855753	0.24099749	0.23661166	0.26395174	0.31030822	0.28841085	0.36238831	0.46024092	0.46743895
j64_3	PF10_0297::hypothetical protein::29% identity to 71% of hypothetical protein ZK354.7 - Caenorhabditis elegans	1	4.11	8.408488729	6.968964167	1.439524562	4.84115683	0.83	-0.657240684	-2.966972429	1.329	1.4319807	1.75730732	1.68373227	1.48323662	1.83652875	1.341	2.14684215	1.96778782	2.28293772	1.719	1.82501449	1.88664637	1.463	1.488318318	1.43445264	1.39635501	1.471	1.29458352	1.26	1.30236402	1.18414047	1.51202016	1.079595	0.99672963	0.963	0.67482174	0.76019977	0.83	0.66577045	0.67157437	0.556844	0.58864362	0.49019608	0.53714743	0.33327475	0.52068788	0.49371299	0.52316767
f10626_1	MAL7P1.120::hypothetical protein::26% identity to 40% of (AC115593) hypothetical protein [Dictyostelium discoideum]	1	3.33	7.301993836	5.758280729	1.543713108	3.730149534	0.79	-0.555553978	-2.969099818	1.14	1.56913473	1.34313282	1.95444503	1.32005617	1.72872157	1.378	1.71700016	1.57084655	2.13341377	1.81	1.37585953	1.83681031	1.294	1.319956477	1.3561885	1.34155293	0.93	1.13091	1.092	1.05898361	1.17665774	1.18904684	1.0867923	0.9950903	0.983	0.79547419	0.8238486	0.781	0.71241202	0.54495067	0.55602149	0.6011475	0.49666019	0.60588658	0.49441862	0.4565831	0.58337033	0.44924181
e24971_1	PFE1570c::hypothetical protein::22% identity to 98% of hypothetical protein PFB0800c - malaria parasite (Plasmodium falciparum)	1	4.34	8.057876941	6.556570188	1.501306753	4.367242187	0.81	-0.797502984	-2.970455198	0.922	1.21113959	1.38924532	2.03414095	1.74018478	1.60949942	1.659	2.33512014	1.73482878	2.38159271	2.528	1.51267117	2.18139021	1.654	1.576708279	1.76269452	1.77339275	1.617	1.39903846	1.371	0.9893137	1.44884168	0.94636586	1.1451704	0.97951645	1.165	0.84373525	0.86418936	0.812	0.77485147	0.55902	0.6629487	0.67232336	0.64641243	0.80621213	0.52280187	0.38986179	0.47219526	0.39123844
e14340_1	PF07_0121::hypothetical protein, conserved::35% identity to 82% of HYPOTHETICAL 56.6 KD PROTEIN C16C9.03 IN CHROMOSOME I	1	7.98	18.37678052	16.49972838	1.877052145	8.790234421	0.9	-0.498985971	-2.974721439	1.604	1.47149969	1.87887676	1.87221926	1.73531364	2.23224495	1.662	2.33985663	1.57605227	2.24594221	1.785	1.48298564	2.20986803	1.456	1.603646121	1.36436531	2.15371864	1.57	1.51912056	1.726	1.23269411	1.40581604	1.13581939	1.1203797	1.02951686	0.935	0.73389988	0.48946826	0.46	0.38592119	0.28607567	0.32818427	0.30874937	0.32643827	0.37511942	0.36440482	0.44873352	0.46860894	0.55614996
n143_30	PF14_0191::hypothetical protein::27% identity to 25% of hypothetical protein C0335c - malaria parasite (Plasmodium falciparum)	1	6.02	10.4630223	8.264913687	2.198108614	3.760011508	0.79	-0.768558766	-2.977043302	1.46	2.01546631	2.05326599	1.53319577	2.4489233	2.44912784	1.446	1.99645666	1.5721479	2.69451407	1.823	2.2625533	2.69256469	1.648	1.778742346	1.71012913	1.89724518	1.537	1.30774323	1.225	1.21597331	1.66209913	0.79299865	1.2547293	1.09099272	0.895	0.90614164	0.7449599	0.582	0.81547477	0.57965493	0.54944134	0.59249097	0.55268261	0.54303934	0.51456156	0.3388396	0.5092536	0.43786857
j151_6	PF10_0285::hypothetical protein::28% identity to 55% of (AC117080) hypothetical protein [Dictyostelium discoideum]	1	23.55	39.78316102	37.13469852	2.648462496	14.02122876	0.93	-0.4660084	-2.977196616	1.313	1.66909438	1.97613246	2.75899335	2.69004081	3.43207674	2.353	3.17230558	2.52480725	3.03518197	2.487	2.37226073	2.95598315	2.026	1.856188781	1.44146128	1.78873725	1.4	1.68279408	1.502	1.21225752	1.0840591	1.03116889	0.8892664	0.71476007	0.635	0.52255003	0.34155203	0.347	0.24223512	0.16789359	0.23523987	0.17986334	0.14759749	0.2052355	0.23805339	0.23548699	0.23669534	0.24452402
i12547_1	PFI0310w::hypothetical protein::28% identity to 31% of (AC115600) hypothetical protein [Dictyostelium discoideum]	1	3.18	6.561260568	4.943002575	1.618257994	3.054520721	0.75	-0.779424632	-2.977647253	1.007	1.26344403	1.48985453	1.84691903	1.53925377	2.13585258	1.719	1.72528909	2.03286026	2.28910376	2.133	1.38747569	1.73001911	1.509	1.366256029	1.17512978	1.33936088	1.122	1.59314379	1.66	1.15001909	1.42358744	1.15296048	1.3107083	1.40820857	1.084	0.82210095	0.82205565	0.651	0.78764034	0.66219479	0.68680168	0.52997164	0.56561082	0.64418415	0.5942179	0.63058179	0.55707083	0.3957877
ks168_2	NULL::::69% identity to 27% of (AK004489) putative [Mus musculus]	1	9.64	17.49559591	15.94521257	1.550383343	10.28469033	0.91	-0.47801438	-2.981370485	1.356	1.11234217	1.59717103	1.6799372	1.62327934	1.43954432	1.565	1.90409395	2.48836659	1.99159741	1.808	2.03023172	2.34798479	1.613	1.998454627	1.39240027	1.43581234	1.35	1.26661917	1.162	1.15001909	0.86706017	1.28648016	0.807697	0.72213718	0.816	0.65318753	0.51008688	0.554	0.41225107	0.37987097	0.2854134	0.31836772	0.28226674	0.30932622	0.33968388	0.39640309	0.45665464	0.47312555
n135_18	PF14_0635::hypothetical protein, conserved::47% identity to 63% of hypothetical protein - Arabidopsis thaliana	1	23.27	42.56797653	35.41908123	7.148895302	4.954483138	0.83	-0.588005595	-2.982272961	1.545	1.80276142	2.40875185	1.84565396	2.51833605	2.81186767	1.922	2.71049192	2.47535213	3.14308593	3.734	3.06922518	2.4234506	2.939	2.51616717	2.19373126	2.02986608	2.129	2.77751504	1.643	1.58940433	1.57043588	0.65857682	1.0140196	0.74754725	0.571	0.30038305		0.216	0.02933904	0.22979849	0.33640946	0.17409231	0.20577461	0.28183056	0.29665116	0.31398263	0.3622156	0.23201348
f65698_1	MAL8P1.64::hypothetical protein::23% identity to 88% of hypothetical protein PFB0365w - malaria parasite (Plasmodium falciparum)	1	4.83	9.29640331	7.454814074	1.841589236	4.04803304	0.8	-0.354889712	-2.98760239	1.307	1.34829348	1.78832844	1.68373227	1.62084385	1.50296031	1.133	1.94790699	1.301447	1.77424812	1.448	1.50105501	1.73429079	1.171	1.124656795	0.96954041	1.25386982	0.849	1.04619452	0.975	0.928933	0.78662096	1.02575589	0.8516805	0.89426976	0.799	0.78964961	0.7458564	0.85	0.51832299	0.39487822	0.37342271	0.49630735	0.51820728	0.59410276	0.41109991	0.3519222	0.52957592	0.49132268
i17310_6	PFI0920c::hypothetical protein, conserved::41% identity to 82% of (NM_116216) putative protein [Arabidopsis thaliana]	1	11.47	20.77921931	19.11577311	1.663446201	11.49166898	0.92	-0.587477818	-2.989336535	1.644	1.75394383	2.03314421	2.56165145	2.41847923	2.5493252	1.918	2.37656493	2.41548556	2.70376286	2.183	2.09863761	2.3138115	1.864	1.703821357	1.84913548	2.0123294	1.489	1.39081367	1.543	1.59962263	1.70793082	0.95177875	1.2003497	1.02050036	0.79	0.73473195	0.51187978	0.42	0.40848966	0.46710059	0.3577949	0.29143631	0.31566474	0.34565977	0.29115761	0.25903568	0.37775621	0.40602359
opfl0144	PFL1230w::hypothetical protein::28% identity to 68% of hypothetical protein C33G8.2 - Caenorhabditis elegans	1	11.76	23.54522759	21.38403788	2.161189709	9.894567693	0.91	-0.570068019	-2.992679283	1.751	1.88644864	2.23855476	2.2023877	1.88753414	2.46181104	1.543	1.96685323	2.28664234	2.37542686	2.905	1.99667429	2.77514992	1.866	2.466500426	1.58280398	1.81942636	2.587	1.46236944	1.962	1.53088159	1.25990298	1.1249935	0.8732724	0.86312197	0.942	0.68813514	0.53787722	0.462	0.36034356	0.31796605	0.27801075	0.27797061	0.24563671	0.33289392	0.32595005		0.43394146	0.44128056
b530	PFB0826c::hypothetical protein::	1	3.35	7.475651194	5.834908752	1.640742442	3.556261239	0.78	-0.899246318	-2.995377712	1.194	1.69001618	1.59633268	1.58379624	1.59039978	1.28988241	1.062	1.5003028	1.90011267	2.33997272	2.315	1.99022092	2.56726281	2.044	1.453804141	2.37829437	2.22276925	1.548	2.02494567	1.538	1.219689	1.587272	0.98786523	1.2043482	0.95984411	0.931	0.81794052	0.84984599	0.797	0.73121908	0.76818351	0.77727856	0.55401751	0.63456149	0.84156371	0.60795174	0.58610095	0.66465963	0.35825611
f68714_2	NULL::::	1	7.47	13.56858219	11.8137606	1.754821591	6.732171897	0.87	-0.489937962	-2.997767955	1.307	1.27739185	1.52255255	1.84438888	1.5197695	1.68179361	1.382	1.70989528	2.54172593	2.06867154	1.602	1.96827934	2.01337202	1.415	1.575024682	1.16578479	1.3601857	1.133	1.10212323	1.224	1.27449606	0.8343233	1.19355764	0.9084592	0.85410556	0.91	0.65568376	0.62573049	0.63	0.41375566	0.44177585	0.42195123	0.33664259	0.3372118	0.31227217	0.31679413	0.58348442	0.40644654	0.56638585
ks79_4	PF11_0068::hypothetical protein, conserved::66% identity to 98% of (AE003662) CG9987 gene product [Drosophila melanogaster]	1	4.08	10.07277424	8.069237989	2.003536249	4.027497878	0.8	-0.658111463	-3.000641649	1.203	1.08444646	1.45044932	1.8077036	1.79254861	1.82004056	1.511	1.59148145	2.14478466	1.79737036	1.699	1.8805135	2.05466455	1.478	1.962256854	1.3994089	1.43252432	1.803	1.36367183	1.52	1.18253171	1.35530766	1.22332891	1.0851929	0.81803966	1.101	0.9311042	0.78619715	0.752	0.6913481	0.62936647	0.58563211	0.46649047	0.40616246	0.41439893	0.48617831	0.52853746	0.52598964	0.4651643
f64125_1	PFE0515w::hypothetical protein::26% identity to 49% of hypothetical protein PFB0850c - malaria parasite (Plasmodium falciparum)	1	4.08	7.18425556	6.25481009	0.929445471	6.729614901	0.87	-0.682568641	-3.001805513	1.224	1.29715142	1.32301094	2.14546202	1.7146117	1.30763897	1.485	1.9064622	1.69838827	2.24748359	2.05	1.56558885	1.74710567	1.462	1.626375023	1.52673419	1.49061442	1.335	1.31103311	1.239	1.08406486	1.01016724	1.29189316	1.2379356	0.99918869	0.993	0.92860802	0.70192974	0.615	0.7304668	0.55057842	0.53216851	0.48380353	0.61516911	0.58035493	0.50357451	0.50106395	0.65270533	0.47994945
opfb0668	PFB0865w::small nuclear ribonucleoprotein, putative::100% identity to 100% of small nuclear ribonucleoprotein. (SNRNP family) PFB0865w - malaria parasite (Plasmodium falciparum)	1	3.21	7.257616158	5.689881988	1.56773417	3.629366571	0.78	-0.719892502	-3.004116775	1.241	1.26344403	1.34564807	1.59518144	1.33223379	1.61837763	1.389	1.90883044	2.35301614	2.25210807	1.771	1.80694497	2.08456616	1.491	1.423499006	1.48701804	1.41608374	1.257	1.24029985	1.149	1.40640462	1.14859756	1.16649286	1.1011869	1.18853459	0.969	0.86536941	0.8973585	0.875	0.59129445	0.8544752	0.6966719	0.66174319	0.56776557	0.55678717	0.47885357	0.53115395	0.48534497	0.54818871
opfblob0096	MAL6P1.119::DEAD/DEAH box ATP-dependent RNA helicase, putative::49% identity to 92% of PUTATIVE ATP-DEPENDENT RNA HELICASE C1F7.02C	1	11.03	24.32424708	22.2593999	2.064847185	10.78016817	0.92	-0.571879083	-3.005466559	1.599	1.61214057	1.98535491	2.09612647	2.18710415	2.0686316	1.81	2.20012845	2.04197035	2.31993341	2.621	1.96957008	2.3821579	1.904	2.076742809	1.81759627	2.16139088	2.101	1.82261575	2.313	1.68322663		1.28648016	1.0132199	0.87541714	0.878	0.7297394	0.50022582	0.416	0.40397597	0.29639316	0.26978558	0.25584838	0.26826114	0.34565977	0.28108614	0.28389263	0.48773584	0.41739682
f11743_1	PFI0920c::hypothetical protein, conserved::41% identity to 82% of (NM_116216) putative protein [Arabidopsis thaliana]	1	13.66	24.20995389	22.32526395	1.884689934	11.84558985	0.92	-0.532224523	-3.008513152	1.639	1.53891433	2.09015616	2.34406915	2.05436791	2.66981573	2.258	2.64181181	2.77208226	2.66060131	2.04	1.68433081	2.00767639	1.945	1.801471348	1.70662474	1.93670264	1.421		1.531	1.20203933	1.42639348	1.00049541	1.1371734	0.9860738	0.884	0.70976935	0.49574346	0.353	0.3144543	0.3611119	0.29281606	0.28758896	0.24779142	0.27201069	0.33419036	0.29959177	0.35384758	0.31503793
opfk12904	PF11_0191::hypothetical protein::40% identity to 99% of nucleolar protein involved in pre-rRNA processing - fission yeast (Schizosaccharomyces pombe)	1	7.81	14.73968769	12.8076989	1.93198879	6.629282201	0.87	-0.5252967	-3.009266542	1.319	1.76789179	1.60136307	1.92914479	1.7974196	1.37866494	1.258	1.82002004	1.79079113	2.03167585	1.743	2.03281319	2.61140324	1.573	1.815782068	1.53374283	1.57281734	1.623	1.3192579	1.173	1.13608511	1.13269671	1.1249935	0.815694	0.77213759	0.692	0.62073615	0.54684183	0.599	0.52584582	0.44083791	0.38329291	0.40589478	0.44171514	0.48313811	0.38729458	0.32837349	0.51283989	0.37076665
opfb0679	PFB0860c::RNA helicase, putative::100% identity to 100% of RNA helicase PFB0860c - malaria parasite (Plasmodium falciparum)	1	11.27	21.90007531	19.91986101	1.980214302	10.0594471	0.91	-0.552742353	-3.010644275	1.745	1.53077811	1.94008065	2.30738371	2.19562846	1.94560446	1.956	2.02369183	2.355619	2.29526962	2.25	2.39291141	2.25543224	1.788	2.181968934	1.62952877	1.89286108	1.705	1.52323296	1.645	1.60705411	1.05880485	1.33970761	0.8564787	0.74426853	0.839	0.79547419	0.55042769	0.508	0.43858099	0.3733053	0.31666904	0.25488653	0.30596855	0.31227217	0.30763824	0.30090004	0.32993895	0.41739682
j2180_1	PF13_0219::hypothetical protein::27% identity to 81% of hypothetical protein PFB0680w - malaria parasite (Plasmodium falciparum)	1	16.37	29.91696793	27.40797348	2.508994449	10.92388765	0.92	-0.488636839	-3.011697475	1.339	2.11775072	1.96942507	2.53255614	2.280872	2.0686316	1.792	2.58497336	1.57605227	3.1276711	2.228	2.54392037	3.07558956	1.739	1.642369338	1.66924493	2.16577499	1.51	1.52405548	1.466	1.09149623	1.40207462	1.0167343	0.8508808	0.81230189	0.598	0.60492652	0.4105796	0.409	0.27157416	0.27106842	0.29363856	0.2269933	0.2154708	0.29656036	0.27650817	0.21847958	0.30124862	0.33664702
m23823_3	PF14_0124::actin II::100% identity to 60% of ACTIN II	1	33.54	52.72169945	51.24590242	1.475797029	34.72422115	0.97	-0.46983302	-3.01453933	1.094	1.09723197	1.45128767	2.22642287	1.92650267	1.54481505	2.159	2.74838442	3.28224943	3.40205521	2.968	2.68202274	3.25215094	2.558	2.579302684	2.44370914	2.02876999	2.088	1.56024452	1.464	1.24848594	0.88483162	0.58189318	0.5901786	0.45983991	0.395	0.34781196	0.24114827	0.19	0.15647487	0.19603218	0.1743736	0.13946622	0.17129928	0.18363176	0.16114384	0.17269045	0.2199593	0.21040439
n135_20	PF14_0635::hypothetical protein, conserved::	1	24.07	39.08370347	37.17433502	1.909368453	19.46944026	0.95	-0.512951909	-3.015214168	1.463	1.60865358	2.11447008	1.89245951	2.26382324	2.49859241	1.888	2.86087728	2.75125906	3.27873661	2.424	2.87691469	2.61709888	2.059	2.081793699	2.05122053	2.18111961	1.453	1.68690658	1.465	1.63213525	1.35250162	0.74879278	0.991628	0.76721954	0.59	0.43185263	0.2617669	0.23	0.16399769	0.28044794	0.20809679	0.20775658	0.20685197	0.21505537	0.18952713	0.21978785	0.33232981	0.31162594
n132_101	PF14_0360::hypothetical protein::34% identity to 51% of (XM_130881) similar to CDA02 protein [Mus musculus]	1	4.74	8.344894673	7.236965851	1.107928822	6.531977245	0.87	-0.619941259	-3.017839171	1.261	1.40292267	1.58207964	1.69005732	1.87779216	1.82130894	1.604	2.20960157	1.79339399	2.23361032	1.692	1.60818112	2.07602279	1.293	1.50599633	1.1494311	1.43252432	1.25	1.01000548	1.232	0.90849646	0.95965886	1.20077493	0.9940271	1.05574654	1.071	0.88866781	0.77454319	0.835	0.60859696	0.66876049	0.50831548	0.61653685	0.57315233	0.48608406	0.45138587	0.44611699	0.47099981	0.4651643
i2679_1	PF14_0670::hypothetical protein::	1	7.65	14.34856758	12.25825052	2.090317059	5.864302005	0.85	-0.548251578	-3.019769125	1.866	1.69582779	2.29556651	2.03161081	2.18345083	2.61147296	1.5	1.96093255	1.9625821	2.05479809	1.861	1.72434176	2.00340471	1.514	1.320798326	1.29778236	1.61885108	1.486	1.82672804	1.346	1.58661751	1.02793864	1.00681061	1.1483692	0.93361443	0.823	0.73473195	0.62662694	0.535	0.53713005	0.5524543	0.57576189	0.44148272	0.29842707	0.40261508	0.31679413	0.53638701	0.36102015	0.3901011
f20560_1	PF07_0071::queuine tRNA-ribosyltransferase; putative::37% identity to 93% of PROBABLE QUEUINE TRNA-RIBOSYLTRANSFERASE (TRNA-GUANINE TRANSGLYCOSYLASE) (GUANINE INSERTION ENZYME)	2	4.62	10.01136166	9.250181035	0.761180627	12.15241259	0.92	-3.019791622	-3.019791622	1.214	1.21113959	1.08574091	1.29537337	1.16540017	1.16939195	1.195	1.57964008	1.58125815	2.08408637	1.782	1.64044796	1.94360167	1.602	1.876392338	1.54075161	2.08905226	1.715	1.8892365	1.689	1.53273943	1.31976475	1.32797952	1.047607	0.82213805	0.849	0.64403455	0.50291517	0.44	0.41149879	0.46616265	0.50255789	0.56652139	0.53436758	0.53518348	0.5878088	0.69468661	0.77703012	0.57775909
m25872_5	MAL13P1.271::vATPase, putative::49% identity to 47% of (AP002844) putative H+-transporting ATPase [Oryza sativa]	1	3.5	8.305111283	6.784207031	1.520904252	4.460640452	0.82	-0.571836749	-3.020673865	1.388	1.43430531	1.55273532	1.59138637	1.57943997	1.51183867	1.275	1.84015048	1.41857727	2.03938326	1.69	1.28164024	1.96353596	1.456	1.327532811	1.39006406	1.61227479	1.469	1.43687254	1.379	1.04876531	1.11211927	1.16739507	0.999625	1.01640197	0.919	0.90947004	0.77454319	0.673	0.70037547	0.46053492	0.56424665	0.55497939	0.49019608	0.46840827	0.46695089	0.43565092	0.59532463	0.52999158
ks266_15	PF11_0275::hypothetical protein::29% identity to 50% of (AC116965) CG5792 PROTEIN. 6/101 [Dictyostelium discoideum]	1	6.15	11.84197466	10.47466115	1.367313507	7.660760391	0.88	-0.572754247	-3.020675917	1.49	1.91666903	1.55105852	2.44906515	1.47349449	1.82765054	1.704	1.77857525	1.92614158	2.27677187	1.926	1.61205301	1.93221058	1.357	1.746753715	1.39123209	1.47965403	1.292	1.39492606	1.355	1.18438955	1.25803233	1.31354493	1.0987878	0.88033525	0.888	0.85122398	0.65083142	0.562	0.69059578	0.38925049	0.36602006	0.40204746	0.39754361	0.47724617	0.42208699	0.43303439		0.46288965
j26_1	PF10_0200::hypothetical protein, conserved::39% identity to 70% of (AL136882) hypothetical protein [Homo sapiens]	1	13.31	25.20122543	23.52490057	1.676324866	14.03361666	0.93	-0.530370977	-3.024761697	1.688	1.75394383	1.72293261	2.16570227	1.99835076	2.53156878	1.72	2.31735809	2.06149204	2.53265822	1.936	2.29352941	2.69541242	1.72	1.857030729	1.81526006	1.85449971	1.905	1.57504917	1.457	1.38782586	1.2860925	1.16739507	0.9796325	0.88689269	0.798	0.61075115	0.4885718	0.413	0.34153648	0.27482024	0.26402797	0.24238268	0.23378581	0.2788846	0.27009904	0.29566698	0.39688308	0.43900591
ks1238_1	PF11_0384::hypothetical protein, conserved::35% identity to 89% of (AB025633) gb|AAC97420.1~gene_id:MQM1.16~strong similarity to unknown protein [Arabidopsis thaliana]	1	5.62	9.83898452	8.672975521	1.166008999	7.438172025	0.88	-0.58379208	-3.027373008	1.37	1.62725077	1.56531146	2.1037166	1.80472624	1.63106082	1.552	1.86383321	1.84545182	2.14882878	1.7	1.6172158	1.80121324	1.458	1.639002145	1.46482367	1.44567677	1.447	1.30774323	1.284	1.10171453	0.9671416	0.93914857	1.0116205	0.87951553	0.909	0.88201111	0.76468207	0.708	0.68006382	0.59653809	0.49351022	0.39916193	0.43094161	0.5233996	0.42483375	0.38724526	0.48654042	0.38668914
opfm60529	MAL13P1.53::hypothetical protein, conserved::	1	17.14	27.20463782	24.94822003	2.256417788	11.05656061	0.92	-0.598506065	-3.027540789	1.567	2.07706935	2.4095904	2.47057033	3.23316339	2.63303436	1.825	2.28775466	2.57946795	2.55732202	2.453	2.33870315	2.44623279	1.731	2.073375617	2.00449559	2.07151558	2.236	1.69677621	1.686	1.71666823	1.46100111	0.72353231	1.079595	0.96886061	0.682	0.42686013	0.47333193	0.32	0.26480361	0.42864451	0.2952836	0.26642858	0.25317819	0.34565977	0.31496297		0.33352527	0.33892167
m38913_7	MAL13P1.341::hypothetical protein, conserved::	1	12.32	21.09233895	20.04005515	1.052283802	19.04434442	0.95	-0.632788614	-3.029624996	1.494	1.44011691	1.85037088	2.22009781	1.80107292	2.11555941	1.778	2.22736363	3.07011343	2.60510805	2.134	2.38516746	2.45762371	1.934	2.326760025	2.01734496	1.87313235	1.941	1.69348633	1.742	1.69437379	1.14392087	1.14303668	1.0580031	0.81803966	0.802	0.68979929	0.52801611	0.477	0.34529789	0.43052042	0.29199353	0.29624549	0.27903469	0.34271382	0.33144357	0.31005786	0.38373336	0.42877002
n182_4	PF14_0515::hypothetical protein::23% identity to 70% of (AC115586) ERYTHROCYTE MEMBRANE PROTEIN PFEMP3 [Dictyostelium discoideum]	1	15.96	31.88074607	29.49711488	2.383631189	12.3748653	0.93	-0.519090576	-3.030119647	1.661	1.71558722	1.90654428	2.17455732	1.69512744	2.01155706	1.708	2.38603819	2.03806598	2.51261891	2.143	1.91019902	1.9991332	1.995	2.299822283	2.03136238	2.60528718	2.547	2.18368438	1.39	1.61820127	1.57604785	0.7911943	1.0947893	0.84836774	0.551	0.47678529	0.44554162	0.222	0.27307873	0.21010148	0.26896305	0.20679474	0.23917259	0.33878586	0.27009904	0.20408872	0.38373336	0.3787279
f21821_1	MAL7P1.15::hypothetical protein::27% identity to 56% of (AC116965) CG5792 PROTEIN. 6/101 [Dictyostelium discoideum]	1	13.32	27.91792076	24.22451417	3.69340659	6.558853887	0.87	-0.481878202	-3.030376227	0.931	1.75394383	1.75814567	2.3503942	2.46110093	1.61457264	1.486	2.24630973	1.35350483	2.48333063	2.116	2.16833393	3.20516278	1.582	1.705505053	1.97295638	2.12850971	1.849	1.47059423	1.178	0.95772994	1.44510026	1.07357045	0.9532424	0.83607256	0.64	0.65901211	0.43657698	0.427	0.31294973	0.17070744	0.27965578	0.24430635	0.30704589	0.38690327	0.27925496	0.27735133	0.39688308	0.28546756
opfblob0161	MAL7P1.15::hypothetical protein::27% identity to 56% of (AC116965) CG5792 PROTEIN. 6/101 [Dictyostelium discoideum]	1	10.97	22.50030697	19.7990802	2.701226772	7.32966236	0.88	-0.651410312	-3.037947405	1.322	1.26693102	1.87552316	2.28081841	1.76332222	1.84540711	1.801	2.17644571	2.14999038	2.78700302	3.56	1.90503624	2.19278131	2.131	2.679478121	1.76152649	2.13618196	2.43	2.04304029	2.109	1.19182103	1.1373734	1.40917395	1.0140196	0.95984411	1.051	0.62156822	0.56208165	0.519	0.44384695	0.22979849	0.35121475	0.30490201	0.28765351	0.3446778	0.41201549	0.41602698	0.53674852	0.33437237
m18869_1	PF13_0184::hypothetical protein::23% identity to 76% of hypothetical protein C0425w - malaria parasite (Plasmodium falciparum)	1	11.81	24.47281741	22.44548749	2.027329914	11.07145282	0.92	-0.516160252	-3.038656349	1.321	1.91550666	1.64412198	2.83362913	2.09455411	1.71223338	1.62	1.91475113	1.60858842	2.22127842	2.042	1.77984076	2.31808318	1.596	2.440404232	1.80007447	1.90382147	2.17	1.88759166	1.728	1.24291241	1.35998436	1.13672159	0.9028613	0.71312073	0.813	0.6124153	0.49305411	0.422	0.31294973	0.24855753	0.26485047	0.26642858	0.26502909	0.37806537	0.22981308	0.42126004	0.43633233	0.37076665
opfk12893	PF11_0068::hypothetical protein, conserved::66% identity to 98% of (AE003662) CG9987 gene product [Drosophila melanogaster]	1	3.58	9.234536128	6.953245491	2.281290637	3.047943729	0.75	-0.647921416	-3.04085724	1.254	1.05190138	1.6290306	1.77354816	1.67320768	1.58920624	1.596	1.52753797	2.20985695	1.74341847	1.801	1.53332185	1.85247308	1.49	1.756855293	1.45197444	1.27250245	1.719	1.11610535	1.75	1.16859773	1.01484394	1.20618793	1.0244157	0.8918108	1.085	1.09585729	0.80771228	0.736	0.80343821	0.67438819	0.63909572	0.50784941	0.50312433	0.51063374	0.4403988	0.38724526	0.44828662	0.46175231
n181_11	NULL::::	1	20.79	35.46917641	33.15099868	2.318177732	14.30045601	0.93	-0.521821185	-3.041486244	1.333	1.32039784	1.39595262	2.45918528	1.77306435	1.82638231	1.902	1.96685323	3.32910154	2.7099289	2.604	2.83948506	2.99727585	2.047	2.550681246	1.93207219	1.87422844	2.009	1.89828391	1.462	1.36088688	0.97743026	0.9030622	0.6373609	0.53279133	0.58	0.45931146	0.38547867	0.392	0.32649081	0.29920701	0.26814055	0.20583291	0.19931049	0.24647898	0.18586476	0.19885567	0.31081205	0.22518956
b484	PFB0735c::hypothetical protein::100% identity to 97% of hypothetical protein PFB0740c - malaria parasite (Plasmodium falciparum)	1	10.31	17.82665871	16.21569632	1.610962394	10.06584411	0.91	-0.661823827	-3.043314681	1.218	1.38200087	1.52758304	1.99113046	2.12012719	1.9024815	1.891	2.0154029	2.73434024	2.4432522	2.664	2.48454931	2.95740693	1.755	1.920166244	1.7580221	1.74051158	1.632	1.53063523	1.605	1.20389717	1.24961421	1.29099095	0.975634	0.83443323	0.855	0.68647094	0.56477106	0.627	0.58828531	0.45209334	0.43511148	0.32029139	0.31889679	0.39083123	0.33327475	0.47882352	0.35145671	0.31276328
i16629_1	PFI1020c::Inosine-5'-monophosphate dehydrogenase::100% identity to 100% of (AF035679) inosine-5'-monophosphate dehydrogenase [Plasmodium falciparum]	1	28.6	47.29194882	45.0491734	2.242775425	20.08635055	0.95	-0.496085115	-3.043868728	0.991	1.39478646	1.75479208	3.55595168	2.58896618	1.97350747	2.272	2.74364764	2.88791102	3.33885417	2.764	2.51810689	2.94032054	2.327	2.320867387	2.09093655	1.94108687	1.885	1.62851042	1.735	1.28750117	1.1738517	1.0104192	0.775709	0.52049616	0.596	0.42020343	0.25549167	0.253	0.21139151	0.17070744	0.20809679	0.16062661	0.15082956	0.20327152	0.18494919	0.16353262	0.24267249	0.19106993
f47145_2	MAL6P1.24::ATP dependent RNA helicase, putative::40% identity to 97% of (D29641) KIAA0052 protein [Homo sapiens]	1	16.52	28.55009282	26.02866364	2.521429188	10.32298022	0.91	-0.562412424	-3.04504049	1.297	1.76091781	2.00212309	2.47310047	2.14326463	1.9088231	2.181	2.25223042	2.11354987	2.82245716	3.17	2.20318225	3.17098967	2.234	2.138194828	1.81759627	1.4599253	2.067	1.72720792	1.364	0.90756754	1.30947598	1.03387538	0.9140571	0.74672758	0.791	0.73556403	0.49215766	0.4	0.36109583	0.21572919	0.30104122	0.20006189	0.26071967	0.30343428	0.28108614	0.25118611	0.37297448	0.21381634
m34107_3	PF13_0109::N2,N2-dimethylguanosine tRNA methyltransferase, putative::37% identity to 65% of (AAAB01008980) agCP8446 [Anopheles gambiae str. PEST]	1	13.23	23.90507385	22.21281917	1.692254685	13.12616792	0.93	-0.523063969	-3.045444598	1.681	1.86320222	2.31568849	2.33521394	1.84004145	1.70716001	1.869	2.27828154	2.29705394	2.46637444	2.529	1.78500355	2.15576046	1.734	1.789685873	1.53607918	1.76352832	1.729	2.013431	1.538	1.32280062	1.17572235	1.10243952	0.9628388	0.78689182	0.751	0.62323242	0.48229654	0.374	0.35056387	0.33203536	0.31666904	0.27700876	0.24886878	0.34074984	0.24080018	0.23548699	0.3622156	0.33892167
m54626_4	PF13_0213::60S ribosomal subunit protein L6e, putative::36% identity to 63% of (AJ011715) 60S ribosomal protein L6 (YL 16 like) [Cyanophora paradoxa]	1	8.75	18.31022868	12.86397779	5.446250893	2.361987731	0.7	-0.858445861	-3.047016017	1.186	1.7283728	1.73550864	1.42693469	1.94476911	2.82835585	1.377	2.68325675	1.87798797	3.62711174	2.069	3.44352088	3.50560226	2.163	1.754330049	2.40749751	2.22605713	1.879	1.82755046	1.58	1.66371901	2.09890292	0.72172801	1.7097586	1.46968443	0.783	0.77633626	0.58090738	0.396	0.59430359	0.74942447	0.5708268	0.58383445	0.42663218	0.47822814	0.43765201	0.33622308	0.44111402	0.37531594
d33539_109	PFD0875c::hypothetical protein::28% identity to 58% of (AC116965) CG5792 PROTEIN. 6/101 [Dictyostelium discoideum]	1	5.95	12.93646283	10.52269332	2.413769511	4.359444127	0.81	-0.555436795	-3.047194827	1.162	1.2134642	1.70784112	1.59518144	1.3273628	1.2873458	1.46	2.20486494	1.71530709	2.30914307	2.085	1.90374566	2.17996643	1.509	1.54303585	1.46599185	1.52239962	1.354	1.2296076	1.058	0.96794824	1.19162321	1.02304939	0.9972259	0.96558184	0.788	0.85455228	0.73958114	0.724	0.56345998	0.42864451	0.44086912	0.40974214	0.47942252	0.50965177	0.40560636	0.33491483	0.44230948	0.35143217
c195	PFC0300c::60S ribosomal protein L7, putative::100% identity to 99% of (AL034558) putative 60S Ribosomal protein L7 [Plasmodium falciparum]	1	10.6	17.23517971	15.47189904	1.763280666	8.774495938	0.9	-0.780574228	-3.047214505	1.016	1.18789303	1.5166837	1.58632624	2.11890937	2.22083013	1.748	3.01836779	2.56385063	3.52691556	2.31	2.84206622	2.85203968	1.892	2.043070482	2.41801039	2.17344736	1.523	1.65729729	1.385	1.70180527	1.66209913	0.88501897	1.3267023	1.14017352	0.819	0.67981424	0.58807909	0.5	0.50026821	0.69502317	0.41537108	0.48187982	0.41585865	0.38886725	0.37081395	0.33099002	0.39210138	0.34460827
ks266_8	PF11_0274::hypothetical protein::	1	10.52	20.46004002	17.72407542	2.735964596	6.478181571	0.87	-0.533298926	-3.048325485	1.445	1.39943568	1.48817773	2.10118661	1.68782095	1.78706434	1.597	1.88514771	3.09223798	2.23669325	2.052	2.46389863	2.33089806	1.63	1.944578742	1.41576267	1.3799143	1.412	1.48375394	1.316	1.4203386	0.82684056	1.17190586	0.8980631	0.77869504	0.912	0.69812014	0.59345784	0.565	0.45964491	0.53650914	0.37342271	0.30105466	0.25964231	0.28575852	0.23164426	0.31790742	0.39449225	0.33892167
j109_4	PF10_0180::hypothetical protein::25% identity to 64% of (AC116965) CG5792 PROTEIN. 6/101 [Dictyostelium discoideum]	2	3.75	8.065803146	6.604200089	1.461603058	4.518463515	0.82	-3.051699342	-3.051699342	1.344	1.3506181	1.24420041	1.47880023	1.16661792	1.68179361	1.03	1.4967505	1.22205875	1.76808208	1.324	1.69336565	2.1244349	1.413	1.371306818	1.5757952	1.70324618	1.209	1.70829088	1.597	1.76404381	1.50870345	1.584193	1.2547293	1.18115743	0.892	0.77550414	0.63559155	0.699	0.51982754	0.55620612	0.4441592	0.60307115	0.60116356	0.63927421	0.60978295	0.71169402	0.75073069	0.63689976
opfm60491	PF13_0259::cytidine and deoxycytidylate deaminase family, putative::	1	3.82	7.275764671	6.081535259	1.194229412	5.092434668	0.84	-0.87038658	-3.052149002	0.999	1.1472118	1.2542614	1.49018528	1.47349449	1.53974168	1.525	1.91593532	2.52350575	2.64518648	2.115	1.96440729	1.9962853	1.684	1.773691658	1.39240027	1.45663716	1.633	1.50596086	1.688	1.24477025	1.2458729	1.59231239	1.1811569	1.02459875	1.231	0.98352569	0.79874762	0.684	0.64320198	0.56183383	0.64238579	0.63481179	0.55375995	0.54303934	0.7132446	0.55077789	0.73638549	0.45720305
n130_28	PF14_0561::hypothetical protein::33% identity to 67% of (AC116965) CG5792 PROTEIN. 6/101 [Dictyostelium discoideum]	1	9.86	18.08123885	16.01112323	2.07011562	7.734410132	0.89	-0.672654381	-3.052187529	1.434	1.45522711	1.96104098	2.19859264	2.14813577	2.44659123	2.021	2.38603819	2.23588602	2.73150958	2.833	1.91794297	2.43484169	1.954	1.76779882	1.7405003	1.88190069	2.112	1.74941504	1.616	1.26427776	1.27019176	1.19085125	1.2563287	0.93279471	0.907	0.69395972	0.76288917	0.625	0.54465287	0.51868798	0.2952836	0.42801701	0.37060979	0.36137158	0.43582085	0.22894567	0.37895163	0.33778433
i12057_1	NULL::::	1	5.24	9.769509096	8.424273787	1.345235309	6.262304988	0.86	-0.562821534	-3.052848446	0.762	0.8973126	1.257615	1.78113829	1.30178972	1.58793786	1.169	1.64003112	1.52789881	1.77270656	1.571	1.42232385	1.53209915	1.504	1.772849709	1.42510765	1.93999078	1.36	1.39245861	1	1.34045028	0.95311151	0.99418032	1.0188178	0.77869504	0.717	0.61158322	0.53608427	0.888	0.61461519	0.51962598	0.37424525	0.33568077	0.4406378	0.59508473	0.33327475	0.49583093	0.5977155	0.73698401
opfb0673	PFB0735c::hypothetical protein::100% identity to 97% of hypothetical protein PFB0740c - malaria parasite (Plasmodium falciparum)	1	11.66	20.87370869	19.27563018	1.598078513	12.06175417	0.92	-0.735267779	-3.055166477	1.191	1.34131964	1.96523312	2.03161081	2.30522726	2.5023974	2.361	2.37893332	2.54432894	2.78083717	3.001	2.62394227	2.50888356	2.716	2.689579699	1.95426641	2.19208	2.115	1.82179313	2.522	1.4101203	1.41516943	1.245883	0.9892289	0.90656493	1.051	0.8254293	0.64365971	0.615	0.48823166	0.42770657	0.3479247	0.33664259	0.31027794	0.3682455	0.32686562	0.3584635	0.44828662	0.31731257
i13218_1	PFL1665c::hypothetical protein::27% identity to 10% of hypothetical protein - malaria parasite (Plasmodium falciparum)	1	3.17	5.742317674	4.252051134	1.49026654	2.853215193	0.74	-0.720959449	-3.055554622	1.12	1.56564774	1.54435123	2.00631057	1.78524198	1.74774636	1.514	1.84251872	1.28713111	2.08408637	1.864	1.39780095	1.423884	1.23	1.341001783	1.33165792	1.48074999	1.28	1.3192579	1.198	1.11750635	1.54144032	1.03297318	1.2763212	1.07705821	0.797	0.74222073	0.75840687	0.735	0.71843025	0.67814001	0.54286124	0.69252195	0.71320835	0.98787997	0.58231522	0.7038444	0.57619773	0.35256951
f46301_17	PFE1435c::hypothetical protein::26% identity to 64% of (AP003199) putative GTPase [Oryza sativa]	1	14.36	29.54645305	26.83886505	2.707588003	9.912462685	0.91	-0.556632991	-3.057327123	1.516	1.8457674	2.01637603	1.99113046	1.66833669	2.919675	1.74	3.01007886	2.13046869	3.54387175	2.003	2.2625533	2.51742692	1.67	1.556504822	1.97178821	2.25784234	1.216	1.79629633	1.876	1.69530277	1.76685731	1.27294777	1.2363362	1.06968105	0.748	0.5333671	0.40789022	0.384	0.25953763	0.28795158	0.265673	0.21641309	0.21439345	0.27201069	0.28657966	0.35584701	0.34787043	0.3787279
j461_7	PF10_0300::hypothetical protein, conserved::41% identity to 58% of (AL161541) OBP33pep like protein [Arabidopsis thaliana]	1	10.95	18.5097672	16.85027527	1.65949193	10.15387599	0.91	-0.672249256	-3.059927384	1.154	1.17510759	1.60303987	2.03414095	2.00443958	2.41995646	1.913	2.45116558	2.92305003	2.79779355	2.564	2.54779242	2.31665923	1.935	1.831776484	1.79540191	1.48513422	1.505	1.59232127	1.419	1.56060739	1.28515712	1.37759828	1.0819941	0.93361443	0.858	0.67315759	0.51815504	0.536	0.47995656	0.5411989	0.49022014	0.3501083	0.3490627	0.33878586	0.36348924	0.4801318	0.31320292	0.29570345
f4380_1	MAL7P1.15::hypothetical protein::27% identity to 56% of (AC116965) CG5792 PROTEIN. 6/101 [Dictyostelium discoideum]	1	14.82	26.31842362	24.11844453	2.199979088	10.96303354	0.92	-0.559416339	-3.062596803	1.1	1.33434566	2.12956137	1.88233939	1.77428217	2.3387839	1.707	2.41564147	1.68407246	3.05984576	2.295	2.19801946	2.87055019	1.872	2.005189012	1.64354618	1.81065803	1.883	1.69677621	1.561	1.15187693	1.21126526	1.19445984	0.8756715	0.82787578	0.79	0.55666556	0.44105932	0.441	0.33100452	0.17821107	0.27718824	0.2433445	0.23055376	0.32994796	0.43215848	0.29043395	0.41840084	0.2820556
n128_11	PF14_0436::helicase, truncated, putative::55% identity to 63% of P68-LIKE PROTEIN	1	6.33	15.8391056	13.84933795	1.989767645	6.960278997	0.87	-0.476847358	-3.064583294	1.571	1.63538699	1.78497485	1.97595035	1.78280648	2.0686316	1.379	1.94790699	1.61249278	2.2382348	1.59	1.40812637	1.8894941	1.253	1.458855031	1.31063174	1.49280647	1.201	1.37189663	1.479	1.67765299	1.30199324	1.24949159	1.0348118	1.01886102	0.934	0.80878759	0.62931634	0.585	0.46340633	0.40519571	0.27801075	0.31548222	0.28980822	0.38690327	0.36989837	0.42649309	0.47099981	0.52544232
opfblob0054	PFE1215c::developmentally regulated GTP-binding protein 1, putative::70% identity to 99% of GTP-binding protein F23K16.150 - Arabidopsis thaliana	1	6.16	10.18201657	8.692127658	1.489888909	5.834077697	0.85	-0.744448946	-3.065621565	1.665	1.33085867	2.26286849	1.50410047	1.94842243	2.04199683	1.653	1.94909118	2.05238195	2.32147497	1.81	1.82501449	1.49792603	1.855	1.941211549	2.07575096	1.77996891	1.405	1.49362367	1.562	1.19925251	1.63871566	0.87509523	1.3338996	1.07214011	0.892	0.7314036	0.55222059	0.515	0.55894625	0.79819801	0.50255789	0.63769726	0.6582633	0.63240027	0.50815246	0.45265829	0.41481456	0.35484416
j534_1	PF10_0278::hypothetical protein, conserved::35% identity to 30% of (AC117073) uracil-DNA glycosylase [Dictyostelium discoideum]	1	8.55	16.31872927	14.77507885	1.54365042	9.571518693	0.91	-0.610468624	-3.065924072	1.498	1.54007671	2.09518665	1.84185889	1.85952557	2.20814693	1.677	2.08526706	2.15649761	2.33997272	1.997	1.90632697	2.58150164	1.668	1.821674705	1.60616637	1.62213922	1.713	1.27813394	1.587	1.18160273	1.4881259	1.20618793	1.0364112	0.90410597	0.972	0.89532452	0.57014981	0.602	0.48447025	0.36955348	0.3775353	0.38377255	0.34475327	0.38690327	0.34243067	0.27996786	0.40046939	0.43331931
e8484_1	PF07_0097::hypothetical protein::23% identity to 98% of hypothetical protein PFB0540w - malaria parasite (Plasmodium falciparum)	1	7.16	17.81375658	14.01855907	3.79519751	3.693762718	0.79	-0.549410997	-3.073701094	1.138	1.42151986	1.81934976	1.36747902	1.89484078	2.09526623	1.463	2.74127954	0.99690837	2.70222148	1.648	1.92310576	2.99869963	1.413	1.194526996	1.59565335	1.99040862	1.247	1.20493323	1.359	1.20668399	1.47783724	1.10514602	1.0971884	1.31312576	0.778	0.87785069	0.63559155	0.584	0.32949995	0.31796605	0.32242666	0.38665808	0.37384184	0.44680455	0.4202558	0.38201221	0.48654042	0.43104467
f30316_1	PF07_0122::hypothetical protein, conserved::37% identity to 68% of (XM_113464) BRIX [Homo sapiens]	1	11.14	22.53327105	20.94109261	1.592178443	13.15247842	0.93	-0.614788716	-3.074139874	1.429	1.4168705	1.87133121	2.1935325	1.60135973	1.82891892	1.63	2.06750501	2.54172593	2.63285459	2.012	2.09734687	2.78226933	2.02	2.120516916	1.72414654	1.78873725	1.982	1.93858545	2.03	1.63770889	1.21500668	1.37489188	1.0212169	0.85000707	0.908	0.67898216	0.53070551	0.496	0.35733442	0.27482024	0.32653926	0.2539247	0.25102348	0.2779026	0.32228768	0.43565092	0.38014704	0.42080878
opfn0275	PF14_0587::hypothetical protein::34% identity to 79% of (AE003581) CG3605 gene product [Drosophila melanogaster]	1	6.13	12.39030377	10.3207273	2.069576467	4.986878941	0.83	-0.663074284	-3.077974186	1.224	1.47614892	2.10440909	1.86589421	2.37951085	2.35907708	1.771	2.4085366	1.69968977	2.53574115	1.992	1.92052445	2.3551042	1.538	1.591018998	1.54191978	1.58487382	1.259	1.04290465	1.117	1.17417137	1.45445365	1.20799223	0.9580406	1.12459957	1.044	0.94192133	0.84446718	0.965	0.5574417	0.68845753	0.51325062	0.5136204	0.44602456	0.49001202	0.37081395	0.34799743	0.39210138	0.41967144
opfn0256	PF14_0584::ribosomal protein S4, putative::61% identity to 46% of U3 SMALL NUCLEOLAR RIBONUCLEOPROTEIN PROTEIN IMP3	1	11.68	21.60842026	19.34435628	2.264063977	8.544085538	0.9	-0.570255018	-3.078124569	1.768	1.8248456	1.86881597	2.86778442	2.27600086	2.39078507	1.878	1.61990082	2.47014641	1.926855	1.958	1.91148961	2.33801747	1.818	1.99256199	1.62602439	1.90272538	2.251	1.66140958	1.817	1.43241474	1.20565329	1.13672159	1.0020241	0.71721912	0.717	0.55084093	0.53429137	0.503	0.55142342	0.40519571	0.43675654	0.34048995	0.23378581	0.33387592	0.27742377	0.31398263	0.3120075	0.34347093
c360	PFC0535w::60S ribosomal protein L26, putative::91% identity to 73% of hypothetical protein C0535w - malaria parasite (Plasmodium falciparum)	1	9.88	16.60525815	13.94627137	2.658986778	5.244957022	0.84	-0.840277647	-3.078125964	1.202	1.33085867	1.63992994	1.26121793	1.91676054	2.69518213	1.969	2.54116004	2.82023572	3.2756535	2.521	3.00081944	2.5216986	2.133	2.052330311	2.22877486	1.98273638	1.546	1.89252658	1.441	1.46121157	1.88003339	1.16198207	1.2939146	0.85082679	0.947	0.79214589	0.59076844	0.501	0.52659809	0.82915046	0.48775258	0.56748321	0.53544495	0.36333556	0.42758054	0.35977178	0.39688308	0.33664702
d49176_46	PFD0310w::sexual stage-specific protein precursor::100% identity to 100% of SEXUAL STAGE-SPECIFIC PROTEIN PRECURSOR	1	5.05	12.74110613	10.65986641	2.081239723	5.121883025	0.84	-0.848246725	-3.082332903	0.591	0.51025937	0.61539296	0.76533289	0.73552942	0.69884487	1.093	1.36767936	2.13957894	2.30297703	2.075	2.72203353	2.96737441	2.075	2.474918508	1.60266199	1.79531353	2.214	1.26908663	1.316	1.00696336	0.72301782	0.98515873	0.6509558	0.68197294	0.71	0.74887738	0.70103329	0.773	0.71993484	0.66594661	0.60619502	0.52900981	0.59900882	0.57348098	0.52097072	0.57040178	0.5977155	0.45379107
n137_11	PF14_0661::hypothetical protein, conserved::55% identity to 69% of hypothetical protein YOR145c - yeast (Saccharomyces cerevisiae)	1	7.24	13.83933841	12.30841276	1.530925645	8.039850138	0.89	-0.617482248	-3.083325238	1.358	1.42733147	1.31462685	1.63313179	1.37972663	1.67164703	1.463	2.00356153	2.38034656	2.72380217	1.93	2.00570898	2.41633119	1.442	1.488318318	1.49402681	1.6484441	1.347	1.23865491	1.49	1.31072448	1.18039905	1.22423111	1.0428088	0.98033607	0.95	0.7297394	0.61855878	0.564	0.48898393	0.50649464	0.38905053	0.42994069	0.35444946	0.35449767	0.29756674	0.45789134	0.40525109	0.49700928
b182	PFB0290c::transcription factor, putative::	1	5.16	11.25440952	9.720056775	1.53435274	6.33495579	0.86	-0.712761409	-3.083571686	1.185	1.3924617	2.30814275	1.60783156	1.58552878	1.70969677	1.232	1.54885247	2.19163677	1.9391869	1.908	2.16058998	2.13440205	1.845	1.330900004	1.62018379	1.781065	2.115	2.0002713	1.874	1.51601863	1.2009766	1.39925016	1.0596025	0.90574531	0.995	0.67315759	0.72613422	0.704	0.56797366	0.49805306	0.51160556	0.4674523	0.36199094	0.5145617	0.47793799	0.59002572	0.53674852	0.44014322
ks42_2	PF11_0090::hypothetical protein::32% identity to 98% of hypothetical protein SPBC19F5.05c SPBC25D12.01c - fission yeast (Schizosaccharomyces pombe)	1	4.53	9.286100629	8.537398145	0.748702483	11.40292484	0.92	-0.789683577	-3.08489692	1.283	1.25763242	1.98787015	1.65590204	1.64276361	1.99887386	1.53	1.86264902	2.00422833	2.30606014	1.951	1.55784475	2.21271576	1.726	1.807363986	1.68209431	1.87313235	1.833	1.62522044	1.908	1.35717108	1.52366881	1.49036828	1.2355365	1.18033781	1.03	1.0534209	0.69475803	0.557	0.66050449	0.47648014	0.43757905	0.47226147	0.4589528	0.58821079	0.51730835	0.55862743	0.54631195	0.60050548
e17521_1	MAL7P1.171::hypothetical protein::21% identity to 99% of (AL034559) hypothetical protein, PFC0960c [Plasmodium falciparum]	1	45.11	80.89568113	76.92596388	3.969717251	19.37819724	0.95	-0.430717855	-3.085145736	0.533	0.69623085	0.92728142	1.37253915	1.52342282	1.20490493	1.565	3.19480427	1.64502908	4.74468786	2.665	4.32763318	4.93802962	2.769	2.285511363	3.02776964	3.23989434	1.966	1.78807154	1.149	0.94751164	0.85490074	0.60895801	0.5397975	0.45738091	0.259	0.26293919	0.18018887	0.136	0.10456734	0.07878805	0.05757619	0.08175606	0.10450334	0.11587458	0.10895521	0.10596914	0.19605069	0.19903117
f61691_1	NULL::::	1	6.97	12.33064302	10.85542072	1.475222299	7.35849826	0.88	-0.527082525	-3.086187558	1.35	1.36456606	1.83444105	1.79252349	1.65128792	1.84794372	1.321	1.81528354	1.62030152	1.99468034	1.731	1.74370186	2.07032733	1.456	1.819991008	1.19265157	1.31524805	1.672	1.2123355	1.071	1.04504963	0.8343233	1.18814475	0.8700736	0.91230276	0.783	0.76219078	0.68848282	0.618	0.63041315	0.40050592	0.39809823	0.42224601	0.40400775	0.42716478	0.41201549	0.32183221	0.43394146	0.36280541
n139_31	PF14_0746::hypothetical protein::44% identity to 97% of hypothetical protein PFB0080c - malaria parasite (Plasmodium falciparum)	1	49.16	81.90610755	77.99411144	3.911996103	19.93716491	0.95	-0.481050722	-3.086612238	0.472	0.5765117	0.82751066	1.28272326	1.25307921	1.78325935	1.874	3.22796027	3.39417383	4.76164406	3.59	4.20243785	5.19860052	3.152	3.366394252	3.13990921	2.88368129	1.844	1.32090284	1.103	0.84811582	0.69308694	0.63692493	0.5485942	0.39918366	0.33	0.28124507	0.19184287	0.159	0.07221917	0.10411278	0.10692721	0.09714544	0.13251455	0.12078453	0.14832558	0.11512697	0.13030198	0.09780961
opfl0150	PFL2295w::hypothetical protein::31% identity to 61% of (AF350421) CGI-94 [Rattus norvegicus]	1	18.76	32.15272428	30.44443143	1.708292855	17.82155287	0.95	-0.540416887	-3.087524834	1.476	1.92480525	2.36934664	2.1328119	2.86052761	2.52269042	1.904	2.19894426	1.9417589	2.80241785	2.521	2.41227152	3.08128502	2.044	1.80988943	1.94258521	1.97396804	1.797	1.84153279	1.514	1.13236931	1.33473022	1.19716634		0.80328544	0.639	0.54668051	0.42581944	0.37	0.27984928	0.27575818	0.22948225	0.20775658	0.19069166	0.25924483	0.27101464	0.24202829	0.2235456	0.31617523
n138_3	PF14_0274::hypothetical protein, conserved::28% identity to 81% of hypothetical protein T16L24.180 - Arabidopsis thaliana	1	7.29	12.29838339	10.93130635	1.367077045	7.99611579	0.89	-0.566241395	-3.087657687	1.157	1.42616909	1.45799496	2.48575059	2.0214882	1.71984321	1.585	2.06513662	2.03155875	2.00855361	1.812	1.62754122	1.77415954	1.246	1.389826678	1.37487847	1.48074999	1.304	1.3538021	1.397	1.07756225	1.18414047	1.44255382	0.9108583	0.94263083	0.859	0.68813514	0.44285222	0.512	0.52283668	0.44740358	0.57987447	0.49342188	0.42232276	0.54598532	0.39187252	0.41602698	0.39090593	0.40374894
j634_1	PF10_0068::hypothetical protein::41% identity to 61% of (AL360054) Protein with 3 RNA binding domains; yeast hrb1 homologue [Schizosaccharomyces pombe]	1	5.71	12.43790521	10.93728886	1.500616342	7.288531091	0.88	-0.633382448	-3.088216732	1.563	1.52496651	1.52422935	1.75077792	1.56117338	1.59935283	1.545	2.09474019	2.00943421	2.39700754	1.726	1.68174949	2.47613422	1.438	1.695403275	1.55476902	1.5498006	1.581	1.36860675	1.384	1.34602392		1.29820825	1.1067848	1.04345137	0.968	0.79880254	0.72075547	0.606	0.57173507	0.49617712	0.41866116	0.42320784	0.39000214	0.40556103	0.37172953	0.37808743
m37116_3	MAL13P1.237::hypothetical protein::	2	3.97	11.87321716	9.447822379	2.425394777	3.895375082	0.8	-3.092830095	-3.092830095	1.635	1.65398418	1.69610343	1.59897651	1.56848002	1.5257901	1.411	1.80936286	1.68277095	2.18890721	1.465	1.7566086	2.25258451	1.24	1.662572795	1.40992207	1.44019657	1.365	1.14571465	1.291		1.34221285	1.59501889	1.0699986	1.15656708	1.167	1.09086474	0.77454319	0.781	0.5047819	0.55902	0.38658299	0.38665808	0.38030595	0.44680455	0.37905426	0.44088397	0.55707083	0.65964616
j504_7	NULL::::	1	12.86	24.60737739	22.08696203	2.520415364	8.763223054	0.9	-0.623476174	-3.096090005	1.749	1.41919511	2.67285105	1.9873354	3.21489709	3.61090974	1.933	3.12257201	1.60208119	2.64364511	1.925	2.81883422	2.46331935	1.747	1.443702463	2.03720297	1.71749471	1.616	1.74859242	1.62	1.65350071	2.14379933	1.19085125	1.1891539	1.30246992	0.809	0.77051164	0.50291517	0.433	0.29113352	0.37236735	0.25498027	0.31452036	0.26179702	0.29361441	0.29665116	0.30090004	0.35384758	0.42422073
n137_2	PF14_0655::RNA helicase-1, putative::99% identity to 88% of (AJ245475) RNA helicase-1 [Plasmodium cynomolgi]	1	7.44	15.39708785	11.1182534	4.278834451	2.598430374	0.72	-0.802340206	-3.098194574	1.285	1.35875445	1.53932073	1.14483673	1.99713294	2.17009719	1.339	1.86620146	1.78818812	2.1642436	1.673	2.47293331	2.41063555	1.859	2.208064928	1.95426641	1.97396804	2.237	1.49197873	1.331	1.29400368	1.87348604	0.7379669	1.5314255	1.04673004	0.773	0.54668051	0.52801611	0.382	0.5709828	0.82446069	0.56835923	0.61653685	0.51712991	0.48608406	0.47976915	0.36238831	0.5355531	0.41512218
m38757_4	PF13_0136::hypothetical protein::26% identity to 60% of (AF251283) CCAAT-box DNA binding protein subunit B [Plasmodium falciparum]	1	6.66	11.60110363	10.14057653	1.460527096	6.943093739	0.87	-0.63706261	-3.099778385	0.883	1.18556842	1.16958193	1.58000118	1.53560045	1.80989413	1.305	1.92540844	1.706197	2.38313427	1.927	2.0831494	2.77514992	1.354	1.564081156	1.42861204	1.50047871	1.379	1.13337746	1.228	1.01439484	0.98397772	1.09522223	0.8324877	0.89754853	0.716	0.7130977	0.70641204	0.747	0.61386292	0.62186283	0.47130225	0.49823105	0.45679809	0.490994	0.41659346	0.41471874	0.46263179	0.38668914
n150_15	PF14_0113::hypothetical protein::29% identity to 78% of probable integral membrane protein PFB0710c - malaria parasite (Plasmodium falciparum)	1	15.01	29.15632599	27.04514465	2.111181346	12.8104318	0.93	-0.521622221	-3.100329252	1.989	1.97710969	2.24610031	2.640082	2.29548513	2.51000722	2.036	2.26999261	2.24629746	2.57736133	2.209	1.90503624	2.36364739	1.936	1.940369801	1.55944158	1.73283921	1.693	1.56024452	1.664	1.16023727	1.36559644	1.36677239	1.1899536	0.86804007	0.93	0.64985918	0.4858824	0.405	0.32949995	0.29451725	0.25415774	0.20487107	0.17884076	0.25826286	0.25728078	0.21978785	0.32515725	0.34574557
opfd66958	PFD0310w::sexual stage-specific protein precursor::100% identity to 100% of SEXUAL STAGE-SPECIFIC PROTEIN PRECURSOR	1	4.91	11.81670767	9.740007431	2.076700243	4.690136415	0.82	-0.808508982	-3.10049326	0.571	0.53001883	0.64054524	0.79569319	0.81468415	0.8269453	1.101	1.41386078	2.00552984	2.35538755	1.888	2.48713078	2.96310273	1.953	2.282985918	1.54776038	1.37772225	2.101	1.27895636	1.277	0.92800408	0.75481936	0.98335443	0.6469573	0.66393999	0.74	0.83707855	0.72792712	0.785	0.72369626	0.63780805	0.64978845	0.5001547	0.56022406	0.56366111	0.50906803	0.54816136	0.60130182	0.45151645
opfd66956	PFD0515w::hypothetical protein, conserved::100% identity to 100% of (AL035475) conserved hypothetical protein, MAL4P2.38 [Plasmodium falciparum]	1	4.03	7.368403819	5.942592231	1.425811588	4.167866414	0.81	-0.639156513	-3.100708785	1.072	1.07049857	1.31462685	2.0771513	1.63789261	1.62979244	1.388	1.55240491	2.27883376	1.90373276	1.585	1.45071864	1.78127895	1.349	1.478216639	1.30829553	1.20016383	1.133	1.05277438	1.17	1.17695807	1.22342469	1.11777621	0.9228538	0.8918108	0.921	0.73057153	0.73240943	0.684	0.71617343	0.78600461	0.74684543	0.66655237	0.57422967	0.67658974	0.53470455	0.32444872	0.49610386	0.48449874
f71933_1	PF07_0007::hypothetical protein::	1	29.28	49.2704528	47.56276942	1.70768338	27.85221779	0.97	-0.644405553	-3.103877592	0.852	0.81362539	1.02956752	1.34723892	1.38094431	1.95448267	1.988	2.69628217	3.82885696	4.46722063	3.33	4.03723143	4.93375794	3.078	3.075970123	3.41208145	3.26291108	2.411	2.13269059	1.605	1.52159226	1.04477476	0.85434554	0.6765462	0.50410259	0.547	0.42020343	0.33258739	0.269	0.31069287	0.28232385	0.20562925	0.18755801	0.18422754	0.19246964	0.17854004	0.19623916	0.18529181	0.20358046
f43064_1	PF07_0121::hypothetical protein, conserved::35% identity to 82% of HYPOTHETICAL 56.6 KD PROTEIN C16C9.03 IN CHROMOSOME I	1	9.2	20.76335228	18.58173206	2.181620227	8.517399968	0.89	-0.527910919	-3.106134821	1.463	1.61795218	1.62316175	1.96203516	1.86439671	1.99633726	1.442	2.0521112	1.44200333	2.29835273	1.847	1.79661955	2.41775497	1.423	1.774533406	1.47416866	2.07261168	1.623	1.34722225	1.699	1.29586152	1.35250162	1.21430732	1.0596025	0.97213929	0.812	0.79214589	0.54235953	0.515	0.37915064	0.2673166	0.24840012	0.2433445	0.3372118	0.36726352	0.32778123	0.32314046	0.43513688	0.45606571
f22280_1	PFL1405w::hypothetical protein::22% identity to 78% of (AL035475) hypothetical protein, MAL4P2.26 [Plasmodium falciparum]	1	2.93	5.130900709	4.342841446	0.788059263	5.510805657	0.85	-0.72376868	-3.111120993	0.977	1.17394521	1.28863612	1.87474926	1.44670359	1.61710924	1.36	1.82120423	1.67626372	2.0455493	1.605	1.31906979	1.60756496	1.386	1.541352254	1.26507498	1.16728266	1.303	1.1136379	1.252	1.36460256	1.06348155	0.96982204	1.2491314	0.97049995	1.038	0.95689888	0.94128506	0.744	0.82901586	0.61154537	0.56753673	0.57229245	0.51389786	0.51947164	0.60428942	0.66982966	0.56543885	0.52203033
n134_111	PF14_0587::hypothetical protein::34% identity to 79% of (AE003581) CG3605 gene product [Drosophila melanogaster]	1	4.8	10.29589411	8.219798654	2.076095461	3.959258526	0.8	-0.639165206	-3.112693539	1.116	1.31691084	1.74976158	1.62807166	1.89849409	1.98238568	1.442	2.10539736	1.58516252	2.40625651	1.651	2.02119703	2.35083252	1.331	1.446227908	1.43912506	1.48732627	1.166	0.94749692	1.067	1.04040496	1.24026082	1.14123239	0.9684367	1.09181244	0.981	0.95523473	0.84715658	0.936	0.68081609	0.59841402	0.53545859	0.6011475	0.48373195	0.47331821	0.43124288	0.40032786	0.45904551	0.39806234
f21821_2	MAL7P1.15::hypothetical protein::27% identity to 56% of (AC116965) CG5792 PROTEIN. 6/101 [Dictyostelium discoideum]	1	12.68	22.14274667	20.69714757	1.445599096	14.31734955	0.93	-0.639649935	-3.115006298	1.144	1.66909438	1.81264237	2.40225975	1.94720461	1.75916118	1.605	2.09710843	1.82983451	2.57736133	2.428	2.03152245	2.56441508	1.978	2.42272632	1.95076202	2.14166216	2.597	1.74612496	1.634	0.99302938	1.38430322	1.30813204	0.943646	0.79017055	0.805	0.60076609	0.47691779	0.458	0.44836068	0.25137141	0.29775114	0.29816916	0.34690798	0.38592129	0.38088545	0.25118611	0.36699733	0.31048864
f36380_5	PFD0245c::ATP-dependant RNA helicae-like protein::	1	4.13	7.847679622	6.252359727	1.595319894	3.919188716	0.8	-0.813067519	-3.115729518	0.897	0.90893581	1.3121117	1.1764621	1.91554272	1.90628649	1.321	2.07579394	1.30795423	2.32609927	1.589	2.22641441	2.15860819	1.585	1.2627135	1.64938678	1.85778786	1.194	1.36942917	1.394	1.81234826	1.43574687	1.07357045	1.0803947	1.15574736	0.79	0.86287313	0.72075547	0.631	0.53487323	0.5712134	0.63662815	0.5934528	0.67765567	0.67560777	0.59971142	0.5494696	0.71247689	0.54818871
n132_102	PF14_0359::hypothetical protein, conserved::48% identity to 99% of (AF027149) DnaJ homolog [Babesia bovis]	1	3.33	7.812778538	5.441148062	2.371630476	2.294264691	0.7	-0.55200396	-3.116605335	1.083	1.33434566	1.19724946	1.4130195	1.55752021	1.68052539	1.192	2.07105731	1.0710909	2.22127842	1.148	1.96827934	2.54020911	1.173	1.009328992	1.13190923	1.49171038	0.772	1.02563254	0.919	1.03390246	1.07844702	1.11597191	1.0548043	1.10082894	0.903	0.90447749	0.83102026	0.729	0.76958551	0.55902	0.4112585	0.53478081	0.53759966	0.57446296	0.44863911	0.56778525	0.59412922	0.53909016
m57998_1	MAL13P1.233::hypothetical protein::37% identity to 34% of (AF439833) At1g20220/T20H2_3 [Arabidopsis thaliana]	1	5.76	13.09407195	10.97067102	2.123400931	5.166556565	0.84	-0.668160903	-3.117771073	1.397	1.57843332	1.28779777	2.06323626	1.63789261	1.6640372	1.453	2.16105191	2.04327186	2.1642436	1.735	2.16704335	2.63703317	1.523	1.714764883	1.66924493	1.53336001	1.559	1.31432308	1.39	1.61076979	1.09434776	1.50480286	1.0332124	0.99672963	0.898	0.92028707	0.74227054	0.73	0.59731272	0.5768411	0.48610756	0.43955904	0.42447747	0.4006511	0.3387683	0.34014785	0.43035518	0.40488628
e3185_7	PFE1140c::G10 protein, putative::61% identity to 88% of (AAAB01008859) agCP1131 [Anopheles gambiae str. PEST]	1	2.56	8.087675807	5.816464621	2.271211185	2.56095279	0.72	-0.69481367	-3.12019521	0.963	0.99029834	1.60890881	1.42060963	1.37120232	1.70081841	1.277	1.49793455	1.86757637	1.91914759	1.444	1.59914628	2.037578	1.266	1.48242568	1.53023844	1.39416283	1.342	1.2551045	1.358	1.16581091	1.03261533	1.32527302		1.02623809	1.093	0.9177909	0.90632312	1.035	0.74325559	0.68001595	0.5576665	0.51169676	0.43740571	0.44680455	0.52829545	0.52984571	0.57261145	0.41284753
ks41_1	PF11_0174::hypothetical protein::35% identity to 71% of CATHEPSIN C PRECURSOR	2	9.48	17.90708808	16.52316374	1.383924337	11.93935485	0.92	-3.121812427	-3.121812427	1.197	0.98099975	0.90045234	1.57367612	1.03509943	0.92333767	1.095	1.35228555	1.79599685	1.97001655	1.805	2.27158799	2.6398809	2.042	2.549839498	2.3304014	2.44745736	2.458	1.47059423	2.321	2.08452561	1.13176144	1.3514357	0.8452829	0.73033397	0.751	0.68147844	0.52711966	0.493	0.42203076	0.4211409	0.34710217	0.31163486	0.37491918	0.36333556	0.37264513	0.51676311	0.60010633	0.61301599
f71039_2	MAL7P1.150::cysteine desulfurase, putative::55% identity to 92% of (AY029212) NifS-like protein [Cryptosporidium parvum]	1	15.83	30.28404551	27.87896632	2.405079195	11.59170408	0.92	-0.599202694	-3.122666966	1.436	1.44244167	1.94427279	2.38454949	2.41239042	2.78142805	2.183	2.46892778	3.10264973	3.0336406	2.282	2.36709794	2.65981536	1.909	1.839352617	1.71012913	1.96958394	1.689	1.62028562	1.795	1.59219115	1.38991519	1.52825905	1.2779206	0.89099108	0.914	0.68647094	0.44733455	0.423	0.30166548	0.34704261	0.33723197	0.24623003	0.19176902	0.25924483	0.19227389	0.18838958	0.31559378	0.35484416
f48181_1	MAL7P1.113::DEAD box helicase, putative::30% identity to 85% of (AC116989) PROBABLE ATP-DEPENDENT RNA HELICASE [Dictyostelium discoideum]	1	11.64	20.71413024	19.35799869	1.35613155	14.27442543	0.93	-0.605093784	-3.122987516	1.134	1.25879466	1.82857221	1.94938504	1.88875196	1.92657967	1.673	2.19302357	1.79599685	2.78546165	2.187	2.07669603	2.71961839	1.862	1.797262207	1.60383016	1.90601352	1.841	1.80123125	1.445	1.27263821	1.01390855	1.23686141	0.9412469	0.93525377	0.838	0.73889238	0.55042769	0.489	0.40397597	0.3273456	0.315024	0.28758896	0.29411764	0.33191194	0.29573558	0.3087496	0.35862931	0.36621736
m196_8	PF13_0341::DNA-directed RNA polymerase 2, putative::40% identity to 75% of (AE003828) CG11979 gene product [Drosophila melanogaster]	1	18.03	31.97608358	29.39222498	2.583858598	11.37532255	0.92	-0.488379389	-3.123890492	1.587	2.20143793	1.90905953	2.9247101	2.48789183	1.72745319	2.002	2.05921594	3.00243813	2.48949667	2.354	2.38000468	2.38927731	1.612	1.835985424	1.5699546	1.45225305	1.66	1.35709198	1.348	1.50765828	1.18881717	0.88682326	0.8028988	0.69344845	0.735	0.65069126	0.4858824	0.412	0.3144543	0.33953898	0.24922265	0.20871841	0.19823314	0.22389326	0.17945564	0.18184828	0.30244403	0.26044651
ks66_16	PF11_0471::hypothetical protein::34% identity to 92% of (X59720) beta-transducin family (WD-40 repeat) protein [Saccharomyces cerevisiae]	1	13.7	23.46633586	22.44705673	1.019279132	22.02248237	0.96	-0.603220822	-3.12463078	1.181	1.50172009	1.57788759	2.20112263	1.85709007	1.64247564	1.694	1.95145943	2.3217815	2.47870633	2.501	2.38129541	2.59574047	1.827	2.255206228	1.78488888	1.64296391	2.108	1.79218384	1.506	1.4203386	1.19068782	1.18994905	0.9236535	0.7024649	0.795	0.68064636	0.43388761	0.435	0.33852734	0.33766309	0.31831407	0.25488653	0.27903469	0.30638026	0.30580705	0.30482481	0.36580188	0.33096042
f32394_1	MAL8P1.152::hypothetical protein::24% identity to 63% of (AC117080) hypothetical protein [Dictyostelium discoideum]	1	4.83	9.370792391	8.249081147	1.121711244	7.354014852	0.88	-0.715760411	-3.125786901	1.339	1.11234217	1.74976158	1.45223493	1.6050129	1.79847916	1.557	2.00119329	2.03286026	2.2259029	1.786	1.90503624	2.48610154	1.542	1.527041535	1.46949624	1.6868056	1.428	1.32419281	1.184	1.25034378	1.23745478	1.33158812	1.103586	1.05082843	1.029	0.9244475	0.79695472	0.885	0.61461519	0.64718757	0.47870491	0.48187982	0.47188105	0.4487685	0.41934022	0.44088397	0.48773584	0.45492841
f71039_5	MAL7P1.150::cysteine desulfurase, putative::55% identity to 92% of (AY029212) NifS-like protein [Cryptosporidium parvum]	1	13.68	25.4368213	23.30898284	2.12783846	10.95430094	0.92	-0.58218254	-3.129064285	1.232	1.17626982	1.87049267	2.39087455	2.00322176	2.03946022	1.979	2.20012845	2.97380651	2.67601613	2.259	2.22899572	2.41063555	1.832	1.77705885	1.53958343	1.57391343	1.771	1.52734535	1.687	1.52623693	1.12147266	1.44255382	0.9900286	0.7655802	0.79	0.76468706	0.51277629	0.457	0.38667346	0.37987097	0.31666904	0.25873388	0.26395174	0.25138894	0.2115013	0.28650915	0.31081205	0.30821399
c285	PFC0441c::hypothetical protein::100% identity to 100% of (AL008970) hypothetical protein, PFC0441c [Plasmodium falciparum]	1	5.48	9.325104181	8.020610506	1.304493674	6.14844722	0.86	-0.770451961	-3.13228321	1.335	1.58308255	1.45380291	1.9557101	1.92528485	1.95955589	1.549	2.00356153	2.05628632	2.07792051	2.026	1.69465623	1.68872641	1.458	1.651629268	1.66690872	1.70872638	1.505	1.68443912	1.677	1.46214054	1.57043588	0.98425652	1.5442207	1.13115702	0.894	0.63654578	0.6346951	0.635	0.59430359	0.62655259	0.55931157	0.57806345	0.48157723	0.58035493	0.50723688	0.43434264	0.50686274	0.41967144
ks838_5	PF11_0272::ribosomal protein S18, putative::67% identity to 100% of 40S RIBOSOMAL PROTEIN S18	1	9.64	15.58833049	13.98826874	1.600061749	8.74233057	0.9	-0.719265002	-3.134947238	0.98	0.96937654	1.56866515	1.36621409	1.66224787	1.91389632	1.776	2.50208349	2.86448481	2.69605544	2.183	2.41356226	2.31808318	1.894	1.90333008	1.7229785	1.57720157	1.208	1.23536494	1.356	1.38039438	1.3627904	0.89223626	1.0835935	1.085255	0.909	0.69395972	0.58001093	0.552	0.48146111	0.76349375	0.41783865	0.4645668	0.37168713	0.43600268	0.32595005	0.39378656	0.32754808	0.30593934
m25872_1	PF13_0286::methyltransferase, putative::29% identity to 100% of (AF327355) hypothetical protein SB92 [Homo sapiens]	1	12.36	25.72369033	23.61176171	2.111928619	11.18018928	0.92	-0.556067828	-3.139061206	1.178	1.20997721	1.69861868	1.45982506	1.99104413	1.93799448	1.485	2.28420223	1.4250845	2.36617789	1.634	2.24706525	3.39881123	1.726	1.929426275	1.69611172	2.00356106	1.803	1.45167719	1.607	1.20947081	1.39739792	1.33158812	0.9908283	1.00246746	0.702	0.63820998	0.49484701	0.413	0.29489493	0.27763409	0.21220937	0.22410778	0.23378581	0.27299266	0.32595005	0.36762133	0.37895163	0.42194608
n138_89	PF14_0307::hypothetical protein, conserved::34% identity to 83% of (NC_003076) putative protein [Arabidopsis thaliana]	1	12.57	21.59266404	19.72159897	1.871065077	10.54030627	0.91	-0.689605007	3.140505483	1.014	1.2134642	1.32552619	2.08094636	1.7438381	1.89233491	2.175	2.69983461	2.34390605	3.06755317	3.185	2.33483109	2.75806336	2.187	2.187019824	1.74984529	1.77339275	1.816	1.43440509	1.583	1.06827293	1.03355072	1.09432013	1.0628013	0.9459096	0.936	0.77134371	0.64814202	0.601	0.5439006	0.40800956	0.35532735	0.30778751	0.31997413	0.38592129	0.31313179	0.2616522	0.36699733	0.21267903
c665	PFC1000w::hypothetical protein::100% identity to 97% of (AL034559) hypothetical protein, PFC1000w [Plasmodium falciparum]	1	4.09	8.486117707	6.65181113	1.834306577	3.626335539	0.78	-0.966835764	3.138306263	0.784	0.70669175	1.16371309	1.15116186	1.4527924	1.57779127	1.604	2.4215623	1.68537381	3.14616867	2.026	2.25997199	2.82213808	1.657	1.532934172	1.79189766	1.7909293	1.5	1.59561125	1.296	0.91592794	1.88190416	1.62930095	1.2339371	1.3106667	1.027	1.08670431	0.82026275	0.864	0.54615747	0.73816901	0.50667047	0.6069185	0.56992025	0.59901269	0.5768217	0.6541305	0.67900483	0.44241787
i1884_1	MAL13P1.294::GTP-binding protein, putative::64% identity to 39% of (AAAB01008799) agCP14701 [Anopheles gambiae str. PEST]	1	3.14	8.37111535	6.291422874	2.079692477	3.0251698	0.75	-1.071877404	3.138204334	0.71	0.9077735	0.96417148	1.46361997	1.25307921	1.64754901	1.352	1.70160635	2.34390605	2.2382348	2.638	2.08444014	2.54305684	1.879	1.949629631	1.9344084	1.87203626	2.231	1.57093677	2.002	1.48536385	1.25335563	1.50209637	1.2147443	1.13361607	1.131	1.21983804	0.97983301	1.167	0.98925219	0.75786605	0.59961487	0.52804799	0.53113552	0.52241762	0.50632125	0.64366443	0.70410884	0.46857625
m24933_4	PF13_0257::glutamate--tRNA ligase::43% identity to 43% of (XM_129647) similar to Bifunctional aminoacyl-tRNA synthetase [Mus musculus]	1	6.75	12.01186299	10.66344025	1.348422738	7.908083977	0.89	-0.623605858	3.137443711	1.327	1.44941551	1.64328363	1.69005732	1.96790669	2.13585258	1.564	2.03671739	1.76476206	2.2058636	1.749	2.21092635	2.31665923	1.608	1.434442533	1.35852471	1.37772225	1.438	1.25263704	1.051	1.22154695	1.05132212	1.01853859	0.9708358	0.91967982	0.939	0.97686898	0.84267428	0.807	0.6236426	0.6068556	0.38082537	0.38954358	0.38353803	0.42029087	0.38637897	0.33360655	0.41959629	0.43218197
n127_1	PF14_0174::hypothetical protein, conserved::57% identity to 81% of hypothetical protein F24I3.230 - Arabidopsis thaliana	1	9.7	18.02333322	16.55279779	1.470535431	11.25630668	0.92	-0.598193801	3.135239732	1.399	1.44127929	1.83276435	1.77354816	2.05436791	1.97097086	1.591	2.13026429	1.94696478	2.52649237	1.798	2.21479825	2.60570778	1.577	1.627216771	1.51738921	1.6813254	1.512	1.50760579	1.391	1.34695289	1.23371347	1.27204557	1.0012244	0.94345055	0.9	0.76302286	0.62662694	0.591	0.42955358	0.38174688	0.29034849	0.32317689	0.29627236	0.36235356	0.3378527	0.3022083	0.36341101	0.37759056
m5299_3	MAL13P1.55::cytochrome c2 precursor,putative::38% identity to 93% of CYTOCHROME C	1	4.31	9.496054308	7.723898878	1.77215543	4.358477111	0.81	-0.779826246	3.131585969	0.897	0.73342516	1.41858975	0.83490861	1.02901061	1.63486581	1.327	1.14624558	2.1421818	1.57385521	2.106	1.62108785	1.97350328	1.653	2.016974287	1.69027112	1.40402726	1.549	2.1976665	1.585	1.11100385	1.30479928	1.03207109	0.9580406	1.12951768	0.964	0.55500136	0.60869772	0.74	0.65975217	0.42958248	0.58645462	0.4886127	0.39215685	0.57544499	0.62626357	0.64628092	0.69215454	0.39237574
l1_39	PFL0055c::protein with DNAJ domain (resa-like), putative::33% identity to 85% of protein with DnaJ domain (RESA-like) PFB0085c - malaria parasite (Plasmodium falciparum)	2	4.45	11.72463885	9.66991192	2.054726932	4.706178602	0.82	3.124041502	3.124041502	0.507	0.45795486	0.74450809	0.54016053	0.60644647	0.8510434	0.702	1.04085731	1.38473962	1.94381138	1.833	2.00054619	2.71249898	1.933	2.288036807	2.38413483	2.09453245	2.151	2.14749533	1.752	1.16302409	0.76323743	0.82637857	0.8348868	0.70000584	0.905	0.70727312	0.63917741	0.704	0.69661406	0.66407073	0.62675797	0.70021659	0.49342814	0.51554368	0.65098451	0.76794922	0.71008599	0.58230838
opfh0030	MAL8P1.41::hypothetical protein::32% identity to 44% of (AJ132390) small androgen receptor-interacting protein [Rattus norvegicus]	1	15.79	31.40225622	28.64649536	2.755760862	10.39513107	0.91	-0.683469432	3.115980226	0.992	1.03795355	1.00525359	1.46108998	1.65372356	2.57976481	1.765	2.95560851	2.56515198	3.24790696	2.712	2.7401029	2.57295845	2.115	2.229110234	2.05822916	1.78654519	3.627	1.96079237	1.869	1.60519627	1.41516943	1.1267978	1.3091089	1.08607471	0.843	0.53419923	0.44195577	0.485	0.31069287	0.3310974	0.2615604	0.25584838	0.22732169	0.28084858	0.23347545	0.18184828	0.35862931	0.31276328
n150_16	PF14_0113::hypothetical protein::29% identity to 78% of probable integral membrane protein PFB0710c - malaria parasite (Plasmodium falciparum)	1	15.62	32.26059959	28.95552319	3.305076393	8.76092403	0.9	-0.494034078	3.115488974	1.695	1.78300199	2.52277574	2.10877674	2.28696082	2.67996217	1.618	2.90587465	1.78168089	2.96273233	1.93	2.06637061	2.93889642	1.506	1.38898483	1.57345899	1.7383194	1.229	1.25592692	1.511	1.19367887	1.42265217	1.28918666	1.1723602	1.16394414	0.822	0.66566881	0.5235338	0.389	0.28887667	0.22417076	0.23935245	0.1789015	0.18638223	0.22978519	0.2462937	0.2250209	0.26179939	0.34460827
n127_37	PF14_0156::dimethyladenosine transferase, putative::49% identity to 94% of (AY061429) LD35950p [Drosophila melanogaster]	1	8.42	18.53435447	16.92872226	1.605632206	10.54333751	0.91	-0.631778266	3.113672498	1.099	1.17278283	1.48566248	1.95697517	1.49541425	1.8682369	1.518	1.52872217	2.29835544	2.01471965	1.864	1.87406013	2.18708584	1.842	1.812414875	1.47300062	1.89176499	1.724	1.65482983	1.836	1.48536385	1.32350606	1.56524761	1.0436085	0.91967982	1.037	0.69645599	0.58897554	0.556	0.38893033	0.30483471	0.30021871	0.29047446	0.23701788	0.29165043	0.44131437	0.52461265	0.45665464	0.42649538
j485_4	PF10_0380::trophozoite antigen R45, putative::40% identity to 94% of (AL034560) PFC0060c (MAL3P8.10), Serine/threonine protein kinase, len: 587 aa; Similarity to protein kinases; predicted using hexExon; alternatives exist for 5' donor [Plasmodium falciparum]	1	34.8	70.90759197	62.10791324	8.799678728	7.057975087	0.88	-0.713915634	3.110584464	0.921	1.14372488	1.43535793	1.06008089	1.44913923	1.85935854	1.525	1.95264362	2.11615288	3.95853103	3.544	3.50160135	5.49903999	4	4.239349935	3.59547652	3.89532605	4.632	4.14529917	3.071	1.75475449	1.8388784	0.71541286	1.0364112	0.68197294	0.397	0.23631243	0.20080749	0.081	0.12036528	0.16601768	0.23770742	0.20583291	0.23270847	0.24451501	0.20051421	0.17269045	0.33950242	0.16832351
e4295_1	PFE1570c::hypothetical protein::22% identity to 98% of hypothetical protein PFB0800c - malaria parasite (Plasmodium falciparum)	1	4.29	8.270388212	6.71999786	1.550390351	4.334390919	0.81	-0.825355105	3.110503324	0.848	1.1518611	1.45715661	1.47880023	1.41747734	1.6386708	1.578	1.83422979	1.75565197	2.54190719	2.557	1.50234574	2.21841123	1.807	1.436967977	1.56645022	1.79969764	1.494	1.31843548	1.216	0.85276048	1.44229433	1.08349414	1.2811194	1.15574736	1.186	0.8520561	0.9000478	0.868	0.59731272	0.53275732	0.58809963	0.6011475	0.70243482	0.73845495	0.6116141	0.3519222	0.49371299	0.38896379
ks83_18	PF11_0445::DNA-directed RNA polymerase I, putative::41% identity to 79% of (AC002292) RNA polymerase subunit (isoform B) [Arabidopsis thaliana]	1	6.05	11.15738556	9.881696399	1.275689157	7.7461632	0.89	-0.753687674	3.110421037	1.186	1.35526746	1.54183598	1.85703915	1.60014191	1.43827594	1.577	2.14092147	1.94436176	2.66214287	2.012	2.18253141	2.32235486	1.694	1.586809957	1.67975796	1.6911897	1.524	1.55695465	1.619	1.32837414	1.26645033	1.33970761	1.087592	1.00984452	0.877	0.83125392	0.72882363	0.731	0.54465287	0.59091039	0.49022014	0.54536098	0.53113552	0.57740894	0.38088545	0.47228222	0.37775621	0.31731257
l2_270	PFL0780w::glycerol-3-phosphate dehydrogenase, putative::42% identity to 92% of GLYCEROL-3-PHOSPHATE DEHYDROGENASE [NAD+]	2	4.25	8.60140269	7.13667717	1.46472552	4.872364872	0.83	3.109945961	3.109945961	1.159	1.02516804	0.76211467	0.86526891	0.70873867	0.63923379	0.678	0.9165228	1.17000084	1.4921565	1.319	1.29583763	1.84962535	1.356	1.759380738	1.54425599	2.04411461	1.762	1.7864265	2.039	1.73246005	1.54798767	1.4678143	1.1059851	1.14181285	0.988	0.76718328	0.60959417	0.515	0.45964491	0.64437369	0.56342415	0.68001807	0.68627452	0.67658974	0.69493281	0.95895529	1.08186502	1.09751474
f54683_1	PF07_0067::hypothetical protein::25% identity to 47% of hypothetical protein C0425w - malaria parasite (Plasmodium falciparum)	1	11.22	25.6531189	23.37091642	2.282202481	10.2405096	0.91	-0.524442392	3.108604259	1.418	1.52380413	1.66089017	2.07082624	1.90823623	2.12063278	1.474	2.25223042	1.43419459	2.10566723	1.734	1.86373471	2.44480884	1.557	1.637318549	1.64705057	2.11316509	1.532	1.54297252	1.805	1.5104451	1.26177364	1.32437093	1.1539671	0.99836907	0.813	0.7197544	0.50381162	0.421	0.33927964	0.24292983	0.23688489	0.22026045	0.243482	0.28084858	0.30214471	0.29959177	0.41003283	0.37190396
m28007_3	MAL13P1.35::u1 small nuclear ribonucleoprotein a, putative::40% identity to 94% of (AC087551) putative small nuclear ribonucleoprotein U1A [Oryza sativa]	1	3.07	5.910464592	4.829433961	1.081030631	4.467434892	0.82	-0.819719072	3.104616174	1.215	1.4017603	1.5166837	1.98227541	1.86317889	1.51183867	1.494	1.73713046	1.77647517	2.19969774	1.634	1.57075148	1.60614118	1.505	1.481583832	1.54892842	1.56733714	1.289	1.62933284	1.435	1.36831836	1.53302231	1.19445984	1.4002747	1.0762385	1.094	0.97021228	0.76109622	0.692	0.54841429	0.937953	0.58398705	0.70502577	0.67442359	0.75220278	0.50906803	0.48798135	0.61803785	0.49473464
ks26_26	PF11_0111::asparagine-rich antigen::39% identity to 100% of asparagine-rich protein (clone 17C1) - Plasmodium falciparum (fragment)	1	3.64	10.336944	7.645411692	2.691532306	2.840542421	0.74	-0.556937475	3.102866397	1.145	1.40408491	1.60974716	1.40542937	1.25916802	1.37993332	1.19	1.5370111	1.27932238	1.83282449	1.582	1.58882086	2.26967107	1.289	1.623849578	1.20199656	1.5498006	1.643	1.20904562	1.351	0.93729334	0.99052507	1.15656907	0.8572784	0.95164733	1.012	0.96521973	0.81219459	0.836	0.76431955	0.43239633	0.4844625	0.4703378	0.43417366	0.50277788	0.43215848	0.34145613	0.46980439	0.47881215
f10141_1	PF08_0102::asparagine-rich antigen Pfa55-14::99% identity to 100% of asparagine-rich blood stage antigen (clone Pfa55-14) - Plasmodium falciparum (fragment)	1	3.76	7.175919718	5.538057576	1.637862142	3.381272107	0.77	-0.948099471	3.101700941	0.782	1.12629	1.13185352	1.4712101	1.49054311	1.77057615	1.456	2.36117112	1.43029022	2.65597701	1.903	1.81468907	1.65455312	1.658	1.745911766	2.00099134	1.81504226	1.536	1.52652284	1.256		1.55921183	0.70729342	1.4466573	1.18935421	1.08	0.94691388	0.87225752	0.602	0.87490512	0.64906345	0.68762423	0.71752965	0.71536303	0.80130219	0.65830919	0.43826745	0.66944136	0.36849201
opfm60536	PF13_0286::methyltransferase, putative::29% identity to 100% of (AF327355) hypothetical protein SB92 [Homo sapiens]	1	16.08	32.31843636	29.85765333	2.460783036	12.1333953	0.92	-0.505891529	3.100096185	1.265	1.66095816	2.04907404	1.65210697	2.09942511	1.59554784	1.504	2.40616849	1.46542938	2.76233941	1.894	2.27675078	3.05565493	1.562	1.553979377	1.70428853	2.04740275	1.537	1.482109	1.542	1.21132865	1.44603564	1.26392618	0.9524427	0.98853285	0.596	0.59244524	0.43030175	0.411	0.21364838	0.21010148	0.16532592	0.18948169	0.19392373	0.26415477	0.22706632	0.21193828	0.35743386	0.40602359
n128_39	NULL::::	1	5.1	11.79401642	9.753308325	2.040708093	4.779374551	0.83	-0.547152517	3.099210004	1.656	1.53891433	1.44206522	2.45412529	2.04584346	1.73379479	1.724	1.6459518	1.73743179	1.52452771	1.553	1.44168395	1.48226326	1.253	1.404979246	1.25689817	1.52459168	1.486	1.22631773	1.692	1.34137926	0.96152952	1.59501889	1.1251779	0.95082761	1.123	0.86952983	0.64186681	0.509	0.52960723	0.42395475	0.52065327	0.43282619	0.44817927	0.44189459	0.41842462	0.4866731	0.55826629	0.37645325
e4826_1	MAL7P1.150::cysteine desulfurase, putative::55% identity to 92% of (AY029212) NifS-like protein [Cryptosporidium parvum]	1	19.77	36.69108958	33.54473183	3.14635775	10.66144873	0.91	-0.538842179	3.098908808	1.304	1.34248188	2.11698533	2.40478974	2.38803516	2.11682779	2.213	2.47840076	2.50528541	2.67601613	2.667	2.04442919	2.32662638	1.939	1.701295912	1.66223616	1.90491756	1.507	1.56682438	1.588	1.73989153	1.169175	1.27926286	1.0987878	0.84344973	0.774	0.68647094	0.45271331	0.376	0.10381505	0.24574368	0.24593258	0.20487107	0.19500107	0.2690647	0.20692334		0.27136283	0.2433867
m38913_6	MAL13P1.341::hypothetical protein, conserved::29% identity to 67% of (AC116031) Putative Ribosomal protein L10 [Dictyostelium discoideum]	1	12.14	22.8482089	20.70617202	2.142036884	9.666580519	0.91	-0.618466342	3.095890125	1.436	1.39013709	1.5150069	2.28461347	1.60744854	1.84413873	1.534	1.92540844	2.82674279	2.38313427	2.026	2.42905031	2.55729567	1.625	2.048963119	1.98230137	1.69557394	1.924	1.44920973	1.621	1.55503387	1.11118389	1.26482828	0.927652	0.86722036	0.84	0.65401961	0.50919043	0.518	0.42353535	0.42958248	0.34545713	0.30586384	0.26502909	0.3024523	0.28474848	0.16484089	0.35862931	0.39919968
n134_77	PF14_0603::hypothetical protein::28% identity to 26% of (AC116330) TATA element modulatory factor [Dictyostelium discoideum]	1	13.96	25.03923433	23.21544647	1.82378786	12.72924717	0.93	-0.563546508	3.094608789	1.223	1.56913473	2.07590322	2.59707166	2.23337917	2.32863731	1.898	2.15276284	2.39856689	2.46791581	2.109	2.06766135	2.52597029	1.548	1.618798689	1.64588253	1.66817283	1.344	1.32337029	1.721	1.4101203	1.18320509	1.29550175	1.0068223	0.93279471	0.861	0.64736291	0.51994795	0.499	0.37388466	0.37049145	0.2426425	0.27604693	0.23163111	0.3024523	0.2664367	0.22894567	0.3311344	0.28546756
d49176_14	PFD0245c::ATP-dependant RNA helicae-like protein::27% identity to 38% of ATP-DEPENDENT RNA HELICASE DBP6	1	6.08	11.34712628	10.33519869	1.011927595	10.21337766	0.91	-0.704900513	3.087103935	0.943	0.89498792	1.38253813	1.32699867	1.67320768	1.72491658	1.321	1.91238288	2.07841086	2.23361032	1.68	1.87664145	2.34228915	1.521	1.579233723	1.60032578	1.72516696	1.285	1.33735252	1.478	1.35438426	1.28702788	1.34060971	1.1179806	0.96722118	0.951	0.75470201	0.68579342	0.596	0.51230472	0.54588866	0.46307709	0.43571172	0.4190907	0.46055238	0.41934022	0.49583093	0.46502266	0.45265376
opfi17716	PFI1780w::hypothetical protein::23% identity to 21% of (AC116989) CDNA FLJ12480 FIS, CLONE NT2RM1001066. 3/101 [Dictyostelium discoideum]	1	33.93	59.65182856	55.89477187	3.757056689	14.87727668	0.94	-0.578763963	3.086767834	0.366	0.41727359	0.73528555	0.99177017	1.18731993	1.30510236	1.672	2.58260497	2.88791102	4.07876652	3.47	3.87589705	4.34284613	3.384	3.163518135	2.69719141	2.28414748	2.311	1.44674227	1.348	0.95680096	0.70898774	0.70458698	0.4894164	0.36147845	0.398	0.44350183	0.34872372	0.297	0.31595885	0.24105392	0.17848618	0.15100826	0.15082956	0.16791995	0.13642291	0.10204436	0.14464715	0.1194187
a4003_1	PF08_0054::heat shock 70 kDa protein::99% identity to 100% of HEAT SHOCK 70 KD PROTEIN (HSP70) (CYTOPLASMIC ANTIGEN) (74.3 KD PROTEIN)	2	3.64	8.309855746	6.44446902	1.865386726	3.454762988	0.78	3.086674322	3.086674322	1.784	1.80624841	1.95684903	1.51548552	1.28839427	1.53086347	1.272	1.49319806	1.34569625	2.26135704	1.451	1.98505813	2.55729567	1.569	1.452962293	1.70078414	2.00136901	1.728	1.69677621	1.393	1.76404381	1.5517291	1.74567955	1.4282642	1.22542011	1.073	0.92028707	1.01658786	0.935	0.56421225	0.66219479	0.46801218	0.55690304	0.50096961	0.4998319	0.57315933	0.53769529	0.52598964	0.65168495
f51170_1	NULL::::	1	8.78	14.00558154	12.72327797	1.282303568	9.922204294	0.91	-0.592424951	3.083107666	1.741	1.47266193	2.12872302	1.65716696	2.16274889	2.05087504	1.908	1.88870014	2.49357246	1.83590742	1.9	1.69336565	1.6317711	1.717	1.714764883	1.19498779	1.38539462	1.652	1.38670127	1.263	0.99953188	1.08780041	0.89584485	1.1179806	1.0000084	0.998	0.67815009	0.67951821	0.526	0.52584582	0.62467671	0.44251414	0.36838317	0.3673777	0.37413744	0.31313179	0.29174221	0.41242369	0.42649538
f53449_1	NULL::::	1	10.67	20.20587633	18.35455695	1.851319372	9.914311505	0.91	-0.63050956	3.082540248	0.751	0.97867513	1.34397127	1.46868011	1.36389569	1.30637059	1.33	1.74068289	1.46803224	2.11029153	2.065	2.00183692	2.76233504	1.949	2.241737457	1.72064229	1.86217196	2.095	1.53886012	1.456	1.11379067	1.23839016	1.00139761	0.8284892	0.78689182	0.758	0.68979929	0.48229654	0.503	0.36937095	0.22417076	0.2854134	0.30394019	0.28442145	0.41832689	0.58506201	0.40686916	0.44709121	0.30025274
l2_213	PFL0665c::RNA polymerase subunit 8c, putative::33% identity to 75% of DNA-DIRECTED RNA POLYMERASES I, II, AND III 14.5 KD POLYPEPTIDE (ABC14.4)	1	11.2	21.68578026	19.51486868	2.170911575	8.989250835	0.9	-0.653170013	3.081727077	1.251	1.25065844	1.76988356	2.01769577	1.61110172	1.82891892	1.627	2.52931867	3.09744401	2.91494629	1.937	2.5335951	2.81501867	1.682	1.626375023	1.76152649	1.7284551	1.276	1.49362367	1.513	1.61169877	1.35904897	1.43082573	1.0540046	1.04017269	1.061	0.74554908	0.57732152	0.562	0.37915064	0.4746042	0.31173395	0.33183342	0.24240464	0.26120881	0.29665116	0.34014785	0.30961663	0.35484416
l2_60	PFL0330c::DNA-directed RNA polymerase III subunit, putative::52% identity to 98% of (M38723) RNA polymerase III [Saccharomyces cerevisiae]	1	9.26	16.08560698	14.94425315	1.141353828	13.09344463	0.93	-0.710475349	3.081668276	1.097	1.21811343	1.42194334	1.9848054	1.81933936	1.88092009	1.427	2.16934084	2.15129189	2.7839201	1.776	2.39549273	2.91611457	1.664	1.739177381	1.97529259	1.85230766	1.715	1.71816071	1.54	1.64514037	0.99800781	1.14303668	1.0196175	0.97869673	0.844	0.86620153	0.62931634	0.58	0.58978986	0.46241083	0.40961346	0.34818462	0.34367593	0.37217346	0.37356071	0.37023785	0.38851506	0.35711881
f35756_2	PFE1340w::transmembrane protein, putative::	1	4.01	7.158414698	6.246492607	0.911922091	6.849809508	0.87	-0.746340572	3.080728613	1.037	1.10536819	1.17796603	1.69385239	1.74749127	1.85428532	1.469	1.92777669	1.93655318	2.14420429	1.679	1.80307292	1.94075394	1.39	1.52451609	1.21250958	1.22646871	1.145	1.21480296	1.067	0.98466893	0.93627538	0.91839889	1.1267773	1.06886143	0.944	0.80462717	0.92873464	0.748	0.93132638	0.98016084	0.75918317	0.68675089	0.62055588	0.59803072	0.58323085	0.44611699	0.47099981	0.33437237
ks3365_1	PF10_0200::hypothetical protein, conserved::39% identity to 70% of (AL136882) hypothetical protein [Homo sapiens]	1	10.77	24.60250864	21.73783629	2.86467235	7.588245228	0.88	-0.50331939	3.080218866	1.215	1.40292267	1.5200373	1.85830407	1.59648859	1.73506317	1.325	2.01895534	1.4693336	2.05633964	1.515	2.13993914	2.7110752	1.429	1.607855162	1.593317	1.88299678	1.687	1.25263704	1.61	1.36274472	1.01858525	1.16288427	0.9948268	0.954926	0.715	0.71559397	0.61676588	0.526	0.37313236	0.22135691	0.25662531	0.23180247	0.24563671	0.24156905	0.26277433	0.25249438	0.43274601	0.36621736
e16790_2	NULL::::	1	8.79	13.30641234	11.82667051	1.479741828	7.992387786	0.89	-0.650519839	3.079117861	1.02	1.50985631	2.11866203	1.91016962	2.20658841	2.13331597	1.802	2.37419683	1.61639715	2.40779806	1.56	2.07024266	1.95072109	1.595	1.333425449	1.70428853	1.52787982	1.146	1.26908663	1.149	1.24198343	1.53021627	0.79931374	1.1691614	0.97049995	0.79	0.69812014	0.5988366	0.547	0.42503989	0.71659609	0.44333664	0.46360495	0.45356604	0.44287659	0.3753919	0.47751528	0.39568766	0.31503793
j26_5	PF10_0197::hypothetical protein::31% identity to 90% of (AE006651) Sun (fmu) protein (sun-2) [Sulfolobus solfataricus]	1	10.13	16.94464954	15.99221075	0.952438783	16.79080171	0.94	-0.721611168	3.078766644	1.018	1.26228165	1.63657634	1.87854432	2.01052839	1.90755472	2.032	1.97158972	2.70310529	2.57581977	2.479	2.06508003	2.38927731	1.87	1.93616066	1.58046777	2.00904126	1.741	1.61452829	1.67	1.20203933	1.48719063	1.17822095	1.0811944	0.98935257	1.143	0.76468706	0.55580644	0.593	0.50177276	0.41832705	0.49104265	0.38569623	0.33182503	0.34565977	0.35799569	0.31398263	0.34906585	0.35598147
m26091_3	PF13_0309::hypothetical protein::22% identity to 73% of hypothetical protein C0760c - malaria parasite (Plasmodium falciparum)	1	18.52	34.84117516	32.51114484	2.33003032	13.95309948	0.93	-0.632754009	3.077158648	1.371	1.60400435	2.40707515	2.65526226	2.21145941	3.04523875	2.183	2.54708087	2.37123647	2.87178475	2.818	2.23028646	2.64700031	2.175	2.378952213	1.92973583	2.92204252	2.082	1.81932567	2.058	1.63027741	1.49186733	1.2431765	1.071598	0.92049954	0.857	0.7147619	0.52801611	0.387	0.37990291	0.24480574	0.22783722	0.20679474	0.20685197	0.21701935	0.22248837	0.23287046	0.20561414	0.22860153
ks111_4	PF11_0310::hypothetical protein::24% identity to 93% of hypothetical protein C0530w - malaria parasite (Plasmodium falciparum)	1	18.45	35.87785697	34.65040461	1.227452356	28.22953122	0.97	-0.694528598	3.076896596	0.592	0.56953779	0.5265215	0.99556523	0.88044336	0.91826437	1.147	1.70397459	2.4350074	2.70376286	2.405	2.73235911	3.03856855	2.593	3.370603393	2.88876329	2.75215635	2.535	2.78820729	1.858	1.81699292	0.9802363	0.76412952	0.6677495	0.48606964	0.5	0.38858417	0.35589543	0.269	0.33777507	0.28982746	0.30433129	0.28758896	0.28549879	0.26415477	0.23530663	0.34407266	0.28212172	0.24224937
opfn0268	PF14_0028::hypothetical protein, conserved::30% identity to 48% of (BC006474) Unknown (protein for IMAGE:2820942) [Homo sapiens]	2	3.43	8.381935021	6.881605642	1.50032938	4.586729911	0.82	3.073360157	3.073360157	1.027	0.87871541	0.8861994	1.31561347	1.10694745	1.0514381	1.218	1.67318698	1.7621592	2.22436135	1.837	1.69336565	2.24261737	1.566	1.598595332	1.42744387	1.30319157	1.676	1.42453535	1.64	1.25034378	1.17759301	1.60043188	1.1075845	1.16066547	0.955	0.81211595	0.78261135	0.679	0.62213806	0.5402609	0.53545859	0.54824651	0.44494719	0.49197598	0.43582085	0.50760528	0.67302768	0.54705141
f62846_1	MAL7P1.15::hypothetical protein::27% identity to 56% of (AC116965) CG5792 PROTEIN. 6/101 [Dictyostelium discoideum]	1	11.5	23.64427788	21.75967907	1.884598812	11.54605369	0.92	-0.693988802	3.06763298	0.934	1.07398556	1.31630374	1.85324409	1.51611619	1.75281958	1.362	1.90054151	1.43289308	2.67755769	2.127	1.94504719	3.12542528	2.184	2.468183922	2.20658064	2.49568303	2.528	1.84729012	1.784	1.17510023	1.58353058	1.17551446	1.1427713	0.82213805	0.891	0.61574365	0.56387461	0.468	0.45964491	0.22698462	0.31913661	0.27316143	0.27472526	0.32405605	0.34151507	0.36762133	0.39927394	0.33778433
ks379_1	PF11_0106::60S Ribosomal protein L36, putative::45% identity to 64% of hypothetical protein F37C12.4 - Caenorhabditis elegans	1	6.55	14.78463353	12.58056427	2.204069256	5.707880656	0.85	-0.805872624	3.067099291	1.307	1.25995704	1.29953546	1.70397251	1.5648267	1.94687269	1.868	2.23683675	2.15129189	2.80087648	2.153	2.54650184	3.27208557	1.715	1.779584295	1.67041297	1.72187882	1.386	1.63673521	1.576	1.97769831	1.43574687	1.70688668	1.207547	1.15328831	1.191	0.90364537	0.77006088	0.825	0.54841429	0.72503767	0.42688632	0.45013924	0.36306831	0.35253369	0.31954092	0.38462873	0.36341101	0.41284753
kn63_3	PF07_0029::heat shock protein 86::100% identity to 100% of heat shock protein 86 - malaria parasite (Plasmodium falciparum)	2	6.22	12.23537316	10.44740768	1.78796548	5.843181987	0.85	3.065890216	3.065890216	1.756	1.96548648	1.58794858	1.90257949	1.31031403	1.42939773	1.22	1.56424627	1.57084655	2.12878947	1.635	2.07669603	2.4505043	1.764	1.901646584	2.03486676	2.34114135	2.249	1.94845509	1.921	1.70644993	1.73224968	1.72132127	1.2195425	1.19099355	1.181	0.85455228	0.88480798	0.782	0.67855927	0.49805306	0.44909429	0.41647499	0.37276447	0.43011074	0.46969768	0.47228222	0.51881704	0.5686605
c491	PFC0735w::40S ribosomal protein S15A, putative::100% identity to 100% of hypothetical protein C0735w - malaria parasite (Plasmodium falciparum)	1	6.99	12.09136318	10.26348293	1.827880244	5.614964638	0.85	-0.822778404	3.063783853	1.024	0.8973126	1.07232643	1.17899209	1.65007024	1.96843425	1.314	2.28301803	2.26061342	2.63747907	1.767	2.57489663	2.00767639	1.607	1.905013777	2.14583829	1.77229666	1.449	1.27319902	1.24	1.56432319	1.50496203	0.74789064	1.3474945	1.12705863	0.812	0.7480453	0.65441728	0.587	0.54991888	0.93982888	0.52805593	0.54343734	0.51928462	0.4487685	0.37905426	0.51414658	0.40644654	0.44355517
n132_181	PF14_0322::hypothetical protein::100% identity to 100% of HYPOTHETICAL PROTEIN IN CALMODULIN 3'REGION	1	5.71	10.79627894	9.848366387	0.947912557	10.38953046	0.91	-0.861746872	3.062798692	0.762	0.99262296	1.2014415	2.0746213	1.217764	1.25183281	1.427	1.7963373	2.31006839	2.06712998	2.081	1.84695592	2.11589154	1.918	1.930268023	2.02552178	1.90272538	1.992	1.92378071	1.718	1.60426729	1.44603564	1.20979652	1.1219791	0.98443446	0.953	0.65485168	0.59525075	0.787	0.61235837	0.56370976	0.60125993	0.51650593	0.56776557	0.6225804	0.52829545	0.41733527	0.45306836	0.41284753
n139_4	PF14_0758::hypothetical protein::21% identity to 84% of (NC_003074) hypothetical protein [Arabidopsis thaliana]	1	41.7	70.29366761	65.2224413	5.071226308	12.86127602	0.93	-0.596376842	3.05794798	0.341	0.47887666	0.79816634	1.00189029	1.70730507	1.73252656	1.691	4.03909473	1.41857727	5.06839956	3.012	4.9471572	6.89871768	3.829	2.028759762	4.32438383	3.50842401	1.92	1.33159509	0.835	0.90849646	0.92972798	0.54941546	0.6437585	0.60164441	0.32	0.42020343	0.29762537	0.203		0.14819658		0.15389376	0.13359189	0.13846031	0.14191645		0.14584258	0.09098568
i3248_1	PFI0625c::hypothetical protein::26% identity to 75% of (AC117072) POLYCOMBLIKE 2. 9/101 [Dictyostelium discoideum]	1	10.02	18.43821738	16.73409221	1.704125169	9.819755331	0.91	-0.659993542	3.057330627	1.144	1.22508741	1.57788759	2.29599867	1.37242	1.46237411	1.854	2.32683121	2.41158135	2.57736133	2.298	1.88954818	2.20132467	1.783	1.825041898	1.65756373	1.73722344	1.464	1.54379494	1.74	1.29214583	1.31134663	1.24768729	1.1371734	0.89672881	0.9	0.64403455	0.56835691	0.555	0.46867233	0.45490722	0.42688632	0.37992523	0.34259856	0.41439893	0.30672266	0.29697524	0.34667498	0.36166807
ks332_1	PF11_0418::hypothetical protein::27% identity to 71% of (AC116965) CG5792 PROTEIN. 6/101 [Dictyostelium discoideum]	2	8.95	19.29816416	15.801287	3.496877152	4.518685191	0.82	3.053874093	3.053874093	0.911	1.12977699	1.34648642	1.16760697	1.57335116	1.43700771	0.813	1.42807039	0.60387139	1.63089002	1.06	1.56946075	2.99300417	1.458	1.442860615	1.71830594	2.68639401	1.646	1.48951127	1.719	1.04690747	1.65181047	1.245883	1.239535	1.12541929	0.73	0.70644099	0.49036471	0.412	0.34003191	0.22886053	0.21878952	0.37319238	0.43740571	0.4576064	0.48251594	0.36369655	0.61445153	0.54250211
n151_33	PF14_0456::hypothetical protein, conserved::30% identity to 82% of beta transducin homolog - yeast (Candida albicans)	1	15.51	29.58567964	27.76330242	1.82237722	15.23466279	0.94	-0.616662574	3.053304206	0.964	1.09374498	1.65753657	1.84059397	1.75479791	1.98365406	1.581	2.24512568	1.90531839	2.53111667	2.076	2.04571992	2.77087824	1.982	2.261940814	2.11780333	2.37840688	2.257	1.55119731	1.704	1.41755178	1.49467337	1.07808125	0.9540421	0.78607215	0.786	0.58162811	0.5208444	0.433	0.3844166	0.23073644	0.26073789	0.23084063	0.19069166	0.245497	0.21699483	0.33753132	0.2546268	0.3787279
opfl0129	PFL1820w::hypothetical protein::32% identity to 65% of (AK009972) putative [Mus musculus]	1	8.06	15.63216919	14.6348052	0.997363991	14.67348465	0.94	-0.712393489	3.052569914	1.509	1.55402453	1.86294692	2.08474143	1.74627359	1.63740242	1.953	1.84370291	2.04197035	2.06558861	2.47	1.88696687	2.15433651	1.622	2.064115586	1.85147183	1.89176499	1.716	1.7864265	1.813	1.55967853	1.70512478	1.49668348	1.1747593	0.93771282	0.904	0.78049669	0.61318002	0.585	0.45437891	0.46803856	0.38082537	0.36549768	0.38461537	0.49590394	0.38088545	0.30090004	0.42915973	0.38896379
f62396_2	MAL7P1.144::hypothetical protein, conserved::43% identity to 80% of (AL034560) PFC0060c (MAL3P8.10), Serine/threonine protein kinase, len: 587 aa; Similarity to protein kinases; predicted using hexExon; alternatives exist for 5' donor [Plasmodium falciparum]	2	7.9	17.21934923	14.215525	3.003824233	4.732475637	0.83	3.050506486	3.050506486	0.668	0.48817522		0.67931198	0.55408264	0.51113336	0.606	0.72824488	1.4914583	1.66634416	2.034	2.02506908	2.73385722	2.932	1.847770699	3.31395915	2.26661081	1.741		1.847	1.64978503	1.04945146	1.20257923	0.9012619	0.54016844	0.903	0.54085588	0.46884963	0.642	0.48221338	0.44365176	0.54039367	0.55305569	0.49666019	0.69426553	0.78740741	0.68683699	0.65270533	0.39237574
opfi17664	PFI0105c::hypothetical protein::43% identity to 87% of (AL034560) PFC0060c (MAL3P8.10), Serine/threonine protein kinase, len: 587 aa; Similarity to protein kinases; predicted using hexExon; alternatives exist for 5' donor [Plasmodium falciparum]	1	16.03	26.29374622	24.77163933	1.522106888	16.27457278	0.94	-0.588644392	3.047115246	1.636	1.4738243	1.82941055	1.76848818	1.9338093	1.6982818	1.606	2.17881396	2.63412864	2.64672804	2.073	2.04313845	1.88095074	1.91	2.107889693	1.72998714	1.85449971	1.561	1.85469249	1.422	1.26892253	1.10089522	1.19085125	1.111583	1.00328708	0.661	0.49176284	0.33617325	0.327	0.34454562	0.34141489	0.26402797	0.32125322	0.25102348	0.27004671	0.25087165	0.2315622	0.30603035	0.30821399
f63399_1	MAL8P1.40::RNA-binding protein, putative::38% identity to 44% of (AP003412) putative ribonucleoprotein [Oryza sativa (japonica cultivar-group)]	1	2.86	7.332277762	5.839526616	1.492751145	3.911922382	0.8	-0.847764077	3.046819449	1.141	1.05306375	1.08657936	1.47247518	1.25916802	1.17953854	1.267	1.50977592	2.01203707	2.14882878	1.566	1.70498165	2.3437131	1.519	1.601120676	1.52907041	1.64515609	1.487	1.53886012	1.459	1.62934843	1.34034219	1.35324	1.0140196	1.00656585	1.033	0.88949994	0.77902549	0.842	0.7387419	0.82539864	0.66541627	0.64827749	0.53652229	0.60195862	0.44680793	0.48928963	0.5212079	0.51179444
f48181_2	MAL7P1.113::DEAD box helicase, putative::30% identity to 85% of (AC116989) PROBABLE ATP-DEPENDENT RNA HELICASE [Dictyostelium discoideum]	1	12.3	22.60271862	21.0964904	1.506228227	14.00617119	0.93	-0.664665381	3.045475843	1.099	1.2436846	1.6223233	1.85577408	1.89118746	2.1066812	1.634	1.99408841	1.81682005	2.53265822	2.099	2.44066647	3.10121931	1.798	2.16513277	1.86315303	2.07918783	1.965	1.730498	1.495	1.42405428	1.23090743	1.26933907	0.9868298	0.88033525	0.809	0.76219078	0.61407647	0.588	0.41375566	0.3310974	0.28623591	0.26450491	0.25856495	0.36922748	0.31313179	0.28912568	0.30603035	0.31162594
n175_11	PF14_0145::hypothetical protein::23% identity to 99% of (NC_000521) predicted using hexExon; MAL3P7.21 (PFC0960c), Hypothetical protein, len: 1929 aa [Plasmodium falciparum]	1	13.37	26.84653044	24.97489743	1.871633013	13.3439073	0.93	-0.576338246	3.045376618	1.184	1.00308386	1.48482413	1.35609397	1.26647451	1.30129738	1.642	2.14802634	1.81031282	2.71609475	2.299	1.77467813	2.36079966	1.858	2.00603076	1.79540191	2.1022047	1.86	1.72720792	1.475	1.41290712	1.24213147	1.14213459	0.8812694	0.83115455	0.647	0.66816504	0.45988502	0.429	0.32423397	0.2851377	0.24840012	0.2702759	0.25210083	0.29066845	0.28474848	0.20932176	0.29766232	0.32527382
f70761_1	NULL::::	1	4.5	8.280105681	7.011336526	1.268769156	5.526093139	0.85	-0.603722633	3.044043208	1.114	1.09142037	1.08490256	1.1461018	1.66103005	1.39261652	1.297	1.80462637	1.59687547	1.80045329	1.404	1.84179328	1.89091788	1.27	1.228199324	1.25222574	1.33168864	1.053	1.13831227	1.052	1.16859773	1.11586058	1.1231892	1.0292139	0.98443446	0.847	0.82210095	0.73151298	0.613	0.5709828	0.67720207	0.3586174	0.4886127	0.486964	0.43993064	0.37813866	0.42518481	0.51642621	0.62552656
m59497_4	MAL13P1.333::hypothetical protein::23% identity to 90% of (NC_000521) predicted using hexExon; MAL3P2.18 (PFC0245c), Hypothetical protein, len: 3934 aa [Plasmodium falciparum]	1	3.23	7.766953525	6.044071811	1.722881714	3.508117685	0.78	-0.631771505	3.041120771	1.482	1.86668907	1.50326912	2.27449335	1.4929786	1.07426789	1.182	1.37360004	1.55783209	1.85440517	1.881	1.24033871	1.60044555	1.328	1.745911766	1.16928918	1.56514509	1.734	1.55284225	1.323	0.85183156	1.10650719	1.48224889	1.0891914	0.89672881	0.93	0.9444176	0.79426531	0.819	0.68081609	0.41457523	0.53052345	0.52323881	0.5106658	0.62159842	0.47702242	0.51414658	0.59173835	0.46175231
opfh0019	MAL8P1.95::hypothetical protein::37% identity to 51% of hypothetical protein 48 - ateline herpesvirus 3 (strain 73)	2	15.05	26.64936386	25.14223384	1.507130016	16.68219303	0.94	3.040873446	3.040873446	1.485	1.26344403	1.38169968	1.19796734	1.18244886	1.27719921	1.099	1.89698907	1.54091327	2.5912346	1.785	1.86373471	2.99015626	2.513	2.362116049	2.86306454	2.51979599	2.784	2.49540425	2.932	1.93310966	2.4150479	2.00730591	1.3131074	1.09918951	0.948	0.77467206	0.44733455	0.313	0.28060156	0.3151522	0.28788095	0.27604693	0.28980822	0.39868712	0.34243067	0.37154614	0.44589576	0.4879107
f34582_1	MAL6P1.193::transcription or splicing factor-like protein, putative::40% identity to 51% of probable transcription or splicing factor - fission yeast (Schizosaccharomyces pombe)	1	3.37	7.220802438	5.817582197	1.403220241	4.145879619	0.81	-0.760072053	3.040846837	1.173	1.31226148	1.71706376	1.99113046	1.73409597	1.92657967	1.577	1.6838443	1.70099128	2.07637895	1.809	1.69852828	2.00910034	1.404	1.450436949	1.32581732	1.43910048	1.248	1.27977888	1.309	1.29214583	1.21313603	1.25580668	1.1467698	1.03853326	1.089	1.08504016	0.88301508	1.005	0.73573276	0.68564365	0.64567587	0.69925477	0.5785391	0.63240027	0.52463308	0.39117003	0.48654042	0.33437237
i4487_1	PFI1070c::hypothetical protein::45% identity to 22% of (XM_131246) RIKEN cDNA 2310066N05 [Mus musculus]	1	8.01	16.41921695	14.64146691	1.777750038	8.235953649	0.89	-0.679984577	3.04066286	1.36	1.51683015	1.86965432	2.02149084	1.76454004	1.88472493	1.555	1.88870014	2.32568571	2.2259029	2.028	1.89729229	2.52312238	1.669	1.662572795	1.48234561	1.65721244	1.672	1.80945604	1.862	1.67022151	1.12053728	1.42811923	1.0428088	1.03689392	0.972	0.87701866	0.68848282	0.625	0.48747939	0.42489272	0.44991679	0.3501083	0.32967032	0.36431754	0.44497674	0.28781742	0.29048973	0.36166807
opfblob0177	MAL8P1.155::hypothetical protein::28% identity to 96% of (BC012382) Unknown (protein for MGC:21495) [Homo sapiens]	1	2.94	8.320089521	6.061301063	2.258788458	2.683430155	0.73	-0.799568182	3.038564105	1.695	1.26809326	1.60555512	1.46741504	1.40164639	1.76042956	1.43	1.58674496	2.14478466	2.06712998	2.031	1.46878816	1.55345739	1.206	1.436126129	1.00458408	1.51253519	1.723	2.11788604	2.52	1.47607452	1.86413265	1.21972032	1.0947893	1.12787834	1.028	0.78964961	0.76378562	0.741	0.6319177	0.69502317	0.70571957	0.62711708	0.63025207	0.6461481	0.4477235	0.49713917	0.59412922	0.36508005
ks42_1	PF11_0090::hypothetical protein::32% identity to 98% of hypothetical protein SPBC19F5.05c SPBC25D12.01c - fission yeast (Schizosaccharomyces pombe)	2	5.32	11.85312044	10.3765469	1.476573544	7.0274501	0.88	3.03417427	3.03417427	1.088	1.04027817	1.16119784	1.22073751	1.44305027	1.34061535	1.029	1.6258215	1.3469976	1.87290311	1.743	2.04313845	2.93462508	1.618	1.95973141	1.69377551	1.87422844	1.83	1.42782523	1.779	1.16488193	1.41329877	1.30001255	1.0036235	1.09673055	0.986	0.75719828	0.71716961	0.682	0.50026821	0.45396925	0.38905053	0.45879577	0.4988149	0.49492196	0.36623601	0.38855351	0.571416	0.42422073
ks2_11	PF11_0161::falcipain-2 precursor, putative::93% identity to 100% of (AF251193) cysteine protease falcipain-2 [Plasmodium falciparum]	2	17.47	37.11415332	34.66891605	2.445237267	14.1781399	0.93	3.031308719	3.031308719	0.819		0.84427884	1.22579757	0.97542896	1.33681036	1.511	1.95382767	2.79680951	3.26178005	2.785	2.46260789	2.76945445	2.498	2.542263164	2.23344728	2.42224844	2.205	2.39094941	2.122	1.85415032	1.31882937	1.27475207	1.0300136	0.85164651	0.723	0.58412439	0.40699374	0.352	0.29564722	0.26825457	0.22865972	0.1923672	0.19284637	0.24255103	0.19318949	0.20147219	0.2737537	0.31276328
m42966_1	PF13_0310::hypothetical protein::25% identity to 96% of hypothetical protein PFB0680w - malaria parasite (Plasmodium falciparum)	1	9.17	18.84386641	16.34957658	2.494289824	6.554802263	0.87	-0.531718306	3.029363873	1.396	1.79927443	1.90151379	1.4130195	2.09820743	1.90755472	1.296	2.00237734	1.16869941	2.2505667	1.638	1.69465623	2.59289274	1.355	1.463064072	1.64120997	1.73941549	1.467	1.30774323	1.35	1.03111564	1.26270902	1.07447255	1.0044232	1.0582056	0.717	0.80129882	0.61049062	0.532	0.37388466	0.31046244	0.28047829	0.38184891	0.34475327	0.41243495	0.28108614	0.25903568	0.41122828	0.33892167
m57785_3	PF13_0224::60S ribosomal subunit protein L18, putative::50% identity to 84% of (AJ009692) ribosomal protein L18a [Podocoryne carnea]	1	13.41	20.91642701	19.24377419	1.672652819	11.50494231	0.92	-0.725050789	3.028727348	0.862	0.86825451	1.34313282	1.42313962	2.21511272	2.47829923	1.941	2.85022024	2.72523015	2.92265371	2.173	2.76720727	1.94075394	1.934	1.945420691	1.95426641	1.68570951	1.408	1.37436408	1.41	1.8346427	1.51899212	0.62970769	1.1939521	0.9008272	0.805	0.67482174	0.56028875	0.522	0.47694742	0.68845753	0.36026244	0.41358949	0.34690798	0.35842563	0.31954092	0.26034394	0.27733998	0.2490733
j504_4	PF10_0275::protoporphyrinogen oxidase, putative::26% identity to 97% of protoporphyrinogen oxidase - Aquifex aeolicus	2	4.13	8.703792727	7.753860429	0.949932298	8.16254005	0.89	3.028591187	3.028591187	1.044	0.89847491	1.40769041	1.2346527	1.3407581	1.23153971	1.3	1.57135115	1.73092457	1.74341847	1.684	1.91536166	2.00198093	1.792	2.07169192	1.63303316	1.83805913	1.715	1.82343817	1.746	1.65535856	1.50870345	1.58870379	1.0675995	1.07541888	1.251	0.81294802	0.78619715	0.791	0.41300339	0.51587416	0.43017639	0.56748321	0.55806938	0.71685126	0.55576312	0.54162006	0.64433728	0.59936818
b534	PFB0830w::Ribosomal protein S26e, putative::100% identity to 100% of ribosomal protein S26 PFB0830w - malaria parasite (Plasmodium falciparum)	1	8.35	16.42610958	11.89845013	4.527659446	2.627947237	0.72	-0.913043318	3.026946629	0.656	1.25530781	1.12682302	1.56608614	2.0239237	2.87147867	1.308	3.13204499	1.83243737	3.52229107	1.954	3.7442482	2.5330897	1.732	1.353628906	2.52547753	2.33675725	1.255	1.482109	1.34	2.22293656	2.11106235	0.70188048	2.0432336	1.45984831	0.772	0.85788068	0.56208165	0.482	0.59505586	0.99704401	0.54203869	0.68290354	0.55375995	0.49393998	0.44955469	0.38593698	0.38971051	0.37190396
km993_1	PF10_0099::hypothetical protein::36% identity to 87% of (NC_002753) component of a tRNA splicing complex [Guillardia theta]	1	7.56	17.88645457	15.64990667	2.236547891	6.997349235	0.87	-0.637758676	3.026293754	1.137	1.34829348	1.32887988	1.48765529	1.5916176	1.63359743	1.278	2.04855876	1.38343811	2.21357101	1.655	2.04442919	2.847768	1.456	1.81914926	1.61784757	1.6813254	1.433	1.51418565	1.492	1.49000851	1.21781272	1.48585748	1.1707608	1.15656708	0.912	0.79880254	0.60062955	0.609	0.44685609	0.32171787	0.30762137	0.34048995	0.23809523	0.31914609	0.38180103	0.41995179	0.47578154	0.41739682
d42243_38	NULL::::	1	14.41	29.81385883	28.79101089	1.022847935	28.14788975	0.97	-0.704099181	3.025332796	1.267	1.28901506	1.26180705	1.88233939	1.37485549	1.51564366	1.671	1.81054705	2.233283	2.42937875	2.263	2.27933209	2.37646244	2.263	2.352856219	2.38413483	2.39484734	2.284	2.41562379	2.229	2.24708884	1.80240022	1.4614992	1.1603647	0.84263001	0.887	0.62572865	0.38189281	0.3	0.26329905	0.2973311	0.20480673	0.20487107	0.24779142	0.29557839	0.25453402	0.32183221	0.40883741	0.35370682
m38941_3	MAL13P1.335::phosphatidylserine synthase i; putative::36% identity to 37% of (NC_003070) putative phosphatidylserine synthase [Arabidopsis thaliana]	1	3.04	7.747312148	6.214600001	1.532712147	4.054642624	0.8	-1.039819446	3.021030409	0.965	0.81478769	0.79648949	1.24224276	0.763538	0.79143232	1.102	1.27886909	2.51049129	2.35847048	2.013	1.79920102	2.02333917	1.933	1.888177613	1.88301104	1.80188982	2.05	1.77737929	1.641	1.46214054	1.02419733	1.03838618	1.0811944	0.94836856	1.035	0.91113419	0.8238486	0.712	0.89596904	0.71940997	0.86775539	0.71656782	0.60008616	0.68542764	0.59147117	0.5494696	0.64075103	0.48108679
kn7264_1	PFI1070c::hypothetical protein::29% identity to 71% of (Z49910) similarity to 35.1KD hypothetical yeast protein (Swiss Prot accession number P38805), contains similarity to Pfam domain: PF01945 (Domain of unknown function), Score=96.8, E-value=1.3e-25, N=1~cDNA EST CEMSE65F comes from t	1	11.72	22.82788657	20.98378015	1.844106414	11.37883367	0.92	-0.632617718	3.0203961	1.395	1.52612874	2.11866203	2.11004166	2.00200408	2.37556527	1.817	2.17881396	2.48316087	2.44016909	2.213	1.65851733	2.22553064	1.729	2.023708873	1.60266199	1.70763029	1.554	1.50020352	1.747	1.70180527	1.26738572	1.48224889	1.1427713	0.97213929	1.013	0.81211595	0.54773828	0.534	0.45889264	0.38831255	0.28047829	0.26642858	0.23270847	0.29852434	0.25087165	0.26950177	0.32276638	0.26727043
d65681_1	NULL::::	1	8	15.49212505	13.77869409	1.71343096	8.04158114	0.89	-0.616177619	3.019959583	1.268	1.1425625	1.48398568	1.72547768	1.73044265	2.3578087	1.448	2.17407733	2.04587472	2.34305565	1.716	2.03281319	2.34228915	1.417	1.327532811	1.48117744	1.44677286	1.135	1.24276731	1.368	1.26427776	1.13550275	1.3559465	1.1499686	1.07787793	0.899	0.8137801	0.69744743	0.658	0.43181044	0.56183383	0.38658299	0.39146726	0.31781942	0.33976783	0.36257364	0.3453809	0.35145671	0.37076665
f20625_1	PFD0740w::Plasmodium falciparum protein kinase, putative::41% identity to 65% of (AJ294903) cyclin dependent kinase C [Lycopersicon esculentum]	1	6.12	12.05472244	10.22900792	1.825714519	5.602742278	0.85	-0.656039281	3.01580548	1.049	1.43662992	1.66256706	1.70776758	1.81568619	2.01155706	1.428	2.16697259	1.18171387	2.1935317	1.524	2.08831219	2.42772228	1.467	1.146543848	1.52439784	1.8336749	1.306	1.31021068	1.166	1.33023209	1.32163541	1.26392618	0.9828313	1.00738547	0.88	0.91279834	0.80771228	0.711	0.48747939	0.46803856	0.38000286	0.42416969	0.40831717	0.43109274	0.45687942	0.4932144	0.43991861	0.35370682
m14235_1	MAL13P1.43::hypothetical protein::	1	11.58	20.92670282	18.68148149	2.245221334	8.320552281	0.89	-0.685991127	3.013758298	1.307	1.1518611	1.55273532	2.32888888	2.49763411	2.37302866	1.989	2.2013125	3.25882322	2.47562322	2.255	2.19543814	2.33801747	1.766	1.889019361	1.68910294	1.77996891	1.627	1.30527577	1.669	1.5104451	1.10089522	1.25670889	1.0324127	0.85492518	0.942	0.81627637	0.74316699	0.591	0.6236426	0.5468266	0.47459233	0.34337545	0.33505708	0.33387592	0.24080018	0.22763741	0.29766232	0.22177759
n132_173	PF14_0326::hypothetical protein::27% identity to 32% of probable membrane protein YLR106c - yeast (Saccharomyces cerevisiae)	1	11.49	24.08563535	21.52590471	2.559730641	8.409441358	0.89	-0.624821025	3.012456269	0.933	1.24484684	1.27270639	1.30675842	1.53438263	1.76423455	1.193	1.94672294	1.03334896	2.47254029	1.761	2.1709154	3.03144896	1.766	1.796420459	1.89001981	2.06603539	1.856	1.64907249	1.29	1.3097955	1.35904897	1.16288427	1.1187803	1.12214052	0.671	0.75553408	0.49036471	0.402	0.3009132	0.19040445	0.19822659	0.27893243	0.28980822	0.37610139	0.30031353	0.27735133	0.40405568	0.34915756
ks711_8	PF11_0259::hypothetical protein::26% identity to 74% of hypothetical protein C15H11.9 - Caenorhabditis elegans	1	7.41	14.45863488	12.80195664	1.656678235	7.727485261	0.89	-0.78273766	3.011985879	1.098	1.22160042	1.53932073	1.57620626	1.92284935	1.79467417	1.409	2.45234992	1.7842839	2.6852651	1.981	2.20963562	2.9303534	1.77	1.60869701	2.04304357	2.0506909	1.409	1.52734535	1.659	1.78262245	1.38897991	1.28287157	1.1715605	1.19919043	0.836	0.89948494	0.72254837	0.631	0.55368029	0.60310379	0.42935389	0.47226147	0.37707389	0.40948899	0.44497674	0.31398263	0.49610386	0.30480204
ks592_1	PF11_0313::ribosomal phosphoprotein P0::96% identity to 100% of 60S ACIDIC RIBOSOMAL PROTEIN P0	1	7	12.83150996	11.40406548	1.427444483	7.989148172	0.89	-0.877595329	3.003411991	0.832	0.8252486	1.01028409	1.59771143	1.4795833	1.48013068	1.648	1.99645666	2.94777759	2.55886339	2.226	2.37742336	2.64415258	2.027	2.099471611	1.93791278	1.64625205	1.448	1.64578242	1.559	1.49836896	1.08031767	1.34060971	0.9628388	0.90410597	1.118	0.83957473	0.86867166	0.808	0.71993484	0.8544752	0.53463603	0.48572718	0.48049989	0.44091261	0.32686562	0.59918354	0.41242369	0.35939345
f42308_1	MAL8P1.154::hypothetical protein::23% identity to 99% of hypothetical protein C0760c - malaria parasite (Plasmodium falciparum)	1	6.5	16.07706008	13.38663459	2.690425488	4.975657067	0.83	-0.607758492	3.002328056	1.231	1.49125912	1.81599597	1.22959264	2.09820743	2.27536791	1.319	2.09000355	1.06718653	2.46483288	1.953	1.50363633	2.07032733	1.303	1.576708279	1.27675632	1.59583421	1.135	1.67456929	1.561	1.34602392	1.39085057	1.39564157	1.2091464	1.3286997	0.998	0.88700366	0.61049062	0.621	0.40773738	0.29264134	0.33723197	0.38377255	0.38353803	0.39475919	0.40652197	0.36892961	0.50566732	0.46402696
n134_118	PF14_0585::ribosomal protein S28e, putative::76% identity to 88% of 40S RIBOSOMAL PROTEIN S28 (S33)	1	4.38	9.59677415	7.702901002	1.893873148	4.067273994	0.8	-0.863385656	3.001021412	1.133	1.33550803	1.14191441	1.4421148	1.08137445	1.58920624	1.246	1.99053597	2.30616403	2.48641375	1.781	2.58264058	2.75663941	1.549	1.513572564	1.53958343	1.56076099	1.15	1.57422675	1.551	1.57082569	1.34688965	1.471423	1.2219416	1.26312535	1.026	0.84955983	0.72523777	0.886	0.51456158	0.87886194	0.57329437	0.67039972	0.48804137	0.47331821	0.42849612	0.52592094	0.43035518	0.46630161
opfl0079	PFL0900c::arginyl-tRNA synthetase, putative::	1	11.26	19.11004622	18.23835627	0.871689942	20.92298579	0.95	-0.746171243	2.996245875	0.887	0.8205993	1.15449055	1.81782373	1.51733401	1.41925115	1.679	2.05803189	2.43761026	2.70838734	2.053	2.15929925	2.64984804	2.06	2.339387248	1.94842581	1.74051158	2.107	1.71569325	1.616	1.54481557	1.05319288	1.11597191	1.0324127	0.85082679	0.807	0.78465711	0.60690476	0.514	0.5303595	0.41176138	0.37342271	0.3443373	0.33613445	0.39475919	0.36074245	0.29828351	0.3502613	0.30480204
opfl0056	PFL1185c::cytochrome c heme lyase, putative::	1	8.79	18.60664241	16.88070614	1.725936266	9.780608053	0.91	-0.796063606	2.995074308	0.618	0.64276403	0.69001144	0.9108094	1.0083086	1.03875491	0.968	1.43043864	1.93134731	2.14266274	2.152	2.31288967	2.86485473	1.971	2.437878787	2.35142759	1.98931266	1.977	1.64496	1.665	1.3432371	1.23090743	1.1249935	0.8452829	0.71148135	0.715	0.67066131	0.67682881	0.604	0.38215978	0.42958248	0.30844387	0.36645953	0.41693599	0.47135423	0.29207322	0.52068788	0.46382724	0.37645325
opff72513	MAL6P1.166::hypothetical protein::27% identity to 37% of (NC_000521) predicted using hexExon; MAL3P2.18 (PFC0245c), Hypothetical protein, len: 3934 aa [Plasmodium falciparum]	1	7.87	16.09951059	13.81940582	2.280104762	6.06086442	0.86	-0.755167728	2.994762592	1.39	1.81438463	1.8880994	2.18341238	1.79985525	2.95011461	1.917	2.41445742	2.48316087	2.37234393	2.675	1.57204222	1.34984205	1.87	2.132302191	1.42393948	1.6396759		2.32103858	2.207	1.49093748	1.65648717	1.07447255	1.5090339	1.31640443	1.172	0.85538441	0.60959417	0.618	0.53336864	0.64812551	0.58480961	0.45206292	0.35229475	0.44189459	0.36074245		0.35145671	0.27409436
i9338_1	PFI0555c::hypothetical protein::23% identity to 65% of hypothetical protein PFB0870w - malaria parasite (Plasmodium falciparum)	1	6.01	11.04733952	10.20987583	0.837463694	12.19142501	0.92	-0.81898823	2.991083729	1.041	1.1425625	1.49320823	2.33015396	1.62206167	1.99760564	1.777	2.10184492	1.8844952	2.40317358	1.943	1.83275844	1.75849676	1.619	1.729917551	1.60266199	1.91587795	1.739	2.11788604	1.701	1.83371372	1.28702788	1.48856398	1.1227788	1.09017311	1.164	0.85704856	0.78171485	0.659	0.74626472	0.4924253	0.45896451	0.45398659	0.41154923	0.41341695	0.35891127	0.54816136	0.48534497	0.44355517
f45432_1	MAL7P1.24::hypothetical protein, conserved::62% identity to 100% of (AK012832) putative [Mus musculus]	1	4.25	9.745546928	8.196507425	1.549039502	5.291348228	0.84	-0.689680652	2.99036805	1.396	1.4831229	1.52590624	1.81655865	1.31031403	1.68813521	1.334	1.52635392	1.98600815	1.52761064	1.433	1.7011096	2.18281416	1.446	1.654154713	1.54191978	1.58706587	1.53	1.22385027	1.549	1.5271659	1.10744257	1.36677239	1.0148193	0.96804089	1.033	0.842071	0.81936625	0.752	0.70714602	0.66313279	0.52970094	0.42705519	0.36199094	0.39279521	0.39461928	0.58871743	0.38971051	0.47312555
d42243_37	PFD0070c::rifin::30% identity to 99% of rifin PFB0060w - malaria parasite (Plasmodium falciparum)	1	16.73	32.87143822	31.30613018	1.565308034	19.99998051	0.95	-0.670887968	2.99002867	1.2	1.49009674	1.16455154	2.67803265	1.37242	1.13641565	1.612	1.81765179	2.49877818	2.31685048	2.205	2.07024266	2.22268291	2.098	2.394946629	2.49277029	2.30278012	2.134	2.45099042	2.262	2.19878451	1.64619839	1.12048271	1.1859551	0.85410556	0.718	0.50257992	0.38458219	0.233	0.26555589	0.28888952	0.20809679	0.20390923	0.23378581	0.27299266	0.21516365	0.24333655	0.33352527	0.34233362
d8137_1	PFD0880w::hypothetical protein::26% identity to 84% of (AY062722) Unknown protein [Arabidopsis thaliana]	1	3.17	6.56871943	5.413461297	1.155258133	4.685932208	0.82	-0.816860211	2.988905062	1.311	1.32853405	1.40098311	1.95950517	1.47471216	1.64247564	1.356	1.56661452	1.98470664	2.05633964	1.728	1.65464528	2.1059244	1.498	1.553979377	1.30829553	1.47198178	1.725	1.36942917	1.586	1.12772465	1.12802001	1.31444714	1.1131824	0.97951645	1.272	0.96688388	0.92783814	0.851	0.92455579	0.67814001	0.68762423	0.5953765	0.53005818	0.56071513	0.59147117	0.49713917	0.47817241	0.44355517
f68157_1	MAL6P1.29::hypothetical protein::32% identity to 71% of (AC116965) CG5792 PROTEIN. 6/101 [Dictyostelium discoideum]	1	3.82	9.816296747	7.263497739	2.552799009	2.845307333	0.74	-0.598676484	2.98879729	1.47	1.52380413	1.70532587	1.92534973	1.5514314	1.70842839	1.434	1.47662006	1.65934489	1.71721312	1.597	1.42361458	1.7385623	1.3	1.708872246	1.08635254	1.4643094	1.427	1.40808577	1.431	1.12307999	0.89324968	1.18273175	0.911658	0.8737778	1.085	0.94358548	0.94218156	0.876	0.96668363	0.59560015	0.57822946	0.51169676	0.46649428	0.44385857	0.39553489	0.28520089	0.51044902	0.41739682
m43418_2	PF13_0014::40S ribosomal protein S7 homologue, putative::42% identity to 98% of 40S RIBOSOMAL PROTEIN S7	1	13.41	24.7208169	19.38537575	5.335441142	3.633322014	0.78	-0.848418316	2.986247152	0.998	1.31226148	1.68436574	1.24603782	2.66568526	2.89050361	1.502	2.98521179	1.84284896	3.26023867	2.374	3.43190472	2.5302418	2.058	2.328443721	2.67266097	2.31264429	2.104	1.46894929	1.671	1.47514566	2.20366099	0.78217271	1.8353116	1.04754976	0.704	0.48011364	0.45540271	0.415	0.58076249	0.65281527	0.50831548	0.5934528	0.44494719	0.40948899	0.43398967	0.28520089	0.38851506	0.2820556
a3310_20	PFA0480w::phenylalanyl-tRNA synthetase beta chain, putative::51% identity to 93% of (AY094460) AT4g39280/T22F8_180 [Arabidopsis thaliana]	1	6.78	11.15328345	9.916945186	1.236338265	8.021223208	0.89	-0.748109893	2.981471944	1.259	1.35526746	1.65334452	2.05185106	2.00078626	1.68433022	1.883	2.09710843	2.32828873	2.36309496	2.009	1.93084987	2.04612136	1.615	1.55734667	1.5816358	1.45882921	1.457	1.28142381	1.43	1.32837414	1.15327426	0.78127056	1.0707983	1.10492733	0.94	0.82126887	0.77902549	0.662	0.78538347	0.82164682	0.59632484	0.55113204	0.53759966	0.5381294	0.42117141	0.3022083	0.36102015	0.32072453
n132_41	NULL::::	1	2.97	7.098549783	5.277525687	1.821024096	2.898108652	0.74	-0.895172283	2.979360453	0.858	0.78224268	1.09831705	1.13471668	0.98517109	1.18968513	1.12	1.56424627	2.19423963	1.92068914	1.58	2.07669603	2.47755817	1.461	1.486634721	1.48234561	1.54212822	1.129	1.43111521	1.231	1.48164816	1.04103345	1.33609891	1.015619	1.12869796	1.113	0.93526463	0.84088138	0.894	0.81020881	0.70815451	0.53216851	0.55978857	0.4589528	0.51848966	0.52463308	0.9066249	0.46024092	0.5686605
d42356_1	MAL8P1.23::ubiquitin-protein ligase 1, putative::31% identity to 49% of (AL356834) related to TOM1 protein [Neurospora crassa]	1	5.36	10.56608381	8.749001495	1.817082312	4.814862505	0.83	-0.688020338	2.976595798	1.002	1.1472118	1.29450506	1.58506132	1.61962617	1.61837763	1.291	1.67437117	1.44720905	1.92839656	1.651	1.94246587	2.40778782	1.537	1.892386553	1.44029324	1.50924705	1.688	1.06346663	1.266	0.81281638	0.89792638	1.10514602	0.8756715	0.91967982	1.012	0.94275345	0.89018674	0.911	0.826759	0.41082341	0.45896451	0.46264312	0.42555484	0.49884992	0.46786647	0.42256832	0.43872319	0.34233362
opfm60535	PF13_0172::hypothetical protein::29% identity to 48% of (NC_003076) putative protein [Arabidopsis thaliana]	1	8.63	18.2442033	16.87198021	1.372223094	12.29536238	0.92	-0.804341996	2.976351267	1.275	1.21695119	1.11760048	1.94052999	1.18975543	1.06158469	1.656	1.61634838	2.44411749	2.17040946	2.651	1.63141328	1.89518956	2.171	2.588562715	2.27666783	2.2118086	2.129	2.35393775	2.161	1.86715532	1.46567781	1.32166443	1.1483692	0.98935257	1.036	0.66566881	0.59525075	0.471	0.48146111	0.43614815	0.35614986	0.30874937	0.36845508	0.4252008	0.36715158	0.33099002	0.47578154	0.41398484
m44300_12	PF13_0150::DNA-directed RNA polymerase 3 largest subunit::99% identity to 77% of DNA-DIRECTED RNA POLYMERASE III LARGEST SUBUNIT	1	7.96	15.90740278	14.7275986	1.179804179	12.48308732	0.93	-0.757840424	2.976103397	1.152	1.12745237	1.70700277	1.69258747	1.74505577	1.67798862	1.637	1.9419863	1.73092457	2.28910376	2.011	2.23932114	2.37361471	1.819	2.100313359	2.09093655	2.01561755	1.818	1.64249254	1.356	1.53924193	1.52179816	1.29911045	1.2019491	1.09836989	1.025	0.95357058	0.73509883	0.659	0.57474421	0.41738908	0.29939618	0.34529912	0.31135531	0.39966912	0.38088545	0.29305047	0.46024092	0.40829824
opff72449	MAL6P1.206::hypothetical protein, conserved::45% identity to 76% of (NC_003070) unknown protein [Arabidopsis thaliana]	1	10.82	19.09792164	17.56348854	1.534433101	11.44623935	0.92	-0.723745427	2.974038062	1.058	1.41105889	1.41355925	2.31117878	1.87657433	1.54481505	1.483	2.0556635	2.39596388	2.12570636	2.457	1.97731403	2.61709888	1.866	1.86123967	2.08860033	1.96739175	2.145	1.93776284	1.689	1.42869894	1.29451051	0.8976492	0.983631	0.89017137	0.795	0.80046674	0.66427834	0.555	0.54540519	0.54776454	0.37095517	0.37030685	0.33936651	0.41439893	0.29939792	0.22371264	0.31798465	0.30139005
m38757_3	PF13_0137::hypothetical protein::23% identity to 96% of (AL034559) hypothetical protein, PFC0960c [Plasmodium falciparum]	1	6.67	13.4284242	12.23844667	1.189977533	10.28460314	0.91	-0.888130346	2.972435571	0.653	0.72063965	1.10921639	1.01707048	1.35050024	1.47378893	1.206	1.96093255	1.72441734	2.42475426	2.018	2.38903936	2.67120645	1.871	2.045595926	1.9519302	2.10110874	1.729	1.94845509	1.384	1.63492207	1.37869114	1.4687165	1.2387353	1.15574736	0.987	0.77383999	0.70013684	0.65	0.50628644	0.47366626	0.42441875	0.44533007	0.42986423	0.4998319	0.53745134	0.48144005	0.49132216	0.3741786
opfm60543	PF13_0158::hypothetical protein::28% identity to 32% of (AC079286) unknown protein; 6107-8789 [Arabidopsis thaliana]	1	11.45	22.140473	19.57554285	2.564930148	7.631998424	0.88	-0.671530943	2.971370374	1.443	1.62027693	1.74389274	2.16696734	2.22485485	2.70913355	2.126	2.85258835	2.93085877	3.36968419	2.375	2.29611088	2.7082273	1.704	1.461380375	1.40641768	1.31415196	1.051	1.35626956	1.34	1.22619161	1.49093194	1.47593379	1.327502	1.05984493	1.128	0.86037696	0.80502288	0.727	0.46190178	0.64624963	0.36190748	0.36453585	0.21870286	0.28084858	0.24995607	0.24595306	0.27853542	0.2877422
b319	PFB0455w::ribosomal L37ae protein, putative::	1	8.15	14.97312622	12.18332499	2.789801233	4.367094274	0.81	-0.882028605	2.970665851	1.022	1.32737168	1.0958019	1.27892819	1.69390976	2.18785376	1.491	2.75904145	1.87148074	3.42980175	2.165	2.88853054	2.67120645	1.781	1.672674473	2.23227925	2.01452158	1.373	1.45496716	1.458	1.3534554	2.11948047	1.03026668	1.6017991	1.28443702	0.898	0.81128387	0.58359678	0.579	0.51004785	0.81132935	0.47294727	0.63000255	0.50204695	0.49884992	0.4037752	0.34799743	0.41361911	0.39919968
n187_2	PF14_0678::exported protein 2::	2	5.49	10.15943197	8.039418017	2.120013956	3.792153346	0.79	2.97005382	2.97005382	1.249	1.42384448	1.09077141	1.33711879	1.2031508	0.82314032	0.764	0.92007524	1.21164715	1.43974608	1.229	1.90632697	2.22695459	1.588	1.920166244	2.29769402	2.18988795	2.208	2.3391332	2.234	2.09288607	1.59849605	2.18683586	1.2699236	1.19181326	1.174	1.14744655	0.89018674	0.871	0.67479786	0.76724557	0.52312079	0.50592576	0.51282052	0.54893131	0.49716535	0.77449052	0.75909867	0.7642797
e1220_1	PFE1535w::hypothetical protein::	1	4.35	9.066136643	7.672904449	1.393232195	5.507268981	0.85	-0.877610196	2.968592875	0.74	0.75086004	1.21737134	1.15748692	1.31883834	1.41544631	1.417	1.71700016	1.49536267	2.11799894	1.856	1.66626144	2.70537957	1.763	1.745911766	1.38305528	1.6911897	1.395	1.47881902	1.582	1.13422715	1.47690186	1.42451064	1.1843557	1.09099272	1.18	0.9277759	0.81398749	0.753	0.51155245	0.51587416	0.54532876	0.38954358	0.46864899	0.52143565	0.65922483	0.57301831	0.72682202	0.37645325
n164_5	NULL::::	1	8.07	21.34520581	15.86507215	5.480133659	2.895015548	0.74	-0.619184258	2.967677039	1.429	1.59121877	2.02224487	2.93356515	2.27600086	2.55059343	1.304	2.30314847	2.32308285	2.78854458	2.416	1.1215966	1.52497974	1.044	1.293860383	0.83403838	1.99369677	1.324	1.70582342	2.375	2.4096523	1.91744696	1.54900873	1.2115455	0.97869673	0.805	0.53170295	0.62483404	0.523	0.51907527	0.48961148	0.52558836	0.4674523	0.39646627	0.45466044	0.24904049	0.27735133	0.29527145	0.26840776
j43_19	PF10_0054::hypothetical protein::30% identity to 68% of (AE003462) CG3735 gene product [Drosophila melanogaster]	2	5.9	14.23122469	12.28405863	1.947166063	6.308685665	0.86	2.967647215	2.967647215	1.345	1.43314307	1.83611795	1.74065795	1.98860863	1.74140477	1.268	1.40557185	1.21034572	1.59235296	1.558	1.6533547	2.33374596	1.375	1.607013414	1.49169046	2.26880273	1.644	1.53392521	1.729	1.42312531	1.28796316	1.45247761	1.1331749	1.00164774	0.878	0.89532452	0.77633609	0.657	0.55067115	0.44740358	0.34956973	0.32606239	0.41262657	0.39377718	0.35433332	0.31790742	0.50327646	0.44469251
opfblob0181	MAL8P1.2::hypothetical protein with DNAJ domain::26% identity to 42% of protein with DnaJ domain (RESA-like) PFB0085c - malaria parasite (Plasmodium falciparum)	1	38	74.66914237	71.78247646	2.886665912	24.86691521	0.96	-0.731585332	2.967426708	0.215	0.17899759	0.44184208	0.4781749	0.47127466	0.69884487	1.211	1.52161729	3.15861193	3.1523349	4.782	3.45642762	4.33003109	4.213	3.492665682	4.00081437	4.27345988	3.785	3.28992	2.438	1.54667341	0.91850387	0.83810666	0.5981756	0.40410175	0.483	0.23880868	0.18287824	0.204		0.21197737	0.13571531	0.11061114	0.12712777	0.16104604	0.15931266		0.25701767	0.14443977
m59170_2	PF13_0268::ribosomal protein L17, putative::54% identity to 76% of (AF401571) ribosomal protein L17 [Ictalurus punctatus]	1	10.66	20.57828519	17.05081619	3.527469	4.833725312	0.83	-0.981118373	2.966967228	1.166	1.84809202	1.53596713	1.22959264	2.19197514	2.8473805	1.683	2.05803189	2.71742141	4.54429476	2.779	3.67584246	4.50659281	2.386	2.611291516	3.17144841	2.60638314	1.911	2.53652841	1.936	1.74360722	2.2981304	1.16468857	1.8792949	1.43525797	1.044	0.75553408	0.64276326	0.605	0.6589999	0.83477816	0.61277517	0.54824651	0.45248867	0.49492196	0.43490524	0.39117003	0.37895163	0.29115419
opfi17637	PFI0925w::gamma-glutamylcysteine synthetase::99% identity to 100% of glutamate--cysteine ligase (EC 6.3.2.2) - malaria parasite (Plasmodium falciparum)	1	6.68	11.78282506	11.03145535	0.751369711	14.68179405	0.94	-0.795485837	2.966917159	1.168	1.1681336	1.3582242	2.14040204	1.64276361	1.60442605	1.537	1.81765179	1.88189234	2.10258412	1.723	1.59656496	1.78412668	1.727	2.144087465	1.92039099	1.85340362	2.184	2.00191633	1.696	1.76404381	1.25803233	1.04921207	1.2459326	1.15984575	0.924	0.68647094	0.75302806	0.446	0.60032182	0.4933633	0.43346647	0.43667354	0.48480929	0.5145617	0.46695089	0.52068788	0.53913939	0.39919968
opfg0048	PF07_0008::hypothetical protein::31% identity to 68% of RTOA PROTEIN (RATIO-A)	1	31.51	54.64880791	52.97981782	1.668990097	31.74363822	0.97	-0.635458474	2.964578859	0.576	0.5707001	0.71432532	1.14989679	1.08868101	1.0438282	1.464	2.05803189	3.35903482	3.20012075	2.711	3.14924707	3.4799725	2.963	3.119744229	2.95885048	2.69406626	2.908	1.94187533	1.54	1.33580562	0.94469339	0.68473944	0.6605522	0.50164354	0.462	0.38525582	0.35051664	0.251	0.23396001	0.24574368	0.18506632	0.15581743	0.15837104	0.16791995	0.13550732	0.15175827	0.16377404	0.15467566
e15509_4	PFE0185c::60S ribosomal subunit protein L31, putative::63% identity to 48% of 60S RIBOSOMAL PROTEIN L31	1	12.57	21.63529063	17.91020461	3.725086021	4.807997589	0.83	-0.803522517	2.961410611	0.97	1.37270228	1.43787318	1.97974542	2.25286343	2.04580182	1.765	2.50563593	2.71611975	2.79471044	2.685	2.64459311	2.10450062	1.904	2.20301424	2.13766148	1.80408187	1.635	1.56929183	1.734	1.40919132	1.71447817	0.81374833	1.3506933	0.94508988	0.696	0.54917678	0.47153903	0.418	0.5439006	0.81414318	0.64156324	0.56652139	0.46110752	0.52634558	0.41567786	0.2315622	0.3813425	0.2274642
j222_7	PF10_0320::hypothetical protein::29% identity to 45% of (AC115586) ERYTHROCYTE MEMBRANE PROTEIN PFEMP3 [Dictyostelium discoideum]	1	11.02	23.1080695	20.92007865	2.187990851	9.561319073	0.91	-0.7025248	2.958563924	1.191	1.58656954	1.7807829	2.91332491	2.12012719	1.78960095	1.845	1.72528909	1.84935619	2.40471495	2.419	1.83146786	2.1472171	1.887	2.241737457	1.70428853	2.07041962	2.416	2.48306716	1.828	1.56896785	1.60597879	1.3541422	1.1051854	0.84017096	1.025	0.89948494	0.70461914	0.593	0.42729676	0.28419976	0.27060809	0.30297834	0.31458736	0.39083123	0.27009904	0.26034394	0.30961663	0.32072453
opfm60502	PF13_0257::glutamate--tRNA ligase::43% identity to 43% of (XM_129647) similar to Bifunctional aminoacyl-tRNA synthetase [Mus musculus]	1	9.56	17.96325128	15.63276004	2.33049124	6.707924822	0.87	-0.617382405	2.958553446	1.351	1.39129947	1.44458047	1.99619045	1.8960586	1.76550278	1.705	2.43932421	2.21636418	2.65751838	1.805	1.98247682	2.37219076	1.629	1.601962525	1.52322981	1.23523705	1.469	1.26086183	1.126	0.96980608	1.02232667	0.95177875	0.9884292	1.01066424	0.989	0.78465711	0.77275023	0.657	0.6589999	0.53838502	0.47788235	0.47226147	0.32859298	0.30932622	0.29848234	0.15175827	0.33711155	0.29570345
opfg0024	PF07_0123::mRNA (N6-adenosine)-methyltransferase, putative::53% identity to 59% of (AF283992) (N6-adenosine)-methyltransferase [Mus musculus]	2	3.49	7.684492779	6.484214379	1.2002784	5.40225866	0.84	2.958171847	2.958171847	1.452	1.26693102	1.20898725	1.71282757	1.2603857	1.29876077	1.04	1.28005314	1.63201447	1.53685952	1.385	1.53719391	1.89376578	1.35	1.607013414	1.53491101	1.70215009	1.51	1.48128648	1.698	1.51880545	1.16543369	1.57517141	0.9876295	0.93197499	0.988	0.88034696	0.8946691	0.749	0.7252008	0.59935197	0.55437648	0.45302474	0.47295842	0.44778653	0.34426183	0.56647701	0.5977155	0.5914069
opfh0004	MAL8P1.67::hypothetical protein, conserved::54% identity to 97% of (NM_015962) CGI-35 protein [Homo sapiens]	1	7.1	13.88998598	12.71885153	1.17113445	10.86028298	0.92	-0.703426947	2.956829813	1.184	1.6621204	1.29198982	2.10118661	2.03123033	1.56130308	1.285	1.66134561	2.1213586	1.88677638	1.92	1.8004916	2.2839099	1.499	1.894911998	1.70662474	1.65173225	1.734	1.52405548	1.522	1.3831812	1.4881259	1.2413722	1.1027863	0.92295859	0.95	0.80379509	0.6705536	0.727	0.5168184	0.56839952	0.48034992	0.38954358	0.31889679	0.39475919	0.30946942	0.38201221	0.39329679	0.39237574
c422	PFC0600w::hypothetical protein::98% identity to 100% of (AL034556) hypothetical protein, PFC0600w [Plasmodium falciparum]	1	2.94	6.140387109	5.001431839	1.13895527	4.391245179	0.81	-0.857742319	2.956581742	1.045	1.30993686	1.29702031	1.82035372	1.38946876	1.63486581	1.434	1.75726075	1.50317125	2.16270205	1.905	1.41199843	1.87240754	1.359	1.581759068	1.21718215	1.68790156	1.476	1.53392521	1.653	1.09892771	1.50402676	1.32256652	1.3338996	1.08607471	1.072	0.9311042	0.74406345	0.758	0.89295995	0.65750503	0.70407456	0.67617072	0.54298642	0.74434692	0.55118518	0.48536482	0.56543885	0.42990733
j373_1	PF10_0099::hypothetical protein::36% identity to 87% of (NC_002753) component of a tRNA splicing complex [Guillardia theta]	1	6.93	15.32496668	13.47562027	1.849346402	7.286693427	0.88	-0.603721775	2.954446689	1.145	1.60516673	1.50410756	2.29852866	2.11160274	1.11739078	1.377	1.85554428	1.37823239	1.92223052	1.558	1.79145691	2.21698745	1.33	1.601120676	1.54892842	1.49061442	1.54	1.5594221	1.48	1.16116625	1.27206241	1.36496809	1.0372109	1.07050077	0.966	0.76635121	0.63021279	0.638	0.50854331	0.35923599	0.39234061	0.34145177	0.3673777	0.4006511	0.31313179	0.35453873	0.40764196	0.33096042
ks26_5	PF11_0120::hypothetical protein::33% identity to 8% of hypothetical protein PFB0560w - malaria parasite (Plasmodium falciparum)	1	9.54	18.4476918	16.42949407	2.018197737	8.140676093	0.89	-0.627758201	2.952924894	1.251	1.43546769	1.42110499	1.73939288	1.60744854	2.23097657	1.416	2.19302357	2.26972351	2.28139635	1.791	2.09089351	2.58577332	1.469	1.520307049	1.57112278	1.53336001	1.216	1.24852465	1.44	1.08220691	1.30479928	1.36135939	1.1683617	1.12050118	0.872	0.67149339	0.65710663	0.61	0.41300339	0.5646477	0.35121475	0.39820011	0.30165912	0.35744362	0.30580705	0.29435872	0.31439837	0.28546756
j461_5	PF10_0301::calmodulin, putative::31% identity to 97% of (X90560) Calmodulin [Physcomitrella patens]	1	3.88	9.302435662	7.005163451	2.29727221	3.049339743	0.75	-0.913752667	2.9526752	1.242	1.41919511	0.88536096	1.80137854	1.88875196	1.94179947	0.996	1.96803729	2.31267125	2.70067993	1.843	1.96440729	1.90658066	1.598	1.691194334	1.51038043	1.31086382	1.636	2.21164863	1.972	1.22619161	1.10276588	1.82416759	1.511433	1.18115743	1.365	1.0467642	0.83370967	0.822	0.63868825	0.69971293	0.53052345	0.54536098	0.57746176	0.6049046	0.38546339	0.45265829	0.66107331	0.39692504
opfd67011	PFD0070c::rifin::30% identity to 99% of rifin PFB0060w - malaria parasite (Plasmodium falciparum)	1	11.01	22.46373051	21.19745294	1.266277564	16.73997356	0.94	-0.785816638	2.95248353	1.279	1.10071897	1.21904814	1.86083407	1.14104484	1.13768396	1.668	1.64121531	2.47795515	2.41088099	2.421	1.79661955	2.11589154	2.056	2.616342406	2.31171143	2.603095	2.298	2.52254609	2.487	1.93775421	1.45913035	1.32527302	1.1283767	0.8827943	0.804	0.67731801	0.56566751	0.419	0.38742573	0.36955348	0.33311939	0.28951264	0.32643827	0.35056971	0.31954092	0.32314046	0.38612423	0.33778433
opfl0131	PFL1610c::hypothetical protein::	1	7.23	15.30130779	12.58206586	2.71924193	4.627049078	0.82	-0.693762364	2.951097707	1.351	1.38200087	2.23184737	2.24413312	1.79133079	1.86950512	1.909	1.74186695	2.18643089	2.19044877	2.41	1.70498165	1.84677762	1.905	2.114624279	1.58514019	1.45334901	1.76	1.17203396	1.838	1.15745057	0.95311151	1.10785252	1.0707983	0.88443364	1.068	0.99600696	0.98610822	0.84	0.76206269	0.56746158	0.53545859	0.42032234	0.35552683	0.41636291	0.35982688	0.38593698	0.30244403	0.21950296
i16149_1	PF14_0185::ATP-dependent RNA helicase, putative::33% identity to 91% of (BC030020) Similar to RIKEN cDNA 2810021H22 gene [Homo sapiens]	1	8.96	20.65146141	17.46920063	3.182260785	5.48955658	0.85	-0.552612557	2.94980179	1.373	1.72604819	2.01134553	1.68752733	2.23703248	1.70842839	1.439	2.16815664	1.25849926	2.51570184	1.715	1.71530707	2.33659369	1.343	1.324165518	1.48584986	1.88190069	1.442	1.28800367	1.272	1.09892771	1.27860976	1.15927557	1.1691614	1.1303373	0.833	0.85372026	0.70641204	0.702	0.44911295	0.35360828	0.26485047	0.32125322	0.30596855	0.36235356	0.28108614	0.18184828	0.33830696	0.31844988
f3664_1	MAL8P1.23::ubiquitin-protein ligase 1, putative::31% identity to 49% of (AL356834) related to TOM1 protein [Neurospora crassa]	1	3.78	9.341159694	7.199559579	2.141600115	3.361766525	0.77	-0.741866169	2.9486401	1.172	1.22392503	1.56614991	1.73180274	1.69634526	1.95701928	1.287	2.09710843	1.24418329	2.11337464	1.408	1.88567613	2.42060287	1.389	1.497578248	1.54659221	1.70872638	1.478	1.13419988	1.096	1.07198872	1.21126526	1.28738236	1.1771584	1.30984708	1.075	1.10417814	0.96280019	0.934	0.73573276	0.438962	0.52312079	0.54824651	0.48804137	0.50670578	0.49258741	0.38855351	0.5666343	0.46175231
m18924_2	PF13_0165::hypothetical protein::37% identity to 31% of (NC_003923) Clumping factor B [Staphylococcus aureus subsp. aureus MW2]	2	10.94	22.26960795	20.4321855	1.837422448	11.12002606	0.92	2.94808334	2.94808334	1.304	1.87017606	1.40601361	1.58506132	1.45522804	2.00141047	1.118	2.02487603	1.22596304	2.27831342	1.669	1.90374566	3.10264309	1.499	1.947104186	2.18205006	2.68529805	1.901	2.04221787	2.123	1.71666823	1.98666223	1.45247761	1.2899161	1.22542011	0.857	0.80379509	0.54953118	0.544	0.36410497	0.3273456	0.2854134	0.32990974	0.28226674	0.29165043	0.30672266	0.35977178	0.35145671	0.40716093
f34704_1	PFD0180c::CGI-201 protein, short form::34% identity to 97% of (AB006698) CRN (crooked neck) protein [Arabidopsis thaliana]	1	4.01	8.317231891	7.103823102	1.213408789	5.85443518	0.85	-0.835702928	2.947255073	0.957	1.01703175	1.46805595	1.43072976	1.32370948	1.49535048	1.337	1.66845049	1.7166086	2.22744446	1.898	1.90503624	2.20986803	1.666	1.568290197	1.40174526	1.56295304	1.637	1.51747562	1.517	1.24012559	1.13363209	1.358653	1.0460076	1.05574654	1.153	0.93942505	0.81936625	0.887	0.79064943	0.60591766	0.54944134	0.58479627	0.55591463	0.55187723	0.54477608	0.34014785	0.44948204	0.3901011
e13140_1	PFE0135w::hypothetical protein::27% identity to 78% of (AAAB01008933) agCP11847 [Anopheles gambiae str. PEST]	1	7.08	15.42146882	13.82473365	1.596735169	8.658125603	0.9	-0.833813742	2.94691847	0.867	1.09374498	1.23917002	1.64451684	1.53194713	1.81369896	1.77	1.48135669	2.52871147	1.96385069	2.244	2.18124082	2.36791907	2.018	2.091053529	1.67742174	1.74489569	2.034	1.69101888	1.97	1.6674347	1.2542909	1.64102905	1.2531299	1.08361566	1.234	1.03178665	0.73151298	0.683	0.51080017	0.4867976	0.45896451	0.44436824	0.37707389	0.40359708	0.27009904	0.32052395	0.3622156	0.3798652
n152_8	PF14_0125::deoxyhypusine synthase::99% identity to 100% of (AF290977) deoxyhypusine synthase [Plasmodium falciparum]	1	11.26	22.13189491	20.14320806	1.988686854	10.12889888	0.91	-0.790350651	2.945387849	0.752	0.91126042	1.41020565	1.64072192	1.64641693	1.78579596	1.541	2.44524504	1.84415047	2.95348336	2.33	2.27804136	2.87339775	2.075	1.915957303	2.02318556	2.32579686	1.585	1.93118308	1.704	1.90245487	1.5695005	1.56073682	1.3019116	1.17623932	0.924	0.84290313	0.53787722	0.538	0.32122483	0.31890402	0.43675654	0.29239813	0.34475327	0.37413744	0.39187252	0.23941176	0.49371299	0.26840776
m3696_2	MAL13P1.333::hypothetical protein::23% identity to 90% of (NC_000521) predicted using hexExon; MAL3P2.18 (PFC0245c), Hypothetical protein, len: 3934 aa [Plasmodium falciparum]	2	4.21	10.18560569	8.276196677	1.909409016	4.334428406	0.81	2.943680948	2.943680948	0.962	1.14372488	1.23162427	1.14483673	1.24211926	1.61964585	1.033	1.43872771	1.01773156	1.71875467	1.487	1.72821381	2.25685619	1.605	1.511047119	1.85147183	1.80846597	1.699	1.27813394	1.272	1.13701397	1.20565329	1.11416761	1.1099836	1.13197673	0.971	0.86536941	0.85701765	0.797	0.54465287	0.43614815	0.45814195	0.52323881	0.48157723	0.43894863	0.45504824	0.32183221	0.56902517	0.52203033
n134_132	PF14_0579::ribosomal protein L27, putative::50% identity to 94% of ribosomal protein L27 - garden pea	1	13.38	22.3992591	19.78308407	2.616175036	7.561835045	0.88	-0.815882113	2.943281151	0.954	1.28204122	1.49236978	1.38139421	1.826646	2.73576848	1.856	2.63589127	2.60940138	3.53462279	2.254	3.70036536	2.67263023	2.097	1.942895246	2.36310879	2.00575325	1.432	1.833308	1.346	1.5271659	1.95205448	1.11506971	1.4434585	1.01394291	0.813	0.77883249	0.58807909	0.541	0.37238009	0.70534063	0.33640946	0.46360495	0.36522299	0.3348579	0.33693712	0.3022083	0.27973085	0.29456614
d6287_38	PFD0180c::CGI-201 protein, short form::34% identity to 97% of (AB006698) CRN (crooked neck) protein [Arabidopsis thaliana]	1	4	8.102579719	7.167300195	0.935279523	7.663270729	0.88	-0.850093837	2.940541316	1.158	1.07398556	1.54099763	1.5319307	1.19462649	1.67798862	1.506	1.72410489	1.96778782	2.42321289	1.769	1.75144597	2.04612136	1.536	1.700454164	1.80007447	1.61446697	1.575	1.499381	1.409	1.29957731	1.31041136	1.26392618	1.2867173	1.15984575	1.244	0.95939516	0.78081839	0.853	0.83653869	0.61060742	0.55437648	0.56363592	0.538677	0.53223749	0.43948319	0.44088397	0.45187291	0.44582982
kn3544_2	PF10_0043::ribosomal protein L13, putative::53% identity to 100% of 60S RIBOSOMAL PROTEIN L13A	1	7.77	13.95269555	12.32829449	1.624401069	7.589440023	0.88	-0.885796951	2.93950358	1.065	1.02516804	1.21066404	1.28398818	1.5672622	1.82511393	1.544	2.07697799	2.70700966	2.69451407	2.063	2.56069916	3.17953303	1.954	2.027917814	2.09794532	1.8808046	1.595	1.65565225	1.543	1.31536914	1.39085057	1.06725525	1.2563287	1.26394506	1.025	0.92361547	0.77364668	0.57	0.66727504	0.78694255	0.51325062	0.52420064	0.44279251	0.4252008	0.40011284	0.41602698	0.32993895	0.35598147
n134_30	PF14_0620::hypothetical protein::35% identity to 38% of (AE003830) CG3298 gene product [Drosophila melanogaster]	1	9.76	23.18948907	19.26415964	3.925329429	4.907654248	0.83	-0.638704866	2.939288012	1.161	1.54007671	1.76652996	2.06070611	1.55021357	2.536642	1.45	1.91948776	1.92874445	2.51878477	2.435	1.91665239	2.38073412	1.53	1.807363986	1.16461661	1.75695217	1.627	1.5380376	1.78	1.08499373	1.24213147	1.53547634	1.0388103	1.11804213	1.086	0.82376515	0.82564151	0.706	0.47845197	0.28701361	0.42524131	0.27893243	0.24455936	0.32111007	0.17304651	0.34930567	0.3430887	0.25930919
e18512_1	PFE0815w::hypothetical protein::34% identity to 99% of (NC_003869) Pseudouridylate synthase (tRNA psi55) [Thermoanaerobacter tengcongensis]	1	12.85	24.88008053	21.87185086	3.008229669	7.27067188	0.88	-0.717124965	2.936354592	0.776	0.79037897	0.96417148	1.25236288	1.02292173	2.13965757	1.437	2.39551118	3.1065541	3.04443094	3.102	1.89471097	2.18566189	1.719	2.016132539	1.62952877	1.48732627	1.277	1.6836165	2.036	1.64885605	1.35998436	1.30001255	0.9812319	0.954926	1.03	0.62240035	0.43747346	0.502	0.39494856	0.37705712	0.43757905	0.40589478	0.23701788	0.33780388	0.30214471	0.25118611	0.2582131	0.30252739
i3340_6	PFI0415c::ribosomal RNA methyltransferase, putative::40% identity to 87% of PUTATIVE RIBOSOMAL RNA METHYLTRANSFERASE YBR061C (RRNA (URIDINE-2'-O-)-METHYLTRANSFERASE)	1	7.9	13.95491949	13.24243479	0.7124847	18.58627251	0.95	-0.707250904	2.935600876	1.118	1.35526746	1.8319258	2.34912913	1.98251982	1.53466846	1.695	1.82357247	2.04457321	2.04863223	1.683	1.5978557	1.84108199	1.726	1.627216771	1.57462717	1.83915509	1.924	1.8036987	1.576	1.63306423	1.452583	1.17280796	1.1243782	1.00820519	0.9	0.75803036	0.65083142	0.55	0.47469056	0.47085238	0.44004662	0.3501083	0.42124542	0.4674263	0.38180103	0.37023785	0.40644654	0.32641113
m45177_16	MAL13P1.170::hypothetical protein::34% identity to 54% of (AF089896) topoisomerase-related function protein [Homo sapiens]	1	3.83	8.503371172	7.239384745	1.263986427	5.727422849	0.85	-0.747906178	2.935533213	1.237	1.33434566	1.21401764	1.62301167	1.18123111	1.62598745	1.254	1.53227461	1.63461749	1.7834969	1.799	1.79920102	2.02191522	1.31	1.809047482	1.28610116	1.40183521	1.482	1.55613213	1.474	1.33023209	1.0522575	1.32617523	1.1771584	1.02623809	0.971	0.93609675	0.87942923	0.814	0.65975217	0.58434474	0.5371036	0.52900981	0.46649428	0.47528219	0.31587855	0.41864351	0.46860894	0.49473464
n151_41	NULL::::	1	28.99	52.52673353	48.35389256	4.172840969	11.58776309	0.92	-0.646834812	2.93502222	0.621	0.73574984	0.97423237	1.5926513	1.04849481	1.74647798	2.124	2.93784631	5.40751256	4.00323377	3.675	2.84206622	3.00724299	2.445	2.41346649	2.21709366	1.93451058	1.366	1.34722225	1.819	1.63399309	1.01858525	1.07808125	1.1107833	0.84426935	0.815	0.57497141	0.40520082	0.306	0.20236412	0.27857203	0.19082394	0.17409231	0.14113337	0.13453235	0.15839706		0.16975121	0.09553496
e679_5	PFE0995c::hypothetical protein::22% identity to 48% of (AC115593) hypothetical protein [Dictyostelium discoideum]	1	8.79	15.19605972	13.87648266	1.31957706	10.51585624	0.91	-0.769817713	2.933688763	0.973	1.18091919	1.29869711	1.44590987	2.03853697	1.99760564	1.651	2.44642909	1.67496221	2.65905994	2.199	2.4535732	2.65981536	1.913	1.550612184	1.7989063	1.76681647	1.535	1.53557015	1.169	1.14165863	1.39365661	1.21520952	1.1723602	1.02295941	0.87	1.06507006	0.69475803	0.705	0.53562551	0.53838502	0.38493795	0.44436824	0.42447747	0.4821561	0.33693712	0.2747348	0.38492878	0.2922915
n135_8	PF14_0640::hypothetical protein::26% identity to 62% of (BC002336) hypothetical protein FLJ10385 [Homo sapiens]	1	12.55	24.65817352	22.07205057	2.586122949	8.534803257	0.9	-0.632939253	2.933234629	1.181	1.41454588	1.64328363	2.4693054	1.89727627	1.96336088	2	2.14802634	2.16300484	2.74075855	2.465	1.89083892	2.34798479	1.738	1.851137891	1.23937637	1.62652332	1.691	1.24770213	1.917	1.21783115	1.20658856	1.33700111	1.0028238	1.00656585	1.053	0.8520561	0.63290215	0.603	0.3761415	0.35360828	0.33065184	0.27316143	0.32212884	0.31914609	0.22523515	0.1975474	0.2510405	0.20699242
n150_53	PF14_0100::cytidine triphosphate synthetase::98% identity to 100% of (U51645) cytidine triphosphate synthetase [Plasmodium falciparum]	1	20.54	41.77609754	39.10626554	2.669832007	14.647463	0.94	-0.622771772	2.931267609	0.95	1.16115969	1.40769041	1.5003054	1.77915316	1.87965171	1.414	2.3884063	1.60858842	3.02285007	2.207	2.16575262	3.28205272	1.89	1.745070018	2.04421175	2.55267716	1.694	1.94187533	1.986	1.88944965	1.69483611	1.53998714	1.1699611	1.0131232	0.636	0.49509119	0.36127418	0.32	0.16174085	0.19697012	0.1694385	0.19429088	0.17776342	0.21603736	0.22340396	0.20278046	0.27973085	0.20471779
c105	PFC0155c::DNA-directed RNA polymerase subunit I, putative::	1	3.7	8.369383195	7.012174609	1.357208586	5.166615272	0.84	-0.762045328	2.930790798	1.34	1.1111798	1.55273532	1.6799372	1.7194827	1.62218261	1.351	1.57727184	1.91963436	1.86673707	1.684	1.63657591	2.1472171	1.456	1.654996461	1.12606863	1.56733714	1.638	1.21973787	1.628	1.09521203	1.24680817	1.52555255	1.0675995	1.1483703	1.259	0.85288813	0.83729552	0.968	0.65975217	0.72503767	0.5708268	0.54728469	0.40939451	0.46939025	0.48892504	0.51022177	0.42437799	0.41512218
f51945_3	MAL8P1.23::ubiquitin-protein ligase 1, putative::31% identity to 49% of (AL356834) related to TOM1 protein [Neurospora crassa]	1	2.97	5.904696716	4.700258009	1.204438707	3.902446827	0.8	-0.538825435	2.930569618	1.119	1.47498668	1.36073945	1.87095419	1.40286407	1.23280802	1.275	1.76791807	1.19733126	1.68638347	1.38	1.40167301	1.70723692	1.134	1.128024088	1.25689817	1.31415196	1.075	0.94996438	0.863	0.97816642	1.07002901	1.0131257	1.0116205	0.91640115	0.887	0.92694377	0.91349483	0.764	0.79892457	0.47835602	0.52887844	0.56171222	0.63563883	0.67364376	0.54111371	0.44480874	0.61325612	0.44128056
f960_7	MAL7P1.151::modification methylase-like protein::46% identity to 67% of Chain A, Structure Of Human Dnmt2, An Enigmatic Dna Methyltransferase Homologue	1	5.61	11.21287127	9.517741098	1.695130167	5.614755304	0.85	-0.839809058	2.92988926	0.931	1.2436846	1.33307193	2.14546202	1.40773521	1.651354	1.775	2.11368629	2.11615288	2.29681117	2.629	1.71401633	2.04327346	1.849	1.720657521	1.564114	1.67694117	1.772	1.65153976	1.428	1.27728288	1.38523849	1.19897064	1.0787953	1.00164774	1.167	0.95856303	0.77633609	0.927	0.77786065	0.63968393	0.62182284	0.61653685	0.55375995	0.65793198	0.35891127	0.34407266	0.42318258	0.33323507
n135_17	PF14_0636::hypothetical protein::24% identity to 100% of (AL035475) hypothetical protein MAL4P2.18 [Plasmodium falciparum]	1	9.22	18.09491495	16.74298061	1.351934334	12.38446291	0.93	-0.734107592	2.928004964	1.428	1.27855423	1.56028096	1.6887924	1.70243407	1.75662457	1.388	1.35939043	2.39856689	2.05633964	2.056	1.96440729	2.33659369	1.912	2.041386785	1.85964864	1.9136859	2.688	2.07429462	1.602	1.60984093	1.18039905	1.62930095	1.0348118	0.78935088	0.965	0.75886243	0.58628613	0.558	0.52885496	0.4755422	0.40879096	0.32990974	0.32320621	0.39279521	0.31221618	0.35715526	0.3311344	0.32527382
n150_84	PF14_0082::hypothetical protein::33% identity to 21% of (AC116330) TATA element modulatory factor [Dictyostelium discoideum]	1	4.1	8.100538194	7.218077821	0.882460373	8.179492296	0.89	-0.859099225	2.925464151	1.16	1.27971647	1.48985453	1.9582401	1.96912437	1.89487152	1.291	1.42807039	1.60858842	1.65863675	1.747	1.89471097	2.27821443	1.587	1.711397691	1.65172313	1.89176499	1.802	1.6836165	1.838	1.49836896	1.33379484	1.4651078	1.2347368	1.01230358	0.952	0.92278335	0.79785117	0.758	0.70940288	0.66313279	0.63416063	0.56748321	0.52143933	0.53027354	0.48800946	0.57955961	0.60608355	0.40716093
ks155_1	PF11_0353::hypothetical protein::22% identity to 77% of (NC_000521) predicted using hexExon; MAL3P2.18 (PFC0245c), Hypothetical protein, len: 3934 aa [Plasmodium falciparum]	1	10.08	23.06889971	20.45049751	2.618402191	7.810296517	0.89	-0.693935651	2.924848017	0.869	1.11699147	1.08322577	1.55723094	1.4150417	1.96209265	1.261	2.25696705	1.35480634	2.36771944	1.657	2.1515553	3.21370614	1.523	1.811572926	1.74283651	2.17783147	1.939	1.36696171	1.5		1.57604785	1.25039379	1.1563662	1.15820642	0.871	0.88450739	0.6696571	0.583	0.38516891	0.2851377	0.2319498	0.27989428	0.23378581	0.27692062	0.30672266	0.37285438	0.39090593	0.36849201
opfm60485	MAL13P1.335::phosphatidylserine synthase i; putative::36% identity to 37% of (NC_003070) putative phosphatidylserine synthase [Arabidopsis thaliana]	1	4.12	10.08488901	8.254102001	1.830787006	4.508499336	0.82	-1.007247152	2.923027205	0.876	0.83222258	0.736124	1.32446867	0.74283606	0.85611669	0.911	1.29189451	2.58467367	2.38467583	1.906	1.91536166	2.135826	2.029	1.762748131	1.96477957	1.83696304	2.378	1.80698858	1.722	1.53459727	0.97649499	1.009517	1.143571	0.85492518	1.063	0.79297797	0.7835078	0.679	0.82074072	0.69314729	0.82827459	0.68001807	0.55591463	0.63534625	0.48617831	0.5494696	0.53794394	0.42308342
opfh0009	MAL8P1.40::RNA-binding protein, putative::38% identity to 44% of (AP003412) putative ribonucleoprotein [Oryza sativa (japonica cultivar-group)]	1	3.62	8.0065533	6.518532839	1.488020462	4.380674195	0.81	-0.845202602	2.922995673	1.218	1.11931609	0.83421795	1.0284556	1.37972663	1.01338851	1.12	1.72173665	2.01463993	2.60356649	1.557	1.63270386	2.30811604	1.45	1.261871652	1.69611172	1.6067946	1.4	1.56517944	1.24	1.89316555	1.09341249	1.37940268	1.0867923	0.88689269	0.879	0.96105931	0.70192974	0.653	0.70639374	0.68751953	0.71147721	0.66270501	0.53759966	0.57839092	0.55759433	0.42387657	0.45904551	0.47198821
f47864_3	MAL7P1.28::hypothetical protein::	1	6.21	14.02550347	12.32809399	1.697409484	7.262887418	0.88	-0.720859872	2.921662994	1.201	1.34713124	1.47727839	1.70270744	1.53925377	1.80355253	1.361	1.67437117	1.671058	2.02396844	1.897	1.7011096	2.27109502	1.547	1.881443027	1.49169046	1.70324618	1.883	1.64824988	1.6	1.49279532	1.10089522	1.41909764	1.0939896	1.01476263	1.055	0.88783579	0.87225752	0.773	0.598065	0.41551317	0.40550088	0.38184891	0.33613445	0.36726352	0.40835315	0.32183221	0.39449225	0.3787279
n140_1	PF14_0494::hypothetical protein, conserved::27% identity to 95% of (AE003594) CG7338 gene product [Drosophila melanogaster]	1	5.11	10.3572236	9.039659114	1.317564491	6.860885502	0.87	-0.717302645	2.919241587	1.218	1.40524729	1.82018811	1.6508419	1.58187547	1.48774051	1.303	1.60687526	1.63722035	2.03938326	1.709	1.58882086	2.23834569	1.416	1.794736762	1.42861204	1.81942636	1.853	1.34475479	1.453	1.30793766	1.2093946	1.30091475	0.951643	0.94181121	0.97	0.79630632	0.80950518	0.724	0.61912892	0.5768411	0.58316455	0.53766634	0.46110752	0.52438157	0.39461928	0.37416266	0.43991861	0.3901011
f31971_1	PFE0245c::hypothetical protein::24% identity to 57% of hypothetical protein C0425w - malaria parasite (Plasmodium falciparum)	1	10.04	20.53617713	18.97917728	1.556999846	12.18958199	0.92	-0.784873963	2.915717577	0.681	0.65438731	1.29282827	1.49018528	1.45644572	1.60315782	1.6	1.95619592	1.71530709	2.23361032	2.084	2.05217329	2.24688888	2.078	2.465658478	1.92739962	1.9224541	2.168	1.66552208	1.919	1.76032802	1.51805684	1.54900873	1.023616	0.83279389	0.95	0.80462717	0.5970437	0.581	0.53713005	0.35173237	0.31749157	0.3606885	0.29196293	0.38297531	0.33144357	0.42649309	0.29407603	0.2922915
e679_2	PFE0995c::hypothetical protein::	1	8.93	16.53116409	15.06706908	1.464095004	10.29104603	0.91	-0.729248691	2.913976678	0.985	1.18556842	1.5150069	1.7178877	1.57213333	1.84921195	1.625	1.85199184	2.01333857	2.43246167	2.136	2.16446203	2.4804059	1.877	1.970674936	1.57696338	1.68461342	1.634	1.49033379	1.494	1.21876013	1.22248942	1.12409141	1.0356115	0.95656544	1.018	0.8453994	0.7458564	0.729	0.5657168	0.49617712	0.43511148	0.43282619	0.35660417	0.38199333	0.35891127	0.2315622	0.3120075	0.28319293
ks83_9	PF11_0439::hypothetical protein::22% identity to 70% of (U85963) asparagine-rich protein [Plasmodium falciparum]	1	4.7	9.066227394	7.770984064	1.295243331	5.999632563	0.86	-0.69864381	2.913865497	0.971	1.00075924	1.1519753	1.40036938	1.36389569	1.0768045	1.392	1.65660912	1.86367216	2.20894652	1.956	1.57849559	1.96638386	1.494	1.514414412	1.61434319	1.42594804	1.024	1.15147198	1.02	0.95772994	0.95217613	1.245883	0.9476445	0.97213929	0.97	0.87535451	0.80860873	0.692	0.78914489	0.55151636	0.48528501	0.57421609	0.57422967	0.59704868	0.43582085	0.37677915	0.48773584	0.3741786
m45542_5	PF13_0171::60S ribosomal protein L23, putative::70% identity to 99% of 60S ribosomal protein L23	1	10.87	20.04391211	16.36164586	3.682266249	4.443363069	0.82	-0.814403476	2.910630119	0.862	1.1111798	1.76233782	1.18531715	1.6293683	1.651354	1.737	1.71818421	2.19684249	2.19969774	2.512	2.537467	1.99486152	2.32	2.292245949	1.78605706	1.53555207	1.959	1.71651567	1.723	1.29214583	1.57324192	0.78578135	1.1507683	0.88689269	0.795	0.46680024	0.46526377	0.448	0.56421225	0.77193533	0.5700043	0.56267404	0.42124542	0.43993064	0.46695089	0.32314046	0.42318258	0.26954508
opfn0250	PF14_0125::deoxyhypusine synthase::99% identity to 100% of (AF290977) deoxyhypusine synthase [Plasmodium falciparum]	1	8.23	17.45136592	15.74640975	1.704956165	9.235668386	0.9	-0.745289951	2.910238215	0.854	0.95775333	1.19221906	1.63566179	1.41991283	1.45095929	1.334	1.78923256	1.86367216	2.31685048	1.915	2.05475461	2.44765657	1.744	1.968149492	1.81876444	1.65611648	1.254	1.99780384	1.424	1.70552096	1.22716611	1.61937716	1.1227788	1.08771405	1.634	0.74970951	0.54863473	0.529	0.48146111	0.38737458	0.32736177	0.32510057	0.29196293	0.43502067	0.32595005	0.34407266	0.50686274	0.34005897
f46067_4	PFI0925w::gamma-glutamylcysteine synthetase::99% identity to 100% of glutamate--cysteine ligase (EC 6.3.2.2) - malaria parasite (Plasmodium falciparum)	1	6.22	11.2132641	10.43430373	0.778960376	13.39516624	0.93	-0.808725726	2.909128389	1.205	1.15999739	1.5150069	2.06576625	1.70486957	1.48266729	1.541	1.84251872	1.80770996	1.94226983	1.758	1.49718296	1.79266988	1.722	1.78210974	1.92389523	2.06384334	2.109	2.02247841	1.716	1.57732819	1.36091974	1.07898334	1.3530924	1.15000963	1.02	0.67648594	0.68220756	0.579	0.58377163	0.50180488	0.45485188	0.4674523	0.49450548	0.54500335	0.4687821	0.41995179	0.55467997	0.35598147
opfi17694	PFI1140w::NADPH-cytochrome p450 reductase::34% identity to 73% of NADPH--ferrihemoprotein reductase (EC 1.6.2.4) ATR1 - Arabidopsis thaliana	1	16.55	30.23664929	28.88692133	1.349727958	21.40203228	0.96	-0.734192591	2.907488196	0.949	0.92172133	1.43703473	1.99745552	1.71339388	1.94687269	1.998	2.08408287	2.64063602	2.54807305	2.824	2.4342131	2.96310273	2.289	2.28214417	2.13065271	2.07589982	1.955	2.06195733	1.829	1.63213525	1.32070002	1.54991093	1.1339746	1.09509112	0.966	0.80213089	0.54863473	0.449	0.31370201	0.30202086	0.27389816	0.24142082	0.18638223	0.24647898	0.26277433	0.19623916	0.37297448	0.24793597
c527	PFC0805w::DNA-directed RNA polymerase II, putative::100% identity to 100% of hypothetical protein C0805w - malaria parasite (Plasmodium falciparum)	1	2.79	6.724430922	5.230686929	1.493743993	3.50172918	0.78	-0.954926538	2.907349673	1.292	1.42151986	1.62651545	1.97721527	1.63058598	1.65896383	1.53	1.5902974	1.89881116	2.03475896	1.959	2.01474366	2.28818158	1.609	2.090211781	1.56177779	1.52568764	1.948	1.41384311	1.492	1.39247052	1.50122072	1.32888172	1.055604	0.95164733	1.282	1.27641996	1.04975701	1.141	1.19838686	0.83759204	0.72546002	0.58287262	0.58608061	0.68444566	0.5502696	0.47751528	0.51881704	0.3957877
m8199_3	PF13_0278::hypothetical protein::24% identity to 64% of (AL034558) hypothetical protein, PFC0325c [Plasmodium falciparum]	1	4.19	8.308066855	6.849374953	1.458691902	4.695559728	0.82	-0.80460703	2.90478767	1.051	1.10188127	1.40936721	1.93673493	1.65859455	1.61837763	1.722	1.4967505	1.70099128	2.0008462	2.106	1.91665239	2.02049144	1.688	1.695403275	1.20783716	1.1859153	1.578	1.48786633	1.362	1.07849123	0.90821515	1.17912316	0.9020616	0.82541673	0.992	0.79464212	0.93411345	0.916	0.8643732	0.79913595	0.92944421	0.85122485	0.65934064	0.77577054	0.50265893	0.39640309	0.44828662	0.32186183
n171_4	PF14_0072::hypothetical protein, conserved::36% identity to 91% of (NM_102077) Expressed protein [Arabidopsis thaliana]	1	8.96	17.98546452	16.35324838	1.632216133	10.01904592	0.91	-0.773843365	2.904579688	1.099	1.12745237	1.2098256	1.84312396	1.37729114	1.45730089	1.51	1.57016696	2.73694294	2.36771944	2.397	1.79145691	2.33944142	1.893	2.219008455	1.69260733	1.82271451	2.07	1.94516521	2.045	1.4537802	1.14953283	1.38661987	1.1443707	1.0360743	1.002	0.78632126	0.65621018	0.606	0.4912408	0.4755422	0.41783865	0.40397111	0.35552683	0.43796666	0.31679413	0.27735133	0.3430887	0.27181971
i1904_1	PFI0860c::ATP-dependant RNA helicase, putative::61% identity to 95% of ATP-dependent RNA helicase-like protein - Arabidopsis thaliana	1	9.78	15.15978668	13.60493292	1.554853759	8.749975896	0.9	-0.6155171	2.903414299	1.466	1.44592852	1.76904501	1.90510963	2.18466865	2.04960681	1.946	1.85672834	2.31917848	2.01471965	2.325	1.53461259	1.41391677	1.696	1.561555711	1.1494311	1.29332714	1.506	1.49526861	1.253	1.02089735	1.02419733	0.87238873	1.1203797	0.74836692	1.015	0.67898216	0.61945523	0.562	0.58678072	0.60873149	0.5042029	0.36934503	0.3673777	0.41341695	0.30306029	0.23548699	0.37177903	0.2934288
i15861_2	PFI0895c::hypothetical protein, conserved::32% identity to 92% of probable 26s proteasome regulatory subunit - fission yeast (Schizosaccharomyces pombe)	1	5.27	12.10655314	10.23609469	1.870458453	5.472505775	0.85	-0.775362944	2.900715582	1.457	1.33318328	1.57872604	2.1935325	1.42721947	1.72111159	1.857	1.87093809	2.77858933	1.99005586	1.996	1.67400554	1.87667905	1.618	1.691194334	1.48468182	1.39854707	1.477	1.48046396	1.972	1.73617574	1.23839016	1.49397698	1.1483692	1.00656585	1.236	1.0334508	0.85253534	0.791	0.71617343	0.77381121	0.5576665	0.42513151	0.38461537	0.39475919	0.3488398	0.38724526	0.34428411	0.34460827
c56	PFC0100c::regulatory protein, putative::100% identity to 100% of (AL034560) PFC0100c (MAL3P8.18), Hypothetical protein, len: 600 aa; Similarity to guanine nucleotide-binding protein. M.musculus pleotropic regulator 1 (TR:O55039) FASTA score: 52.7% identity in 328 aa overlap, revised prediction:	1	2.74	6.767368079	5.367717163	1.399650915	3.835039941	0.79	-0.640986986	2.900359137	1.292	1.18905541	1.53848238	1.96203516	1.42600165	1.23534462	1.107	1.28005314	1.63982321	1.41508229	1.283	1.32423258	1.78697441	1.37	1.479058387	1.32464915	1.68351745	1.395	1.10623562	1.268	1.10357237	1.03542137	1.29820825	1.0004247	0.93525377	1.082	0.88533951	0.78799011	0.886	0.80343821	0.75692805	0.59879236	0.52900981	0.37707389	0.44582255	0.52829545	0.52592094	0.52240335	0.4822241
i11857_2	PFI0865w::hypothetical protein, conserved::52% identity to 90% of (NC_003076) putative protein [Arabidopsis thaliana]	1	4.97	8.607758002	7.288757535	1.319000467	5.525970398	0.85	-0.69911372	2.897928707	1.22	1.67258137	1.56698825	2.98543055	2.08481198	1.59935283	1.475	1.72292084	1.90401704	1.87444448	1.868	1.52041512	1.53637083	1.338	1.320798326	1.52556602	1.35470538	1.117	1.55613213	1.188	1.42498326	1.55921183	1.17641666	1.2123452	0.94427017	0.898	0.77217579	0.63379865	0.753	0.59956954	0.70721657	0.67281892	0.52997164	0.51928462	0.63338224	0.43215848	0.52330441	0.51283989	0.33550968
i13918_1	PF13_0254::hypothetical protein::22% identity to 100% of hypothetical protein C0760c - malaria parasite (Plasmodium falciparum)	1	3.26	7.603471606	5.841337345	1.762134261	3.314921839	0.77	-0.696660821	2.895910988	1.018	1.08677107	1.09496346	1.07146601	1.59527077	1.41164132	1.062	1.68858079	1.16219218	2.03630033	1.302	1.58882086	2.07317506	1.333	1.553979377	1.33048989	1.54760842	1.243	1.01823027	1.095	0.98466893	1.05786958	1.28467586	0.9956265	1.06476304	0.888	0.89532452	1.04168879	1.028	0.58151476	0.4867976	0.40221081	0.56171222	0.53329024	0.55580519	0.457795	0.40294439	0.63716471	0.50610784
n128_103	PF14_0391::ribosomal protein L1, putative::63% identity to 93% of (AP003287) putative 60S ribosomal protein [Oryza sativa (japonica cultivar-group)]	1	10.84	19.50621623	17.92261924	1.583596995	11.31766434	0.92	-0.786875174	2.891074908	0.809	1.2285744	1.08993296	1.93040987	1.41382402	1.68306199	1.658	1.98343109	2.61070274	2.76233941	2.664	1.75919007	2.30669209	2.067	1.703821357	2.08626412	1.8238106	1.52	1.83248538	1.868	1.95911967	1.71728421	0.95989825	1.2883167	0.93033566	1.03	0.68314259	0.53339492	0.581	0.39870997	0.63874599	0.48610756	0.41455131	0.34798536	0.36431754	0.27467701	0.32052395	0.28690343	0.28433025
ks75_1	PF11_0047::hypothetical protein::32% identity to 63% of (NM_101702) expressed protein [Arabidopsis thaliana]	1	5.53	10.20137975	8.220513452	1.980866302	4.149958755	0.81	-0.91969935	2.89104825	0.837	1.10769288	1.79838943	1.74065795	1.80107292	1.9215063	1.95	2.20486494	2.07971237	2.53882408	2.054	1.96827934	1.54633798	1.701	1.780426043	1.79540191	1.86984421	1.354	1.97559692	1.322	1.71666823	2.01191636	1.03387538	2.0568284	1.3196832	0.919	0.80795552	0.77723254	0.627	0.68156841	0.77943892	0.59632484	0.62519338	0.62378796	0.55973315	0.46054179	0.4565831		0.44014322
e3215_1	PFE0810c::40S ribosomal subunit protein S14, putative::79% identity to 100% of (AC008153) putative 40S ribosomal protein s14; 67401-66292 [Arabidopsis thaliana]	1	13.63	22.02659839	20.69689666	1.329701722	15.5650672	0.94	-0.737312974	2.888628191	1.014	1.09490729	1.32468784	1.31055348	1.73409597	2.11555941	1.725	2.17644571	2.79030244	2.5496146	2.232	2.53488568	2.56441508	1.984	2.107889693	1.67742174	1.50157481	1.678	1.87114208	1.548	1.65350071	1.3712084	0.84893255	1.031613	0.88115496	0.791	0.65984418	0.5593923	0.47	0.48823166	0.60779355	0.40467838	0.38761991	0.2811894	0.29852434	0.31313179	0.27735133	0.25582224	0.25817186
n165_9	PF14_0042::hypothetical protein::35% identity to 29% of (AC016795) putative pre-rRNA processing protein, 5' partial [Arabidopsis thaliana]	1	3.44	8.06441581	6.45413816	1.61027765	4.008090257	0.8	-0.628854535	2.887142435	1.535	1.72023658	1.99457735	1.62933673	1.91554272	1.72491658	1.244	1.55950978	1.21034572	1.63551451	1.666	1.35908074	1.78555046	1.323	1.528725131	1.34684351	1.14536175	1.392	1.33817494	1.292	0.98745575	1.27019176	1.31895793	1.0851929	1.07869755	1.035	1.00515984	0.79516182	0.874	0.53186409	0.60966943	0.55190891	0.54632287	0.59793148	0.65793198	0.38088545	0.31267437	0.43513688	0.49132268
m35008_1	MAL13P1.323::hypothetical protein::27% identity to 28% of (AC115593) hypothetical protein [Dictyostelium discoideum]	1	3.19	5.957487392	5.085419963	0.872067429	5.831452701	0.85	-0.869291606	2.885935856	1.146	1.23322363	1.63238429	1.39910431	1.53803595	1.53466846	1.294	1.40438766	1.45111342	1.50602987	1.714	1.82372376	1.19891034	1.562	2.369692383	1.66457237	1.47855793	1.753	1.60465846	1.443	1.20203933	1.52834551	0.92020318	1.0763962	0.86967941	0.925	0.91695877	0.73240943	0.71	0.79817226	0.57871699	0.71476729	0.77427799	0.65395387	0.7796985	0.63267268	0.56386048	0.54153025	0.58458299
i15861_1	PFI0895c::hypothetical protein, conserved::32% identity to 92% of probable 26s proteasome regulatory subunit - fission yeast (Schizosaccharomyces pombe)	1	6.25	13.29803581	11.71144249	1.586593329	7.381502413	0.88	-0.774260124	2.880110246	1.424	1.26576864	1.47308634	2.05564612	1.52342282	1.86062692	1.714	1.98698353	2.73434024	2.10875016	1.771	1.73724849	2.13013054	1.581	1.768640768	1.55009659	1.49499852	1.358	1.54790733	1.904	1.91453101	1.52366881	1.33068602	1.2459326	1.07377944	1.198	0.78465711	0.81578044	0.707	0.63342229	0.74004489	0.57247182	0.45398659	0.31889679	0.37217346	0.32320326	0.37416266	0.37058361	0.37645325
b443	PFB0660w::hypothetical protein::100% identity to 100% of hypothetical protein PFB0660w - malaria parasite (Plasmodium falciparum)	2	3.59	11.10812499	7.804229499	3.303895493	2.362129648	0.7	2.878611139	2.878611139	0.847	1.12047839	1.56614991	1.56608614	1.05701912	1.85048033	1.336	1.61161175	2.26842216	1.88831794	4.46	1.17967692	1.423884	1.542	1.420973561	1.3094637	1.30428766	1.018	1.893349	2.12	1.96562217	1.85290849	1.60404048	1.5682117	1.39673301	1.501	0.96105931	0.82743441	0.792	0.46265405	0.66219479	0.60208244	0.49919288	0.45356604	0.50474183	0.47702242	0.50368047	0.57619773	0.48563605
f30774_1	MAL6P1.214::hypothetical protein::31% identity to 41% of (AC115586) ERYTHROCYTE MEMBRANE PROTEIN PFEMP3 [Dictyostelium discoideum]	1	13.49	30.36099666	28.19462508	2.166371571	13.01467646	0.93	-0.644821411	2.878257351	1.242	1.66444515	1.75479208	2.12522177	1.85952557	1.95828766	1.615	2.1089498	1.52139158	2.2259029	2.021	1.82630508	2.64557653	1.567	1.942895246	1.66924493	2.42115248	1.819	1.85140242	2.204	1.72688642	1.57604785	1.44706462	1.1419716	1.08197632	0.939	0.73223568	0.56925336	0.533	0.32949995	0.27669612	0.21632198	0.19813822	0.21223873	0.26611875	0.22798191	0.20408872	0.24864965	0.25703454
opfl0035	PFL2055w::40S ribosomal protein S17, putative::	1	8.05	14.27385814	12.30101351	1.972844629	6.235165876	0.86	-0.824395023	2.878169644	1.077	1.2436846	1.19724946	1.2042924	1.86074339	1.80862574	1.412	2.17762977	2.26451779	2.8409551	2.175	2.63168637	2.1771187	1.691	1.670149029	1.88651543	1.6966699	1.407	1.61452829	1.296	1.18531853	1.59569001	1.29911045	1.2123452	0.96148345	0.812	0.93692887	0.70282619	0.68	0.4694246	0.79819801	0.39480815	0.55882669	0.5106658	0.44975051	0.38637897	0.32314046	0.35145671	0.36053076
m59807_1	PF13_0315::RNA binding protein, putative::39% identity to 57% of (AF414188) FCA gamma [Brassica napus]	1	4.28	8.984458165	7.841010984	1.143447181	6.857344277	0.87	-0.80338386	2.877708702	1.108	1.30761225	1.51752205	1.71535756	1.43817928	1.67798862	1.438	1.95382767	1.63982321	2.30914307	1.56	1.61592507	2.07175128	1.332	1.834301728	1.66106812	1.67584521	1.489	1.499381	1.431	1.49558214	1.30854071	1.22152462	1.2819191	1.10902572	1.004	0.97853314	0.80233347	0.769	0.78914489	0.64437369	0.56260164	0.59441462	0.49019608	0.52732756	0.48984067	0.38986179	0.41720543	0.39806234
f960_8	MAL7P1.151::modification methylase-like protein::46% identity to 67% of Chain A, Structure Of Human Dnmt2, An Enigmatic Dna Methyltransferase Homologue	1	7.68	13.83244503	11.9210081	1.911436934	6.236673512	0.86	-0.914270877	2.874938172	0.813	1.33318328	1.57537235	1.87727925	1.94355129	2.28931934	1.971	2.86206161	1.55913345	3.10763179	2.5	2.23673983	2.16857533	2.264	1.653312865	2.07925535	2.42992069	1.802	1.89499384	1.504	1.46864305	1.84542587	0.99508252	1.4266648	1.28279768	0.916	0.89532452	0.90453011	0.736	0.56797366	0.69877499	0.61277517	0.73195717	0.58069378	0.66382389	0.4687821	0.28389263	0.32993895	0.29456614
e26351_1	NULL::::	2	6.32	18.05944357	12.58556434	5.473879224	2.299203879	0.7	2.873965217	2.873965217	0.951	0.64741333	0.70510283	0.47311488	0.46518585	0.61259906	0.771	1.23624011	0.69627418	0.80003019	0.656	0.92025127	1.08215183	0.569	0.904102867	0.71839443	0.99520431	0.874	0.88334352	1.067	1.24105446	1.06815824	1.13401509	1.2611269	1.15574736	0.915	0.76718328	0.66338189	0.689	0.41300339	0.34891852	0.29610613	0.27123776	0.35337212	0.37020948	0.4202558	0.67767921	0.72562661	0.84844146
opfg0038	MAL7P1.26::O-sialoglycoprotein endopeptidase, putative::49% identity to 23% of (AF149413) contains similarity to protein kinase domains; Pfam PF00069, Score=15.8, E=0.0027, N=1 [Arabidopsis thaliana]	1	12.45	27.05279177	22.20168271	4.851109056	4.576619997	0.82	-0.735728119	2.870842015	1.593	1.71442498	2.10273219	2.48322059	2.09942511	2.47703085	1.741	1.82357247	2.70440696	2.09487671	3.306	1.76048065	2.13155432	2.335	2.389053992	1.64588253	1.50047871	3.517	4.47264641	1.867	1.24477025	1.07657636	1.19265554		0.99263124	1.044	0.78632126	0.87225752	0.629	0.53412091	0.48867354	0.36848763	0.30682569	0.22193492	0.32307405	0.26368991	0.15306654	0.38014704	0.20016849
opfh0024	PF08_0092::hypothetical protein::33% identity to 91% of (XM_046323) hypothetical protein XP_046323 [Homo sapiens]	2	9.99	23.7871651	20.80628973	2.980875367	6.979926085	0.87	2.870732124	2.870732124	1.253	1.2285744	1.55944261	1.64578191	1.58918196	1.69447681	1.344	1.99290422	1.58906673	1.9715581	1.677	1.62625049	2.00340471	1.365	1.811572926	1.41459449	1.6539243	1.684	1.75188249	1.83	1.60519627	1.57885389	1.71951698	1.2499311	1.20820683	1.071	0.90614164	0.70103329	0.573	0.32724311	0.30671062	0.36437502	0.29528366	0.24886878	0.31718214	0.21607924	0.22763741	0.38014704	0.39351305
f71665_1	NULL::::	1	7.38	16.47944024	13.58317236	2.896267876	4.689888141	0.82	-0.70457213	2.870584345	1.225	1.51101854	1.60387832	1.08285114	1.95085793	2.29566094	1.513	1.74186695	1.04115762	2.15191171	2.117	1.93214045	2.1742708	1.745	1.732442996	1.54892842	1.83148284	1.493	1.49691364	1.51	1.219689	1.42078151	1.2449808	1.1523677	1.29181408	1.026	0.93609675	0.64276326	0.686	0.43105817	0.21291533	0.45402937	0.41551316	0.48373195	0.48510206	0.38912576	0.27996786	0.44111402	0.38213985
l2_201	PFL0625c::eukaryotic translation initiation factor 3 subunit 10, putative::27% identity to 99% of EUKARYOTIC TRANSLATION INITIATION FACTOR 3 SUBUNIT 10 (EIF-3 THETA) (EIF3 P167) (EIF3 P180) (EIF3 P185) (KIAA0139)	1	6.22	15.29953508	11.98379769	3.31573739	3.614217981	0.78	-0.750828866	2.868741751	0.964	1.32737168	1.33977922	1.31308348	1.67077218	1.81623572	1.274	2.47840076	1.14527335	2.75309044	1.628	2.0715334	3.09125217	1.485	1.643211186	1.64588253	1.83915509	1.61	1.05853171	1.358	1.03761815	1.42919952	1.15747127	1.1979506	1.37870011	0.912	0.99184654	0.89197969	0.788	0.67855927	0.39300231	0.45978702	0.46168127	0.4190907	0.44778653	0.41659346	0.27211829	0.36580188	0.31048864
ks8267_1	PF11_0110::hypothetical protein::	2	4.69	11.69719739	9.647699396	2.049497998	4.707347558	0.82	2.867981479	2.867981479	1.397	1.58308255	1.95517213	1.33838371	1.4527924	1.86570014	1.173	1.83067735	1.24158043	2.13033084	1.842	1.40296374	1.81687602	1.208	1.489160166	1.31764051	1.76024018	1.284	1.47059423	2.237	1.12029317	1.94363658	1.56434541	1.4426588	1.2746008	0.982	1.06673421	0.72703067	0.684	0.61912892	0.53181932	0.4309989	0.47995618	0.41585865	0.49197598	0.36440482	0.3453809	0.53077137	0.44241787
m45542_7	PF13_0170::glutaminyl-tRNA synthetase, putative::50% identity to 99% of (AP003187) glutamine-tRNA ligase [Clostridium perfringens]	1	6.61	11.82953133	10.73398038	1.095550945	9.797792085	0.91	-0.857895167	2.867271296	0.844	0.9182344	1.10837804	1.37506915	1.44670359	1.74901459	1.512	1.80344218	2.17471794	2.72842665	2.015	2.42646899	2.47613422	1.765	1.615431496	1.69727975	1.66817283	1.2	1.72967538	1.407	1.61169877	1.10463653	1.28287157	1.0907908	1.0631237	0.93	0.80878759	0.81040163	0.676	0.75153073	0.79726007	0.56095658	0.52804799	0.46757162	0.49295795	0.48617831	0.41733527	0.45306836	0.33664702
d6287_6	PFD0125c::rifin::52% identity to 97% of (AF065200) unknown [Plasmodium falciparum]	2	7.65	12.89538215	11.56734479	1.328037361	8.710104947	0.9	2.866944287	2.866944287	0.566	0.39635179	0.67659685	0.62744644	0.86095917	0.68108838	0.927	0.60391037	0.65983367	1.09753663	1.258	1.10610847	1.53779478	1.556	1.4967364	1.96828382	2.72804365	1.6	1.89992875	1.924	1.77797779	1.32444145	1.32437093	0.975634	0.85082679	0.894	0.66899716	0.57373567	0.739	0.38592119	0.40800956	0.37506775	0.37511603	0.4406378	0.52830953	0.48068473	0.56778525	0.77344387	0.79271277
d17715_55	PFD0460c::hypothetical protein::100% identity to 100% of (AL035475) hypothetical protein, MAL4P2.29 [Plasmodium falciparum]	2	6.77	15.14561767	13.97411097	1.171506701	11.92832355	0.92	2.866035432	2.866035432	1.029	1.11815378	1.19976471	1.58759131	1.13252053	1.68433022	1.4	1.9064622	1.69318255	2.19815618	1.715	1.76048065	2.07887069	1.551	1.74422827	1.58981261	2.11535714	1.402	1.95832491	1.849	1.77704882	1.46661308	1.53818284	1.2083467	1.12377995	0.992	0.80379509	0.74406345	0.625	0.48522252	0.43052042	0.38822803	0.34818462	0.3210515	0.38199333	0.39187252	0.3950948	0.39329679	0.34688291
c700	PFC1065w::hypothetical protein::97% identity to 7% of (AL034559) hypothetical protein, PFC1065w [Plasmodium falciparum]	1	3.1	6.67519839	5.432852235	1.242346155	4.373058358	0.81	-0.776806583	2.864539544	1.082	1.1925424	1.37415404	1.91143469	1.63302148	1.63486581	1.581	1.87685878	1.85846628	2.23515187	1.832	1.390057	1.80690887	1.304	1.396561164	1.25339378	1.3327846	1.058	1.21973787	1.283	1.22990729	0.96994752	1.27475207	1.1539671	1.12050118	1.13	1.05092463	0.89287614	0.874	1.04943477	0.76443169	0.71805736	0.63000255	0.57207499	0.63534625	0.48526267	0.45265829	0.55467997	0.34119631
c242	PFC0375c::hypothetical protein::100% identity to 100% of hypothetical protein C0375c - malaria parasite (Plasmodium falciparum)	1	2.67	5.335162254	4.371223642	0.963938612	4.534753136	0.82	-0.869595802	2.863962145	0.972	1.04725215	1.4688943	1.749513	1.61475503	1.56891306	1.303	1.56898291	1.53831041	1.8405319	1.564	1.58753027	1.82257148	1.431	1.480741984	1.38305528	1.60021844	1.602	1.75681721	1.333	1.33766357	1.01858525	1.07898334	1.0004247	0.96148345	1.068	0.947746	0.96011078	0.926	1.07125101	0.82915046	0.72052488	0.68097989	0.69381597	0.67462573	0.56675023	0.51022177	0.54272567	0.3741786
j248_1	NULL::::	1	5.86	12.83782518	10.66633278	2.171492401	4.911982549	0.83	-0.687316911	2.863268471	0.999	1.09142037	1.14107596	1.32699867	1.34441142	1.29876077	1.12	1.64832005	1.73743179	1.92531344	1.61	1.63657591	2.09168557	1.694	1.742544574	1.45547883	1.55528079	1.274	1.42782523	1.262	1.22061797	0.95498217	1.55803032	0.8780706	0.83033484	1.015	0.70394477	0.95293907	0.754	0.57850562	0.44083791	0.43182141	0.39916193	0.49666019	0.46939025	0.2105857	0.33491483	0.48414956	0.38213985
f10466_1	MAL8P1.23::ubiquitin-protein ligase 1, putative::31% identity to 49% of (AL356834) related to TOM1 protein [Neurospora crassa]	1	4.57	10.47666275	8.141568025	2.335094729	3.486611453	0.78	-0.729514948	2.860127815	1.01	1.26228165	1.50913796	1.52307565	1.57456883	1.62091423	1.377	1.76436563	1.09972275	2.20432204	1.627	2.07540545	2.46474313	1.388	1.635634852	1.54425599	1.67913322	1.556	1.07580381	1.053	0.92614618	1.16823962	0.99418032	1.0675995	1.16230481	0.983	1.23731187	0.84805303	0.93	0.78463116	0.41926499	0.46883468	0.52804799	0.50958843	0.61472448	0.47427563	0.3453809	0.39807853	0.41284753
i15763_1	PFI1040c::hypothetical protein::22% identity to 82% of (NC_000521) predicted using hexExon; MAL3P2.18 (PFC0245c), Hypothetical protein, len: 3934 aa [Plasmodium falciparum]	2	13.56	29.40675557	27.25826488	2.148490689	12.68716919	0.93	2.858166544	2.858166544	0.86	1.01586944	1.37499239	1.45223493	1.45522804	1.9151647	1.361	1.85199184	1.47323796	2.0455493	2.09	2.14510177	2.87766943	2.038	2.572568299	1.7580221	2.39046323	2.925	2.05291012	2.054	1.49558214	1.47596647	1.56434541	1.175559	1.0180413	0.94	0.73556403	0.60869772	0.584	0.29038124	0.2335503	0.32982931	0.23661166	0.20792933	0.23862308	0.26368991	0.28650915	0.24386792	0.26727043
e8225_2	PFE1240w::hypothetical protein, conserved::50% identity to 69% of (XM_037744) hypothetical protein FLJ10900 [Homo sapiens]	2	8.21	17.19702579	16.06959136	1.127434425	14.25323816	0.93	2.857151698	2.857151698	0.695	0.94961704	1.104186	1.48133023	1.40286407	1.42178791	1.278	1.49793455	1.30925574	1.88061052	1.936	1.8805135	2.36791907	1.968	1.695403275	1.90053284	2.42005626	2.185	2.28978425	2.216	1.57082569	1.40020396	1.60764907	1.1603647	1.04017269	1.072	0.79214589	0.58897554	0.6	0.43256272	0.28888952	0.37671279	0.32894792	0.38677008	0.410471	0.41201549	0.42126004	0.5666343	0.32868577
m60188_1	PF14_0437::helicase, truncated, putative::55% identity to 36% of (AP003244) putative ethylene-responsive RNA helicase [Oryza sativa]	1	4.01	10.37800336	8.357909612	2.020093745	4.137387007	0.81	-0.465601065	2.857044232	1.163	0.98448674	1.5678267	1.2068224	1.35050024	1.36724997	0.89	1.184138	1.15308201	2.01934395	1.109	1.50234574	1.70723692	0.874	1.176848984	1.26507498	1.46321344	1.082	1.18848364	1.118	1.30422197	0.95404678	1.09161363	1.1347743	1.12050118	0.645	0.70061642	0.80771228	0.81	0.54615747	0.42676863	0.34381212	0.38569623	0.38677008	0.32700201	0.41659346	0.506297	0.5092536	0.5686605
ks83_5	PF11_0437::hypothetical protein::	1	10.09	20.41058807	16.73520605	3.675382017	4.553324246	0.82	-0.916500245	2.853070261	1.146	1.22508741	1.84785564	1.05375583	1.48080098	1.75535619	1.554	1.67318698	2.71091403	2.96735663	2.643	2.88853054	3.18665227	2.411	2.597822545	2.19606747	2.04630666	2.084	2.424671	2.012	1.27449606	1.58353058	1.07537475	1.43946	1.14017352	0.943	0.69146344	0.5235338	0.512	0.63267002	0.79538413	0.75095801	0.60595668	0.46649428	0.46349834	0.41934022	0.27081003	0.31320292	0.26272116
opfl0052	NULL::::46% identity to 13% of hypothetical protein PFB0230c - malaria parasite (Plasmodium falciparum)	1	3.97	9.307937997	7.787568031	1.520369965	5.122153298	0.84	-0.753395606	2.852377361	1.195	1.39129947	1.76233782	1.61289154	1.38581545	1.34568857	1.44	1.92067181	1.46803224	2.04092482	1.983	1.49718296	1.91085234	1.641	1.527041535	1.28259692	1.36785795	1.604	1.46401438	1.612	1.08778055	1.27112703	1.27475207	1.1707608	1.27132213	1.108	1.01181654	0.81578044	0.815		0.54307478	0.53957117	0.55401751	0.49558285	0.5901748	0.45687942	0.3322983	0.46143637	0.39465039
m35008_2	PF13_0340::exosome complex exonuclease, putative::32% identity to 94% of 75K autoantigen homolog - fission yeast (Schizosaccharomyces pombe)	1	4.78	9.892994275	8.355874619	1.537119656	5.436059962	0.84	-0.78728234	2.851511717	1.231	1.24135985	1.60555512	2.29346852	1.51368069	1.89994489	1.996	1.8697539	2.66536358	2.41088099	2.155	1.7088537	1.53494688	1.394	1.573340986	1.31647234	1.43471638	1.387	1.44756479	1.472	1.45470906	1.07189967	1.24678509	1.1179806	1.01148386	1.218	1.11749154	0.96548959	0.852	0.84406151	0.87042036	0.58234204	0.57710162	0.55914672	0.48706604	0.3927881	0.32052395	0.41242369	0.33323507
m34743_8	PF13_0344::UBA/THIF-type NAD/FAD binding protein, putative::39% identity to 65% of (AE003621) CG13090 gene product [Drosophila melanogaster]	1	6.95	15.17772596	13.30464565	1.87308031	7.103083396	0.88	-0.926983485	2.849861178	0.715	0.6276539	0.82583386	1.30549335	0.85730585	1.0755362	1.472	1.83659804	2.38685379	2.60819098	2.471	1.6172158	2.16430365	1.737	1.926059082	1.87249802	1.77996891	1.796	1.88101171	2.118	1.54295773	1.48906129	1.56344332	1.4290639	1.10902572	1.07	0.69146344	0.74854575	0.637	0.50553417	0.48585966	0.5576665	0.44533007	0.35444946	0.410471	0.3488398	0.56647701	0.41122828	0.39123844
e26771_1	PFE1035c::BIS(5'-nucleosyl)-tetraphosphatase (diadenosine tetraphosphatase), putative::42% identity to 48% of BIS(5'-NUCLEOSYL)-TETRAPHOSPHATASE (ASYMMETRICAL) (DIADENOSINE 5',5'''-P1,P4-TETRAPHOSPHATE ASYMMETRICAL HYDROLASE) (DIADENOSINE TETRAPHOSPHATASE) (AP4A HYDROLASE) (AP4AASE)	1	12.79	25.63820326	23.9804648	1.657738456	14.46577095	0.94	-0.612835481	2.848122679	1.06	1.59354352	1.76149947	2.16570227	1.98617314	1.69701357	1.513	2.08526706	1.82983451	2.06096413	1.716	1.9837674	2.44338489	1.353	1.843561758	1.48117744	1.67146097	1.799	1.33159509	1.772	1.13236931	1.45632442	1.49307477	1.1147818	1.0360743	0.912	0.78132876	0.56028875	0.504	0.3761415	0.27388227	0.2516902	0.21545127	0.2154708	0.25531687	0.26094315	0.24072002	0.28451258	0.31048864
c515	PFC0775w::40S ribosomal protein S11, putative::100% identity to 82% of (NC_000521) 40S Ribosomal protein S11 [Plasmodium falciparum]	1	11.26	18.74005149	17.27902809	1.461023404	11.82666071	0.92	-0.815916079	2.846807816	0.965	1.17162059	1.33223348	1.4825953	1.88022765	1.99506887	1.804	2.50563593	2.34000168	2.8902825	2.149	2.4342131	2.46047162	1.85	1.97825107	2.414506	2.03973038	1.571	1.68114905	1.31	1.61820127	1.75189184	0.85524769	1.3147068	1.22214144	0.813	0.80545924	0.61855878	0.563	0.46641546	0.75692805	0.36190748	0.42609334	0.43309632	0.44287659	0.3387683	0.29697524	0.28092628	0.2866049
f46067_3	PFI0925w::gamma-glutamylcysteine synthetase::99% identity to 100% of glutamate--cysteine ligase (EC 6.3.2.2) - malaria parasite (Plasmodium falciparum)	1	6.21	11.18083986	10.44272463	0.738115227	14.14782442	0.93	-0.77313067	2.846496752	1.137	1.25995704	1.48063209	1.93546985	1.54290694	1.56510807	1.472	1.71581596	1.67626372	1.82974156	1.621	1.45330011	1.93505831	1.625	1.672674473	1.70428853	1.75804813	1.986	1.93694042	1.489	1.53088159	1.4076867	1.16739507	1.2947143	1.02869714	0.936	0.66650089	0.64814202	0.664	0.56421225	0.46053492	0.40879096	0.43763539	0.50851109	0.56071513	0.46695089	0.46050787	0.52598964	0.32641113
m26245_8	MAL13P1.299::hypothetical protein, conserved::29% identity to 51% of (AF157321) 30 kDa protein [Homo sapiens]	1	3.91	7.801601257	6.203042482	1.598558775	3.880396878	0.8	-0.898227169	2.845858765	1.239	1.18440618	1.66089017	1.44970493	1.54290694	1.76296617	1.421	1.52398554	2.51309415	2.08254481	2.012	1.84050255	1.80548492	1.567	1.704663305	1.39240027	1.47636588	1.806	1.82672804	1.411	1.44170406	1.17852839	1.08439634	1.1747593	0.93197499	0.911	0.72391482	0.83012381	0.769	1.01031611	0.94358076	1.21485761	0.82717897	0.59254471	0.65695	0.49716535	0.46443264	0.46741352	0.38327719
m43418_1	PF13_0014::40S ribosomal protein S7 homologue, putative::42% identity to 98% of 40S RIBOSOMAL PROTEIN S7	1	12.01	19.9523261	17.03367055	2.918655544	5.836135951	0.85	-0.758334863	2.845739275	0.838	0.95659102	1.55189687	1.02086547	2.22607253	2.48083584	1.352	2.33038365	1.55262622	2.58198563	1.855	2.68718537	2.08599011	1.676	1.803996592	2.08860033	1.86655606	1.52	1.34804477	1.296	1.26427776	1.75095646	0.70368477	1.3346993	0.99181162	0.715	0.54252008	0.51815504	0.467	0.48672711	0.58997244	0.338877	0.44821557	0.37599655	0.37904738	0.38729458	0.3584635	0.35743386	0.3036647
n143_45	PF14_0185::ATP-dependent RNA helicase, putative::33% identity to 91% of (BC030020) Similar to RIKEN cDNA 2810021H22 gene [Homo sapiens]	1	7.27	15.73504821	13.16929099	2.565757217	5.132711272	0.84	-0.633608625	2.8430401	1.407	1.85506586	1.73383195	1.91649468	2.48910951	1.55242487	1.383	2.14921054	1.09842124	2.05633964	1.596	1.92052445	2.52027465	1.324	1.419289965	1.44146128	1.64077186	1.653	1.25592692	1.322	0.94936948	1.45819507	1.23325271	1.2531299	1.12541929	0.771	0.95357058	0.76109622	0.695	0.52885496	0.39956798	0.31666904	0.40204746	0.42232276	0.46153436	0.34243067	0.21586307	0.36580188	0.34005897
m43941_1	MAL13P1.346::DNA repair endonuclease::32% identity to 67% of (AB017635) ERCC4 [Cricetulus griseus]	1	5	11.10090474	9.402054504	1.698850233	5.534363372	0.85	-0.935372216	2.84277228	0.832	0.74156145	0.72606306	1.09297126	0.76232025	0.88909299	1.052	1.27413246	2.39856689	2.1072086	2.129	1.69336565	2.06178397	1.92	2.005189012	1.65639556	1.67803726	1.901	1.85880479	1.656	1.38782586	0.91756855	0.97072414	1.0612019	0.819679	1.068	0.76385493	0.70910145	0.689	0.76281501	0.64155987	0.80771169	0.63000255	0.52574876	0.53223749	0.35891127	0.41864351	0.49371299	0.42422073
c277	PFC0430w::hypothetical protein::100% identity to 100% of (Z98547) hypothetical protein, PFC0430w [Plasmodium falciparum]	1	7.49	14.70342751	13.11964105	1.583786466	8.28371837	0.89	-0.771830756	2.836962901	0.899	1.25414543	1.45547971	1.63819178	1.99104413	1.93799448	1.435	1.91356707	1.39254836	2.54807305	1.93	2.05475461	2.66835855	1.459	1.633951256	1.53374283	2.0024651	1.602	1.58409648	1.324	1.26613571	1.3627904	1.40015236	1.2387353	1.09591083	1.009	1.09003261	0.81040163	0.651	0.62514715	0.37236735	0.36437502	0.34529912	0.35983623	0.44287659	0.43124288	0.35584701	0.33232981	0.32754843
e19278_2	PFE1085w::DEAD-box subfamily ATP-dependant helicase, putative::34% identity to 90% of (XM_122367) expressed sequence AA409185 [Mus musculus]	1	6.72	13.12053947	11.54425824	1.576281232	7.323730059	0.88	-0.822450671	2.836865438	0.951	1.10769288	1.67262795	2.10498168	1.42843715	1.7299898	1.993	2.07934638	2.65234913	2.31993341	1.85	2.09992819	2.11162003	1.696	1.568290197	1.940249	1.5169193	1.67	1.78313663	1.404	1.75289654	1.14111483	1.14484109	1.1379731	1.15328831	1.257	0.86620153	1.01658786	0.851	0.7304668	0.71378221	0.5502639	0.44052089	0.31674208	0.38002935	0.42117141	0.32968178	0.39688308	0.35029487
m8199_1	PF13_0278::hypothetical protein::24% identity to 64% of (AL034558) hypothetical protein, PFC0325c [Plasmodium falciparum]	1	4.03	8.640599844	6.613741586	2.026858258	3.263050862	0.77	-0.926103937	2.83683342	1.053	1.39711107	1.60471677	1.73559781	2.00078626	2.1066812	1.89	2.27946559	1.32227019	2.62823029	2.416	2.05604535	2.28248612	1.74	1.405820994	1.71363352	1.92135814	1.258	1.61617323	1.128	1.14909011	1.28048042	1.26663268	1.4018741	1.24673178	0.955	1.22649474	0.94845677	0.88	0.7304668	0.9145042	0.74355536	0.91662972	0.85218702	0.90441095	0.57407491	0.38855351	0.41600998	0.30480204
c111	NULL::::	2	3.51	7.63620546	6.076701779	1.559503681	3.896561356	0.8	2.832307757	2.832307757	0.741	0.64857571	0.80235838	0.69828716	0.5991399	0.57835438		0.70811451	0.68586258	0.98192535	1.179	1.00672646	1.39540635		1.64152759	1.39824087	1.85888382	1.557	2.347358	2.022	1.90152579	1.43107017	1.72222348	1.1723602	0.99427068	1.223	0.75636616	0.6741394	0.73		0.5768411	0.68515666	0.72330065	1.07304458	1.09786261	0.96045393	0.73262616	1.05437018	0.69149115
n134_11	PF14_0627::ribosomal protein S3, putative::66% identity to 73% of (NC_003071) 40S ribosomal protein; contains C-terminal domain [Arabidopsis thaliana]	1	8.53	17.53666686	15.40019964	2.136467219	7.208254595	0.88	-0.85224838	2.829689681	0.856	0.93218223	1.21485609	1.47880023	1.2628212	1.63106082	1.581	2.69865055	2.41548556	2.94269302	2.183	2.47809594	3.03287308	1.667	1.620482285	1.96828382	1.91039775	1.15	1.63509027	1.711	1.89316555	1.32257079	1.42090204	1.2427338	1.27705986	1.047	1.00515984	0.7458564	0.748	0.50703876	0.72972743	0.4112585	0.42609334	0.38030595	0.39279521	0.29665116	0.34145613	0.28331715	0.2979781
e18440_4	PFE0750c::hypothetical protein, conserved::36% identity to 63% of (Z95395) RNP-containing protein; pre-mRNA splicing component [Schizosaccharomyces pombe]	1	2.64	4.935482334	4.24630074	0.689181594	6.161367017	0.86	-0.92554286	2.82927791	0.882	0.92404601	1.39343737	1.45855999	1.53681813	1.66276882	1.294	1.66845049	1.45111342	1.81586811	1.505	1.62625049	2.22125896	1.501	1.471482154	1.49986741	1.58487382	1.595	1.24358973	1.289	1.27263821	1.20658856	0.94907236	1.1067848	1.01230358	1.068	1.00848824	1.01120915	0.965	0.93960143	0.77568715	0.69584939	0.75311758	0.66688215	0.72077922	0.68852366	0.50760528	0.56902517	0.41171019
ks624_8	PF11_0316::hypothetical protein::25% identity to 85% of phosphatase (acid phosphatase family) PFB0380c - malaria parasite (Plasmodium falciparum)	1	12.21	22.78479458	20.93315818	1.851636401	11.30522071	0.92	-0.769483332	2.827980868	0.907	1.11001749	1.39511427	2.03793587	1.53803595	2.18404877	1.866	2.37182844	2.61720981	2.85020388	2.996	1.74628333	2.12158717	1.952	2.232477426	1.62485635	1.80627392	1.844	1.82426059	2.056	1.39618632	1.28702788	1.4705208	1.0572034	1.01230358	1.001	0.86370526	0.61407647	0.685	0.51832299	0.44834152	0.50091288	0.35684115	0.29196293	0.33191194	0.24812489	0.21586307	0.25582224	0.21950296
m44397_10	PF13_0132::60S ribosomal protein L23a, putative::48% identity to 95% of (AF349961) ribosome protein L23a [Daucus carota]	1	9.23	16.19085624	14.89084471	1.300011525	11.45439438	0.92	-0.924219078	2.827316738	0.911	0.91939671	1.32971823	1.17140204	1.80350842	2.00394723	1.74	2.29249116	2.44281599	2.68218217	2.298	2.61748905	3.15817462	2.431	2.343596189	2.27199541	1.90053332	1.757	1.80205367	1.568	1.44077508	1.62000887	0.91659459	1.2179431	1.18689515	1.09	0.86370526	0.86867166	0.683	0.65448621	0.83477816	0.54286124	0.57710162	0.44386985	0.41832689	0.39004134	0.33622308	0.31559378	0.31048864
kn11437_2	MAL13P1.36::hypothetical protein, conserved::33% identity to 62% of (AC115581) Putative nuclease [Dictyostelium discoideum]	1	3.17	7.12516876	6.045060885	1.080107875	5.596719573	0.85	-0.92163088	2.826456216	1.197	1.09723197	1.30372751	1.5003054	1.40651739	1.52325349	1.367	1.46477869	2.23979023	2.07792051	1.825	1.83146786	2.04327346	1.503	1.649103824	1.58864458	1.47088569	1.487	1.17038902	1.743	1.44170406	1.40675131	1.54630223	1.1363737	1.10984534	1.303	1.15410325	0.96728249	0.926	0.72670539	0.77756303	0.62593542	0.47514697	0.49019608	0.52045361	0.54935402	0.40948568	0.70530426	0.50383319
j65_2	PF10_0209::RNA helicase, putative::31% identity to 89% of (AF140505) DEAD box RNA helicase [Candida albicans]	1	5.84	12.25663372	10.66038039	1.596253331	6.678376282	0.87	-0.815298219	2.826300249	0.985	1.26809326	1.4672175	1.49904033	1.5623912	2.00521546	1.361	1.93014493	1.61639715	2.50953598	2.03	1.98505813	2.33232201	1.503	1.666781836	1.64120997	1.84682734	1.503	1.45907956	1.479	1.32372948	1.34595427	1.40827175	1.1843557	1.17050159	0.983	1.0567492	0.80771228	0.958	0.57323966	0.56558565	0.44909429	0.52708611	0.46326223	0.54303934	0.31221618	0.42518481	0.38014704	0.29684079
f3084_1	MAL8P1.23::ubiquitin-protein ligase 1, putative::31% identity to 49% of (AL356834) related to TOM1 protein [Neurospora crassa]	1	3.61	7.758466362	6.344793001	1.413673361	4.488160544	0.82	-0.684611085	2.825991877	1.239	1.40292267	1.48901618	1.6508419	1.48932543	1.25944272	1.3	1.75844495	1.15178058	1.82511708	1.647		1.93790604	1.39	1.499261844	1.34333912	1.49061442	1.447	1.19670844	1.072	0.928933	1.14017944	1.14664538	1.0068223	1.00082802	0.99	0.93526463	0.8982549	0.907	0.8132179	0.46334877	0.50831548	0.56652139	0.56130146	0.63436428	0.49991214	0.38724526	0.48654042	0.41967144
opfl0105	PFL2265c::hypothetical protein::32% identity to 54% of (AF428410) AT5g63440/MLE2_7 [Arabidopsis thaliana]	1	2.72	7.003205797	5.63920289	1.364002906	4.13430416	0.81	-0.883755312	2.824220195	1.298	1.1681336	1.07651847	1.88486938	1.26769233	1.44208093	1.288	1.52516973	2.32698722	1.76037467	1.701	1.58365822	1.75849676	1.443	1.593544443	1.47884122	1.55199265	1.479	1.31596802	1.637	1.59497797	1.11211927	1.37579398	1.1339746	1.16722292	1.117	1.10417814	0.99596923	1.005	0.97646332	0.81508117	0.57247182	0.51073493	0.49019608	0.47921015	0.41384667	0.46443264	0.54989827	0.4765375
opff72482	MAL6P1.214::hypothetical protein::31% identity to 41% of (AC115586) ERYTHROCYTE MEMBRANE PROTEIN PFEMP3 [Dictyostelium discoideum]	1	15.96	33.19003546	30.90220342	2.287832044	13.50719931	0.93	-0.629514358	2.8238375	1.287	1.73999601	1.70951802	1.54205082	1.89240528	2.38190686	1.431	2.36472356	1.4810467	2.67601613	1.786	1.91536166	2.70110788	1.615	1.721499469	1.59798956	2.32141275	1.315	2.04879763	1.973	1.57547035	1.54611702	1.42992363	1.3179056	1.13525541	0.819	0.67898216	0.49395056	0.429	0.26480361	0.27388227	0.22701469	0.16639762	0.1896143	0.2690647	0.18678036	0.19493089	0.22952275	0.29115419
ks387_2	PF11_0296::hypothetical protein::41% identity to 78% of (AP003583) ORF_ID:alr0652~mrp protein homolog [Nostoc sp. PCC 7120]	1	7.59	15.81341949	13.79470882	2.018710677	6.833425402	0.87	-0.759956424	2.823615971	0.872	0.99494764	1.3615778	1.84944902	1.46862335	2.08511979	1.33	1.80225798	1.82462863	2.17349239	1.95	1.93472176	2.22268291	1.494	1.883126723	1.48935425	1.6013144	1.562	1.90239621	1.539	1.46585623	1.14392087	1.45067332	1.0660001	1.15246869	1	0.82376515	0.70192974	0.823	0.55819397	0.51587416	0.49680025	0.40108561	0.28334411	0.35547964	0.43124288	0.3388396	0.31320292	0.26499579
n157_13	PF14_0261::proliferation-associated protein 2g4, putative::35% identity to 80% of (AAAB01008900) agCP15106 [Anopheles gambiae str. PEST]	1	9.66	18.77197342	16.87181748	1.900155939	8.879175198	0.9	-0.756186295	2.82288169	0.822	0.87057919	1.22659388	1.5926513	1.55021357	1.81623572	1.492	2.57194765	1.90141402	3.01668421	1.926	2.43937573	2.84492027	1.701	1.393193871	1.63653755	1.66926892	1.37	1.31843548	1.515	1.40826246	1.25335563	1.26121968	1.1427713	1.10082894	0.921	0.92195132	0.71089435	0.717	0.55217574	0.5411989	0.42935389	0.37030685	0.34367593	0.36038961	0.29848234	0.27604307	0.27255827	0.2433867
m21780_3	PF13_0259::cytidine and deoxycytidylate deaminase family, putative::46% identity to 36% of (AC023673) F21D18.9 [Arabidopsis thaliana]	1	5.56	11.48916665	10.19605701	1.293109638	7.884913009	0.89	-0.80399285	2.820169153	0.824	0.96705192	0.99603105	1.39151433	1.36024237	1.8555537	1.366	1.79396905	2.05108044	1.98543137	2.067	1.69465623	1.69015036	1.521	1.671832625	1.40408147	1.33059255	1.557	1.31761296	1.706	1.49093748	1.17665774	1.41999984	1.2363362	1.14673096	1.262	0.95856303	0.77543964	0.648	0.53186409	0.44271382	0.46883468	0.49823105	0.43201895	0.47037225	0.51822393	0.40948568	0.42676886	0.32754843
b177	PFB0279w::hypothetical protein::32% identity to 4% of hypothetical protein C0335c - malaria parasite (Plasmodium falciparum)	1	7.33	16.67412251	14.30683913	2.367283382	6.043568437	0.86	-0.804566282	2.819454186	0.982	1.34945586	1.44709562	1.40922443	1.52098718	1.72491658	1.619	2.2759133	1.37562953	2.93036112	2.091	1.96440729	2.63276148	1.861	1.490843762	1.67158114	1.95095117	1.734	1.47635156	1.598	1.17788705	1.40675131	1.38661987	1.3203047	1.49837317	1.192	1.08504016	0.92783814	0.731	0.53336864	0.33860103	0.34216708	0.37223053	0.32859298	0.41243495	0.40102841	0.26557698	0.37536535	0.31617523
b587	PFB0930w::hypothetical protein::98% identity to 100% of probable integral membrane protein PFB0930w - malaria parasite (Plasmodium falciparum)	2	7.93	18.65140861	16.55485456	2.096554053	7.896221199	0.89	2.817705247	2.817705247	0.536	0.64857571	0.64138364	1.02719053	0.61009975	0.58850093	0.804	1.07519729	1.7270202	1.84978087	2.015	2.15026456	2.62279434	2.169	2.536370527	2.67499705	2.38936727	2.911	1.87772183	1.647	1.43427258	1.12708474	1.10243952	0.9412469	0.72623558	0.928	0.77051164	0.7449599	0.664	0.36861868	0.5290055	0.53463603	0.41455131	0.44817927	0.44385857	0.40560636	0.40163614	0.44589576	0.39465039
opfblob0095	PFI0895c::hypothetical protein, conserved::32% identity to 92% of probable 26s proteasome regulatory subunit - fission yeast (Schizosaccharomyces pombe)	1	5.51	11.56546605	10.06253233	1.502933719	6.695260211	0.87	-0.785461915	2.814238212	1.428	1.4831229	1.67682	2.52496601	1.5648267	1.80735736	1.624	1.93251318	2.91524129	2.11799894	1.818	1.64819191	1.93221058	1.541	1.516939857	1.71830594	1.4971907	1.389	1.46154692	1.76	1.74825188	1.37775587	1.3541422	1.1819566	1.0631237	1.19	0.96189143	0.8229521	0.826	0.70263233	0.83384022	0.60619502	0.44821557	0.40185304	0.44778653	0.3753919	0.35453873	0.39090593	0.34119631
m3222_2	MAL13P1.294::GTP-binding protein, putative::64% identity to 39% of (AAAB01008799) agCP14701 [Anopheles gambiae str. PEST]	1	5.76	11.13100698	9.937323718	1.193683258	8.324925099	0.89	-0.871508026	2.813180347	0.535	0.61603063	1.05891184	0.89942427	1.16540017	1.46110573	1.337	1.83422979	2.00032396	2.32918238	1.832	2.10250951	2.44196111	1.725	1.680250807	1.46599185	1.60241049	1.317	1.21315802	1.209	1.15559261	1.00829647	1.27114348	1.0244157	1.05246787	1.082	1.01930537	0.9717648	0.928	0.62665174	0.61811101	0.47130225	0.4674523	0.4007757	0.41538093	0.44863911	0.44742527	0.39329679	0.40261164
opff72437	MAL6P1.104::step II splicing factor, putative::	1	2.65	7.490986823	5.912149972	1.578836852	3.74462375	0.79	-0.724704095	2.811923411	0.964	1.06236228	1.27438318	1.37127408	1.3297983	1.29876077	1.174	1.61871663	1.45501779	1.82357552	1.332	1.7566086	1.80690887	1.151	1.164221861	1.19849217	1.07411922	1.018	1.43111521	1.244	1.57361251	1.22436007	1.57156271	1.0907908	1.21312494	0.982	0.99101441	0.87584337	0.897	0.50252503	0.73254131	0.47623734	0.53093346	0.40400775	0.52929151	0.41109991	0.62665702	0.57380687	0.49132268
m37499_1	PF13_0313::zinc finger protein::35% identity to 89% of zinc finger protein ZPR1 - fission yeast (Schizosaccharomyces pombe)	1	13.54	28.66075497	27.18450466	1.476250313	18.41456318	0.95	-0.836061974	2.808468503	0.816	0.78340506	1.28192893	1.25615787	1.60988404	2.05214342	1.35	2.23328431	1.71921146	2.58815167	2.077	2.11283493	2.79508438	2.247	1.927742578	2.34675516	2.66995356	2.749	2.48800208	2.299	1.81885076	2.104515	1.60133398	1.5418216	1.18607553	0.998	0.78299291	0.51456919	0.454	0.27759242	0.31890402	0.39974326	0.32029139	0.22624433	0.25924483	0.23164426	0.29959177	0.36580188	0.25021062
f13309_2	PFE1270c::hypothetical protein::33% identity to 46% of (AC116965) CG5792 PROTEIN. 6/101 [Dictyostelium discoideum]	1	9.3	20.26668	18.36456993	1.902110069	9.654840816	0.91	-0.824978576	2.808323429	0.739	1.01354476	0.97758607	1.2941083	1.53194713	2.3387839	1.202	1.55832559	1.26891086	2.28756221	2.124	2.05733593	2.82783354	1.715	1.741702826	2.17620946	2.3016839	2.034	1.910621	1.61	1.52066329	1.70044808	1.38120698	1.3538921	1.10984534	0.988	0.88367536	0.74047759	0.664	0.44760841	0.30483471	0.33394189	0.26739041	0.30381383	0.38101136	0.3753919	0.35061396	0.3167892	0.276369
e26934_1	MAL6P1.296::nucleolar GTP-binding protein 1, putative::43% identity to 100% of (BC005514) Unknown (protein for IMAGE:3493398) [Mus musculus]	1	11.05	22.63192894	20.97080388	1.661125056	12.62445823	0.93	-0.712279331	2.803854195	0.965	1.18789303	1.58459489	1.89498951	1.74627359	1.59047447	1.568	1.759629	1.87278225	2.07792051	1.986	1.80307292	2.42914606	1.592	2.070008424	1.60850259	2.02328979	1.746	1.77984675	1.985	1.62656173	1.53021627	1.43263013	1.0068223	0.86640074	1.016	0.74222073	0.62124818	0.59	0.48221338	0.42676863	0.29939618	0.31259669	0.26179702	0.31521816	0.28017053	0.23679523	0.29048973	0.25134794
b577	PFB0923c::hypothetical protein::	2	14.72	35.81923103	32.29212886	3.527102174	9.155427675	0.9	2.80222082	2.80222082	0.333	0.36729377	0.3437481	0.43263446	0.30809428	0.31073865	0.516	1.02309526	1.55132486	2.17657532	2.323	2.70525474	3.25357506	2.569	2.764500689	2.86306454	3.21687734	2.882	2.450168	1.895	1.27356719	1.02980929	0.82547642	0.6989378	0.53115199	0.577	0.49758742	0.48229654	0.508	0.40021456	0.37987097	0.40221081	0.29432181	0.3092006	0.36529954	0.27925496	0.27081003	0.29048973	0.31844988
j232_9	PF10_0258::hypothetical protein::	1	3.7	10.01697702	7.43197038	2.58500664	2.875029512	0.74	-0.945118871	2.798459611	0.927	1.05655067	1.32468784	1.25236288	1.34562924	1.33046876	1.218	1.83896628	2.11224851	2.42937875	2.451	1.4933109	1.90942839	1.373	1.483267428	1.3328261	1.54651245	1.811	1.88183433	2.229	1.25684639	1.48719063	1.48224889	1.2779206	1.20738721	1.373	0.86869781	1.0488605	0.92	0.45889264	0.65750503	0.80853419	0.61076585	0.52143933	0.60588658	0.50906803	0.3950948	0.45665464	0.41284753
i16046_2	PFI1130c::DNA-directed RNA polymerase II, putative::37% identity to 87% of (AK005304) putative [Mus musculus]	1	7.82	14.77920213	13.42175691	1.357445226	9.887512697	0.91	-0.786192652	2.794737702	1.283	1.2436846	1.49740027	1.95191504	1.30422522	1.52198526	1.7	1.97158972	3.07792217	2.38313427	2.304	1.82372376	1.81972375	1.665	1.916799051	1.62719256	1.57829766	1.552	1.70171112	1.668	1.7974853	1.2860925	1.21611172	1.0891914	1.01066424	1.008	1.0467642	0.72344482	0.554	0.66050449	0.67720207	0.50255789	0.43667354	0.41801336	0.34958773	0.35341775	0.29828351	0.36699733	0.3036647
opfg0042	NULL::::	1	5	10.12654314	8.940797167	1.185745975	7.540229824	0.88	-0.730423908	2.794163833	1.094	1.17626982	1.50159232	1.62807166	1.71339388	1.30637059	1.384	1.81765179	1.37562953	2.10258412	1.631	1.75531802	1.99201379	1.362	1.672674473	1.47416866	1.51911148	1.369	1.37436408	1.328	1.15187693	1.13924417	1.32166443	1.079595	1.14591124	0.863	1.02596207	0.82833091	0.72	0.7116597	0.5111844	0.46883468	0.46168127	0.50312433	0.49197598	0.41201549	0.33622308	0.40644654	0.3787279
f20894_1	MAL8P1.19::hypothetical protein, conserved::35% identity to 47% of (AC002291) Similar ATP-dependent RNA Helicase [Arabidopsis thaliana]	1	9.61	20.67803029	18.42809502	2.249935269	8.190500091	0.89	-0.653831744	2.793585234	0.904	1.11466679	1.45631816	1.76216312	1.58309314	1.84160212	1.341	2.19183938	1.33398314	2.29526962	1.592	1.52428717	2.65411972	1.394	1.487476469	1.41693084	1.97725618	1.348	1.3192579	1.634	1.43613042	1.25709694	1.19897064	1.1579656	1.26722374	0.862	0.86703366	0.69117223	0.575	0.44836068	0.32265584	0.2952836	0.28855081	0.21870286	0.28477651	0.33968388	0.40032786	0.28331715	0.28887954
ks664_8	PF11_0070::hypothetical protein::	1	4.07	10.17856981	8.009980952	2.168588854	3.693637427	0.79	-0.899619757	2.788671865	1.306	1.1367509	1.64412198	1.25615787	1.43696146	2.25507473	0.915	1.4967505	1.7829824	1.99622171	2.324	1.68949359	2.05466455	1.856	1.683618	1.53257479	1.1387856	1.664	1.85633733	1.852	1.60333831	1.6050434	1.43172793	1.3546918	1.58771825	1.288	0.81960472	0.78619715	0.705		0.67345025	0.51983077	0.48957453	0.41801336	0.40948899	0.35250214		0.92406817	0.50042124
d16785_20	PFD1070w::eukaryotic initiation factor::67% identity to 94% of (AAAB01008879) agCP3030 [Anopheles gambiae str. PEST]	1	5.39	11.96820105	10.54223122	1.425969826	7.393025458	0.88	-0.82092904	2.788109894	0.967	0.87290381	1.38002288	1.51675059	1.50515623	1.61330426	1.558	2.01185046	2.12656432	2.02705155	1.692	1.81210776	2.51600297	1.585	1.460538627	1.57229081	1.4171797	1.291	1.48622139	1.342	1.74174937	1.19723517	1.59952968	1.2883167	1.21886266	1.192	1.08504016	0.81040163	0.86	0.58377163	0.64812551	0.47047975	0.43378804	0.39538893	0.42029087	0.34609301	0.41210221	0.48175869	0.35711881
opfblob0133	PFD1015c::erythrocyte membrane protein 1 (PfEMP1)::36% identity to 84% of (AL035475) var, MAL4P2.58 [Plasmodium falciparum]	1	4.45	8.838968993	7.191219579	1.647749414	4.364267721	0.81	-0.981007165	2.786891917	0.894	1.04725215	1.05639659	1.28525325	2.01783488	1.54861989	1.193	1.9798788	2.02765439	1.93610397	1.884	2.14381119	1.44666619	1.81	2.177759793	1.85964864	1.63857981	1.701	1.62604296	1.565	1.3933995	1.2814158	1.07808125	1.3402972	0.98279512	0.869	0.80795552	0.77902549	0.698	1.00128865	0.77662509	0.72216994	0.70117842	0.81878903	0.9387805	0.54477608	0.49583093	0.61684236
ks101_4	PF11_0305::hypothetical protein::32% identity to 92% of (AY070425) unknown protein [Arabidopsis thaliana]	1	14.79	29.63649028	27.59593145	2.04055883	13.52371274	0.93	-0.795465044	2.786143925	0.636	0.78224268	1.17377398	1.44843986	1.61110172	1.83399214	1.573	2.50563593	1.86497351	2.91494629	2.512	2.3464471	3.27635725	1.909	2.156714689	1.97996516	2.48472264	1.913	1.64496	1.954	1.54853136	1.48157855	1.3577508	1.1771584	1.17623932	0.986	0.92361547	0.68220756	0.63	0.43105817	0.32453172	0.28047829	0.25488653	0.25317819	0.25728085	0.21699483	0.16353262	0.25701767	0.21950296
a13725_5	PFA0530c::hypothetical protein, conserved::34% identity to 73% of (AF466197) hemoglobin and proliferation regulated protein [Candida albicans]	2	5.49	11.26681508	10.21279827	1.054016812	9.689407371	0.91	2.786043924	2.786043924	0.623	0.6113814	0.80990408	0.87538896	0.85974135	1.17827023	1.103	1.43399108	1.45892215	1.85748829	1.691	1.83275844	2.32947428	1.631	1.756855293	1.61901575	1.70105413	1.755	1.76833208	1.851	1.62749059	1.34595427	1.59141029	1.1731599	1.29099446	1.084	0.92195132	0.72613422	0.725	0.56947825	0.42864451	0.41372607	0.44917742	0.43632837	0.48608406	0.50632125	0.53638701	0.49371299	0.42649538
d15909_8	PFD1140w::hypothetical protein::	2	13.85	29.14921826	25.30025449	3.848963773	6.573263866	0.87	2.782262484	2.782262484	1.05	1.03330426	0.38902223	0.65274667	0.32636076	0.25873748	0.302	0.61693593	0.62859891	1.22085532	1.57	2.08056809	2.52312238	2.076	2.652540178	2.73340304	2.56254158	3.043	3.27100296	3.067	1.7575412	1.76966324	1.39744586	0.7909033	0.67623517	0.648	0.49093072	0.36575649	0.372	0.31069287	0.37049145	0.43264396	0.49823105	0.69489331	0.46644429	0.43215848	0.59002572	0.56902517	0.46061501
f62610_1	PFE0245c::hypothetical protein::24% identity to 57% of hypothetical protein C0425w - malaria parasite (Plasmodium falciparum)	1	10.62	24.01914733	20.45136798	3.567779348	5.732240138	0.85	-0.844518222	2.781835009	0.701	0.81362539	1.14107596	1.52813563	1.09842314	1.47125232	1.43	1.68739659	1.48234821	2.59277615	2.886	1.81210776	2.12870659	2.301	2.737562947	1.69611172	2.09014822	2.659	2.59821425	1.836	1.27078037	1.28702788	1.68072411	1.103586	0.97705739	1.097	0.86703366	0.63110924	0.568	0.66276131	0.27013045	0.34545713	0.3472228	0.35768151	0.3918132	0.4028596	0.18969784	0.36938816	0.15581297
opfblob0072	NULL::::	1	7.96	19.79846143	15.15053103	4.647930397	3.259629499	0.77	-1.001520139	2.78149525	1.104	1.07282318	1.37666919	1.48892036	1.53681813	1.62852421	1.473	2.22025875	2.38034656	2.89182406	2.243	2.45099189	2.65981536	2.259	1.991720041	1.95893897	11.71886011	1.726	1.85222504	1.837	1.50394249	1.7537625	1.60674698	1.3426963	1.1934526	1.149	1.09918559	0.91349483	0.873	0.61837665	0.81977093	0.51325062	0.54439916	0.44925661	0.4998319	0.32595005	0.29697524	0.3048349	0.29684079
b178	PFB0280w::hypothetical protein::100% identity to 100% of hypothetical protein PFB0280w - malaria parasite (Plasmodium falciparum)	1	4.14	8.61009794	7.308041219	1.302056721	5.61269037	0.85	-0.856137089	2.781191902	0.952	1.02749265	1.12933827	1.2055574	1.41991283	1.76803954	1.355	1.86264902	1.33918902	2.05171516	1.746	1.79403823	2.18566189	1.653	1.670990877	1.65172313	1.58816196	1.593	1.21727042	1.196	0.85833412	1.30854071	1.20348143	1.2307383	1.15082935	1.186	1.132469	0.90632312	0.915	0.70714602	0.59278632	0.44169163	0.61846055	0.58608061	0.54500335	0.50998361	0.38986179	0.43752774	0.35711881
opfj12793	PF10_0264::40S ribosomal protein, putative::54% identity to 85% of (AC079633) Putative 40S Ribosomal protein [Oryza sativa]	1	11.35	22.84143489	20.94657419	1.894860692	11.05441381	0.92	-0.789699226	2.780772809	0.952	0.96821423	1.09412501	1.33964879	1.46131686	1.4471543	1.394	2.06632082	2.40637547	2.67293321	2.092	2.49616547	3.07274166	1.856	2.202172291	2.03953933	1.95423931	1.643	1.45249971	1.641	1.81885076	1.15608019	1.35684859	1.0020241	1.04754976	0.836	0.86120898	0.73689179	0.715	0.56195539	0.55151636	0.37835783	0.34818462	0.28334411	0.28870447	0.24995607	0.22371264	0.24267249	0.26158383
f32922_1	PFL1795c::hypothetical protein::23% identity to 92% of hypothetical protein C0425w - malaria parasite (Plasmodium falciparum)	2	6.28	11.47959115	10.10202551	1.377565633	7.333244438	0.88	2.777694368	2.777694368	0.985	1.08560877	0.83170271	1.17899209	0.98030003	1.17446524	0.97	1.3143932	0.89409406	1.84823932	1.376	1.5062178	2.11304381	1.378	1.418448117	1.79189766	2.26880273	1.903	2.0948565	2.095	1.61820127	1.99695089	1.74477745	1.4450579	1.45329087	1.271	1.11749154	0.72165192	0.617	0.44836068	0.36017396	0.4013883	0.42609334	0.44602456	0.51947164	0.63816625	0.56124396	0.66346421	0.65509687
b532	PFB0826c::hypothetical protein::	1	12.37	22.83010874	21.06124279	1.768865954	11.90663585	0.92	-0.764335151	2.771186764	1.056	1.35526746	1.52590624	2.05185106	1.59648859	1.54481505	1.721	2.01303466	2.68618647	2.56194632	2.608	1.75789934	2.06463187	2.08	2.228268486	1.79189766	1.7437996	1.923	1.96490467	1.927	1.44170406	1.45632442	1.31625143	1.2667248	0.94508988	1.159	0.62489658	0.59614725	0.496	0.60182641	0.46803856	0.34627966	0.37319238	0.30273646	0.37020948	0.31679413	0.18969784	0.25582224	0.20585509
m44397_14	PF13_0129::ribosomal protein L6 homologue, putative::59% identity to 100% of (AF124243) ribosomal protein homolog [Cryptosporidium parvum]	1	10.45	20.55963614	18.63918379	1.920452348	9.705621599	0.91	-0.857271286	2.770980844	0.86	0.8252486	1.22575543	1.43831974	1.31883834	1.85809031	1.694	2.30314847	2.94127021	2.93190249	2.121	2.66008132	3.27920481	1.944	2.042228734	1.95076202	1.8336749	1.447	1.61041579	1.702	1.82349553	1.29357524	1.48315109	1.0979881	1.00246746	1.144	0.842071	0.88929029	0.787	0.59881727	0.70815451	0.45485188	0.42513151	0.31566474	0.30343428	0.26735228	0.34014785	0.26179939	0.23656277
f61293_1	PFI1075w::hypothetical protein::32% identity to 30% of hypothetical protein YKL201c - yeast (Saccharomyces cerevisiae)	1	3.44	9.080756324	7.485648212	1.595108112	4.692878278	0.82	-0.818002346	2.770879187	1.168	1.19138002	1.29198982	1.24856782	1.59527077	1.72237997	1.273	1.69568566	1.34309323	1.87598604	1.592	1.71401633	2.45619993	1.435	1.528725131	1.32348111	1.41389156	1.517	1.06757902	1.584	1.34881074	1.37869114	1.33068602	1.1323752	1.22132172	1.229	1.11998772	0.98252231	0.922	0.69736633	0.70440269	0.52147578	0.47610882	0.40185304	0.46644429	0.41659346	0.36631308	0.46621807	0.47312555
m12190_2	PF13_0051::snornp protein gar1 homologue, putative::46% identity to 49% of (NM_026578) nucleolar protein family A, member 1 (H/ACA small nucleolar RNPs); RIKEN cDNA C430047J18 gene [Mus musculus]	1	12.44	26.36419641	23.52828608	2.835910331	8.296555015	0.89	-0.704466402	2.770719746	1.142	1.09606967	1.53261344	1.82161879	1.65372356	2.03692346	1.706	2.40261605	2.602894	2.87024319	2.014	2.04442919	2.66551082	1.629	1.702979609	1.7054567	1.92026205	1.327	1.22138281	1.702	1.40083098	1.35998436	1.57246491	1.1923527	1.05164815	1.034	0.91529462	0.70641204	0.621	0.44610382	0.53088138	0.35697237	0.31452036	0.23594052	0.25826286	0.21333247	0.17138219	0.2354999	0.17969673
j221_2	PF10_0257::hypothetical protein::26% identity to 95% of hypothetical protein C33G8.2 - Caenorhabditis elegans	1	8.98	18.25895913	16.23952161	2.019437513	8.041606391	0.89	-1.027609446	2.770132902	0.624	0.76132088	1.00525359	0.88803915	1.16174685	1.44461769	1.225	2.00948222	1.75565197	2.9396099	2.505	2.46002657	3.47427704	2.68	2.297296838	2.49977906	2.48691482	2.483	2.10225888	1.748	1.57639933	1.58165993	0.84171531	1.3147068	1.04591042	0.944	1.04177165	0.85701765	0.515	0.77485147	0.64155987	0.60208244	0.56267404	0.52898081	0.54500335	0.45504824	0.37416266	0.33830696	0.2877422
j65_14	PF10_0206::hypothetical protein::23% identity to 47% of (AL034558) hypothetical protein, PFC0325c [Plasmodium falciparum]	1	3.25	7.280051263	5.860360825	1.419690438	4.127914557	0.8	-0.799967539	2.769801376	0.976	1.05306375	1.61980815	1.31814362	1.42721947	1.7299898	1.328	1.82594086	1.41987863	1.95922621	1.863	1.61592507	1.79978946	1.483	1.535459617	1.27208375	1.53226392	1.202	1.15476196	1.238	1.02647098	1.08312371	1.42541284	1.0755965	1.13771446	1.135	1.15410325	0.89287614	1.008	0.66276131	0.68939547	0.48857508	0.65789584	0.63671624	0.65695	0.5768217	0.39901961	0.44589576	0.3844145
ks424_13	PF11_0255::hypothetical protein::	1	8.34	16.32784348	14.48305274	1.844790737	7.850783533	0.89	-0.809266602	2.768642468	1.133	1.24600922	1.90067544	1.66728708	1.42113066	2.44278624	1.778	2.4085366	2.58076945	3.04597231	2.161	1.75789934	2.10165271	1.755	1.523674242	1.72531471	1.79750558	1.382	1.39328112	1.724	1.46306952	1.77153401	1.3550443	1.5122327	1.39837235	1.086	0.96022728	0.7126873	0.59	0.51456158	0.70252681	0.50996054	0.44244457	0.35552683	0.37315544	0.33327475	0.30090004	0.285708	0.27181971
ks13_4	PF11_0404::malaria antigen::99% identity to 99% of (M63277) malaria antigen [Plasmodium falciparum]	1	13.68	29.12857392	26.85092669	2.277647234	11.78888736	0.92	-0.826954816	2.768397049	0.408	0.48352596	0.85853188	1.07905607	1.03997042	1.44334931	1.112	1.76081319	1.1322589	2.23669325	2.299	2.2548092	2.79081269	2.032	2.180285238	2.01500875	2.80476638	2.177	2.381902	1.749	1.56432319	1.4076867	1.27565427	1.167562	1.10492733	0.859	0.72225062	0.58180383	0.525	0.36109583	0.22041895	0.24922265	0.27893243	0.28011203	0.32405605	0.33602154	0.26688524	0.2928806	0.19220725
f33612_1	PF08_0102::asparagine-rich antigen Pfa55-14::99% identity to 100% of asparagine-rich blood stage antigen (clone Pfa55-14) - Plasmodium falciparum (fragment)	1	4.12	9.585025456	7.483604046	2.10142141	3.561210526	0.78	-0.875549015	2.767373641	0.85	0.97635045	1.34732486	1.80390854	0.99125991	1.49661871	1.403	2.41800986	2.0536833	2.61435683	2.167	1.49847369	1.7414102	1.499	1.41255548	1.57696338	1.68790156	1.011	1.47717408	1.431	1.22061797	1.43200556	1.29550175	1.3163062	1.23689556	1.04	0.93692887	0.88211863	0.942	0.72444853	0.71472021	0.62429041	0.75119393	0.50420167	0.56267914	0.56583459	0.37416266	0.51403534	0.28887954
opfd67013	PFD1140w::hypothetical protein::	2	15.48	32.62934726	29.4709416	3.15840566	9.330955164	0.9	2.765659667	2.765659667	0.484	0.47771436	0.37560769	0.46172976	0.3141831	0.33991004	0.371	0.57075451	0.99300408	1.32875919	1.712	2.06895208	2.41917892	2.464	3.25527549	2.51379633	2.69625844	3.414	3.28334024	3.267	2.23687066	1.47877251	1.38481557	0.8052979	0.66557933	0.637	0.48926657	0.41775128	0.385	0.28887667	0.34141489	0.40467838	0.40397111	0.39862099	0.41832689	0.46603531	0.53377048	0.64911901	0.42990733
i10209_1	PFI1085w::ubiquitin-like protein, putative::	1	4.92	11.67005054	9.341004603	2.32904594	4.010657086	0.8	-0.639941694	2.763106767	1.141	1.48196052	1.73383195	1.83173877	1.67320768	1.58920624	1.503	1.84607116	1.47714233	2.0008462	1.688	1.56042606	2.18708584	1.227	1.540510506	1.07817566	1.32949658	1.567	1.02563254	1.161	0.9205726	1.11679597	1.19806843	1.0340121	1.02787742	1.18	0.99850324	0.81578044	0.987	0.85609806	0.52619162	0.4638996	0.45494842	0.44494719	0.48903002	0.43856761	0.3152909	0.36580188	0.31844988
n134_32	PF14_0620::hypothetical protein::35% identity to 38% of (AE003830) CG3298 gene product [Drosophila melanogaster]	1	14.89	31.49939622	27.86100636	3.638389857	7.657509903	0.88	-0.66842662	2.762574173	0.888	1.39478646	2.05661979	1.98607048	1.88875196	2.33751567	1.76	1.84133453	2.40897833	2.5542389	2.858	1.77209681	2.17854248	1.906	2.24510465	1.34333912	1.85997991	1.737	1.40561831	1.899	1.21783115	1.09528314	1.3514357	1.1731599	1.04427109	1.159	0.81960472	0.72882363	0.66	0.54615747	0.26262684	0.34463462	0.1952527	0.16914458	0.23567711	0.24446252	0.21847958	0.19126896	0.1785594
f21506_2	MAL8P1.131::Gas41 homologue::	2	3.41	7.245646431	6.469201656	0.776444776	8.331824565	0.89	2.76245538	2.76245538	1.446	1.29366443	1.25509975	1.67614229	1.41991283	1.15163546	1.202	1.32268213	1.47323796	1.5908114	1.465	1.52815922	1.67448758	1.445	1.511047119	1.45898307	1.5169193	1.622	1.62439802	1.568	1.48815066	1.4750312	1.43172793	1.1019866	1.01230358	1.132	0.842071	0.82743441	0.849	0.72444853	0.68001595	0.54450625	0.51650593	0.46757162	0.56758907	0.43856761	0.41995179	0.47339067	0.46857625
m45339_1	MAL13P1.243::elongation factor Tu, putative::34% identity to 82% of probable translation elongation factor EF-Tu - fission yeast (Schizosaccharomyces pombe)	1	5.11	9.477168338	8.515892738	0.9612756	8.858950276	0.9	-0.923339772	2.762312707	0.975	0.99959694	1.33558718	1.42060963	1.33588711	1.63232905	1.58	1.78094349	2.2554077	2.312226	2.081	1.51396175	2.25258451	1.847	1.998454627	1.56761839	1.75037588	1.858	1.66058716	1.337	1.14351647	1.49093194	1.18363395	1.3003122	1.12214052	1.146	0.90281334	0.83639907	0.743	0.73798963	0.91262826	0.59796986	0.69444559	0.59362205	0.61472448	0.42300259	0.40032786	0.37177903	0.38782645
e29615_3	PFE1005w::40S ribosomal subunit protein S9, putative::70% identity to 90% of 40S ribosomal protein-like - Arabidopsis thaliana	1	9.42	17.80056882	16.24328729	1.55728153	10.43054	0.91	-0.856914712	2.75887931	0.846	0.86941689	1.15952104	1.39910431	1.45888122	1.65896383	1.688	2.45590207	2.61070274	2.79779355	2.233	2.59683821	2.80362757	1.848	1.808205734	1.89235603	1.86874825	1.289	1.51829804	1.503	1.54202875	1.2814158	1.33519682	1.1683617	1.20410844	1.069	1.04426793	0.74944225	0.782	0.52208441	0.75505217	0.40714592	0.44821557	0.42447747	0.37904738	0.30306029	0.32183221	0.24864965	0.26158383
ks83_8	PF11_0438::Ribosomal protein, putative::56% identity to 77% of (AF334840) ribosomal protein L33 [Castanea sativa]	1	11.61	21.68608053	17.74893486	3.937145671	4.50807167	0.82	-0.78606184	2.758479169	1.058	0.87290381	1.35403216	1.01707048	1.23968376	1.79086918	1.452	1.72884153	2.70180394	2.17349239	2.347	2.10121893	2.58862105	2.05	2.108731641	1.65289117	1.56952932	1.522	1.67456929	1.666	1.00324768	1.25803233	0.85254119	1.0883917	1.10738629	0.786	0.5000837	0.5208444	0.411	0.51004785	0.80851548	0.51654069	0.51169676	0.33182503	0.36628152	0.34151507	0.36108003	0.31798465	0.24793597
ks56_18	PF11_0483::farnesyltransferase beta subunit, putative::36% identity to 94% of protein farnesyltransferase (EC 2.5.1.-) beta chain - tomato	1	11.2	22.71806075	20.36943319	2.348627566	8.672909015	0.9	-0.833435033	2.75754084	0.714	0.89847491	0.96333313	2.22389287	1.6050129	1.19729503	1.647	1.62700556	1.99251538	2.4925796	2.133	1.8921295	2.88478902	2.068	2.239212012	2.10144971	2.06384334	2.107	2.17134729	2.097	1.42312531	1.30292863	1.42360843	1.0644007	0.83115455	1.076	0.77467206	0.79247241	0.576	0.60784469	0.36955348	0.42770882	0.33471892	0.35229475	0.45662442	0.28200172	0.24072002	0.36580188	0.20812974
f54372_1	NULL::::52% identity to 94% of (AF060926) My024 protein [Homo sapiens]	1	4.46	10.42175541	9.005034669	1.41672074	6.356252445	0.86	-0.685512307	2.755233163	1.028	1.12861468	1.24000837	1.43578974	1.45522804	1.50169208	1.187	1.85909672	1.45892215	1.88831794	1.508	1.53461259	2.06605565	1.282	1.236617406	1.28259692	1.53226392	1.083	1.03879225	1.407	1.22804945	1.1242787	1.30181684	1.2307383	1.21476427	1.018	1.0600776	0.8211592	0.768	0.59430359	0.56089588	0.36931013	0.41839866	0.43309632	0.44484057	0.36348924	0.35584701	0.41720543	0.43900591
e27247_7	PFE0730c::ribose 5-phosphate epimerase, putative::	2	4.95	10.93437182	9.450353645	1.484018176	6.368084835	0.86	2.754769139	2.754769139	1.032	0.94613012	1.11927738	1.46108998	1.19827981	1.40529972	1.421	1.48846143	2.19423963	1.84207346	1.869	1.79145691	2.00910034	1.569	1.62300773	1.59565335	1.63200352	1.49	1.7691545	2.15	1.86808419	1.57043588	2.06323987	1.2219416	1.17378036	1.198	1.08836846	0.87136107	0.88	0.63492684	0.74848647	0.56589172	0.44436824	0.41585865	0.45269646	0.35250214	0.38724526	0.52240335	0.3741786
b576	PFB0921c::hypothetical protein::100% identity to 45% of (AB064261) fulmal2 [Plasmodium falciparum]	2	15.56	26.75942173	25.08255284	1.676868896	14.95796893	0.94	2.754596558	2.754596558	0.792	1.1425625	0.97590927	1.00062529	0.81224858	0.84089681	0.812	1.30018358	1.2454848	1.94535275	1.909	1.98247682	2.86343061	2.055	2.149980103	3.10369757	3.52157658	2.085	2.96092792	2.995	2.4495964	2.36266886	1.54991093	1.3706858	1.20164938	0.935	0.70893727	0.5235338	0.495	0.32423397	0.48773554	0.34545713	0.32317689	0.26502909	0.33387592	0.26185875	0.32183221	0.36580188	0.31048864
ks602_1	PF11_0266::small nuclear ribonucleoprotein D1, putative::51% identity to 98% of PROBABLE SMALL NUCLEAR RIBONUCLEOPROTEIN SM D1 (SNRNP CORE PROTEIN D1) (SM-D1)	1	8.58	15.65627722	13.93168113	1.724596089	8.078228418	0.89	-0.894871901	2.754461498	1.02	1.11815378	1.65585977	1.26754299	2.15422458	2.81820911	1.828	1.9419863	2.33870032	2.54807305	2.222	2.36322589	2.97306988	1.904	1.799787652	1.83745428	1.89176499	1.702	1.91226604	1.787	1.67579515	1.67987064	1.06454875	1.4082717	1.40902819	1.215	0.94691388	0.77902549	0.639	0.67329327	0.73910695	0.50173538	0.47995618	0.39969833	0.45367847	0.34059949	0.3322983	0.31320292	0.30707668
n131_55	PF14_0141::ribosomal protein L10, putative::72% identity to 97% of (XM_138143) similar to ribosomal protein 10; DNA segment, Chr X, human DXS648E; 24.6 kDa protein [Mus musculus]	1	5.71	12.03956127	10.58598592	1.453575352	7.282722501	0.88	-0.909016987	2.753228264	0.842	0.86825451	0.95578739	1.31814362	1.04484149	1.2619794	1.191	1.84488697	2.26061342	2.33534824	1.697	2.36838867	2.76945445	1.649	1.755171797	1.69611172	1.55199265	1.333	1.55201973	1.578	1.64235355	1.15140349	1.40466316	1.0604022	1.20656749	1.096	0.93609675	0.87225752	0.855	0.58377163		0.50749298	0.50207841	0.46218486	0.42912876	0.41934022	0.46835745	0.39090593	0.38896379
m11356_5	MAL13P1.92::40S ribosomal protein S15, putative::69% identity to 92% of (AF404770) 40S ribosomal protein S15 [Elaeis oleifera]	1	7.08	13.36820227	11.8746291	1.493573165	7.950483699	0.89	-0.863348263	2.751290244	0.911	1.47266193	1.40517516	1.28904831	1.80594406	1.7236482	1.45	2.23091593	1.6489333	2.62977166	1.869	2.46647994	2.59146895	1.662	1.573340986	1.96244322	2.0978206	1.42	1.40973071	1.415	1.43241474	1.85852057	1.05462507	1.4202672	1.24427273	0.954	1.02512995	0.71806606	0.687	0.55067115	0.79538413	0.41372607	0.53670452	0.52467139	0.50866979	0.34243067	0.32837349	0.36699733	0.34233362
e19695_3	PFE1590w::early transcribed membrane protein::100% identity to 100% of (AJ290927) hypothetical protein [Plasmodium falciparum]	2	4.65	10.72222683	9.133212256	1.589014572	5.747720893	0.85	2.750136649	2.750136649	0.993	0.99727225	0.96333313	1.1473668	1.13860934	1.17066026	1.045	1.45056908	1.74133616	2.37542686	1.7	1.92052445	2.76233504	2.002	1.609538758	1.71480169	2.99218922	1.52	1.65482983	2.178	1.23548093	1.2458729	1.6888435	1.3642882	1.18115743	1.261	1.05591718	0.8606035	0.755	0.79516316	0.65750503	0.48528501	0.51939146	0.49127342	0.51947164	0.49441862	0.40686916	0.45904551	0.44696716
n176_2	PF14_0470::hypothetical protein::22% identity to 89% of (AF056936) mature parasite-infected erythrocyte surface antigen [Plasmodium falciparum]	1	8	17.26697642	15.96509578	1.301880635	12.26310259	0.92	-0.824049902	2.747957685	0.774	0.94496781	0.94991854	1.49651034	1.40286407	1.81116235	1.326	1.76910212	1.79339399	2.10566723	1.929	1.91923371	2.03330631	1.654	1.620482285	1.64588253	1.69338175	1.448	1.92131325	1.919	1.8978101	1.43855291	1.64463764	1.5858051	1.16804254	0.985	0.84456728	0.62483404	0.615	0.39494856	0.50930846	0.40796843	0.46937597	0.34044388	0.37511942	0.29115761	0.3519222	0.3359161	0.34688291
n134_106	PF14_0589::valine - tRNA ligase, putative::47% identity to 91% of (AE003819) CG4062 gene product [Drosophila melanogaster]	1	8.6	16.55793662	15.32276122	1.235175396	12.40533229	0.93	-0.908559707	2.74720073	0.669	0.69390624	1.22659388	1.27386805	1.29448309	1.72237997	1.448	1.88870014	1.86237065	2.27368894	2.084	2.17865935	2.71392293	1.953	2.136511332	1.98697379	1.89614922	2.199	1.95750249	1.593	1.4667852	1.2093946	1.47232509	1.2003497	0.98935257	1.153	1.0201374	0.87315397	0.731	0.70564147	0.47648014	0.38000286	0.3501083	0.35983623	0.37315544	0.39645047	0.34276437	0.41122828	0.27181971
opfi17739	PFI1420w::guanylate kinase, putative::44% identity to 100% of (U39691) guanylate kinase (gmk) [Mycoplasma genitalium]	2	9.49	19.32868121	17.65466894	1.674012266	10.54631994	0.91	2.743072594	2.743072594	0.68	0.56488849	0.61287772	0.79948825	0.7611025	0.80538382	0.872	0.97928215	1.96648647	1.57539658	1.988	1.94633792	2.14009768	2.314	2.839421678	1.99281439	2.00684921	2.829	3.0456435	2.702	2.20250019	1.5966254	1.95858936	1.3378981	1.0000084	1.016	0.67648594	0.61318002	0.455	0.4965068	0.54213684	0.47047975	0.43378804	0.39969833	0.3918132	0.37813866	0.54816136	0.56065715	0.45606571
opfblob0050	NULL::::	1	6.08	12.83625921	11.43497353	1.401285681	8.160344237	0.89	-0.913392018	2.742499949	0.912	0.9019619	0.91889732	1.50536554	1.14226266	1.27973582	1.288	1.88396351	2.16040198	2.27368894	2.051	2.09089351	2.52454633	1.695	2.096104418	1.73816409	1.75804813	1.567	1.39163619	1.804	1.43520145	1.21594196	1.4633035	1.0564037	1.0541072	1.057	1.02762622	0.89197969	0.892	0.73121908	0.72316179	0.53463603	0.4886127	0.43309632	0.39475919	0.34243067	0.37939568	0.32874353	0.32641113
j70_2	PF10_0123::GMP synthetase::96% identity to 100% of (AF152349) GMP synthetase [Plasmodium falciparum]	1	9.82	21.55001101	19.62054359	1.929467416	10.16889087	0.91	-0.748513272	2.742352011	0.942	1.12861468	1.75395373	2.07968144	1.61231954	1.51818027	1.652	1.9585643	1.97559655	2.37542686	1.983	1.90503624	2.46759103	1.65	1.681092555	1.66924493	1.61227479	1.657	1.75105988	1.729	1.55131807	1.47409582	1.58780159	1.2243407	1.17050159	1.188	0.82626137	0.77454319	0.749	0.47995656	0.42583066	0.31913661	0.27989428	0.23809523	0.31914609	0.30122911	0.27865959	0.32515725	0.22177759
c420	PFC0595c::serine/threonine protein phosphatase, putative::100% identity to 100% of (NC_000521) predicted using hexExon; MAL3P5.5 (PFC0595c), Serine/threonine protein phosphatase (PP2), len: 309 aa; Similarity to serine/threonine protein phophatases. M.domestica serine/threonine protein phosphatase (TR:Q42912) BL	1	9.69	19.11422686	17.43248325	1.681743615	10.3657199	0.91	-0.925414601	2.741704896	0.551	0.444007	0.68162735	1.1170065	1.29570091	1.56510807	1.502	1.45056908	3.01675425	2.04246637	2.115	2.21092635	2.69256469	2.052	1.878917783	2.11897151	1.6966699	1.718	1.72145059	1.765	1.74825188	1.31976475	1.40015236	1.263526	0.91804048	1.047	0.87951494	0.79874762	0.811	0.59881727	0.64624963	0.3487472	0.38473441	0.31566474	0.33780388	0.31221618	0.3950948	0.29766232	0.29001685
opfi17677	PFI1130c::DNA-directed RNA polymerase II, putative::37% identity to 87% of (AK005304) putative [Mus musculus]	1	6.3	12.7344989	10.65079529	2.083703602	5.111473284	0.84	-0.661578548	2.740880374	1.338	1.31807308	1.49907707	1.5901213	1.15931135	1.45856912	1.578	1.54293178	2.13046869	1.83128294	2.344	1.34101137	1.48653494	1.799	1.812414875	0.91814312	0.98753207	1.572	1.98628917	1.518	1.13422715	0.84554735	1.05823366	1.1483692	1.03361525	0.948	0.8270935	0.75213161	0.603	0.55969857	0.68376771	0.53628109	0.50592576	0.42663218	0.39672317	0.32778123	0.29043395	0.40525109	0.28546756
c184	PFC0285c::T-complex protein beta subunit, putative::100% identity to 5% of (AL034558) putative T-complex protein beta subunit [Plasmodium falciparum]	1	6.88	15.38225	13.30583832	2.076411675	6.408092618	0.87	-1.036088882	2.738273308	0.646	0.77294415	1.29785866	1.02213054	1.51246287	1.031145	1.209	1.28242139	1.7048955	2.15807756	2.193	2.51165352	2.3551042	2.393	2.050646816	2.12130772	2.09124431	2.595	2.76106545	1.809	1.62563275	2.08019614	1.07988554	1.567412	1.38935595	1.088	0.63321743	0.59794015	0.624	0.57323966	0.72034791	0.67281892	0.52708611	0.52036199	0.57937289	0.64182857	0.42518481	0.40286026	0.4765375
n149_4	PF14_0481::hypothetical protein, conserved::30% identity to 95% of conserved hypothetical protein PA0354 [imported] - Pseudomonas aeruginosa (strain PAO1)	1	7.36	16.49623726	14.63685013	1.859387128	7.871868053	0.89	-0.857289746	2.737938453	1.008	1.07514786	1.17377398	1.7090325	1.33223379	1.75535619	1.316	1.64121531	2.15389475	1.92531344	2.007	1.82372376	2.00767639	1.656	1.93616066	1.86782545	1.89286108	1.737	2.18203954	2.192	1.88666283	1.30854071	1.55712812	1.3826813	1.1573867	0.967	0.91612665	0.79695472	0.599	0.51080017	0.60028991	0.50091288	0.34914647	0.30058178	0.37511942	0.36989837	0.35715526	0.68259108	0.27295703
opfblob0058	MAL6P1.313::rifin::68% identity to 100% of (AL031747) rifin, MAL1P4.04 [Plasmodium falciparum]	1	2.97	5.685566962	5.056846328	0.628720633	8.043073602	0.89	-0.859160433	2.737376343	0.855	0.79967756	0.82667226	1.18531715	0.98517109	1.13514727	0.983	1.37123179	1.86237065	1.68638347	1.411	1.72950454	1.7684639	1.27	1.521148898	1.39123209	1.45006087	1.303	1.2378324	1.249	1.26520674	0.9755596	0.97613714	0.9140571	0.90328626	0.851	0.82626137	0.80143702	0.825	0.73648504	0.89949692	0.75918317	0.6338499	0.68088776	0.58919282	0.51730835	0.62927355	0.53077137	0.45834036
opfj12798	PF10_0269::DNA-directed RNA polymerase II, putative::41% identity to 98% of (AF224270) RNA polymerase II subunit 7 [Candida albicans]	1	6.48	12.57611729	11.36055795	1.215559337	9.345950959	0.9	-0.826723279	2.737087951	1.113	1.07631017	1.30205071	1.66855215	1.31518517	1.50930206	1.56	1.56187803	2.82804446	2.14574567	2.041	1.98634887	2.06036019	1.674	1.762748131	1.59798956	1.46540549	1.753	1.51583068	1.591	1.56803887	1.19442913	1.17100366	1.0771959	1.03361525	1.072	0.96438771	0.86418936	0.667	0.72595308	0.76349375	0.54615127	0.49149817	0.41047189	0.44680455	0.35708009	0.34407266	0.38373336	0.26954508
opfi17660	PFI1420w::guanylate kinase, putative::44% identity to 100% of (U39691) guanylate kinase (gmk) [Mycoplasma genitalium]	2	8.98	17.84578082	16.73304414	1.112736678	15.03773936	0.94	2.735008806	2.735008806	0.726	0.68576995	0.60365522	0.94369969	0.81346633	0.76352924	0.878	1.00770145	1.86237065	1.59389452	1.81	1.94891924	2.17142307	2.079	2.632336822	2.21125306	2.2348256	2.841	2.43042834	2.687	2.1551245	1.85103783	1.74928825	1.0747968	0.92869632	1.044	0.7297394	0.5997331	0.483	0.49349766	0.5224398	0.56918174	0.38858176	0.45572075	0.44189459	0.36806719	0.53246223	0.57380687	0.49245999
j870_2	PF10_0274::hypothetical protein::	1	19.04	41.40836551	37.33738962	4.070975884	9.171606684	0.9	-0.797145744	2.734983617	0.462	0.65322494	0.87278482	0.94369969	1.17392448	1.56891306	1.121	1.69923796	1.94436176	2.60973235	2.773	2.41872489	3.02432972	2.754	2.814167432	2.06290172	2.22057707	2.694	2.03975042	2.065	1.69623163	1.26083837	1.41278255	1.071598	0.97459834	0.817	0.75636616	0.61586937	0.539	0.28661983	0.28232385	0.26731802	0.19044353	0.21978021	0.2779026	0.18494919	0.1072774	0.31918006	0.12396799
opfblob0069	PF08_0076::40S ribosomal protein S16::65% identity to 99% of (AF227979) 40S ribosomal protein S16 [Euphorbia esula]	1	10.19	17.29277762	15.89893714	1.393840484	11.40656862	0.92	-0.846314162	2.733999018	1.031	1.27739185	1.37666919	1.52434072	2.20293509	2.3641503	1.489	2.38366981	2.23979023	2.49103823	2.236	2.60716348	2.14294541	1.791	2.242579205	1.97295638	1.82709874	1.62	1.67292425	1.525	1.72874426	1.78649937	1.04921207	1.319505	1.02951686	0.888	0.88866781	0.69386158	0.652	0.55067115	0.72597561	0.43840155	0.45783395	0.41585865	0.40556103	0.31404737	0.30613307	0.29527145	0.29001685
z_1_90	PF11_0165::falcipain 2 precursor::99% identity to 100% of (AF239801) falcipain 2 [Plasmodium falciparum]	2	24.01	37.75665234	35.84269554	1.913956802	18.72701385	0.95	2.732895493	2.732895493	0.662	0.5602392	0.41501295	0.65148168	0.39333779	0.48323032	0.475	0.65246004	1.13746469	1.4351216	1.584	1.88696687	2.45904767	2.278	3.406800965	2.69719141	3.04260707	3.638	4.44714941	3.468	3.79933611	2.08767899	1.92430719	1.5362237	0.94836856	0.979	0.58745269	0.44016284	0.335	0.32724311	0.33766309	0.33311939	0.25873388	0.26179702	0.27692062	0.23988457	0.35323048	0.3430887	0.3901011
n187_5	PF14_0677::RNA 3'-Terminal Phosphate Cyclase-like protein, putative::33% identity to 88% of (AK022904) unnamed protein product [Homo sapiens]	1	15.25	30.2473828	28.30730791	1.940074886	14.59083261	0.94	-0.781201009	2.731439283	0.774	0.97867513	0.93398871	2.11130673	1.54656026	1.00704691	1.403	1.79041661	2.55343903	2.16732653	2.463	1.86244397	2.31808318	2.061	2.618025902	1.9834694	2.1548146	2.632	2.24619284	1.922	1.52995261	1.51712146	1.31174064	1.231538	0.88689269	0.873	0.68813514	0.59256139	0.44	0.42579217	0.34985647	0.36190748	0.24430635	0.22408964	0.26808273	0.25087165	0.24072002	0.21517759	0.16036226
n132_19	PF14_0384::hypothetical protein::31% identity to 90% of ALLANTOICASE (ALLANTOINE AMIDINOHYDROLASE)	1	10.06	29.13261622	24.90353358	4.229082637	5.888637257	0.85	-1.194703451	2.7314072	0.448	0.23943833	0.45022617	0.47311488	0.42743518	0.39191117	0.839	0.92125936	1.62941161	1.76654071	2.705	1.91407108	2.67832586	3.385	3.64334941	2.7205538	2.56802165	3.503	2.50280663	3.029	1.81977974	1.15046822	1.36226159	1.0124202	0.77131793	0.803	0.58329227	0.51546564	0.528		0.5111844	0.58480961	0.51650593	0.63994826	0.77086061	0.54935402	0.59002572	0.47219526	0.21950296
opfi17705	PFI1075w::hypothetical protein::32% identity to 30% of hypothetical protein YKL201c - yeast (Saccharomyces cerevisiae)	1	4.68	10.3652141	8.552485	1.812729102	4.718016053	0.83	-0.715505732	2.731307696	1.161	1.41919511	1.29869711	1.28019311	1.86561438	1.70208679	1.148	1.91356707	1.18041244	2.10104275	1.502	2.04442919	2.46474313	1.294	1.186950662	1.29427811	1.39964303	1.195	1.10870308	1.173	1.11564851	1.38897991	1.31534923	1.1859551	1.30984708	0.942	0.90198122	0.84357073	0.836	0.57624876	0.59560015	0.41372607	0.52131511	0.4072398	0.47037225	0.41293109	0.3322983	0.39449225	0.40829824
n128_30	PF14_0428::histidine -- tRNA ligase, putative::46% identity to 86% of HISTIDYL-TRNA SYNTHETASE (HISTIDINE--TRNA LIGASE) (HISRS)	1	8.18	17.12924856	15.19273927	1.936509286	7.845425469	0.89	-0.768261105	2.729472911	0.921	1.00773316	1.29618186	1.73433289	1.31153185	1.53974168	1.365	1.8496236	1.96518496	2.37850979	1.765	2.35935383	2.69541242	1.551	1.78210974	1.54075161	1.53884021	1.57	1.66140958	1.301	1.56432319	1.11679597	1.32797952	1.0140196	1.01066424	0.906	0.90198122	0.84536368	0.751	0.6371837	0.63499417	0.4449817	0.45206292	0.36845508	0.36726352	0.26002757	0.23417873	0.31320292	0.30821399
ks248_3	PF11_0247::hypothetical protein::26% identity to 35% of probable chloroquine resistance protein CG2 (strain 7G8) - malaria parasite (Plasmodium falciparum)	1	2.98	5.468606946	4.734402196	0.73420475	6.448340461	0.87	-0.700464465	2.729317007	1.393	1.49242149	1.75982257	1.69511746	1.8242105	1.710965	1.278	1.45293732	1.85716493	1.4551609	1.424	1.5255779	1.45520938	1.232	1.535459617	1.197324	1.25496578	1.273	1.08320619	1.288	1.10728817	1.26083837	1.0194408	1.2731224	1.05492682	1.171	0.91529462	0.91439122	0.825	0.74250331	0.65375327	0.57987447	0.63769726	0.50096961	0.52241762	0.4037752	0.44611699	0.65748706	0.57548441
m46928_1	PF13_0190::hypothetical protein::26% identity to 83% of hypothetical protein PFB0680w - malaria parasite (Plasmodium falciparum)	1	14.74	27.90690117	24.47275274	3.43414843	7.126294405	0.88	-0.884064176	2.727975721	0.618	0.81013847	1.48733938	0.81213837	1.70121625	2.21322015	1.34	2.20486494	2.1200571	2.57736133	2.105	3.12730565	2.05751245	1.905	2.863834176	2.50328317	2.44526518	2.047	2.00767367	1.851	1.49929783	3.1165529	0.87870382	1.9384728	1.25246951	0.991	0.57663561	0.43747346	0.468	0.28661983	0.57777904	0.25498027		0.37060979	0.5577692	0.27467701	0.37154614	0.37656076	0.25134794
m8609_1	PF13_0044::carbamoyl phosphate synthetase, putative::99% identity to 99% of carbamoyl-phosphate synthase (glutamine-hydrolyzing) (EC 6.3.5.5) II - malaria parasite (Plasmodium falciparum)	2	6.85	14.89162997	13.57467998	1.31694999	10.3076655	0.91	2.727327615	2.727327615	1.207	1.19719163	1.36828509	1.52181058	1.27012783	1.58413287	1.244	1.64476775	1.77517366	2.09487671	1.737	1.5062178	2.02333917	1.526	2.167658215	1.72648289	2.05617109	2.138	1.74859242	1.8	1.53088159	1.43294083	1.49668348	1.2939146	1.14181285	1.099	0.96938016	0.73958114	0.644	0.79365853	0.44458973	0.44004662	0.38184891	0.31674208	0.34860573	0.35799569	0.2747348	0.35743386	0.37531594
z_1_50	PF11_0165::falcipain 2 precursor::99% identity to 100% of (AF239801) falcipain 2 [Plasmodium falciparum]	2	16.34	26.81546044	24.74948135	2.065979099	11.97954101	0.92	2.727056044	2.727056044	0.783	0.49747382	0.74702329	0.53257048	0.48954114	0.55171964	0.428	0.57549107	0.9526592	1.22547981	1.475	1.53074054	2.0945333	2.125	2.457240396	2.47524835	2.2435938	2.893	3.03001633	2.191	3.15372752	1.38897991	1.57517141	1.3658876	1.12214052	0.828	0.47844944	0.39802913	0.356	0.44008554	0.3451667	0.3290068	0.39916193	0.18638223	0.28968645			0.40764196	0.4708509
ks424_14	PF11_0255::hypothetical protein::	1	10.25	19.45793067	17.39169844	2.066232235	8.417107306	0.89	-0.697517461	2.726645608	0.986	1.02168105	1.46805595	1.65843203	1.13739159	1.64881724	1.661	2.22144294	2.73694294	2.50028702	2.011	1.87406013	2.037578	1.443	1.442860615	1.35502032	1.5914501	1.194	1.190951	1.606	1.14165863	1.44042356	1.13852589	1.2027488	1.14591124	0.953	0.70644099	0.6696571	0.612	0.4641586	0.51775004	0.41290351	0.41936049	0.30381383	0.31227217	0.27284583	0.14390871	0.34189328	0.31617523
d33539_37	PFD0770c::ribosomal protein L15::	1	9.76	19.94771116	18.10779934	1.839911819	9.841666949	0.91	-0.819289146	2.726568573	0.815	1.01005784	0.91219013	1.39277925	1.28961209	1.41037294	1.388	1.96685323	2.2658193	2.57119529	1.901	2.537467	2.99585207	1.818	1.966465795	1.7112973	1.67803726	1.384	1.5380376	1.575	1.47793237	1.31415267	1.55803032	1.0644007	1.04509071	1.034	0.88617164	0.68489697	0.824	0.50102048	0.59841402	0.38822803	0.39242908	0.33505708	0.32209207	0.27193022	0.30744133	0.23789077	0.25817186
n137_14	PF14_0662::hypothetical protein::22% identity to 86% of hypothetical protein F17O7.13 - Arabidopsis thaliana	1	16.59	34.41983808	30.6792172	3.740620888	8.201637674	0.89	-0.919014669	2.72636234	0.347	0.3056907	0.32362627	0.81340337	0.42499964	0.69757657	1.451	1.91001464	3.54904597	3.20012075	2.964	2.25351862	2.73528117	3.077	2.803223906	2.63878541	1.79531353	1.866	1.65729729	1.562	1.59776479	0.83712928	0.89404056	0.9108583	0.78525249	0.917	0.63904205	0.60780121	0.516	0.58001021	0.54213684	0.51818571	0.38954358	0.2574876	0.28379454	0.24812489	0.24202829	0.22952275	0.14557709
e17330_2	PFE1160w::hypothetical protein::23% identity to 96% of (NC_002520) AMV156 [Amsacta moorei entomopoxvirus]	2	3.99	8.886161046	6.323856429	2.562304617	2.468034591	0.71	2.725920697	2.725920697	0.808	0.65206263	0.75959948	0.69575717	0.51998521	1.02860832	0.921	1.14979802	1.17390521	1.33492514	1.246	1.0415747	1.23735522	1.038	1.343527127	1.12606863	1.34703313	1.209	1.35051213	1.805	1.11750635	1.71915498	1.74207095	1.5626138	1.373782	1.351	1.02596207	0.86956817	0.829	0.71767798	0.5712134	0.62593542	0.60595668	0.50851109	0.55875118	0.59513348	0.44088397	0.58934748	0.62325188
e29792_2	PFE1270c::hypothetical protein::33% identity to 46% of (AC116965) CG5792 PROTEIN. 6/101 [Dictyostelium discoideum]	1	13.12	25.75611305	24.42417431	1.331938736	18.3373106	0.95	-0.742991508	2.725520178	0.721	1.00075924	0.92644307	1.29284323	1.44670359	1.46110573	1.308	1.7027904	1.37693089	2.2505667	2.047	1.9837674	2.4804059	1.884	2.129776746	1.89469224	2.00027305	1.923	1.65153976	1.632	1.26149105	1.38430322	1.28287157	1.1011869	1.07541888	0.892	0.70228057	0.66427834	0.557	0.38742573	0.28232385	0.23770742	0.23180247	0.24671407	0.29656036	0.26918346	0.28127612	0.31320292	0.20926706
i11857_3	PFI0865w::hypothetical protein, conserved::52% identity to 90% of (NC_003076) putative protein [Arabidopsis thaliana]	1	6.31	12.08898192	10.72133107	1.367650848	7.839231107	0.89	-0.774428859	2.725177269	1.243	1.50172009	1.57872604	2.91079506	1.98617314	1.9151647	1.774	1.87212214	2.18382803	2.07175447	2.022	1.5733328	1.4623288	1.704	1.495052803	1.51388482	1.50486295	1.228	2.0775845	1.597	1.49186635	1.38056179	1.55081302	1.3386978	1.06066465	1.119	0.81128387	0.68758637	0.767	0.66125676	0.76818351	0.65965862	0.50977305	0.39215685	0.41439893	0.31679413	0.28258438	0.38851506	0.39237574
b428	PFB0630c::hypothetical protein::100% identity to 100% of hypothetical protein PFB0630c - malaria parasite (Plasmodium falciparum)	2	9.14	20.24063877	17.34140244	2.899236335	5.981369035	0.86	2.725068755	2.725068755	1.028	1.27158025	1.65418297	1.22453258	1.8692677	1.45476413	0.891	1.5535891	0.80559572	1.59543589	1.01	1.79532897	2.32662638	1.269		1.49636302	1.9082057	1.327	1.53145775	1.402	1.62098809	1.80520615	1.36857668	1.2499311	1.24099405	0.781	0.88117909	0.7126873	0.606	0.38592119	0.33766309	0.24017496	0.25969573	0.33182503	0.33878586	0.31313179	0.26426873	0.39688308	0.33550968
d5782_1	MAL6P1.168::hypothetical protein::24% identity to 98% of (AL035475) hypothetical protein MAL4P2.12 [Plasmodium falciparum]	1	5.49	11.71630089	10.25280785	1.463493045	7.005709994	0.88	-0.981903957	2.723655417	0.525	0.8461704	0.736124	1.2346527	1.34806474	1.84794372	1.097	1.90883044	1.19733126	2.22281998	1.626	1.49589238	2.14864088	1.571	1.968149492	1.79072948	2.68748997	1.73	1.55530971	1.621	1.38503916	2.06897198	0.8408131	1.487442	1.31230604	0.97	0.93276845	0.79874762	0.657	0.81923618	0.5768411	0.52805593	0.55786486	0.46757162	0.50670578	0.51181482	0.39117003	0.42437799	0.3673547
n155_16	PF14_0028::hypothetical protein, conserved::30% identity to 48% of (BC006474) Unknown (protein for IMAGE:2820942) [Homo sapiens]	1	8.33	17.21965669	15.67306189	1.546594795	10.1339161	0.91	-0.885565024	2.721942745	0.643	0.63695243	1.06897273	1.15116186	1.09720539	1.20110002	1.267	1.70634284	1.95737622	2.23669325	2.313	2.13606709	2.1657276	1.822	2.057381201	1.49636302	1.59035401	2.28	2.09403408	1.906	1.3534554	1.05506354	1.56614971	1.1283767	1.04509071	1.125	0.84706355	0.8561212	0.778	0.60934923	0.41926499	0.36108497	0.37800155	0.30165912	0.38297531	0.30031353	0.39117003	0.36102015	0.39919968
opfi17654	PFI0150c::hypothetical protein::48% identity to 78% of RER1B PROTEIN (ATRER1B)	1	5.28	10.58722362	8.292601475	2.294622141	3.613928989	0.78	-0.853933515	2.721042582	1.12	1.01703175	1.20395675	1.49018528	1.25064357	1.25817441	1.667	1.63411043	2.66926795	1.70179829	2.156	1.68433081	1.36977643	1.74	1.923533637	1.44379749	1.22208461	1.496	1.73378787	1.845	1.52995261	1.24867894	0.8507369	1.1747593	0.85410556	0.929	0.7081052	0.62841984	0.585	0.84330928	0.90137286	0.80853419	0.57998709	0.58284852	0.73354502	0.53836692	0.47097398	0.43633233	0.35029487
i8803_1	PFI0925w::gamma-glutamylcysteine synthetase::99% identity to 100% of glutamate--cysteine ligase (EC 6.3.2.2) - malaria parasite (Plasmodium falciparum)	1	8.59	14.59199121	13.23847108	1.353520133	9.780771455	0.91	-0.679501906	2.717754383	1.122	1.15883501	1.51333001	1.65590204	1.79620193	1.38373816	1.267	1.74068289	1.71921146	1.77578949	1.576	1.56042606	1.44239451	1.44	1.761906182	1.49052242	1.44348471	1.942	1.60548098	1.509	1.44541974	1.27299769	0.82547642	1.0444082	0.86804007	0.814	0.63737785	0.56028875	0.464	0.51230472	0.43614815	0.3775353	0.41551316	0.49989224	0.51947164	0.38729458	0.3022083	0.44709121	0.26272116
n128_85	PF14_0401::methionine -- tRNA ligase, putative::30% identity to 72% of (AC007660) putative methionyl-tRNA synthetase [Arabidopsis thaliana]	1	6.69	11.83454408	10.64895034	1.185593738	8.981955626	0.9	-0.783206674	2.716347655	1.251	1.48777213	1.74724653	1.77481324	1.86074339	2.02804525	1.424	2.04855876	1.7842839	2.14112137	1.834	1.75144597	1.98062269	1.51	1.585126361	1.65873177	1.91039775	1.39	1.61617323	1.403	1.52623693	1.48906129	0.88682326	1.4610519	1.32542093	0.889	0.87535451	0.71448021	0.589	0.58301931	0.71472021	0.55437648	0.52804799	0.45033399	0.47135423	0.40011284	0.34930567	0.3741699	0.32299917
f46584_1	NULL::::	2	16.49	34.32069196	32.85716398	1.463527976	22.45065657	0.96	2.715473445	2.715473445	0.975	1.25879466	1.40852876	1.67867228	1.79863743	1.67925701	1.529	2.04382213	1.73222592	2.67601613	1.779	2.17995009	2.74382453	1.894	2.049804867	2.05706112	2.06932353	2.234	2.5233687	2.12	2.2953934	1.95205448	2.06143568	1.495439	1.22214144	1.038	0.82626137	0.55849585	0.449	0.33476593	0.26450275	0.23770742	0.20583291	0.16806723	0.21505537	0.23530663	0.21586307	0.24147707	0.25362259
j120_14	PF10_0038::ribosomal protein S20e, putative::63% identity to 94% of 40S RIBOSOMAL PROTEIN S20 (S22)	1	10.81	18.99393685	17.33807544	1.655861409	10.47072861	0.91	-0.849487081	2.715456026	0.918	1.2076526	1.1519753	1.43325975	1.46497003	1.95575105	1.494	2.5908939	2.075808	3.16774972	2.224	2.47809594	2.49891641	1.866	1.906697473	2.04654796	1.93779873	1.465	1.51665311	1.617	1.52437908	1.6415217	1.05462507	1.3938771	1.2295185	0.828	0.82626137	0.65889958	0.544	0.51531386	0.68189183	0.4449817	0.48957453	0.40185304	0.40261508	0.32320326	0.26950177	0.2892943	0.24793597
opfl0142	PFL2050w::hypothetical protein::25% identity to 80% of hypothetical protein R02D3.5 - Caenorhabditis elegans	1	7.62	14.6764834	13.93496427	0.741519131	18.79245414	0.95	-0.84760776	2.714702991	0.895	0.93218223	1.22743223	1.3548289	1.4393971	1.59174285	1.26	1.51451255	2.22937879	1.94535275	2.229	1.91148961	2.13013054	1.665	1.722341217	1.86081682	1.79531353	1.556	1.82343817	1.761	1.51973442	1.36933775	1.60043188	1.2147443	1.06476304	0.981	0.94358548	0.71537666	0.704	0.52434127	0.4933633	0.35697237	0.44917742	0.38353803	0.35449767	0.41293109	0.3950948	0.39568766	0.32299917
e29468_1	MAL6P1.198::hypothetical protein::25% identity to 100% of (AC115682) hypothetical protein [Dictyostelium discoideum]	1	5.37	12.97861203	11.07550994	1.903102092	5.819714028	0.85	-0.727167532	2.714697224	1.213	1.27506724	1.79671254	1.57747118	1.59039978	1.89360329	1.381	1.83067735	1.37562953	1.95768465	1.549	1.55655401	2.20702013	1.435	1.682776152	1.26273877	1.53884021	1.549	1.38834621	1.725	1.14072977	1.36653171	1.27294777	1.111583	1.12541929	1.163	0.97104441	0.88660094	0.903	0.66577045	0.52712956	0.45978702	0.44148272	0.34690798	0.43109274	0.3653204	0.28912568	0.37775621	0.31958719
ks17_16	PF11_0526::hypothetical protein::	1	4.32	10.07361294	8.895759132	1.17785381	7.552515482	0.88	-0.741959199	2.712259997	1.291	1.1321016	1.37080034	1.27007299	1.85709007	1.53086347	1.297	1.44109596	1.55783209	1.57385521	1.564	1.41070785	1.91797175	1.434	1.553137629	1.33633049	1.70434214	1.26	1.19753086	1.476	1.11193283	1.50402676	1.77364652	1.1731599	0.9860738	1.137	0.98768611	0.73151298	0.771	0.58001021	0.59091039	0.4507393	0.50207841	0.41154923	0.45269646	0.34975538	0.36238831	0.49251757	0.44355517
f54854_1	PF07_0015::hypothetical protein::35% identity to 69% of (AAAB01008859) agCP1679 [Anopheles gambiae str. PEST]	1	9.23	19.02479542	17.68845106	1.336344357	13.23644686	0.93	-0.923296292	2.711163335	0.472	0.59045959	0.70594123	0.8981592	0.94498489	1.41164132	1.162	1.77147051	1.51618571	2.19661463	1.749	2.26513462	2.5031881	1.635	2.117991471	1.78021646	1.93231853	1.964	1.99944888	1.696	1.57547035	1.42826413	1.30542554	1.2763212	1.18033781	1.019	0.90281334	0.76019977	0.648	0.51606613	0.31609017	0.315024	0.31740589	0.33397974	0.38690327	0.34426183	0.32706525	0.3048349	0.41284753
ks664_3	PF11_0071::RuvB DNA helicase, putative::53% identity to 98% of (AJ276264) putative Ruv DNA-helicase [Cicer arietinum]	1	7.45	15.70498612	14.56769699	1.137289133	12.8091411	0.93	-0.874098666	2.709260829	0.869	0.82408629	1.07484157	1.45096985	1.46984117	1.61203603	1.318	1.76318144	2.08101372	2.17349239	1.904	1.86631602	2.26397561	1.616	1.831776484	1.71830594	1.93012648	1.822	1.81110088	1.67	1.72502857	1.5246042	1.5769757	1.2627263	1.14509153	1.085	0.90447749	0.72075547	0.684	0.64696339	0.5411989	0.53545859	0.41743681	0.34152122	0.34762375	0.34426183	0.35323048	0.30244403	0.27409436
opff72453	MAL6P1.210::nascent polypeptide associated complex alpha chain, putative::36% identity to 62% of (AB005230) contains similarity to nascent polypeptide associated complex alpha chain~gene_id:MAC12.19 [Arabidopsis thaliana]	2	11.66	23.97387427	23.08821593	0.885658346	26.06898701	0.96	2.707743375	2.707743375	1.127	1.28087884	1.40852876	1.54964096	1.52707599	1.60188944	1.387	2.07816218	1.92874445	2.41704685	1.928	2.15284588	2.20132467	1.903	2.030443258	2.31521581	2.38279099	1.899	2.15243024	2.189	2.43566231	2.24013928	1.38391348	1.51943	1.36312617	0.914	0.87701866	0.64007386	0.485	0.4288013	0.48398372	0.30433129	0.28855081	0.26395174	0.31521816	0.27193022	0.25772741	0.27973085	0.28546756
opfj12796	PF10_0043::ribosomal protein L13, putative::53% identity to 100% of 60S RIBOSOMAL PROTEIN L13A	1	8.83	16.65912529	15.01400591	1.645119378	9.126392961	0.9	-0.883202479	2.706876541	1.106	1.20997721	1.27438318	1.20049734	1.41625952	1.34695695	1.426	1.82120423	2.81112563	2.70530441	2.34	2.38516746	2.97449366	1.962	1.990878293	1.97062017	2.01452158	1.763	1.63097787	1.61	1.3701762	1.31041136	1.06725525	1.079595	1.15328831	0.995	0.97187643	0.72882363	0.652	0.57023053	0.8300884	0.51160556	0.51554411	0.4471019	0.40850702	0.35250214	0.3322983	0.32037552	0.28091828
e29615_2	PFE1005w::40S ribosomal subunit protein S9, putative::70% identity to 90% of 40S ribosomal protein-like - Arabidopsis thaliana	1	10.2	20.13934811	18.06089257	2.078455543	8.689573675	0.9	-0.858097301	2.706378023	0.74	0.99959694	0.99938475	1.32193853	1.38825094	1.61457264	1.382	2.58615741	2.0198458	2.99510335	2.106	2.86271707	3.09267595	1.767	1.562397459	1.80474689	2.0452107	1.268	1.54790733	1.362	1.81977974	1.48344921	1.48495538	1.1923527	1.29181408	0.968	0.90114909	0.73330593	0.729	0.42503989	0.68376771	0.39727572	0.44821557	0.35660417	0.31816411	0.3113006	0.29043395	0.23071819	0.276369
m14235_3	PF13_0049::60S ribosomal protein L24, putative::	1	8.17	19.39724782	14.44717	4.950077827	2.918574314	0.74	-0.948079983	2.706274565	0.642	1.12745237	1.07903362	1.09423626	1.87048552	2.06609484	1.213	2.48787402	1.0606793	3.2833611	1.609	3.30283734	4.79421757	2.045	1.100244398	2.54883993	2.12302952	1.376	1.67456929	1.546	1.81885076	1.82858974	1.18814475	1.4138696	1.65821062	0.803	0.77550414	1.00224454	0.718	0.44760841	0.78412873	0.52641087	0.65404849	0.45464338	0.40556103	0.44131437	0.30613307	0.40644654	0.26613311
ks100_4	NULL::::	2	7.4	17.52882254	13.86128616	3.66753638	3.779454306	0.79	2.705988685	2.705988685	1.17	0.93683153	1.33139513	1.30422843	2.22729035	1.5194485	0.99	1.65897737	2.16430634	1.45978539	1.377	0.99123841	1.21742085	1.263	1.538826809	1.21250958	1.99260068	1.995	1.98053183	2.241	3.3720269	1.38523849	2.32396414	1.2267398	1.06230399	1.132	0.5050762	0.50381162	0.645	0.35507758	0.57027541	0.71065471	0.52612428	0.40185304	0.43109274	0.30489147		0.31918006	0.50269588
ks291_14	PF11_0260::ribosomal protein L35, putative::100% identity to 84% of ribosomal protein L35.e, cytosolic - malaria parasite (Plasmodium falciparum)	1	9.83	19.97514913	17.33427553	2.640873609	6.5638414	0.87	-0.830116055	2.705039126	0.704	0.73574984	1.13017672	1.00821535	1.43696146	1.84287035	1.541	2.29841184	1.51097998	2.73767562	1.803	2.44195705	3.53692781	1.874	1.255979014	2.13766148	1.8753244	1.166	1.21809284	1.654	1.49558214	1.44042356	1.28828446	1.1099836	1.34919166	0.879	0.87951494	0.72434132	0.694	0.42278303	0.61435919	0.4449817	0.47226147	0.34690798	0.3112902	0.30306029	0.29697524	0.30603035	0.24566134
a31870_1	PF07_0079::60S ribosomal protein L11a, putative::74% identity to 92% of (AP001551) ESTs D15590(C0900),D48950(S15542),D22684(C0900) correspond to a region of the predicted gene.~Similar to Arabidopsis thaliana 60S ribosomal protein L11A (L16A). (P42795) [Oryza sativa]	1	10.79	22.12232908	20.23519361	1.887135475	10.72270321	0.91	-0.931580149	2.703370276	0.829	0.79967756	0.9423728	1.19290728	1.29082977	1.54735166	1.474	2.10421317	2.74345033	2.95810784	2.301	2.90918138	3.37460492	2.094	2.214799514	2.03136238	2.15700678	1.638	1.98546675	1.79	2.00742423	1.40301	1.72222348	1.1771584	1.21886266	1.124	0.90530962	0.74854575	0.768	0.58001021	0.74004489	0.44909429	0.44340639	0.32212884	0.32111007	0.27009904	0.25903568	0.26777655	0.26385846
i15927_6	PFI0335w::hypothetical protein::	1	8.24	16.40832561	14.96658057	1.441745045	10.3808788	0.91	-0.987215956	2.701932894	0.648	0.59278421	0.99603105	1.03225059	1.11060077	1.54354667	1.405	1.41741322	2.33870032	1.79737036	2.385	1.90761771	1.86671191	2.187	2.624760488	1.72998714	1.84573138	2.455	2.22563095	2.383	1.87458669	1.50215599	1.10965682	1.2883167	1.10246828	1.111	0.842071	0.69475803	0.615	0.57323966	0.60404173	0.54779633	0.480918	0.44494719	0.46448031	0.33235918	0.34014785	0.43633233	0.31390059
m58024_2	PF13_0044::carbamoyl phosphate synthetase, putative::99% identity to 99% of carbamoyl-phosphate synthase (glutamine-hydrolyzing) (EC 6.3.5.5) II - malaria parasite (Plasmodium falciparum)	2	7.41	16.0040417	14.29019696	1.713844735	8.338093102	0.89	2.701497248	2.701497248	0.942	1.10420589	1.19808791	1.4712101	1.18366661	1.2873458	1.095	1.57135115	1.19082403	1.97772396	1.61	1.63528517	2.29814872	1.596	2.143245717	1.64120997	1.81065803	2.236	1.71240337	1.758	1.42405428	1.4928026	1.25310029	1.1603647	1.08197632	1.045	0.90364537	0.70282619	0.628	0.73272362	0.40613365	0.39563068	0.35587932		0.40752501	0.33510594	0.24856959	0.36938816	0.3036647
j191_1	PF10_0058::hypothetical protein::23% identity to 69% of (AC116965) CG5792 PROTEIN. 6/101 [Dictyostelium discoideum]	2	3.8	9.531653729	7.306551493	2.225102236	3.283692486	0.77	2.700952885	2.700952885	0.825	1.01122015	1.2047952	0.97152999	1.6744255	2.03946022	1.155	1.85554428	1.15828781	2.35230462	1.868	2.22383309	2.72673781	1.674	1.393193871	2.09677714	1.85778786	2.482	2.38272462	1.51	1.90802829	2.02501106	1.6933543	1.4546543	1.58853787	1.098	1.11998772		0.847	0.56947825	0.64343575	0.55848906	0.67617072	0.54190908	0.5813369	0.67204308	0.79149793	0.64433728	0.42080878
f22770_1	PFC0805w::DNA-directed RNA polymerase II, putative::100% identity to 100% of hypothetical protein C0805w - malaria parasite (Plasmodium falciparum)	1	3.94	8.620175857	7.040032522	1.580143335	4.455312607	0.82	-0.762283546	2.697409334	1.164	1.25530781	1.17461243	1.57873626	1.58065765	1.47125232	1.29	1.37952072	1.82983451	1.78812139	1.465	1.87922276	2.09026179	1.398	1.756013545	1.63303316	1.26811822	1.51	1.04701704	1.036	1.12029317	1.16169226	1.13491729	0.855679	0.81066255	1.061	1.11000272	0.89197969	0.868	1.07200324	0.68470571	0.7501355	0.54439916	0.46003014	0.4998319	0.45504824	0.38724526	0.45306836	0.39465039
n150_79	PF14_0086::hypothetical protein::41% identity to 45% of (AAAB01008964) agCP11057 [Anopheles gambiae str. PEST]	2	12.19	23.83493206	22.40487087	1.430061199	15.66707137	0.94	2.696812209	2.696812209	1.074	1.12280308	1.61310086	1.64957698	1.58674646	1.65515884	1.164	1.21255737	2.18643089	1.51373728	1.628	1.76564344	2.09595725	2.223	2.480811145	1.93908082	2.16358293	2.691	2.26428746	2.597	2.07616516	1.60036671	1.89904682	1.4258651	1.0582056	1.013	0.79797047	0.60511186	0.59	0.39193946	0.43614815	0.31173395	0.33664259	0.24024995	0.2877225	0.27559259	0.3152909	0.40644654	0.25021062
z_1_80	PF11_0165::falcipain 2 precursor::99% identity to 100% of (AF239801) falcipain 2 [Plasmodium falciparum]	2	24.09	38.05856606	36.06209451	1.996471557	18.06291424	0.95	2.695695516	2.695695516	0.631	0.52072027	0.419205	0.65401175	0.42134633	0.54664634	0.476	0.63351386	1.19212546	1.45053642	1.599	1.67916817	2.23122627	2.459	3.325987338	2.97403607	3.45800617	3.576	4.02932966	3.469	3.30235688	2.26071683	2.03076209	1.4730474	1.02541847	0.958	0.70144849	0.4509204	0.357	0.37689377	0.32453172	0.28623591	0.28277978	0.23594052	0.28183056	0.25911196	0.24464482	0.41720543	0.30707668
c234	PFC0350c::T-complex protein eta subunit, putative::100% identity to 100% of hypothetical protein PFC0350c - malaria parasite (Plasmodium falciparum)	2	5.17	10.46084914	9.645303718	0.815545419	11.82681368	0.92	2.695407881	2.695407881	0.887	0.88917631	0.83589475	1.19417228	0.94376707	1.08060949	1.115	1.42807039	1.73873315	1.89140087	1.491	1.75402728	2.20986803	1.552	1.655838309	1.60733455	1.7437996	1.493	1.71733829	1.756	2.11239358	1.51150949	1.66989812	1.3011119	1.11148468	1.101	0.95357058	0.72613422	0.726	0.52208441	0.58340675	0.45320687	0.4780325	0.42878689	0.47037225	0.40835315	0.54554483	0.55707083	0.49700928
j53_22	PF10_0139::hypothetical protein::	2	7.21	15.34534348	14.10857928	1.236764208	11.4076549	0.92	2.695342869	2.695342869	0.961	0.87871541	1.01279923	1.13851167	1.18123111	1.06665799	1.027	1.46714694	1.62680875	1.79274587	1.625	1.96827934	1.94787336	1.653	1.95973141	1.65756373	1.82929079	1.621	2.08909917	1.715	1.9581908	1.0793824	1.60855127	0.9348493	1.01394291	0.972	0.88284324	0.77006088	0.672	0.48146111	0.4811699	0.30762137	0.35587932	0.38138332	0.38592129	0.43398967	0.27211829	0.48773584	0.3844145
z_1_100	PF11_0165::falcipain 2 precursor::99% identity to 100% of (AF239801) falcipain 2 [Plasmodium falciparum]	2	24.22	38.16794957	36.44922117	1.718728392	21.20708621	0.95	2.692535992	2.692535992	0.645	0.50328542	0.40914408	0.68816711	0.44083055	0.52001161	0.492	0.65246004	1.19212546	1.52452771	1.402	1.81081702	2.25116056	2.303	3.046506736	2.96001852	3.47992695	3.169	3.90020024	3.503	3.40361054	2.26071683	2.08308745	1.5050354	0.94836856	0.903	0.69978434	0.44912745	0.345	0.32799538	0.32546969	0.28294586	0.25488653	0.243482	0.27986658	0.26277433	0.2616522	0.32276638	0.33437237
n150_48	PF14_0104::eukaryotic translation initiation factor 2 gamma subunit, putative::68% identity to 98% of translation initiation factor eIF-2 gamma chain F20D22.6 - Arabidopsis thaliana	1	4.52	9.259957427	8.210535058	1.049422369	7.823861296	0.89	-0.801365481	2.688959802	1.107	1.06119997	1.7858134	1.72800783	1.39312208	1.51818027	1.479	1.67200279	2.09532969	2.01471965	1.683	1.52041512	1.91085234	1.508	1.630584064	1.46365564	1.31524805	1.566	1.54132748	1.475	1.50487146	1.04009807	1.24678509	1.055604	0.96804089	1.177	1.04759623	0.93680275	0.822	0.92906952	0.79538413	0.531346	0.48380353	0.42016804	0.43894863	0.40835315	0.42387657	0.40883741	0.37645325
c132	PFC0200w::60S Ribosomal protein L44, putative::100% identity to 100% of 60S RIBOSOMAL PROTEIN L44	1	9.05	18.270623	16.76161046	1.509012543	11.10766808	0.92	-0.890985314	2.688302463	0.88	0.96588955	1.23833157	1.34976891	1.27499897	1.72872157	1.436	2.07934638	2.28794385	2.9519418	2.225	2.26126257	2.61425098	1.995	1.958889461	1.84446305	2.09562842	1.432	1.662232	1.737	1.3831812	1.65929321	1.65817013	1.2771209	1.24673178	1.154	0.92361547	0.73778824	0.77	0.52885496	0.68564365	0.47294727	0.47899432	0.3210515	0.36726352	0.2939044	0.3152909	0.2390862	0.28433025
opfh0012	PF08_0039::ribosomal protein, putative::	1	5.77	13.74452455	11.85012154	1.89440301	6.255332934	0.86	-1.033355798	2.687886327	0.894	1.05073907	0.94824175	1.54711096	1.24090158	1.29115079	1.455	2.22025875	2.13827743	2.7099289	2.087	2.55037374	2.80077984	1.808	1.727392107	2.15518328	2.15152658	1.629	1.77984675	1.778	2.15605359	1.58914266	1.5832908	1.2731224	1.30246992	1.099	1.19653964	1.00672685	1.044	0.71241202	0.89199328	0.60455001	0.55401751	0.46326223	0.5145617	0.36806719	0.36762133	0.29766232	0.33664702
m49010_1	PF13_0315::RNA binding protein, putative::	1	4.54	9.37154509	8.238821116	1.132723974	7.273458761	0.88	-0.754008638	2.687330096	1.061	1.1576727	1.36828509	1.54964096	1.47836548	1.24041792	1.229	1.6826601	1.42118013	2.00855361	1.52	1.75919007	2.00340471	1.451	1.366256029	1.3561885	1.51034314	1.444	1.40561831	1.295	1.21690218	1.12240804	1.36045729	1.1147818	0.96968023	0.883	0.86370526	0.86508581	0.878	0.65749535	0.55620612	0.56918174	0.56748321	0.48049989	0.5145617	0.457795	0.35584701	0.39568766	0.32527382
ks826_1	PF11_0165::falcipain 2 precursor::99% identity to 100% of (AF239801) falcipain 2 [Plasmodium falciparum]	2	24.18	38.30631757	36.53045595	1.775861623	20.57055318	0.95	2.686993938	2.686993938	0.659	0.581161	0.46364071	0.66413179	0.44204834	0.49718182	0.471	0.67140621	1.15958924	1.52606917	1.373	1.89729229	2.40921177	2.242	3.136580393	2.7672786	3.01520596	3.323	4.10088533	3.363	3.76217883	2.25042795	1.911677	1.4250654	0.92459793	0.858	0.62323242	0.42492299	0.338	0.3490593	0.3151522	0.29857368	0.28470346	0.25210083	0.25826286	0.22431955	0.26296047	0.3359161	0.32982308
z_1_60	PF11_0165::falcipain 2 precursor::99% identity to 100% of (AF239801) falcipain 2 [Plasmodium falciparum]	2	22.06	35.53965028	33.90451358	1.635136701	20.73497192	0.95	2.683657013	2.683657013	0.568	0.43122145	0.41165931	0.55913575	0.38603119	0.51747496	0.52	0.64772348	1.09842124	1.3734622	1.527	1.59914628	2.06036019	2.224	3.209817686	2.50912391	3.21249323	3.351	3.30801443	2.89	3.01252975	2.08113141	1.87649273	1.5394225	0.94754894	0.991	0.63987413	0.40968312	0.294	0.33401366	0.30295883	0.36848763		0.22624433	0.25237092	0.2829173	0.34014785	0.40405568	0.30707668
ks266_16	PF11_0276::hypothetical protein::35% identity to 25% of (AF325156) merozoite surface protein 8 [Plasmodium falciparum]	2	5.29	11.14891569	9.484126575	1.664789115	5.696893673	0.85	2.683385866	2.683385866	0.977	1.13791321	0.93818075	0.93990462	0.80981309	0.92080106	0.818	1.22203035	1.06328216	1.43203867	1.586	1.41716121	1.67591153	2.165	2.740088391	1.82810943	1.98931266	2.29	3.27182538	2.438	2.31954568	2.01378713	1.5778778	1.8609018	1.6123086	1.163	0.8487277	0.69386158	0.668	0.42503989	0.69314729	0.76000573	0.73965188	0.64425768	0.67167981	0.80846598	0.6672131	0.92765448	0.57320979
z_1_70	PF11_0165::falcipain 2 precursor::99% identity to 100% of (AF239801) falcipain 2 [Plasmodium falciparum]	2	24.49	38.5534334	36.68693419	1.866499205	19.65547808	0.95	2.682332419	2.682332419	0.705	0.56256384	0.42423545	0.51739033	0.38481344	0.55679293	0.481	0.63588211	1.0762967	1.31642729	1.388	1.82372376	2.31665923	2.299	3.103749814	2.92263885	2.82230305	3.765	3.63782892	3.119	3.47513829	2.22049723	1.809733	1.4698486	1.00410679	0.884	0.5400238	0.42850882	0.317	0.34228877	0.31702811	0.27965578	0.31355854	0.27364792	0.29754237	0.19044272	0.21455481	0.35862931	0.33323507
c257	PFC0400w::60S Acidic ribosomal protein P2::100% identity to 100% of 60S ACIDIC RIBOSOMAL PROTEIN P2	1	5.9	13.05205831	11.12115776	1.930900554	5.759570444	0.85	-0.922892567	2.682118709	0.94	1.07514786	1.11760048	1.21947252	1.47105884	1.49154549	1.261	1.91830357	2.23588602	2.44479357	1.817	2.49229342	2.91611457	1.785	1.225673879	1.81642809	1.77229666	1.302	1.32090284	1.649	1.70830777	1.43574687	1.82506968	1.1803572	1.29017475	1.053	0.95273845	0.82564151	1.013	0.5657168	0.85166132	0.44909429	0.46552862	0.50312433	0.43207472	0.36440482	0.46835745	0.3622156	0.32982308
opfm60520	PF13_0042::fork head domain protein, putative::	2	4.61	9.532253238	6.909402806	2.622850432	2.634310642	0.72	2.68060046	2.68060046	0.899	0.75318466	0.7294167	0.85388379	0.93037169	0.8510434	0.865	1.13795665	1.03204745	1.28713911	1.527	1.32294184	1.70581297	1.12	1.562397459	1.11672364	1.69009374	2.015	1.29622846	1.798	1.16581091	1.52179816	1.54269363	1.1131824	1.31804386	1.379	1.13746155	0.96190368	1.056	0.72219166	0.57590316	0.41783865	0.46937597	0.47295842	0.45957038	0.41293109	0.5429283	0.57022058	0.54363942
b611	NULL::::100% identity to 100% of hypothetical protein PFB0960c - malaria parasite (Plasmodium falciparum)	2	26.75	58.91142057	48.85178197	10.0596386	4.856216404	0.83	2.677179465	2.677179465	0.198	0.19294544	0.59610953	0.22643733	0.14978498	0.25620085	0.073	0.31616483	0.60517286	1.24551912	2.384	2.24448378	3.60669816	3.335	2.859625236	3.68425369	4.40169641	3.133	4.47017875	4.439	2.73570762	2.09983819	1.58599729	1.1331749	0.85656452	0.715	0.56581849	0.38099636			0.23073644	0.37013264	0.32606239	0.49235076	0.43502067	0.4477235	0.33491483	0.77344387	0.276369
m38913_8	PF13_0354::alanine--tRNA ligase, putative::44% identity to 96% of (AC007980) cytosolic tRNA-Ala synthetase [Arabidopsis thaliana]	1	4.77	10.48047668	8.871880721	1.608595958	5.515294674	0.85	-0.808488697	2.677040469	0.933	1.03097964	1.33055668	1.79505348	1.31153185	1.46491072	1.32	1.50385524	1.60077983	1.95460172	1.619	1.84179328	2.53166575	1.385	1.904172029	1.26390694	1.33388069	1.639	1.29622846	1.434	1.3599579	0.92598661	1.44435812	0.9828313	0.95902439	1.185	1.01847324	0.98790112	0.94	0.90951014	0.53744708	0.50009032	0.43090254	0.38246066	0.43698465	0.42574935	0.43041786	0.44350489	0.36394271
n164_1	PF14_0231::ribosomal protein L7a, putative::49% identity to 95% of 60S RIBOSOMAL PROTEIN L7A	1	11.26	20.65700863	18.56705408	2.089954557	8.883951096	0.9	-0.898735028	2.676074561	0.806	1.05422606	1.33558718	1.18911222	2.15300676	2.30834429	1.513	2.55655385	1.65934489	3.05213835	2.192	3.45900909	2.64557653	2.27	1.823358201	2.26031407	2.2348256	1.625	1.81685841	1.42	1.62841957	1.82484832	1.42180414	1.4442582	1.03197581	0.906	0.84123898	0.77095733	0.624	0.45663578	0.82258476	0.47788235	0.55401751	0.42232276	0.39377718	0.35708009	0.2381035	0.28212172	0.25362259
n155_15	PF14_0028::hypothetical protein, conserved::	1	5.77	12.51796416	11.18510027	1.332863895	8.391779768	0.89	-0.961663272	2.670492054	0.674	0.68344534	0.96165623	1.24350775	0.96446908	1.16431866	1.24	1.67437117	1.87408375	2.24594221	2.079	1.8998736	2.06320792	1.699	1.841878061	1.55944158	1.66488482	1.72	1.58903139	1.764	1.36553154	1.14298548	1.82597178	1.2811194	1.10656667	1.117	1.09336101	0.8606035	0.794	0.65749535	0.50649464	0.47294727	0.44340639	0.4471019	0.47724617	0.43765201	0.30351654	0.54272567	0.34574557
opff72470	MAL6P1.198::hypothetical protein::	1	5.84	13.45852937	11.61685004	1.841679337	6.307748477	0.86	-0.73793486	2.668023105	1.342	1.44127929	1.81767287	1.50157048	1.60866622	1.78325935	1.454	2.04974281	1.38734248	2.3738853	1.705	1.73466718	2.29672494	1.439	1.414239076	1.37604651	1.58706587	1.313	1.2296076	1.484	1.30515084	1.47877251	1.42992363	1.1851554	1.32132254	0.988	0.91196622	0.84626013	0.835	0.59881727	0.52525368	0.46143203	0.52227693	0.41585865	0.42323682	0.41842462	0.22240437	0.32157093	0.37076665
c190	PFC0290w::40S ribosomal protein S23, putative::100% identity to 100% of (NC_000521) predicted using hexExon; MAL3P2.27 (PFC0290w), 40S Ribosomal protein S23, len: 146 aa; Similarity to ribosomal S23 proteins. C.elegans 40S ribosomal protein S23 (WP:F28D1.7) BLAST Score:609, sum P(1) = 1.3e-59; 78% ide	1	8.34	15.41933728	14.07399081	1.345346464	10.46123894	0.91	-0.895754973	2.666906467	0.863	0.9124228	1.23749312	1.30549335	1.37363782	1.55749824	1.386	2.11131804	2.39466252	2.63439614	1.984	2.3425752	2.64130485	1.717	1.760222686	1.80124265	1.74270364	1.48	1.64002509	1.685	1.73246005	1.29357524	1.39925016	1.1971509	1.27050241	1.068	0.87701866	0.67324295	0.717	0.50327735	0.80101184	0.48693007	0.50304023	0.46326223	0.38493929	0.35341775	0.35061396	0.29168517	0.2979781
e27723_18	PFE0885w::eukaryotic translation initiation factor 3 subunit, putative::31% identity to 98% of (BC009986) Unknown (protein for IMAGE:4124553) [Homo sapiens]	1	7.08	13.04790199	12.28171188	0.766190111	16.02958809	0.94	-0.698828035	2.665955462	1.036	1.02516804	1.23917002	1.76342819	1.45035691	1.22646642	1.307	1.65660912	1.82723165	1.82203415	1.648	1.49460164	1.86813586	1.423	1.678567111	1.39707269	1.42704413	1.442	1.35955944	1.387	1.44077508	1.09060645	1.17731875	0.9132574	0.86394168	1.032	0.79131377	0.7458564	0.68	0.6642659	0.54870248	0.39974326	0.37800155	0.35121741	0.34369579	0.35708009	0.33099002	0.33711155	0.31276328
j198_5	PF10_0272::ribosomal protein L3, putative::64% identity to 98% of (AJ238851) ribosomal protein L3 [Bos taurus]	1	7.01	13.12537413	12.30383849	0.821535643	14.97663382	0.94	-0.908810266	2.664784787	0.918	0.97635045	1.10753959	1.33964879	1.23359495	1.2480279	1.472	1.78686418	2.14478466	2.3615534	2.063	2.27029725	2.24119342	1.846	2.285511363	1.78956131	1.69995804	1.846	1.53968254	1.504	1.32930312	1.3132174	1.17551446	1.0196175	0.90820436	1.166	0.95689888	0.76288917	0.825	0.73573276	0.81601911	0.54779633	0.52516246	0.44386985	0.4821561	0.40194402	0.36369655	0.33830696	0.34005897
b312	PFB0445c::helicase, putative::100% identity to 100% of eIF-4A-like DEAD family RNA helicase PFB0445c - malaria parasite (Plasmodium falciparum)	1	5.4	11.40853168	10.0728156	1.335716079	7.54113524	0.88	-0.788311842	2.662656656	1.008	1.26809326	1.17377398	1.84059397	1.367549	1.06792629	1.251	1.79041661	1.76866643	2.07792051	1.749	1.90503624	2.43626548	1.446	1.651629268	1.54075161	1.46211735	1.399	1.25757196	1.325	1.29586152	1.14672679	1.25490459	1.023616	0.98525418	0.959	0.96272346	0.92335583	0.9	0.71391657	0.64343575	0.58398705	0.48380353	0.40293041	0.46644429	0.34243067	0.3519222	0.37536535	0.35370682
opfm60494	PF13_0132::60S ribosomal protein L23a, putative::48% identity to 95% of (AF349961) ribosome protein L23a [Daucus carota]	1	8.57	15.96644831	14.54580738	1.420640928	10.23890491	0.91	-0.922317192	2.662556735	0.933	1.02865496	1.43368113	1.33585372	1.73653146	1.87457849	1.6	2.44524504	2.14738752	2.73767562	2.166	3.24346629	2.95598315	1.967	1.853663336	2.12831649	1.87313235	1.648	1.68279408	1.473	1.38039438	1.6639699	0.94456157	1.2683242	1.26804345	0.923	1.13163697	0.91259832	0.685	0.72670539	0.83477816	0.60619502	0.53574263	0.48804137	0.490994	0.38180103	0.29043395	0.29048973	0.25362259
j27_1	PF10_0187::ribosomal protein L30e, putative::68% identity to 92% of 60S ribosomal protein L30	1	8.96	18.65482258	14.91403276	3.740789814	3.986867348	0.8	-0.999980904	2.662435363	0.884	1.1518611	1.11173164	1.13218661	1.31396735	2.11175442	1.456	2.19065533	2.63282728	2.8902825	2.535	2.92725075	3.30768247	2.212	1.656680158	2.39464799	1.94437501	1.793	2.09074421	1.927	1.65442969	1.70699554	0.89133406	1.5794075	1.38033945	1.169	0.82210095	0.77006088	0.594	0.74325559	0.94358076	0.62511291	0.62711708	0.4406378	0.52634558	0.41293109	0.33622308	0.36938816	0.25930919
ks75_10	PF11_0043::60S acidic ribosomal protein p1, putative::48% identity to 96% of 60S ACIDIC RIBOSOMAL PROTEIN P1 (EL12'/ EL12'-P)	1	10.49	22.68999837	19.2226395	3.467358877	5.543885182	0.85	-0.837145904	2.660625705	0.83	0.99494764	1.19054216	1.33711879	1.25307921	1.22392973	1.345	2.32091053	2.37123647	2.88103353	2.21	2.85110122	3.30910625	1.766	1.809047482	1.93324022	1.6966699	1.405	1.42700281	1.549	1.45470906	1.33753615	1.33609891	1.0572034	1.17132131	0.856	0.83458228	0.76916438	0.84	0.49424993	0.72503767	0.41619359	0.48187982	0.37276447	0.37610139	0.28657966	0.32183221	0.27255827	0.10804549
opfc0749	PFC0350c::T-complex protein eta subunit, putative::100% identity to 100% of hypothetical protein PFC0350c - malaria parasite (Plasmodium falciparum)	2	5.96	12.05574071	11.38479831	0.670942399	16.96836915	0.94	2.65940194	2.65940194	0.921	0.8357095	0.77804446	1.20176233	1.01196185	0.98421713	1.164	1.42451795	1.8857967	1.77578949	1.564	1.4816949	1.84677762	1.575	1.743386522	1.65405935	1.74708774	1.785	1.77491183	2.008	1.75939915	1.42358744	1.51202016	1.2179431	1.05082843	1.126	0.86037696	0.74047759	0.609	0.54465287	0.53181932	0.45814195	0.45687209	0.41801336	0.36726352	0.34334625	0.46574092	0.5403348	0.44582982
f25114_1	MAL8P1.43::u5 snrnp-specific 40 kDa protein, putative::39% identity to 87% of (AC117072) putative splicing factor [Dictyostelium discoideum]	1	3.41	7.248277058	6.073260959	1.1750161	5.168661911	0.84	-0.776008323	2.658042763	1.259	1.34364425	1.41858975	2.19985756	1.42113066	1.31778556	1.558	1.56069384	2.19293812	1.7218376	1.686	1.36424353	1.54491419	1.349	1.39824476	1.22068639	1.24400539	1.383	1.54379494	1.413	1.76218586	1.06628759	1.32166443	1.0564037	1.00656585	1.117	0.88700366	0.8991514	0.762	0.80719962	0.8479095	0.64732088	0.61942238	0.55591463	0.52536361	0.52554866	0.41602698	0.42437799	0.36621736
d49176_31	PFD0265w::splicing factor::78% identity to 99% of (XM_109616) pre-mRNA processing 8 [Mus musculus]	1	3.28	6.522328194	5.777779764	0.744548431	7.760112742	0.89	-0.88080373	2.657509262	1.012	1.06236228	1.2525845	1.54711096	1.43209046	1.46998409	1.295	1.58674496	1.35220348	1.85440517	1.386	1.58753027	2.10450062	1.484	1.653312865	1.57929959	1.6911897	1.685	1.25592692	1.294	1.19832353	1.23464885	1.09251573	1.1187803	1.06558266	0.985	1.00682409	0.91528773	0.837	0.94486748	0.75786605	0.61359768	0.67328519	0.57638442	0.64713007	0.52921103	0.40686916	0.5212079	0.43673127
ks107_2	PF11_0225::PfGCN20::98% identity to 100% of (U37225) elongation factor 3 related protein; PFEF3-rl [Plasmodium falciparum]	1	7.55	15.00377423	14.01395684	0.989817392	14.15812346	0.93	-0.79685647	2.656540387	0.998	0.97983744	1.16203629	1.22832764	1.34562924	1.48774051	1.26	1.71581596	1.64502908	2.07792051	1.9	1.62625049	1.93363453	1.552	1.74927916	1.64705057	1.91697391	1.529	1.83988775	1.369	1.74732301	1.34688965	1.1286022	1.2683242	1.04427109	0.914	0.74887738	0.73330593	0.63	0.68532982	0.55902	0.42935389	0.43090254	0.36414565	0.37217346	0.28749527	0.3388396	0.36341101	0.25817186
z_1_40	PF11_0165::falcipain 2 precursor::99% identity to 100% of (AF239801) falcipain 2 [Plasmodium falciparum]	2	16.37	26.48976342	23.90961102	2.580152396	9.266743723	0.9	2.655973834	2.655973834	0.937	0.39286484	0.67324321	0.46046472	0.58452671	0.29678711	0.558	0.66666972	0.88888834	1.12220033	1.97	1.30100042	1.76419222	1.914	1.973200381	2.09794532	2.29729979	2.126	2.36709746	2.249	2.35205842	1.51431542	1.83409127	1.2139446	0.96312279	0.711	0.59743774		0.421	0.35432528	0.31796605	0.35450482	0.22122228	0.32751561	0.32602	0.31587855	0.42910962	0.53674852	0.40602359
ks592_1j	NULL::::	1	7.82	14.64471191	13.51648488	1.128227035	11.98028806	0.92	-0.78964929	2.65572647	0.808	0.68809463	0.84763254	1.28525325	1.18366661	1.13134236	1.285	1.75015602	2.48966809	2.07946188	1.714	2.05346387	2.01052412	1.735	1.788002377	1.66574054	1.52897578	1.355	1.22796267	1.249	1.38503916	0.83806467	1.10604812	0.8924652	0.86230235	0.915	0.84290313	0.79964412	0.676	0.6913481	0.79444619	0.51160556	0.44436824	0.41585865	0.42127284	0.27467701	0.3152909	0.36102015	0.33323507
d33539_23	PFD0730w::hypothetical protein::30% identity to 40% of (AC116030) hypothetical protein [Dictyostelium discoideum]	1	5.11	11.75118972	9.563149717	2.18804	4.370646659	0.81	-0.679141817	2.654710975	1.085	1.47963591	1.52087575	2.03540588	1.5916176	1.76930777	1.946	2.34696151	2.45192607	2.60202494	2.422	1.87406013	1.72432348	1.275	1.213888604	0.88777195	0.84504687	0.885	1.16545421	1.019	0.95772994	1.1018305	1.32256652	1.0859926	1.16558358	1.204	1.0234658	0.88839384	0.986	0.73121908	0.72597561	0.61195266	0.62423155	0.48265461	0.55285927	0.47152884	0.35584701	0.3430887	0.22860153
opfblob0044	PF07_0088::40S ribosomal protein S5, putative::75% identity to 94% of (AK009663) putative [Mus musculus]	1	8.95	17.99250148	16.52006083	1.472440653	11.21950878	0.92	-0.955404174	2.65354664	0.8	0.8357095	1.00944564	1.22706265	1.52342282	1.70208679	1.328	2.34577731	2.17211508	2.78237854	1.96	2.42646899	3.03429686	2.158	2.105364248	2.57103429	1.84901952	2.048	1.67374687	1.711	1.62841957	1.48344921	1.11416761	1.2067473	1.23607595	1.049	1.14162197	0.896462	0.69	0.7387419	0.78225279	0.52723337	0.49726923	0.48049989	0.43109274	0.32320326	0.28912568	0.26060395	0.23997473
j382_14	NULL::::	1	6.42	14.6438224	11.14034309	3.503479307	3.179794173	0.76	-0.926612078	2.653471565	0.816	1.16929598	0.56676516	1.63186672	1.66711886	1.45476413	0.849	2.22617943	2.54172593	2.88719957	1.622	2.55940858	2.54020911	1.51	1.74927916	1.65989995	1.3601857	1.722	1.85222504	1.855	0.84625798	0.71459976	1.72402777	1.2451329	1.10000922	1.33	1.08836846	0.85163889	0.815	0.52208441	0.62936647	0.59714735	0.63769726	0.66903683	0.59410276	0.41934022	0.2747348	0.45067749	0.25134794
f59197_1	PF08_0102::asparagine-rich antigen Pfa55-14::99% identity to 100% of asparagine-rich blood stage antigen (clone Pfa55-14) - Plasmodium falciparum (fragment)	1	4.18	11.45516947	8.75124588	2.703923591	3.236498956	0.76	-0.941795381	2.653291533	0.747	0.85430669	1.17293563	1.45602999	0.96934015	1.23027141	1.141	1.88751595	1.6150958	2.37080237	2.568	1.59269291	1.9464494	1.758	1.516098008	1.37721468	1.7909293	1.337	1.82097071	1.471	1.38782586	1.18133443	1.22783971	1.1579656	1.12869796	1.296	1.03428292	1.05692872	1.014	0.74476018	0.67251231	0.64978845	0.65597213	0.56776557	0.55973315	0.3927881	0.30744133	0.47936782	0.22405223
e18445_1	MAL6P1.168::hypothetical protein::24% identity to 98% of (AL035475) hypothetical protein MAL4P2.12 [Plasmodium falciparum]	1	5.83	12.0477341	10.61521036	1.432523745	7.410146182	0.88	-0.962768568	2.650377778	0.637	0.891501	0.84679409	1.6887924	1.22263499	1.99760564	1.187	2.04974281	1.39775408	1.76654071	1.792	1.71014444	1.71578028	1.728	2.18870332	1.58280398	2.23153745	1.779	1.8760768	1.648	1.49651101	1.71915498	1.05282077	1.4114705	1.19427232	1.046	0.86703366	0.91170182	0.649	0.85910716	0.5233778	0.52065327	0.54920834	0.5149752	0.55973315	0.52554866	0.31005786	0.45306836	0.30139005
j71_12	NULL::::	1	5.44	11.08790183	10.18062436	0.90727747	11.22107039	0.92	-0.905369846	2.64994494	0.851	0.98681135	1.01196088	1.37886421	1.52342282	1.65515884	1.113	1.51096012	1.66324926	1.75883329	1.715	2.00699956	2.2155635	1.667	1.634793104	1.69377551	1.51472725	1.978	1.68690658	1.608	1.53645522	1.29825193	1.27926286	1.2691239	1.05574654	0.99	0.9344326	0.97624711	0.779	0.64771566	0.63311829	0.63909572	0.45783395	0.44279251	0.490994	0.33235918	0.37808743	0.42318258	0.34802022
f32870_1	MAL8P1.23::ubiquitin-protein ligase 1, putative::31% identity to 49% of (AL356834) related to TOM1 protein [Neurospora crassa]	1	4.27	9.160136618	7.442808162	1.717328456	4.333945633	0.81	-0.720828158	2.649879559	1.095	1.25298306	1.33810232	1.57367612	1.70974071	1.55496148	1.186	1.56069384	1.0502677	1.82974156	1.51	1.73724849	2.10165271	1.388	1.502629037	1.39240027	1.59364216	1.459	1.06428914	1.06	0.92614618	1.22623073	1.09071143	1.0068223	1.08853367	0.964	1.11166687	0.87225752	0.849	0.8132179	0.37049145	0.43840155	0.54343734	0.51174314	0.59704868	0.52737982	0.37154614	0.43513688	0.42194608
f52397_2	PF08_0074::hypothetical protein, conserved::42% identity to 75% of (AF439833) At1g20220/T20H2_3 [Arabidopsis thaliana]	2	4.74	11.9333769	8.782546824	3.15083008	2.787375581	0.74	2.64790436	2.64790436	0.831	1.25530781	1.23497797	1.10688637	1.19219092	1.19983164	1.016	1.94790699	0.86285934	2.07946188	1.285	1.50879911	2.6014361	1.143	1.219781242	1.49636302	1.92683834	1.314	1.13091	1.367	1.40175984	1.76779259	1.31354493	1.391478	1.55165235	0.974	1.14661453	0.96728249	0.915	0.58903758	0.5890345	0.41619359	0.49726923	0.50635638	0.50081387	0.40926873	0.29305047	0.41003283	0.43104467
opfblob0124	PF07_0015::hypothetical protein::35% identity to 69% of (AAAB01008859) agCP1679 [Anopheles gambiae str. PEST]	2	12.39	26.80891292	24.54106591	2.267847014	10.82130574	0.92	2.647308438	2.647308438	0.513	0.66949744	0.91722052	0.99303524	1.16661792	1.13641565	1.16	1.87449039	1.17000084	2.23361032	3.054	2.3464471	3.01578636	2.334	2.362957797	2.31988824	2.16906313	3.245	3.08018751	2.057	1.60240945	1.58914266	1.52735684	1.4778456	1.4680451	1.019	0.96605186	0.82653796	0.658	0.43105817	0.34141489	0.32653926	0.28951264	0.26826114	0.36235356	0.33144357	0.26688524	0.41600998	0.19561922
opfh0006	MAL8P1.48::small nuclear ribonucleoprotein polypeptide g, 65009- 64161, putative::43% identity to 96% of (AC079038) Putative small nuclear ribonucleoprotein G [Oryza sativa]	1	8.26	16.55497398	14.84844763	1.706526346	8.700977669	0.9	-0.743345791	2.646056391	1.246	1.29250205	1.4177513	2.11763179	1.63545712	1.76423455	1.416	1.95619592	2.68748813	2.25364963	1.905	1.72434176	1.9279389	1.59	1.733284744	1.4110901	1.48623018	1.269	1.52981281	1.478	1.89316555	1.23558412	1.13130859	1.2219416	1.17787875	1.012	0.8154443	0.71358376	0.717	0.61386292	0.78694255	0.48364	0.45783395	0.31566474	0.36922748	0.26094315	0.30482481	0.24984509	0.3036647
opfn0262	PF14_0589::valine - tRNA ligase, putative::47% identity to 91% of (AE003819) CG4062 gene product [Drosophila melanogaster]	1	9.96	20.52237165	19.22198394	1.300387702	14.78173311	0.94	-0.895336807	2.645932845	0.761	0.83338488	1.00776884	1.56229107	1.27743447	1.4661791	1.394	1.94672294	2.02244866	2.46791581	2.012	1.86244397	2.55302399	1.947	2.192070713	2.07575096	2.06274725	2.141	2.00520621	1.993	1.66464799	1.32257079	1.3577508	1.2499311	1.0180413	1.063	1.03761122	0.88391153	0.649	0.72745767	0.48773554	0.38987306	0.34337545	0.32320621	0.37119146	0.28200172	0.24595306	0.2892943	0.27181971
i2629_1	PF14_0704::hypothetical protein::26% identity to 51% of (AC115593) hypothetical protein [Dictyostelium discoideum]	1	10.2	20.91589704	19.43001577	1.48588127	13.07642553	0.93	-0.831424055	2.642778634	0.781	1.03562887	1.13772236	1.66096202	1.75845122	1.6450124	1.585	1.9265925	1.92353872	2.29681117	2.209	1.82759581	2.23692174	1.73	1.772007961	1.7346597	1.80517783	1.535	1.70582342	2.09	1.71109459	1.79117606	1.51833525	1.3067098	1.21476427	1.016	0.86287313	0.64097031	0.67	0.43933327	0.47179038	0.40632339	0.43667354	0.35337212	0.42323682	0.23164426	0.25380264	0.26538569	0.25248527
opfi17709	PFI0895c::hypothetical protein, conserved::32% identity to 92% of probable 26s proteasome regulatory subunit - fission yeast (Schizosaccharomyces pombe)	1	6.68	14.23426421	12.51602721	1.718236998	7.284226343	0.88	-0.721394389	2.642671115	1.341	1.40989665	1.53512869	2.23274793	1.29570091	1.38881153	1.646	1.74068289	2.75386177	1.89448379	1.846	1.60818112	1.71435633	1.439	1.54303585	1.23820819	1.25058168	1.397	1.47059423	1.778	1.50951612	1.30573467	1.3577508	1.135574	0.93935216	1.077	0.84706355	0.7449599	0.816	0.6236426	0.73254131	0.51407313	0.43571172	0.33936651	0.36235356	0.26460551	0.32314046	0.3239618	0.30707668
c183	PFC0282w::hypothetical protein::	1	5.12	10.9312012	9.314867194	1.616334004	5.762959369	0.85	-0.818689862	2.641695077	0.891	1.17394521	1.80928877	1.84438888	1.54290694	1.4940821	1.464	1.79396905	2.33609731	2.17195102	2.125	1.78500355	1.98204647	1.559	1.484951125	1.35385228	1.44019657	1.244	1.35709198	1.476	1.27542503	1.26551506	1.38030477	1.1139821	1.03853326	1.138	0.91529462	0.87225752	1.084	0.68382523	0.92763554	0.64978845	0.57710162	0.46649428	0.51259775	0.38271663	0.33360655	0.37536535	0.25475991
ks85_10	PF11_0369::hypothetical protein::	2	5.73	12.02222007	10.86945531	1.152764759	9.429031574	0.9	2.640825254	2.640825254	0.802	0.85895598	0.84092525	0.89183414	0.89383881	1.08821939	0.881	1.35702218	1.34829911	1.90835725	1.488	1.8004916	2.37931017	1.453	1.442860615	1.50220362	1.61775499	1.785	1.48622139	1.606	1.23826764	1.36840248	1.58599729	1.2099461	1.17869837	0.963	0.79630632	0.75571746	0.701	0.47092915	0.51587416	0.50584796	0.42801701	0.45248867	0.49001202	0.34334625	0.38070396	0.46980439	0.39123844
d6287_34	PFD0180c::CGI-201 protein, short form::34% identity to 97% of (AB006698) CRN (crooked neck) protein [Arabidopsis thaliana]	1	3.78	7.901627071	7.094065232	0.80756184	8.784547367	0.9	-0.861918207	2.640675083	0.879	0.97286353	1.14526811	1.21820752	1.22750613	1.20997823	1.166	1.630558	1.55913345	1.96847499	1.564	1.79016618	2.07032733	1.412	1.423499006	1.44730188	1.40293117	1.354	1.38176636	1.321	1.25684639	1.1738517	1.42902143	1.047607	1.03279553	1.072	1.07089463	0.88480798	0.854	0.69586178	0.63593211	0.5173632	0.55017022	0.56022406	0.57740894	0.48984067	0.39247832	0.41361911	0.39465039
ks470_3	PF11_0293::multiprotein bridging factor type 1, putative::50% identity to 94% of (AF247975) multiprotein bridging factor type 1 [Cryptosporidium parvum]	1	3.54	8.455657007	6.741854678	1.713802329	3.93385781	0.8	-0.857244447	2.640483783	0.946	0.80897609	1.14191441	1.45855999	1.35780687	1.268321	1.424	1.5370111	2.19033526	1.88369345	1.665	1.81985171	2.11589154	1.52	1.349419865	1.3094637	1.39525892	1.174	1.20575565	1.241	1.57082569	0.98304234	1.29550175	0.9820316	0.86558102	1.253	0.98685399	0.98610822	1.099	0.65599076	1.16118585	0.72710503	0.72233882	0.54621851	0.50572381	0.42300259	0.45919963	0.37177903	0.40374894
opfblob0056	PFE0845c::60S ribosomal subunit protein L8, putative::69% identity to 97% of (AF401561) ribosomal protein L8 [Ictalurus punctatus]	1	8.69	18.06607333	16.54096443	1.525108894	10.8457596	0.92	-0.984643817	2.639290634	0.815	0.73807446	0.9474033	1.49271527	1.17270673	1.17827023	1.415	1.92777669	2.7473547	2.6528939	2.166	2.46518921	2.38927731	2.172	2.351172523	2.18205006	2.04849871	1.854	1.97806438	1.801	2.11425153	1.41984613	1.42811923	1.1779581	1.26066629	1.053	0.93942505	0.83819197	0.782	0.63417457	0.90418668	0.53792611	0.48380353	0.40293041	0.41439893	0.36898277	0.37808743	0.26060395	0.24452402
f8009_1	NULL::::	1	8.16	16.41926103	15.24606269	1.173198339	12.99529856	0.93	-0.805760386	2.638918905	0.979	1.00773316	1.33474873	1.87727925	1.77428217	1.93165289	1.9	1.84607116	1.76476206	2.17503394	2.007	1.51525248	1.89234183	1.619	1.634793104	1.51622103	1.73503126	1.489	2.02823575	1.74	1.60333831	1.22623073	1.50480286	1.399475	1.24263339	1.138	0.95273845	0.78888656	0.636	0.57850562	0.50086688	0.41372607	0.40012378	0.36522299	0.42618278	0.25178726	0.25641915	0.29407603	0.30707668
opfm60512	MAL13P1.243::elongation factor Tu, putative::34% identity to 82% of probable translation elongation factor EF-Tu - fission yeast (Schizosaccharomyces pombe)	1	7.22	13.60405341	11.90792183	1.69613158	7.020635643	0.88	-0.840023503	2.638749293	0.87	0.76015857	1.08574091	1.37886421	1.1605291	1.33046876	1.43	1.78568012	2.08882246	1.98543137	2.179	1.53719391	1.60044555	1.896	2.321709135	1.33749852	1.46869364	1.835	1.94763267	1.375	1.16209523	0.98771903	1.06454875	1.1763587	1.09755017	0.864	0.78132876	0.7458564	0.606	0.79215398	0.64062193	0.39069557	0.45013924	0.53975434	0.59803072	0.53562013	0.29043395	0.38731965	0.3036647
opfl0127	PFL2200w::hypothetical protein::30% identity to 84% of HYPOTHETICAL PROTEIN BB0399	2	5.91	11.33812528	9.914884581	1.423240701	6.966414447	0.87	2.636894684	2.636894684	0.957	0.72877586	1.03375956	1.02719053	0.79763539	1.37612833	1.23	1.40320346	1.79990122	1.74187691	2.206	1.62108785	1.70296524	2.008	2.160081881	1.80941946	1.77229666	2.171	1.89910633	2.192	1.71295244	1.56669446	1.88461223	1.5858051	1.32542093	1.477	1.00932037	1.11519869	1.014	0.752283	0.69220929	0.58809963	0.49726923	0.40185304	0.42814676	0.49075625	0.48536482	0.41840084	0.41171019
opfg0023	PF07_0043::60S ribosomal protein L34-a, putative::56% identity to 100% of 60S RIBOSOMAL PROTEIN L34-A	1	10.82	21.16239204	19.53897042	1.623421616	12.0356722	0.92	-0.853479032	2.636449607	0.818	0.9019619	0.98848541	1.30296335	1.18123111	1.46110573	1.419	2.23565256	2.31527427	2.70376286	2.144	2.55682711	2.67974964	1.766	1.916799051	1.97529259	1.62323518	1.315	1.64249254	1.707	1.71852607	1.38149718	1.30271905	1.1883542	1.12623891	0.937	0.85455228	0.80322998	0.774	0.47243374	0.70346475	0.37424525	0.41070396	0.31781942	0.30343428	0.26552109	0.24726132	0.24984509	0.2377001
opff72430	MAL6P1.215::pyridoxine biosynthetic enzyme pdx1 homologue, putative::62% identity to 92% of pyridoxine biosynthesis protein-like - Arabidopsis thaliana	2	26.23	54.54392111	52.77714309	1.76677802	29.87197175	0.97	2.636016931	2.636016931	0.466	0.51607097	0.61958501	0.84629373	0.64663271	0.80918881	0.813	1.45412152	1.63071312	2.53111667	2.032	2.85368238	3.54262327	2.587	2.49259642	2.4495496	2.64036027	2.496	2.84578083	2.325	2.11146471	1.46848385	1.33700111	1.0436085	0.8647613	0.708	0.53919173	0.39354683	0.315	0.19785044	0.21010148	0.18259878	0.16351212	0.13466925	0.16988392	0.16389061	0.1543748	0.14464715	0.12510531
opfl0070	PFL2150c::hypothetical protein, conserved::	2	7.32	17.87127366	15.68655614	2.184717522	7.180130145	0.88	2.634445298	2.634445298	0.803	0.77759345	0.91135168	0.86653391	1.3249273	1.39007976	1.097	1.73831465	1.72441734	2.29835273	1.852	1.96311671	2.27821443	1.691	1.968149492	1.5991576	1.7766809	1.87	1.56435692	1.55	1.27542503	1.31134663	1.5769757	1.2035485	1.20820683	1.224	1.0334508	0.83729552	0.879	0.5792579	0.62280077	0.41619359	0.43955904	0.3490627	0.37806537	0.26552109	0.22109611	0.28451258	0.27523168
n150_78	PF14_0087::hypothetical protein::35% identity to 4% of hypothetical protein C0760c - malaria parasite (Plasmodium falciparum)	1	8.01	17.84305881	15.3629709	2.480087902	6.194526772	0.86	-0.879880551	2.634226933	0.755	0.69739323	0.92225102	1.80643853	1.06676125	1.34822518	1.442	1.62937394	2.26451779	2.47716478	1.91	1.53332185	2.54732852	1.764	2.032968703	1.49636302	1.93560668	1.846	1.49362367	1.956	1.38132336	1.10276588	1.64824634	1.1299761	0.93197499	1.216	0.86453738	0.80591933	0.72	0.73347594	0.5768411	0.56342415	0.52804799	0.34690798	0.37020948	0.31404737	0.32444872	0.3239618	0.22291491
e19631_4	PFE0670w::hypothetical protein::	1	5.46	13.15938587	9.68883274	3.470553133	2.791725805	0.74	-1.073061874	2.633061523	1.011	0.89498792	1.49991552	0.94496468	1.36267786	1.65642722	1.248	1.28478978	2.77208226	1.87290311	3.157	2.16188056	1.99343757	2.302	2.194596158	1.55360098	1.53993617	1.958	3.15092095	2.348	1.07663338	1.61720283	1.81604809	1.3051104	1.22378077	1.331	0.93193632	0.62752339	0.831	0.68909123	0.8000739	0.76247325	0.69252195	0.56022406	0.51357973	0.72331612	0.41210221	0.53196679	0.37190396
a10325_26	PFA0105w::stevor::59% identity to 50% of (AF065201) unknown [Plasmodium falciparum]	2	7.9	16.3805578	12.16560091	4.214956898	2.886293075	0.74	2.633055618	2.633055618	0.827	0.93334453	1.48398568	0.83490861	0.78424001	1.36851835	1.351	0.62285662	1.19863269	1.44899496	1.172	1.53719391	2.57438223	1.921	1.460538627	1.72648289	2.00904126	2.012	1.15147198	2.305	1.89595215	1.76685731	1.61306207	1.4282642		1.193	1.248129	0.68131111	0.784	0.51982754	0.3733053	0.30762137	0.42609334		0.59410276	0.3479242		0.39807853	0.60619208
f57064_2	MAL8P1.19::hypothetical protein, conserved::35% identity to 47% of (AC002291) Similar ATP-dependent RNA Helicase [Arabidopsis thaliana]	1	8.91	21.04503412	18.15845695	2.886577167	6.290653566	0.86	-0.732836712	2.632621147	0.805	1.16348438	1.39259902	1.40289938	1.80229074	1.45730089	1.114	1.9419863	1.10492847	1.93764534	1.554	1.87276939	2.60570778	1.47	1.638160297	1.58630836	1.88847697	1.643	1.44427491	1.438	1.13515613	1.96327864	1.2377635	1.0564037	1.10902572	0.863	0.84290313	0.79605827	0.761	0.43782872	0.37236735	0.34956973	0.37511603	0.34367593	0.39475919	0.28657966	0.19362263	0.2892943	0.20926706
m951_1	PF13_0222::RNA lariat debranching enzyme, putative::37% identity to 99% of (AAAB01008807) agCP3801 [Anopheles gambiae str. PEST]	1	6.7	13.97165205	12.83625845	1.135393601	11.30555821	0.92	-0.980792838	2.628011627	0.73	0.6323032	0.87110802	1.34976891	0.9279362	1.15163546	1.297	1.61871663	2.31917848	2.23669325	1.879	1.79274765	2.26967107	1.804	2.039703289	1.92506341	1.76572038	2.057	1.85962721	1.696	1.68043981	1.27486845	1.37218538	1.0588028	0.95246695	1.107	0.88617164	0.92066643	0.79	0.76883319	0.69314729	0.61195266	0.55113204	0.46110752	0.42618278	0.35433332	0.34407266	0.35982473	0.32641113
n143_41	PF14_0187::glutathione s-transferase, putative::100% identity to 99% of (AF426836) glutathione s-transferase [Plasmodium falciparum]	1	11.55	26.60507587	24.46905778	2.136018096	11.45545435	0.92	-0.893491052	2.627427598	0.793	0.89498792	0.98093966	1.79252349	1.44183259	1.64628063	1.782	2.00948222	3.13909009	2.46174995	2.135	2.03152245	2.30953982	1.971	1.859556174	2.08976851	1.95314322	1.601	1.79547391	2.345	2.11610948	1.89593413	2.12007591	1.4818441	1.1934526	1.591	0.95523473	0.75840687	0.662	0.50026821	0.46053492	0.42195123	0.34145177	0.21978021	0.26120881	0.20600774	0.20016393	0.26658112	0.22973885
c59	PFC0105w::serine/threonine protein kinase, putative::100% identity to 100% of hypothetical protein C0105w - malaria parasite (Plasmodium falciparum)	1	8.72	19.66895226	17.44561329	2.223338975	7.846582768	0.89	-0.898299264	2.625443596	0.508	0.59743351	0.91554373	1.12333156	1.10085864	1.40022635	1.217	1.80699462	1.30274851	1.93764534	1.865	1.88567613	2.97876534	1.857	1.990036545	1.87717044	2.21619296	1.798	1.28389127	1.546	1.17045557	1.50496203	1.22242682	1.2299386	1.12787834	1.252	0.91612665	0.90094431	0.878	0.6319177	0.40988547	0.34956973	0.35203197	0.34475327	0.37315544	0.33602154	0.19493089	0.36460646	0.23656277
c679	PFC1020c::40S ribosomal protein S3A, putative::100% identity to 100% of (NC_000521) predicted using hexExon; MAL3P7.35 (PFC1020c), 40S Ribosomal protein S3A, len: 263 aa; Similarity to 40S ribosomal protein S3A. H.annuus 40S ribosomal protein S3A (SW:RS3A_HELAN) BLAST Score: 795, sum P(1) = 2.5e-79; 5	1	11.11	19.28350847	17.00081	2.282698475	7.447680972	0.88	-0.841977138	2.625255459	0.723	1.00657085	1.01112244	1.2346527	1.80594406	1.98619067	1.432	2.351698	2.11875574	2.79008595	1.876	2.97113391	2.0973812	1.671	1.750120908	1.97529259	1.76133627	1.345	1.42535787	1.269	1.54574454	1.61346152	0.83630231	1.4402597	1.00984452	0.839	0.87535451	0.53608427	0.514	0.53863464	0.78506667	0.41537108	0.47610882	0.47726781	0.45269646	0.34059949	0.29435872	0.2892943	0.27523168
i11161_1	NULL::::	1	10.19	21.68119488	19.46759402	2.213600857	8.794536719	0.9	-0.962345711	2.623162169	0.398	0.47771436	0.70174918	0.93990462	0.78058669	1.02099841	1.214	1.89580488	1.6502348	2.45404254	2.725	2.04571992	2.73528117	2.008	2.416833682	1.87717044	1.94437501	2.054	1.35133465	1.688	1.29771936	1.01577921	1.28377366	1.1907533	1.06394332	1.067	1.08836846	0.84446718	0.71	0.70338461	0.36861554	0.42030617	0.39339093	0.40293041	0.39868712	0.30855384	0.29043395	0.33830696	0.19789385
n161_2	PF14_0704::hypothetical protein::26% identity to 51% of (AC115593) hypothetical protein [Dictyostelium discoideum]	1	9.18	19.80357311	18.3092752	1.49429791	12.25276103	0.92	-0.882385554	2.621817796	0.72	0.86825451	0.87865366	1.34850384	1.44792141	1.59301123	1.279	2.07579394	2.04717607	2.44633513	1.908	1.85986266	2.24688888	1.529	1.625533174	1.82577308	1.89286108	1.411	1.79218384	1.912	2.12261198	1.70138347	1.70869109	1.351493	1.24919084	1.05	0.91363047	0.6741394	0.639	0.43858099	0.50649464	0.46965719	0.43474986	0.33505708	0.38395731	0.26368991	0.29828351	0.28690343	0.26385846
f38025_1	MAL6P1.168::hypothetical protein::24% identity to 98% of (AL035475) hypothetical protein MAL4P2.12 [Plasmodium falciparum]	1	4.97	11.28210174	9.706991633	1.575110103	6.162738473	0.86	-1.058099417	2.619356442	0.698	0.87290381	1.00609204	1.48512529	1.1227784	1.88472493	1.251	1.84725521	1.52009007	2.30760152	2.102	1.47266022	1.80833265	1.76	1.947945934	1.74984529	2.36635027	1.824	2.24125792	2.09	1.45192225	1.73224968	1.21250302	1.5866048	1.16804254	1.295	1.06257378	0.95114617	0.83	0.85158433	0.60591766	0.56095658	0.6338499	0.538677	0.63927421	0.50632125	0.38855351	0.41122828	0.27523168
e263_8	PFE0350c::60S ribosomal subunit protein L4/L1, putative::50% identity to 96% of ribosomal protein L4, cytosolic [validated] - rat	1	9.55	18.64276082	17.15701988	1.485740946	11.54778693	0.92	-0.857390076	2.619165473	0.799	1.05655067	1.39762952	1.5407859	1.75601573	1.36851835	1.603	2.02250764	1.95867773	2.72380217	1.981	2.64975574	3.16671798	1.809	1.66509824	1.94492142	1.84244323	1.561	1.45003225	1.429	1.48443498	1.51338015	1.48856398	1.0739971	0.94836856	1.096	0.99767111	0.84357073	0.87	0.58151476	0.74379671	0.40056577	0.40685664	0.36630036	0.34173181	0.310385	0.31398263	0.25343137	0.26385846
opfm60476	PF13_0316::40S ribosomal protein S13::69% identity to 100% of (AY056088) AT3g60770/T4C21_180 [Arabidopsis thaliana]	1	9.78	19.6690687	17.74511567	1.923953036	9.223258227	0.9	-0.792746038	2.619044258	0.776	1.00773316	0.96165623	1.46361997	1.46740567	1.58540125	1.267	2.15986771	1.9873095	2.49412116	1.814	2.32192436	3.02005804	1.458	1.681934404	1.515053	1.72407087	1.163	1.28882619	1.447	1.38596802	1.32257079	1.26573048	1.1403722	1.18607553	0.955	0.89449249	0.77543964	0.836	0.47920429	0.56370976	0.33969951	0.44148272	0.3490627	0.32896599	0.27101464	0.26950177	0.23669534	0.29001685
c191	PFC0295c::40S ribosomal protein S12, putative::	1	6.65	13.72589531	10.90785813	2.818037178	3.870728965	0.79	-0.929131996	2.61460976	0.963	0.98448674	1.11340844	1.04869577	1.28839427	1.78072274	1.475	1.43635946	2.83194883	2.06404706	2.067	2.16575262	1.5719679	1.851	1.951313328	1.5582734	1.38977873	1.689	2.42713846	1.579	1.40454666	1.59007804	1.24949159	1.3642882	0.79180993	1.151	0.7247469	0.6373845	0.622	0.70037547	1.04863148	0.68762423	0.5819108	0.46326223	0.52536361	0.4303273	0.43957569	0.40525109	0.32299917
opfi17726	PFI1495w::hypothetical protein::27% identity to 21% of hypothetical protein PFB0280w - malaria parasite (Plasmodium falciparum)	2	10.84	23.6665747	21.74143116	1.925143544	11.29340782	0.92	2.613376378	2.613376378	0.898	0.96472724	1.37583084	1.749513	1.33954043	2.03692346	1.638	1.77265456	2.17341643	2.28447928	2.914	1.41328916	2.10877213	2.016	2.353697967	1.86081682	2.18550371	1.858	1.8974613	3.316	1.82070872	1.87909812	1.8061244	1.6441832	1.43935636	1.245	1.08171176	0.80502288	0.699	0.55819397	0.4924253	0.40879096	0.31355854	0.23594052	0.32602	0.2288975	0.20801349	0.34547956	0.276369
m48367_2	PF13_0087::hypothetical protein, conserved::33% identity to 95% of (NM_121464) putative protein [Arabidopsis thaliana]	1	6.27	14.38718141	12.53615326	1.851028156	6.772535155	0.87	-0.984154545	2.612948635	0.525	0.65206263	0.75373058	1.18278716	1.01317967	1.39515313	1.098	1.31676144	1.87017939	1.9391869	1.829	2.04313845	2.24261737	1.481	1.924375385	1.61200697	1.8238106	1.597	1.78231421	1.834	1.4770035	1.18694651	1.61937716		1.14099314	0.962	0.86703366	0.82474505	0.896	0.62063347	0.61435919	0.4844625	0.54536098	0.46972633	0.47921015	0.44589232	0.41602698	0.34667498	0.2433867
m15943_1	PF14_0589::valine - tRNA ligase, putative::47% identity to 91% of (AE003819) CG4062 gene product [Drosophila melanogaster]	1	11.6	23.53495314	21.91046773	1.62448541	13.4876359	0.93	-0.868215215	2.612790976	0.757	0.75667165	1.07064953	1.5319307	1.2201995	1.37105496	1.537	1.76436563	2.00683135	2.27214738	2.196	1.76693402	2.03045858	2.142	2.538054223	1.84679927	2.12850971	2.515	2.01260858	2.073	1.50672931	1.35063097	1.15476477	1.2827188	1.02541847	1.098	0.9410893	0.69117223	0.559	0.72896221	0.41926499	0.42935389	0.34048995	0.26718379	0.31816411	0.30946942	0.18838958	0.33352527	0.19789385
j53_39	PF10_0149::cysteine -- tRNA ligase, putative::47% identity to 72% of PUTATIVE CYSTEINYL-TRNA SYNTHETASE C29E6.06C (CYSTEINE--TRNA LIGASE) (CYSRS)	1	5.08	10.87666452	9.839050406	1.037614113	9.482379129	0.9	-1.029949725	2.609293352	0.685	0.74737305	1.19305741	1.03857565	1.22994163	1.32285878	1.216	1.74305114	1.52009007	2.05171516	1.678	1.69981902	2.11873944	1.608	1.470640305	1.97879698	1.97835214	1.751	1.98299929	1.768	1.53831306	1.70231885	1.30993634	1.6449828	1.50902901	1.022	0.97354058	0.86329291	0.651	0.65749535	0.56839952	0.53381352	0.4886127	0.49989224	0.54303934	0.47061326	0.39247832	0.56424344	0.34802022
f66893_1	MAL8P1.156::hypothetical protein::25% identity to 52% of (AC115593) hypothetical protein [Dictyostelium discoideum]	1	3.48	8.243049232	7.126305244	1.116743988	6.381324029	0.86	-0.898527723	2.609131638	0.887	0.8763908	1.03375956	1.12586155	1.02170398	1.28861418	1.049	1.78804837	1.12054587	1.81740967	1.297	1.63657591	2.05181682	1.392	1.628900367	1.33165792	1.82490656	1.644	1.23865491	1.293	1.21504433	1.33005353	1.29008875	1.2419341	1.2024691	1.092	0.97354058	0.8588106	0.86	0.64846794	0.58434474	0.49351022	0.58094892	0.52251671	0.51063374	0.5676658	0.42649309	0.44470034	0.41739682
j53_40	PF10_0150::methionine aminopeptidase, putative::53% identity to 91% of (AAAB01008888) agCP7932 [Anopheles gambiae str. PEST]	1	10.25	21.60171875	20.03911643	1.562602323	12.8241947	0.93	-0.856373919	2.609025454	0.833	0.88104009	1.14275286	1.40542937	1.26891016	1.6982818	1.389	1.57608764	2.30876704	2.09950119	1.873	1.81985171	2.37503849	1.827	1.479058387	1.75919028	2.14275825	1.921	1.7222732	2.407	1.5271659	1.41984613	1.83589568	1.1683617	1.05492682	1.34	0.99184654	0.64455616	0.693	0.54991888	0.4211409	0.32324919	0.25488653	0.20469726	0.28870447	0.35433332	0.36108003	0.27614457	0.28887954
m46462_5	MAL13P1.283::TCP1 chaperonin delta subunit, putative::57% identity to 97% of (AF494043) chaperonin containing TCP-1 delta subunit [Physarum polycephalum]	2	10.73	22.99990914	21.22808846	1.771820687	11.98094628	0.92	2.604937268	2.604937268	0.867	1.13442628	1.17293563	1.40416445	1.2628212	1.56257146	1.27	1.72292084	1.82462863	2.13495533	1.81	1.95150055	2.93177718	1.709	1.950471379	2.01734496	2.10110874	1.723	1.77984675	2.015	1.69437379	1.83981379	1.5760735	1.4674495	1.23935462	1.205	0.95939516	0.80412643	0.779	0.5792579	0.45584516	0.30597633	0.32606239	0.21331609	0.29263243	0.25819638	0.26034394	0.3048349	0.26954508
n146_2	PF13_0235::hypothetical protein::25% identity to 100% of hypothetical protein PFB0540w - malaria parasite (Plasmodium falciparum)	2	8.26	15.39077412	14.17816943	1.212604695	11.69232602	0.92	2.602786736	2.602786736	1.05	1.09258268	1.37583084	1.35988904	1.37972663	1.44842253	1.099	1.21492562	1.15828781	1.69717381	1.754	1.69207491	1.92366721	1.827	2.377268516	2.01968118	2.04740275	2.382	2.07511704	2.016	1.72224176	1.63123292	1.37308748	1.4698486	1.18853459	1.221	1.04510005	0.93949216	0.743	0.61762433	0.4333343	0.48117243	0.40781846	0.34152122	0.410471	0.35982688	0.28127612	0.3741699	0.33323507
n143_16	PF14_0198::glycine -- tRNA ligase, putative::	1	5.63	12.12647944	10.9018996	1.224579842	8.902563332	0.9	-0.933235626	2.602399299	0.85	0.81711238	1.29115137	1.53825576	1.59283527	1.67925701	1.42	1.53937934	1.79599685	1.78966294	1.886	1.84179328	2.34086537	1.688	2.130618494	1.61784757	1.69447784	1.939	1.62439802	1.748	1.53273943	1.15608019	1.53186764	1.0524052	1.02050036	1.241	1.14661453	1.02107027	0.941	0.88543713	0.65187733	0.56177913	0.43186436	0.40939451	0.39083123	0.41109991	0.38986179	0.44230948	0.27864365
i5180_2	PFI0475w::small nuclear ribonucleoprotein (snRNP), putative::	1	4.4	9.492635051	8.015909993	1.476725058	5.428166842	0.84	-0.790594893	2.602035831	1.053	1.44244167	1.44625727	2.7387531	1.85830789	1.25183281	1.441	1.58082428	2.24109174	1.74187691	1.593	1.87147881	2.01621976	1.419	1.455487738	1.35502032	1.22098852	1.592	1.34804477	1.472	1.34788176	1.09060645	1.33519682	1.0180181	0.96066383	1.233	0.99850324	0.92066643	0.946	0.80870426	0.90700056	0.63498314	0.56363592	0.45464338	0.50670578	0.35250214	0.37677915	0.3813425	0.35939345
n150_91	PF14_0077::plasmepsin 2 precursor::100% identity to 100% of (L10740) aspartic proteinase [Plasmodium falciparum]	2	4.52	10.91497337	8.275603433	2.639369937	3.135446576	0.76	2.599786515	2.599786515	1.04	0.91590972	0.79816634	1.07146601	0.8585236	0.94363085	0.85	0.96388834	1.38343811	1.34109109	1.177	1.54364727	1.423884	1.551	1.889861109	2.00566377	1.88190069	1.918	2.66154533	1.982	2.87969221	2.08019614	1.04109268	1.6753715	1.33607677	0.96	0.80213089	0.74675285	0.483	0.76883319	0.87042036	0.62593542	0.59056733	0.60008616	0.58526486	0.48984067	0.62665702	0.66346421	0.65395956
f16133_1	PF08_0037::hypothetical protein::	1	6.87	14.82366077	13.97275255	0.850908218	16.42098673	0.94	-0.920117815	2.599195883	0.831	0.95310403	1.19138061	1.37506915	1.41747734	1.58413287	1.393	1.28478978	1.78818812	1.77733105	1.776	2.07411472	2.61567493	1.781	1.872183197	1.59214896	1.96300765	1.843	1.67703675	1.924	1.44913543	1.59101332	1.61486637	1.2691239	1.20902654	1.271	0.88617164	0.86777521	0.842	0.60859696	0.60216584	0.43182141	0.40493296	0.37599655	0.36137158	0.37905426	0.32183221	0.32515725	0.34574557
a3310_30	PFA0465c::N-terminal acetyltransferase, putative::45% identity to 86% of (NM_100197) expressed protein [Arabidopsis thaliana]	1	3.63	7.82133151	6.231358235	1.589973276	3.919159101	0.8	-1.020594476	2.598765756	0.719	0.63579012	1.29115137	1.02592553	1.18123111	1.43193434	1.199	1.6660821	1.93264881	1.90681569	1.66	2.17995009	1.2800717	1.783	1.751804604	1.51855724	1.507055	1.468	1.55448719	1.328	1.29493265	1.55453502	0.78578135	1.3243032	0.88197458	0.898	0.9244475	0.7073085	0.821	0.84330928	1.11241225	0.68433416	0.8358355	0.77677225	0.79344633	0.73704996	0.58479266	0.5403348	0.39692504
ks26_12	PF11_0116::hypothetical protein::30% identity to 85% of (AC117082) hypothetical protein [Dictyostelium discoideum]	2	5.1	10.66871508	9.582783127	1.085931954	8.824478448	0.9	2.598632198	2.598632198	1.069	0.93450691	1.42362014	1.62807166	1.217764	1.51564366	1.331	1.25281797	1.93395017	1.62009968	1.669	1.4933109	1.87240754	1.624	1.735810189	1.48935425	1.72735901	1.633	1.54215	2.072	1.54295773	1.72102563	1.84672146	1.3442957	1.23197755	1.367	0.98186144	0.75930332	0.772	0.66125676	0.55339225	0.60619502	0.51458229	0.50635638	0.44778653	0.46328852	0.43303439	0.43394146	0.34347093
opfb0675	PFB0445c::helicase, putative::100% identity to 100% of eIF-4A-like DEAD family RNA helicase PFB0445c - malaria parasite (Plasmodium falciparum)	1	3.73	8.757534347	7.559016336	1.198518011	6.306969327	0.86	-0.940365965	2.595966783	1.166	1.20416561	1.37163879	1.52813563	1.35902469	1.31651718	1.251	1.76199739	1.93264881	2.19969774	1.729	1.96569803	2.25116056	1.572	1.790527822	1.5524328	1.67584521	1.549	1.4006834	1.491	1.38225234	1.27673911	1.45157541	1.1003872	1.16230481	1.127	1.26976326	0.99327993	1.037	0.87640967	0.78600461	0.59961487	0.59249097	0.58608061	0.57740894	0.47152884	0.35453873	0.38492878	0.37531594
e70_4	NULL::::63% identity to 100% of (AB005246) 60S ribosomal protein L12 [Arabidopsis thaliana]	1	8.13	17.50513905	15.96479589	1.540343159	10.36444106	0.91	-0.905219831	2.592394102	0.654	0.94148082	0.85853188	1.11194644	1.07285006	1.25183281	1.241	1.9798788	1.80640845	2.40163202	1.828	2.15929925	2.77230219	1.508	1.949629631	1.74750908	1.84353932	1.589	1.47141675	1.529	1.47607452	1.43574687	1.3559465	1.1659626	1.14591124	1.127	0.95024218	0.78799011	0.875	0.64470653	0.61248331	0.42770882	0.42994069	0.35014004	0.36726352	0.32228768	0.28127612	0.2546268	0.25703454
ks592_2	PF11_0312::ribosomal protein L38e::51% identity to 88% of 60s ribosomal protein l38 - fission yeast (Schizosaccharomyces pombe)	1	7.3	15.72825815	13.74481447	1.983443674	6.929773027	0.87	-0.938379561	2.589498758	0.793	0.99494764	1.2081488	1.23338771	1.62815048	1.89106668	1.515	2.2013125	1.86757637	2.76696371	2.017	2.50003752	2.94459222	1.759	1.490001914	2.03720297	1.89943736	1.302	1.52158802	1.582	1.12679578	1.65929321	1.57066061	1.2923152	1.35902778	1.21	1.19737176	0.88839384	1.117	0.56421225	0.8000739	0.42770882	0.51842958	0.45787546	0.4585884	0.33419036		0.26299482	0.26613311
n150_57	PF14_0098::hypothetical protein::30% identity to 75% of HYPOTHETICAL PROTEIN KIAA0103	1	7.41	14.28876604	12.41211093	1.876655114	6.613954177	0.87	-0.926900529	2.585382323	1.237	1.38316325	1.43535793	1.7178877	1.68782095	2.12570599	1.702	2.32683121	2.1994455	2.69913856	2.555	1.72821381	2.08171843	1.962	1.982460211	1.7463409	1.98712048	1.655	1.87031946	1.777	1.43613042	1.91838245	1.37038109	1.3890789	1.47952055	0.999	0.79048169	0.77633609	0.708	0.7116597	0.85259926	0.64238579	0.57902527	0.54837319	0.55875118	0.3488398	0.27865959	0.37775621	0.26272116
n128_76	PF14_0403::protein prenyltransferase alpha subunit, putative::40% identity to 17% of (AAAB01008980) agCP8430 [Anopheles gambiae str. PEST]	2	6.21	10.89803674	8.189471102	2.708565643	3.023545367	0.75	2.58441594	2.58441594	0.735	0.42657219	0.63970684	0.37950392	0.45179043	0.63035555	0.514	0.67022209	0.78216966	1.08982921	1.001	1.10739912	1.62749942	1.135	1.60869701	1.6049982	1.69886195	1.777	1.46319196	1.57	1.2531306	1.3132174	1.85664536	1.3402972	1.09591083	1.188	1.16408835	1.07216853	0.901	0.60107414	0.65093939	0.50502546	0.4703378	0.43525103	0.48313811	0.43490524	0.60964961	0.64672818	0.62893848
[truncated: 3,049 more rows]
[truncated: 7 more columns]
