# Supplementary material for: The Transcriptome of the Intraerythrocytic Developmental Cycle of Plasmodium falciparum
Source: PLoS Biol. 2003 Aug 18;1(1):e5. doi: 10.1371/journal.pbio.0000005 (PMC176545; doi:10.1371/journal.pbio.0000005)
Supplement: Dataset S4 — (3.1 MB TXT). [file pbio.0000005.sd004.txt]

oligo	Description	freqMAX	powerMAX	powerTOTAL	powerSIGNAL	powerNOISE	SNR	Percentage	phaseMAX	phase_2	TP1	TP2	TP3	TP4	TP5	TP6	TP7	TP8	TP9	TP10	TP11	TP12	TP13	TP14	TP15	TP16	TP17	TP18	TP19	TP20	TP21	TP22	TP24	TP25	TP26	TP27	TP28	TP30	TP31	TP32	TP33	TP34	TP35	TP36	TP37	TP38	TP39	TP40	TP41
a10325_20	PFA0095c::rifin::59% identity to 96% of rifin PFB1040w - malaria parasite (Plasmodium falciparum)	2	1.14	4.80	2.02	2.79	0.72	0.42	-1.08	-1.08	1.106	0.84268348	1.56698825	1.00821535	1.28108778	0.84216511	0.652	0.89876075	0.93313751	1.10832697	0.745	1.32810463	0.80307059	0.628	1.305645758	0.772128	0.82970231	1.015	1.91308846	0.712	1.00510552	0.77539686		0.7309258	0.88935175	0.84	0.81045174	1.11519869	1.529	1.06598505	1.41724702	1.12026814	1.18786747	1.54384825	1.10277255	1.46769081	1.3645162	1.53732428	1.7116681
a10325_26	PFA0105w::stevor::59% identity to 50% of (AF065201) unknown [Plasmodium falciparum]	2	7.90	16.38	12.17	4.21	2.89	0.74	2.63	2.63	0.827	0.93334453	1.48398568	0.83490861	0.78424001	1.36851835	1.351	0.62285662	1.19863269	1.44899496	1.172	1.53719391	2.57438223	1.921	1.460538627	1.72648289	2.00904126	2.012	1.15147198	2.305	1.89595215	1.76685731	1.61306207	1.4282642		1.193	1.248129	0.68131111	0.784	0.51982754	0.3733053	0.30762137	0.42609334		0.59410276	0.3479242		0.39807853	0.60619208
a10325_29	PFA0110w::ring-infected erythrocyte surface antigen precursor::100% identity to 100% of (X04572) ring-infected erythrocyte surface antigen [Plasmodium falciparum]	2	54.05	109.45	102.51	6.94	14.77	0.94	-1.91	-1.91	2.676	2.83606575	2.15555219	2.43514996	1.65859455	1.46744733	1.574	1.53464285	1.46152501	1.27634877	0.754	0.92928604	0.86856926	0.408	0.476463881	0.3831437	0.39128627	0.435	0.23111687	0.214	0.21086779	0.15713712	0.11186784	0.1151568	0.11967313	0.118	0.06906314	0.04930541	0.061	0.09177853	0.13787909	0.18753388	0.22603146	0.49558285	0.62159842	0.78008268	1.79493406	2.22350168	2.95703449
a10325_30	PFA0110w::ring-infected erythrocyte surface antigen precursor::100% identity to 100% of (X04572) ring-infected erythrocyte surface antigen [Plasmodium falciparum]	2	67.35	138.00	130.70	7.31	17.89	0.95	-1.85	-1.85	2.896	3.0685302	2.8271185	2.27322842	1.81812169	1.97350747	1.693	1.7193684	1.36131357	1.37037927	0.734	1.01447057	0.77032126	0.346	0.43016438	0.33291448	0.28277831	0.364	0.19081535	0.146	0.12633489	0.11972353	0.06405336	0.1207547	0.04918074	0.07	0.03994013	0.02779032	0.033	0.06469634	0.10317483	0.12337755	0.22122228	0.49989224	0.67757172	0.89910937	1.74652848	2.11591285	3.31870266
a10325_30j	NULL::::	2	75.48	154.43	146.76	7.67	19.13	0.95	-1.90	-1.90	2.392	1.9317791	1.94594969	1.67361214	1.53072931	1.14402555	1.237	1.43991176	1.07759813	1.04666767	0.53	0.7731143	0.62793286	0.26	0.338407226	0.26866783	0.24222484	0.233	0.14804641	0.087	0.11147196	0.07389186	0.05503176	0.0455829	0.03606588	0.037	0.02745884	0.01972216	0.021	0.04363241	0.07503624	0.1159749	0.20102373	0.47834518	0.46546232	0.7855762	1.43123751	1.88997638	2.51802868
a10325_32	PFA0110w::ring-infected erythrocyte surface antigen precursor::100% identity to 100% of (X04572) ring-infected erythrocyte surface antigen [Plasmodium falciparum]	2	76.85	154.43	144.43	10.00	14.44	0.94	-1.85	-1.85	2.392	3.16848985	2.19244216	1.88107432	2.1712732	1.67925701	1.378	1.84015048	0.78867689	1.56614779	0.646	1.17322355	0.95257844	0.302	0.250017265	0.33057823	0.26304959	0.304	0.1768332	0.103	0.07431464	0.10662876	0.06946632	0.0687742	0.04180363	0.048	0.04410056	0.02510094	0.028	0.04137556	0.08629168	0.11432986	0.2433445	0.68950654	0.75613074	0.8890379	1.72952108	2.36097625	3.81229999
a10935_1	PFB0640c::hypothetical protein, conserved::	2	2.97	5.73	4.62	1.11	4.17	0.81	-1.43	-1.43	1.559	1.49939534	1.12766147	1.29537337	1.48567211	1.23534462	1.228	1.48135669	1.36521794	1.64013899	1.06	1.27905892	1.58763067	0.882	0.921780879	0.83287027	0.79462903	0.75	0.59054064	0.59	0.61123791	0.66689742	0.65496817	0.6885417	0.75410469	0.782	0.88284324	0.80322998	0.785	0.95840858	1.0101754	0.89325343	1.05609598	1.33699637	1.30997198	1.01447376	1.27555451	1.40463137	1.24195454
a11025_2	PFA0225w::LytB protein::100% identity to 100% of (AF323927) LytB [Plasmodium falciparum]	1	3.25	8.23	7.19	1.04	6.92	0.87	2.75	1.70	0.883	0.72412664	0.76714517	0.44022451	0.40429763	0.4413757	0.366	0.43457866	0.35789793	0.47015263	0.426	0.48787514	0.71763755	0.652	0.668396371	0.72423503	0.87573599	1.127	1.01987521	1.176	1.29679049	1.45071234	1.66358302	1.5082342	1.61804633	1.52	1.48776976	1.36710453	1.56	1.08704897	1.17337925	0.88585083	1.05705774	0.85110968	0.92208674	0.87255728	0.86737703	0.8762509	0.78930078
a11962_1	NULL::::	2	1.85	3.93	2.57	1.36	1.89	0.65	-1.67	-1.67	1.342	1.26809326	1.10586279	1.45982506	1.40164639	1.17192864	1.238	1.34044418	1.37562953	1.39196005	1.282	1.39263832	1.47656762	1.179	1.172639943	0.83403838	1.12563303	1.026	0.61192513	0.948	0.77844585	0.77539686	0.72714095	0.7997		0.984	0.75386993	0.88480798	1	0.89295995	1.11053637	0.96316741	0.90701137	1.05688428	1.02421347	0.96686303	1.39591453	2.14699408	1.24877851
a11962_3	PFA0660w::protein with DNAJ domain, dnj1/sis1 family::61% identity to 51% of protein with DnaJ domain PFB0090c - malaria parasite (Plasmodium falciparum)	1	15.01	24.19	21.26	2.93	7.25	0.88	-0.30	-2.02	2.546	2.54199826	3.81811906	3.30421394	3.12112909	3.67432603	2.9	3.4991277	3.03887879	4.02173171	2.521	2.7968928	2.66693477	1.993	1.683618	1.80708325	1.80079373	1.264		0.734	0.928933	1.20752395	0.4240152	0.6821441	0.54426684	0.575	0.5117329	0.23756242	0.501	0.6371837	0.33391127	0.46225453	0.33664259	0.36414565	0.60981454	0.70866665	0.79018961	0.56304798	0.60164279
a12312_1	PFA0375c::patched family protein, putative::26% identity to 75% of (AE003784) CG11212 gene product [Drosophila melanogaster]	2	8.34	18.89	16.32	2.57	6.35	0.86	-2.14	-2.14	2.765	1.89807184	1.95517213	2.2542531	1.63911029	1.54481505	1.645	1.25044972	1.75304911	1.47365866	1.263	1.54106596	1.61895606	1.212	1.361205139	1.04780455	0.92944191	1.293	1.18025875	1.097	1.06548611	0.85115942	0.94095286	0.615769	0.52131583	0.663	0.53752758	0.44554162	0.446	0.4965068	0.37987097	0.46965719	0.49823105	0.64318034	0.6461481	0.75536174	1.4142301	1.61383188	1.75261167
a12312_15	PFA0370w::hypothetical protein::	2	10.24	22.05	20.08	1.97	10.22	0.91	1.07	1.07	0.684	0.55791455	0.43681163	0.42883939	0.38116012	0.35639819	0.262	0.24274829	0.26549518	0.24355448	0.187	0.206508	0.29616788	0.218	0.429322582	0.25348225	0.44828037	0.703	0.58642824	0.847	1.03018667	0.99333111	1.5814865	1.5154315	1.78526084	1.825	1.8555518	1.90408535	1.921	1.7317555	2.07193828	1.3933438	1.59857138	1.51691442	1.29818816	0.93573294	0.93148185	0.88700978	0.68694185
a12696_3	PFA0125c::Ebl-1 like protein, putative::25% identity to 91% of ERYTHROCYTE-BINDING ANTIGEN EBA-175	2	74.53	126.92	121.62	5.30	22.93	0.96	-1.29	-1.29	2.924	2.53269952	1.58794858	1.83173877	1.38946876	0.96519225	0.883	0.87270969	0.62859891	0.57497353	0.383	0.39881856	0.32322167	0.165	0.180147127	0.10746713	0.09425944	0.147	0.04441392	0.087	0.04644665	0.05331438	0.04601016	0.0375859	0.03852491	0.078	0.04326847	0.08157804	0.158	0.32799538	0.5646477	0.81675936	1.27924192	2.1256195	1.91585856	2.19100677	3.00638391	4.50677485	5.37497886
a12797_1	PFA0345w::centrin, putative::54% identity to 98% of (U92973) centrin [Marsilea vestita]	2	13.65	30.79	28.47	2.31	12.31	0.92	0.87	0.87	0.579	0.60556979	0.39069905	0.36179373	0.38968447	0.29171384	0.195	0.2368276	0.1522693	0.20501737	0.118	0.14713695	0.14950782	0.098	0.18603979	0.17171379	0.24660899	0.285	0.34790905	0.508	0.70691799	0.82871122	1.19987284	1.3394975	1.75821144	1.606	1.84390264	1.80099221	2.069	1.62192207	2.38521446	1.44927492	2.2064517	1.98125399	1.56921687	1.15272776	0.90531658	0.99579403	0.77679027
a13231_2	PFA0570w::hypothetical protein::33% identity to 78% of (AE003499) CG12706 gene product [Drosophila melanogaster]	2	0.80	2.44	1.40	1.04	1.35	0.58	-1.58	-1.58	1.281	1.02749265	1.10334755	1.08917619	1.13130278	1.0831461	1.099	1.24808148	1.08931116	1.38271117	1.033	1.13708465	1.47656762	0.907	0.924306324	0.86324145	0.90423299	0.865	0.6341321	0.652	0.83696865	0.84461202	0.86607358	0.7693114	0.81558061	0.88	1.02263367	0.96011078	0.924	0.97044504	0.97078132	0.82416201	0.90220219	1.19155347	1.15285394	0.95038241	1.04791706	1.09023307	0.98605729
a13725_11	PFA0515w::phosphatidylinositol-4-phosphate 5-kinase, putative::24% identity to 74% of (AF339903) phosphatidylinositol phosphate kinase 6 [Dictyostelium discoideum]	1	1.75	4.64	3.38	1.26	2.68	0.73	-0.41	-2.38	1.514	1.64003636	1.97780916	1.76848818	1.54290694	1.5257901	1.306	1.68621254	1.46803224	1.71104726	1.513	1.53590332	1.8482014	1.221	1.458855031	1.22302275	1.21002813	1.301	1.32090284	1.209	1.12958249	0.90821515	1.08168984	0.8836685	0.83935134	1.007	0.96521973	0.85522474	0.898	0.77786065	0.75317623	0.61277517	0.65212478	0.64748977	0.67069783	0.60337379	0.6907618	0.81647941	0.81659647
a13725_2	PFA0535c::kinesin, putative::35% identity to 70% of (NM_031217) hypothetical protein DKFZp434G2226 [Homo sapiens]	1	5.76	18.75	14.46	4.29	3.37	0.77	1.71	-0.94	1.538	1.34015726	1.31127325	1.18911222	0.8560881	1.13895226	0.845	0.93665317	0.73401612	0.76611756	0.64	0.5524089	0.62508509	0.287	0.423429945	0.37146246	0.34854071	0.419	0.28704553	0.324	0.45796397	0.48544145	0.88592111	0.5581906	0.54508655	0.864	1.05508505	1.39758427	1.247	0.86963916	0.9313873	0.91134887	1.03974469	1.3003663	1.38460305	1.01264249	1.14472837	1.53134713	1.69119631
a13725_4	NULL::::	2	10.52	21.02	17.66	3.36	5.26	0.84	-1.60	-1.60	1.772	1.88296165	1.51752205	1.73559781	1.7036519	1.54481505	1.275	1.56187803	1.36651929	1.63243158	1.001	1.17967692	1.39540635	0.767	0.719746711	0.65414776	0.61816657	0.701	0.47374846	0.451	0.45239036	0.40406689	0.31304952	0.4758215	0.56475884	0.556	0.63654578	0.35141309	0.515	1.03664599	0.77381121	0.71970238	0.82044609	1.11398408	1.22650297	0.98517482	1.27817099	1.52776081	1.6604887
a13725_5	PFA0530c::hypothetical protein, conserved::34% identity to 73% of (AF466197) hemoglobin and proliferation regulated protein [Candida albicans]	2	5.49	11.27	10.21	1.05	9.69	0.91	2.79	2.79	0.623	0.6113814	0.80990408	0.87538896	0.85974135	1.17827023	1.103	1.43399108	1.45892215	1.85748829	1.691	1.83275844	2.32947428	1.631	1.756855293	1.61901575	1.70105413	1.755	1.76833208	1.851	1.62749059	1.34595427	1.59141029	1.1731599	1.29099446	1.084	0.92195132	0.72613422	0.725	0.56947825	0.42864451	0.41372607	0.44917742	0.43632837	0.48608406	0.50632125	0.53638701	0.49371299	0.42649538
a13725_6	PFA0525w::transcription initiation factor TFIIB, putative::26% identity to 97% of TRANSCRIPTION INITIATION FACTOR IIB (TFIIB)	2	2.31	5.42	4.31	1.11	3.90	0.80	-2.39	-2.39	1.733	1.61214057	1.0496893	1.59897651	1.1057297	1.19475835	0.983	1.15216626	1.46152501	1.47674168	1.328	1.26615218	1.62749942	1.227	1.418448117	1.21017337	1.37662629	1.365	1.36202689	1.553	1.27170924	1.19442913	1.2377635	0.9732349	0.78033443	0.858	0.78881754	0.5970437	0.583	0.57173507	0.63687011	0.72134739	0.77235428	0.96207713	1.0104657	0.75993968	1.17743487	1.28030658	1.49443981
a13725_7	PFA0525w::transcription initiation factor TFIIB, putative::26% identity to 97% of TRANSCRIPTION INITIATION FACTOR IIB (TFIIB)	2	3.22	7.02	6.03	0.99	6.08	0.86	-2.36	-2.36	1.619	1.51799253	1.32217259	1.5319307	1.13008496	1.21251484	1.016	1.23031942	1.31706432	1.39041858	1.339	1.1409567	1.57623958	1.221	1.447069656	1.17863402	1.39964303	1.335	1.27319902	1.417	1.23269411	1.12240804	1.1249935	0.87967	0.83935134	0.825	0.65401961	0.52980906	0.551	0.52434127	0.57402723	0.5897447	0.77043064	0.88127559	0.9495824	0.80388804	1.14734486	1.53493345	1.47738001
a13725_9	PFA0520c::chromatin assembly factor 1 protein WD40 domain, putative::33% identity to 96% of WD-40 REPEAT PROTEIN MSI1	2	5.89	12.21	11.33	0.87	13.00	0.93	1.62	1.62	0.866	0.78805428	0.58688699	0.73623759	0.57478461	0.49337687	0.422	0.54115105	0.49454985	0.51639715	0.443	0.361389	0.55246701	0.43	0.712170427	0.72773941	0.86477553	1.135	1.26086183	1.715	1.77147518	1.72570233	2.148043	1.8489064	1.86968772	2.069	1.86387265	1.67907335	1.339	1.04266427	0.9492084	0.79866402	0.73772823	0.69920273	0.75023883	0.66288714	0.73785922	0.77224846	0.66988205
a1411_1	MAL6P1.160::pyruvate kinase, putative::67% identity to 95% of (AB050726) pyruvate kinase [Toxoplasma gondii]	2	6.45	12.46	11.69	0.77	15.23	0.94	1.97	1.97	0.584	0.5660508	0.65395978	0.97532506	0.84269265	0.94489915	0.947	1.18532219	1.43679745	1.46286832	1.185	1.34488342	1.68730246	1.323	1.435284381	1.36670152	1.36895391	1.592	1.50925083	1.774	1.63770889	1.61065548	1.64012684	1.6593775	1.52706201	1.665	1.3604606	1.21201662	0.968	1.03363681	1.14805445	0.81264678	0.64827749	0.48588666	0.45466044	0.46511973	0.43172615	0.38971051	0.34005897
a14195_4	PFA0330w::pfAARP2 protein::95% identity to 100% of asparagine/aspartate rich protein - malaria parasite (Plasmodium falciparum)	2	2.76	6.53	5.38	1.16	4.65	0.82	-2.93	-2.93	1.178	1.32504706	1.39427582	1.55090588	1.57578665	1.66530543	1.216	1.59148145	1.18041244	1.8204926	1.636	1.82630508	2.2725188	1.589	1.983301959	1.44963823	1.67036501	2.152	1.66716692	1.622	1.20111035	1.29357524	1.38661987	0.9740346	0.86066291	1.006	0.9410893	0.75930332	0.785	0.68683437	0.49148736	0.51325062	0.55690304	0.59577673	0.73158106	0.57407491	0.67898745	0.84995147	0.65395956
a14263_1	PFL2195w::hypothetical protein::29% identity to 91% of (AL353012) hypothetical serine-rich repeat protein [Schizosaccharomyces pombe]	2	3.56	7.65	6.17	1.47	4.18	0.81	-2.12	-2.12	1.849	1.81438463	1.359901	1.79758348	1.33710493	1.59554784	1.232	1.43991176	1.63982321	1.75729174	1.507	1.48685754	1.8482014	1.301	1.329216408	1.1564398	1.16728266	1.128	1.05524183	1.172	0.96794824	0.93253396	0.94456157	0.7773084	0.68361228	0.718	0.7480453	0.60780121	0.599	0.69435719	0.55057842	0.73204012	0.77716352	0.89851323	0.82585193	0.67662103	0.98904529	1.17391323	1.1828138
a14680_4	PFA0400c::beta3 proteasome subunit, putative::49% identity to 86% of Chain W, Crystal Structure Of Epoxomicin:20s Proteasome Reveals A Molecular Basis For Selectivity Of Alpha,Beta-Epoxyketone Proteasome Inhibitors	2	4.58	10.63	8.47	2.15	3.94	0.80	1.14	1.14	0.584	0.49979847	0.57263405	0.52371539	0.53581616	0.62274561	0.494	0.44997243	0.81730874	0.63971585	0.685	0.58080373	0.77459294	0.728	0.93524975	0.66349275	0.85381514	0.936	0.91706521	1.223	0.9205726	1.0793824	1.11146111	1.4658501	1.50165194	1.609	1.38209486	1.44509673	1.352	1.57076695	1.59358215	1.47641798	1.44467765	1.32083595	1.21766513	1.01630491	0.84252008	0.70410884	0.49587194
a14801_11	PFA0615w::hypothetical protein::100% identity to 100% of (AL031746) hypothetical protein, MAL1P3.05 [Plasmodium falciparum]	2	8.96	23.30	13.02	10.29	1.27	0.56	2.27	2.27	0.412	0.36031982	0.33955605	0.3592637	0.33123183	0.1509302	0.259	0.19775104	0.11843167	0.28055008	0.369	0.47238705	1.03231593	0.606	0.879690369	1.14125421	1.96848784	0.861	0.5847833	0.905	0.87784168	1.20284725	0.71721722	1.7481443	1.92870463	0.938	1.49109816	0.30479708	0.409	0.672541	0.31796605	0.30186375	0.40974214	0.45141133	0.59704868	0.31496297	0.24595306	0.40883741	0.59481889
a14801_13	PFA0620c::glutamic acid-rich protein (garp)::100% identity to 100% of (AL031746) hypothetical garp protein [Plasmodium falciparum]	2	21.18	41.83	38.34	3.50	10.97	0.92	2.48	2.48	0.235	0.26152244	0.2926051	0.32637334	0.41160423	0.63796549	0.57	1.21966211	0.835529	2.4555841	1.578	2.27546004	4.05806926	2.433	1.872183197	3.12589193	3.39553197	3.194	2.47977729	2.403	1.83557156	2.69658512	1.37489188	1.6041982	1.41066752	0.961	1.19986804	0.79067951	0.479	0.47393829	0.28607567	0.3487472	0.28566528	0.23594052	0.35842563	0.29024203	0.21847958	0.22474102	0.1785594
a14801_2	PFA0580c::TatD-like deoxyribonuclease, putative::93% identity to 98% of (AL031746) conserved hypothetical protein, UPF0006 family [Plasmodium falciparum]	2	5.08	9.19	8.28	0.91	9.07	0.90	1.78	1.78	0.52	0.47655202	0.65731342	0.71093728	0.74405381	0.85738499	0.657	0.82652834	0.95916642	1.10832697	1.029	1.09449239	1.30712549	0.983	1.252611822	1.11088304	1.25058168	1.165	1.32501523	1.518	1.60798297	1.33847153	1.79710271	1.7617392	1.74591636	1.771	1.363789	1.42985692	1.386	1.18559799	1.15555809	0.76247325	0.81082774	0.62702005	0.6137425	0.64457536	0.51937964	0.58456575	0.41398484
a14801_20	PFA0630c::hypothetical protein::69% identity to 100% of (AL031746) hypothetical protein, MAL1P3.08 [Plasmodium falciparum]	2	11.87	27.41	23.76	3.65	6.52	0.87	2.18	2.18	0.336	0.2952298	0.38902223	0.24414751	0.30931207	0.35005659	0.321	0.37418763	0.4177645	0.83702579	1.096	1.235176	1.34129869	1.734	1.946262439	1.96711578	2.45732179	2.18	2.53077088	2.664	1.73153108	2.30561302	1.18994905	1.3283017	1.08771405	1.242	0.83707855	0.81757334	0.904	0.55668943	0.60497967	0.54615127	0.5876818	0.58823529	0.63534625	0.59604911	0.45919963	0.46980439	0.34233362
a14801_24	PFA0635c::hypothetical protein::100% identity to 100% of (AL031746) hypothetical protein, MAL1P3.09 [Plasmodium falciparum]	1	52.23	84.63	78.66	5.97	13.17	0.93	0.06	-2.17	2.93	4.04604282	3.63199193	4.77921926	4.60071253	4.25521698	3.682	4.21316311	3.3212928	3.98781894	2.467	2.78398606	2.8178664	1.362	1.248402781	1.07817566	0.79024486	0.722	0.44742914	0.453	0.38550719	0.38723076	0.29320199	0.2678995	0.19344425	0.247	0.17473805	0.10398959	0.15	0.09403538	0.11067845	0.09787953	0.08945075	0.11743158	0.22389326	0.31313179	0.33099002	0.5212079	0.66305815
a14801_7	PFA0590w::ABC transporter, putative::100% identity to 100% of (AL031746) putative ABC transporter [Plasmodium falciparum]	2	11.97	23.74	20.74	3.00	6.92	0.87	1.84	1.84	0.31	0.30452836	0.41501295	0.32384334	0.23502846	0.27903062	0.268	0.32800624	0.33186898	0.55030978	0.626	0.65179087	1.08927124	1.214	1.106978883	1.40057708	1.37114609	2.146	1.72309562	2.024	1.69437379	1.75563316	1.60674698	1.6857676	1.61476765	1.885	1.64087359	1.51860663	1.516	1.41579658	0.89480716	0.83978988	0.80120939	0.64641243	0.72568915	0.62351678	0.44480874	0.52598964	0.38668914
a16122_1	PFA0135w::hypothetical protein::28% identity to 80% of (Y18842) hypothetical protein [Plasmodium vivax]	1	36.55	79.19	73.73	5.45	13.52	0.93	0.83	-1.72	4.051	3.1057243	3.60180936	2.80073877	1.80594406	1.69447681	1.55	1.55595734	1.57995664	1.22547981	0.876	0.84152011	0.68915985	0.414	0.485723811	0.30371145	0.29702684	0.341	0.23522929	0.211	0.23687791	0.17116722	0.17050824	0.1447457	0.13114864	0.187	0.07571982	0.07440634	0.118	0.14443834	0.21572919	0.37835783	0.42416969	0.64102566	0.71979718	0.72240049	1.27424618	1.62219986	1.95050555
a1700_6	PFA0340w::hypothetical protein::25% identity to 55% of hypothetical protein C0125w - malaria parasite (Plasmodium falciparum)	2	7.46	15.60	14.23	1.37	10.35	0.91	1.17	1.17	0.588	0.58464799	0.55754267	0.53383547	0.42865293	0.47054708	0.272	0.3647145	0.27070098	0.3175457	0.456	0.30201795	0.35454711	0.377	0.544650435	0.37613496	0.57432495	0.544	0.68677078	0.86	1.05991258	1.03822741	1.57066061	1.6033986	1.86067131	1.663	1.92295084	2.24563741	2.028	1.4977955	1.49884894	1.24940337	1.46487623	1.1581556	1.09197064	0.96136946	0.79542266	0.71486773	0.51179444
a1718_1	PFA0545c::replication factor c protein, putative::27% identity to 68% of (AC117073) hypothetical protein [Dictyostelium discoideum]	2	12.16	27.26	22.86	4.39	5.20	0.84	1.31	1.31	0.351	0.41029965	0.44268048	0.33775846	0.24598834	0.43122914	0.325	0.29248208	0.08199116	0.1926855	0.409	0.1393929	0.30755895	0.244	0.584215451	0.48827459		0.821		1.041	1.07756225	1.37682048	1.77364652	1.9840557	2.2295269	1.801	2.25162479	1.85298688	1.782	1.53766638	1.42381266	1.25680597	1.42832647	1.12583488	1.08411472	0.87621965	0.74178395	0.69574086	0.5686605
a21885_1	PFA0410w::hypothetical protein::40% identity to 100% of (AF047005) asparagine-rich protein [Plasmodium falciparum]	1	12.56	23.83	19.62	4.20	4.67	0.82	-0.45	-2.54	1.203	1.44592852	1.53009829	1.81529358	2.01539939	2.6939139	2.484	2.75430496	2.76036915	3.0089768	2.518	2.89885612	3.51699352	2.729	2.248471842	1.94959398	1.60241049	1.068	1.12350773	0.803	0.91128328	1.11679597	0.82276992	0.5925777	0.56803756	0.556	0.89366036	0.62035168	0.578	0.27383101	0.57496517	0.31831407	0.31548222	0.49450548	0.33289392	0.25911196	0.29305047	0.61923327	0.52430498
a21885_19	PFA0430c::hypothetical protein::24% identity to 71% of (AC116965) CG5792 PROTEIN. 6/101 [Dictyostelium discoideum]	2	1.74	5.06	3.46	1.59	2.18	0.69	1.46	1.46	0.622	0.64160173	0.7285783	0.79695818	0.93037169	0.90431287	0.721	1.19361112	0.68716401	1.4351216	0.877	1.23646666	1.5605768	0.87	0.906628311	0.98238978	1.28127079	0.925	1.0067155	0.89	0.97352176	1.3132174	1.49578127	1.3442957	1.53034068	1.175	1.5418554	1.18601918	1.293	1.10059007	1.13304717	1.04624159	1.2099897	1.14522726	0.9859159	0.89453143	0.63058179	0.69813169	0.49700928
a21885_2	NULL::::	2	30.32	61.86	55.37	6.50	8.52	0.90	-1.98	-1.98	2.129	1.77486564	2.35090156	1.76975325	2.1737087	2.21956175	1.53	2.13144834	1.34829911	1.94689431	1.34	1.36166206	1.57766353	0.906	0.691125172	0.64713906	0.55678834	0.915	0.43015704	0.519	0.34649201	0.27218395	0.24177889	0.2367112	0.24754305	0.376	0.15643216	0.13805515	0.226	0.2745833	0.19697012	0.29939618	0.36165032	0.53329024	0.56562506	0.83593366	0.78234006	1.84694084	2.2518956
a21885_20	NULL::::	2	1.68	5.33	3.55	1.78	2.00	0.67	1.52	1.52	0.642	0.60440742	0.83505635	0.67045685	0.99369541	0.90684948	0.673	1.06690837	0.6559293	1.25322653	0.881	1.13966605	1.67591153	0.981	0.962187693	1.08518443	1.23633314	0.932	1.01658523	0.867	0.9790954	1.2814158	1.02665809	1.1931524	1.42214308	1.141	1.37210985	1.28463002	1.229	1.06598505	1.23997389	0.98044029	1.16959254	1.03641456	0.87986128	0.97693456	0.4631244	0.6335784	0.45037911
a21885_5	PFA0415c::hypothetical protein::	2	3.43	10.89	7.76	3.13	2.48	0.71	-2.59	-2.59	1.475	1.13907558	1.79168224	1.22706265	1.14713365	1.42939773	1.385	1.759629	1.84675333	1.95306017	1.633	1.39134758	1.73998625	1.19	1.260188055	1.18681097	1.08179147	1.168	0.95160932	1.072	1.0626994	0.99052507	0.97884363	0.8908658	0.97213929	1.157	0.78881754	0.70192974	0.755	0.55969857	0.64531169	0.53463603	0.46264312	0.4708037	0.49590394	0.56308786	0.52068788	0.78659359	0.86436395
a21885_9	PFA0425c::hypothetical protein::	1	1.43	4.84	3.56	1.28	2.77	0.73	2.27	1.25	0.772	0.64741333	0.69504189	0.73244252	0.67098796	0.66460019	0.479	0.44642003	0.45550644	0.41928367	0.397	0.34461021	0.47842502	0.536	0.845176193	0.35394067	0.56336456	0.89	0.67278866	0.783	0.72270987	0.99613715	1.2431765	1.007622	1.07459916	1.267	1.35130763	1.23263525	1.309	0.93584002	1.22778049	0.87927068	0.87911808	0.86080587	0.92110477	0.98059687	0.87784314	0.87744639	0.81773378
a22429_1	PFA0430c::hypothetical protein::24% identity to 71% of (AC116965) CG5792 PROTEIN. 6/101 [Dictyostelium discoideum]	2	2.46	6.19	4.89	1.30	3.75	0.79	1.39	1.39	0.624	0.59394652	0.9968695	0.87412396	0.88774992	0.86753158	0.812	1.08585454	0.72360452	1.34725704	0.97	0.99640112	1.20460589	0.951	0.933566154	0.9788854	1.04233401	0.933	1.02645506	0.764	0.9456538	0.94843481	1.25761109	1.2211419	1.53935718	1.15	1.36794943	1.20036261	1.257	1.12541541	1.02049292	0.82416201	1.01666069	0.98685627	0.93387056	0.76909558	0.46050787	0.53674852	0.34802022
a23157_1	PFA0140c::hypothetical protein::31% identity to 93% of (AC115682) hypothetical protein [Dictyostelium discoideum]	2	9.37	20.99	17.61	3.38	5.21	0.84	1.48	1.48	0.465	0.44052005		0.37064882	0.28739231	0.38810622	0.462	0.32800624	0.13144615	0.27592564	0.613	0.22974015	0.35739487	0.56	0.700385102	0.42402793	0.74859535	0.931		1.259	1.32837414	1.40581604	2.19495536	1.983256	2.46477473	1.832	1.9778685	1.97490585	1.81	1.04191195	1.32157581	0.88585083	1.07725632	0.87265674	0.85629352	0.90277174	0.71561876	0.71367231	0.4879107
a23157_12	PFA0170c::hypothetical protein, conserved::38% identity to 60% of (AB056403) hypothetical protein [Macaca fascicularis]	1	2.21	6.09	4.46	1.62	2.75	0.73	2.35	2.35	1.281	1.20300323	0.74450809	0.64515662	0.53825169	0.44644899	0.427	0.51391587	0.38002252	0.63354994	0.545	0.65308153	0.99244719	0.689	0.801402186	0.88543574	1.01822118	1.005	1.07662633	0.95	0.9057097	0.96994752	1.28196936	1.0116205	1.1213209	0.938	1.09003261	0.92425234	0.973	0.79140175	0.75786605	0.83978988	1.22345535	1.4889032	1.42682851	1.30013776	1.20752487	2.06331385	1.81857625
a23157_14	PFA0165c::hypothetical protein::22% identity to 74% of hypothetical protein PFB0540w - malaria parasite (Plasmodium falciparum)	1	0.58	2.89	1.48	1.40	1.06	0.51	-0.72	-2.98	1.001	1.17045822	1.32217259	1.33711879	1.23481277	1.35203017	1.141	1.23268767	1.16609655	1.43203867	1.708	1.43652132	1.63889052	1.231	1.243351891	1.08168004		1.098	0.95325435	1.22	0.98188222	1.01297317	1.30722984	1.1235785	1.16230481	1.088	0.94192133	1.13043862	1.124	0.82299759	0.73254131	0.73368518	0.86565238	0.77246283	0.76791462	0.72606285	0.6541305	0.72562661	0.53454087
a23157_18	PFA0160c::integral membrane protein::	2	10.06	21.77	19.43	2.34	8.31	0.89	1.99	1.99	0.427	0.37078072	0.30182761	0.46931981	0.37994238	0.37795967	0.457	0.60864693	1.10362704	1.13299076	1.065	1.40167301	1.77131164	1.362	1.774533406	1.74283651	1.5914501	2.077	2.12857829	1.928	2.24615998	1.44229433	2.06594637	1.5058351	1.31640443	1.598	1.41288199	1.2720796	1.292	1.19537768	1.07489416	0.86282035	0.72522435	0.61409177	0.58722881	0.47336005	0.43041786	0.44111402	0.30935133
a23157_19	NULL::::	3	0.63	1.90	1.13	0.77	1.46	0.59	-2.35	-0.24	0.979	0.97518814		1.02719053	1.07285006	0.82187201	0.859	1.02427938	1.21294858	1.38271117	1.11	1.16935157	1.51643654	0.788	0.999227314	0.72073064	0.71461809	0.713		0.682	0.67347645	0.74078928	1.14123239	0.8564787	1.00738547	1.234	0.99018239	1.36531163	0.992	1.06372819	0.9623398	0.86775539	0.89835484	1.08489545	1.06251103	0.89270027	0.82420442	0.89896408	0.98605729
a23157_2	PFA0145c::aspartyl-tRNA synthetase::48% identity to 88% of (BC000629) Similar to aspartyl-tRNA synthetase [Homo sapiens]	2	6.18	12.18	11.14	1.04	10.76	0.91	2.36	2.36	0.593	0.66484822	0.83337955	0.99430023	0.98030003	0.96265564	1.05	1.15808695	1.73352743	1.79428743	1.463	1.59656496	2.33801747	1.486	1.949629631	2.06406976	2.13837401	2.036	1.92624817	2.032	1.96283535	1.65461651	1.84852586	1.2115455	1.41230696	1.619	1.27309156	1.10085538	0.991	0.8876939	0.8479095	0.62264539	0.51650593	0.50312433	0.53518348	0.49991214	0.47359047	0.40644654	0.31390059
a2386_2	NULL::::40% identity to 39% of (AK021073) putative [Mus musculus]	2	0.18	1.03	0.24	0.79	0.30	0.23	-1.98	-1.98	1.194	1.04492747	1.42362014	1.00948035	1.05945469	0.99943693	0.898	1.2208463	1.06718653	1.22239679	1.567	1.18354897	1.08215183	1.367	1.52451609	1.04663645	1.05658255	1.058		0.969	1.08127804	0.76510814	1.19716634			1.12	0.80712344	1.11161289	1.035	0.99602269	0.98766448	0.74849049	1.03782104	1.17000641	1.09491663	1.02820759	1.07408225	1.24324819	1.12822241
a24704_11	PFA0255c::hypothetical protein::24% identity to 63% of ORF MSV261 leucine rich repeat gene family protein - Melanoplus sanguinipes entomopoxvirus	2	11.88	27.66	24.18	3.48	6.95	0.87	1.86	1.86	0.437	0.35799517	0.22301706	0.32384334	0.18022907	0.21054128	0.279	0.22261794	0.25638505	0.4162007	0.656	0.46464302	0.96254558	0.881	1.142334807	1.197324	1.94656707	1.863	1.90321863	2.636	2.23036815	2.11293312	2.153456	1.8800948	1.70329302	1.881	1.45781465	1.36710453	1.194	1.24201925	1.01861693	1.05035417	0.90508766	0.69058388	0.816032	0.72331612	0.68945356	0.74475354	0.53454087
a24704_4	PFA0275c::hypothetical protein::25% identity to 56% of hypothetical protein C0820w - malaria parasite (Plasmodium falciparum)	4	1.02	2.98	1.26	1.72	0.73	0.42	2.72	-2.62	1.138	0.84035879	1.02872907	1.1182715	0.94742039	1.09075608	1.169	1.45412152	1.65934489	1.76499915	1.541	1.55655401	1.57054412	1.087	1.41255548	1.05364515	1.08288749	1.033	1.22056029	1.06	1.37853654	1.09434776	1.62749666	1.1979506	1.1573867	1.079	1.09585729	0.95831788	0.959	0.77786065	0.71940997	0.68022158	0.76850699	0.69920273	0.72863508	0.87896638	1.36582452	1.32931926	1.03268746
a24704_9	PFA0265c::hypothetical protein::	2	6.03	12.19	10.06	2.13	4.73	0.83	-0.58	-0.58	1.194	0.98216212	0.91554373	0.88424409	0.7757157	0.70772315	0.631	0.62996142	0.4789325	0.56110016	0.685	0.44141086	0.59091185	0.45	0.671763564	0.21026179	0.27181792	0.522	0.35366641	0.461	0.43381172	0.45176923	0.64233793	0.3926527	0.41475756	0.625	0.59410939	1.01569146	1.223	1.05545305	1.55325018	1.207455	1.6255029	1.89506563	1.93353435	1.45029455		2.68852441	1.51491159
a25290_1	NULL::::	1	99.83	160.66	154.35	6.30	24.48	0.96	-0.01	-2.51	1.844	2.40600646	2.05075094	2.32635889	2.66568526	3.76691341	2.554	3.05744434	4.74637731	6.33241597	2.901	3.51579867	4.14207844	2.328	1.915957303	1.81409188	1.3229203	1.043	0.55928641	0.374	0.29261389	0.24692976	0.15697584	0.1175559	0.06721368	0.075	0.05408559	0.04392664	0.036	0.0353573	0.04126993	0.03701327	0.03077875	0.05171299	0.06284723	0.08331869	0.1138187	0.17692379	0.24679865
a2546_1	PF07_0080::40S ribosomal protein S10, putative::	1	8.31	14.90	13.61	1.29	10.52	0.91	-0.76	2.52	0.838	0.97286353	1.03375956	1.16507698	1.69878076	1.71476999	1.188	1.93724981	1.75695348	2.21665394	1.551	1.97344213	2.17854248	1.37	1.532092424	1.44146128	1.67694117	1.102	1.11857281	1.141	1.38875484	1.3712084	0.83269366	1.1259776	1.09673055	0.859	0.85538441	0.65083142	0.534	0.67931155	0.70721657	0.47952741	0.49246006	0.38569274	0.39966912	0.32411886	0.3152909	0.31798465	0.30025274
a25493_1	PFA0390w::DNA repair exonuclease, putative::41% identity to 30% of (AF134569) putative nuclease Mre11 [Xenopus laevis]	2	9.84	19.34	17.02	2.32	7.34	0.88	1.66	1.66	0.373	0.37078072	0.41249773	0.28968798	0.34219167	0.33991004	0.26	0.26051036	0.23165757	0.39770285	0.434	0.4956192	0.78313622	0.643	0.881374066	0.79782668	1.04781421	1.346	1.21069056	1.51	1.12307999	1.48531998	1.99196923	1.6401848	1.91968822	2.151	1.86054435	1.92291097	1.902	1.41429204	0.87511018	0.87680311	0.89258378	0.76276664	0.77675252	0.65556246	0.54554483	0.56185257	0.4822241
a26463_4	PFA0130c::Serine/Threonine protein kinase, putative::43% identity to 90% of (AL034560) PFC0060c (MAL3P8.10), Serine/threonine protein kinase, len: 587 aa; Similarity to protein kinases; predicted using hexExon; alternatives exist for 5' donor [Plasmodium falciparum]	1	20.50	47.11	43.92	3.19	13.76	0.93	-0.47	-2.88	0.484	0.33591106	0.59191744	0.40606919	0.6015754	0.72928456	1.066	2.20012845	2.06539641	3.70881035	2.875	3.41512593	3.66650137	3.41	2.992631051	3.79288886	3.88107752	2.324	1.90404125	1.006	0.73943067	0.68653959	0.42130873	0.4542296	0.30328123	0.409	0.25794666	0.16494901	0.236	0.27307873	0.22229486	0.25991538	0.22218412	0.2036199	0.27593862	0.39004134	0.57432659	0.37297448	0.38896379
a31429_1	PFA0250w::hypothetical protein::	2	5.82	15.16	12.35	2.81	4.40	0.81	1.32	1.32	0.556	0.54280438	0.54999698	0.47690991	0.47979901	0.5377681	0.302	0.28656139	0.25378216	0.25434487	0.627	0.20521732	0.36593819	0.449	0.621255022	0.29319836	0.47568134	0.88	0.79945056	1.034	0.79052199	1.11211927	1.79259191	1.6089965	1.72132582	1.972	1.64004147	1.99014567	1.956	1.19688222	1.22496661	1.02896881	0.99646211	0.84572292	0.85825752	0.83044013	0.59787526	0.80093879	0.75631849
a31870_1	PF07_0079::60S ribosomal protein L11a, putative::74% identity to 92% of (AP001551) ESTs D15590(C0900),D48950(S15542),D22684(C0900) correspond to a region of the predicted gene.~Similar to Arabidopsis thaliana 60S ribosomal protein L11A (L16A). (P42795) [Oryza sativa]	1	10.79	22.12	20.24	1.89	10.72	0.91	-0.93	2.70	0.829	0.79967756	0.9423728	1.19290728	1.29082977	1.54735166	1.474	2.10421317	2.74345033	2.95810784	2.301	2.90918138	3.37460492	2.094	2.214799514	2.03136238	2.15700678	1.638	1.98546675	1.79	2.00742423	1.40301	1.72222348	1.1771584	1.21886266	1.124	0.90530962	0.74854575	0.768	0.58001021	0.74004489	0.44909429	0.44340639	0.32212884	0.32111007	0.27009904	0.25903568	0.26777655	0.26385846
a31914_2	PFA0440w::hypothetical protein::	2	91.91	153.29	146.97	6.31	23.28	0.96	-1.18	-1.18	3.623	2.63498393	1.03711316	1.61668661	1.19827981	0.81806702	0.676	0.66074904	0.7678537	0.40232734	0.323	0.31750606	0.25914688	0.127	0.134689437	0.07592786	0.06357032	0.097	0.03865656	0.037	0.03344159	0.04583166	0.01984752	0.0183931	0.01803294	0.031	0.03827596	0.13536576	0.22	0.4912408	1.24653953	1.38758621	1.70822076	2.58672698	2.08868857	1.95753143	4.42977164	4.98614271	5.29081724
a31914_5	PFA0445w::hypothetical protein::	2	21.61	39.38	34.34	5.04	6.81	0.87	-1.19	-1.19	3.052	2.71634639	1.12179263	1.75330807	1.0655435	1.15417214	1.004	1.15690282	1.22336018	0.79386424	0.593	0.64146549	0.45137123	0.307	0.690283374	0.29086213	0.30469912	0.551	0.23276183	0.339	0.44960357	0.27311928	0.13261752	0.1855304	0.22459204	0.339	0.25628249	0.21425441	0.462	0.71391657	1.35159026	1.40568155	1.62935019	1.77871148	1.54957701	1.55650304	2.53540977	3.51576255	3.24932622
a31914_6	PFA0445w::hypothetical protein::34% identity to 17% of (AY072023) SRCR LCCL adhesive-like protein [Plasmodium chabaudi]	2	40.08	73.04	66.14	6.90	9.59	0.91	-1.24	-1.24	3.384	2.88604557	1.81180402	2.14925709	1.13982709	1.2556378	1.125	1.22795104	0.92532885	0.74145381	0.551	0.28652985	0.26484243	0.343	0.364503296	0.16003257	0.10521984	0.493		0.336	0.12726382	0.10662876	0.11908512	0.1215544	0.07541047	0.202	0.11649204	0.17032778	0.302	0.45889264	1.06926641	1.33988015	1.70533523	1.95324276	1.76659644	1.73962098	3.42895215	3.61498326	3.81798672
a31914_8	PFA0450c::mRNA cleavage factor-like protein, putative::33% identity to 92% of hypothetical protein F43G9.5 - Caenorhabditis elegans	2	5.49	10.76	9.47	1.29	7.31	0.88	1.63	1.63	0.489	0.47422737	0.38231496	0.43769448	0.51633193	0.53903644	0.397	0.46418208	0.49585132	0.58576391	0.535	0.65437226	0.85433043	0.722	0.785407821	0.9730448	1.03904594	0.968	1.22220523	1.164	1.65071389	1.64526301	1.56073682	1.8249155	1.91231106	1.539	1.49525858	1.38951606	1.367	0.92982174	1.52417362	1.09065752	1.08398915	0.84680026	0.82094199	0.74345906	0.81243007	0.60847438	0.42877002
a3310_1	PFA0510w::hypothetical protein::22% identity to 93% of hypothetical protein C0425w - malaria parasite (Plasmodium falciparum)	2	6.23	11.24	9.38	1.86	5.05	0.83	2.16	2.16	0.587	0.55326528	0.81744977	0.781778	0.48954114	0.50098681	0.532	0.87389382	0.56612945	1.04204318	0.95	1.08158565	1.6317711	1.444		1.515053	1.94218283	2.103	2.02659071	1.797	1.59404899	1.6686466	1.49127048	1.5530174	1.54591462	1.46	1.37543816	1.19946621	0.908	0.98248159	0.60966943	0.75260307	0.64346831	0.60116356	0.7276531	0.58414643	0.53246223	0.62999215	0.42649538
a3310_11	NULL::::	1	2.92	6.70	5.76	0.94	6.15	0.86	2.85	1.27	0.625	0.50328542	0.51813736	0.50474017	0.4469194	0.43249745	0.481	0.51865244	0.49585132	0.58113947	0.464	0.48271247	0.66352993	0.615	0.681023494	0.67867827	0.70804187	0.787	0.95407677	1.016	1.16673989	0.79036233	1.2413722	1.2291389	1.32706027	1.537	1.39707241	1.54729337	1.329	1.58430796	1.47164826	1.29875434	1.16189783	1.34346042	1.24712474	1.00073992	0.80850526	0.83441085	0.61983996
a3310_15	PFA0485w::hypothetical protein::	1	7.07	15.33	13.28	2.05	6.48	0.87	2.52	0.88	0.734	0.53466813	0.56844196	0.49968015	0.32757851	0.32849514	0.292	0.3611621	0.34358201	0.35454133	0.312	0.2271588	0.3730576	0.297	0.49582549	0.36328562	0.56774873	0.721	0.60123289	0.773	0.57593846	0.7174058	0.78127056	1.1419716	1.47460254	1.515	1.58595593	1.90767115	2.121	1.63922458	1.88903728	2.0957734	1.96406917	2.02650292	1.51324352	1.29281303	1.01521057	1.00416201	0.71764953
a3310_20	PFA0480w::phenylalanyl-tRNA synthetase beta chain, putative::51% identity to 93% of (AY094460) AT4g39280/T22F8_180 [Arabidopsis thaliana]	1	6.78	11.15	9.92	1.24	8.02	0.89	-0.75	2.98	1.259	1.35526746	1.65334452	2.05185106	2.00078626	1.68433022	1.883	2.09710843	2.32828873	2.36309496	2.009	1.93084987	2.04612136	1.615	1.55734667	1.5816358	1.45882921	1.457	1.28142381	1.43	1.32837414	1.15327426	0.78127056	1.0707983	1.10492733	0.94	0.82126887	0.77902549	0.662	0.78538347	0.82164682	0.59632484	0.55113204	0.53759966	0.5381294	0.42117141	0.3022083	0.36102015	0.32072453
a3310_22	NULL::::	1	7.43	11.87	10.34	1.53	6.76	0.87	-0.54	-2.62	1.479	1.90620806	1.72544785	1.94052999	2.3953418	2.39205345	1.604	2.40735254	1.83243737	2.60356649	2.022	2.18898477	2.72816176	1.494	1.414239076	1.47066427	1.5443204	1.445	1.14242477	1.115	1.012537	1.1420501	0.98155013	0.8540796	0.82459711	0.722	0.80545924	0.65710663	0.645	0.51982754	0.56089588	0.43757905	0.45013924	0.45679809	0.56267914	0.5566787	0.38201221	0.44589576	0.51975568
a3310_30	PFA0465c::N-terminal acetyltransferase, putative::45% identity to 86% of (NM_100197) expressed protein [Arabidopsis thaliana]	1	3.63	7.82	6.23	1.59	3.92	0.80	-1.02	2.60	0.719	0.63579012	1.29115137	1.02592553	1.18123111	1.43193434	1.199	1.6660821	1.93264881	1.90681569	1.66	2.17995009	1.2800717	1.783	1.751804604	1.51855724	1.507055	1.468	1.55448719	1.328	1.29493265	1.55453502	0.78578135	1.3243032	0.88197458	0.898	0.9244475	0.7073085	0.821	0.84330928	1.11241225	0.68433416	0.8358355	0.77677225	0.79344633	0.73704996	0.58479266	0.5403348	0.39692504
a3310_32	PFA0460c::tubulin-specific chaperone a, putative::34% identity to 83% of TUBULIN-SPECIFIC CHAPERONE A (TUBULIN-FOLDING COFACTOR A) (CFA) (TCP1-CHAPERONIN COFACTOR A)	2	15.92	31.61	28.61	2.99	9.56	0.91	1.61	1.61	0.476	0.41959824	0.29512032	0.32384334	0.25329492	0.20039473	0.141	0.17880483	0.17829823	0.22659815	0.237	0.30847132	0.56528197	0.466	0.770255253	0.87609075	1.18701126	1.311	1.56106704	1.87	2.00370854	1.81643031	2.32306204	2.0856176	2.16395265	2.021	1.87385775	1.66472993	1.55	1.23148724	1.24747753	0.95247468	0.93201907	0.96530921	0.97216813	0.73247201	0.6737544	0.63955562	0.50724518
a3310_4	PFA0505c::DNA-directed RNA polymerase 2 subunit, putative::42% identity to 85% of DNA-DIRECTED RNA POLYMERASE II 15.1 KDA POLYPEPTIDE	1	2.89	5.36	4.20	1.16	3.61	0.78	-0.66	-2.74	0.911	1.08328408	1.19976471	1.72421276	1.37607331	1.28480919	1.353	2.00474559	1.81291568	2.30760152	1.702	1.86115339	2.13155432	1.327	1.182741621	1.28493313	1.19906774	1.046	1.17943633	1.102	1.15373477	0.885767	1.22603541	0.9692364	0.93771282	0.899	0.89698867	0.70013684	0.796	0.73798963	0.63593211	0.67857652	0.73195717	0.65503121	0.79050035	0.70775107	0.5494696	0.61923327	0.54477676
a3310_6	PFA0500w::human hepatopoietin-like protein, putative::38% identity to 51% of (AF306863) hepatopoietin protein [Homo sapiens]	2	2.04	5.80	4.57	1.23	3.71	0.79	2.01	2.01	0.647	0.74969767	0.66905116	0.93484464	0.86095917	0.91953276	0.919	1.10006423	1.66455077	1.55073297	1.344	1.52815922	1.68730246	1.096	1.338476338	1.24171258	1.31963216	1.23	1.24194479	1.469	1.31072448	1.26364429	1.62749666	1.2251404	1.21640361	1.375	1.40788954	1.22098123	1.383	1.10209462	1.17525513	0.86775539	0.81756062	0.63994826	0.78559041	0.67845219	0.74832533	0.40644654	0.4765375
a3310_7	PFA0495c::selenocysteine-specific elongation factor selB homologue, putative::36% identity to 63% of SELENOCYSTEINE-SPECIFIC ELONGATION FACTOR (ELONGATION FACTOR SEC)	2	1.53	4.49	3.41	1.08	3.15	0.76	2.20	2.20	0.814	0.76248325	0.99435425	1.13598168	1.04118824	1.0691946	1.043	1.29307871	1.28062388	1.54919141	1.187	1.4184518	1.70866087	1.097	1.048894057	1.20666898	1.31634401	1	1.05030692	0.955	1.24755707	1.26364429	1.60764907	1.3506933	1.18853459	1.217	1.10584229	1.08113315	1.054	0.80569508	0.72878949	0.74026528	0.70406395	0.61624652	0.68640961	0.69218602	0.52330441	0.68856823	0.42763268
a3310_8	PFA0490w::hypothetical protein::	2	3.55	7.58	6.39	1.19	5.37	0.84	1.41	1.41	0.802	0.73226285	0.91051323	0.66919186	0.50780758	0.47308373	0.5	0.65127591	0.48543973	0.52102159	0.722	0.50723528	0.57240138	0.855	0.756786282	0.56887491	0.86477553	1.083	1.21891535	1.253	1.3701762	1.14953283	1.9125791	1.4082717	1.61476765	1.776	1.48360933	1.62707858	1.897	1.13745187	1.22778049	0.99195548	1.04840127	1.01917686	1.061529	0.83501808	0.78364831	0.82723822	0.61983996
a4003_1	PF08_0054::heat shock 70 kDa protein::99% identity to 100% of HEAT SHOCK 70 KD PROTEIN (HSP70) (CYTOPLASMIC ANTIGEN) (74.3 KD PROTEIN)	2	3.64	8.31	6.44	1.87	3.45	0.78	3.09	3.09	1.784	1.80624841	1.95684903	1.51548552	1.28839427	1.53086347	1.272	1.49319806	1.34569625	2.26135704	1.451	1.98505813	2.55729567	1.569	1.452962293	1.70078414	2.00136901	1.728	1.69677621	1.393	1.76404381	1.5517291	1.74567955	1.4282642	1.22542011	1.073	0.92028707	1.01658786	0.935	0.56421225	0.66219479	0.46801218	0.55690304	0.50096961	0.4998319	0.57315933	0.53769529	0.52598964	0.65168495
a4732_19	PFA0765c::erythrocyte membrane protein 1 (PfEMP1)::42% identity to 85% of (AL031747) var, MAL1P4.01 [Plasmodium falciparum]	2	1.03	3.43	1.97	1.46	1.35	0.57	-2.98	-2.98	1.17	1.05887536	1.44541882	1.11447643	1.3273628	1.0501698	1.038	1.45885801	1.31055709	1.46286832	1.327	1.47524153	1.63034715	1.312	1.16927275	1.38422332	1.18810735	1.679	1.58820888	1.08	1.11657749	1.03074468	1.19085125	0.943646	1.07459916	0.953	0.91030207	1.07754734	0.996	0.78011743	0.70346475	0.531346	0.65981949	0.72613662	0.73943698	0.53653576	0.83728702	0.80332962	0.76541701
a6420_10	NULL::::38% identity to 73% of (AE012174) conserved hypothetical protein [Xanthomonas campestris pv. campestris str. ATCC 33913]	2	11.99	23.28	22.24	1.04	21.36	0.96	2.41	2.41	0.443	0.48120131	0.69671869	0.74762271	0.94011383	1.09329269	1.066	1.3878098	1.83764309	2.0748374	1.755	1.73079512	2.5302418	1.811	2.021183428	1.88301104	1.97616009	2.105	1.89828391	2.275	1.94890148	1.97637334	2.18412936	1.7193551	1.57460336	1.437	1.08587219	0.90811602	0.737	0.56872593	0.55902	0.38329291	0.35972668	0.28226674	0.31521816	0.32320326	0.28389263	0.27733998	0.2866049
a6420_15	PFA0215w::hypothetical protein::23% identity to 100% of hypothetical protein C0425w - malaria parasite (Plasmodium falciparum)	2	10.68	24.82	21.36	3.47	6.16	0.86	-1.90	-1.90	2.092	2.3548644	1.89312969	1.7178877	1.99713294	1.74394137	1.361	1.98343109	0.85765355	1.76499915	1.074	1.21839721	1.5634247	0.834	0.701226901	0.72423503	0.91409735	0.677	0.56997866	0.59	0.5313497	0.67625081	0.50160095	0.5669873	0.54180783	0.475	0.3985692	0.33886263	0.368	0.37012325	0.32640763	0.44004662	0.64827749	0.75307045	0.88477121	0.89453143	1.0322179	1.54449692	1.80947767
a6807_2	PFA0320w::hypothetical protein::24% identity to 61% of (AC115593) hypothetical protein [Dictyostelium discoideum]	2	6.23	15.99	12.79	3.20	4.00	0.80	0.86	0.86	0.59	0.66717283	0.76798357	0.42124933	0.65150377	0.62020896	0.401	0.39905452	0.31104582	0.29750642	0.817	0.29040187	0.35454711	0.381	0.524447029	0.28618965	0.45814473	0.697	0.390678	0.547	0.64189269	0.99426639	1.16829716	1.5722102	1.80821195	1.834	2.11599468	2.22501878	2.026	1.80547927	1.46039286	1.04212901	1.60338067	1.73453996	1.59082056	1.18111107	0.55862743	0.94439052	0.73812132
a8010_10	PFA0180w::hypothetical protein::22% identity to 100% of hypothetical protein PFB0540w - malaria parasite (Plasmodium falciparum)	2	9.59	18.30	15.14	3.16	4.79	0.83	1.94	1.94	0.351	0.46376647	0.57347245	0.3010731	0.38968447	0.45532724	0.391	0.58614832	0.3019357	0.95417862	0.97	0.91508856	1.32848381	1.211	1.072464707	1.32231294	1.74708774	1.401	1.51418565	1.689	1.52995261	2.08487295	1.79349411	2.0440332	2.06886974	1.799	1.87718605	1.32048857	1.389	0.7996768	0.59184833	0.57247182	0.60788038	0.67981035	0.74925686	0.59879585	0.45135004	0.54153025	0.45720305
a8010_11	PFA0180w::hypothetical protein::	2	5.68	11.78	9.06	2.72	3.32	0.77	2.20	2.20	0.676	0.48701292		0.32004828	0.43961281		0.619	0.59917381	0.44769778	1.08520473	1.038	0.97575028	1.44666619	1.03	1.545561295	1.33516231	1.33936088	1.247	2.84331337	1.29	1.82814019	1.85571453	1.71139748	1.5778081	1.96313119	1.576	1.33300177	1.66562643	1.281	0.87039139	0.70065087	0.65636855	0.64731561	0.65610862	0.69230152	0.63999741	0.74963357	0.64553277	0.50951982
a8010_15	NULL::::	2	2.43	5.33	3.89	1.44	2.71	0.73	1.96	1.96	0.612	0.69855553	0.95662584	0.62365141	0.68560116	0.85611669	0.922	1.02072694	0.73011175	1.27943169	1.394	1.02221459	1.25444178	1.251	1.207995867	0.93683303	1.44019657	1.16	1.19753086	1.539	1.11471964	1.3309888	1.55622602	1.5666123	1.59755437	1.771	1.3371622	1.14388553	1.367	0.90273964	0.79257031	0.72216994	0.79640022	0.80909284	0.92208674	0.6427442	0.62273225	0.6479236	0.45492841
a8010_16	NULL::::87% identity to 63% of (AJ315871) actin 3 [Plasmodium berghei]	2	6.11	13.99	11.36	2.64	4.31	0.81	-0.61	-0.61	1.27	0.97402584	1.14694491	0.93610963	0.95594477	0.74830936	0.708	0.65838072	0.60517286	0.57497353	0.592	0.50336323	0.54392369	0.523	0.603577059	0.28852588	0.30250703	0.709	0.24263159	0.497	0.33998947	0.31333891	0.48175342	0.4342371	0.54508655	0.85	0.79713839	1.29090533	1.436	1.43009	1.84120179	1.35057288	1.51873904	1.68821375	1.70374919	1.47043749	1.48749271	1.33051475	1.43302445
a8010_25	PFA0195w::hypothetical protein::27% identity to 68% of (AC116965) CG5792 PROTEIN. 6/101 [Dictyostelium discoideum]	2	8.81	17.86	15.78	2.08	7.59	0.88	1.49	1.49	0.42	0.38472858	0.62629225	0.36179373	0.31052981	0.37161807	0.495	0.30077106	0.27330386	0.37458061	0.461	0.35751699	0.51971767	0.72	0.849385234	0.74642932	1.06315883	1.098	1.18683861	1.51	1.66650583	1.49467337	1.74838605	1.8353116	1.77952311	1.857	1.895492	1.68265915	1.803	1.66931605	1.41443314	1.04459657	1.20325688	1.16031028	1.20784526	0.74986822	0.61880744	0.60130182	0.57093511
a8010_31	PFA0210c::hypothetical protein::20% identity to 20% of (AE003509) CG15040 gene product [Drosophila melanogaster]	1	4.20	13.66	11.56	2.10	5.50	0.85	1.82	-1.32	2.269	1.81206002	0.87026957	1.6913224	0.70264985	0.67982007	0.675	0.55891314	0.85765355	0.53335344	0.497	0.46722434	0.53538037	0.585	0.638091236	0.53149507	0.54911603	0.678	0.90555044	0.866	0.83418184	0.73985395	0.70278263	0.7925027	0.60000502	0.669	0.56165806	0.53787722	0.547	0.84782292	0.96421568	1.23788808	1.48603658	1.51368234	1.5996584	1.28457277	2.66885239	2.50562332	2.61242626
a8109_12	PFA0290w::DNA binding protein, putative::26% identity to 76% of hypothetical protein PFB0850c - malaria parasite (Plasmodium falciparum)	1	7.87	16.38	14.18	2.21	6.42	0.87	2.62	1.12	0.801	0.79386596	0.57095721	0.53004045	0.37385356	0.48703527	0.342	0.28419311	0.22905467	0.23276407	0.391	0.18198518	0.27338573	0.464	0.594317129	0.39716114	0.51185069	0.637	0.73529711	1.18	1.05340997	1.17291631	1.6960608	1.7849305	1.71722753	1.672	1.57929923	1.52398544	1.578	1.29317446	1.3459625	1.29135173	1.68128935	1.6149536	1.66446971	1.22139705	1.16827708	1.26596145	0.88938503
a8109_16	PFA0285c::hypothetical protein::23% identity to 78% of (AL034558) Hypothetical protein, PFC0235w [Plasmodium falciparum]	1	12.36	27.15	24.64	2.50	9.84	0.91	2.25	0.64	0.779	0.72877586	0.50053077	0.56419581	0.46031478	0.40713105	0.283	0.32563796	0.19912139	0.17727066	0.134	0.09938197	0.1509317	0.12	0.175938086	0.12732519	0.25428127	0.309	0.35695631	0.532	0.57593846	0.68279822	0.96891984	1.0803947	1.14755058	1.452	1.2348156	1.67369454	1.496	1.9281013	1.85058132	1.69356252	1.85730531	1.83042445	1.99932758	1.81744616	1.60261976	1.58872779	1.15893016
a8109_21	PFA0285c::hypothetical protein::23% identity to 78% of (AL034558) Hypothetical protein, PFC0235w [Plasmodium falciparum]	1	11.43	24.70	22.57	2.13	10.60	0.91	2.32	0.65	0.761	0.72180195	0.64473728	0.46931981	0.50658983	0.45786388	0.25	0.2995869	0.21604019	0.22505666	0.246	0.15746235	0.19934376	0.137	0.207926818	0.16704131	0.30250703	0.353	0.39232296	0.544	0.5211314	0.6453846	1.27655637	1.0628013	1.30083058	1.597	1.51356444	1.80457802	2.079	1.93637635	1.74834436	1.61460092	2.02851209	2.06528768	2.22420292	2.0536684	0.88961749	1.78358303	1.01676497
a8109_22	PFA0280w::asparagine-rich antigen Pfa35-2::30% identity to 100% of asparagine-rich blood stage antigen (clone Pfa35-2) - Plasmodium falciparum (fragment)	1	6.06	14.37	11.79	2.58	4.58	0.82	2.89	1.39	0.604	0.5660508	0.40662886	0.32763837	0.61740638	0.44898564	0.401	0.41681657	0.20042284	0.28825752	0.457	0.2632977	0.47415338	0.609	0.695334213	0.53383128	0.92944191	0.962	0.89403577	0.879	1.08499373	2.26071683	1.25761109	2.0672245	2.12050949	1.332	1.98202883	1.50515972	1.408	1.39398043	1.02424468	0.91546145	1.22730276	1.49536736	1.60064044	1.01447376		0.87983722	0.76541701
a8109_3	PFA0310c::calcium-transporting ATPase::100% identity to 100% of CALCIUM-TRANSPORTING ATPASE (CALCIUM PUMP)	3	0.81	2.86	1.66	1.20	1.38	0.58	-2.79	0.06	1.027	0.93799383	1.15449055	1.43072976	1.17514223	1.01085183	0.989	1.10598491	1.32877742	1.44745349	1.018	1.23646666	1.98062269	1.001	1.066571969	1.30245493	1.1859153	1.165	0.92282254	0.893	1.0357603	1.13456748	1.06905955	1.0300136	0.92869632	1.28	1.44200507	1.32138497	1.425	2.12219042	1.68831536	1.49780344	1.28693662	1.20017232	1.28640422	1.0254608	0.95241399	0.94917225	0.66078347
a8109_5	PFA0305c::hypothetical protein::	2	10.19	23.59	19.91	3.68	5.41	0.84	0.20	0.20	0.885	0.80548917	0.78055971	0.56672584	0.66246365	0.56440284	0.416	0.35642554	0.34488344	0.28209157	0.284	0.17682247	0.32037389	0.444	0.4209045	0.11798023	0.19509512	0.602	0.20315255	0.309	0.28889815	0.3554292	0.69376103	0.7269273	0.83607256	1.28	1.3671173	1.56163679	2.135	2.1041355	2.4527471	1.75360622	2.47768951	2.28829997	2.46184389	1.96210927		1.41060852	1.03268746
a8109_6	PFA0300c::vacuolar ATP synthase, putative::33% identity to 87% of (NM_025494) RIKEN cDNA 1700025B18 gene [Mus musculus]	1	1.29	5.78	3.13	2.65	1.18	0.54	-1.89	1.38	0.911	0.75202235	0.71600212	0.70081723	0.85974135	1.11485417	0.831	1.01362214	1.30404986	1.40275048	1.188	1.18742102	1.29003893	1.25	1.392352123	1.15410352	1.23962129	1.454	1.52323296	1.378	1.33208994	1.74815042	1.29730605	1.6497811	1.15328831	1.316	1.25894613	0.90632312	1.001	1.23299188	1.65548703	1.19100458	1.30232592	1.28205132	1.27854842	1.02729196	0.96157185	0.95993106	0.82569506
a8109_9	PFA0295c::hypothetical protein::26% identity to 67% of hypothetical protein PFB0460c - malaria parasite (Plasmodium falciparum)	1	11.77	25.14	22.54	2.60	8.67	0.90	2.20	0.30	0.845	0.71831496	0.470348	0.6021462	0.48223454	0.45025394	0.356	0.31498071	0.36050083	0.20039291	0.206	0.14584627	0.19649599	0.213	0.314836577	0.13783828	0.18961491	0.455	0.27717577	0.427	0.37807574	0.44054513	0.78036841	0.6381606	0.77623603	1.115	1.18489048	1.63514669	1.753	2.22149175	2.03629597	2.28412967	2.56617843	2.61904757	2.18885134	1.97401195	2.46214716	1.99636972	1.09978942
a8408_1	PF07_0101::hypothetical protein::38% identity to 99% of (AF019972) NE-rich protein [Plasmodium chabaudi chabaudi]	1	3.39	7.02	5.55	1.47	3.77	0.79	2.40	0.10	0.829	0.66019892	0.991839	0.56799084	0.72822286	0.80411552	0.6	0.51628416	0.79778698	0.50406526	0.462	0.86217088	0.78313622	0.468	0.561486599	0.38197556	0.72009829	0.817	0.57162359	0.653	0.95401414	0.85957749	0.94907236	0.9284517	1.10820601	1.15	1.18322633	1.46392246	1.234	1.36012764	1.61796895	1.30780206	1.75919804	2.03943113	1.96201205	1.94929106	1.70597237	1.68675316	1.45577085
a8408_2	PF07_0101::hypothetical protein::38% identity to 99% of (AF019972) NE-rich protein [Plasmodium chabaudi chabaudi]	1	11.21	21.58	19.30	2.28	8.46	0.89	2.35	0.60	0.822	0.56488849	0.51226851	0.41239424	0.39820882	0.34371499	0.294	0.31379655	0.2381648	0.21580776	0.177	0.17811315	0.22070202	0.25	0.340090848	0.22895171	0.30908329	0.426	0.51405	0.493	0.46725332	0.69402226	0.99959332	0.9644382	1.10902572	1.292	1.52438157	1.36172583	1.558	1.83105683	1.76616551	1.71001284	2.27378038	2.54794222	2.53451112	2.29263731	1.59738662	1.84813633	1.29882054
a8784_10	PFA0695c::VAR-like pseudogene::	1	0.87	4.58	1.65	2.93	0.56	0.36	0.87	-2.60	0.954	0.71831496	1.02202177	0.75900783	0.94254932	0.57328108	0.895	1.22795104	0.65462787	1.14686412	0.906	0.89830977	1.26868061	0.746	0.590108088	0.52799068	0.68173686	0.54	0.6341321	0.583	0.45889289	0.50040692	0.98606093	0.8324877	0.86066291	0.864	0.60409445	0.80771228	0.922	0.65298162	0.5168121	0.42195123	0.69444559	0.81878903	0.74434692	0.45962616	0.82551267	0.85951487	0.71878691
a8784_12	PFA0690w::pseudogene, P falciparum-specific gene family::57% identity to 73% of (NC_000521) predicted using hexExon; MAL3P7.49 (PFC1090w), Hypothetical protein, len: 310 aa [Plasmodium falciparum]	1	6.43	13.54	10.94	2.60	4.21	0.81	2.39	0.50	0.895	0.66368584	0.63132275	0.47564487	0.52972734	0.48449862	0.521	0.40260692	0.35919936	0.28055008	0.398	0.22457744	0.36166655	0.536	0.644825671	0.289694	0.41320708	0.799	0.4926655	0.59	0.52484714	0.76978483	0.94095286	0.8988628	1.05246787	1.225	1.42869167	1.45585425	1.455	1.76786498	1.61515507	1.57429757	2.26800933	1.98017672	2.41372645	2.09761659	1.13818708	1.67001705	1.33294027
b102	NULL::::	3	2.14	5.85	3.13	2.72	1.15	0.54	-0.99	1.48	1.02	0.70785413	1.04549725	0.80075325	0.5516471	0.98421713	0.735	0.94257385	0.75093495	0.70599968	1.147	0.55369956	0.76035403	0.708	0.870430539	0.56887491	0.56446058	0.759	0.88827844	0.894	0.95772994	0.984913	1.56073682	1.2507308	1.3377161	1.542	1.38708741	1.85029747	1.831	1.05470073	1.03268621	0.70736463	0.91470601	0.85110968	0.89950102	0.80388804	0.98381224	1.08066961	0.84161755
b11	PFB0010w::erythrocyte membrane protein 1 (PfEMP1)::99% identity to 76% of variant-specific surface protein 1 homolog PFB0010w - malaria parasite (Plasmodium falciparum)	2	5.99	15.58	9.58	6.00	1.60	0.61	-2.14	-2.14	1.424	1.6621204	1.32971823	1.15495685	1.51489836	1.04002321	0.825	1.24808148	0.8407348	1.35650591	1.228	1.09449239	1.06221745	1.458	1.77705885	0.58873299	0.74859535	2.153	1.2378324	1.005	0.43752743	0.42370903	0.6224904	0.4422341	0.58934919	0.627	0.47012859	0.65800313	1.079	0.46792001	0.66876049	0.4013883	0.70887312	0.76384398	0.75907673	0.71965375	0.64235615	1.47994362	1.82994945
b114	PFB0190c::hypothetical protein::100% identity to 100% of probable membrane associated protein PFB0190c - malaria parasite (Plasmodium falciparum)	2	20.31	38.95	35.69	3.26	10.94	0.92	0.04	0.04	0.827	0.65322494	0.51478376	0.49335505	0.52729181	0.41093601	0.289	0.32919036	0.18870981	0.22968112	0.141	0.14197425	0.16801831	0.101	0.191090641	0.10279465	0.13371688	0.174	0.12172704	0.188	0.15791861	0.27498996	0.42221088	0.4854179	0.60164441	0.698	0.99767111	1.09995887	1.483	1.8265431	1.63391411	2.12702893	3.2461965	3.7879767	3.59407616	3.45177428	2.53279328	2.95630092	1.67982311
b116	NULL::::	2	4.78	9.27	7.55	1.71	4.41	0.82	-1.73	-1.73	1.743	1.46220109	0.90967488	1.13471668	0.91697632	0.94743576	0.73	1.09177523	0.93964474	1.15919593	0.952	1.11772455	1.26440901	0.758	0.821605593	0.71372193	0.79243691	0.691	0.71720254	0.614	0.71992305	0.53407912	0.67301135	0.6149693	0.67459583	0.55	0.58329227	0.5593923	0.594	0.56421225	0.73629313	0.6826891	0.88200361	1.14522726	1.10277255	0.98609045	1.79885888	1.91627595	2.19730422
b117	PFB0194w::hypothetical protein::	2	5.29	9.75	8.36	1.38	6.05	0.86	-1.77	-1.77	1.979	1.60632897	1.29198982	1.30675842	1.01805073	1.02353502	0.861	1.1557187	1.24938909	1.40429194	1.124	1.24679208	1.44524224	0.989	1.017747074	1.02444209	0.96232314	0.882	0.85620169	0.835	0.8722681	0.69402226	0.77495546	0.6605522	0.70082556	0.625	0.65901211	0.57552862	0.646	0.64169739	0.877924	0.7896163	1.00800411	1.3294548	1.31880994	1.19942285	1.72559627	1.89117186	2.56579622
b119	PFB0194w::hypothetical protein::36% identity to 73% of (NC_000521) predicted using hexExon; MAL3P7.27 (PFC0990c), Hypothetical protein, len: 104 aa [Plasmodium falciparum]	2	4.11	11.71	7.54	4.17	1.81	0.64	-1.72	-1.72	2.045	1.62027693	1.39595262	1.02339554	1.45522804	1.18207515	0.869	1.32860281	0.92272591	1.47211719	0.907	1.47782285	1.58335899	1.163	0.862012457	1.02911458	1.04014196	0.929	0.88910086	0.814	0.74686215	1.00642582	0.83991095	0.7957015	0.85000707	0.528	0.48344194	0.54773828	0.548	0.47318601	0.88636558	0.75589315	1.06763797	1.37254905	1.1990073	1.21498795	1.45086141	2.23904229	2.48163433
b12	PFB0015c::rifin::100% identity to 100% of rifin PFB0015c - malaria parasite (Plasmodium falciparum)	1	1.35	3.61	2.21	1.39	1.59	0.61	2.40	0.06	0.77	0.76248325	0.82667226	0.55913575	0.89505656	0.97153385	0.649	0.63588211	0.78607395	0.62584249	0.889	0.71503398	0.83581993	0.856	0.803085783	0.4719209	0.57980514	0.95	0.77559866	0.667	0.73107027	0.9306633	0.95628955	1.0628013	1.16558358	1.093	1.17906591	1.22098123	1.181	1.1284245	1.48290367	1.03061382	1.22249358	1.85197151	1.56430694	1.2479492	1.40899713	1.2121671	1.17598996
b120	PFB0195c::hypothetical protein::100% identity to 100% of hypothetical protein PFB0195c - malaria parasite (Plasmodium falciparum)	2	3.58	9.92	7.59	2.33	3.26	0.77	2.48	2.48	0.608	0.74039914	0.76882197	0.86020885	1.20436862	1.43954432	1.087	1.73357802	0.89018977	2.15499463	1.309	1.91019902	2.38073412	1.214	1.011012588	1.49753106	1.60241049	1.099	1.1095255	1.291	1.20761286	1.90248149	1.4705208	1.5258276	1.48853705	1.13	1.1590958	1.08651196	0.992	0.60558782	0.64624963	0.46554461	0.57902527	0.53221286	0.47626419	0.50906803	0.42518481	0.48414956	0.41967144
b121	PFB0200c::aspartate aminotransferase, putative::100% identity to 100% of aspartate transaminase (EC 2.6.1.1) PFB0200c [similarity] - malaria parasite (Plasmodium falciparum)	2	4.06	10.17	8.73	1.44	6.06	0.86	2.42	2.42	0.657	0.76015857	0.93650396	1.20808739	1.1775778	1.35329855	1.376	1.48609318	1.57605227	1.86673707	1.835	1.52686848	1.68730246	1.432	1.626375023	1.40641768	1.5541847	1.673	1.35955944	1.599	1.40640462	1.55547041	1.50660716	1.4090714	1.36394588	1.34	1.3538039	1.10533768	1.02	1.04341649	0.72316179	0.61359768	0.54343734	0.49773756	0.53714743	0.43948319	0.34799743	0.39210138	0.29570345
b122	PFB0205c::hypothetical protein::100% identity to 100% of protein with 5'-3' exonuclease domain (Kem-1 family) PFB0205c - malaria parasite (Plasmodium falciparum)	2	6.54	11.25	9.55	1.70	5.60	0.85	2.13	2.13	0.742	0.64043942	0.62293861	0.53383547	0.50902537	0.6278189	0.511	0.68206346	0.49715275	0.79694726	0.68	0.8582989	1.22026858	0.912	1.235775658	1.3153043	1.58816196	1.656	1.72474046	2.003	1.68880016	2.03155842	2.07767446	1.7953264	1.43443825	1.895	1.36628518	1.31152396	1.212	0.83729101	0.84509567	0.75260307	0.74542288	0.62594264	0.6697158	0.52646424	0.36369655	0.75431694	0.49587194
b124	PFB0210c::monosaccharide transporter, putative::100% identity to 100% of monosaccharide transporter PFB0210c - malaria parasite (Plasmodium falciparum)	1	4.31	8.99	7.68	1.31	5.87	0.85	-0.66	-2.06	1.921	1.77486564	1.8880994	3.22831323	2.06654554	2.35273548	2.29	1.98816773	2.94387322	2.75771493	2.091	2.41872489	1.9193957	2.068	2.262782561	2.4425411	2.00027305	2.077	1.73378787	1.354	1.49186635	1.52366881	0.5665565	1.1171809	0.75902275	0.723	0.50174785	0.58359678	0.472	0.74024649	0.93982888	0.86857795	0.69348377	0.81124758	0.89655503	0.84875192	1.16827708	1.05317469	0.86322664
b125	PFB0215c::3'-5' exonuclease, putative::100% identity to 100% of protein with Egl-like 3'-5' exonucl. domain PFB0215c - malaria parasite (Plasmodium falciparum)	2	14.56	25.74	22.62	3.12	7.24	0.88	1.62	1.62	0.362	0.38240393	0.37560769	0.30992819	0.35071602	0.45532724	0.327	0.32563796	0.2576865	0.31908719	0.445	0.34719157	0.69627927	0.535	0.86032876	0.69386385	1.16837862	1.033	1.2551045	1.588	1.56618103	2.10732104	2.42139745	2.0040482	2.54346388	1.916	1.91962234	2.0206253	1.958	0.90198732	1.28968537	0.85377264	0.91855336	0.69920273	0.69131955	0.55576312	0.24856959	0.59412922	0.42422073
b132	PFB0220w::UbiE-like methlytransferase, putative::100% identity to 100% of ubiquinone biosynthesis methyltrans. PFB0220w - malaria parasite (Plasmodium falciparum)	1	2.68	6.33	5.36	0.96	5.56	0.85	2.93	1.05	0.574	0.52653188	0.52568305	0.59076108	0.55895367	0.57328108	0.479	0.53759865	0.56482798	0.67516998	0.524	0.55628092	0.72048528	0.677	0.776989689	0.63428968	0.82203	0.9	0.84057452	0.86	0.89456248	1.04945146	1.18814475	1.2587278	1.17623932	1.361	1.26393868	1.40385948	1.305	1.58656482	1.69112923	1.32342983	1.4735327	1.51583702	1.34728752	1.27083893	1.20098358	0.98742598	0.74267061
b133	PFB0225c::hypothetical protein::100% identity to 100% of hypothetical protein PFB0225c - malaria parasite (Plasmodium falciparum)	2	4.16	10.01	6.81	3.20	2.13	0.68	1.45	1.45	0.532	0.65554962	0.82918751	0.57811093	0.77084463	0.79777392	0.458	0.7661373	0.71059007	0.70599968	0.796	0.65824424	0.98675164	1.009	0.813187511	0.48126585	0.75407555	0.999	0.73118472	0.794	0.87133918	1.96982599	1.56885621	1.2523302	2.40821687	1.704	2.35896384	2.0170395	1.52	0.89596904	0.76349375	0.64156324	0.69540742	0.82633054	0.81014009	0.96045393	0.6541305	0.73638549	0.31844988
b143	NULL::::84% identity to 94% of hypothetical protein PFB0235w - malaria parasite (Plasmodium falciparum)	2	0.71	1.83	0.99	0.84	1.19	0.54	-1.55	-1.55	1.251	0.75667165	1.27857523	0.84123367	1.14469816	0.94109416	1.026	1.13914077	1.34829911	1.21314791	1.017	1.10739912	1.08499964	0.988	1.064888373	0.95435482	0.88998445	0.92	0.91953267	0.747	0.73943067	0.97649499	0.95177875	0.8844682	0.78197376	0.873	0.8487277	0.75033871	0.875	0.79892457	1.08802545	0.77563355	0.98011094	1.34992458	1.05170913	1.22689063	1.25985534	1.35681417	1.06566975
b145	PFB0240w::hypothetical protein, conserved::100% identity to 100% of PINT domain protein (proteasomal subunit) PFB0240w - malaria parasite (Plasmodium falciparum)	2	1.59	5.64	4.27	1.38	3.10	0.76	3.04	3.04	1.344	1.21113959	1.92079722	1.92408481	1.38459763	1.49788709	1.49	1.39136209	1.62941161	1.59697744	1.725	1.21581581	1.57339185	1.19	1.255137266	1.07700755	1.33716883	1.288	1.41631056	1.745	1.24012559	1.18788178	1.42992363	1.2403347	1.18607553	1.418	1.13413325	1.01479496	0.871	0.83578637	0.64249781	0.58069698	0.51650593	0.50204695	0.52536361	0.50265893	0.58348442	0.65629165	0.67329404
b148	NULL::::	2	0.40	1.44	0.62	0.82	0.76	0.43	-1.69	-1.69	1.363	1.16464661	1.16371309	1.1764621	1.02413955	1.12373238	1.081	1.33807593	1.24938909	1.44745349	1.225	1.17580494	1.4352751	0.948	1.240826447	0.92047933	0.92944191	0.954	0.97710621	1.004	0.88805992	0.79316831	1.05913586	0.8780706	0.92377821	0.942	1.1457824	1.07396143	1.169	0.92380356	0.91544214	0.82416201	0.98972929	1.14630467	1.19016947	1.00531787	0.9694214	1.02089804	1.17371521
b149	PFB0250w::hypothetical protein::100% identity to 100% of hypothetical protein PFB0250w - malaria parasite (Plasmodium falciparum)	2	10.34	27.21	19.16	8.05	2.38	0.70	1.33	1.33	0.521	0.54629134	0.59275588	0.56293078	0.3519338	0.3145436	0.203	0.21077657	0.22775322	0.21426627	0.375	0.17811315	0.36878596	0.627	1.000069061	0.48593835	0.5951497	1.375	2.65003046	1.467	1.20203933	1.18133443	1.45337971	1.684968	1.50493062	1.85	1.49276231	1.82698965	1.537	1.76560811	1.89935491	1.66806457	1.56971632	1.24003448	1.30113415	0.85790781	0.85560267	0.8260428	0.61756528
b162	NULL::::	2	7.33	16.80	14.64	2.16	6.78	0.87	0.80	0.80	0.522	0.63811481	0.75373058	0.48449996	0.35924036	0.4350341	0.226	0.32800624	0.31755307	0.36533171	0.489	0.27878581	0.355971	0.374	0.468887597	0.18806748	0.35292488	0.488	0.52803218	0.649	0.5211314	0.64351394	1.1277	1.1619641	1.4008314	1.906	1.47196018	1.84043646	2.142	1.91531252	1.88434764	1.90330425	2.01504645	1.69252311	1.50735155	1.14723429	0.94194796	1.11294625	0.68694185
b165	PFB0260w::proteasome 26S regulatory subunit, putative::100% identity to 97% of PSD2-like 26S proteasomal subunit PFB0260w - malaria parasite (Plasmodium falciparum)	1	2.53	5.81	4.59	1.22	3.78	0.79	2.98	0.95	0.665	0.65438731	0.55335062	0.779248	0.66002808	0.52381656	0.444	0.69982558	0.71970016	0.81852803	0.627	0.72794071	0.84578707	0.675	0.765204364	0.80133099	0.98753207	1.025	0.88169858	0.851	0.9456538	1.04103345	1.25580668	1.2355365	1.29837153	1.159	1.363789	1.35813992	1.338	1.78817676	1.91061021	1.72810828	1.83903038	1.70221937	1.46709003	1.22048142	1.09239791	1.22053508	0.83251896
b170	PFB0265c::DNA repair endonuclease, putative::100% identity to 100% of RAD2 endonuclease PFB0265c - malaria parasite (Plasmodium falciparum)	2	0.76	3.37	1.82	1.55	1.17	0.54	-1.44	-1.44	1.75	1.39943568	1.56698825	1.15116186	1.22994163	1.08948777	0.859	0.94020561	0.8914912	1.06516542	1.131	0.94606475	1.22738799	1.009	1.116238713	0.9730448	0.97547558	1.076	1.09472086	0.899	0.79237984	0.885767	1.04289698	0.8828688	0.91476181	0.973	1.13163697	0.94307807	0.874	1.00505006	0.87042036	0.79537395	0.9291336	1.35100186	1.46021614	1.18294233	1.18790098	1.40582685	1.46145745
b171	PFB0270w::hypothetical protein, conserved::83% identity to 100% of member family of bacterial proteins (OO) PFB0270w - malaria parasite (Plasmodium falciparum)	2	0.88	2.92	1.63	1.29	1.26	0.56	2.98	2.98	1.345	1.39943568	1.257615	1.16128191	1.06676125	1.19983164	0.95	1.10243247	1.22205875	1.43820462	1.505	1.06738825	1.28149557	0.997	1.331741852	0.97654919	1.22208461	1.164	1.47717408	1.844	1.53924193	1.2009766	1.48405318	1.1771584	1.21394456	1.195	1.01514494	0.93232045	0.903	0.70940288	0.80570165	0.76082823	0.87911808	0.69058388	0.80228417	0.56675023	0.9000836	0.93841337	0.80863526
b172	PFB0270w::hypothetical protein, conserved::83% identity to 100% of member family of bacterial proteins (OO) PFB0270w - malaria parasite (Plasmodium falciparum)	2	0.91	2.78	1.63	1.15	1.42	0.59	-3.08	-3.08	1.427	1.27158025	1.5728572	1.49651034	0.98882434	1.19729503	1.216	1.14861389	1.47323796	1.46903427	1.69	1.08674836	1.36692861	1.66	1.324165518	1.10504244	1.49938275	1.469	1.47881902	1.939	1.5002268	1.49093194	1.65907223	1.2523302	1.19427232	1.509	1.22483059	1.00314094	1.074	0.74551245		0.86282035	0.82140792	0.82633054	0.86218548	0.71141344	0.83728702	0.91928643	0.92691661
b174	PFB0275w::hypothetical protein, conserved::100% identity to 100% of membrane transporter PFB0275w - malaria parasite (Plasmodium falciparum)	2	45.67	81.56	76.90	4.66	16.51	0.94	-1.20	-1.20	4.26	2.68961298	1.50326912	2.09106649	1.23481277	0.99690032	0.875	0.73890213	0.91882154	0.45936224	0.489	0.40785332	0.35454711	0.205	0.240757385	0.12382082	0.11837232	0.213	0.09294024	0.111	0.1040405	0.08792196	0.11908512	0.1135574	0.09426309	0.155	0.1131637	0.18467117	0.241	0.4694246	0.80101184	1.14165361	1.46679988	1.85735827	1.36496331	1.49424285	3.37662176	3.73572187	4.35821409
b177	PFB0279w::hypothetical protein::32% identity to 4% of hypothetical protein C0335c - malaria parasite (Plasmodium falciparum)	1	7.33	16.67	14.31	2.37	6.04	0.86	-0.80	2.82	0.982	1.34945586	1.44709562	1.40922443	1.52098718	1.72491658	1.619	2.2759133	1.37562953	2.93036112	2.091	1.96440729	2.63276148	1.861	1.490843762	1.67158114	1.95095117	1.734	1.47635156	1.598	1.17788705	1.40675131	1.38661987	1.3203047	1.49837317	1.192	1.08504016	0.92783814	0.731	0.53336864	0.33860103	0.34216708	0.37223053	0.32859298	0.41243495	0.40102841	0.26557698	0.37536535	0.31617523
b178	PFB0280w::hypothetical protein::100% identity to 100% of hypothetical protein PFB0280w - malaria parasite (Plasmodium falciparum)	1	4.14	8.61	7.31	1.30	5.61	0.85	-0.86	2.78	0.952	1.02749265	1.12933827	1.2055574	1.41991283	1.76803954	1.355	1.86264902	1.33918902	2.05171516	1.746	1.79403823	2.18566189	1.653	1.670990877	1.65172313	1.58816196	1.593	1.21727042	1.196	0.85833412	1.30854071	1.20348143	1.2307383	1.15082935	1.186	1.132469	0.90632312	0.915	0.70714602	0.59278632	0.44169163	0.61846055	0.58608061	0.54500335	0.50998361	0.38986179	0.43752774	0.35711881
b180	PFB0285c::hypothetical protein::100% identity to 100% of hypothetical protein PFB0285c - malaria parasite (Plasmodium falciparum)	1	2.78	6.94	5.23	1.71	3.06	0.75	-0.44	-2.52	1.555	1.71093799	1.61980815	1.82161879	1.70243407	1.83399214	1.414	2.06040013	1.32357155	2.17811687	1.514	1.72176044	2.03900195	1.268	1.263555348	1.20666898	1.35032127	1.18	1.48539888	1.128	0.95865881	1.0793824	1.09161363	1.0843932	1.10246828	0.83	0.86287313	0.76378562	0.73	0.69360492	0.5233778	0.51818571	0.57421609	0.59469939	0.70997731	0.65464683	0.62404049	0.68498198	0.64713566
b182	PFB0290c::transcription factor, putative::	1	5.16	11.25	9.72	1.53	6.33	0.86	-0.71	-3.08	1.185	1.3924617	2.30814275	1.60783156	1.58552878	1.70969677	1.232	1.54885247	2.19163677	1.9391869	1.908	2.16058998	2.13440205	1.845	1.330900004	1.62018379	1.781065	2.115	2.0002713	1.874	1.51601863	1.2009766	1.39925016	1.0596025	0.90574531	0.995	0.67315759	0.72613422	0.704	0.56797366	0.49805306	0.51160556	0.4674523	0.36199094	0.5145617	0.47793799	0.59002572	0.53674852	0.44014322
b186	PFB0295w::adenylosuccinate lyase, putative::100% identity to 100% of adenylosuccinate lyase (OO) PFB0295w - malaria parasite (Plasmodium falciparum)	1	0.72	2.20	1.25	0.95	1.33	0.57	-0.01	-2.72	1.301	1.41454588	0.96165623	1.31181841	1.30178972	1.37612833	0.945	1.01125382	1.21294858	1.2054405	1.003	1.26357079	1.26298514	0.811	0.930198961	0.9742129	0.83518251	1.029	1.02316509	1.005	1.0357603	0.81281048	1.05552716	0.7941021	0.75820308	0.894	0.90530962	0.85432829	0.952	0.75830128	0.82539864	0.84225745	0.70694947	0.7045895	0.76300469	0.66288714	0.75879136	0.72204029	0.7244735
b187	NULL::::	2	14.94	30.76	25.75	5.00	5.15	0.84	-1.06	-1.06	3.373	2.7175089	1.73550864	1.87348419	0.99004216	1.13768396	0.826	0.90468143	1.06978947	0.5780565	0.732	0.45818961	0.39583975	0.451	0.684390737	0.15536009	0.33319615	0.636	0.30102768	0.58	0.22665965	0.2291583	0.32297329	0.327877	0.2926254	0.476	0.29289427	0.39802913	0.576	0.77635602	1.54668454	1.82023017	2.14200877	1.98448608	1.52404542	1.55741857	1.869505	3.01726776	2.20754004
b190	PFB0305c::merozoite surface protein 5::100% identity to 100% of merozoite surface antigen MSP-5 (EGF domain) PFB0305c - malaria parasite (Plasmodium falciparum)	2	22.21	42.56	39.64	2.92	13.58	0.93	-1.05	-1.05	2.852	1.9527009	1.14526811	1.2371827	0.90966968	0.69884487	0.699	0.63943455	0.65983367	0.40541031	0.366	0.36267966	0.355971	0.242	0.25506813	0.18689936	0.18742284	0.307	0.18259056	0.26	0.2396647	0.25347714	0.30132143	0.2750968	0.27377278	0.345	0.31952103	0.37830696	0.457	0.66501817	1.18088277	1.13836348	1.45333423	2.25166977	2.10341826	2.08662965	3.47866589	3.80386135	4.77447351
b192	PFB0310c::merozoite surface protein 4::100% identity to 100% of merozoite surface antigen MSP-4 (EGF domain) PFB0310c - malaria parasite (Plasmodium falciparum)	1	16.32	36.06	34.43	1.63	21.17	0.95	2.02	0.07	1.289	0.88104009	0.56844196	0.81846343	0.52607406	0.48830357	0.354	0.30195518	0.33447188	0.17727066	0.143	0.12132345	0.17228996	0.104	0.140582099	0.09812216	0.13042876	0.193	0.16696344	0.223	0.24152257	0.27966666	0.60715366	0.5565912	0.69754684	0.954	0.96105931	1.43164982	1.634	1.98978852	2.19949981	2.35239853	2.45652905	2.34109035	1.9924537	1.84674499	2.46868846	2.12786715	1.88226622
b197	PFB0315w::41 kDa antigen::100% identity to 100% of hypothetical protein PFB0315w - malaria parasite (Plasmodium falciparum)	1	9.41	19.65	17.82	1.82	9.77	0.91	1.92	-0.31	1.942	1.80159904	0.96920198	0.95634981	0.72335179	0.57074443	0.486	0.4298421	0.42947753	0.32987758	0.257	0.31234335	0.34030827	0.163	0.286215063	0.25231414	0.31675556	0.323	0.34132919	0.415	0.47096906	0.51350168	0.65947897	0.6277645	0.73033397	0.702	0.75803036	0.88211863	0.854	1.15475438	1.28405762	1.27078873	1.5822202	1.91769009	2.00816553	1.63890607	2.23320155	2.68135177	2.89561927
b198	PFB0320c::hypothetical protein, conserved::100% identity to 100% of member hesB family (poss. redox activity, OO,TP) PFB0320c - malaria parasite (Plasmodium falciparum)	1	2.59	7.55	5.06	2.49	2.03	0.67	2.10	-0.14	1.626	1.60865358	1.06981118	1.12459656	0.69777879	0.8599216	0.723	0.60154212	0.55441642	0.37920507	0.905	0.31363403	0.48981611	0.704	0.720588509	0.42052358	0.68064083	1.053		0.917	0.84625798	0.8586421	1.20528573	0.9300511	0.98033607	1.025	0.90281334	1.03810299	1.004	0.96517908	1.12179177	0.87433554	1.24557758	1.59125186	1.32568382	1.03644785	1.70204756	1.9222531	2.03807929
b209	PFB0330c::cysteine protease, putative::100% identity to 84% of SERA antigen/papain-like proteinase with active Cys PFB0330c - malaria parasite (Plasmodium falciparum)	2	21.40	41.75	38.76	2.99	12.96	0.93	0.37	0.37	0.628	0.55791455	0.56928041	0.48702999	0.38359566	0.37669133	0.281	0.21906553	0.20432719	0.1633973	0.204	0.10454468	0.16089889	0.182	0.120378693	0.06191041	0.06795448	0.207	0.10938984	0.147	0.16813687	0.233835	0.60986016	0.7997	1.09918951	1.235	1.5651538	1.72568931	1.803	2.39752595	2.40866338	2.5070319	2.69506452	2.40357672	2.60325021	1.94837554	0.8935423	1.13207319	0.79612469
b215	PFB0335c::cysteine protease, putative::100% identity to 86% of SERA antigen/papain-like proteinase with active Cys PFB0335c - malaria parasite (Plasmodium falciparum)	2	31.22	58.87	53.07	5.79	9.16	0.90	0.45	0.45	0.528	0.41146199	0.48879303	0.40859922	0.36532921	0.2663474	0.194	0.22143381	0.15096785	0.13102614	0.091	0.07614983	0.08828081	0.067	0.095966226	0.02569866	0.03507328	0.144	0.05263872	0.087	0.15698968	0.27498996	0.57467594	0.9100586	1.25410885	1.273	1.16991293	1.66652283	1.697	2.32530681	2.46775438	2.46837346	2.54213244	2.54578741	2.17903147	1.72222483	0.9628801	1.05078386	0.81773378
b218	PFB0340c::cysteine protease, putative::100% identity to 71% of SERA antigen/papain-like proteinase with active Ser PFB0340c - malaria parasite (Plasmodium falciparum)	2	50.16	92.50	88.99	3.51	25.35	0.96	0.12	0.12	0.544	0.6009205	0.49466188	0.58949605	0.37872459	0.31073865	0.195	0.21077657	0.13925483	0.14335802	0.076	0.08389387	0.07831362	0.038	0.031988741	0.02569866	0.02630496	0.033	0.01727208	0.025	0.04273092	0.07389186	0.30763655	0.4358365	0.75902275	0.884	1.2680991	1.89512074	2.321	2.34260932	2.48745131	2.38529938	3.33083812	3.55742296	3.66281526	2.52702839	1.74522016	1.65328109	1.12822241
b225	PFB0345c::cysteine protease, putative::91% identity to 99% of SERA antigen/papain-like proteinase with active Ser PFB0345c - malaria parasite (Plasmodium falciparum)	2	4.86	11.93	8.85	3.07	2.88	0.74	-0.09	-0.09	0.848	0.5765117	1.01196088	0.73750258	0.68681891	0.47562037	0.605	0.40971173	0.66243653	0.44548888	0.529	0.53046744	0.4371324	0.582	0.801402186	0.33174637	0.40224669	0.863	0.69252817	0.446	0.44124317	0.36010589	0.36357048	0.6021741	0.66967772	0.87	0.9177909	1.20932722	1.044	1.44287878	2.03160609	1.78897444	2.06890926	2.34863179	1.99343561	1.8247709	1.44955324	1.34007821	1.22830673
b230	PFB0350c::cysteine protease, putative::100% identity to 99% of SERA antigen/papain-like proteinase with active Ser PFB0350c - malaria parasite (Plasmodium falciparum)	2	30.27	55.08	49.58	5.50	9.02	0.90	0.12	0.12	0.679	0.54977829	0.79145904	0.56419581	0.46031478	0.38937456	0.33	0.28419311	0.20302574	0.18806105	0.143	0.07485915	0.09682412	0.112	0.094282611	0.04088424	0.07781884	0.261	0.07978056	0.125	0.06502531	0.11037012	0.32297329	0.4582281	0.59426729	0.963	1.49109816	1.43792502	1.744	2.09962177	2.27922585	1.94607517	2.91243952	3.41198018	3.63040966	2.56914553	1.71120535	1.63295881	1.17030336
b244	PFB0360c::cysteine protease, putative::98% identity to 98% of SERA antigen/papain-like proteinase with active Ser PFB0360c - malaria parasite (Plasmodium falciparum)	2	9.95	23.96	16.58	7.38	2.25	0.69	-0.04	-0.04	0.872	0.85779361	0.86523907	0.68563704	0.65515702	0.68489337	0.527	0.38129243	0.28241399	0.32371163	0.7	0.19618259	0.28335292	0.812	0.41837908	0.12966143		0.61		0.352	0.21272566	0.1917447	0.31304952	0.6685492	0.74754725	0.89	0.8520561	1.10981999	1.051	2.06727361	2.36082766	1.91399698	2.862424	2.92501602	3.35839903	1.93555734	1.15781097	1.1595681	0.81887115
b251	PFB0365w::hypothetical protein, conserved::100% identity to 100% of hypothetical protein PFB0365w - malaria parasite (Plasmodium falciparum)	1	0.81	3.58	2.05	1.53	1.34	0.57	-0.25	-1.54	1.031	0.98332443	1.40433671	1.12333156	1.54899575	1.710965	1.622	1.53819529	1.37302652	1.90373276	1.582	1.49589238	1.779855	1.24	1.133916725	0.87725886	1.03794991	0.937	0.68512584	0.79	0.69205509	0.75575475	1.08529843	0.727727	0.80738383	0.915	0.96438771	1.50964202	1.152	0.80945649	0.98766448	0.74108784	0.81467509	1.06873515	1.13026821	0.79015415	0.88569268	0.90015957	0.7301601
b262	PFB0365w::hypothetical protein, conserved::100% identity to 100% of hypothetical protein PFB0365w - malaria parasite (Plasmodium falciparum)	2	17.95	37.19	33.31	3.89	8.57	0.90	1.06	1.06	0.345	0.41029965	0.38986065	0.30360311	0.25938373	0.19532143	0.12	0.19775104	0.07808682	0.13873357	0.118	0.0722778	0.13954063	0.097	0.228130237	0.16470506	0.24003276	0.317	0.37916328	0.464	0.56014659	0.94749943	1.16198207	1.5146318	1.90821277	1.54	1.95623424	2.06544836	2.466	1.54067566	1.39286022	1.22966292	1.77554921	1.55893127	1.66152373	1.03003875	0.56255224	0.6335784	0.49245999
b264	PFB0370c::RNA-binding protein, putative::100% identity to 100% of RNA-binding protein (KH domain) PFB0370c - malaria parasite (Plasmodium falciparum)	1	6.43	10.31	8.89	1.42	6.25	0.86	-0.66	-2.80	1.424	1.56099851	2.63093059	1.53066578	2.08968298	2.18024378	1.493	2.09947668	1.671058	2.6852651	1.878	2.12057903	2.7680305	1.838	1.256820863	1.62952877	1.64406	1.35	1.50678337	1.354	1.22712047	1.1644983	0.98696302	1.0540046	1.09918951	0.951	0.80213089	0.68400052	0.544	0.50327735	0.44271382	0.51407313	0.50784941	0.46757162	0.52929151	0.50723688	0.5128383	0.55826629	0.41967144
b265	PFB0375w::hypothetical protein::100% identity to 100% of hypothetical protein PFB0375w - malaria parasite (Plasmodium falciparum)	1	3.00	6.09	4.87	1.22	4.00	0.80	-0.75	-2.93	1.143	1.38897485	1.47308634	1.85830407	1.38094431	1.63359743	1.455	1.61516419	1.77647517	1.95460172	2.216	1.60301833	1.73144289	1.808	1.728233855	1.45781504	1.34484108	1.36	1.40644083	1.558	1.14909011	1.21313603	1.23235061	1.0675995	0.82787578	1.066	0.93942505	0.84357073	0.924	0.71692571	0.52806756	0.61359768	0.59249097	0.7045895	0.75122081	0.48709388	0.55208613	0.69095913	0.49473464
b266	PFB0380c::hypothetical protein::100% identity to 100% of phosphatase (acid phosphatase family) PFB0380c - malaria parasite (Plasmodium falciparum)	2	1.82	6.40	4.42	1.98	2.23	0.69	1.11	1.11	0.485	0.6113814	0.56257311	0.53257048	0.57965568	0.73816284	0.52	0.77442623	0.51927734	1.0697899	0.912	0.77053298	1.09354292	0.75	0.864537801	0.71489004	0.83627853	0.885	0.86771636	0.813	0.64560843	1.03542137	0.92110538	1.1331749	1.33033904	1.36	1.46114305	1.52488184	1.64	1.38194388	0.99610612	0.99853563	1.54182315	1.46520146	1.66545163	1.19759169	0.68160402	0.75312152	0.56069925
b267	NULL::::	1	2.08	4.62	3.06	1.56	1.96	0.66	-0.07	-2.11	1.053	0.98913603	1.29869711	1.15369186	1.35780687	1.16812365	1.097	1.53937934	1.04506191	1.70642278	1.618	1.2764776	1.5634247	1.058	1.04300132	0.86674576	0.91628947	0.701	0.77230873	0.658	0.63446127	0.64912597	0.92561618	0.8116955	0.78935088	0.766	0.77467206	0.90453011	0.805	0.72143939	0.60497967	0.53052345	0.59633832	0.82202111	0.83370779	0.46969768	0.59525877	0.8666875	0.64713566
b270	PFB0385w::acyl carrier protein, putative::100% identity to 100% of (AF038928) acyl carrier protein precursor [Plasmodium falciparum]	2	10.19	23.26	18.74	4.52	4.14	0.81	1.14	1.14	0.68	0.74737305	0.55083537	0.52624542	0.33366732	0.41347265	0.264	0.24630071	0.171791	0.19576847	0.402	0.16262505	0.2406364	0.364	0.638091236	0.37496685	0.58199726	0.888	1.07415888	1.171	1.03761815	1.17104566	1.51653095	1.9528673	1.69837491	1.439	1.48610561	1.55267218	1.541	1.74303964	1.99408801	1.791442	1.60818984	1.50506349	1.54663115	0.99524634	0.79934747	0.84397425	0.58344569
b272	PFB0390w::ribosome releasing factor, putative::100% identity to 100% of ribosome releasing factor (OO, TP) PFB0390w [imported] - malaria parasite (Plasmodium falciparum)	2	15.97	30.89	26.97	3.92	6.89	0.87	1.40	1.40	0.379	0.48120131	0.368062	0.34914358	0.26669031	0.24605428	0.123	0.18235725	0.10411576	0.17264621	0.214	0.25297229	0.41007857	0.271	0.490774651	0.44972657	0.73105868	0.768	1.05770929	1.076	1.16859773	1.37869114	1.99918663	1.7617392	2.31805227	1.555	1.88966723	1.96056243	2.096	1.26534004	1.2981269	0.91546145	1.3148298		1.15678184	0.76268647	0.5494696	0.58097947	0.36166807
b275	PFB0391c::hypothetical protein::	2	2.23	5.43	4.45	0.99	4.50	0.82	2.29	2.29	0.503	0.50909703	0.74702329	0.67172193	0.73552942	0.82821361	0.764	1.07282905	1.28062388	1.14840559	1.293	1.26228013	1.4922304	1.22	1.750962656	1.46482367	1.44238862	1.55	1.10870308	1.471	1.31444016	1.2542909	1.92881809	1.3147068	1.29837153	1.184	1.09169686	0.94397446	1.01	0.95389485	0.8544752	0.69173681	0.7136823	0.81124758	0.88477121	0.62077	0.58217614	0.84277884	0.54363942
b277	PFB0395w::hypothetical protein::100% identity to 99% of probable membrane associated protein PFB0395w - malaria parasite (Plasmodium falciparum)	1	3.35	7.57	6.26	1.31	4.79	0.83	-1.02	2.47	0.792	0.94845473	1.14359121	1.61668661	1.18123111	1.63740242	1.39	2.16105191	2.21896719	2.41550548	2.131	1.88696687	1.92366721	1.414	1.486634721	1.23470394	1.44896491	1.145	1.57258171	1.417	1.23176513	1.40020396	1.26753477	1.4306633	1.21230522	1.287	1.08836846	0.99507283	1.108	0.82450213	0.8957451	0.84307991	0.78870551	0.61732386	0.78166245	0.56400344	0.50106395	0.43633233	0.31958719
b282	PFB0410c::phospholipase, putative::100% identity to 80% of phospholipase A2-like a/b fold hydrolase PFB0410c - malaria parasite (Plasmodium falciparum)	3	2.01	5.42	2.35	3.06	0.77	0.43	-1.73	-0.63	1.674	1.6621204	2.32071879	2.02655082	1.94111579	1.70842839	1.778	1.77028632	2.07971237	1.74341847	1.669	1.14611941	1.11774898	1.034	0.954611359	0.69386385	0.71132995	0.607	0.80274049	0.822	0.67626321	0.80532774	0.97703923	1.0468073	1.00328708	1.068	1.15493538	0.92156293	1.03	0.95991313	1.08802545	0.74602292	0.96375965	0.99870714	1.0104657	0.62443236	0.57955961	0.60847438	0.5572873
b290	PFB0415c::hypothetical protein::32% identity to 44% of (AE009863) 3' exoribonuclease family protein [Pyrobaculum aerophilum]	1	3.66	8.80	6.98	1.81	3.85	0.79	-0.94	2.57	0.699	0.76945716	1.04885095	1.5028354	1.19340874	1.35329855	1.265	1.50385524	2.01724279	1.85132225	1.796	1.67013349	2.03330631	1.486	1.670149029	1.11905992	1.35580147	1.553	1.52652284	1.432	1.10728817	1.03355072	1.31625143	0.9924277	1.01722169	1.205	1.02429782	1.01210555	1.108	0.89070308	0.72597561	0.69338183	0.62326973	0.58284852	0.62061644	0.55576312	0.37285438	0.43872319	0.25703454
b295	PFB0420w::2C-methyl-D-erythritol 2,4-cyclodiphosphate synthase::100% identity to 100% of 2C-METHYL-D-ERYTHRITOL 2,4-CYCLODIPHOSPHATE SYNTHASE PRECURSOR (MECPS)	2	8.98	16.74	15.14	1.61	9.42	0.90	1.66	1.66	0.373	0.36031982	0.46112551	0.36432373	0.29956995	0.40205776	0.347	0.41681657	0.52708604	0.60426171	0.744	0.61565197	0.8785364	0.776	1.006803547	0.98122161	1.0489103	1.074	1.28142381	1.673	1.4937243	1.40113934	2.11195663	1.681769	1.65247289	1.645	1.86304062	1.61363156	1.652	1.33455008	1.3956741	0.94095949	0.91470601	0.84033609	0.84941963	0.59238674	0.54162006	0.53794394	0.35711881
b297	PFB0425c::hypothetical protein::	1	1.65	5.27	3.68	1.59	2.32	0.70	-1.03	0.84	0.972	1.03911586	1.1486217	1.42313962	1.35658905	1.61203603	1.391	1.86620146	2.18643089	2.02859292	1.491	1.42232385	1.779855	1.145	1.185267066	1.01860149	0.9831479	1.086	1.18437125	1.128	1.06455724	1.17572235	0.99057172	1.4642507	1.32706027	1.171	1.03594707	1.22904945	0.92	1.10059007	1.2981269	0.95905483	0.88969831	0.82848522	0.75122081	0.59147117	0.506297	0.60249723	0.45151645
b299	PFB0425c::hypothetical protein::100% identity to 100% of hypothetical protein PFB0430c - malaria parasite (Plasmodium falciparum)	1	0.88	3.53	1.86	1.67	1.12	0.53	0.89	-1.74	1.417	1.71674959	1.32971823	1.07779107	1.30909636	1.24041792	0.897	0.9816504	0.69497267	1.07133137	0.973	0.76666093	1.1818237	0.828	1.038792279	0.58639671	0.87683201	0.89	0.94585198	0.903	0.54342579	0.77259082	0.66489191	1.1067848	1.01230358	0.854	0.89033206	0.59794015	0.713	0.81096104	0.60310379	0.59138971	0.80698039	1.0536522	0.96136622	0.84692076	0.85167794	1.05676101	1.27038754
b303	PFB0435c::hypothetical protein::	2	14.35	33.40	26.53	6.87	3.86	0.79	-0.12	-0.12	0.974	0.80316448	0.96752518	0.80707831	0.49441217	0.45279059	0.506	0.36826691	0.34097911	0.28363306	0.231	0.10067265	0.21215872		0.541283193	0.10746713		0.707	0.21877968	0.17	0.10125369	0.17210256	0.29049552		0.55656206	1.01	1.06590218	1.4952986	1.76	2.44040602	1.67612196	2.11386864	2.33726154	2.38849383	2.60423213	2.20474071	1.71513016	2.07885446	1.19077514
b306	NULL::::	2	1.83	5.14	3.13	2.01	1.56	0.61	-1.86	-1.86	1.41	1.48196052	1.46470225	1.2068224	1.18610211	1.25310112	1.028	1.50385524	1.21034572	1.30409549	1.442	1.30874453	1.11917284	1.006	1.173481791	0.81534847	0.83847058	0.993	1.190951	0.951	0.81095853	0.44989855	1.07176605	0.8108958	0.72623558	1.071	0.97686898		0.793	0.88242794	0.80382571	0.62922549	0.9425993	0.9340659	1.21079124	1.0190517	1.04137576	1.42614913	1.15210619
b310	PFB0440c::hypothetical protein::100% identity to 100% of chromatinic RING finger DRING protein homolog PFB0440c - malaria parasite (Plasmodium falciparum)	1	10.52	19.47	16.43	3.04	5.40	0.84	-0.08	-2.05	2.268	2.74889154	1.66172861	2.34027408	2.94577101	3.10738651	1.809	3.34518991	1.82983451	2.87178475	1.683	1.88954818	2.46474313	1.275	1.076673748	1.26507498	1.34374499	0.876	0.88498846	0.706	0.85647622	0.92037459	0.6197839	0.7013369	0.62705442	0.452	0.4276922	0.40789022	0.36	0.44911295	0.45396925	0.34956973	0.5136204	0.62809739	0.64025619	0.56217228	0.6109579	0.8140885	0.7301601
b312	PFB0445c::helicase, putative::100% identity to 100% of eIF-4A-like DEAD family RNA helicase PFB0445c - malaria parasite (Plasmodium falciparum)	1	5.40	11.41	10.07	1.34	7.54	0.88	-0.79	2.66	1.008	1.26809326	1.17377398	1.84059397	1.367549	1.06792629	1.251	1.79041661	1.76866643	2.07792051	1.749	1.90503624	2.43626548	1.446	1.651629268	1.54075161	1.46211735	1.399	1.25757196	1.325	1.29586152	1.14672679	1.25490459	1.023616	0.98525418	0.959	0.96272346	0.92335583	0.9	0.71391657	0.64343575	0.58398705	0.48380353	0.40293041	0.46644429	0.34243067	0.3519222	0.37536535	0.35370682
b315	PFB0450w::Sec61-gamma subunit of protein translocation complex, putative::100% identity to 100% of protein translocation complex, sec61 gamma chain PFB0450w - malaria parasite (Plasmodium falciparum)	3	1.69	4.22	2.53	1.70	1.49	0.60	-2.90	1.73	0.666	0.73691215	0.91638218	1.01960047	0.8987098	1.17192864	0.938	1.23268767	1.5018699	1.75575037	1.337	1.47911359	1.87240754	1.265	1.309854799	1.17279342	1.25167764	1.057	1.14735958	1.16	1.13980079	0.88670233	1.21160093	0.9100586	1.00246746	1.267	1.1391257	1.25773618	1.282	1.32401807	1.27936786	1.1210907	1.16959254	0.93729799	1.0939346	0.7306408	0.6044166	0.62042868	0.43331931
b316	NULL::::	3	0.27	1.80	0.54	1.26	0.43	0.30	-0.74	-2.30	1.258	1.07514786	1.54602802	0.86020885	1.53194713	1.22012482	0.965	1.13677245	1.03725325	1.27634877	1.32	1.10094576	1.2003342	1.009	1.153278334	0.87609075	0.93273005	1.158	1.73625533	1.067	1.01532382	0.91663322	1.37308748	1.0028238	1.14263257	1.32	0.88949994	1.44330383	1.306	0.80494285	0.84415768	0.80853419	0.91278236	1.01809952	0.92306872	0.76451763	1.05838317	1.08066961	0.99856786
b319	PFB0455w::ribosomal L37ae protein, putative::	1	8.15	14.97	12.18	2.79	4.37	0.81	-0.88	2.97	1.022	1.32737168	1.0958019	1.27892819	1.69390976	2.18785376	1.491	2.75904145	1.87148074	3.42980175	2.165	2.88853054	2.67120645	1.781	1.672674473	2.23227925	2.01452158	1.373	1.45496716	1.458	1.3534554	2.11948047	1.03026668	1.6017991	1.28443702	0.898	0.81128387	0.58359678	0.579	0.51004785	0.81132935	0.47294727	0.63000255	0.50204695	0.49884992	0.4037752	0.34799743	0.41361911	0.39919968
b320	PFB0460c::hypothetical protein::100% identity to 100% of hypothetical protein PFB0460c - malaria parasite (Plasmodium falciparum)	1	9.33	20.62	18.26	2.36	7.75	0.89	2.64	1.21	0.447	0.4381954	0.58940224	0.3010731	0.26303703	0.27649397	0.242	0.25340553	0.15096785	0.21889074	0.194	0.19747327	0.32037389	0.342	0.476463881	0.4065061	0.49541007	0.723	0.65387161	0.856	0.76358295	0.99800781	1.34331621	1.3243032	1.85657302	1.656	1.90214861	1.97580224	2.304	1.69188452	1.0214308	1.1548139	1.46679988	1.39409611	1.4366485	1.22780615	0.74963357	0.82126107	0.61529067
b322	PFB0465c::hypothetical protein::100% identity to 100% of membrane transporter PFB0465c - malaria parasite (Plasmodium falciparum)	2	13.36	28.92	24.44	4.49	5.45	0.84	1.31	1.31	0.49	0.40565039	0.37393087	0.37570885	0.26669031	0.22956609	0.18	0.17406829	0.19781994	0.15568989	0.402	0.1703691	0.32891721	0.364	0.747526402	0.45323096	0.52609919	0.947	1.05853171	1.283	1.43891724	1.22623073	1.44796682	1.6129949	1.4368973	2.206	1.87302553	1.97938805	1.863	2.3080043	2.10851826	1.50027101	1.32444815	1.09243702	0.93583457	0.96045393	0.6973031	0.76866214	0.49928393
b324	NULL::::	2	15.53	29.34	26.05	3.29	7.92	0.89	1.58	1.58	0.354	0.32428785	0.45777186	0.31751825	0.2435528	0.24605428	0.219	0.17643657	0.13665193	0.14181653	0.276	0.20521732	0.39583975	0.527	0.801402186	0.57354741	0.80668544	1.11	1.15476196	1.736	1.55503387	1.62842699	2.12909751	1.8856926	1.93034406	1.944	1.82892499	1.78306288	1.812	1.37366874	1.28030585	0.81182427	0.86276691	0.60655033	0.66382389	0.5768217	0.49844746	0.53674852	0.5970935
b326	PFB0475c::hypothetical protein::88% identity to 96% of probable multiple transmembrane domain protein PFB0475c - malaria parasite (Plasmodium falciparum)	2	47.25	80.89	75.54	5.35	14.12	0.93	-1.24	-1.24	2.82	2.72448289	1.14359121	2.00504565	1.03509943	0.79523723	0.86	0.79929316	0.85505069	0.45473776	0.502	0.38074911	0.39156811	0.203	0.242440982	0.17054566	0.1589258	0.21	0.18012312	0.104	0.16720795	0.12440022	0.08209656	0.0903661	0.10983699	0.084	0.10234658	0.14433038	0.277	0.47619515	1.18651053	1.697675	1.8928933	2.24628313	1.98557981	1.65172438	3.82143039	4.39201352	4.21036223
b327	PFB0475c::hypothetical protein::88% identity to 96% of probable multiple transmembrane domain protein PFB0475c - malaria parasite (Plasmodium falciparum)	2	57.73	97.85	92.91	4.94	18.80	0.95	-1.11	-1.11	2.709	2.81049458	1.14023761	2.24286805	1.10694745	0.60752576	0.726	0.66548553	0.7170973	0.49481638	0.407	0.32008739	0.28050514	0.123	0.177621695	0.11447586	0.08110696	0.176	0.0863604	0.069	0.05852278	0.06360312	0.04871664	0.071973	0.06967272	0.071	0.0715594	0.15688085	0.317	0.46491087	1.10397072	1.40156896	1.71495358	2.31523367	2.14171582	1.85223857	3.86460299	4.48884354	4.48331928
b328	PFB0480w::syntaxin, putative::100% identity to 100% of syntaxin PFB0480w - malaria parasite (Plasmodium falciparum)	2	19.97	40.27	35.18	5.09	6.92	0.87	-1.16	-1.16	3.281	3.39049334	1.43871153	1.89119444	1.19097317	1.12626906	0.82	0.89876075	0.76264797	0.52256306	0.585	0.38978383	0.42716522	0.348	0.425113541	0.25465037	0.26085753	0.421	0.41946479	0.283	0.32698441	0.32549831	0.21832272	0.3046857	0.27623183	0.328	0.23797661	0.24025182	0.313	0.53111178	1.22684249	1.3727809	1.70533523	1.89614303	1.87166915	1.73595867	2.66623606	3.72257223	3.39717781
b342	PFB0485c::hypothetical protein::100% identity to 100% of probable multiple transmembrane domain protein PFB0485c - malaria parasite (Plasmodium falciparum)	1	19.11	35.33	32.26	3.08	10.49	0.91	0.11	-2.09	2.952	3.29169592	3.17002813	3.38390971	2.21267723	2.46688441	2.629	2.87153459	2.73954596	2.59277615	1.935	1.56946075	1.56627243	1.227	1.088459023	1.10270623	0.88231221	0.905	0.84139704	0.643	0.74593317	0.63135451	0.53588302	0.5349993	0.41639695	0.397	0.3153606	0.20797918	0.222	0.2482534	0.32640763	0.30021871	0.29913099	0.33828917	0.47037225	0.41018433	0.77449052	0.75790326	0.96899749
b343	PFB0490c::hypothetical protein::100% identity to 100% of hypothetical protein PFB0490c - malaria parasite (Plasmodium falciparum)	1	2.05	6.86	5.09	1.77	2.87	0.74	-0.76	2.38	1.237	1.94688929	1.39511427	2.1441971	1.95207575	1.26958938	1.242	1.63647868	1.2454848	1.73571106	1.31	1.44942806	1.95356882	0.976	1.029532449	1.26273877	1.3744341	1.071	1.07827127	1.338	1.24569912	1.38056179	1.40015236	1.1179806	1.22214144	1.144	1.11665942	0.98252231	1.173	0.70940288	0.87886194	0.63498314	0.62615526	0.61085969	0.6137425	0.41934022	0.42910962	0.43513688	0.41057288
b344	PFB0495w::hypothetical protein::100% identity to 100% of hypothetical protein PFB0495w - malaria parasite (Plasmodium falciparum)	2	1.58	3.87	2.86	1.01	2.83	0.74	-3.01	-3.01	1.437	1.50288233	1.41523605	1.51042553	1.25307921	0.93094765	0.901	1.30847251	1.33918902	1.38116971	1.469	1.16160747	1.25017018	1.141	1.621324133	1.35385228	1.33059255	1.532	2.26675491	1.83	1.42776997	1.31602333	1.60855127	1.1411719	1.00082802	1.035	0.81294802	0.66876064	0.845	0.7304668	0.64062193	0.68104408	0.75504129	0.79508723	0.96824017	0.62260121	1.00474446	0.94558593	0.97923338
b345	PFB0500c::rab5 protein, putative::100% identity to 100% of RAB GTPase PFB0500c - malaria parasite (Plasmodium falciparum)	2	8.72	19.91	17.58	2.33	7.55	0.88	1.30	1.30	0.51	0.49049987	0.46447916	0.47184984	0.34219167	0.40713105	0.215	0.21551311	0.22905467	0.2512619	0.258	0.28265782	0.44425182	0.478	0.54717583	0.60391858	0.74421118	0.779	0.95160932	1.155	1.36831836	1.41891074	1.75379905	1.7225538	1.63607933	1.939	1.50524359	1.66204052	1.804	1.41128294	1.815877	1.45832264	1.67359465	1.24218916	1.40227884	1.10969509	0.91054963	0.75670784	0.63348778
b347	PFB0501c::hypothetical protein::	2	3.69	8.38	6.18	2.20	2.82	0.74	1.18	1.18	0.801	0.77294415	0.96081788	0.88424409	0.65759259	0.30059208	0.517	0.5269414	0.44899921	0.50560677	0.937	0.51497931	0.6151179	0.543	0.79971854	0.54317627	0.73982701	0.948	1.20411071	1.001	1.12215101	1.20378252	1.3559465	1.4210669	1.38197879	1.449	1.46114305	1.59749524	1.568	1.33605463	2.05411712	1.28806161	1.19363853	1.1861667	1.28247632	0.73247201	0.81766313	0.79137532	0.69149115
b351	PFB0505c::beta-ketoacyl-acyl carrier protein synthase III precursor, putative::72% identity to 43% of 3-ketoacyl carrier protein synthase III, FabH (OO, TP) PFB0505c - malaria parasite (Plasmodium falciparum)	3	0.28	2.10	0.70	1.40	0.50	0.33	-1.90	2.48	0.86	1.08560877		0.96646993	1.33832261	1.08568278	0.788	1.74541938	1.06848796	1.84207346	1.122	1.45330011	1.27437615	0.929	1.128865836	1.15877601	1.14426579	0.908	1.04783956	0.85	0.97630858	1.36746709	1.08259204	1.2283392	1.14509153	1.11	1.09668931	1.31690266	1.298	0.89371218	1.07301828	0.85377264	0.72426253	0.82525313	0.83468982	0.69401723	0.6907618	1.10577369	0.7585931
b361	PFB0510w::hypothetical protein::100% identity to 100% of GAF domain protein (cyclic nt signal transduct.) PFB0510w - malaria parasite (Plasmodium falciparum)	2	1.52	4.92	3.16	1.76	1.80	0.64	-0.02	-0.02	0.789	0.95891564	0.91889732	0.98418011	0.83295059	0.66586849	0.731	0.90468143	0.65853216	0.75532717	1.081	0.62081468	0.85433043		0.761837121	0.66466086	0.66858442	1.057		0.608	0.83232399	0.72208249	0.7920965	0.6949393	0.75984242	1.575	0.97936526	1.99193846	2.258	1.31348616	1.34408662	1.21321259	1.59953326	1.59232926	1.89425487	1.36422911	1.46786881	1.33649189	1.04064874
b362	PFB0515w::hypothetical protein::100% identity to 100% of glycosyl transferase (novel euk. family) PFB0515w - malaria parasite (Plasmodium falciparum)	2	4.34	11.66	8.36	3.30	2.53	0.72	0.03	0.03	0.809	0.72761356	1.02369857	0.90195427	0.52607406		0.458	0.51983659	0.37872109	0.41157621	1.049	0.35493563	0.36736205	0.455	0.744159159	0.183395		0.77	0.84221956	0.458	0.42823811	0.44054513	0.56745865	0.6445582	0.70082556	0.976	0.79630632	1.51591723	1.591	1.26458772	1.91342408	1.56442729	1.86403813	2.50053874	2.40685256	1.52995089	1.59084532	1.62459069	1.15893016
b363	PFB0520w::protein kinase, putative::100% identity to 100% of novel serine/threonine-specific protein kinase (EC 2.7.1.-) PFB0520w - malaria parasite (Plasmodium falciparum)	2	15.10	27.28	24.44	2.84	8.61	0.90	1.57	1.57	0.4	0.53001883	0.45441822	0.34914358	0.30565875	0.31327528	0.173	0.39905452	0.20042284	0.3082968	0.283	0.34461021	0.57809689	0.525	0.723955752	0.87141826	1.10809648	1.072	1.5034934	1.647	1.63120639	2.25510475	2.13541281	2.097613	2.25329763	2.08	2.23581511	1.86464089	1.889	1.22095533	0.92388372	0.82580703	0.92432442	0.91575093	1.05465511	0.82586219	0.49190612	0.55109369	0.36166807
b364	PFB0525w::asparagine -- tRNA ligase, putative::100% identity to 100% of asparagine--tRNA ligase (EC 6.1.1.22) (OO, TP) PFB0525w - malaria parasite (Plasmodium falciparum)	2	4.74	10.29	8.89	1.40	6.35	0.86	2.06	2.06	0.454	0.45330556	0.67575846	0.63503649	0.84025716	1.03875491	0.713	1.27886909	0.93834331	1.56306487	1.147	1.5617168	2.04042573	1.217	1.184425217	1.2148458	1.44019657	1.37	1.33899746	1.25	1.53459727	1.54985833	1.73034286	1.5250279	1.70739131	1.399	1.27059528	1.28283712	1.154	0.81547477	0.80476366	0.61359768	0.69733112	0.68627452	0.5666071	0.58231522	0.47620699	0.44589576	0.33209773
b366	PFB0530c::hypothetical protein::100% identity to 100% of hypothetical protein PFB0530c - malaria parasite (Plasmodium falciparum)	2	11.54	20.51	19.08	1.43	13.30	0.93	1.25	1.25	0.589	0.52304489	0.4208818	0.37823888	0.32392523	0.39952111	0.243	0.29129796	0.26939953	0.28671603	0.261	0.24264689	0.35881877	0.292	0.535390505	0.33758697	0.52281108	0.667	0.82083506	1.001	0.9623746	1.22997215	1.84221077	1.7361487	1.67624362	1.999	1.74488425	1.87898431	1.798	1.74680115	1.62547259	1.38347363	1.24365393	0.96854123	1.00260978	0.83868045	0.62273225	0.63716471	0.46175231
b37	PFB0060w::rifin::99% identity to 100% of rifin PFB0060w - malaria parasite (Plasmodium falciparum)	2	1.08	3.77	1.66	2.11	0.79	0.44	-1.28	-1.28	0.973	0.68693233	0.89961389	0.74003258	1.24333708	0.89670297	0.894	1.06335593	1.17260378	0.94955414	0.915	1.3268139	0.7233331	0.915	1.133916725	0.82352529	0.88121618	0.86	0.74516689	0.57	1.02739985	0.72208249	0.85254119	0.815694	0.64016931	0.791	0.64736291	0.66248544	1.009	0.79365853	1.44632358	0.76658583	0.90412584	1.50183153	1.16954769	1.08588973		1.57796898	1.50922499
b370	PFB0535w::hypothetical protein::63% identity to 100% of probable multiple-TM membrane protein PFB0535w - malaria parasite (Plasmodium falciparum)	2	15.87	34.84	30.13	4.71	6.39	0.86	1.14	1.14	0.569	0.46725346	0.65060618	0.390889	0.28252124	0.28029894	0.182	0.13854414	0.11713023	0.11869427	0.22	0.09421927	0.14666005	0.168	0.441107907	0.21727051	0.3452526	0.906	0.62755225	1.038	1.00417655	1.07751163	1.73485366	1.5338246	1.62624311	2.154	1.73406732	2.25460202	2.379	1.99430225	1.9612598	1.59321546	1.3802346	1.22926095	1.51520747	1.07124026	0.72216005	0.787789	0.58913229
b371	PFB0535w::hypothetical protein::63% identity to 100% of probable multiple-TM membrane protein PFB0535w - malaria parasite (Plasmodium falciparum)	2	10.63	25.47	20.60	4.88	4.22	0.81	1.15	1.15	0.486	0.46027951	0.56005787	0.40480415	0.28861007	0.36654477	0.249	0.20130346	0.13274759	0.18806105	0.541	0.10196333	0.14666005	0.306	0.492458247	0.28502153	0.37374963	0.811	0.62261738	1.009	0.7719433	0.92318057	1.78627682	1.3307008	1.44181531	1.768	1.95456999	1.89063833	2.317	1.83180906	1.26060882	1.64174397	1.32637179	1.24757592	1.29622421	0.91009648	0.86868527	0.70410884	0.52885427
b372	PFB0540w::hypothetical protein::100% identity to 100% of hypothetical protein PFB0540w - malaria parasite (Plasmodium falciparum)	2	1.46	4.05	2.92	1.13	2.58	0.72	1.09	1.09	0.692	0.72063965	0.79145904	0.78304307	0.90966968	0.86753158	0.71	1.03612075	0.74963344	1.2424361	0.84	1.01576123	1.2572896	0.825	0.863696053	0.7779686	0.94807461	1.02	0.94831944	0.843	0.74221749	1.01484394	1.28738236	1.2171434	1.25410885	1.292	1.43035582	1.38144795	1.43	1.45341079	1.12835741	1.00511578	1.2330737	1.08381817	1.16561979	1.08405857	0.69861135	0.80452504	0.48904804
b374	PFB0545c::ribosomal protein L7/L12, putative::98% identity to 94% of ribosomal protein L7/L12 (OO) PFB0545c - malaria parasite (Plasmodium falciparum)	2	8.32	12.73	11.81	0.92	12.79	0.93	2.16	2.16	0.842	0.90544882	0.92308937	0.8690639	0.84025716	1.06792629	0.721	0.94020561	1.07239233	1.07287283	1.081	1.36553411	1.74283398	1.133	1.520307049	1.24521697	1.6966699	1.564	1.94598763	2.194	1.98141399	1.85664991	2.19315095	1.9128824	1.81394968	1.409	1.3404905	1.10981999	1.051	0.69360492	0.63593211	0.54121618	0.50977305	0.42878689	0.56857105	0.42483375	0.37808743	0.43752774	0.42308342
b379	PFB0550w::peptide chain release factor subunit 1, putative::100% identity to 100% of translation releasing factor eRF-1 PFB0550w - malaria parasite (Plasmodium falciparum)	2	5.83	12.55	11.54	1.02	11.37	0.92	2.57	2.57	1.128	1.03562887	1.34648642	1.32952866	1.19219092	1.63359743	1.147	1.49438211	1.75825483	1.87598604	1.516	1.52299643	1.88237469	1.473	1.5666065	1.30245493	1.5169193	1.497	1.3192579	1.729	2.00092172	1.55921183	1.62027936	1.4010744	1.23033822	1.291	0.94358548	0.81309104	0.734	0.6319177	0.53932296	0.44580421	0.40685664	0.31135531	0.36628152	0.3653204	0.36892961	0.38492878	0.36280541
b380	NULL::::37% identity to 98% of hypothetical protein PFB0555c - malaria parasite (Plasmodium falciparum)	2	1.68	4.57	2.56	2.01	1.27	0.56	1.50	1.50	1.057	1.51450553	1.19557266	1.25615787	1.19219092	1.08695109	0.805	0.98283452	0.74182478	0.78615683	0.915	0.89314706	1.10920561	0.873	1.271131582	0.7791367	0.94478647	1.043	1.00507056	1.013	1.09335418	1.37307917	1.79529841	1.5994	1.23771528	1.164	1.35962848	1.33483188	1.532	0.97721564	1.26623657	0.92697664	0.86276691	0.57422967	0.59410276	0.8542455	0.63189008	0.84756057	0.54477676
b381	PFB0555c::hypothetical protein::41% identity to 97% of hypothetical protein PFB0555c - malaria parasite (Plasmodium falciparum)	2	0.97	3.33	2.17	1.16	1.87	0.65	2.05	2.05	1.044	1.01819406	1.33223348	1.27386805	1.03144611	1.31017558	1.022	1.184138	1.08670822	1.37037927	1.263	1.25324545	1.58478294	1.278	1.282075109	1.01860149	1.1957796	1.331	1.17779139	1.101	0.89827822	1.12334332	1.34151191	1.1587653	1.07951727	1.319	1.17906591	1.17884758	1.209	1.20139595	0.70627863	0.76411831	0.92336254	0.73260073	0.75613074	0.63267268	0.41079397	0.59652008	0.53340356
b383	PFB0560w::hypothetical protein::40% identity to 99% of hypothetical protein PFB0560w - malaria parasite (Plasmodium falciparum)	2	1.83	4.84	4.16	0.68	6.09	0.86	2.14	2.14	0.869	0.95891564	0.91889732	1.1777271	1.05945469	1.10470758	1.047	1.23031942	1.24938909	1.47674168	1.334	1.57462354	1.87952695	1.35	1.503470885	1.42510765	1.44896491	1.616	1.26661917	1.161	1.13422715	1.30199324	1.30903414	1.2571284	1.18525582	1.152	1.28640496	1.1169917	1.224	1.060719	0.85166132	0.77563355	0.84833938	0.7616893	0.75416679	0.6427442	0.47751528	0.56782972	0.48904804
b387	PFB0570w::hypothetical protein::100% identity to 54% of probable secreted protein (thrombospondin domain) PFB0570w - malaria parasite (Plasmodium falciparum)	2	51.63	89.58	85.15	4.42	19.25	0.95	-1.14	-1.14	3.567	2.38392256	1.29534341	1.28398818	0.78911107	0.6417704	0.631	0.62522486	0.69757561	0.43623996	0.341	0.35235428	0.31895003	0.138	0.187723411	0.08994532	0.07891488	0.15	0.05263872	0.087	0.06409638	0.08230992	0.07307496	0.0711733	0.0819679	0.133	0.11149953	0.12998699	0.245	0.45663578	0.81039141	1.05364429	1.51392986	2.20426629	1.87265106	1.77258223	3.35699771	3.7452852	4.93369829
b388	PFB0575c::hypothetical protein::100% identity to 100% of hypothetical protein PFB0575c - malaria parasite (Plasmodium falciparum)	2	4.68	9.28	6.86	2.42	2.83	0.74	2.18	2.18	0.734	0.65438731	0.84763254	0.87538896	0.70995642	0.8396285	0.68	0.76850555	1.18691966	0.9880912	1.333	1.29970969	1.46802443	1.465	1.569973793	1.55476902	1.51911148	1.162	1.94269775	2.218	2.00928218	1.46661308	1.90445982	1.4306633	1.15656708	1.671	1.0401075	1.26670079	1.454	1.1487361	1.03174832	0.79290638	0.77043064	0.538677	0.68542764	0.48251594	0.36762133	0.50566732	0.35484416
b389	PFB0580w::hypothetical protein::100% identity to 100% of hypothetical protein PFB0580w - malaria parasite (Plasmodium falciparum)	2	7.70	16.70	14.61	2.09	6.98	0.87	1.85	1.85	0.649	0.60324511	0.71600212	0.50474017	0.36532921	0.54030474	0.533	0.43576278	0.30063427		0.842	0.34202886	0.47415338	0.965	1.299753121	1.04313206	1.05658255	1.621	2.895952	2.282	2.2220077	1.82484832	2.50349409	2.4278892	2.21723163	2.314	1.67332488	1.4217887	1.194	0.89295995	0.78412873	0.82909715	0.76658328	0.79185521	0.79344633	0.79931009	0.73655097	0.92167733	0.71423761
b391	PFB0585w::Leu/Phe-tRNA protein transferase, putative::100% identity to 100% of Leu/Phe-tRNA protein transferase, 1st euk. member (OO) PFB0585w - malaria parasite (Plasmodium falciparum)	1	13.30	31.99	28.53	3.47	8.23	0.89	2.09	0.38	1.042	1.01703175	0.5206526	0.71726234	0.41525751	0.51620665	0.297	0.24156415	0.24857638	0.17264621	0.167	0.09034725	0.08828081	0.159	0.196141493	0.06775102	0.11727628	0.296	0.1809456	0.344	0.37714679	0.41809698	0.70188048	0.7637135	0.8041051	1.121	1.10584229	1.46930127	1.513	1.81826805	2.07569004	2.28330721	2.40266624	1.89614303	1.85792126	1.57573035	1.73344589	1.66284456	1.30109528
b392	PFB0590w::hypothetical protein::100% identity to 100% of hypothetical protein PFB0590w - malaria parasite (Plasmodium falciparum)	2	11.04	24.90	22.89	2.01	11.39	0.92	1.20	1.20	0.646	0.73691215	0.51646056	0.42504436	0.26912585	0.4286925	0.181	0.24393243	0.22905467	0.26359377	0.194	0.13552087	0.20361542	0.226	0.399017472	0.3002071	0.49431405	0.728	0.70486535	1.111	1.01346587	1.17291631	2.04429459	1.8433086	2.2746093	2.07	1.8821786	1.81533564	1.966	1.34432968	1.50635247	1.38840867	1.55721244	1.17862526	1.11259242	0.93847973	0.87522665	0.76029409	0.69376583
b396	PFB0595w::heat shock 40 kDa protein, putative::100% identity to 100% of protein with DnaJ domain, DNJ1/SIS1 family PFB0595w - malaria parasite (Plasmodium falciparum)	1	7.27	16.08	15.04	1.05	14.38	0.93	-1.02	2.45	0.621	0.59278421	0.87697686	1.01707048	0.90601644	1.12880567	0.986	1.43162283	2.02375002	2.1318724	1.765	1.65077338	2.03615405	1.903	1.918482748	1.71596973	1.64186795	1.623	1.86456213	1.789	1.78540927	1.58165993	1.50029207	1.2379356	1.08033689	1.309	0.95773101	0.79067951	0.857	0.61762433	0.75599011	0.50996054	0.49534553	0.33828917	0.32405605	0.37447632	0.38855351	0.31081205	0.2877422
b397	PFB0600c::hypothetical protein::100% identity to 80% of hypothetical protein PFB0600c - malaria parasite (Plasmodium falciparum)	2	19.69	35.21	31.76	3.45	9.21	0.90	1.51	1.51	0.399	0.37426768	0.33704083	0.31878328	0.26790808	0.29171384	0.156	0.18117311	0.13665193	0.20039291	0.275	0.25297229	0.41007857	0.464	0.80897847	0.62611287	0.90532901	1.048	1.38587875	1.69	1.92753602	1.76498655	2.29419286	2.0456327	2.34264261	2.453	1.91546201	1.84043646	2.001	1.35410936	1.30469265	1.02650124	1.05994327	0.69812539	0.78951837	0.71690696	0.58348442	0.49969017	0.36053076
b403	PFB0605w::Ser/Thr protein kinase, putative::	2	13.18	25.57	21.34	4.23	5.05	0.83	1.52	1.52	0.544	0.49863613	0.6807889	0.42124933	0.31540088	0.29425046	0.474	0.18472553	0.1548722	0.24817892	0.468	0.22070543	0.40865471	0.383	0.85106893	0.60391858	0.93273005	1.24	1.32337029	1.712	1.8142061	1.587272	2.21209623	1.9704608	1.95985252	1.953	1.8721935	1.71493179	1.601	1.25856944	1.20433169	0.97879528	0.82333162	0.68088776	0.71488725	0.68486134	0.69599486	0.50805819	0.39465039
b405	PFB0610c::hypothetical protein::100% identity to 97% of hypothetical protein PFB0610c - malaria parasite (Plasmodium falciparum)	2	5.03	8.43	7.19	1.24	5.78	0.85	1.94	1.94	0.658	0.65438731	0.80990408	0.89689421	0.70143203	0.53523145	0.66	0.69035246	0.90320423	0.94492965	1.275	0.98478504	1.22454026	1.079	1.138967615	1.168121	1.29223118	1.468	1.74448012	1.666	1.60333831	1.74160307	1.93964409	1.5602147	1.52132418	1.848	1.42286709	1.4961951	1.27	0.96818818	0.8957451	0.67857652	0.70887312	0.64425768	0.79050035	0.66563393	0.57825136	0.67661393	0.43218197
b413	PFB0615c::hypothetical protein::59% identity to 100% of probable membrane associated protein PFB0615c - malaria parasite (Plasmodium falciparum)	2	2.76	7.36	5.02	2.34	2.15	0.68	1.52	1.52	1.066	0.85779361	1.10167075	0.74888771	0.8183374	0.86118998	0.517	0.82652834	0.61298152	0.75070269	1.41	0.50981664	0.88138422		1.013538033	0.68451894	0.83299039	1.759		1.286	1.08685157	1.58259531	2.02354491	1.8465073	1.66148929	2.037	1.69412711	2.39713941	1.775	0.89897822	0.937953	0.84143489	0.91374419	0.96099979	1.00260978	0.74895264	0.80588877	0.95634481	0.55501265
b424	PFB0620w::hypothetical protein::100% identity to 63% of YOU2-like small euk. C2C2 zinc finger protein PFB0620w - malaria parasite (Plasmodium falciparum)	2	13.17	27.13	25.58	1.55	16.52	0.94	2.50	2.50	0.409	0.51258402	0.49550033	0.90448426	0.84391047	0.75338265	1.025	1.47780425	2.06669791	1.95768465	1.752	2.01216234	2.64557653	1.962	2.035494148	2.05005235	1.8183304	2.295	2.0775845	2.158	2.22014997	1.59756067	1.87649273	1.3011119	1.10656667	1.149	0.99933527	0.69475803	0.7	0.48070884	0.48398372	0.3775353	0.30201651	0.29842707	0.30048832	0.310385	0.26296047	0.24028164	0.21154171
b428	PFB0630c::hypothetical protein::100% identity to 100% of hypothetical protein PFB0630c - malaria parasite (Plasmodium falciparum)	2	9.14	20.24	17.34	2.90	5.98	0.86	2.73	2.73	1.028	1.27158025	1.65418297	1.22453258	1.8692677	1.45476413	0.891	1.5535891	0.80559572	1.59543589	1.01	1.79532897	2.32662638	1.269		1.49636302	1.9082057	1.327	1.53145775	1.402	1.62098809	1.80520615	1.36857668	1.2499311	1.24099405	0.781	0.88117909	0.7126873	0.606	0.38592119	0.33766309	0.24017496	0.25969573	0.33182503	0.33878586	0.31313179	0.26426873	0.39688308	0.33550968
b431	PFB0640c::hypothetical protein, conserved::	2	3.09	6.56	5.30	1.26	4.22	0.81	-1.44	-1.44	1.647	1.65398418	1.42194334	1.74698301	1.49054311	1.15417214	1.4	1.89817327	1.37432802	1.63397295	1.184	1.24808273	1.46375275	0.831	0.878006773	0.91347063	0.75845965	0.845	0.68019098	0.59	0.74035959	0.62574249	0.58730618	0.6701486	0.69918617	0.743	0.81627637	0.75482101	0.968	0.86587775	0.9623398	0.91463889	1.04166833	1.31329451	1.26578257	1.10145472	1.14342013	1.30301983	1.08841622
b432	PFB0635w::T-complex protein 1, putative::	2	9.34	17.56	16.63	0.93	17.85	0.95	2.44	2.44	0.828	0.96007794	1.00441514	1.20935239	1.25916802	1.39007976	0.981	1.50622348	1.46803224	1.76808208	1.476	1.47653227	2.39212505	1.539	1.984143908	1.86432106	2.55706126	1.917	1.80123125	1.87	1.9981349	2.05213597	1.49127048	1.6673745	1.40574951	1.304	1.09419314	0.82205565	0.647	0.58377163	0.65938097	0.36602006	0.3712687	0.34152122	0.33878586	0.36898277	0.32575699	0.3502613	0.30707668
b437	PFB0645c::Ribosomal protein L13, putative::100% identity to 100% of ribosomal protein L13 (OO) PFB0645c - malaria parasite (Plasmodium falciparum)	2	6.43	12.10	10.62	1.48	7.20	0.88	1.31	1.31	0.741	0.60556979	0.5801797	0.48829503	0.45300822	0.48196197	0.39	0.50089038	0.45680791	0.36841466	0.423	0.37300508	0.4883922	0.623		0.53499942	0.68721705	0.914	1.08238367	1.211	1.25220173	1.4348116	1.52555255	1.8225163	1.73771939	1.676	1.57264253	1.57956601	1.36	1.23148724	2.02410257	0.9352018	1.06379056	1.18077994	1.15874579	0.83868045	0.75225006	0.73279917	0.62666387
b443	PFB0660w::hypothetical protein::100% identity to 100% of hypothetical protein PFB0660w - malaria parasite (Plasmodium falciparum)	2	3.59	11.11	7.80	3.30	2.36	0.70	2.88	2.88	0.847	1.12047839	1.56614991	1.56608614	1.05701912	1.85048033	1.336	1.61161175	2.26842216	1.88831794	4.46	1.17967692	1.423884	1.542	1.420973561	1.3094637	1.30428766	1.018	1.893349	2.12	1.96562217	1.85290849	1.60404048	1.5682117	1.39673301	1.501	0.96105931	0.82743441	0.792	0.46265405	0.66219479	0.60208244	0.49919288	0.45356604	0.50474183	0.47702242	0.50368047	0.57619773	0.48563605
b444	PFB0665w::Ser/Thr protein kinase, putative::100% identity to 100% of Ser/Thr protein kinase PFB0665w - malaria parasite (Plasmodium falciparum)	2	86.07	149.61	141.35	8.26	17.12	0.94	-1.29	-1.29	4.192	3.41490199	1.5150069	2.1644372	1.28352328	0.98802204	0.84	0.90468143	0.73531755	0.49019189	0.521	0.37816779	0.32322167	0.152	0.314836577	0.08410471	0.0712426	0.277	0.03536664	0.079	0.04644665	0.03460758	0.0270648		0.01885262	0.037		0.09233559	0.19	0.3761415	0.60216584	1.13178343	1.54663233	2.0458953	1.93942632	2.21664339	2.97891023	4.30594246	4.77674798
b449	PFB0670c::hypothetical protein::99% identity to 100% of probable coiled-coil domain protein PFB0670c - malaria parasite (Plasmodium falciparum)	2	72.37	120.41	115.26	5.14	22.41	0.96	-1.17	-1.17	3.347	2.54548525	1.42026654	1.46741504	1.09842314	1.03241331	0.677	0.6927207	0.70928864	0.49019189	0.36	0.30718066	0.32891721	0.113	0.242440982	0.10746713	0.0767228	0.266	0.05263872		0.05109131	0.06266778	0.02977128			0.073	0.04576473	0.18556764	0.342	0.67555014	1.06645253	1.34563784	1.66205265	2.29368661	2.45202402	2.45927484	3.58201851	4.97657938	5.46255273
b453	PFB0675w::hypothetical protein::100% identity to 100% of probable secreted protein PFB0675w - malaria parasite (Plasmodium falciparum)	2	14.07	28.70	26.81	1.89	14.20	0.93	-1.98	-1.98	2.938	2.29093661	2.00631504	2.82350916	2.23094367	1.91770131	1.85	2.06276838	2.64974611	2.16116049	1.726	2.04571992	1.73429079	1.547	1.968149492	1.28026056	1.05219838	1.362	1.22385027	0.978	0.96794824	0.60142363	0.50069881	0.4206422	0.37705235	0.382	0.27209212	0.23218366	0.231	0.35658215	0.34891852	0.52476586	0.63481179	0.84572292		0.72789407	1.32265192	1.517002	1.71962931
b456	PFB0680w::hypothetical protein::46% identity to 100% of hypothetical protein PFB0680w - malaria parasite (Plasmodium falciparum)	2	58.25	96.69	91.79	4.89	18.76	0.95	-0.62	-0.62	1.305	1.24135985	0.76295312	0.68057698	0.73309393	0.6468437	0.409	0.49615382	0.30323714	0.32525312	0.175	0.15617167	0.17656161	0.093	0.1868816	0.03971612	0.03945744	0.223	0.02796432		0.02322333	0.0374136	0.04420584	0.0647757	0.15000126	0.254	0.38359164	0.83191671	1.198	1.6738296	1.35534213	1.87862876	2.50462103	2.97672911	3.94660982	4.21262944	3.60033439	3.98795777	3.05370682
b457	PFB0680w::hypothetical protein::46% identity to 100% of hypothetical protein PFB0680w - malaria parasite (Plasmodium falciparum)	2	43.62	76.56	69.32	7.24	9.58	0.91	-0.61	-0.61	1.165	0.98913603	0.68665779	0.72358747	0.6113175	0.6531853	0.416	0.38839727	0.32275885	0.22968112	0.215	0.14842763	0.18083327	0.181	0.205401398	0.05256545	0.05151388	0.337	0.04770384	0.077	0.04273092	0.0514437	0.07127064	0.07997	0.16639483	0.353	0.4326847	0.99507283	1.316	1.82202937	1.28218174	2.10646613	2.51520115	3.01982323	3.38785865	3.5085409	3.5519285	3.54206212	2.45888793
b458	PFB0685c::acyl-CoA synthetase::100% identity to 100% of ATP-dept. acyl-CoA synthetase (TP) PFB0685c - malaria parasite (Plasmodium falciparum)	2	7.72	18.07	14.67	3.40	4.32	0.81	1.10	1.10	0.726	0.58813491	0.71432532	0.45034464	0.56747801	0.45532724	0.328	0.27590415	0.19391561	0.23584705	0.455	0.16907842	0.32464555	0.526	0.611995141	0.25348225	0.32771595	0.872	0.68430337	0.784	0.84440008	0.87547823	1.71681048	1.487442	1.77706406	1.551	1.64253774	1.94532261	2.33	1.61966539	1.62641047	1.23953309	1.3609979	1.077354	1.24319684	0.94397331	0.6606718	0.89537783	0.67329404
b461	PFB0687c::RING zinc finger protein, putative::27% identity to 47% of (NC_003076) putative protein [Arabidopsis thaliana]	1	0.97	3.00	2.23	0.77	2.89	0.74	2.67	-0.48	0.833	0.76364556	0.74534649	0.75394777	0.63932607	0.82948191	0.691	0.69153658	1.00081273	0.9634275	0.96	0.82861338	1.0380114	0.923	0.986600191	0.95318672	0.83189436	0.996	0.95325435	1.042	0.99953188	0.9241159	0.75601008	0.9244532	0.93115537	1.089	0.88117909	1.13402442	1.048	1.45115392	1.73239919	1.53563923	1.56586903	1.69144584	1.54957701	1.2479492	1.68634847	1.57318718	1.12253581
b466	PFB0700c::hypothetical protein::100% identity to 100% of hypothetical protein PFB0700c - malaria parasite (Plasmodium falciparum)	2	1.00	2.86	2.20	0.67	3.30	0.77	-2.23	-2.23	1.386	1.52264175	1.5762108	1.37380407	1.52585832	1.41037294	1.263	1.62818975	1.21945581	1.84669776	1.508	1.4700789	1.68587868	1.202		1.20783716	1.49061442	1.075	1.38012142	1.214	1.0859227	1.29638127	1.08710284	1.1171809	0.91967982	0.845	0.84623143	0.65889958	0.657	0.70112774	0.67157437	0.676109	0.83872097	0.95992238	1.08509676	0.91833679	0.92232398	1.2073853	0.88483573
b467	PFB0705w::hypothetical protein::100% identity to 100% of hypothetical protein PFB0705w - malaria parasite (Plasmodium falciparum)	1	2.46	6.69	4.98	1.72	2.90	0.74	-0.49	-2.70	1.57	2.20608716	1.70281063	2.09106649	1.58796428	1.9215063	1.355	1.82712491	1.49275965	1.95614328	1.856	1.06093488	1.65312934	1.071	1.232408365	1.14125421	1.44129266	1.159	1.10212323	1.503	1.08499373	1.25803233	1.43623873	1.1531674	1.06968105	1.036	0.87618654	0.65979603	0.82	0.51832299	0.44834152	0.65554604	0.66847601	0.57638442	0.74238291	0.65098451	0.5429283	0.78898449	0.60619208
b468	PFB0710c::hypothetical protein::100% identity to 100% of probable integral membrane protein PFB0710c - malaria parasite (Plasmodium falciparum)	2	1.32	3.83	2.93	0.89	3.29	0.77	2.39	2.39	0.99	1.20184099	1.3054044	1.28272326	1.49054311	1.5194485	1.171	1.61279594	1.15047915	1.68638347	1.512	1.4933109	1.8894941	1.36	1.097718953	1.26273877	1.3799143	1.311	1.32090284	1.367	1.2865722	1.38991519	1.60674698	1.2923152	1.27132213	1.199	1.17823378	1.13133501	1.168	0.96292222	0.85541314	0.73368518	0.79447651	0.67442359	0.82388792	0.58597759	0.54423659	0.60369265	0.46288965
b471	PFB0715w::DNA-directed RNA polymerase II second largest subunit, putative::100% identity to 98% of DNA-directed RNA polymerase (EC 2.7.7.6) II second largest chain - malaria parasite (Plasmodium falciparum)	1	2.22	4.89	3.92	0.96	4.07	0.80	-0.86	2.82	1.069	1.09258268	1.27689843	1.88739938	1.24090158	1.46491072	1.289	1.41859727	1.73873315	1.74495984	1.376	1.51008969	2.18566189	1.317	1.483267428	1.47416866	1.32511235	1.409	1.25757196	1.295	1.27821185	1.00829647	1.32527302	0.9804322	0.97623768	1.087	1.02845825	1.05065351	0.939	1.0027932	0.92669754	0.68433416	0.61365138	0.56668823	0.57740894	0.58597759	0.54685311	0.57619773	0.45834036
b475	PFB0720c::hypothetical protein, conserved::	2	6.79	13.71	11.62	2.09	5.55	0.85	1.13	1.13	0.574	0.67182213	0.83086431	0.54648563	0.43352399	0.49971847	0.362	0.58259591	0.46461657	0.50252379	0.63	0.42721343	0.55531474		0.875481328	0.57354741	0.57432495	1.043	1.21315802	1.18	0.82675036	1.18507574	1.66719172	1.5554165	1.46722538	2.382	1.9678834	2.10041041	1.886	1.6098857	1.83182216	1.38676365	1.4235173	1.22171938	1.32666574	0.78923857	0.73785922	0.75790326	0.63803707
b481	PFB0730w::DNA helicase, putative::100% identity to 100% of DNA helicase II BRAHMA homolog PFB0730w - malaria parasite (Plasmodium falciparum)	3	0.47	2.38	0.84	1.54	0.54	0.35	-2.67	0.77	0.848	1.32853405	1.31295005	1.12839162	1.2153285	1.15924536	0.807	1.23979255	1.27411658	1.66480279	0.943	1.39909169	1.57766353	1.037	1.226515727	1.02677837	1.28784695	1.239	1.40973071	0.883	0.87319702	0.9306633	1.17100366	0.975634	1.03443487	1.107	1.14411825	1.38324085	1.34	0.90574873	1.08896345	1.15563636	1.14939407	1.13445373	1.0251955	0.93573294	0.70646097	0.72084488	0.51975568
b484	PFB0735c::hypothetical protein::100% identity to 97% of hypothetical protein PFB0740c - malaria parasite (Plasmodium falciparum)	1	10.31	17.83	16.22	1.61	10.07	0.91	-0.66	-3.04	1.218	1.38200087	1.52758304	1.99113046	2.12012719	1.9024815	1.891	2.0154029	2.73434024	2.4432522	2.664	2.48454931	2.95740693	1.755	1.920166244	1.7580221	1.74051158	1.632	1.53063523	1.605	1.20389717	1.24961421	1.29099095	0.975634	0.83443323	0.855	0.68647094	0.56477106	0.627	0.58828531	0.45209334	0.43511148	0.32029139	0.31889679	0.39083123	0.33327475	0.47882352	0.35145671	0.31276328
b487	PFB0745w::hypothetical protein::100% identity to 74% of hypothetical protein PFB0745w - malaria parasite (Plasmodium falciparum)	2	9.28	16.21	14.91	1.30	11.45	0.92	2.47	2.47	0.577	0.71831496	1.2081488	1.25236288	1.03388161	1.20110002	1.19	1.24334484	1.10753141	1.6848421	1.957	1.58753027	1.68445473	1.898	2.12809325	1.74517272	2.11535714	2.086	2.65990029	2.912	1.89595215	2.1176097	2.19856395	1.7441457	1.44345475	1.379	1.1624241	1.00314094	0.973	0.68307296	0.51493622	0.50996054	0.43763539	0.3889248	0.48510206	0.33144357	0.42780134	0.41481456	0.28091828
b489	PFB0750w::vacuolar protein-sorting protein VPS45, putative::100% identity to 100% of VPS45-like protein (STXBP/UNC-18/SEC1 family) PFB0750w - malaria parasite (Plasmodium falciparum)	2	8.71	19.61	16.36	3.25	5.04	0.83	1.07	1.07	0.566	0.581161	0.49214668	0.49462009	0.45787925	0.24732259	0.256	0.27472001	0.20823152	0.22813963	0.567	0.19360126	0.30471118	0.332	0.521921584	0.42169168	0.49869821	0.73	0.7155576	0.741	0.91499902	0.95404678	1.14935188	1.239535	1.35001128	1.73	1.7798319	1.85567628	2.159	1.70392107	2.04848937	1.71330287	1.80151885	1.45227325	1.52502734	1.10420151	0.82158794	0.79854789	0.46743895
b490	PFB0755w::hypothetical protein::100% identity to 100% of hypothetical protein PFB0755w - malaria parasite (Plasmodium falciparum)	2	4.40	12.15	8.93	3.21	2.78	0.74	1.03	1.03	0.509	0.63462782	0.77385241	0.53763054	0.4469194	0.56186619	0.479	0.63232967	0.19781994	0.46398668	0.735	0.19360126	0.42858908		0.755102685	0.43220478	0.54802	1.05		0.478	0.67997895	0.85490074	1.15927557	1.6177931	1.68607964	2.092	1.5651538	2.02510771	1.957	1.22923038	1.34314873	0.94342696	1.42928824	1.70221937	1.41308074	1.08039615	0.68291226	0.96949453	0.62438926
b491	PFB0760w::hypothetical protein::100% identity to 100% of Mtn3/RAG1IP-like protein PFB0760w - malaria parasite (Plasmodium falciparum)	2	6.90	11.74	10.70	1.04	10.27	0.91	-1.33	-1.33	2.269	2.00849247	1.26180705	2.41996985	1.59770641	1.83652875	1.268	1.50859187	1.71400574	1.52144469	1.146	1.12934062	1.12771612	0.822	0.932724406	0.772128	0.73653887	0.659	0.60699022	0.574	0.67719213	0.48637678	0.51964414	0.543796	0.47213508	0.594	0.57413934	0.63379865	0.739	1.09381948	1.05894889	1.26996627	1.25808146	1.52014651	1.43763042	1.33676143	1.81455796	1.89117186	1.3318029
b496	PFB0765w::hypothetical protein::50% identity to 100% of hypothetical protein PFB0765w - malaria parasite (Plasmodium falciparum)	1	4.18	13.07	8.86	4.22	2.10	0.68	1.70	-0.86	2.19	2.11775072	1.65837502	0.83743861	1.02901061	0.96138734	0.64	0.5885166	0.60907719	0.49789935	0.85	0.41043464	0.46133842	0.54	0.849385234	0.2780128	0.36169321	0.907	0.41946479	0.728	0.38457827	0.751078	0.58459968	0.7653129	0.97377862	0.843	0.61158322	0.61945523	0.806	0.89897822	0.76536963	1.03143628	1.39466225	1.44257699	1.58198261	1.07032474	1.21929923	2.13743061	1.89022743
b503	PFB0775w::hypothetical protein::100% identity to 100% of hypothetical protein PFB0775w - malaria parasite (Plasmodium falciparum)	1	0.31	2.55	0.50	2.05	0.25	0.20	2.48	-0.11	0.725	0.70436714	1.0002231	0.65907181	0.82320846	1.00704691	0.638	1.00178077	0.60907719	1.09907809	1.135	0.95768083	1.12059671	0.909	1.233250213	0.5840605	0.89546465	0.992		0.784	0.70413123	0.90353846	0.97703923	0.9948268	1.29509286	1.136	1.02096952	1.45316495	1.262	0.82149304	1.06176277	0.86282035	1.29847862	1.2378798	1.4690541	1.2323841	0.99166186	1.27911123	0.98264537
b504	NULL::::	1	0.17	0.97	0.24	0.74	0.32	0.24	3.13	2.09	1.216	1.02400566	0.87613841	0.7210574	0.76475582	0.87387318	0.75	0.99349177	0.93964474	1.14069817	0.919	1.03254002	1.1818237	0.848	1.065730221	0.91113435	1.13111322	1.044	1.05441932	1.1	1.05433895	0.96901225	1.33880541	1.0260151	1.19919043	1.156	1.01680909	1.18064048	1.361	0.83954787	0.89293128	0.83074216	1.10322585	1.17216122	1.16660171	0.99341518	1.09893921	1.10099196	0.92009271
b507	PFB0790c::hypothetical protein::100% identity to 100% of probable integral membrane protein PFB0790c - malaria parasite (Plasmodium falciparum)	1	1.42	4.62	2.89	1.73	1.67	0.63	2.47	0.58	0.825	0.8775531	0.82248022	0.8096083	0.77693345	0.79904222	0.613	0.70929863	0.61688589	0.68287739	0.895	0.44528287	0.60230294	0.923	0.904944715	0.3013752		0.858	0.98286364	0.844	0.61959831	0.78849162	0.98515873		1.33033904	1.25	1.248129	1.41461699	1.817	1.64223386	1.5035387	0.98455287	1.25231052	1.30898515	1.39933285	0.93115499	1.11333013	1.08903766	1.06680712
b508	PFB0795w::ATP synthase F1, alpha subunit, putative::100% identity to 100% of ATP synthase alpha chain PFB0795w - malaria parasite (Plasmodium falciparum)	2	9.29	19.94	17.49	2.45	7.13	0.88	1.11	1.11	0.519	0.49747382	0.52568305	0.46172976	0.27399689	0.34117834	0.289	0.25458967	0.2433706	0.2111833	0.477	0.20005463	0.24348417	0.33	0.458785919	0.28852588	0.42087936	0.664	0.81672262	0.959	0.84440008	0.78100888	1.60584477	1.3578906	1.65903024	1.906	1.64836232	1.95966603	1.892	1.67082051	1.88340953	1.5323492	1.58799126	1.4264167	1.44548634	1.00806455	0.65020573	0.71128148	0.63348778
b511	PFB0805c::clathrin coat assembly protein, putative::84% identity to 67% of clathrin coat assembly protein PFB0805c - malaria parasite (Plasmodium falciparum)	2	4.12	8.88	7.12	1.76	4.06	0.80	-1.18	-1.18	1.602	1.75278159	1.4638639	1.86336421	1.43696146	1.72745319	1.348	1.58792901	2.02244866	1.5908114	1.27	1.22097852	1.24732237	0.97	1.101086146	0.82469339	0.83847058	0.907	0.82248	0.761	0.84347116	0.60422967	0.44747135	0.6429588	0.57541468	0.578	0.47262486	0.68848282	0.62	0.98925219	1.36096978	1.280659	1.41582259	1.62034036	1.84024547	1.31295607	1.51234974	1.64969477	1.37047185
b513	PFB0810w::hypothetical protein::100% identity to 100% of probable membrane associated protein PFB0810w - malaria parasite (Plasmodium falciparum)	2	3.84	7.75	6.51	1.24	5.27	0.84	1.23	1.23	0.672	0.77178178	0.67072801	0.79822318	0.65272152	0.56693948	0.428	0.44049935	0.58044537	0.47940151	0.626	0.60016388	0.74041965	0.593	0.855277971	0.7791367	0.87354387	1.087	0.94009465	1.181	1.13144044	1.2458729	1.43714093	1.335499	1.28935503	1.57	1.44117295	1.53295005	1.665	1.35110027	1.50916635	1.32507484	1.19844771	1.18832151	1.26578257	0.79290094	1.07669882	0.82484739	0.65850885
b521	PFB0815w::protein kinase, putative::100% identity to 100% of protein kinase (EC 2.7.1.37) - malaria parasite (Plasmodium falciparum)	2	57.63	94.74	92.48	2.26	40.88	0.98	-0.74	-0.74	2.013	2.14448412	0.9951927	1.59644636	0.88896774	0.49084022	0.529	0.50444279	0.51016721	0.3668732	0.265	0.22844948	0.18510491	0.092	0.097649841	0.06307854	0.05041784	0.069	0.0534612	0.029	0.03715732	0.04115496	0.05954256	0.0887667	0.12623057	0.181	0.26626751	0.49395056	0.714	0.90800559	1.75397211	1.90248179	2.18432947	3.16418874	2.52665508	2.47300857	4.02290264	4.38484089	3.73155009
b524	PFB0820c::hypothetical protein::100% identity to 100% of hypothetical protein PFB0825c - malaria parasite (Plasmodium falciparum)	2	2.18	5.39	4.21	1.18	3.55	0.78	2.08	2.08	0.528	0.76132088	0.73444715	1.10688637	0.88896774	0.80792051	0.823			1.36729635	1.327	1.28680295	1.55630529	1.295	1.208837715	1.3445073	1.37772225	1.219	1.40479579	1.219	1.28471435	1.4928026	1.25851318	1.1659626	1.38033945	1.224	1.39457614	1.31152396	1.291	0.85459352	0.997982	0.70654213	0.85699585	0.83387198	0.89851904	0.62992594	0.52199612	0.6359693	0.34005897
b527	NULL::::100% identity to 100% of hypothetical protein PFB0825c - malaria parasite (Plasmodium falciparum)	2	1.00	3.46	2.30	1.17	1.97	0.66	1.91	1.91	0.688	0.8461704	0.72019421	1.46108998	0.84269265	0.65191699	0.845	0.83481727	1.10492847	1.24397756	1.349	0.94477409	1.24305077	1.282	1.197894189	1.11672364	1.41608374	1.525	1.3151455	1.081	1.05340997	1.0924771	1.08529843	0.9324502	0.96968023	1.275	1.11582729	1.17257227	1.27	1.10510371	1.04206573	0.97139257	0.94356112	0.86080587	0.84745562	0.73155643	0.5128383	0.79257074	0.56638585
b529	PFB0820c::hypothetical protein::	2	1.90	5.50	4.14	1.36	3.04	0.75	2.02	2.02	0.618	0.77526877	0.72019421	1.42693469	0.73674724	0.79143232	0.968	0.93783729	1.23637463	1.3118029	1.512	1.08287631	1.36123306	1.248	1.320798326	1.24638514	1.32182421	1.682	1.45990198	1.864	1.07942009	1.169175	1.133113	1.1147818	1.02623809	1.243	1.17157708	1.19050149	1.132	1.19537768	1.01111329	0.86611038	0.86469055	0.74876102	0.83763575	0.6976796	0.48144005	0.6479236	0.39123844
b530	PFB0826c::hypothetical protein::	1	3.35	7.48	5.83	1.64	3.56	0.78	-0.90	-3.00	1.194	1.69001618	1.59633268	1.58379624	1.59039978	1.28988241	1.062	1.5003028	1.90011267	2.33997272	2.315	1.99022092	2.56726281	2.044	1.453804141	2.37829437	2.22276925	1.548	2.02494567	1.538	1.219689	1.587272	0.98786523	1.2043482	0.95984411	0.931	0.81794052	0.84984599	0.797	0.73121908	0.76818351	0.77727856	0.55401751	0.63456149	0.84156371	0.60795174	0.58610095	0.66465963	0.35825611
b532	PFB0826c::hypothetical protein::	1	12.37	22.83	21.06	1.77	11.91	0.92	-0.76	2.77	1.056	1.35526746	1.52590624	2.05185106	1.59648859	1.54481505	1.721	2.01303466	2.68618647	2.56194632	2.608	1.75789934	2.06463187	2.08	2.228268486	1.79189766	1.7437996	1.923	1.96490467	1.927	1.44170406	1.45632442	1.31625143	1.2667248	0.94508988	1.159	0.62489658	0.59614725	0.496	0.60182641	0.46803856	0.34627966	0.37319238	0.30273646	0.37020948	0.31679413	0.18969784	0.25582224	0.20585509
b534	PFB0830w::Ribosomal protein S26e, putative::100% identity to 100% of ribosomal protein S26 PFB0830w - malaria parasite (Plasmodium falciparum)	1	8.35	16.43	11.90	4.53	2.63	0.72	-0.91	3.03	0.656	1.25530781	1.12682302	1.56608614	2.0239237	2.87147867	1.308	3.13204499	1.83243737	3.52229107	1.954	3.7442482	2.5330897	1.732	1.353628906	2.52547753	2.33675725	1.255	1.482109	1.34	2.22293656	2.11106235	0.70188048	2.0432336	1.45984831	0.772	0.85788068	0.56208165	0.482	0.59505586	0.99704401	0.54203869	0.68290354	0.55375995	0.49393998	0.44955469	0.38593698	0.38971051	0.37190396
b536	PFB0835c::hypothetical protein::100% identity to 100% of hypothetical protein PFB0835c - malaria parasite (Plasmodium falciparum)	2	16.46	31.13	28.05	3.09	9.08	0.90	1.04	1.04	0.599	0.67065982	0.51143011	0.66792686	0.49562995	0.22576114	0.229	0.19064622	0.1769968	0.18035363	0.197	0.10970738	0.16089889	0.141	0.292107725	0.21259802	0.33100406	0.505	0.65387161	0.843	0.8806285	1.15888623	1.45247761	1.4674495	1.60247248	2.085	1.92544691	2.12999365	2.026	2.02288891	1.96219768	1.76758897	1.38889119	1.24218916	1.20588131	0.92840831	0.7103857	0.75312152	0.45834036
b537	PFB0840w::replication factor C, subunit 2::100% identity to 100% of replication factor C, 40 kDa subunit (replication activator) PFB0840w - malaria parasite (Plasmodium falciparum)	2	13.57	25.76	23.41	2.35	9.95	0.91	1.25	1.25	0.42	0.46492881	0.28841305	0.38582897	0.25451268	0.27522565	0.2	0.23801174	0.19391561	0.19114401	0.163	0.2013453	0.28335292	0.263	0.395650229	0.34459568	0.52500316	0.725	0.71226768	0.994	1.11100385	1.01297317	1.71681048	1.4770459	1.68853869	1.787	1.70327998	2.06813776	1.825	1.68812302	1.63391411	1.30533449	1.22634088	1.11937084	1.16856578	0.80755041	0.74440052	0.61564695	0.49473464
b540	NULL::::	2	7.73	16.35	14.96	1.39	10.74	0.91	0.22	0.22	0.757	0.83687187	0.63970684	0.8096083	0.521203	0.4350341	0.373	0.42865794	0.46982237	0.43161552	0.311	0.27878581	0.47415338	0.282	0.349350728	0.30487959	0.32333179	0.32	0.23934169	0.301	0.40501478	0.55933331	0.6179796	0.6149693	0.69754684	1.207	1.23980815	1.70776008	2.034	1.9551835	2.04192372	1.73468833	2.05255808	1.90907124	2.17608549	1.79913438	1.64579236	1.53373796	0.86777594
b541	PFB0845w::hypothetical protein::90% identity to 100% of probable integral membrane protein PFB0845w - malaria parasite (Plasmodium falciparum)	2	16.91	42.25	32.95	9.30	3.54	0.78	0.31	0.31	0.742	0.66252353	0.60113998	0.58570102	0.38359566	0.46674213	0.286	0.2024876	0.19912139	0.13565059	0.205	0.09550995	0.09967188	0.234	0.32493828	0.0221943	0.06466636	0.488	0.13241928	0.26	0.22665965	0.23944705	0.55031761	0.5333999	0.72049785	1.173	1.22566272	1.69879547	1.985	2.22525307	1.82525652	2.06698523	2.56136937	2.25490185	2.21045492	1.67278295	1.74914497	1.56003739	1.19191238
b543	PFB0855c::hypothetical protein::	2	5.79	10.45	9.02	1.43	6.29	0.86	1.46	1.46	0.959	0.99029834	0.75540743	0.71220235	0.72213405	0.8269453	0.337	0.37063519	0.36050083	0.44086444	0.491	0.56144363	0.71051813	0.579	0.878848621	0.69620013	0.92615383	1.049	1.2978734	1.533	1.35066858	1.44042356	2.00099082	1.6921651	1.73034242	1.688	1.61674306	1.54818987	1.498	1.23449643	1.16681349	0.89325343	1.0003094	0.90497733	0.82879785	0.74071232	0.66590485	0.67780934	0.61983996
b547	PFB0860c::RNA helicase, putative::100% identity to 100% of RNA helicase PFB0860c - malaria parasite (Plasmodium falciparum)	1	9.40	17.45	15.90	1.55	10.26	0.91	-0.50	-2.90	1.381	1.30761225	2.17986592	1.88992937	2.0239237	1.90755472	1.618	1.98461529	2.18382803	2.28602083	1.937	2.2186703	2.25116056	1.67	1.41255548	1.564114	1.71859068	1.445	1.70664604	1.437	1.33859244	1.10650719	1.10063523	0.8548793	0.77951471	0.882	0.60326237	0.51815504	0.549	0.40623284	0.36861554	0.37835783	0.28566528	0.29842707	0.37119146	0.43673643	0.45789134	0.41122828	0.43559393
b549	PFB0865w::small nuclear ribonucleoprotein, putative::100% identity to 100% of small nuclear ribonucleoprotein. (SNRNP family) PFB0865w - malaria parasite (Plasmodium falciparum)	1	2.07	6.53	4.14	2.39	1.73	0.63	-0.52	-2.78	1.066	1.19370464	1.14442966	1.27513312	1.13739159	1.51183867	1.28	1.48372494	2.07710935	1.95614328	1.628	1.7566086	2.17854248	1.322	1.217255797	1.1505992	1.09713609	1.181	1.293761	1.166	1.00603439	0.94656405	1.06274446	0.9884292	1.02295941	0.962	0.79297797	0.9000478	0.859	0.598065	0.8901174	0.68022158	0.68001807	0.63887092	0.64025619	0.58506201	0.6672131	0.66585504	0.6027801
b550	PFB0870w::hypothetical protein::100% identity to 100% of hypothetical protein PFB0870w - malaria parasite (Plasmodium falciparum)	2	3.51	8.85	7.14	1.71	4.17	0.81	2.42	2.42	0.661	0.617193	0.57347245	0.47690991	0.41525751	0.58215933	0.461	0.79810904	0.56352655	1.15148852	1.063	1.3384299	1.87240754	1.426	1.490843762	1.7171379	2.11426118	1.943	1.88594663	1.7	1.44820656	1.64339235	1.48585748	1.4346618	1.38935595	1.12	1.14994283	0.94487097	0.871	0.81096104	0.66219479	0.65965862	0.84833938	0.89312646	0.80424818	0.81029714	0.76925747	0.97308085	0.7642797
b551	PFB0875c::hypothetical protein::100% identity to 99% of chromatin-binding protein (SKI/SNW family) PFB0875c - malaria parasite (Plasmodium falciparum)	1	1.95	5.78	4.36	1.43	3.06	0.75	-0.44	-2.88	1.394	1.38316325	1.43200423	1.46235505	1.53316481	1.66150044	1.136	1.41267659	1.06198073	1.62472417	1.239	1.51008969	1.88522242	1.185	1.468114861	1.19849217	1.3744341	1.271	1.19341846	1.238	1.04133394	1.0073612	1.19265554	0.975634	0.92623727	0.916	0.9377609	0.80950518	0.871	0.64771566	0.58246881	0.56424665	0.54247551	0.55052787	0.60195862	0.49716535	0.60310832	0.67541851	0.79612469
b556	PFB0885w::40S ribosomal protein S30, putative::100% identity to 100% of 40S RIBOSOMAL PROTEIN S30	1	4.98	11.91	10.22	1.69	6.06	0.86	-1.02	2.55	0.937	1.22508741	0.91470528	1.44084988	1.17148898	1.42559274	1.141	1.76910212	2.1317702	2.04092482	1.742	2.3787141	2.88763692	1.491	1.918482748	1.71830594	1.75914422	1.534	1.71651567	1.736	1.76497268	1.26364429	1.696963	1.2267398	1.35984749	1.296	0.97603686	0.93949216	1.046	0.71090743	1.04394172	0.58727713	0.54920834	0.52359405	0.49688591	0.37172953	0.37547091	0.33830696	0.35370682
b557	PFB0886c::hypothetical protein::	2	2.03	4.79	3.66	1.12	3.26	0.77	1.91	1.91	0.593	0.61835531	0.69001144	0.73244252	0.63323726	0.8396285	0.655	0.81587109	1.1270531	0.92951483	1.185	1.04931881	1.23735522	0.962	1.317431133	1.14008611	1.0489103	1.287	1.37354156	1.843	1.68043981	1.25242025	1.40195666	1.3075095	1.40001169	1.389	1.25395358	1.12685271	1.158	1.08479211	1.32532758	1.01992109	1.05417221	1.04395601	0.9584203	0.68943929	0.81635488	0.59412922	0.52999158
b558	PFB0888w::hypothetical protein::	1	1.68	5.41	4.19	1.22	3.44	0.77	3.11	0.92	0.612	0.57999869	0.52568305	0.77418794	0.49075889	0.70011317	0.583	0.6489076	1.03595182	0.8077376	0.789	0.86346161	1.0380114	0.751	0.937775195	0.7662874	0.77818838	0.835	0.84715438	1.036	0.94751164	0.75949606	1.26663268	0.999625	1.07787793	1.349	1.22483059	1.46840477	1.607	1.54518921	2.11320813	1.72152803	1.6206936	1.35100186	1.38853107	1.08405857	1.16958533	0.8905961	0.65168495
b560	PFB0890c::pseudouridine synthetase, putative::100% identity to 41% of pseudouridine synthetase (RsuA fam.) PFB0890c - malaria parasite (Plasmodium falciparum)	1	8.44	18.40	16.43	1.97	8.34	0.89	2.86	1.46	0.416	0.43122145	0.3940527	0.41618927	0.17292249		0.342	0.24393243	0.19521706	0.1926855	0.416	0.24651892	0.44994736		0.653243803	0.57588365	0.76284382		0.79616064	1.432	1.31072448	1.25616167	1.61847507	1.6297887	1.89427826	1.484	1.73489934	1.7911311	1.864	1.38344843	1.4678965	1.2337755	1.29944039	1.05472954	1.07134887	0.85516107	0.73655097	0.6861774	0.57093511
b564	PFB0895c::replication factor C subunit 1, putative::100% identity to 100% of replication factor C, 140 kDa subunit (ATPase) PFB0895c - malaria parasite (Plasmodium falciparum)	1	10.05	22.78	20.44	2.34	8.75	0.90	2.61	1.25	0.504	0.42657219	0.39824475	0.26438772	0.23381069	0.28664054	0.244	0.19064622	0.21213586	0.16031434	0.185	0.1703691	0.1779855	0.252	0.441949705	0.30254334	0.49321799	0.748	0.87182875	0.918	0.97073495	1.03916269	1.42811923	1.4042732	1.20738721	1.776	1.94957744	1.83595426	1.764	2.06276006	1.58795439	1.23459806	1.40235683	1.19263087	1.16561979	0.96960982	0.80850526	0.60608355	0.61074138
b565	PFB0900c::hypothetical protein::100% identity to 100% of hypothetical protein PFB0900c - malaria parasite (Plasmodium falciparum)	1	51.20	98.85	91.71	7.14	12.84	0.93	0.50	-1.94	3.859	4.08207496	4.4544725	4.04045153	2.96890859	3.28621981	2.49	2.99942154	2.50528541	2.21511256	1.404	1.25582676	1.21030143	0.59	0.57074648	0.50462829	0.42197539	0.437	0.29691528	0.279	0.27124843	0.21325752	0.17862768	0.1735349	0.13688639	0.146	0.11565995	0.07171696	0.074	0.0752283	0.08816758	0.12749014	0.15870295	0.31566474	0.42323682	0.45596382	0.73000967	1.00416201	1.30109528
b567	PFB0905c::hypothetical protein::100% identity to 100% of hypothetical protein PFB0905c - malaria parasite (Plasmodium falciparum)	2	6.38	14.84	12.69	2.15	5.90	0.86	-1.23	-1.23	2.159	3.11386052	2.17232038	2.77670345	1.87292102	1.32159055	1.309	1.44464839	1.30535137	1.25785092	1.276	0.94219277	0.9582739	0.67	0.747526402	0.47659336	0.46910512	0.577	0.66209641	0.512	0.38736506	0.44241581	0.52144849	0.5070098	0.46967608	0.614	0.55749763	0.64365971	0.836	0.67329327	0.8957451	1.08489993	1.15997419	1.38655453	1.56921687	1.15639018	1.16304403	1.27432943	1.00425446
b568	PFB0910w::hypothetical protein::100% identity to 100% of probable integral membrane protein PFB0910w - malaria parasite (Plasmodium falciparum)	1	30.49	63.45	58.91	4.54	12.98	0.93	0.54	-1.73	3.427	3.36724692	2.82963375	3.35734456	2.49032747	2.17009719	2.225	2.36472356	2.4792565	1.84207346	1.681	1.17064223	1.15619377	0.978	0.82328919	0.60975918	0.59295765	0.438	0.39150049	0.32	0.27217738	0.32643367	0.13712832	0.2063226	0.15737837	0.195	0.13646211	0.08157804	0.122	0.19709814	0.26825457	0.37918033	0.43571172	0.78970046	0.80719416	0.64823772	1.13033753	1.29345636	1.29995791
b572	PFB0915w::liver stage antigen 3::100% identity to 100% of RESA-H3 antigen PFB0915w - malaria parasite (Plasmodium falciparum)	2	9.83	26.11	21.38	4.73	4.52	0.82	-1.51	-1.51	2.514	2.37229907	2.4640869	1.58126625	1.93989812	1.82130894	1.396	1.85554428	1.1270531	1.66480279	1.069	1.06093488	1.02092484	0.583	0.639774832	0.42986853	0.47568134	0.482	0.39479039	0.343	0.33534481	0.48076476	0.54670897	0.5549918	0.56639818	0.508	0.60076609	0.50022582	0.55	0.52283668	0.38174688	0.37589026	0.59922385	0.89959057	1.05367308	1.0565909	1.02044354	1.78597386	2.08243472
b576	PFB0921c::hypothetical protein::100% identity to 45% of (AB064261) fulmal2 [Plasmodium falciparum]	2	15.56	26.76	25.08	1.68	14.96	0.94	2.75	2.75	0.792	1.1425625	0.97590927	1.00062529	0.81224858	0.84089681	0.812	1.30018358	1.2454848	1.94535275	1.909	1.98247682	2.86343061	2.055	2.149980103	3.10369757	3.52157658	2.085	2.96092792	2.995	2.4495964	2.36266886	1.54991093	1.3706858	1.20164938	0.935	0.70893727	0.5235338	0.495	0.32423397	0.48773554	0.34545713	0.32317689	0.26502909	0.33387592	0.26185875	0.32183221	0.36580188	0.31048864
b577	PFB0923c::hypothetical protein::	2	14.72	35.82	32.29	3.53	9.16	0.90	2.80	2.80	0.333	0.36729377	0.3437481	0.43263446	0.30809428	0.31073865	0.516	1.02309526	1.55132486	2.17657532	2.323	2.70525474	3.25357506	2.569	2.764500689	2.86306454	3.21687734	2.882	2.450168	1.895	1.27356719	1.02980929	0.82547642	0.6989378	0.53115199	0.577	0.49758742	0.48229654	0.508	0.40021456	0.37987097	0.40221081	0.29432181	0.3092006	0.36529954	0.27925496	0.27081003	0.29048973	0.31844988
b579	PFB0925w::hypothetical protein::100% identity to 52% of protein with DnaJ domain (RESA-like) PFB0925w - malaria parasite (Plasmodium falciparum)	2	7.03	14.04	12.54	1.50	8.38	0.89	-2.60	-2.60	1.608	1.72139882	2.26957588	1.7204177	1.367549	1.21505152	1.434	1.50148699	1.32096869	1.6725102	1.744	1.57591412	1.86528796	1.726	1.616273244	1.81409188	2.30387608	1.414	2.38436946	1.971	1.52809477	1.57230653	1.13942809	0.863676	0.83853162	0.783	0.57081099	0.38906449	0.58	0.49876362	0.50837052	0.44086912	0.47418515	0.642103	0.77675252	0.62168563	0.80719702	1.09023307	1.17598996
b587	PFB0930w::hypothetical protein::98% identity to 100% of probable integral membrane protein PFB0930w - malaria parasite (Plasmodium falciparum)	2	7.93	18.65	16.55	2.10	7.90	0.89	2.82	2.82	0.536	0.64857571	0.64138364	1.02719053	0.61009975	0.58850093	0.804	1.07519729	1.7270202	1.84978087	2.015	2.15026456	2.62279434	2.169	2.536370527	2.67499705	2.38936727	2.911	1.87772183	1.647	1.43427258	1.12708474	1.10243952	0.9412469	0.72623558	0.928	0.77051164	0.7449599	0.664	0.36861868	0.5290055	0.53463603	0.41455131	0.44817927	0.44385857	0.40560636	0.40163614	0.44589576	0.39465039
b588	PFB0932w::hypothetical protein::28% identity to 98% of probable integral membrane protein PFB0930w - malaria parasite (Plasmodium falciparum)	1	22.14	41.03	37.95	3.09	12.29	0.92	-0.14	-2.45	2.077	2.0491737	3.05097394	3.14861746	2.43431018	2.63557113	2.725	2.90824303	3.26402894	2.82554009	2.409	1.90761771	2.10734835	1.597	1.50599633	1.59798956	1.4073154	1.038	1.07415888	1.12	1.012537	0.78662096	0.63151199	0.6461576	0.51147971	0.486	0.32284938	0.25459522	0.208	0.20612553	0.18290083	0.17684116	0.18082516	0.26287438	0.34369579	0.28474848	0.3950948	0.56185257	0.68125525
b593	PFB0935w::cytoadherence linked asexual protein 2::100% identity to 100% of probable secreted protein PFB0935w - malaria parasite (Plasmodium falciparum)	2	33.85	57.26	53.54	3.73	14.37	0.93	-0.44	-0.44	0.977	0.8566313	0.80487358	0.67551692	0.57600236	0.42742419	0.443	0.39905452	0.31885452	0.24047151	0.153	0.12648615	0.1238779	0.263	0.180147127	0.0665829	0.10521984	0.132		0.111	0.0901065	0.09446934	0.1037484	0.151943	0.23606754	0.377	0.54917678	0.84715658	1.027	1.67608647	1.87027824	1.92057723	2.32187214	3.97866841	4.17835905	3.54241767	3.82273855	3.62574221	2.37472632
b597	PFB0935w::cytoadherence linked asexual protein 2::100% identity to 100% of hypothetical protein PFB0945w - malaria parasite (Plasmodium falciparum)	2	29.31	53.60	47.83	5.78	8.28	0.89	-0.39	-0.39	0.944	0.66949744	0.53742079	0.7210574	0.47614573	0.5441097	0.378	0.26524692	0.28371544	0.2111833	0.22	0.15229965	0.1865288	0.188	0.2340229	0.03037115	0.1260446	0.225	0.10281	0.157	0.12540596	0.08979264	0.14614992	0.167937	0.23606754	0.443	0.56831476	1.11161289	1.251	2.46071762	1.87403012	2.46261586	2.5863769	3.06399488	3.17476724	3.06722641	3.54800369	3.47033633	2.2632688
b60	PFB0105c::hypothetical protein::100% identity to 100% of hypothetical protein PFB0105c - malaria parasite (Plasmodium falciparum)	2	16.76	36.89	33.57	3.32	10.12	0.91	-1.92	-1.92	3.071	2.39903248	2.4079135	2.40225975	1.77428217	1.85048033	1.65	1.94672294	2.075808	1.68175898	1.249	1.21452516	1.17897596	0.765	0.856961568	0.71839443	0.70256161	0.747	0.64235689	0.673	0.62702979	0.45270456	0.48897072	0.4046482	0.35328164	0.429	0.30787182	0.20977211	0.211	0.28661983	0.31140038	0.36602006	0.45591027	0.80586082	0.79050035	0.78191383	1.41030529	1.5002659	1.96415336
b611	NULL::::100% identity to 100% of hypothetical protein PFB0960c - malaria parasite (Plasmodium falciparum)	2	26.75	58.91	48.85	10.06	4.86	0.83	2.68	2.68	0.198	0.19294544	0.59610953	0.22643733	0.14978498	0.25620085	0.073	0.31616483	0.60517286	1.24551912	2.384	2.24448378	3.60669816	3.335	2.859625236	3.68425369	4.40169641	3.133	4.47017875	4.439	2.73570762	2.09983819	1.58599729	1.1331749	0.85656452	0.715	0.56581849	0.38099636			0.23073644	0.37013264	0.32606239	0.49235076	0.43502067	0.4477235	0.33491483	0.77344387	0.276369
b617	PFB0972w::hypothetical protein::	1	5.96	17.00	10.79	6.21	1.74	0.63	0.60	-1.79	1.947	1.46685032	2.59990947	1.64831191	0.9705579	1.34315196	1.948	1.23624011	1.23377177	1.27172428	2.729	0.80538122	0.82442883	0.886	1.112029672	0.61443167	0.73105868	0.808	0.89979311	0.506	0.52484714	0.57897548	0.43574329	0.5182056	0.3860688	0.44	0.40689005	0.84715658	0.615	0.39419628	0.99985788	0.56918174	0.6203842	1.12152552	0.94467247	0.65281567	0.57432659	0.86907833	0.79498738
b64	PFB0106c::hypothetical protein::	1	82.85	148.52	141.36	7.16	19.74	0.95	0.35	-2.01	3.8	4.10648362	4.14509884	6.35036524	3.92241779	3.33187939	3.458	3.44584168	3.86790033	2.99972783	2.241	1.81597965	1.70866087	0.965	0.79971854	0.55485747	0.44280018	0.497	0.32158968	0.239	0.21922819	0.16742586	0.11547649	0.0975634	0.05655785	0.063	0.03661178	0.02689386	0.031	0.0443847	0.05158741	0.09541197	0.10580196	0.22193492	0.30932622	0.30580705	0.61357442	0.80930677	1.04406066
b69	PFB0115w::hypothetical protein::100% identity to 100% of probable secreted protein PFB0115w - malaria parasite (Plasmodium falciparum)	2	20.96	47.14	41.71	5.43	7.68	0.88	2.42	2.42	0.141	0.17202366	0.16516677	0.1454765	0.17535801	0.24478596	0.252	0.60864693	0.56482798	1.72954502	1.466	1.90245492	3.2863244	2.019	2.610449768	2.59439669	3.21578138	2.594	2.41397875	2.376	1.53831306	1.70606016	0.85254119	1.0963887	0.93525377	0.86	0.80795552	0.70461914	0.541	0.64395425	0.37799506	0.35368232	0.39531461	0.32536089	0.37315544	0.29024203	0.20147219	0.21039585	0.17059816
b70	PFB0120w::hypothetical protein::100% identity to 100% of probable integral membrane protein PFB0120w - malaria parasite (Plasmodium falciparum)	2	75.14	137.02	131.93	5.09	25.91	0.96	-2.02	-2.02	2.24	2.12704931	2.04068995	2.11130673	2.08359416	2.07116821	1.975	2.44524504	3.00764416	2.92881956	2.107	2.27287872	2.56441508	1.398	1.257662611	0.94734612	0.71242597	0.635	0.42604465	0.335	0.23130432	0.15807246	0.12088944	0.0775709	0.05573818	0.061	0.04659682	0.03406555	0.036	0.05566894	0.11724413	0.18588884	0.29432181	0.59685414	0.63338224	0.67295866	1.48225973	1.56362371	2.17683243
b73	PFB0125c::hypothetical protein::100% identity to 97% of probable membrane associated protein PFB0125c - malaria parasite (Plasmodium falciparum)	2	3.41	11.26	8.33	2.93	2.85	0.74	1.94	1.94	0.455	0.49863613	0.74618489	0.36558876	0.37507131		0.523	0.56483382	0.54140196	0.96188604	0.809	1.0415747	1.4922304	1.228	1.596911635	1.30595931	1.83477099	1.489	1.62933284	1.355	1.03297349	1.57324192	1.29369745	1.4922402	1.22705945	1.224	0.85788068	1.11340579	1.01	1.08930575	0.9745332	0.89407599	0.95702682	1.00840333	0.95547431	0.89086906	0.55470266	0.63118756	0.53112892
b77	PFB0130w::polyprenyl synthetase, putative::100% identity to 100% of prenyl transferase PFB0130w - malaria parasite (Plasmodium falciparum)	3	2.93	11.42	8.06	3.36	2.40	0.71	-0.78	-2.10	1.363	1.10304358	1.34313282	1.07020102	1.25307921	1.48266729	1.31	1.33807593	1.71400574	1.28251471	1.558	1.10481781	1.24020295	1.024	1.022797963	0.74058872	0.7376349	0.655	0.71062274	0.982	0.86019196	0.88857299	1.17461236	0.8348868	0.95574572	1.167	0.88201111	0.99238343	1.2	0.83127273	0.64062193	0.58069698	0.73291906	0.77138549	0.83959976	0.6692963	0.91970749	1.1332686	1.33748949
b78	NULL::::	2	7.64	17.94	14.67	3.27	4.48	0.82	0.81	0.81	0.729	0.68228303	0.85937023	0.44654957	0.36045815	0.45025394	0.397	0.36708278	0.2433706	0.25280338	0.445	0.13293953	0.39868752	0.474	0.516028897	0.11330774		0.686	0.42193225	0.623	0.43381172	0.53314379	1.21430732	1.2483317	1.59181664	1.513	1.56931423	2.09682461	2.1	1.58430796	1.66580455	1.46325778	1.85922896	1.52984263	1.35121553	1.02637644	0.87261008	1.00177118	0.83479364
b91	PFB0145c::hypothetical protein::100% identity to 100% of hypothetical protein PFB0145c - malaria parasite (Plasmodium falciparum)	2	15.40	36.58	31.89	4.70	6.79	0.87	-1.04	-1.04	2.129	1.94805167	1.76736831	0.97279499	1.23481277	1.23914961	1.087	0.87034145	0.51277011	0.60580322	0.51	0.52143272	0.51829377	0.27	0.302209429	0.18456313	0.21153572	0.293	0.18999289	0.164	0.16627901	0.29837347	0.50611175	0.3046857	0.41885595	0.516	0.68314259	0.8229521	0.792	0.62740402	0.72878949	0.58563211	1.06763797	1.78948501	1.61242426	1.37521616	1.65625847	2.19959308	3.08441443
b92	PFB0150c::protein kinase, putative::100% identity to 100% of serine/threonine-specific protein kinase (EC 2.7.1.-) PFB0150c - malaria parasite (Plasmodium falciparum)	2	8.34	16.73	14.76	1.96	7.52	0.88	-1.47	-1.47	1.79	1.66676977	1.17545078	1.13724667	1.0253573	0.79777392	0.59	1.06927661	0.774361	0.94647121	0.519	0.8363574	0.76747344	0.393	0.578322763	0.47075276	0.47568134	0.554	0.54941663	0.495	0.39851225	0.43680379	0.46010159	0.4862176	0.52377488	0.366	0.46347189	0.42492299	0.414	0.60934923	0.74098289	0.95329724	1.21576076	1.42210734	1.19311545	1.26534535	1.8367985	2.31794072	2.16432186
b93	PFB0150c::protein kinase, putative::100% identity to 100% of hypothetical protein PFB0155c - malaria parasite (Plasmodium falciparum)	1	4.52	9.23	7.41	1.82	4.06	0.80	-0.24	-1.99	1.41	1.19486701	2.06416533	1.561026	2.07872317	2.21956175	2.107	2.20012845	2.59508526	2.07946188	1.899	1.86115339	1.73286684	1.539	1.592702594	1.18797901	1.06644691	1.086	1.2551045	0.873	0.86576554	0.88202564	0.67571785	0.7341246	0.79508865	0.618	0.66982924	0.61766233	0.588	0.7116597	0.76724557	0.54861884	0.7136823	0.83279464	0.89753701	0.66197156	0.55731918	0.79017991	0.69717775
b95	PFB0160w::ERCC1 nucleotide excision repair protein, putative::100% identity to 100% of ERCC1-like excision repair protein PFB0160w - malaria parasite (Plasmodium falciparum)	2	14.37	28.42	22.62	5.80	3.90	0.80	-1.89	-1.89	1.539	1.17162059	1.34480962	1.1170065	1.10451195	1.4471543	1.523	1.47188357	1.86887788	1.38116971	1.362	1.32810463	1.71578028	1.064	0.981549301	0.772128	0.66310422	0.517	0.48032831	0.383	0.42638024	0.44896319	0.51874199	0.2583031	0.34590453	0.33	0.66816504	0.53877367	0.478	0.1948413	0.79163232	0.38905053	0.58575815	0.94591683	0.79933824	0.72331612	1.58037922	1.48472528	1.75602366
b98	PFB0170w::hypothetical protein::100% identity to 100% of hypothetical protein PFB0170w - malaria parasite (Plasmodium falciparum)	2	15.87	37.06	25.45	11.60	2.19	0.69	0.90	0.90	0.492	0.53350579	1.29618186	0.39594906	0.31783641	0.40078945	0.357	0.21077657	0.20823152	0.14489949	0.49	0.07356848	0.18083327	0.521	0.596000776	0.05957417	0.10741192	0.78	0.45894386	0.625	0.53878112	0.94937009	1.25400239	1.5298261	1.74673598	2.512	1.91795829	2.09951401	2.048	1.71670985	1.91436197	1.54386439	1.79959521	1.23033822	1.11161039	0.79015415	0.62142397	0.75909867	0.64713566
b99	PFB0175c::hypothetical protein::100% identity to 100% of MAK16 homolog PFB0175c - malaria parasite (Plasmodium falciparum)	1	5.86	10.53	9.00	1.53	5.87	0.85	-0.59	-2.42	1.488	1.19602939	1.80090468	1.18658222	2.40873725	1.91262809	1.58	2.32209458	1.80770996	2.89798991	1.881	2.3903301	2.11873944	2.083	2.012765346	1.73115531	1.61665903	1.729	1.58327396	1.133	0.85461838	1.22810139	1.10785252	0.8668748	0.7565637	0.748	0.58828482	0.42223359	0.474	0.60558782	0.68564365	0.47047975	0.49149817	0.56345614	0.71783323	0.55393197	0.83597878	0.78300727	0.67556865
c101	PFC0150w::hypothetical protein, conserved::100% identity to 99% of hypothetical protein C0150w - malaria parasite (Plasmodium falciparum)	1	8.65	18.24	16.38	1.86	8.80	0.90	2.13	0.10	1.122	1.12861468	0.77133721	0.65780674	0.58452671	0.48196197	0.396	0.4298421	0.2628923	0.35299984	0.267	0.27620445	0.28335292	0.226	0.317361996	0.23479233	0.32223576	0.393	0.47621592	0.368	0.3994412	0.54717388	0.57287159	0.7477195	0.95328667	0.809	1.05841335	1.26490789	1.31	1.46093361	1.68268771	1.44762991	2.09872608	2.78711468	3.03041493	2.21847466	2.12592413	2.15297123	1.65935133
c105	PFC0155c::DNA-directed RNA polymerase subunit I, putative::	1	3.70	8.37	7.01	1.36	5.17	0.84	-0.76	2.93	1.34	1.1111798	1.55273532	1.6799372	1.7194827	1.62218261	1.351	1.57727184	1.91963436	1.86673707	1.684	1.63657591	2.1472171	1.456	1.654996461	1.12606863	1.56733714	1.638	1.21973787	1.628	1.09521203	1.24680817	1.52555255	1.0675995	1.1483703	1.259	0.85288813	0.83729552	0.968	0.65975217	0.72503767	0.5708268	0.54728469	0.40939451	0.46939025	0.48892504	0.51022177	0.42437799	0.41512218
c111	NULL::::	2	3.51	7.64	6.08	1.56	3.90	0.80	2.83	2.83	0.741	0.64857571	0.80235838	0.69828716	0.5991399	0.57835438		0.70811451	0.68586258	0.98192535	1.179	1.00672646	1.39540635		1.64152759	1.39824087	1.85888382	1.557	2.347358	2.022	1.90152579	1.43107017	1.72222348	1.1723602	0.99427068	1.223	0.75636616	0.6741394	0.73		0.5768411	0.68515666	0.72330065	1.07304458	1.09786261	0.96045393	0.73262616	1.05437018	0.69149115
c113	PFC0160w::binding protein, putative::100% identity to 100% of (NC_000521) predicted using hexExon; MAL3P2.1 (PFC0160w), Putative Ankyrin repeat protein, len: 285 aa [Plasmodium falciparum]	2	11.22	24.42	20.37	4.04	5.04	0.83	0.10	0.10	0.775	0.76132088	0.90212914	0.78936813	0.50171877	0.43376579	0.352	0.45115659	0.30063427	0.34529243	0.528	0.16262505	0.24633192	0.458	0.482356569	0.16236882	0.16550203	0.594		0.259	0.22851752	0.23102897	0.42581952	0.6621516	0.74262919	1.137	1.01847324	1.74092923	2.037	2.44642439	2.13478105	2.15170442	2.42863599	2.50377057	2.49032158	1.71581562	1.69681458	1.40343602	0.90985681
c114	PFC0165w::hypothetical protein::67% identity to 94% of (NC_000521) predicted using hexExon; MAL3P2.2 (PFC0165w), Hypothetical protein, len: 1676 aa [Plasmodium falciparum]	2	1.41	3.98	2.50	1.48	1.69	0.63	1.37	1.37	0.583	0.59859581	0.68665779	0.70967228	0.72213405	0.76479754	0.578	0.89876075	0.56482798	0.77999088	0.479	0.567897	1.0223487	0.833	0.89315934	0.7732961	1.17057068	0.821	0.80191802	0.805	0.77751693	1.17198104	1.20257923	1.2587278	1.41722497	1.299	1.38875156	1.45585425	1.335	1.11262654	1.01392717	0.91463889	1.19844771	1.13768582	1.18918743	0.70958223	0.70907746	0.96471279	0.57207249
c115	PFC0165w::hypothetical protein::100% identity to 100% of (AF234633) thioredoxin-like redox-active protein [Plasmodium falciparum]	2	9.62	17.96	15.56	2.40	6.47	0.87	2.32	2.32	0.378	0.47074041		0.49588508	0.37141803	0.43122914		0.56483382	0.6559293	0.89406069	1.357	1.01447057	1.37689584	1.662	1.822516453	1.72648289	2.15919883	1.714	2.62042137	2.744	2.81838265	1.98853277	2.00820822	1.700962	1.49755355	1.992	1.0301225	0.88480798	0.903	0.53487323	0.63218035	0.63909572	0.53189528	0.73906483	0.74140094	0.65464683	0.43434264	0.76029409	0.40602359
c116	PFC0170c::dihydrolipoamide acyltransferase, putative::100% identity to 100% of (NC_000521) predicted using hexExon; MAL3P2.3 (PFC0170c) Lipoamide acyltransferase, len: 449 aa; Similarity to lipoamide acyltransferases. C.elegans lipoamide acyltransferase (WP:ZK669.4) BLAST Score: 582, sum P(1) = 9.2e-57; 33%	2	8.84	22.68	18.46	4.22	4.38	0.81	1.47	1.47	0.511	0.4230852	0.45441822	0.30486813	0.28130349	0.2600058	0.199	0.2273545	0.20562864	0.26513526	0.38	0.37945845	0.47272947	0.618	0.890633896	0.72657124	0.99191617	0.98	1.62193056	1.238	1.32280062	1.50309137	1.927916	1.8081216	1.50083222	1.506	1.57680295	1.05692872	1.288	1.2029005	1.4059915	0.96398997	1.24461581	1.30252098	1.43173845	1.00440223	0.88961749	0.82484739	0.68239263
c117	PFC0175w::IBR domain protein, putative::100% identity to 100% of (NC_000521) predicted using hexExon; MAL3P2.4 (PFC0175w), Hypothetical protein, len: 594 aa; Similarity with a number of hypothetical proteins from model organisms. C.elegans hypothetical protein (TR:O01963) BLAST Score: 361, sum	2	3.81	7.85	6.17	1.68	3.68	0.79	2.02	2.02	0.516	0.49398686	0.88368416	0.48323497	0.48467007	0.66460019	0.762	0.51865244	0.43598476	0.87093846	0.834	0.7369754	1.04370694	1.167	1.167589053	1.16111229	1.49061442	1.134	1.37107421	1.4	1.47979032	1.7219609	2.44214714	1.7145568	1.56476724	1.378	1.27725198	1.25504678	1.115	0.80494285	0.69033341	0.76658583	0.83006444	0.86511523	1.03305142	0.75078379	0.66328837	0.90015957	0.50838248
c123	PFC0185w::hypothetical protein::100% identity to 100% of (NC_000521) predicted using hexExon; MAL3P2.6 (PFC0185w), Hypothetical protein, len: 526 aa [Plasmodium falciparum]	2	59.02	96.23	90.46	5.77	15.67	0.94	-1.16	-1.16	2.119	1.94456468	1.06058864	1.16381198	1.0083086	0.90050788	0.798	0.73179725	0.64031194	0.47786004	0.491	0.33815684	0.25487524		0.301367631	0.15886446	0.21482383	0.292		0.106	0.0928933	0.09446934	0.04330368	0.0367862		0.045	0.1131637	0.27162799	0.414	0.83879555	1.30281677	1.61295581	2.30840649	3.36565397	3.73450034	2.64239266	4.51088387	4.82954119	4.07047185
c125	PFC0190c::EH (Eps15 homology) protein::100% identity to 99% of (AL034558) putative PAST protein [Plasmodium falciparum]	2	7.22	14.25	12.99	1.26	10.30	0.91	-1.80	-1.80	1.979	1.57959556	1.69358818	2.35924926	1.7974196	1.31651718	1.696	2.03079671	2.50398406	2.12878947	1.841	1.64432001	1.73429079	1.215	1.153278334	1.01976966		0.931	0.89485829	0.664	0.80074024	0.50601895	0.67571785	0.5381981	0.42951179	0.55	0.39690502	0.43836991	0.494	0.59054217	0.71659609	0.72052488	0.81467509	0.8478776	0.98984392	0.91925231	1.36844101	1.31019232	1.3318029
c128	PFC0195w::hypothetical protein::63% identity to 97% of (NC_000521) predicted using hexExon; MAL3P2.8 (PFC0195w), Hypothetical protein, len: 1424 aa [Plasmodium falciparum]	2	7.28	19.76	14.65	5.11	2.87	0.74	1.15	1.15	0.604	0.66252353	0.85182459	0.62112138	0.39212	0.50352346	0.312	0.35405726	0.20953296	0.30983829	0.575	0.0980913	0.29047233	0.649	0.685232535	0.18573123	0.43622392	0.786	0.6703212	0.957	0.79423773	1.3132174	1.68072411	1.9424712	1.70739131	1.722	1.9878534	1.93008279	1.885	1.40977831	1.05894889	1.04459657	1.39754766	1.01809952	1.28935021	0.89086906	0.91970749	0.78659359	0.63689976
c129	PFC0195w::hypothetical protein::100% identity to 15% of (NC_000521) predicted using hexExon; MAL3P2.8 (PFC0195w), Hypothetical protein, len: 1424 aa [Plasmodium falciparum]	1	2.17	7.25	4.64	2.61	1.78	0.64	2.26	-0.05	1.038	1.01354476	0.889553	0.76786288	0.96325133	1.02607171	0.86	0.74600693	0.74312621	0.62121805	0.853	0.54466484	0.56101029	1.017	0.826656432	0.36679001	0.50856255	0.625	0.48115078	0.721	0.57408057	0.85677145	1.26392618	1.7193551	1.20492815	1.355	1.49026603	1.69700257	1.596	0.96743595	0.95765004	0.88667328	1.10707326	1.41779785	1.43861245	1.16371492	1.32526841	1.48950709	1.54220722
c132	PFC0200w::60S Ribosomal protein L44, putative::100% identity to 100% of 60S RIBOSOMAL PROTEIN L44	1	9.05	18.27	16.76	1.51	11.11	0.92	-0.89	2.69	0.88	0.96588955	1.23833157	1.34976891	1.27499897	1.72872157	1.436	2.07934638	2.28794385	2.9519418	2.225	2.26126257	2.61425098	1.995	1.958889461	1.84446305	2.09562842	1.432	1.662232	1.737	1.3831812	1.65929321	1.65817013	1.2771209	1.24673178	1.154	0.92361547	0.73778824	0.77	0.52885496	0.68564365	0.47294727	0.47899432	0.3210515	0.36726352	0.2939044	0.3152909	0.2390862	0.28433025
c137	PFC0210c::circumsporozoite (CS) protein::100% identity to 100% of CIRCUMSPOROZOITE PROTEIN PRECURSOR (CS)	1	1.72	4.35	2.92	1.43	2.03	0.67	-1.01	2.70	0.819	0.85314438	1.12346943	1.0297206	1.13617385	1.41798292	1.073	1.66726629	1.82202577	2.06250568	1.269	1.84953723	2.11162003	1.167	1.167589053	1.4052495	1.46869364	0.881	1.1950634	1.114	1.32930312	1.22061865	1.38932637	1.1203797	1.09509112	1.185	0.9211192	1.13850672	1.211	0.66351363	0.84321974	0.69173681	0.78197269	0.7045895	0.69033757	0.6317571	0.80196396	0.57022058	0.60732939
c142	PFC0221c::hypothetical protein::100% identity to 100% of (AL034558) hypothetical protein, PFC0221c [Plasmodium falciparum]	2	2.93	8.74	6.97	1.77	3.94	0.80	2.46	2.46	1.933	1.56681011	2.06416533	2.09865662	1.65250574	1.96209265	1.087	1.34636486	1.58906673	1.55998175	1.312	1.07513228	1.19463866	1.027	1.105295186	0.94150552	1.23962129	1.132	2.01260858	1.594	1.82721122	1.1242787	2.01091472	1.351493	1.19673137	1.278	0.95856303	0.78709365	0.804	0.68081609	0.80194983	0.54861884	0.56267404	0.3673777	0.45367847	0.44589232	0.54031178	0.51762162	0.41967144
c143	PFC0225c::elongation factor (EF-TS), putative::100% identity to 100% of (AL034558) putative elongation factor (TS) [Plasmodium falciparum]	4	0.47	2.05	0.65	1.40	0.47	0.32	1.24	1.71	0.834	0.69623085		0.8677989	0.66489915		0.699	0.7874518	1.15958924	1.03587723	1.21	0.96671559	1.12486839	1.14	1.159170971	1.01392899	0.97876373	1.142	1.0322124	1.147	1.07013077	0.84274136	1.02395159	1.0883917	1.17869837	1.214	1.31136752	1.42447811	1.352	1.3149907	1.21089733	1.07091717	1.1397756	1.02887305	1.15678184	0.98059687	0.57955961	0.91570011	0.70968832
c145	PFC0230c::hypothetical protein::100% identity to 100% of (NC_000521) predicted using hexExon; MAL3P2.15 (PFC0230c), Hypothetical protein len: 3979 aa [Plasmodium falciparum]	2	12.98	29.93	25.20	4.74	5.32	0.84	1.63	1.63	0.287	0.30452836	0.34542492	0.24541253	0.16926919	0.24224931	0.211	0.13143932	0.08979984	0.1834366	0.363	0.30718066	0.48554443	0.637	1.011012588	0.85272835	1.06754293	1.172	1.43440509	1.38	1.47793237	1.48064317	1.98294764	1.7529423	1.70165358	1.788	1.5618254	1.74989384	1.676	1.58430796	1.0223688	1.05446675	0.98684376	0.81124758	0.7836264	0.75627732	0.66459661	0.67302768	0.50042124
c146	PFC0235w::hypothetical protein::100% identity to 97% of (NC_000521) predicted using hexExon; MAL3P2.16 (PF0235w), Hypothetical protein, len: 1214 aa [Plasmodium falciparum]	2	0.80	3.08	1.25	1.83	0.69	0.41	-1.77	-1.77	0.768	0.98332443	0.95075689	0.96267486	1.32858048	1.41164132	0.971	1.3664953	0.7014799	1.60622641	1.235	1.37715027	1.91370007	1.062	1.0758319	1.18914719	1.53445597	1.056	0.95078689	1.092	1.02832882	1.12989067	0.77224897	0.8244907	0.84918745	0.778	0.91279834	1.05334281	0.913	0.92756497	0.91075238	0.91710646	1.32444815	1.80672271	1.87952507	1.47501544	1.48095141	1.38072277	0.99629318
c147	PFC0240c::hypothetical protein::100% identity to 100% of (AL034558) hypothetical protein, PFC0240c [Plasmodium falciparum]	1	9.87	20.83	18.87	1.96	9.62	0.91	0.08	-1.93	2.348	2.17819137	2.15890579	2.60845685	2.33688915	2.31468589	2.184	2.73180627	2.39336102	2.8902825	2.075	2.14381119	2.11019608	1.461	1.29554408	1.25806634	1.03137362	1.038	0.85373423	0.688	0.8388265	0.59955291	0.60444722	0.5645882	0.47377447	0.498	0.47761736	0.40699374	0.401	0.42503989	0.42958248	0.47870491	0.54055181	0.68088776	0.70899534	0.63908183	0.81897137	1.03165692	1.33862687
c152	PFC0245c::hypothetical protein::100% identity to 100% of (NC_000521) predicted using hexExon; MAL3P2.18 (PFC0245c), Hypothetical protein, len: 3934 aa [Plasmodium falciparum]	3	1.39	3.00	2.42	0.58	4.15	0.81	1.23	-2.13	1.205	1.01238245	0.940696	1.18025716	1.02170398	1.09836598	0.973	1.04322556	1.14787629	1.30871988	1.308	1.22355992	1.4124929	1.233	1.700454164	1.3036231	1.3744341	1.618	1.51500817	1.468	1.21597331	1.17852839	1.09702652	1.0068223	0.83689228	0.942	0.99933527	0.74944225	0.757	1.02611398	0.85541314	0.93273423	1.17440171	1.4899806	1.55546898	1.34591733	1.4770266	1.85530897	1.48420385
c154	PFC0241w::hypothetical protein::78% identity to 68% of (AL034558) hypothetical protein, PFC0241w [Plasmodium falciparum]	2	1.94	6.23	4.16	2.07	2.01	0.67	0.40	0.40	0.993	0.99146065	1.03292111	0.89436421	0.53338062	0.825677	0.634	1.01125382	0.84203623	0.82469398	0.77	0.45302694	0.46845783	0.495	0.729006591	0.24764165	0.54034772	0.818	0.62672978	0.707	0.58615671	0.6341605	1.04650557	0.9692364	1.29345342	1.38	1.11998772	1.55894738	1.597	1.2299827	1.50447659	1.15399135	1.48892211	1.33376429	1.30800803	0.87988201	1.06754096	0.90613672	0.93942712
c156	PFC0250c::AP endonuclease (DNA-(apurinic or apyrimidinic site) lyase), putative::100% identity to 100% of (AL034558) putative AP endonuclease [Plasmodium falciparum]	2	11.13	24.72	22.25	2.47	9.02	0.90	0.76	0.76	0.58	0.53466813	0.59359428	0.46931981	0.34828052	0.40839936	0.272	0.22617036	0.21604019		0.283	0.1084167	0.15805113	0.254	0.321571037	0.1892356	0.27401	0.4	0.39150049	0.611	0.62052723	0.65006129	0.99778891	1.2203422	1.32296188	1.565	1.64586615	1.70507068	1.96	1.97624751	2.4180429	1.86135598	2.10738266	2.08252525	2.03467916	1.56749009	1.22584053	1.08186502	0.69376583
c163	PFC0261c::hypothetical protein::100% identity to 100% of (AL034558) hypothetical protein, PFC0261c [Plasmodium falciparum]	1	4.47	13.77	9.15	4.63	1.98	0.66	2.61	0.92	0.967	1.02051874	0.5206526	1.03098559	0.81224858	0.53649979	0.31	0.40615933	0.36180226		0.696	0.25555365	0.30328729	0.955	0.69701786	0.2394648	0.411015	0.665	0.99602325	0.975	0.95401414	0.90634444	1.59862748	1.3362987	1.6483744	1.875	1.36295688	1.59122003	1.917	1.04642568	2.03629597	1.42542199	1.6447396	1.29928889	1.42093666	1.10969509	1.3448923	1.02926609	0.63803707
c164	PFC0262c::hypothetical protein::100% identity to 84% of (AL034558) hypothetical protein, PFC0262c [Plasmodium falciparum]	2	6.96	17.44	12.92	4.52	2.86	0.74	0.71	0.71	0.841	0.94845473	0.65731342	0.90195427	0.67707678	0.34625164	0.378	0.34458417	0.29672992	0.19885143	0.409	0.14197425	0.17086608	0.241	0.396492027	0.22077486	0.26852981	0.522	0.69499562	0.648	0.78216159	0.82496991	0.75059714	1.3211044	1.10246828	1.259	1.14661453	1.18870859	1.3	1.24126693	2.24264565	1.44104976	1.82556473	1.84658474	1.66250564	1.14631866	1.45478622	1.18228129	0.68580455
c169	PFC0265c::hypothetical protein::100% identity to 96% of (AL034558) hypothetical protein, FC0265c [Plasmodium falciparum]	2	1.25	4.18	2.80	1.37	2.04	0.67	1.50	1.50	1.076	1.31807308	1.86462382	1.77354816	1.78767762	1.08060949	1.1	1.18532219	1.19863269	1.31488583	1.317	1.21968787	1.35268978	0.968	1.098560701	0.98355789	1.11357668	0.895	1.2509921	1.192	1.11843533	1.11398993	1.53818284	1.2067473	1.10902572	1.195	1.28557283	1.05872162	1.218	0.88618935	1.08521157	0.8694005	0.86372873	0.71967245	0.90539293	0.57773727	0.41210221	0.55587542	0.42308342
c171	PFC0270w::hypothetical protein::99% identity to 93% of (AL034558) hypothetical protein, PFC0270w [Plasmodium falciparum]	2	7.63	16.81	14.77	2.04	7.23	0.88	2.17	2.17	0.403	0.48352596	0.63383795	0.78683806	0.75623143	0.57962268	0.685	0.99586008	1.09972275	1.56923072	1.59	1.37973158	2.16430365	1.509	1.649103824	1.60616637	1.48403813	1.905	1.53392521	1.755	1.26427776	1.39926869	1.42360843	1.3394975	1.31558481	1.357	1.16658453	1.01569146	1.148	0.67178872	0.75692805	0.61359768	0.50881123	0.49235076	0.51357973	0.40743754	0.34276437	0.39688308	0.17514743
c174	PFC0271c::glutaredoxin, putative::	2	8.93	21.80	18.92	2.88	6.57	0.87	2.08	2.08	0.316	0.53815509	0.61623136	0.62871147	0.79032882	0.70518647	0.681	1.28005314	0.94485054	1.77116519	1.434	1.89858287	2.39924446	1.664	1.696245223	2.10729031	2.09453245	1.77	1.71487083	1.643	1.78633814	2.44684938	1.10514602	1.991253	1.61066926	1.22	1.27725198	0.99238343	0.834	0.75453986	1.01767904	0.64896589	0.67905619	0.62163328	0.66578784	0.42574935	0.28520089	0.3239618	0.22632688
c176	PFC0275w::FAD-dependent glycerol-3-phosphate dehydrogenase, putative::100% identity to 100% of (NC_000521) predicted using hexExon; MAL3P2.24 (PFC0275w), Glycerol-3-phosphate dehydrogenase, len 654 aa; Similarity to glycerol-3-phosphate dehydrogenases. C.elegans glycerol-3-phosphate dehydrogenase (TR:P90795) BLAST Score: 84	2	12.13	24.50	22.72	1.77	12.83	0.93	0.68	0.68	0.558	0.51955793	0.5768261	0.49209006	0.34706274	0.38049632	0.34	0.25458967	0.22645177	0.23122261	0.229	0.13552087	0.20646317	0.249	0.218028534	0.15886446	0.23893671	0.313	0.33886176	0.454	0.51555782	0.61451838	1.00410411	1.0971884	1.15656708	1.674	1.62090349	1.78575229	2.043	1.97775197	2.2351419	1.77416922	1.89481695	2.03081228	1.85988532	1.63066581	1.28471229	1.00416201	0.7517692
c179	PFC0280c::hypothetical protein::100% identity to 100% of (NC_000521) predicted using hexExon; MAL3P2.25 (PFC0280c), Hypothetical protein, len: 300 aa [Plasmodium falciparum]	2	9.65	21.29	18.24	3.06	5.97	0.86	0.70	0.70	0.638	0.69623085	0.66821276	0.71726234	0.60279319	0.29932376	0.3	0.3209014	0.27981111	0.22043222	0.309	0.1393929	0.25202747	0.226	0.344299889	0.13550203	0.26304959	0.426	0.49513296	0.551	0.62610087	0.70711702	1.06545095	0.9868298	1.19263298	1.481	1.4694639	1.71493179	1.836	1.75958993	2.01190917	1.6113108	1.83614496	2.00495573	1.99539968	1.35324206	1.32657673	1.13565944	0.74949452
c180	PFC0281w::hypothetical protein::100% identity to 100% of (AL034558) hypothetical protein, PFC0281w [Plasmodium falciparum]	2	7.04	15.63	13.20	2.43	5.43	0.84	0.92	0.92	0.721	0.67995835	0.80906563	0.6906971	0.52607406	0.32215354	0.325	0.37181934	0.32536175	0.2990479	0.39	0.2374842	0.44282791	0.274	0.469729446	0.27450843	0.38580608	0.624	0.75421416	0.821	0.83511076	1.09060645	1.1277	1.2643257	1.57378364	1.584	1.47528848	1.95966603	1.613	1.30295415	2.06162065	1.64009886	1.63608301	1.75716442	1.69392932	1.12983803	1.05184187	0.9049413	0.5743471
c183	PFC0282w::hypothetical protein::	1	5.12	10.93	9.31	1.62	5.76	0.85	-0.82	2.64	0.891	1.17394521	1.80928877	1.84438888	1.54290694	1.4940821	1.464	1.79396905	2.33609731	2.17195102	2.125	1.78500355	1.98204647	1.559	1.484951125	1.35385228	1.44019657	1.244	1.35709198	1.476	1.27542503	1.26551506	1.38030477	1.1139821	1.03853326	1.138	0.91529462	0.87225752	1.084	0.68382523	0.92763554	0.64978845	0.57710162	0.46649428	0.51259775	0.38271663	0.33360655	0.37536535	0.25475991
c184	PFC0285c::T-complex protein beta subunit, putative::100% identity to 5% of (AL034558) putative T-complex protein beta subunit [Plasmodium falciparum]	1	6.88	15.38	13.31	2.08	6.41	0.87	-1.04	2.74	0.646	0.77294415	1.29785866	1.02213054	1.51246287	1.031145	1.209	1.28242139	1.7048955	2.15807756	2.193	2.51165352	2.3551042	2.393	2.050646816	2.12130772	2.09124431	2.595	2.76106545	1.809	1.62563275	2.08019614	1.07988554	1.567412	1.38935595	1.088	0.63321743	0.59794015	0.624	0.57323966	0.72034791	0.67281892	0.52708611	0.52036199	0.57937289	0.64182857	0.42518481	0.40286026	0.4765375
c187	PFC0285c::T-complex protein beta subunit, putative::100% identity to 99% of (NC_000521) predicted using hexExon; MAL3P2.26 (PFC0285c), T-complex protein beta subunit, len: 541 aa; Similarity to T-complex proteins beta subunits. C.elegans T-complex protein beta subunit (SW:TCPB_CAEEL) BLAST Score: 1527, sum	2	10.72	22.16	20.63	1.53	13.47	0.93	2.42	2.42	0.556	0.5962712	0.60281677	0.85514879	0.98517109	1.07173128	1.002	1.55714154	1.70229264	2.14728722	1.749	2.19285683	2.52881802	1.629	1.867974256	1.9227272	2.0178096	1.801	2.39752917	1.991	2.22014997	1.59007804	1.93242668	1.4226663	1.3918149	1.246	1.0567492		0.751	0.56496452	0.62749058	0.42606381	0.36261218	0.32967032	0.33387592	0.33235918	0.32968178	0.27733998	0.22405223
c190	PFC0290w::40S ribosomal protein S23, putative::100% identity to 100% of (NC_000521) predicted using hexExon; MAL3P2.27 (PFC0290w), 40S Ribosomal protein S23, len: 146 aa; Similarity to ribosomal S23 proteins. C.elegans 40S ribosomal protein S23 (WP:F28D1.7) BLAST Score:609, sum P(1) = 1.3e-59; 78% ide	1	8.34	15.42	14.07	1.35	10.46	0.91	-0.90	2.67	0.863	0.9124228	1.23749312	1.30549335	1.37363782	1.55749824	1.386	2.11131804	2.39466252	2.63439614	1.984	2.3425752	2.64130485	1.717	1.760222686	1.80124265	1.74270364	1.48	1.64002509	1.685	1.73246005	1.29357524	1.39925016	1.1971509	1.27050241	1.068	0.87701866	0.67324295	0.717	0.50327735	0.80101184	0.48693007	0.50304023	0.46326223	0.38493929	0.35341775	0.35061396	0.29168517	0.2979781
c191	PFC0295c::40S ribosomal protein S12, putative::	1	6.65	13.73	10.91	2.82	3.87	0.79	-0.93	2.61	0.963	0.98448674	1.11340844	1.04869577	1.28839427	1.78072274	1.475	1.43635946	2.83194883	2.06404706	2.067	2.16575262	1.5719679	1.851	1.951313328	1.5582734	1.38977873	1.689	2.42713846	1.579	1.40454666	1.59007804	1.24949159	1.3642882	0.79180993	1.151	0.7247469	0.6373845	0.622	0.70037547	1.04863148	0.68762423	0.5819108	0.46326223	0.52536361	0.4303273	0.43957569	0.40525109	0.32299917
c195	PFC0300c::60S ribosomal protein L7, putative::100% identity to 99% of (AL034558) putative 60S Ribosomal protein L7 [Plasmodium falciparum]	1	10.60	17.24	15.47	1.76	8.77	0.90	-0.78	-3.05	1.016	1.18789303	1.5166837	1.58632624	2.11890937	2.22083013	1.748	3.01836779	2.56385063	3.52691556	2.31	2.84206622	2.85203968	1.892	2.043070482	2.41801039	2.17344736	1.523	1.65729729	1.385	1.70180527	1.66209913	0.88501897	1.3267023	1.14017352	0.819	0.67981424	0.58807909	0.5	0.50026821	0.69502317	0.41537108	0.48187982	0.41585865	0.38886725	0.37081395	0.33099002	0.39210138	0.34460827
c199	PFC0310c::ATP-dependent CLP protease, putative::100% identity to 100% of (NC_000521) predicted using hexExon; MAL3P2.31 (PFC0310c), ATP-dependent CLP protease, len: 371 aa; Similarity to ATP-dependent CLP proteases. Synechocystis CLP protease (SW:CLP1_SYNY3) BLAST Score: 442, sum P(1) = 6.3e-42; 48% id	1	8.86	19.26	17.20	2.06	8.35	0.89	2.67	1.11	0.586	0.57418705	0.48627779	0.48702999	0.304441	0.33737339	0.239	0.23445932	0.29412702	0.21734925	0.254	0.24006556	0.30755895	0.287	0.545492234	0.395993	0.55350019	0.639	0.7731312	0.811	1.04504963	0.9755596	1.57246491	1.3251029	1.50575033	1.6	1.54601582	1.90139595	2.046	1.82278178	2.30455054	1.68204733	1.64185407	1.28851536	1.41013476	1.05201295	1.2088332	1.01372548	0.5857203
c215	PFC0315c::hypothetical protein::70% identity to 90% of (AL034558) hypothetical protein, PFC0315c [Plasmodium falciparum]	1	10.11	21.80	19.64	2.16	9.10	0.90	2.58	1.10	0.491	0.40797503	0.59694793	0.36811879	0.33610286	0.33103179	0.23	0.20130346	0.18090113	0.17727066	0.169	0.15617167	0.27480962	0.29	0.416695459	0.36211751	0.43293581	0.53	0.65140416	0.812	0.98002427	1.03448599	1.49217268	1.3163062	1.52378323	1.6	1.52687784	1.71403529	2.095	1.63772013	1.68550159	1.43858219	1.76689274	1.4738203	1.46807206	1.2479492	1.12902921	0.93841337	0.64599835
c217	PFC0320w::hypothetical protein::	2	10.67	23.15	20.61	2.54	8.13	0.89	1.25	1.25	0.488	0.46492881	0.58521019	0.32257831	0.32027195	0.32215354	0.234	0.22143381	0.15096785	0.18806105	0.302	0.1290675	0.3104067	0.365	0.455418676	0.35861316	0.52281108	0.626	0.63906697	1.162	0.93450664	1.38804453	1.52465045	1.7177556	1.91968822	1.977	1.81727584	1.77230537	1.896	1.60762883	1.32907945	1.11286554	1.49373128	1.28959277	1.32470179	1.05475963	0.7535583	0.70889058	0.55273801
c223	PFC0325c::hypothetical protein::97% identity to 99% of (AL034558) hypothetical protein, PFC0325c [Plasmodium falciparum]	1	1.87	3.99	2.65	1.35	1.96	0.66	2.67	0.89	0.694	0.61486832	0.88536096	0.53889554	0.59670437	0.6544536	0.434	0.76021662	0.66503939	0.75070269	0.495	0.62339604	0.99814265	0.595	0.797193145	0.80600349	0.96122705	0.983	0.9080179	0.896	0.84440008	0.8792196	1.05733157	0.9324502	1.17132131	1.112	1.22316644	1.46302596	1.456	1.2299827	1.16306173	1.06680459	1.38985307	1.56539531	1.64581189	1.63432812	1.2153745	1.41778115	0.99174389
c227	PFC0330w::PDZ domain protein, putative::100% identity to 99% of hypothetical protein C0330w - malaria parasite (Plasmodium falciparum)	3	1.40	4.46	2.95	1.51	1.96	0.66	-2.57	1.80	0.712	0.64392641	0.93147346	0.91333939	0.91210525	0.96519225	0.85	1.13914077	1.28322674	1.36267186	1.665	1.45459069	1.52070805	1.269	1.322481922	0.9613636	0.98643597	1.08	1.03138988	1.083	1.10635919	0.86893088	1.29099095	1.087592	1.19591165	1.431	1.22399847	1.3473824	1.497	1.43385141	1.09177732	0.99360049	0.90412584	0.71320835	0.71881521	0.6866925	0.58740919	0.60010633	0.50838248
c232	PFC0340w::DNA polymerase delta small subunit, putative::100% identity to 100% of hypothetical protein C0340w - malaria parasite (Plasmodium falciparum)	2	16.99	31.30	28.42	2.88	9.87	0.91	1.66	1.66	0.357	0.30336605	0.32865671	0.24035247	0.27156138	0.30059208	0.168	0.18709381	0.14055628	0.18035363	0.366	0.23361217	0.56101029	0.503	0.750893644	0.66115647	1.15741823	1.229	1.23207506	1.993	1.51601863	1.8847102	2.30682305	2.2551539	2.27952722	2.101	2.01864073	2.03048652	1.726	1.36539369	1.00079588	0.95905483	0.86949973	0.61085969	0.69033757	0.71232902	0.47097398	0.47697696	0.39465039
c233	PFC0345w::hypothetical protein::100% identity to 100% of hypothetical protein C0345w - malaria parasite (Plasmodium falciparum)	2	18.65	34.53	31.28	3.25	9.63	0.91	-0.14	-0.14	0.676	0.77178178	0.69336509	0.51233027	0.53216288	0.59611087	0.382	0.46655036	0.24467203	0.26205228	0.268	0.20263598	0.19791987	0.232	0.271062495	0.10513089	0.15454164	0.283	0.13488672	0.149	0.09382224	0.12440022	0.26162639	0.4350368	0.61557892	0.715	0.91529462	1.50784912	1.678	1.54744607	1.70144675	1.43035703	2.52866679	2.96380078	2.95971177	2.62041857	1.95061722	1.80151448	1.39549286
c234	PFC0350c::T-complex protein eta subunit, putative::100% identity to 100% of hypothetical protein PFC0350c - malaria parasite (Plasmodium falciparum)	2	5.17	10.46	9.65	0.82	11.83	0.92	2.70	2.70	0.887	0.88917631	0.83589475	1.19417228	0.94376707	1.08060949	1.115	1.42807039	1.73873315	1.89140087	1.491	1.75402728	2.20986803	1.552	1.655838309	1.60733455	1.7437996	1.493	1.71733829	1.756	2.11239358	1.51150949	1.66989812	1.3011119	1.11148468	1.101	0.95357058	0.72613422	0.726	0.52208441	0.58340675	0.45320687	0.4780325	0.42878689	0.47037225	0.40835315	0.54554483	0.55707083	0.49700928
c237	PFC0355c::hypothetical protein::100% identity to 100% of hypothetical protein C0355c - malaria parasite (Plasmodium falciparum)	2	64.20	108.29	101.74	6.54	15.55	0.94	-1.16	-1.16	3.399	2.28744976	1.17796603	1.51042553	0.86339467	0.78128573	0.761	0.77679455	0.89539557	0.53335344	0.439	0.31621538	0.27908126	0.15	0.232339278	0.09228156	0.06905052	0.229	0.0657984	0.078	0.05387811	0.05705574	0.07036848	0.0535799	0.03688556	0.076	0.05325351	0.16136317	0.283	0.5709828	1.32626557	1.54057436	2.01312269	2.20857565	2.04351712	1.8092058	3.71938594	4.64424942	4.18192937
c238	PFC0365w::conserved protein, putative::100% identity to 100% of hypothetical protein C0365w - malaria parasite (Plasmodium falciparum)	2	6.93	20.59	12.30	8.28	1.49	0.60	-3.12	-3.12	0.609	0.53350579	0.72019421	0.91460439	0.62593069	0.95250905	1.019	1.21018898	1.40816568	1.5538159	1.248	1.4184518	1.76134449	0.985	1.267764389	0.9975753	1.15741823	1.254	1.13913479	1.24	1.01346587	1.09060645	1.27024127	0.9412469	0.96230317	1.149	0.78798546	0.75392456	0.926	0.59580813	0.52150186	0.56013407	0.42705519	0.32212884	0.35155171	0.36623601	0.42256832	0.56065715	0.55273801
c240	PFC0370w::hypothetical protein::100% identity to 100% of hypothetical protein C0370w - malaria parasite (Plasmodium falciparum)	2	26.95	42.71	40.06	2.65	15.10	0.94	-1.18	-1.18	1.743	1.39478646	0.80235838	0.7197924	0.63689057	0.68362499	0.846	0.85850008	0.84594052	0.84010881	0.579	0.61436131	0.57524916	0.21	0.303051252	0.25698662	0.2520892	0.382	0.26812848	0.208	0.16627901	0.17958528	0.16058448	0.1687367	0.1795097	0.296	0.31619268	0.47153903	0.557	0.9253081	1.08614957	1.35715303	1.77939662	2.48653313	2.60128614	2.34757266	3.14898431	3.35437938	3.12308352
c242	PFC0375c::hypothetical protein::100% identity to 100% of hypothetical protein C0375c - malaria parasite (Plasmodium falciparum)	1	2.67	5.34	4.37	0.96	4.53	0.82	-0.87	2.86	0.972	1.04725215	1.4688943	1.749513	1.61475503	1.56891306	1.303	1.56898291	1.53831041	1.8405319	1.564	1.58753027	1.82257148	1.431	1.480741984	1.38305528	1.60021844	1.602	1.75681721	1.333	1.33766357	1.01858525	1.07898334	1.0004247	0.96148345	1.068	0.947746	0.96011078	0.926	1.07125101	0.82915046	0.72052488	0.68097989	0.69381597	0.67462573	0.56675023	0.51022177	0.54272567	0.3741786
c244	PFC0380w::dual-specificity protein phosphatase, putative::68% identity to 100% of hypothetical protein MAL3P3.11 - malaria parasite (Plasmodium falciparum)	2	2.67	8.63	6.06	2.57	2.36	0.70	2.46	2.46	0.93	1.01238245	1.13353032	1.17899209	1.31396735	1.43954432	1.129	1.47898831	1.34829911	1.71104726	1.344	1.40554506	1.87525527	1.091	1.269447986	1.1494311	1.48403813	1.168	1.12268521	1.375	1.219689	1.46941912	1.44165172	1.2403347	1.3286997	1.209	1.03927538	0.93949216	0.995	0.81773163	0.77193533	0.6637712	0.6886746	0.57746176	0.65498599	0.53745134	0.23679523	0.45067749	0.38213985
c247	PFC0381c::hypothetical protein::100% identity to 52% of (Z98547) hypothetical protein, PFC0381c [Plasmodium falciparum]	1	1.88	6.87	3.56	3.31	1.08	0.52	2.37	0.68	0.652	0.66484822	1.03543636	0.69702216	0.66733465	0.648112	0.685	0.67022209	0.60907719	0.60117874	0.866	0.51756067	0.60799845	0.682	0.73405743	0.27684468	0.53925169	0.985	0.50500274	0.831	0.67161855	0.83245259	1.2377635	1.1123827	1.34591289	1.3	1.01930537	1.5688085	1.844	1.28189023	1.23340825	1.08654494	1.41966989	1.53953889	1.38460305	1.29006635	0.84121183	1.03165692	0.80067398
c253	PFC0390w::hypothetical protein, conserved::100% identity to 100% of hypothetical protein C0390w - malaria parasite (Plasmodium falciparum)	1	4.29	8.89	6.63	2.26	2.93	0.75	-0.51	-2.14	1.204	1.06817395	1.49823862	2.40099468	1.63058598	1.68686698	2.183	2.27828154	3.06620906	2.83633061	2.566	1.85340929	2.01906749	1.617	1.462222223	1.26974754	1.13111322	1.105	1.13995731	0.93	0.93171982	0.84180598	0.78848785	0.9564412	0.90492559	0.931	0.81294802	0.76199272	0.709	0.89220763	0.78600461	0.76247325	0.80217122	0.63132947	0.63436428	0.62077	0.53377048	0.68139566	0.40602359
c256	PFC0395w::asparagine synthetase, putative::100% identity to 100% of asparagine synthase (glutamine-hydrolyzing) (EC 6.3.5.4) C0395w [similarity] - malaria parasite (Plasmodium falciparum)	1	2.49	5.10	4.34	0.77	5.65	0.85	-0.85	2.66	1.043	1.19138002	1.44793407	1.65716696	1.42965497	1.50930206	1.412	1.67318698	1.92353872	1.9145231	1.539	1.55010064	1.78839836	1.405	1.396561164	1.26040255	1.29003913	1.28	1.12515267	1.276	1.26799355	1.17104566	0.97523493	1.2107458	1.09591083	1.186	1.08753644	0.9726613	0.838	0.99903179	1.02424468	0.7164123	0.68771271	0.61085969	0.64516612	0.5237175	0.50237223	0.52240335	0.41512218
c257	PFC0400w::60S Acidic ribosomal protein P2::100% identity to 100% of 60S ACIDIC RIBOSOMAL PROTEIN P2	1	5.90	13.05	11.12	1.93	5.76	0.85	-0.92	2.68	0.94	1.07514786	1.11760048	1.21947252	1.47105884	1.49154549	1.261	1.91830357	2.23588602	2.44479357	1.817	2.49229342	2.91611457	1.785	1.225673879	1.81642809	1.77229666	1.302	1.32090284	1.649	1.70830777	1.43574687	1.82506968	1.1803572	1.29017475	1.053	0.95273845	0.82564151	1.013	0.5657168	0.85166132	0.44909429	0.46552862	0.50312433	0.43207472	0.36440482	0.46835745	0.3622156	0.32982308
c258	PFC0405c::hypothetical protein::100% identity to 100% of hypothetical protein C0405c - malaria parasite (Plasmodium falciparum)	3	1.72	5.09	2.52	2.57	0.98	0.50	-1.35	-1.74	1.284	1.84809202	1.52422935	1.45602999	1.52707599	1.6703788	1.157	1.91948776	0.98779828	1.85594673	1.235	1.50234574	1.67591153	0.829	0.974814816	0.80016289	0.7979171	0.862		0.885	0.8221057	1.1242787	1.009517	1.215544	1.50902901	1.109	1.09502516	1.31062746	1.186	0.70488915	0.73160331	0.822517	0.69636924	0.75199311	0.79344633	0.67295866	0.84906137	0.74116723	0.65054764
c259	NULL::::	1	5.20	12.04	9.50	2.53	3.75	0.79	-0.11	-2.08	2.417	2.38043557	2.72902465	2.5705065	1.74992691	1.88852992	2.131	1.73120977	2.66926795	2.19815618	2.29	1.60430906	1.4922304	1.15	1.379725	1.06999885	1.09604	1.321	1.09307592	1.194	1.00046086	0.86051282	0.77766191	0.7789078	0.75738342	0.735	0.79381004	0.60242246	0.707	0.51456158	0.62561465	0.63169306	0.53478081	0.538677	0.69819349	0.61710768	0.69991967	0.81050219	0.82683236
c266	PFC0415c::hypothetical protein::100% identity to 100% of hypothetical protein C0415c - malaria parasite (Plasmodium falciparum)	2	2.56	8.77	4.69	4.08	1.15	0.54	1.33	1.33	0.674	0.8775531	1.21066404	0.65654174	0.81955515	0.66840518	0.514	0.37774003		0.12640169	1.131	0.35880765	0.53680427	1.096	1.050577654	0.65882026	0.55678834	1.008	0.98121861	1.085	1.18438955	1.26270902	0.92381188	1.575409	1.4680451	1.037	1.19487549	1.39041256	1.272	1.09983776	1.34033486	0.85377264	0.9291336	0.99439772	1.03206939	0.95221357	0.716927	0.97068994	0.70741364
c269	NULL::::86% identity to 40% of (Z98547) hypothetical protein, PFC0416w [Plasmodium falciparum]	2	10.15	19.30	17.75	1.56	11.41	0.92	1.17	1.17	0.499	0.53466813	0.46196391	0.40986421	0.37020024	0.2600058	0.221	0.3209014	0.24857638	0.30983829	0.278	0.29556458	0.36878596	0.256	0.462153162	0.36795811	0.45266451	0.628	0.72707232	0.743	1.06548611	0.95030547	1.42631493	1.591403	1.70739131	1.638	1.83474957	2.0206253	1.659	1.76259902	2.01941292	1.45421006	1.35426508	1.25619477	1.23926882	0.72240049	0.71300227	0.67661393	0.51748107
c277	PFC0430w::hypothetical protein::100% identity to 100% of (Z98547) hypothetical protein, PFC0430w [Plasmodium falciparum]	1	7.49	14.70	13.12	1.58	8.28	0.89	-0.77	2.84	0.899	1.25414543	1.45547971	1.63819178	1.99104413	1.93799448	1.435	1.91356707	1.39254836	2.54807305	1.93	2.05475461	2.66835855	1.459	1.633951256	1.53374283	2.0024651	1.602	1.58409648	1.324	1.26613571	1.3627904	1.40015236	1.2387353	1.09591083	1.009	1.09003261	0.81040163	0.651	0.62514715	0.37236735	0.36437502	0.34529912	0.35983623	0.44287659	0.43124288	0.35584701	0.33232981	0.32754843
c281	PFC0440c::helicase, putative::100% identity to 100% of hypothetical protein C0440c - malaria parasite (Plasmodium falciparum)	2	2.15	5.31	4.47	0.84	5.29	0.84	2.09	2.09	0.73	0.5858103	0.74870014	0.72738246	0.94498489	1.08568278	0.877	1.11782628	1.15308201	1.34263255	1.161	1.46749743	1.68445473	1.19	1.463064072	1.16928918	1.39525892	1.213	1.3192579	1.197	1.11193283	1.25990298	1.57156271	1.2563287	1.12541929	1.243	1.24979315	1.28463002	1.125	0.98022473	0.8479095	0.60125993	0.74349923	0.65503121	0.76693265	0.66471835	0.64628092	0.5666343	0.45265376
c283	PFC0435w::hypothetical protein::100% identity to 100% of hypothetical protein C0435w - malaria parasite (Plasmodium falciparum)	2	26.93	50.48	48.28	2.19	22.04	0.96	0.51	0.51	0.506	0.43935771	0.57011881	0.35673367	0.34219167	0.25620085	0.158	0.19893518	0.11452734	0.14798247	0.095	0.10196333	0.10251964	0.077	0.090915374	0.05373357	0.05699408	0.087	0.10281	0.112	0.15606074	0.27779597	0.65496817	0.7869048	1.14918992	1.242	1.70744051	1.83954007	2.493	2.41031473	2.0447376	2.12044888	2.51423938	2.23012271	2.26741031	1.59129545	0.82158794	1.06273816	0.77110361
c285	PFC0441c::hypothetical protein::100% identity to 100% of (AL008970) hypothetical protein, PFC0441c [Plasmodium falciparum]	1	5.48	9.33	8.02	1.30	6.15	0.86	-0.77	-3.13	1.335	1.58308255	1.45380291	1.9557101	1.92528485	1.95955589	1.549	2.00356153	2.05628632	2.07792051	2.026	1.69465623	1.68872641	1.458	1.651629268	1.66690872	1.70872638	1.505	1.68443912	1.677	1.46214054	1.57043588	0.98425652	1.5442207	1.13115702	0.894	0.63654578	0.6346951	0.635	0.59430359	0.62655259	0.55931157	0.57806345	0.48157723	0.58035493	0.50723688	0.43434264	0.50686274	0.41967144
c289	PFC0450w::hypothetical protein::100% identity to 100% of hypothetical protein C0450w - malaria parasite (Plasmodium falciparum)	1	1.24	3.62	1.62	2.00	0.81	0.45	-0.38	-1.56	1.455	1.32969643	1.42362014	1.49398035	1.38094431	1.53847345	1.242	1.43754352	1.48364956	1.44591203	1.355	1.34488342	1.04370694	1.261	1.125498643	1.09336124	1.02808555	1.052	1.09554337	0.912	1.12772465	1.03635676	0.59271912	1.0660001	0.85328585	0.79	0.66733296	0.68400052	0.623	0.83202496	0.98297472	0.88173825	0.92528624	0.84680026	0.87102338	0.77642031	0.76794922	0.98264431	0.88256112
c291	PFC0455w::hypothetical protein::100% identity to 100% of hypothetical protein C0455w - malaria parasite (Plasmodium falciparum)	1	5.71	13.03	11.18	1.85	6.05	0.86	2.43	0.87	0.886	0.87871541	0.63216115	0.56040074	0.56991355	0.5263532	0.323	0.4262897	0.27720821	0.30058937	0.233	0.25942568	0.33461274	0.301	0.433531623	0.40533799	0.49212196	0.541	0.61521506	0.66	0.85833412	1.07002901	1.0104192	1.2771209	1.49263544	1.346	1.36129273	1.40834178	1.506	1.2909176	2.10570438	1.39498882	1.85826719	1.74100412	1.55350503	1.29372866	1.09501447	1.08306051	0.7585931
c296	PFC0465c::hypothetical protein::53% identity to 100% of hypothetical protein C0465c - malaria parasite (Plasmodium falciparum)	1	2.44	8.53	4.75	3.78	1.26	0.56	-0.94	2.49	0.746	1.05771305	1.03878996	0.86526891	1.64154593	1.4725207	1.041	2.0923718	0.76655227	2.17040946	1.205	1.92181503	2.32947428	1.275	0.862854205	1.40992207	1.72187882	1.02	1.0322124	1.045	1.17324239	1.95205448	1.16559077	1.5490189	1.71722753	1.047		1.04975701	0.988	0.63342229	0.83759204	0.54450625	0.84545385	0.68411978	0.64123816	0.6116141	0.38070396	0.58815207	0.40829824
c302	PFC0470w::valine -- tRNA ligase, putative::100% identity to 100% of hypothetical protein C0470w - malaria parasite (Plasmodium falciparum)	2	1.88	5.66	3.10	2.56	1.21	0.55	2.96	2.96	0.784	0.85546899	0.95578739	0.91839945	1.0083086	1.21885651	0.986	0.99822833	1.10232561	1.43358013	1.43	1.45330011	1.79836551	1.061	1.296385828	1.53841539	1.5969303	0.949	1.16545421	1.362	1.20947081	1.8837747	0.80833538	1.2259401	0.79508865	1.079	1.02429782	1.06320392	0.84	0.69661406	0.83102634	0.73533019	0.52227693	0.49989224	0.67855369	0.67845219	0.59525877	0.67302768	0.41512218
c305	PFC0475c::hypothetical protein::100% identity to 60% of (AL008970) hypothetical protein, PFC0475c [Plasmodium falciparum]	1	12.76	26.82	25.12	1.70	14.76	0.94	2.21	0.47	0.737	0.64043942	0.60700882	0.44148955	0.41160423	0.40205776	0.304	0.35405726	0.20302574	0.21734925	0.165	0.14584627	0.18225716	0.157	0.182672547	0.14601512	0.17207829	0.268	0.25579127	0.355	0.40315691	0.56120402	0.93824637	0.8988628	1.11148468	1.305	1.38043071	1.59749524	1.741	1.72498491	1.85339508	1.66312944	2.29397885	2.28937725	2.22616676	2.14888962	2.15078115	1.87443576	1.18963777
c307	NULL::::	2	5.16	14.27	9.92	4.35	2.28	0.70	0.30	0.30	0.915	1.03795355	0.63216115	0.77165795	0.68803666	0.62274561	0.481	0.58733244	0.36961096	0.35916576	0.329	0.28911121	0.24206028	0.464	0.617045981	0.25231414	0.32552387	0.595	0.43180198	0.525	0.57036488	1.26832099	0.51332905	1.3466948	1.05328749	0.838	0.88450739	0.98521172	0.925	1.59634451	2.11883589	1.75936381	2.33341425	2.01788407	2.07788655	2.08022055	1.42338805	1.85530897	1.1316344
c309	NULL::::71% identity to 10% of (NC_000521) predicted using hexExon; MAL3P7.14 (PFC0925w), Hypothetical protein, len: 489 aa [Plasmodium falciparum]	2	1.11	4.50	2.15	2.35	0.91	0.48	-1.52	-1.52	1.373	0.77875576	1.12263098	0.6628668	1.22872381	0.87640979	0.532	1.01599038	0.59345983	0.87093846	0.981	0.63759343	1.0337398	0.915	0.964713137	0.61092729		1.033		0.705	0.45239036	0.59300556	0.98606093	0.911658	0.84344973	0.986	0.71226562	1.08382255	0.937	0.80494285	1.05988689	0.88914085	0.88585096	1.21202325	1.25890856	1.03736348	1.433854	1.43212628	1.137321
c315	PFC0485w::protein kinase, putative::100% identity to 100% of hypothetical protein C0485w - malaria parasite (Plasmodium falciparum)	2	1.11	3.16	2.23	0.92	2.42	0.71	2.75	2.75	1.255	1.09723197	1.29785866	1.03604565	1.14469816	0.98675373	0.929	1.17111251	1.10492847	1.3118029	1.037	1.39909169	1.56627243	1.06	1.171798094	1.16928918	1.36676186	1.034	1.1481821	0.943	1.13051147	1.07189967	1.14033029	1.0580031	1.01476263	0.904	1.0467642	0.90094431	0.852	0.6913481	0.74848647	0.48528501	0.62134608	0.67119157	0.69819349	0.60612058	0.57563484	0.61564695	0.64941027
c317	PFC0486c::hypothetical protein::100% identity to 100% of (AL008970) hypothetical protein, PFC0486c [Plasmodium falciparum]	1	15.92	28.55	25.51	3.05	8.38	0.89	0.14	-1.85	2.603	2.07358249	2.91179797	2.40984973	2.44648795	2.76493986	2.347	2.70220299	3.39026946	2.34613858	1.622	1.98505813	1.32421213	1.355	1.164221861	1.08284815	0.7749003	0.688	0.8438645	0.559	0.61123791	0.56494533	0.35905968	0.4974134	0.38688849	0.418	0.25711456	0.27700674	0.3	0.26028991	0.52431574	0.41866116	0.50304023	0.57207499	0.49295795	0.45413263	0.99820316	0.88222805	1.09751474
c321	PFC0490w::hypothetical protein::97% identity to 12% of (AL008970) hypothetical protein, PFC0490w [Plasmodium falciparum]	3	2.08	5.77	4.27	1.50	2.85	0.74	-0.36	2.05	1.279	1.2134642	0.9474033	1.26880807	0.86704798	0.74704105	0.618	0.88573525	0.89279263	0.86323104	0.949	0.69051116	0.99387105	0.806	0.969763926	1.00692029	1.18810735	1.199		1.549	1.86808419	1.5601471	2.36185491	1.6993625	1.57788204	1.601	1.36295688	1.53115705	1.224	0.752283	0.81132935	0.77152097	0.7348427	0.73906483	0.86218548	0.82128424	0.7038444	0.95395391	0.76541701
c322	PFC0490w::hypothetical protein::99% identity to 84% of hypothetical protein C0490w - malaria parasite (Plasmodium falciparum)	2	7.08	13.83	12.55	1.28	9.80	0.91	1.92	1.92	1.169	0.87522849	0.71516372	0.75521276	0.4664036		0.428	0.59680556	0.57003378	0.45165483	0.44	0.33557549	0.54677146	0.407	0.796351297	0.82118907	1.1333054	1.776	1.86291729	1.986	1.79934325	1.56201776	2.54409114	1.7817315	1.62952188	1.692	1.4428371	1.09368367	0.979	0.67479786	0.58340675	0.59632484	0.50688758	0.54729585	0.58231888	0.45230145	0.64497267	0.74594896	0.82342038
c332	PFC0500w::hypothetical protein::100% identity to 93% of (AL008970) hypothetical protein, PFC0500w [Plasmodium falciparum]	2	9.63	21.83	19.15	2.68	7.15	0.88	1.01	1.01	0.484	0.48585061	0.53909764	0.43389945	0.32270744	0.32215354	0.258	0.24274829	0.19912139	0.19114401	0.456	0.17165978	0.25060358	0.264	0.36955416	0.21142989	0.30360309	0.668		0.745	0.67626321	0.83899999	1.41188045	1.1475695	1.39427396	1.711	1.68414201	2.22232938	2.623	1.77162648	1.73615096	1.52988163	1.65339607	1.52768795	1.64777584	0.96869419	0.89485054	0.8642966	0.52999158
c336	PFC0505c::hypothetical protein::100% identity to 100% of hypothetical protein C0505c - malaria parasite (Plasmodium falciparum)	2	0.87	3.42	1.81	1.61	1.12	0.53	1.57	1.57	0.785	0.69274393	0.7889438	0.84882373	0.81346633	0.80665213	0.688	0.9248118	0.79518412	0.98192535	1.044	0.77569569	0.91128574	1.647	1.373832262	0.87842696	0.91519338	1.35		1.128	1.46121157	1.03074468	1.14935188	1.2963137	1.28197796	1.518	1.02512995	1.32945318	1.683	1.11413108	1.54574655	1.1079304	1.20037135	1.02456363	1.12437624	0.80297241	0.88961749	0.81050219	0.69717775
c345	PFC0520w::26S proteasome regulatory subunit S14, putative::100% identity to 100% of 26S proteasome regulatory complex chain p31 [similarity] - malaria parasite (Plasmodium falciparum)	3	0.94	3.43	1.85	1.57	1.18	0.54	3.11	0.96	0.64	0.59743351	0.53239034	0.92472451	0.66124583	0.72040635	0.681	0.84784283	1.25719783	1.04358465	1.036	0.89056575	1.09211906	0.879	0.970605775	0.7557743	0.84723892	0.917	0.87347379	1.04	1.06734406	0.72582386	1.13672159	0.9932274	1.04263165	1.363	1.20569261	1.39937717	1.661	1.32477039	1.66486655	1.43200214	1.30809697	1.17216122	1.20784526	0.98059687	0.9995114	0.85473313	0.63121316
c350	PFC0525c::glycogen synthase kinase, putative::	1	9.86	20.11	17.72	2.39	7.42	0.88	2.71	1.15	0.601	0.47538971	0.46280231	0.39341903	0.28861007	0.30439703	0.216	0.2273545	0.21083441	0.242013	0.208	0.24264689	0.4371324	0.364	0.493300095	0.39365679	0.60501406	0.691	0.86689394	0.935	0.95122744	1.21032999	1.47593379	1.3227038	1.46558604	1.475	1.61091849	1.62349267	1.942	1.58054664	2.19199606	1.65079159	1.83037391	1.60848955	1.65464972	1.3138716	1.08978142	0.93960878	0.67556865
c354	PFC0530w::hypothetical protein::100% identity to 100% of hypothetical protein C0530w - malaria parasite (Plasmodium falciparum)	2	6.79	14.80	13.02	1.77	7.34	0.88	2.54	2.54	0.5	0.4695781	0.51729896	0.69449217	0.54799379	0.72547965	0.801	1.0621718	1.65153631	1.60622641	1.602	1.5255779	1.59475009	1.679	1.990878293	2.42735552	2.14604626	2.304	3.03083875	2.451	2.99487997	1.95486052	1.16378637			1.345	0.832086	0.84805303	0.702	0.85158433	0.79350825	0.72710503	0.52420064	0.50743372	0.5469673	0.62260121	0.55339441	0.43991861	0.41398484
c360	PFC0535w::60S ribosomal protein L26, putative::91% identity to 73% of hypothetical protein C0535w - malaria parasite (Plasmodium falciparum)	1	9.88	16.61	13.95	2.66	5.24	0.84	-0.84	-3.08	1.202	1.33085867	1.63992994	1.26121793	1.91676054	2.69518213	1.969	2.54116004	2.82023572	3.2756535	2.521	3.00081944	2.5216986	2.133	2.052330311	2.22877486	1.98273638	1.546	1.89252658	1.441	1.46121157	1.88003339	1.16198207	1.2939146	0.85082679	0.947	0.79214589	0.59076844	0.501	0.52659809	0.82915046	0.48775258	0.56748321	0.53544495	0.36333556	0.42758054	0.35977178	0.39688308	0.33664702
c367	PFC0545c::hypothetical protein::100% identity to 100% of (AL008970) hypothetical protein, PFC0545c [Plasmodium falciparum]	1	1.19	3.18	2.22	0.96	2.31	0.70	-0.66	-1.50	1.052	1.11931609	1.39092222	1.5901213	1.76819335	1.82638231	1.507	2.02724427	1.6385217	1.97464103	1.822	1.48427622	1.56912017	1.195	1.119606006	0.90646192	1.0434301	0.85	1.12433015	0.909	0.92521726	0.94656405	1.11416761	1.0811944	0.99836907	1.137	1.01930537	0.96459309	1.06	0.86963916	1.16962737	0.88173825	0.99742388	0.87373408	0.92012273	0.73613438	0.77449052	0.66107331	0.60164279
c370	PFC0550w::hypothetical protein::100% identity to 30% of hypothetical protein C0550w - malaria parasite (Plasmodium falciparum)	2	5.63	14.47	12.33	2.14	5.75	0.85	1.89	1.89	0.427	0.38705323	0.36135471	0.46046472	0.47249245	0.52888985	0.508	0.70456214	0.81340437	1.02971129	0.912	1.16677018	1.31994045	1.3	1.702979609	1.23236759	1.41389156	1.571	1.41877802	1.511	1.38039438	1.82671897	1.17731875	1.4242657	1.24509244	1.21	1.07172676	1.17167587	0.955	1.14121328	1.12366765	0.7887938	0.86276691	0.75199311	0.72961706	0.65647804	0.36238831	0.62042868	0.42649538
c373	PFC0555c::hypothetical protein::100% identity to 100% of hypothetical protein C0555c - malaria parasite (Plasmodium falciparum)	2	1.08	4.24	2.02	2.21	0.91	0.48	1.53	1.53	0.671	0.67995835	1.20060315	0.60088117	0.93646051	1.01338851	0.499	0.81587109	0.51667448	0.81698648	0.954	0.91121651	0.86999313	0.918	1.050577654	0.82819778	0.84833495	1.019	1.31596802	0.968	0.9391513	2.13725198	1.37128318	2.0296387	1.39099528	1.223	1.16824878	1.08471905	1.021	0.92606033	1.38629458	0.94753954	1.27539451	1.14307258	1.08411472	1.2323841	1.10417226	1.02926609	0.57207249
c379	PFC0560c::hypothetical protein::100% identity to 100% of hypothetical protein C0560c - malaria parasite (Plasmodium falciparum)	2	58.10	97.66	92.95	4.70	19.76	0.95	-0.49	-0.49	0.698	0.28941818	0.55335062	0.53889554	0.48467007	0.46547382	0.325	0.3931338	0.14706351	0.26205228	0.1	0.14713695	0.12957344	0.043	0.036197788	0.04088424	0.03178516	0.036	0.01891704	0.022	0.02322333	0.03834894	0.03789072	0.0807697	0.18606713	0.222	0.4210355	0.62304108	0.752	1.16754325	1.58701651	1.15645892	2.35938377	3.79336334	2.66707949	1.78448491	3.42110253	3.97122181	2.62607421
c38	PFC0060c::Serine/threonine protein kinase, putative::99% identity to 100% of (AL034560) PFC0060c (MAL3P8.10), Serine/threonine protein kinase, len: 587 aa; Similarity to protein kinases; predicted using hexExon; alternatives exist for 5' donor [Plasmodium falciparum]	1	26.65	50.33	45.50	4.83	9.42	0.90	0.47	-1.38	4.068	3.81241613	4.57688028	6.42247118	3.25630097	3.44602817	2.68	3.21138213	3.42280576	2.55269753	1.954	1.23904797	1.19036706	0.727	0.76688801	0.42052358	0.38580608	0.664	0.29773775	0.267	0.14677142	0.16461984	0.19576871	0.207922	0.32541258	0.378	0.24962581	0.27431737	0.43	0.47845197	0.56089588	0.58645462	0.67520889	0.62594264	0.62749033	0.71873817		0.89179152	0.83365627
c380	PFC0565w::hypothetical protein::100% identity to 100% of hypothetical protein C0565w - malaria parasite (Plasmodium falciparum)	1	1.24	3.28	2.24	1.04	2.16	0.68	-0.98	-3.02	0.896	0.63114083	1.51333001	1.26880807	1.14226266	1.56257146	1.317	1.86738565	1.38994534	1.94072827	1.538	1.75531802	1.6317711	1.558	1.319114729	1.4052495	1.34374499	1.137	1.64002509	1.081	1.14909011	1.65555178	1.52735684	1.1499686	1.23525623	1.016	0.90447749	0.94038866	0.975	0.73798963	0.92482166	0.63745066	0.87142343	0.66257272	0.70015744	0.69859518	0.90139184	0.74714437	0.67670603
c382	PFC0570c::hypothetical protein::100% identity to 78% of (AL008970) hypothetical protein, PFC0570c [Plasmodium falciparum]	2	4.76	10.25	7.96	2.29	3.48	0.78	1.45	1.45	0.615	0.51490863	0.65312138	0.46931981	0.56626026	0.54664634	0.414	0.43457866	0.31104582	0.40232734	0.602	0.44915489	0.81873328	0.719	0.86032876	0.50229204	0.80558942	1.016	0.97546127	0.828	0.83603968	1.96795545	1.74026666	1.6113956	1.6483744	1.338	1.63754529	1.47916228	1.457	1.02160034	1.23716001	1.00758334	1.29655498	1.12798969	1.16954769	0.87713522	0.5429283	0.77942102	0.49814659
c384	PFC0570c::hypothetical protein::	2	5.08	11.76	9.93	1.83	5.43	0.84	1.31	1.31	0.651	0.41146199	0.77385241	0.36685376	0.40186214	0.47181542	0.343	0.32682208	0.25898795	0.35762428	0.548	0.39107453	0.73045251	0.554	0.657452844	0.45323096	0.62035862	0.855	0.93844971	0.994	0.81746104	1.35437228	1.9216009	1.495439	1.41476591	1.34	1.83724584	1.65397242	1.74	1.27436741	1.37972882	1.17126423	1.3609979	1.24434384	1.23337697	0.90002495	0.80196396	0.81767482	0.60619208
c385	PFC0570c::hypothetical protein::100% identity to 11% of (AL008970) hypothetical protein, PFC0570c [Plasmodium falciparum]	2	8.50	17.61	15.28	2.33	6.57	0.87	1.32	1.32	0.542	0.45330556	0.47789369	0.34028849	0.4091687	0.34117834	0.348	0.30313934	0.23946625	0.25434487	0.519	0.23619352	0.39583975	0.466	0.798034944	0.5011239	0.61816657	0.964	0.9466745	1.168	0.98466893	1.29451051	1.81424369	1.4194675	1.58689854	1.98	1.6608437	1.78485589	1.796	1.59709674	1.56450559	1.41472926	1.40139507	1.16569705	1.04876314	0.88812233	0.6109579	0.79735247	0.61983996
c386	PFC0571c::hypothetical protein::85% identity to 19% of (AL008970) hypothetical protein, PFC0571c [Plasmodium falciparum]	2	8.49	17.20	15.48	1.72	9.01	0.90	1.24	1.24	0.566	0.36729377	0.6279691	0.39215403	0.38237791	0.40205776	0.279	0.25103725	0.23946625	0.242013	0.285	0.30330862	0.3474277	0.428	0.604418858	0.43687727	0.56774873	0.833	0.80438543	1.012	1.02739985	1.19068782	1.59501889	1.3003122	1.39919207	1.96	1.79064903	2.05827676	1.845	1.54594162	1.60108579	1.26338612	1.23788288	1.03964658	0.99377182	0.89727822	0.86476054	0.85114689	0.59026959
c387	PFC0571c::hypothetical protein::57% identity to 56% of (AL008970) hypothetical protein, PFC0571c [Plasmodium falciparum]	2	12.21	23.94	21.51	2.43	8.86	0.90	1.33	1.33	0.395	0.36264447	0.32949514	0.33522843	0.32757851	0.23083442	0.194	0.20011932	0.20042284	0.17572918	0.215	0.19876395	0.34457993	0.302	0.560644801	0.44154973	0.59076553	0.776	0.84468692	0.975	1.08963839	1.04945146	1.50209637	1.3474945	1.61312832	1.845	1.81228329	2.00538548	1.951	1.72949864	1.57763698	1.30368948	1.2215317	0.98146951	0.97904202	0.79747888	0.63189008	0.68498198	0.47881215
c388	PFC0571c::hypothetical protein::	2	4.82	10.16	8.86	1.30	6.82	0.87	1.26	1.26	0.587	0.39054019	0.69001144	0.36179373	0.44326609	0.49845016	0.384	0.38129243	0.28892124	0.4917334	0.376	0.35364494	0.77459294	0.486	0.541283193	0.48126585	0.64995171	0.824	0.75750408	0.942	0.83232399	1.06815824	1.50480286	1.4186678	1.40574951	1.617	1.58179551	1.7911311	1.615	1.31875211	1.31876193	1.06022444	1.17343995	1.15384611	1.09295268	0.90185616	0.79673098	0.86907833	0.65623424
c394	PFC0575w::hypothetical protein::100% identity to 76% of (NC_000521) predicted using hexExon; MAL3P5.1 (PFC0575w), Hypothetical protein, len: 645 aa [Plasmodium falciparum]	2	15.20	30.76	26.59	4.17	6.38	0.86	1.52	1.52	0.386	0.39751413	0.36051631	0.26565272	0.27886796	0.22829779	0.24	0.16459518	0.10932155	0.20655886	0.391	0.23361217	0.47415338	0.513	0.770255253	0.64947527	0.99958848	1.15	1.41384311	1.532	1.18346069	1.74815042	2.43132114	1.8912905	1.85493359	2	1.8888352	1.73644693	1.717	1.43385141	1.3356451	0.90476872	1.17440171	1.0945917	1.03010544	0.78832299	0.51153005	0.58695662	0.42194608
c40	PFC0065c::possable Alpha/Beta hydrolase protein::100% identity to 100% of (AL034560) PFC0065c (MAL3P8.11), Alpha/Beta hydrolase protein, len: 437 aa; Similarity to alpha/beta hydrolases and esterases. Synechocystis sp. (SW:PRXC_SYNY3) peroxidase BLAST Score: 145, sum P(1) = 1.0e-07; contains possible si	2	4.27	10.99	7.40	3.59	2.06	0.67	-2.33	-2.33	2.028	1.75161922	1.29366662	1.29157831	1.20436862	1.12880567	1.465	1.53109041	2.02244866	2.18890721	2.375	1.71917912	2.27821443	1.854	1.535459617	1.79072948	1.6341957	1.251	2.35476017	1.338	1.08499373	1.21500668	0.91479029	1.1331749	0.80082638	0.798	0.57913184	0.42850882	0.485	0.70263233	0.5046187	0.63087056	0.77427799	1.0374919	0.82781588	0.78923857	0.77318228	1.10099196	0.93487789
c412	NULL::::	2	9.72	19.90	17.67	2.23	7.92	0.89	1.52	1.52	0.404	0.41843594	0.39069905	0.34408355	0.27399689	0.33356844	0.343	0.26879932	0.19391561	0.26513526	0.446	0.28652985	0.49551162	0.699	0.807294824	0.60625479	0.94917064	1.079	1.18766112	1.438	1.20854183	1.56762984	2.01813191	1.6961637	1.77952311	1.664	1.83391754	1.68983086	1.809	1.58882169	1.23903589	1.01827608	1.00127128	0.97177332	0.91815878	0.84783634	0.64889745	0.67063678	0.52430498
c416	PFC0581w::hypothetical protein::	1	5.96	13.58	12.34	1.24	9.93	0.91	2.29	0.59	0.699	0.61835531	0.61120087	0.54775063	0.40551542	0.34625164	0.273	0.33037452	0.33707478	0.34220945	0.28	0.29814593	0.35454711	0.423	0.422588096	0.32590578	0.32881201	0.468	0.38163071	0.434	0.46911116	0.45176923	0.79660729	0.8084967	0.94427017	1.268	1.23897602	1.67369454	1.938	1.69639825	1.91998973	1.71659289	1.87173284	1.95324276	1.94139027	1.48691812	1.20360014	1.13685485	0.82114577
c417	PFC0581w::hypothetical protein::99% identity to 23% of (AL034556) hypothetical protein, PFC0581w [Plasmodium falciparum]	2	5.31	12.06	10.95	1.12	9.79	0.91	0.40	0.40	0.758	0.68228303	0.65731342	0.54269056	0.4566615	0.4236192	0.315	0.42273726	0.36570659	0.39307841	0.337	0.3820398	0.48269666	0.349	0.469729446	0.31072019	0.35402094	0.43	0.37011599	0.436	0.41894879	0.45083387	0.77675976	0.6733474	0.83279389	1.072	1.25062528	1.62797498	1.826	1.47673157	1.77179327	1.645034	1.97080199	2.03512177	2.23009466	1.36056669	1.39329804	1.30660615	0.98605729
c418	PFC0590c::hypothetical protein::74% identity to 99% of (NC_000521) predicted using hexExon; MAL3P5.4 (PFC0590c), Hypothetical protein, len: 1828 aa [Plasmodium falciparum]	3	1.92	4.52	3.17	1.36	2.34	0.70	-1.59	1.65	0.94	0.84384578	1.10586279	0.96267486	1.34197593	1.39768974	1.057	1.47188357	1.05287064	1.41045789	1.328	1.04931881	1.50931696	0.972	0.990809232	0.74292493	0.89217657	0.717	0.70075296	0.692	0.97445074	1.18414047	1.42902143	1.5570159	1.57460336	1.289	1.36129273	1.75258325	1.149	0.77334692	0.85728902	0.64156324	0.80217122	0.81771169	0.78264443	0.68211455		0.64911901	0.5857203
c419	PFC0590c::hypothetical protein::100% identity to 25% of (NC_000521) predicted using hexExon; MAL3P5.4 (PFC0590c), Hypothetical protein, len: 1828 aa [Plasmodium falciparum]	2	14.82	27.69	25.75	1.94	13.27	0.93	1.31	1.31	0.462	0.50328542	0.35800106	0.39974413	0.31052981	0.26761573	0.219	0.30077106	0.19261416	0.26667672	0.38	0.1910199	0.25060358	0.258	0.412486418	0.29787085	0.46362493	0.581	0.84797689	1.176	1.3330188	1.55453502	2.20397695	2.3599147	2.56395593	2.274	2.10850586	1.8664339	2.033	1.33755917	1.33658298	1.16386152	1.28308922	1.16031028	1.1086644	0.74712143	0.6475892	0.59891092	0.43331931
c420	PFC0595c::serine/threonine protein phosphatase, putative::100% identity to 100% of (NC_000521) predicted using hexExon; MAL3P5.5 (PFC0595c), Serine/threonine protein phosphatase (PP2), len: 309 aa; Similarity to serine/threonine protein phophatases. M.domestica serine/threonine protein phosphatase (TR:Q42912) BL	1	9.69	19.11	17.43	1.68	10.37	0.91	-0.93	2.74	0.551	0.444007	0.68162735	1.1170065	1.29570091	1.56510807	1.502	1.45056908	3.01675425	2.04246637	2.115	2.21092635	2.69256469	2.052	1.878917783	2.11897151	1.6966699	1.718	1.72145059	1.765	1.74825188	1.31976475	1.40015236	1.263526	0.91804048	1.047	0.87951494	0.79874762	0.811	0.59881727	0.64624963	0.3487472	0.38473441	0.31566474	0.33780388	0.31221618	0.3950948	0.29766232	0.29001685
c422	PFC0600w::hypothetical protein::98% identity to 100% of (AL034556) hypothetical protein, PFC0600w [Plasmodium falciparum]	1	2.94	6.14	5.00	1.14	4.39	0.81	-0.86	2.96	1.045	1.30993686	1.29702031	1.82035372	1.38946876	1.63486581	1.434	1.75726075	1.50317125	2.16270205	1.905	1.41199843	1.87240754	1.359	1.581759068	1.21718215	1.68790156	1.476	1.53392521	1.653	1.09892771	1.50402676	1.32256652	1.3338996	1.08607471	1.072	0.9311042	0.74406345	0.758	0.89295995	0.65750503	0.70407456	0.67617072	0.54298642	0.74434692	0.55118518	0.48536482	0.56543885	0.42990733
c423	PFC0605w::hypothetical protein::100% identity to 100% of (AL034556) hypothetical protein, PFC0605c [Plasmodium falciparum]	2	0.68	2.56	1.03	1.54	0.67	0.40	2.56	2.56	0.853	0.8566313	0.77888291	0.90574933	0.95229145	1.0691946	0.743	1.15098214	0.82251454	1.25785092	1.026	1.5294498	1.84108199	1.038	0.989125535	1.19265157	1.21222018	1.051	1.13584491	1.338	1.33487675	1.15701557	1.38842427	1.1483692	1.51886522	0.862	1.02762622	0.9690754	0.964	0.79365853	0.9079385	0.81100176	0.93490459	0.90389999	0.96627622	0.82769335	0.77972358	0.94678135	0.72788542
c429	PFC0630w::hypothetical protein::100% identity to 100% of (NC_000521) predicted using hexExon; MAL3P5.11 (PFC0625w), Hypothetical protein, len: 606 aa [Plasmodium falciparum]	2	6.26	13.11	11.06	2.04	5.42	0.84	1.16	1.16	0.647	0.5602392	0.77385241	0.56799084	0.61618856	0.56059788	0.479	0.42510554	0.32796465	0.32062868	0.475	0.28523918	0.41150248	0.504	0.735741077	0.36795811	0.52281108	0.879	0.67854599	1.158	0.81002956	1.21594196	1.58509509	1.4410594	1.44919248	2.224	1.93210371	1.94621901	2.115	1.26910145	1.2868715	1.33659013	1.20421865	1.09674638	0.88575319	0.72331612	0.6606718	0.88103263	0.68694185
c43	PFC0075c::hypothetical protein::100% identity to 100% of (AL034560) PFC0075c (MAL3P8.13), Hypothetical protein, len: 284 aa; predicted using hexExon [Plasmodium falciparum]	1	7.26	12.47	10.15	2.33	4.36	0.81	-0.44	-2.18	1.342	1.44127929	1.55357377	3.02211598	2.52929571	2.00014224	2.195	2.83956293	3.07922352	2.68680666	2.185	2.16704335	2.34656083	1.453	1.348578016	1.19966021	1.07302313	0.921	0.96559154	0.882			0.95268095	0.9308508	0.75328503	0.833	0.67648594	0.59794015	0.728	0.67705468	0.69502317	0.60290494	0.63673543	0.43309632	0.5233996	0.50632125	0.60964961	0.57261145	0.40602359
c430	PFC0635c::translation initiation factor E4, putative::	1	3.14	7.55	4.37	3.18	1.37	0.58	-0.63	-1.75	2.001	2.73959308	2.17902757	2.33647901	2.65837892	2.7281585	1.785	3.03257755	2.47144792	2.97506404	1.844	2.1270324	1.69726977	1.667	1.394035719	1.86081682	1.43690843	1.272	1.53063523	0.884	1.29121686	1.54518163	0.9066708	1.5738096	1.00492641	0.833	0.62572865	0.53070551	0.539	0.84932747	0.877924	0.822517	0.85314856	0.90928676	0.8592395	0.77733589	0.96811315	1.16674067	1.10092672
c439	PFC0650w::hypothetical protein::100% identity to 21% of (NC_000521) predicted using hexExon; MAL3P5.16 (PFC0650w), Hypothetical protein, len: 1282 aa [Plasmodium falciparum]	1	0.75	2.88	1.40	1.49	0.94	0.48	2.32	0.63	0.948	0.82757328	1.31630374	0.6337715	0.81711965	1.01846173	0.832	0.78982004	0.60907719	0.89406069	0.72	0.67115098	1.14337881	0.66	0.749209998	0.5782199	0.69379334	0.829	0.82248	0.906	1.00417655	0.79597435	1.40736955	0.9020616	1.01148386	1.22	1.3671173	1.69969198	1.412	0.85007979	0.92106984	0.87186797	1.0195461	1.21202325	1.24123289	1.25527394	1.04530057	1.34605536	1.07590564
c441	PFC0670c::hypothetical protein::100% identity to 100% of (NC_000521) predicted using hexExon; MAL3P5.18 (PFC0670c), Hypothetical protein, len: 257 aa [Plasmodium falciparum]	2	12.78	29.17	25.22	3.95	6.38	0.86	1.24	1.24	0.463	0.37426768	0.32530309	0.30613314	0.22650411	0.17756494	0.166	0.16459518	0.22515032	0.22813963	0.234	0.24135623	0.4371324	0.365	0.602735261	0.55836182	0.57651707	0.866	0.8397521	0.992	0.98745575	1.02980929	1.48766188	1.5338246	1.5311604	1.837	1.88800318	1.62887148	1.745	2.37420507	2.43961582	1.9904912	1.81979367	1.38009049	1.23926882	0.95221357	0.58610095	0.73399466	0.58230838
c442	PFC0675c::hypothetical protein::100% identity to 80% of (NC_000521) predicted using hexExon; MAL3P5.19 (PFC0675c), Hypothetical protein, len: 283 aa [Plasmodium falciparum]	1	1.94	4.83	2.75	2.07	1.33	0.57	2.78	1.30	0.765	0.51258402	0.87530006	0.59835114	0.75257812	0.85611669	0.601	0.38484484	0.83422749	0.56264167	0.562	0.97962233	0.86429758	0.603	0.957136803	0.71722632	0.75845965	1.027	0.96147914	0.751	1.4268411	1.0026845	1.87107973	1.4722477	1.28197796	1.357	1.14328613	1.48095518	1.143	1.15249752	1.62547259	1.0215661	1.04551574	1.32191336	1.09786261	0.91833679	1.53066531	1.55047407	1.29995791
c447	PFC0690c::hypothetical protein::100% identity to 100% of (NC_000521) predicted using hexExon; MAL3P5.22 (PFC0690c), Hypothetical protein, len: 366 aa [Plasmodium falciparum]	1	7.76	13.54	11.39	2.15	5.29	0.84	-0.38	-2.56	1.666	1.79578744	1.95768738	2.35165913	2.31984039	2.60132652	1.828	2.25696705	1.95086899	2.29218669	1.655	1.73982996	2.01621976	1.26	1.171798094	1.28960555	1.4073154	0.888	0.99108844	1.021	1.07756225	1.09434776	0.91388809	0.9148568	0.86230235	0.78	0.60908695	0.58180383	0.604	0.51982754	0.59091039	0.50667047	0.49919288	0.37815127	0.44975051	0.43765201	0.33622308	0.5355531	0.44582982
c448	PFC0695w::hypothetical protein::99% identity to 41% of (AL034556) hypothetical protein, PFC0695w [Plasmodium falciparum]	2	6.39	10.86	9.78	1.08	9.06	0.90	-0.84	-0.84	1.34	1.12512769	1.66843591	1.20302733	1.10694745	1.15924536	0.798	0.94375798	0.75223638	0.93413931	0.67	0.7731143	0.79879891	0.584	0.591791735	0.58055615	0.50089027	0.598	0.44660663	0.545	0.48583196	0.55839798	0.57828454	0.5693864	0.63361187	0.721	0.73473195	0.91170182	0.932	1.13594732	1.15837197	1.32918752	1.76304533	2.30015078	1.90996671	2.2761568	2.96059466	2.80089476	1.83904804
c451	PFC0700c::hypothetical protein::100% identity to 100% of hypothetical protein C0700c - malaria parasite (Plasmodium falciparum)	2	25.06	51.05	45.53	5.52	8.25	0.89	-1.18	-1.18	3.913	3.0789909	1.41355925	1.83173877	1.3005719	0.76860253	0.719	0.81705522	0.6481206	0.47940151	0.455	0.45948031	0.34885159	0.25	0.280322401	0.21142989	0.19399908	0.213	0.22124711	0.205	0.22480178	0.28714939	0.20930111	0.2567037	0.20082136	0.211	0.23714451	0.16494901	0.266	0.49424993	0.80851548	0.98044029	1.38119649	2.07175172	2.03762515	1.33859259	2.52494366	3.18940989	4.35252736
c453	PFC0701w::hypothetical protein::	3	4.55	11.42	5.22	6.20	0.84	0.46	-0.01	0.25	2.413	2.4873692	1.17377398	1.52181058	0.95229145	0.90177626	0.476	0.58259591	0.4841383	0.4223666	0.676	0.33944754	0.33603663	0.387	0.661661885	0.43570913	0.67954481	0.825	0.97957367	0.902	1.12679578	1.3132174	0.87689952	1.4378606	1.31394547	1.202	1.15743165	0.93680275	0.942	0.82826355	1.23809801	0.89160842	1.23884476	1.2669683	1.09295268	0.98609045	1.29648665	1.8098826	1.94368158
c458	PFC0705c::hypothetical protein::46% identity to 97% of hypothetical protein C0705c - malaria parasite (Plasmodium falciparum)	2	11.26	22.10	19.52	2.58	7.57	0.88	1.10	1.10	0.515	0.58813491	0.42172025	0.45793469	0.41769305	0.3259585	0.217	0.35760966	0.2407677	0.3082968	0.233	0.19747327	0.29474399	0.279	0.463836758	0.37379871	0.51185069	0.634	0.63577704	0.923	0.88527316	1.08499437	1.36406589	1.5490189	1.75247371	1.989	1.96538712	1.94890841	2.096	1.76560811	1.2024557	1.29628677	1.63031207	1.52445587	1.53582924	1.18385785	0.67898745	0.86907833	0.46743895
c46	PFC0080c::hypothetical protein::61% identity to 86% of (AL034560) PFC0080c (MAL3P8.14), Hypothetical protein, len: 775 aa; predicted using hexExon; 5' exon may not be real and could start say at Met in 2nd exon [Plasmodium falciparum]	1	31.35	56.06	53.59	2.48	21.62	0.96	-0.31	-2.82	1.83	2.0038431	2.16058249	2.70839287	2.07506985	2.26141633	2.28	2.61457664	2.46494069	2.96119077	2.484	2.4342131	3.13824033	2.019	1.990878293	1.94842581	1.86217196	1.704	1.68443912	1.506	1.29493265	0.96152952	0.72353231	0.5158065	0.43197084	0.36	0.29039802	0.19901457	0.164	0.14970432	0.11630617	0.1159749	0.09810727	0.13359189	0.19737959	0.26094315	0.27996786	0.35145671	0.30935133
c465	PFC0710w::inorganic pyrophosphatase, putative::100% identity to 100% of PROBABLE INORGANIC PYROPHOSPHATASE (PYROPHOSPHATE PHOSPHO-HYDROLASE) (PPASE)	2	13.20	29.89	27.24	2.66	10.25	0.91	0.84	0.84	0.518	0.50677238	0.47957054	0.32637334	0.40307988	0.38176462	0.181	0.23919588	0.16788665	0.17418769	0.109	0.1342302	0.17940939	0.133	0.159101897	0.20792554	0.32990804	0.376	0.33557183	0.559	0.57408057	0.81468113	1.14303668	1.2139446	1.43607759	1.48	1.8788501	1.99193846	2.325	1.82353401	1.95000428	1.47888555	1.93906141	1.93385038	1.97477779	1.76983544	1.2153745	1.07588787	0.85640274
c470	PFC0715c::hypothetical protein::100% identity to 100% of hypothetical protein C0715c - malaria parasite (Plasmodium falciparum)	2	6.77	12.36	10.82	1.54	7.01	0.88	1.45	1.45	0.514	0.41378664	0.67659685	0.45287467	0.48467007	0.38683791	0.469	0.44049935	0.38652975	0.37458061	0.37	0.41172533	0.43143686	0.628	0.805611227	0.57588365	0.77380421	0.947	1.1481821	1.007	1.54946023	1.28422184	1.6906478	1.8561038	2.02870545	1.462	1.43285209	1.83505765	1.229	1.00580238	1.08333569	0.84966005	0.8493012	0.95884504	0.91619483	0.75536174	0.68160402	0.87983722	0.7642797
c472	PFC0720w::hypothetical protein::100% identity to 100% of (NC_000521) hypothetical protein, PFC0720w [Plasmodium falciparum]	1	6.07	12.89	11.23	1.66	6.76	0.87	2.50	0.90	0.662	0.62532922	0.54496648	0.43136942	0.48832336	0.53015819	0.324	0.37181934	0.27200243	0.37303913	0.367	0.29814593	0.45137123	0.275	0.45373503	0.33174637	0.48006551	0.547	0.47045858	0.696	0.80166916	1.02980929	1.19355764	1.2107458	1.38443784	1.249	1.60176551	1.84491887	1.84	1.23524866	1.55887783	1.34975042	1.73034299	1.80241322	1.87265106	1.32852107	1.17874319	1.25400715	0.82910698
c474	PFC0725c::transporter, putative::	1	5.54	13.60	11.93	1.68	7.11	0.88	-1.17	2.39	0.511	0.57186244	0.60868567	1.1170065	0.85487035	1.07426789	1.17	1.44938488	1.80640845	2.07175447	1.827	2.08702145	2.39497295	1.841	2.070850172	1.79072948	1.70543823	1.914	1.56024452	1.577	1.38968382	1.10370115	1.41729334	1.1043857	0.99918869	1.283	1.14495037	1.17974398	1.048	1.27888114	0.89762104	0.7896163	0.61846055	0.50958843	0.570535	0.42758054	0.3152909	0.36580188	0.31390059
c488	PFC0730w::conserved protein, putative::95% identity to 48% of hypothetical protein C0730w - malaria parasite (Plasmodium falciparum)	2	1.94	6.62	4.52	2.11	2.14	0.68	0.71	0.71	0.705	0.61254371	0.63132275	0.76280282	0.52242074	0.6278189	0.57	0.72114007	1.19602983	1.06824844	0.98	0.69567379	0.70482259	0.652	0.761837121	0.66933335	0.73105868	0.496	0.8611366	1.064	1.16302409	0.67250944	1.03297318	0.9892289	1.11476345	1.218	1.28307666	1.31421326	1.443	1.76636052	1.93874877	1.94114003	1.68706029	1.53092004	1.56430694	1.19392938	1.12902921	0.79615706	0.51520642
c489	NULL::::	1	1.47	3.31	2.27	1.04	2.19	0.69	-0.63	-2.49	1.39	1.24484684	1.32217259	1.45729491	1.44183259	1.3089072	1.451	1.74897182	1.94045755	1.83282449	1.635	1.46878816	1.70296524	1.218	1.394035719	1.05247705	1.10371225	1.285	1.31267804	1.114	1.4268411	0.96807687	1.45608621	0.9884292	0.90902398	1.02	0.70061642	0.7126873	0.879	0.80193367	0.85916496	0.822517	0.76850699	0.81878903	0.77086061	0.63084152	0.77449052	0.77463929	0.62552656
c49	PFC0085c::hypothetical protein::95% identity to 100% of (AL034560) PFC0085c (MAL3P8.15), Hypothetical protein, len: 317 aa; revised: new 5' donor, may be splicing at 3' end [Plasmodium falciparum]	2	15.61	35.64	32.82	2.81	11.66	0.92	2.48	2.48	0.334	0.27779495	0.33452558	0.43263446	0.34219167	0.46166883	0.627	0.91178624	1.53831041	2.11491602	2.023	2.50520016	2.75379168	2.538	2.802382158	2.98221288	3.0097259	3.185	2.84084592	2.175	1.98234308	1.51244476	1.60494268	1.263526	0.98361484	0.987	0.8520561	0.71089435	0.673	0.63342229	0.54870248	0.45731945	0.37607788	0.28334411	0.36726352	0.32503444	0.22763741	0.26299482	0.2433867
c491	PFC0735w::40S ribosomal protein S15A, putative::100% identity to 100% of hypothetical protein C0735w - malaria parasite (Plasmodium falciparum)	1	6.99	12.09	10.26	1.83	5.61	0.85	-0.82	3.06	1.024	0.8973126	1.07232643	1.17899209	1.65007024	1.96843425	1.314	2.28301803	2.26061342	2.63747907	1.767	2.57489663	2.00767639	1.607	1.905013777	2.14583829	1.77229666	1.449	1.27319902	1.24	1.56432319	1.50496203	0.74789064	1.3474945	1.12705863	0.812	0.7480453	0.65441728	0.587	0.54991888	0.93982888	0.52805593	0.54343734	0.51928462	0.4487685	0.37905426	0.51414658	0.40644654	0.44355517
c493	PFC0740c::binding protein, putative::100% identity to 100% of (NC_000521) putative zinc-finger protein [Plasmodium falciparum]	2	3.16	6.70	5.56	1.14	4.89	0.83	-1.77	-1.77	2.077	1.81322225	1.48482413	1.87474926	1.17636005	1.33173699	1.166	1.21374142	1.42118013	1.37962815	1.238	1.21452516	1.29431053	0.96	1.129707684	0.91347063	1.06973505	0.809	0.93762719	0.977	0.81188745	0.81281048	0.89855135	0.6981381	0.74590791	0.733	0.7081052	0.63828096	0.775	0.71466884	0.79350825	0.90065614	0.9810727	1.07412192	1.22061111	0.82586219	1.26639664	1.47516182	1.5569924
c497	PFC0745c::proteasome component C8, putative::100% identity to 100% of hypothetical protein C0745c - malaria parasite (Plasmodium falciparum)	2	3.76	9.83	8.37	1.47	5.70	0.85	1.31	1.31	0.461	0.41378664	0.39656792	0.51233027	0.46153257	0.46166883	0.45	0.56601795	0.81470581	0.71370709	0.653	0.76149822	1.04797863	0.711	0.931040709	0.67751016	0.89765677	0.967	0.76737386	1.116	1.02182632	0.96433556	1.4633035	1.2347368	1.10820601	1.742	1.41870667	1.5661191	1.739	1.81074523	1.67237019	1.31849479	1.40620424	1.19478555	0.96922214	0.96320072	0.74570876	0.64911901	0.57775909
c498	PFC0745c::proteasome component C8, putative::100% identity to 100% of hypothetical protein C0745c - malaria parasite (Plasmodium falciparum)	1	3.23	8.52	7.03	1.49	4.71	0.82	-2.85	1.24	0.498	0.44749396	0.51059171	0.62618144	0.57600236	0.6151357	0.456	0.58733244	0.86936657	0.82315242	0.698	0.76407961	0.99529492	0.775	1.054786695	0.87025015	1.0061647	0.966	0.7945157	1.244	1.4203386	1.08499437	1.38661987	1.1291764	1.24673178	1.659	1.55267252	1.63156089	1.831	2.02815504	1.87871988	1.32260737	1.39658589	1.32083595	1.19606144	1.34500169	0.9497975	0.8260428	0.57889639
c502	NULL::::	1	11.21	23.40	21.30	2.10	10.12	0.91	2.34	0.73	0.621	0.58813491	0.44854937	0.49968015	0.41403976	0.3208852	0.279	0.24630071	0.20432719	0.18035363	0.152	0.18327586	0.26199466	0.166	0.281164199	0.1950762	0.30141101	0.435	0.34626408	0.519	0.42730919	0.57523411	1.009517	0.9396475	1.22214144	1.504	1.654187	2.07351657	2.488	2.05598947	1.4059915	1.64667911	1.87750389	2.06313287	2.03860706	1.75060803	1.23107358	1.39506804	0.89734624
c503	PFC0755c::protein kinase, putative::98% identity to 100% of (M86715) [P.falciparum 240 kDa antibody recognized protein mRNA, partial cds.], gene product [Plasmodium falciparum]	1	7.18	14.67	13.22	1.45	9.11	0.90	2.34	0.52	0.798	0.77178178	0.59778633	0.58064096	0.55408264	0.55932958	0.374	0.35050485	0.3214574	0.3668732	0.26	0.30588998	0.35312323	0.278	0.407435554	0.28151716	0.40772689	0.526	0.50829262	0.542	0.46818224	0.67250944	0.98515873	0.9628388	0.99181162	1.302	1.51439656	1.85567628	1.757	1.91456029	1.41537102	1.61295581	1.82941202	2.07606121	2.11323813	2.00971999	1.58561235	1.49548424	0.93715251
c505	NULL::::	2	0.86	2.40	1.46	0.94	1.55	0.61	-0.74	-0.74	1.005	0.85779361	1.21820969	1.02086547	1.10085864	0.96519225	0.9	0.94375798	0.86806514	1.26093394	1.084	1.14870073	1.34841819	0.803	0.762678969	0.5723793	0.70146558	0.766	0.62590726	0.645	0.62610087	0.78942694	0.92742048	0.7869048	0.95984411	0.909	0.9510743	1.16898647	1.228	1.06147132	1.26060882	0.94671709	1.26577616	1.39086402	1.23730487	1.11976662	1.02175186	1.2312939	1.06112052
c506	PFC0760c::hypothetical protein::100% identity to 100% of hypothetical protein C0760c - malaria parasite (Plasmodium falciparum)	2	0.41	1.73	0.70	1.03	0.68	0.40	-1.46	-1.46	1.026	1.08677107	1.19138061	1.27766312	1.25551471	1.18714844	0.986	1.36294287	0.97608525	1.36883781	1.119	1.21968787	1.72717138	1.118	1.174323539	1.00575218	1.05000632	1.099	0.94420704	0.9	0.75057789	0.89418501	0.8435196	0.7373234	0.83935134	0.927	0.95606685	1.1178881	1.139	1.21268019	0.77099739	1.00264821	1.26577616	1.30144357	1.18722348	1.22322821	0.83074572	1.14880922	0.98719459
c507	PFC0765c::hypothetical protein::100% identity to 100% of (NC_000521) hypothetical protein, PFC0765c [Plasmodium falciparum]	2	5.63	13.92	11.03	2.89	3.82	0.79	1.35	1.35	0.634	0.62067992	0.57347245	0.49968015	0.39577329	0.40078945	0.366	0.34695245	0.21083441	0.32525312	0.402	0.37687709	0.5054788	0.606	0.675972605	0.66816524	0.98643597	0.963	1.20822311	1.266	1.2531306	1.39739792	1.03297318	1.7601397	1.87706488	1.407	1.32634507	1.30883455	1.06	1.71294835	1.5635677	1.43446961	1.49373128	1.20879117	1.27658435	1.05567527	0.76402441	0.83919259	0.45720305
c510	PFC0770c::kinesin-related protein, putative::100% identity to 100% of hypothetical protein C0770c - malaria parasite (Plasmodium falciparum)	2	4.13	8.65	6.35	2.30	2.76	0.73	0.97	0.97	0.754	0.83919649	1.05052775	0.75647776	1.01439742	1.21758813	0.542	0.57667519	0.35789793	0.41774216	0.521	0.55111821	0.55673865	0.516	0.665870926	0.53032693	0.86258348	0.837	1.15064956	1.022	1.0524811	1.22997215	1.21069873	1.4994375	1.34591289	1.481	1.7598619	1.61452806	1.496	1.54970294	1.47633802	1.01745352	1.32925732	1.49321268	1.46414416	0.99890865	0.90924139	0.98981688	0.5743471
c515	PFC0775w::40S ribosomal protein S11, putative::100% identity to 82% of (NC_000521) 40S Ribosomal protein S11 [Plasmodium falciparum]	1	11.26	18.74	17.28	1.46	11.83	0.92	-0.82	2.85	0.965	1.17162059	1.33223348	1.4825953	1.88022765	1.99506887	1.804	2.50563593	2.34000168	2.8902825	2.149	2.4342131	2.46047162	1.85	1.97825107	2.414506	2.03973038	1.571	1.68114905	1.31	1.61820127	1.75189184	0.85524769	1.3147068	1.22214144	0.813	0.80545924	0.61855878	0.563	0.46641546	0.75692805	0.36190748	0.42609334	0.43309632	0.44287659	0.3387683	0.29697524	0.28092628	0.2866049
c520	PFC0780w::hypothetical protein::100% identity to 99% of hypothetical protein C0780w - malaria parasite (Plasmodium falciparum)	1	0.83	2.67	1.50	1.17	1.29	0.56	-0.77	1.54	0.772	0.69158162	1.05891184	0.83743861	1.11912515	1.13768396	1.051	1.11190559	1.20383849	1.15303007	1.372	1.03641199	0.99814265	1.185	1.2627135	0.82352529	0.83956661	1.151	1.24029985	1.042	0.73199919	0.91476251	0.86426928	1.0188178	1.03689392	0.967	0.67648594	0.8588106	0.815	0.87039139	0.90887644	0.83978988	0.95029394	0.84895494	0.8592395	0.88537554	0.77187396	0.78659359	0.54136481
c523	PFC0785c::proteasome regulatory protein, putative::100% identity to 100% of hypothetical protein C0785c - malaria parasite (Plasmodium falciparum)	2	4.59	9.28	7.94	1.35	5.90	0.85	1.94	1.94	0.445	0.53583044	0.64054524	0.60594123	0.78545776	0.84850679	0.71	1.10598491	0.7066857	1.36883781	1.28	1.31519789	1.64173825	1.155	0.858645164	1.15293541	1.33388069	1.284	1.18519367	1.548	1.32280062	1.51338015	1.6942565	1.5698111	1.639358	1.634	1.50690774	1.31510976	1.342	0.94862889	0.91169032	0.67939902	0.75792676	0.65287653	0.60981454	0.61252974	0.40686916	0.48414956	0.40374894
c524	PFC0790w::hypothetical protein::100% identity to 89% of hypothetical protein C0790w - malaria parasite (Plasmodium falciparum)	2	6.68	11.22	9.94	1.29	7.72	0.89	1.75	1.75	0.562	0.49631148	0.54496648	0.65274667	0.69412547	0.69884487	0.578	0.6939049	0.77175806	0.68133593	0.929	0.78731177	1.0038382	1.049	1.138967615	0.9964072	1.33059255	1.248	1.32995015	1.503	1.41104928	1.89032205	1.78808111	1.8009245	1.46312699	1.654	1.47362433	1.46123306	1.527	1.22471674	1.01955492	0.85295008	0.7021403	0.67119157	0.54402137	0.60428942	0.52592094	0.54989827	0.36508005
c526	PFC0800w::band 7-related protein::100% identity to 100% of hypothetical protein C0800w - malaria parasite (Plasmodium falciparum)	2	8.98	19.06	15.38	3.69	4.17	0.81	2.22	2.22	0.422	0.4335461	0.39656792	0.35420364	0.67951235	0.55806124	0.491	0.49141726	0.44119052	0.96034457	0.891	1.47266022	1.73001911	1.418	1.249244529	2.15284707	2.46937814	1.597	3.08265496	1.938	1.7844803	3.52436101	1.20799223	2.7765583	1.49181582	1.1	0.88783579	0.96280019	0.811	0.79441084	0.90606262	0.74520042	0.66751419	0.55375995	0.59803072	0.61069853	0.77318228	0.53913939	0.34460827
c527	PFC0805w::DNA-directed RNA polymerase II, putative::100% identity to 100% of hypothetical protein C0805w - malaria parasite (Plasmodium falciparum)	1	2.79	6.72	5.23	1.49	3.50	0.78	-0.95	2.91	1.292	1.42151986	1.62651545	1.97721527	1.63058598	1.65896383	1.53	1.5902974	1.89881116	2.03475896	1.959	2.01474366	2.28818158	1.609	2.090211781	1.56177779	1.52568764	1.948	1.41384311	1.492	1.39247052	1.50122072	1.32888172	1.055604	0.95164733	1.282	1.27641996	1.04975701	1.141	1.19838686	0.83759204	0.72546002	0.58287262	0.58608061	0.68444566	0.5502696	0.47751528	0.51881704	0.3957877
c528	PFC0810c::hypothetical protein::100% identity to 88% of hypothetical protein C0810c - malaria parasite (Plasmodium falciparum)	1	1.25	3.57	2.59	0.97	2.67	0.73	-0.53	-0.90	1.296	1.21695119	1.75227683	1.85703915	1.98982631	1.87204173	1.45	1.82949316	1.47323796	1.85748829	1.503	1.50105501	1.57623958	1.187	0.814871108	1.03378707	1.26921431	0.901	0.84304198	0.81	0.84254224	0.8025217	0.84893255	0.9204547	0.90902398	1.003	0.95273845	1.12774921	1.002	1.27963336	1.06363865	0.95740982	1.01666069	0.96854123	0.94074451	0.9046029	0.65020573	0.77942102	0.49928393
c53	PFC0095c::hypothetical protein::100% identity to 100% of (AL034560) PFC0095c (MAL3P8.17), Hypothetical protein, len: 399 aa; possible splicing at 3' end [Plasmodium falciparum]	2	11.01	19.98	16.02	3.96	4.05	0.80	1.67	1.67	0.736	0.74969767	0.67492006	0.67678199	0.35071602	0.41474096	0.284	0.33866348	0.29672992	0.33912648	0.57	0.36267966	0.60942236	0.544	1.003436354	0.7546062	0.91300132	1.726	2.27580213	1.957	1.61262763	1.60223748	2.33839873	1.6369858	1.52296361	1.974	1.56099337	1.70417428	1.694	1.18409344	1.05613512	0.80771169	0.80024757	0.59146737	0.69622948	0.63267268	0.6802957	0.56902517	0.19334457
c538	PFC0820w::hypothetical protein::100% identity to 100% of hypothetical protein C0820w - malaria parasite (Plasmodium falciparum)	2	24.14	41.61	37.13	4.48	8.28	0.89	-0.98	-0.98	1.708	1.60051736	1.10921639	0.59961617	0.83660384	0.79396893	0.776	0.62996142	0.56482798	0.50868974	0.562	0.31879672	0.33318885	0.718	0.500034531	0.14251076		0.52		0.265	0.1829998	0.1309476	0.11367216	0.1167562	0.20082136	0.375	0.35946116	0.64634912	0.784	0.95615171	1.2624847	1.19922974	2.19394782	3.1512604	3.60684202	3.08462267	2.84415945	3.37470166	2.77620054
c54	PFC0090w::hypothetical protein::96% identity to 44% of (AL034560) PFC0090w (MAL3P8.16), Hypothetical protein, len: 258 aa [Plasmodium falciparum]	1	47.90	90.24	84.35	5.89	14.32	0.93	0.64	-1.74	4.326	4.28083203	4.79067493	4.87029993	2.9323757	2.70532856	2.173	2.01895534	1.82462863	1.30255402	0.995	0.74601016	0.74753907	0.481	0.552226719	0.34459568	0.32333179	0.369	0.2344068	0.266	0.19321807	0.15246042	0.14614992	0.1207547	0.09262373	0.155	0.08820111	0.07261342	0.12	0.11133789	0.08629168	0.25580278	0.28181796	0.42770955	0.52536361	0.52463308	0.97465445	1.18586753	1.35796128
c540	PFC0825c::cleavage and polyadenylation specificity factor protein, putative::100% identity to 100% of hypothetical protein C0825c - malaria parasite (Plasmodium falciparum)	1	11.27	19.78	17.88	1.90	9.40	0.90	-0.35	-2.55	2.246	2.42344141	2.43893462	2.48322059	2.01174607	2.70152388	2.234	1.98816773	2.19423963	2.36617789	2.437	1.9798955	2.27963821	1.791	1.615431496	1.24054454	1.42046784	1.3	1.35873692	1.321	1.012537	1.00923186	1.02846239	0.7933024	0.71639946	0.7	0.5233821	0.47512483	0.469	0.36034356	0.30764859	0.30762137	0.34145177	0.31674208	0.36922748	0.52097072	0.4932144	0.52240335	0.46061501
c541	PFC0830w::trophozoite stage antigen, PFC0830w::100% identity to 100% of (Z98551) trophozoite stage antigen, PFC0830w [Plasmodium falciparum]	2	77.06	137.16	130.01	7.15	18.19	0.95	-1.42	-1.42	3.717	2.7733002	1.38337648	2.33268395	1.43696146	0.88401977	0.749	0.78982004	0.83683043	0.4531963	0.491	0.45302694	0.38587256	0.204	0.2340229	0.11097149	0.09754756	0.167		0.092	0.06595425	0.046767	0.03789072	0.0247907	0.02295101	0.034	0.03161927	0.06006296	0.136	0.19935498	0.58246881	0.82004943	1.08783656	1.77978875	1.51913549	1.14814981	2.9239632	3.00411812	3.90101111
c557	PFC0835c::hypothetical protein::100% identity to 94% of (Z98551) hypothetical protein, PFC0835c [Plasmodium falciparum]	1	0.76	3.38	2.25	1.14	1.98	0.66	-1.65	1.82	0.592	0.62300461	0.81241927	0.87159397	0.85121704	0.87514149	0.764	1.19834761	0.91752011	1.45824383	1.166	1.24162937	1.64173825	1.056	1.12718224	1.03845957	1.34703313	1.129	0.96476902	1.184	1.01625269	0.96059413	1.20889443	1.1723602	1.19755099	1.134	1.27974826	1.2684937	1.351	1.1284245	0.8835517	1.00018064	1.01281328	1.04718809	1.13910605	0.8167063	0.65020573	0.67661393	0.50383319
c558	PFC0840w::P-type ATPase, putative::100% identity to 100% of hypothetical protein C0840w - malaria parasite (Plasmodium falciparum)	1	5.75	13.10	10.88	2.22	4.91	0.83	2.53	0.74	0.683	0.63114083	0.8878762	0.62365141	0.45300822	0.47435207	0.414	0.38366071	0.33837621	0.35145835	0.481	0.29298322	0.36309041	0.363	0.679339847	0.35160442	0.42745558	0.684	0.83810716	0.569	0.65675565		1.03567968	0.8932649	0.99263124	1.571	1.46197508	1.792924	2.053	2.09059449	1.72114379	1.50931873	1.6755183	1.84981683	1.85399336	1.39078126	1.23630664	1.49309326	0.84730415
c559	PFC0845c::ubiquitin--protein ligase, putative::97% identity to 92% of hypothetical protein C0845c - malaria parasite (Plasmodium falciparum)	2	4.33	8.93	7.35	1.58	4.66	0.82	1.47	1.47	0.544	0.54512903	0.59191744	0.61353132	0.49562995	0.59103757	0.433	0.523389	0.51146868	0.67516998	0.715	0.78214906	0.93122011	0.73	1.131391281	0.73708433	0.86477553	1.224	1.31679044	1.373	1.05712576	1.11118389	1.49578127	1.2259401	1.39099528	1.567	1.30554294	1.46750826	1.627	1.44889706	1.31782394	1.04541913	1.0936075	0.96207713	1.05563715	0.80297241	0.69599486	0.64075103	0.45151645
c56	PFC0100c::regulatory protein, putative::100% identity to 100% of (AL034560) PFC0100c (MAL3P8.18), Hypothetical protein, len: 600 aa; Similarity to guanine nucleotide-binding protein. M.musculus pleotropic regulator 1 (TR:O55039) FASTA score: 52.7% identity in 328 aa overlap, revised prediction:	1	2.74	6.77	5.37	1.40	3.84	0.79	-0.64	2.90	1.292	1.18905541	1.53848238	1.96203516	1.42600165	1.23534462	1.107	1.28005314	1.63982321	1.41508229	1.283	1.32423258	1.78697441	1.37	1.479058387	1.32464915	1.68351745	1.395	1.10623562	1.268	1.10357237	1.03542137	1.29820825	1.0004247	0.93525377	1.082	0.88533951	0.78799011	0.886	0.80343821	0.75692805	0.59879236	0.52900981	0.37707389	0.44582255	0.52829545	0.52592094	0.52240335	0.4822241
c563	PFC0850c::hypothetical protein::100% identity to 100% of (Z98551) hypothetical protein, PFC0850c [Plasmodium falciparum]	2	4.26	9.58	8.42	1.16	7.26	0.88	2.16	2.16	0.661	0.88104009	1.12766147	1.45602999	1.48688979	1.87331011	1.354	1.70042216	1.01773156	1.8405319	1.495	1.29583763	1.54064251	1.295	1.260188055	1.27792435	1.7437996	1.229	1.55530971	1.634	1.62656173	1.67893526	1.70237589	1.708959	1.56312781	1.472	1.43118794	1.1223704	1.022	0.8403001	0.62467671	0.57164931	0.55401751	0.58177118	0.58624684	0.50265893	0.32444872	0.47578154	0.32299917
c565	NULL::::100% identity to 100% of hypothetical protein C0855w - malaria parasite (Plasmodium falciparum)	1	6.70	12.62	11.78	0.85	13.91	0.93	-0.89	2.51	0.818	0.75550927	1.1008323	1.1157415	1.18488436	1.21251484	1.428	1.66134561	1.90141402	1.99468034	1.882	1.89471097	1.75992054	1.83	2.165974518	1.55593719	1.67474912	1.627	1.35955944	1.389	1.31536914	1.01764998	1.21160093	1.0220166	0.93771282	1.153	0.96605186	0.73689179	0.748	0.75378755	0.77568715	0.51078305	0.48572718	0.51389786	0.48117413	0.3753919	0.32968178	0.37297448	0.30935133
c568	NULL::::	2	17.02	35.02	30.34	4.68	6.49	0.87	1.01	1.01	0.332	0.43935771	0.45274142	0.32890337	0.42499964	0.32342185	0.17	0.19064622	0.09240274	0.09094756	0.188	0.0929286	0.10963907	0.269	0.259277171	0.11213962	0.23345652	0.454	0.31583232	0.561	0.53878112	0.97462433	1.17280796	1.6841682	1.84919586	1.843	1.89798808	1.98655986	1.843	1.99731134	1.81962887	1.260096	1.65724348	1.34346042	1.21962908	1.03553233	0.71300227	0.82245656	0.5743471
c574	PFC0865w::RNA-binding protein, putative::64% identity to 100% of (AL034559) putative RNA-binding protein [Plasmodium falciparum]	1	3.72	9.26	8.14	1.12	7.28	0.88	-1.02	2.19	0.641	0.78921666	0.92811986	0.84755873	1.31883834	1.42812951	0.964	1.67081873	1.26240363	1.98388982	1.322	1.45846274	2.05181682	1.431	1.140651211	1.26974754	1.39964303	1.382	1.14077973	1.28	1.19925251	1.41610481	1.19626414	1.3458951	1.53279973	1.252	1.10084974	1.15195364	0.86	0.747017	0.84321974	0.57329437	0.6146132	0.52143933	0.50081387	0.41109991	0.40556091	0.44350489	0.35256951
c578	PFC0870w::elongation factor 1 (EF-1), putative::100% identity to 100% of (AL034559) putative elongation factor [Plasmodium falciparum]	1	2.24	5.73	4.67	1.07	4.37	0.81	-1.02	2.68	0.781	0.79502827	1.13101507	0.86400391	1.24577257	1.20617324	1.245	1.51806485	1.43419459	1.99005586	1.468	1.62366917	1.98204647	1.341	1.372990514	1.39240027	1.52897578	1.261	1.37354156	1.421	1.19925251	1.30854071	1.81875459	1.0819941	1.0942715	1.28	1.10001771	1.02555258	1.074	0.82976818	0.73347925	0.46307709	0.56940692	0.58069378	0.5469673	0.58323085	0.59918354	0.65748706	0.49700928
c582	PFC0875w::hypothetical protein::	2	7.42	14.77	13.28	1.49	8.89	0.90	-2.38	-2.38	1.55	1.49125912	1.44374202	1.59644636	1.57456883	1.65008562	1.218	1.6826601	1.2962412	1.86057121	1.523	2.00183692	2.58577332	1.429	1.652471117	1.61434319	1.89724518	1.499	1.36038196	1.21	1.01625269	1.10276588	0.97252843	0.7453204	0.61885764	0.635	0.45681523	0.34782727	0.381	0.41826934	0.37705712	0.40221081	0.65693402	0.7843137	0.63141829	0.69859518	1.33573452	1.14880922	1.40004209
c583	PFC0880c::hypothetical protein::98% identity to 97% of (NC_000521) predicted using hexExon; MAL3P7.5 (PFC0880c), Hypothetical protein, len: 478 aa [Plasmodium falciparum]	8	0.26	2.32	0.37	1.95	0.19	0.16	-2.43	-1.40	1.073	1.27390486	1.523391	1.19417228	1.17270673	1.37993332	1.215	0.71758764	0.83813186	0.98038379	1.342	0.78343972	1.11490116		0.909995504	0.64713906		1.041	1.45332213	0.924	0.77937477	0.82403452	1.1277	1.0372109	0.85328585	1.056	1.04926048	1.0461712	1.076	0.58753304	1.05988689	0.81593685	1.06090515	1.04180133	1.21766513	1.07032474	1.10286402	1.1332686	0.90303291
c584	PFC0885c::hypothetical protein::100% identity to 100% of (NC_000521) predicted using hexExon; MAL3P7.6 (PFC0885c), Hypothetical protein, len: 315 aa [Plasmodium falciparum]	1	1.98	4.25	3.31	0.94	3.53	0.78	-0.50	-1.68	1.02	0.93450691	1.27102959	1.72674276	1.46375235	1.45476413	1.739	2.09474019	2.39986824	1.96385069	1.819	1.53719391	1.681607	1.366	1.160854568	1.13190923	1.05987069	0.845	0.84550944	0.76	0.92243044	0.83806467	0.84442175	0.871673	0.8827943	0.952	0.7430528	0.86239646	0.913	0.86286857	1.3103203	0.83978988	0.83006444	0.80047399	0.76791462	0.66563393	0.99427835	0.70769516	0.62211458
c588	NULL::::98% identity to 86% of (AL034559) hypothetical protein, PFC0886w [Plasmodium falciparum]	2	13.28	28.12	22.18	5.94	3.73	0.79	1.15	1.15	0.48	0.44749396	0.45777186	0.35040861	0.33853839	0.3018604	0.2	0.24038001	0.16528377	0.17110473	0.161	0.18585719	0.23778862	0.285	0.408277377	0.49761954	0.63131901	0.633	0.70157543	0.764	1.15373477	1.34221285	0.96440905	2.0912155	1.98034437	1.254	1.38209486	1.46392246	1.012	1.70617776	2.16948526	1.43529217	1.74477051	1.42318461	1.27265645	1.05842206	0.83467053	0.67661393	0.46971356
c59	PFC0105w::serine/threonine protein kinase, putative::100% identity to 100% of hypothetical protein C0105w - malaria parasite (Plasmodium falciparum)	1	8.72	19.67	17.45	2.22	7.85	0.89	-0.90	2.63	0.508	0.59743351	0.91554373	1.12333156	1.10085864	1.40022635	1.217	1.80699462	1.30274851	1.93764534	1.865	1.88567613	2.97876534	1.857	1.990036545	1.87717044	2.21619296	1.798	1.28389127	1.546	1.17045557	1.50496203	1.22242682	1.2299386	1.12787834	1.252	0.91612665	0.90094431	0.878	0.6319177	0.40988547	0.34956973	0.35203197	0.34475327	0.37315544	0.33602154	0.19493089	0.36460646	0.23656277
c591	PFC0890w::vesicle transport protein, putative::53% identity to 97% of (AL034559) hypothetical protein, PFC0890w [Plasmodium falciparum]	3	1.54	2.80	2.07	0.73	2.84	0.74	-2.78	0.05	0.849	0.73574984	1.01028409	1.07020102	0.93767826	1.02353502	1.072	1.2409766	1.62550724	1.38887712	1.353	1.21968787	1.48938267	1.055	1.096877105	0.83053406	0.92067357	0.839	0.74516689	0.913	0.88991782	0.73050056	1.03748398	1.0516055	0.93279471	1.337	1.11416314	1.29807693	1.434	1.42783314	1.39661198	1.19840728	1.34368485	1.18939879	1.08509676	0.93023947	0.84121183	0.84158342	0.60960407
c598	PFC0900w::T-complex protein 1 epsilon subunit, putative::	2	8.87	17.68	16.37	1.31	12.52	0.93	2.28	2.28	0.505	0.50793472	0.6271307	0.92978457	0.77206238	0.79143232	0.905	1.26821177	1.57084655	1.48444909	1.438	1.70369107	2.18139021	1.544	1.813256623	1.66106812	1.97725618	2.277	2.04715279	2.114	1.90059692	1.42078151	1.95046987	1.3410969	1.16886225	1.555	1.12331612	0.99776224	0.987	0.8673823	0.70534063	0.51325062	0.43186436	0.41478128	0.46153436	0.39828165	0.35584701	0.30603035	0.2877422
c60	PFC0110w::Cytoadherence linked asexual protein, CLAG::97% identity to 41% of (Z97348) PFC0110w (MAL3P1.2), Cytoadherence linked asexual protein (3D7-clag3.1), len: 1416 aa; predicted by hexExon, possible signal sequence, revised exon 6 acceptor [Plasmodium falciparum]	2	5.10	9.99	8.13	1.86	4.39	0.81	-0.90	-0.90	1.395	1.23322363	1.58543334	1.18658222	1.20071531	0.89670297	0.984	0.94849454	0.63250324	0.67362852	0.801	0.54337418	0.68915985	0.915	0.803927581		0.32552387	0.714		0.547	0.49419236	0.36010589	0.63151199	0.4502311	0.4885287	0.746	0.67981424	0.78261135	0.879	1.01106834	1.21840097	1.22226021	1.46102894	2.0577461	2.06413877	1.40634625	1.64317587	1.90551699	1.43757381
c600	PFC0910w::hypothetical protein::100% identity to 100% of (NC_000521) predicted using hexExon; MAL3P7.11 (PFC0910w), Hypothetical protein, len: 430 aa [Plasmodium falciparum]	3	4.11	8.27	6.57	1.69	3.88	0.80	1.53	-2.34	1.178	1.02865496	0.5717956	0.64009656	0.42743518	0.58723262	0.583	0.83718559	0.8810796	1.15457154	1.187	1.04931881	1.49934981	1.228	1.52451609	1.44379749	1.71639862	1.685	1.51171829	1.255	1.00975018	0.885767	0.63421849	0.8828688	0.84344973	0.71	0.63820998	0.56208165	0.629	0.80419053	1.14524057	0.94178195	1.32444815	1.65589303	1.66054169	1.34317054	2.07751855	1.98202459	1.95278017
c604	NULL::::59% identity to 65% of (AL034559) hypothetical protein, PFC0912w [Plasmodium falciparum]	2	11.51	24.93	22.40	2.53	8.86	0.90	1.01	1.01	0.724	0.62997852	0.44351888	0.45287467	0.27034361	0.27395734	0.161	0.19419864	0.1691881	0.14952395	0.188	0.13164885	0.18510491	0.161	0.338407226	0.23245608	0.34854071	0.537	0.53296704	0.727	0.78494841	0.63509588	1.41999984	1.175559	1.30656831	1.642	1.5651538	1.8673303	1.935	1.92509221	1.95469416	1.49533587	1.46295258	1.43288087	1.31193593	0.86157018	1.02829316	0.91809102	0.74494522
c608	PFC0915w::ATP-dependent RNA helicase, putative::100% identity to 100% of (NC_000521) predicted using hexExon; MAL3P7.12 (PFC0915w), ATP-dependent RNA Helicase, len: 434 aa; Similarity to ATP-dependent RNA helicase. A.thaliana ATP-dependent RNA helicase (TR:O80838) BLAST Score: 1552, sum P(1) = 1.5e-159	2	13.08	27.58	23.61	3.96	5.96	0.86	1.54	1.54	0.472	0.44516931	0.5776645	0.41745431	0.30565875	0.27903062	0.319	0.17051586	0.16658522	0.23276407	0.447	0.23619352	0.47272947	0.739	0.942826084	0.79782668	1.12124892	1.291	1.78313663	1.943	1.86901327	1.64993981	2.50529828	1.8545043	1.64099743	2.092	2.264938	1.87898431	1.924	1.72498491	1.31219629	1.27490131	1.12630996	0.98793361	1.1008086	0.85332986	0.65282226	0.70889058	0.43104467
c611	PFC0920w::histone H2A variant, putative::99% identity to 74% of (AL034559) histone H2A variant [Plasmodium falciparum]	2	9.09	15.42	13.21	2.21	5.99	0.86	-0.63	-0.63	1.823	1.7888136	1.09999395	1.3232036	1.10816527	0.98548543	0.967	0.96152003	1.30795423	1.04512611	0.613	0.88798443	0.57809689	0.466	0.428480784	0.47542525	0.36059716	0.354	0.38492064	0.376	0.43009598	0.55185058	0.36266833	0.5797825	0.58689018	0.702	0.88367536	0.77006088	0.967	1.13970873	2.32330958	1.63927641	1.88423672		1.93353435	1.51347027	2.57073291	2.01310582	1.86748104
c614	PFC0925w::hypothetical protein::97% identity to 100% of (AL034559) hypothetical protein, PFC0925w [Plasmodium falciparum]	2	2.16	6.60	4.11	2.49	1.65	0.62	2.29	2.29	0.537	0.6067321	0.69839553	0.54901562	0.96325133	0.90304457	0.798	1.43991176	0.61558442	1.68330054	1.129	1.75402728	2.10877213	1.108	1.062362928	1.29077373	1.29880734	1.033	1.1522945	1.048	1.33952142	1.41423405	1.36316379	1.3538921	1.55657046	0.994	1.4528222	1.14836784	1.164	0.6996232	0.78225279	0.5700043	0.74830841	0.77677225	0.74140094	0.63908183	0.49452265	0.60249723	0.53795282
c624	PFC0930c::hypothetical protein::100% identity to 100% of (NC_000521) predicted using hexExon; MAL3P7.15 (PFC0930c), Hypothetical protein, len: 1845 aa [Plasmodium falciparum]	2	17.29	36.24	29.64	6.60	4.49	0.82	-0.32	-0.32	0.835	0.87406611	0.86523907	0.63630157	0.57234908	0.44010739	0.405	0.39550208	0.28111256	0.35608281	0.383	0.1290675	0.21215872	0.475	0.388073945			0.397		0.159	0.09382224	0.09914604	0.23907239	0.3622641	0.56229979	0.771	1.05841335	1.49081629	1.81	1.67533424	1.49322118	1.84326055	2.46807116	3.1243267	3.53810269	3.43254698	2.40327547	2.42552955	1.47851725
c625	PFC0940c::hypothetical protein::100% identity to 100% of (NC_000521) predicted using hexExon; MAL3P7.17 (PFC0940c), Hypothetical protein, len: 807 aa [Plasmodium falciparum]	1	4.23	11.79	6.15	5.65	1.09	0.52	2.04	0.17	1.057	1.68885381	1.33558718	0.67172193	0.63445508	0.77113914	0.456	0.53404624	0.21083441	0.32525312	0.778	0.1703691	0.28904844	0.784	0.635565791		0.51623482	0.804		0.668	0.4561061	0.54997992	0.64233793	0.727727	0.96968023	0.927	0.90031707	1.47647287	1.444	0.95690394	0.92951142	1.09641512	2.06217644	1.79594918	1.75579453	1.12434456	1.22976534	1.59709577	1.10661332
c626	NULL::::	2	1.12	3.35	2.09	1.26	1.66	0.62	-0.92	-0.92	1.277	1.06817395	1.33391028	0.96899992	0.96325133	1.01212013		1.12848352	0.69887704	1.08520473	0.721	0.95639017	1.2758001	0.787	0.700385102	0.85272835	0.94149839	0.713	0.53790191	0.735	0.80259813	0.88763766	0.76864032	0.8228913	0.9098437	0.943	1.11998772	1.24697867	1.243	1.02310489	0.96609156	1.04541913	1.52931927	1.50506349	1.71062308	1.22872179	1.25723885	1.35203251	1.06453244
c630	PFC0945w::protein kinase, putative::	2	40.62	66.00	62.35	3.65	17.10	0.94	-0.75	-0.75	1.642	1.42384448	0.71851736	1.08917619	0.53825169	0.76479754	0.625	0.53286209	0.67024519	0.34991687	0.336	0.19360126	0.18937657	0.155	0.192774263	0.08994532	0.09535548	0.234	0.08965032	0.119	0.07895931	0.07389186	0.067662	0.1071598	0.15327998	0.269	0.29455845	0.62931634	0.717	1.17882748	2.12915329	2.19118532	2.50269727	2.69661708	2.94007203	2.43272269	4.27932161	3.91264567	2.65564458
c637	PFC0960c::hypothetical protein::64% identity to 99% of (NC_000521) predicted using hexExon; MAL3P7.21 (PFC0960c), Hypothetical protein, len: 1929 aa [Plasmodium falciparum]	2	6.21	16.44	12.24	4.21	2.91	0.74	0.52	0.52	0.694	0.82408629	0.79816634	0.49082506	0.67829453	0.5124017	0.354	0.53049384	0.25117928	0.35454133	0.469	0.30201795	0.3844487	0.357	0.658294642	0.18105876	0.30798723	0.626		0.304	0.36228386	0.62574249	0.60444722	1.1731599	1.60821021	1.088	1.93210371	2.3182507	1.835	1.04943477	1.46226874	1.02485622	2.2266504	2.12238741	1.88541692	1.25985188	1.03090965	1.04600213	0.85754004
c638	PFC0955w::ATP-dependent RNA helicase::100% identity to 100% of (NC_000521) predicted using hexExon; MAL3P7.20 (PFC0955c), ATP-dependent RNA Helicase, len: 647 aa; Similarity to ATP-dependent RNA helicases. C.elegans ATP-dependent RNA helicase (TR:Q93382) BLAST Score: 282, sum P(2) = 4.9e-36;	1	3.31	7.53	6.03	1.49	4.03	0.80	-3.03	1.53	0.464	0.46260416	0.40411361	0.52245035	0.35680487	0.50986505	0.361	0.53878281	0.49715275	0.7399123	0.646	0.66856966	1.01522929	0.82	1.005119951	0.83287027	1.03466177	1.104	1.00507056	1.308	0.92614618	1.00081385	1.42541284	1.2627263	1.3647655	1.42	1.19071506	1.41013468	1.411	1.38420075	1.14524057	1.10957541	1.31771532	1.24865333	1.31684587	1.03095438	0.9563388	0.95754023	0.66419545
c641	PFC0965w::hypothetical protein::100% identity to 100% of (NC_000521) predicted using hexExon; MAL3P7.22 (PFC0965w), Hypothetical protein, len: 2707 aa [Plasmodium falciparum]	2	2.16	4.21	3.33	0.88	3.78	0.79	-1.48	-1.48	1.396	1.46568809	1.43200423	1.51801566	1.4393971	1.43827594	1.1	1.52872217	1.05937787	1.44128754	1.165	1.21839721	1.44808997	0.894	0.999227314	1.01743338	0.94369044	0.817	0.78629086	0.768	0.72921243	0.64631993	0.9003557	0.7429213	0.74672758	0.758	0.87369026	0.77364668	0.796	0.89596904	0.75130035	0.74026528	1.02627904	1.31652659	1.31095402	1.30380018	1.46263584	1.77880137	1.25332774
c646	NULL::::	3	1.87	5.07	2.49	2.57	0.97	0.49	-2.13	-0.78	1.438	1.198354	1.64328363	2.08094636	1.57335116	1.6640372	1.605	1.41978146	1.87278225	1.4674928	1.452	1.22614123	1.43812283	1.041	1.068255666	0.76511922	0.80668544	0.823	0.61028015	0.779	0.58708568	0.67999218	0.93283348	0.7685117	0.68771067	1.104	0.9244475	1.1976732	1.239	1.52713447	0.96702956	0.85212762	0.98395823	0.97716008	1.05269116	0.90185616	0.60964961	0.82126107	0.49132268
c649	PFC0975c::cyclophilin (PFCYP19)::100% identity to 100% of (NC_000521) predicted using hexExon; MAL3P7.25 (PFC0980c), Cyclophilin, len: 172 aa; Similarity to cyclophilins. Synecocystis cyclophilin (TR:P73789) BLAST Score: 648, sum P(1) = 9.3e-64; 66% identity in 166 aa overlap. [Plasmodiu	2	10.84	17.19	16.35	0.83	19.65	0.95	1.89	1.89	0.559	0.5869726	0.71432532	0.78430807	0.82686178	0.79523723	0.699	0.92125936	1.01122433	1.15303007	1.034	1.2325946	1.64458598	1.146	1.465589516	1.63653755	1.63857981	1.928	1.94927751	2.158	2.06687584	1.99414485	2.73895777	1.8305133	1.92788501	1.74	1.75819765	1.42896041	1.462	1.0674896	1.02424468	0.65554604	0.57710162	0.56130146	0.5901748	0.46237295	0.41079397	0.37297448	0.31958719
c650	PFC0980c::hypothetical protein::100% identity to 97% of (AL034559) hypothetical protein, PFC0985c [Plasmodium falciparum]	2	2.61	7.06	5.90	1.16	5.10	0.84	2.22	2.22	0.716	0.78224268	1.08657936	1.24856782	1.45157473	1.45222752	1.217	1.39609873	1.2506906	1.67559313	1.398	1.41328916	1.82826711	1.317	1.381408596	1.46716003	1.61556293	1.276	1.12762012	1.243	1.38225234	1.42732886	1.55803032	1.3091089	1.14345219	1.451	1.26310655	1.17615818	1.247	0.90273964	0.85635108	0.62182284	0.68963642	0.61624652	0.67462573	0.51639277	0.41602698	0.44948204	0.32413648
c662	NULL::::	2	9.02	17.72	15.31	2.41	6.34	0.86	0.92	0.92	0.514	0.52536953	0.51059171	0.40606919	0.42621739	0.43757074	0.372	0.35760966	0.34748634	0.43623996	0.466	0.34719157	0.42146967	0.478	0.445316948	0.36795811	0.38909419	0.509	0.54941663	0.722	0.73850175	1.04477476	1.245883	1.2251404	1.31804386	1.715	1.83641382	1.94621901	1.782	1.93788099	2.01753692	1.46819282	1.66878547	1.60848955	1.58787458	1.05018169	0.80588877	0.86310119	0.44241787
c663	PFC0995c::diacylglycerol O-acyltransferase, putative::100% identity to 100% of (NC_000521) predicted using hexExon; MAL3P7.29 (PFC1000c), Acyl-coA:Cholesterol acyl transferase, len: 654 aa; Similarity to acyl-coA:cholesterol acyl transferases. C.elegans acyl-coA:cholesterol acyl transferase (TR:O45245) BLAST	2	8.62	17.09	15.91	1.18	13.51	0.93	0.98	0.98	0.51	0.48120131	0.43597318	0.43389945	0.3994266	0.39444782	0.297	0.35168898	0.33056755	0.45627927	0.379	0.38849317	0.38302479	0.355	0.361136053	0.33525073	0.43293581	0.422	0.52720966	0.646	0.73199919	1.12521397	1.45608621	1.4442582	1.58935759	1.826	1.82559669	1.87539851	2.091	1.71595745	1.86089872	1.47888555	1.80921356	1.51691442	1.30997198	1.15822134		0.86907833	0.63917438
c665	PFC1000w::hypothetical protein::100% identity to 97% of (AL034559) hypothetical protein, PFC1000w [Plasmodium falciparum]	1	4.09	8.49	6.65	1.83	3.63	0.78	-0.97	3.14	0.784	0.70669175	1.16371309	1.15116186	1.4527924	1.57779127	1.604	2.4215623	1.68537381	3.14616867	2.026	2.25997199	2.82213808	1.657	1.532934172	1.79189766	1.7909293	1.5	1.59561125	1.296	0.91592794	1.88190416	1.62930095	1.2339371	1.3106667	1.027	1.08670431	0.82026275	0.864	0.54615747	0.73816901	0.50667047	0.6069185	0.56992025	0.59901269	0.5768217	0.6541305	0.67900483	0.44241787
c666	PFC1005c::HesB-like domain protein::100% identity to 100% of (NC_000521) predicted using hexExon; MAL3P7.31 (PFC1010c), Hypothetical protein, len: 405 aa [Plasmodium falciparum]	1	3.68	6.64	5.21	1.43	3.65	0.78	2.62	0.96	0.702	0.65438731	0.5768261	0.49715012	0.54677604	0.59230592	0.352	0.52812556	0.33707478	0.50560677	0.512	0.51368865	0.75181075	0.612	0.667554523	0.57588365	0.80887749	0.779	0.66045142	0.923	0.72735453	1.12240804	1.06184236	1.2923152	1.30574869	1.205	1.18073006	1.28552652	1.512	1.29016537	1.33376921	1.09888268	1.71206805	1.62895921	1.74106473	1.39902152	1.15126967	1.46320752	1.35113731
c67	PFC0115c::VAR pseudogene::52% identity to 13% of variant-specific surface protein 1 truncated homolog PFB0020c - malaria parasite (Plasmodium falciparum)	1	19.03	31.77	28.85	2.93	9.85	0.91	-0.39	-2.43	1.382	1.45755173	1.72377096	1.85703915	2.14691795	1.9088231	2.858	2.37182844	2.77338361	3.17083247	6.304	2.67040658	2.45192825	3.224	2.868043318	1.69377551	1.28455894	2.259	1.24441225	1.167	0.81002956	0.56120402	0.6206861	0.5709858	0.41311822	0.417	0.41853928	0.27073151	0.269		0.26356478	0.43922406	0.33856627	0.50312433	0.490994	0.53745134		0.49610386	0.34915756
c674	PFC1011c::hypothetical protein::100% identity to 100% of (AL034559) hypothetical protein, PFC1011c [Plasmodium falciparum]	2	1.86	5.23	3.63	1.59	2.28	0.69	1.86	1.86	0.79	1.05073907	1.16706669	1.2042924	1.25186139	1.45476413	0.969	1.26702772	0.85244775	1.49986392	1.544	1.31519789	1.60471723	1.183	1.242510043	1.09452935	1.29113509	1.224	1.24358973	1.214	1.16395307	1.51899212	1.32617523	1.2483317	1.43115958	1.29	1.43118794	1.34021069	1.291	1.04943477	0.82164682	0.80030903	0.91374419	0.84141349	0.96922214	0.70958223	0.45789134	0.46502266	0.35029487
c676	PFC1015c::hypothetical protein::100% identity to 100% of (NC_000521) predicted using hexExon; MAL3P7.34 (PFC1015c), Hypothetical protein, len: 2341 aa [Plasmodium falciparum]	2	1.63	5.06	3.22	1.84	1.75	0.64	1.83	1.83	0.947	1.08212178	1.50662281	1.70650251	1.06676125	1.6703788	1.08	1.19361112	1.1270531	1.47674168	1.814	1.01317991	1.23593127	1.198	1.249244529	0.88193135	1.30319157	1.45	1.54955227	1.558	1.13980079	1.20845933	1.20077493	1.2443332	1.24181367	1.455	1.23231932	1.09189076	1.407	1.26458772	0.75130035	0.749313	0.90220219	0.7045895	0.79933824	0.74712143	0.49059788	0.52359877	0.35711881
c679	PFC1020c::40S ribosomal protein S3A, putative::100% identity to 100% of (NC_000521) predicted using hexExon; MAL3P7.35 (PFC1020c), 40S Ribosomal protein S3A, len: 263 aa; Similarity to 40S ribosomal protein S3A. H.annuus 40S ribosomal protein S3A (SW:RS3A_HELAN) BLAST Score: 795, sum P(1) = 2.5e-79; 5	1	11.11	19.28	17.00	2.28	7.45	0.88	-0.84	2.63	0.723	1.00657085	1.01112244	1.2346527	1.80594406	1.98619067	1.432	2.351698	2.11875574	2.79008595	1.876	2.97113391	2.0973812	1.671	1.750120908	1.97529259	1.76133627	1.345	1.42535787	1.269	1.54574454	1.61346152	0.83630231	1.4402597	1.00984452	0.839	0.87535451	0.53608427	0.514	0.53863464	0.78506667	0.41537108	0.47610882	0.47726781	0.45269646	0.34059949	0.29435872	0.2892943	0.27523168
c681	PFC1025w::F49C12.11-like protein::97% identity to 63% of (AL034559) F49C12.11-like protein [Plasmodium falciparum]	1	4.12	11.80	9.75	2.05	4.76	0.83	-1.62	1.96	0.429	0.4288968	0.45106457	0.55660572	0.59670437	0.85738499	0.709	1.17703319	1.56043495	1.74495984	1.796	1.6288318	2.03900195	1.626	1.359521543	1.61901575	1.41498765	1.319	1.53063523	1.556	1.54295773	1.32444145	1.09161363	1.3762837	1.31722415	1.381	1.42619539	1.22725644	1.061	1.18710254	1.58326463	1.09312509	1.00415681	0.97500534	0.90342898	0.65647804	0.54162006	0.47697696	0.38782645
c684	PFC1030w::hypothetical protein::100% identity to 100% of (NC_000521) predicted using hexExon; MAL3P7.37 (PFC1030w), Hypothetical protein, len: 1543 aa [Plasmodium falciparum]	2	5.02	11.16	9.53	1.63	5.85	0.85	2.00	2.00	0.469	0.49514917	0.42339705	0.48196997	0.49806549	0.648112	0.52	0.7223242	0.70408284	1.29792954	1.076	1.40425448	1.42815568	1.262	1.470640305	1.29310994	1.57610548	1.249	1.64249254	1.541	1.36367369	1.77433994	1.98024114	1.463451	1.36148683	1.266	1.47029593	1.16181476	1.2	0.90800559	0.89199328	0.68515666	0.87046155	0.79185521	0.7453289	0.74895264	0.55731918	0.5905429	0.40829824
c686	PFC1035w::hypothetical protein::100% identity to 100% of (NC_000521) predicted using hexExon; MAL3P7.38 (PFC1035w), Hypothetical protein, len: 442 aa [Plasmodium falciparum]	2	6.71	14.79	12.66	2.13	5.94	0.86	1.36	1.36	0.562	0.50444773	0.53490559	0.39215403	0.33610286	0.53396315	0.377	0.31261243	0.22515032	0.29288196	0.617	0.30588998	0.40438307	0.537	0.714695822	0.41585108	0.66529627	0.922		1.006	1.0692019	1.20378252	1.89904682	1.7025613	2.02542677	1.574	1.664172	1.99642087	1.825	1.16679093	1.33001734	1.04295156	1.190753	0.98685627	0.981988	0.8780508	0.82943748	0.81289309	0.68011795
c688	PFC1045c::hypothetical protein::100% identity to 100% of (NC_000521) predicted using hexExon; MAL3P7.40 (PFC1045c), Hypothetical protein, len: 1087 aa [Plasmodium falciparum]	2	65.98	111.69	106.26	5.42	19.60	0.95	-1.26	-1.26	3.177	2.35718915	1.15113695	1.92028974	1.14348041	0.89923958	0.789	0.8229759	0.72230309	0.48865043	0.488	0.37042373	0.30613507	0.208	0.241599183	0.10629901	0.07233864	0.17	0.07484568	0.113	0.05480705	0.04770234	0.05773824	0.047982	0.04426267	0.098	0.06157436	0.09861082	0.169	0.38817801	0.69502317	1.12767085	1.43890671	2.51131227	2.06119279	1.74419892	3.15552545	3.98078514	4.5151644
c693	PFC1050w::hypothetical protein::100% identity to 65% of (NC_000521) predicted using hexExon; MAL3P7.41 (PFC1050w), Hypothetical protein, len: 316 aa [Plasmodium falciparum]	2	3.99	9.80	7.47	2.33	3.21	0.76	-1.76	-1.76	1.82	1.73418441	1.59968627	1.28525325	1.2579502	1.38881153	0.948	1.57964008	0.96176936	1.50294694	1.153	1.20290908	1.56484848	0.863	0.713854024	0.73241184	0.7979171	0.836	0.63906697	0.71	0.58522779	0.60984169	0.7352604	0.6965387	0.74426853	0.629	0.57996396	0.67772526	0.667	0.54465287	0.57308928	0.71970238	0.81275145	0.83387198	0.87102338	0.89910937	1.02436835	1.57199183	1.55358055
c698	PFC1055w::hypothetical protein::100% identity to 99% of (NC_000521) predicted using hexExon; MAL3P7.42 (PFC1055w), Hypothetical protein, len: 634 aa [Plasmodium falciparum]	2	4.27	8.43	7.21	1.22	5.90	0.86	1.94	1.94	0.59		0.90715963	0.71726234	0.94133157	1.18461183	0.84	0.90823387	0.9995113	1.22547981	1.331	1.07126023	1.40394963	1.334	1.539668658	1.2148458	1.67036501	1.579	1.9065087	1.58	1.38875484	1.75095646	1.5832908	1.5994	1.35984749	1.513	1.35130763	1.17077937	1.084	1.17205689		0.65225597	0.77331616	0.72721396	0.69230152	0.54569165	0.51937964	0.47817241	0.45720305
c699	PFC1060c::hypothetical protein::100% identity to 100% of (NC_000521) predicted using hexExon; MAL3P7.43 (PFC1060c), Hypothetical protein, len: 694 aa [Plasmodium falciparum]	1	0.22	1.19	0.34	0.86	0.39	0.28	-0.14	-1.24	1.179	1.28669045	1.31881889	1.10688637	1.29570091	1.22519811	0.986	1.37478423	0.84984489	1.23781161	1.176	1.06867891	1.1476505	0.916	1.035425086	0.94851422	1.17166677	0.987	0.92611252	0.853	0.82489251	1.00081385	0.78578135	0.9924277	0.93853244	0.98	1.07172676	0.98252231	1.093	0.82751132	1.00267176	0.88009323	1.10995879	0.89204912	1.0251955	0.78191383	0.65805531	0.77703012	0.7756529
c700	PFC1065w::hypothetical protein::97% identity to 7% of (AL034559) hypothetical protein, PFC1065w [Plasmodium falciparum]	1	3.10	6.68	5.43	1.24	4.37	0.81	-0.78	2.86	1.082	1.1925424	1.37415404	1.91143469	1.63302148	1.63486581	1.581	1.87685878	1.85846628	2.23515187	1.832	1.390057	1.80690887	1.304	1.396561164	1.25339378	1.3327846	1.058	1.21973787	1.283	1.22990729	0.96994752	1.27475207	1.1539671	1.12050118	1.13	1.05092463	0.89287614	0.874	1.04943477	0.76443169	0.71805736	0.63000255	0.57207499	0.63534625	0.48526267	0.45265829	0.55467997	0.34119631
c71	PFC0115c::VAR pseudogene::	1	17.95	29.55	27.18	2.37	11.48	0.92	-0.26	-2.27	1.198	1.50985631	1.81851121	2.27828841	2.3234937	2.23351333	2.337	2.94139875	2.70180394	3.23249177	3.198	2.58780352	2.79366043	2.469	2.073375617	1.64354618	1.43910048	1.23	1.22631773	0.936	0.82489251	0.50976032	0.52325278	0.3526677	0.35492101	0.449	0.3977371	0.22590843	0.378	0.39269174	0.19040445	0.57493938	0.35972668	0.42986423	0.51750769	0.44497674	0.56647701	0.70889058	0.3855518
c72	PFC0115c::VAR pseudogene::49% identity to 44% of (AF334805) erythrocyte membrane protein 1 [Plasmodium falciparum]	1	29.38	46.56	43.34	3.22	13.46	0.93	-0.24	-2.32	1.222	1.55402453	2.17986592	1.69891253	2.54025566	2.79411125	2.345	3.9775195	3.02976871	4.76164406	3.153	3.94043074	4.04525456	2.691	1.804838541	1.89819662	1.57391343	1.092	0.90884042	0.849	0.57222272	0.4396098	0.48536207	0.2734974	0.26803503	0.409	0.24796163	0.1676384	0.373	0.26856503	0.14819658	0.34298959	0.181787	0.29950441	0.26022681	0.42941172	0.56647701	0.37775621	0.42422073
c73	PFC0115c::VAR pseudogene::31% identity to 8% of variant-specific surface protein - malaria parasite (Plasmodium falciparum) (fragments)	1	25.37	42.75	38.92	3.83	10.15	0.91	-0.26	-2.40	1.324	1.58773192	1.95852573	1.64072192	2.16883771	2.44532285	2.719	3.81647683	2.46754355	3.93386724	3.668	3.72359736	3.76474937	2.337	1.883968471	1.84095867	1.63748371	1.225	1.21398044	0.949	0.65582667	0.70337566	0.55663271	0.3534674	0.28524828	0.363	0.23048783	0.18287824	0.261			0.27883325	0.15485559	0.3372118	0.35155171	0.46420416	0.40032786	0.49132216	0.35711881
c74	PFC0115c::VAR pseudogene::56% identity to 3% of variant-specific surface protein 2 - malaria parasite (Plasmodium falciparum)	1	26.82	51.21	42.38	8.83	4.80	0.83	-0.26	-2.54	1.437	1.2436846	2.15387529	1.54837588	1.74018478	1.60823104	2.854	2.22973187	1.89490679	3.11842213	6.421	2.18769419	2.42629833	3.099	3.022094238	1.33165792	1.2856549	1.886	1.28964861	0.848	0.65025309	0.80532774	0.49979666	0.4566287	0.47377447	0.218	0.28041299	0.10936837	0.082		0.24011598	0.48610756	0.3308716	0.2693385	0.27593862	0.53378897	0.747017	0.64075103	0.2820556
c75	PFC0115c::VAR pseudogene::	1	32.56	51.35	47.45	3.90	12.16	0.92	-0.23	-2.36	1.121	1.47266193	2.48923937	1.83047384	2.61941039	2.83723406	2.693	4.21316311	3.10525244	4.51038237	3.437	3.50160135	3.8202809	2.322	1.573340986	1.90637344	1.54103226	1.258	0.93186985	0.764	0.56107551	0.49666556	0.46280809	0.3222791	0.27131375	0.444	0.17889849	0.15060561	0.27	0.26329905	0.13318933	0.31666904	0.22891697	0.16914458	0.30539826	0.46420416	0.36238831	0.39807853	0.28546756
c76	PFC0120w::Cytoadherence linked asexual protein, CLAG::93% identity to 46% of hypothetical protein C0120w - malaria parasite (Plasmodium falciparum)	2	82.41	131.50	128.15	3.35	38.21	0.97	-0.59	-0.59	1.69	1.32156007	0.75373058	0.85767878	0.79398214	0.66713688	0.565	0.47839177	0.42427173	0.28363306	0.198	0.16133438	0.11106295	0.074	0.064819293	0.04205235	0.03397724	0.04	0.01973952	0.016	0.01672079	0.02151282	0.03518424	0.0647757	0.14016511	0.264	0.45265481	0.82474505	0.899	1.73927832	1.99408801	2.22984356	3.53859455	4.80607616	4.12140366	2.87129016	5.72102554	5.4212794	3 .65193769
c83	PFC0125w::ABC transporter, putative::100% identity to 100% of hypothetical protein C0125w - malaria parasite (Plasmodium falciparum)	2	19.86	37.12	33.69	3.43	9.83	0.91	1.56	1.56	0.378	0.4230852	0.33368718	0.24414751	0.2398995	0.24985923	0.189	0.18709381	0.110623	0.13102614	0.215	0.16391573	0.37732924	0.448	0.705435942	0.65064338	1.11028853	1.043	1.19012858	1.771	1.74732301	2.15689403	2.42229955	2.4766708	2.55002142	2.091	1.93959254	1.81354263	1.854	1.25330348	1.13867493	1.01005091	1.04070657	0.82202111	0.81799601	0.69035487	0.39771133	0.6096698	0.41739682
c85	PFC0126c::hypothetical protein::100% identity to 100% of (NC_000521) PFC0126c, hypothetical protein, len: 152 aa, new gene prediction, contains region similar to C. elegans BAA92262 klp17, kinesin like protein (605 aa) fasta scores: opt: 160, E(): 0.002, 42.2% identity in 64 aa overlap	1	6.91	12.51	10.82	1.69	6.41	0.86	2.41	0.47	0.772	0.64508872	0.5717956	0.53004045	0.50050102	0.55932958	0.368	0.31498071	0.37611819	0.33758499	0.397	0.29298322	0.45706678	0.497	0.590108088	0.3889843	0.46581701	0.743	0.51569494	0.787	0.5146289	0.67438015	0.95448525	0.8940646	0.94345055	1.286	1.28141241	1.63873249	1.391	1.71746208	2.09913874	1.54715451	1.90251165	2.31523367	2.0906524	2.05183713	2.13639023	1.8576998	1.35113731
c87	PFC0130c::hypothetical protein::100% identity to 100% of hypothetical protein C0130c - malaria parasite (Plasmodium falciparum)	1	6.71	11.99	9.71	2.28	4.26	0.81	-0.24	-2.16	2.147	2.0282519	2.25951489	2.51484589	1.64885242	2.26522132	1.768	2.35525044	2.47274927	2.42012996	2.12	1.54622859	1.60756496	1.149	1.478216639	0.92982432	0.97218751	0.822	1.30527577	1.211	1.02368416	0.78849162	1.02214729	0.7781081	0.7770557	0.878	0.52005375	0.46795318	0.519	0.48146111	0.51024646	0.65225597	0.55690304	0.51389786	0.570535	0.5942179	0.66328837	0.70889058	0.48108679
c9	PFC0005w::Var Protein, putative::100% identity to 80% of (NC_000521) PFC0005w (MAL3P8.1), var gene (3D7-varT3-1), len: 2209 aa; Similarity to P.falciparum PfEMP-1 gene. Part of a multi-gene family, donor sequence corrected [Plasmodium falciparum]	2	0.86	2.80	1.80	0.99	1.81	0.64	2.99	2.99	0.935	0.97402584	1.01531448	1.19670227	1.12399615	1.09329269	0.986	1.42925459	1.22336018	1.59389452	1.169	1.49976427	1.72717138	1.112	1.22988292	1.31413613	1.48184608	1.192	1.09389844	0.836	1.15837943	1.27767449	1.23686141	1.2123452	1.09836989	0.987	1.14744655	0.83639907	1.005	0.7387419	0.81508117	0.59714735	0.76177411	0.70674424	0.65498599	0.66746508	0.73393441	0.89537783	0.66078347
c96	PFC0140c::N-ethylmaleimide-sensitive fusion protein, putative::100% identity to 100% of hypothetical protein C0140c - malaria parasite (Plasmodium falciparum)	3	0.79	2.42	1.45	0.97	1.49	0.60	-2.87	0.70	0.714	0.63346551	0.7889438	1.12586155	0.90723419	0.84723841	0.715	1.038489	1.19863269	1.16227895	0.857	1.01188917	1.39825408	0.854	1.081724537	0.81768469	0.89765677	0.896	0.73776457	0.741	0.82675036	0.90540912	1.08168984	0.9084592	1.17132131	1.261	1.3371622	1.25683968	1.435	1.24803753	1.38535658	1.19347215	1.17247807	1.10751991	1.00064582	0.96686303	0.87261008	1.06871531	0.70627633
c97	PFC0145c::hypothetical protein::100% identity to 100% of hypothetical protein C0145c - malaria parasite (Plasmodium falciparum)	1	1.58	5.34	4.01	1.33	3.02	0.75	2.59	-0.72	1.104	0.87987779	0.63551479	0.94875975	0.59670437	0.56059788	0.608	0.75311174	0.8303232	0.85552363	0.818	0.70599921	0.95969785	0.955	1.069939262	0.89127634	1.04562216	1.057	1.02234267	1.095	0.95029846	0.81655184	0.89223626	0.8540796	0.82541673	0.961	0.9277759	1.0452747	0.917	1.40902608	1.19964193	1.3991014	1.69860241	2.20318901	1.97772377	1.8000499	1.81324979	2.0334281	1.32839091
d10917_2	MAL6P1.125::DNA polymerase epsilon, catalytic subunit a, putative::33% identity to 91% of (AF123502) DNA polymerase epsilon catalytic subunit [Mus musculus]	2	15.03	30.68	26.16	4.52	5.79	0.85	1.25	1.25	0.346	0.38705323	0.41249773	0.39468406	0.24720608	0.2168829	0.179	0.19183036	0.10541721	0.14181653	0.273	0.10712602	0.17513774	0.272	0.455418676	0.27684468	0.48554571	0.843	0.75503663	0.935	0.8973493	1.00455516	1.41729334	1.4202672	1.69017813	2.142	1.69412711	2.2438444	2.075	2.0131094	1.1424268	1.29793178	1.35234143	0.99224304	1.09589866	0.91192763	0.64497267	0.78061644	0.3957877
d12635_1	PFD0895c::Bet3 transport protein, putative::59% identity to 61% of (XM_166322) hypothetical protein XP_166322 [Homo sapiens]	6	0.19	1.33	0.31	1.03	0.30	0.23	0.66	1.19	1.103	0.8357095	0.6799505	0.97532506	0.8159019	0.72167466	0.738	0.92362761	1.20383849	0.95572009	0.783	1.03770273	1.1319878	0.943	0.943667932	0.85272835	0.9404023	0.956	0.8438645	0.951	1.00603439	0.93908131	1.28016507	1.0428088	1.07459916	1.241	0.96355558	1.09816597	1.352	0.9388492	1.49978683	1.11122043	1.01377516	0.95884504	0.87102338	0.75902411	1.03745095	0.96471279	1.11912389
d12635_11	PFD0915w::hypothetical protein::	2	8.06	16.73	15.09	1.64	9.20	0.90	1.43	1.43	0.542	0.46725346	0.50891486	0.37570885	0.38237791	0.36400813	0.46	0.34103173	0.24857638	0.31446273	0.449	0.29298322	0.44140404	0.586	0.782882376	0.55252122	0.81326166	1.055	1.01411787	1.218	1.30050618	1.35998436	2.19856395	1.9024863	1.76640822	1.827	2.06274127	2.0914458	1.844	1.59860138	1.4669585	0.88009323	0.89066014	0.90282265	1.0251955	0.84783634	0.83336229	0.83201995	0.57207249
d12635_2	PFD0900w::hypothetical protein::22% identity to 86% of hypothetical protein C0425w - malaria parasite (Plasmodium falciparum)	2	35.67	63.57	56.14	7.43	7.56	0.88	-1.15	-1.15	2.8	1.95037628	1.46637905	1.03098559	1.27621665	0.98548543	0.956	0.91770692	0.55311499	0.61196917	0.577	0.44399222	0.41292635	0.336	0.415011838	0.09929029	0.11179608	0.441	0.12090456	0.336	0.11983235	0.1215942	0.13171536	0.1311508	0.15164062	0.32	0.15060756	0.19184287	0.411	0.51155245	0.80194983	0.968925	1.62261737	2.54578741	2.71814267	2.12233769	2.867708	4.19954912	4.37072453
d12635_21	PFD0925w::hypothetical protein::	2	2.82	6.32	4.17	2.15	1.93	0.66	1.90	1.90	0.715	0.66717283	1.19138061	0.67678199	0.65881033	0.73943115	0.588	0.79574073	0.83943329	0.95263707	0.824	0.9305767	1.14480276	1.215	1.433600684	1.00341597	1.2757906	1.111	2.0775845	1.62	1.45470906	1.28889854	1.88912313	1.5898036	1.25410885	1.4	1.28723708	1.75079024	1.319	0.82976818	1.12366765	0.81017926	0.8358355	0.6884292	0.84549167	0.70317313	1.10286402	0.76985756	0.38213985
d12635_22	PFD0930w::CGI-141 protein homolog::36% identity to 93% of HYPOTHETICAL 15.4 KD PROTEIN IN HAS1-JNM1 INTERGENIC REGION	2	1.92	3.57	2.64	0.92	2.86	0.74	-1.07	-1.07	1.219	0.92055902	0.95578739	1.33838371	1.14226266	0.97026555	0.945	1.15690282	1.60208119	1.23472868	0.917	1.25711742	1.1818237	0.918	0.963029541	0.81768469	0.91519338	0.778	0.72542738	0.726	0.83603968	0.7127291	0.9048665	0.8348868	0.77787537	0.881	0.78715334	0.91259832	1.079	1.0404074	1.54480855	1.52823662	1.59760961	1.51368234	1.43173845	1.21498795	2.00163929	1.70707544	1.45349623
d12635_24	PFD0935c::hypothetical protein::	2	5.51	11.90	10.67	1.23	8.68	0.90	0.86	0.86	0.678	0.63346551	0.52316785	0.60594123	0.44204834	0.45279059	0.361	0.37181934	0.42427173	0.3360435	0.322	0.33299413	0.35881877	0.406	0.521079786	0.30254334	0.36278924	0.543	0.53461198	0.716	0.69112617	0.67625081	1.13401509	1.0963887	1.22869878	1.361	1.61674306	1.59301293	1.873	1.61439925	1.76241364	1.46572525	1.79478603	1.60956683	1.60162247	1.01081133	0.88700092	0.93721788	0.64031175
d12635_25	PFD0940w::hypothetical protein::23% identity to 67% of hypothetical protein C0425w - malaria parasite (Plasmodium falciparum)	2	22.02	40.96	37.05	3.92	9.46	0.90	0.02	0.02	0.913	0.8717415	0.67659685	0.7223224	0.48588782	0.50225511	0.336	0.36353038	0.22905467	0.28517454	0.208	0.14584627	0.17371385	0.174	0.225604818	0.12732519	0.11289212	0.272	0.06333096	0.177	0.12819275	0.15713712	0.29139769	0.5078095	0.71230107	0.93	1.17573751	1.43433922	1.574	2.12369487	2.01472305	2.49962919	2.9432181	3.66623579	3.6539773	2.63873035	1.53066531	1.83140023	1.17257797
d12635_3	PFD0905w::hypothetical protein::29% identity to 74% of (AK021194) putative [Mus musculus]	2	5.68	11.73	10.29	1.44	7.15	0.88	-2.10	-2.10	1.658	1.37967626	1.58207964	1.91649468	1.42113066	1.49535048	1.463	1.37952072	1.83113586	1.59851882	1.462	1.50492706	1.83823426	1.212	1.378041303	1.09569753	1.21550832	1.327	1.15311692	1.107	1.00138973	0.7623021	0.92110538	0.6277645	0.52787327	0.653	0.5167254	0.41775128	0.425	0.43632413	0.43614815	0.59550229	0.77331616	0.88881704	0.80719416	0.7855762	1.28602054	1.70946627	1.65139012
d12635_33	PFD0945c::hypothetical protein::27% identity to 66% of (AC117080) hypothetical protein [Dictyostelium discoideum]	1	0.87	4.56	1.91	2.65	0.72	0.42	-0.44	-0.72	2.049	2.25606698	2.38276123	2.21124276	1.73896696	2.74210993	1.554	1.59977038	1.7270202	1.63397295	1.545	1.13579399	0.9241007	1.05	1.335109045	0.68101455	0.96889936	0.899	0.96970394	0.963	0.81188745	1.01110251	0.88141032	1.2747218	0.972959	1.062	0.75969451	0.85163889	0.98	1.3789347	1.05050736	1.3333001	1.64281583	1.36716228	1.49556773	1.1508966	0.72085181	0.88222805	0.61870266
d12635_36	PFD0950w::ran binding protein 1::27% identity to 30% of (AL035475) hypothetical protein, MAL4P2.50 [Plasmodium falciparum]	3	0.45	2.89	0.85	2.03	0.42	0.30	3.08	-0.32	1.113	1.13907558	1.46470225	0.75521276	1.16174685	1.2480279	0.868	1.10598491	1.0099229	1.47057573	1.063	1.1190152	1.45093787	0.965	0.894001189	0.73591622	0.8033973	0.843	0.95654423	0.821	0.59080137	0.96807687	0.84712825	1.0148193	1.21968238	0.875	0.92611175	0.87584337	0.734	1.12240622	1.06832852	1.10875296	1.31386803	1.19478555	1.227485	1.15364339	0.85560267	1.06273816	0.65054764
d12635_37	PFD0955w::hypothetical protein::27% identity to 30% of (AL035475) hypothetical protein, MAL4P2.50 [Plasmodium falciparum]	2	36.06	61.45	57.46	3.99	14.39	0.94	-0.67	-0.67	1.684	1.34480649	1.03878996	0.87412396	0.7464893	0.76099263	0.539	0.53167796	0.44769778	0.35916576	0.266	0.22199611	0.26341854	0.173	0.183514358	0.07826411	0.0493218	0.29	0.0781356	0.125	0.0817461	0.09634002	0.0947268	0.135949	0.19016552	0.307	0.41188257	0.76378562	0.979	1.08253524	1.74084072	1.93620509	2.69602628	2.991812	3.40357049	2.95918698	2.71725797	3.59227029	2.52598989
d12635_38	PFD0960c::unknown::33% identity to 85% of (AAAB01008986) ebiP9119 [Anopheles gambiae str. PEST]	1	7.85	12.64	10.54	2.10	5.03	0.83	-0.52	-2.55	1.336	1.80043681	1.90319068	1.57114613	2.14691795	2.6089362	1.733	3.18769939	1.70099128	3.01822559	1.958	1.95150055	2.34656083	1.511	1.23914285	1.49519485	1.43471638	1.171	1.14324719	1.165	1.26520674	1.37027313	0.85975849	0.9908283	1.01476263	0.685	0.65069126	0.50470813	0.477	0.3490593	0.43427224	0.39480815	0.57998709	0.58177118	0.59803072	0.53104218	0.4631244	0.56065715	0.58117101
d12635_39	PFD0965w::hypothetical protein::27% identity to 64% of (AC116965) CG5792 PROTEIN. 6/101 [Dictyostelium discoideum]	3	1.70	6.01	3.00	3.00	1.00	0.50	-2.83	-1.43	1.012	1.33783265	1.28612097	1.90763962	1.40773521	2.11429118	1.416	1.99527246	1.66845498	2.37850979	1.95	1.95279129	2.07459901	1.432	1.456329586	1.26390694	1.09055981	0.914	0.75339169	0.734	0.62052723	0.67905685	0.69736968	0.7485192	0.80574444	0.794	0.85538441	0.91708063	0.973	1.16603861	0.65469121	1.04459657	1.26096699	1.20124972	1.40817081	1.22231268	0.9301736	0.96590828	0.68125525
d12635_45	PFD0965w::hypothetical protein::22% identity to 91% of hypothetical protein C0335c - malaria parasite (Plasmodium falciparum)	3	2.09	5.49	3.13	2.36	1.33	0.57	-2.79	-1.35	0.978	1.24135985	1.32887988	1.6799372	1.38216213	1.99253227	1.638	2.04619052	1.77387231	2.37080237	1.971	1.67658686	2.25116056	1.571	1.463064072	1.43912506	1.08398358	0.969	0.60863521	0.759	0.60845109	0.82684056	0.61888175	0.8324877	0.84099067	1.025	0.89615664	1.05334281	1.02	1.26609227	0.88073788	1.03883898	1.16766889	1.14522726	1.28738626	1.17927991	0.93933139	0.926459	0.59481889
d12635_47	PFD0970c::hypothetical protein::22% identity to 100% of hypothetical protein C0760c - malaria parasite (Plasmodium falciparum)	1	1.41	6.09	3.28	2.81	1.16	0.54	-0.44	-2.93	1.315	1.54007671	1.779106	1.28145818	1.55630239	1.41798292	1.139	1.41030834	0.80169135	1.5168203	1.217	1.35262737	2.11589154	1.169	1.270289734	1.33516231	1.5969303	1.374	0.99520083	1.058	0.75522255	1.23558412	0.92290968	1.0492064	1.12459957	0.954	1.09336101	0.8982549	0.953	0.7116597	0.45772107	0.5371036	0.721377	0.69489331	0.75023883	0.67845219	0.42780134	0.58097947	0.67329404
d12635_48	PFD0975w::unknown::38% identity to 76% of (AP003431) hypothetical protein~similar to Arabidopsis thaliana chromosome 3,At3g51270 [Oryza sativa (japonica cultivar-group)]	1	3.59	8.73	6.82	1.91	3.57	0.78	-0.51	-2.73	1.448	1.57029697	1.57788759	1.48892036	1.53072931	1.9367261	1.341	2.07460975	1.25980069	2.27368894	1.591	1.85340929	2.41063555	1.404	1.16927275	1.48468182	1.71311048	1.381	1.22631773	1.314	1.13701397	1.06815824	1.20709013	0.9884292	0.98361484	0.829	0.87452239	0.62931634	0.706	0.50327735	0.50274282	0.50667047	0.64058278	0.56345614	0.56955302	0.5768217	0.48798135	0.61923327	0.63576246
d12635_51	PFD0985w::hypothetical protein::26% identity to 49% of (AF362369) histidine kinase DhkG [Dictyostelium discoideum]	2	12.84	26.38	23.77	2.61	9.10	0.90	-1.76	-1.76	3.204	2.6907755	1.49236978	1.51042553	1.0509303	1.15290376	0.925	1.21610967	0.80299278	1.12682481	0.825	0.99252907	1.12913999	0.652	0.76688801	0.72540313	0.82422205	0.684	0.67443359	0.63	0.53506538	0.65380266	0.61346881	0.527802	0.45902024	0.371	0.38275957	0.25369874	0.271	0.40247142	0.36580166	0.71887987	1.06956162	1.44904116	1.50735155	1.68285447	1.85773056	2.81284905	3.22657956
d13568_1	PFE0445c::SNAP protein (soluble N-ethylmaleimide-sensitive factor Attachment Protein), putative::	2	2.81	7.37	6.26	1.11	5.64	0.85	1.08	1.08	0.512	0.55907689	0.50556122	0.58570102	0.47249245	0.42615585	0.412	0.54351933	0.57784248	0.61813507	0.566	0.61565197	0.8600259	0.638	0.657452844	0.69853635	0.63022299	0.752	0.71720254	0.916	0.80631382	0.86706017	1.20167714	1.0028238	1.20328882	1.467	1.32135262	1.61811386	1.731	1.59784915	1.77835891	1.20910001	1.38985307	1.37362632	1.47494595	1.16554607	0.95110574	0.85831945	0.63235047
d13568_2	PFE0445c::SNAP protein (soluble N-ethylmaleimide-sensitive factor Attachment Protein), putative::40% identity to 23% of alpha-soluble NSF attachment protein - Arabidopsis thaliana	1	2.99	6.45	5.21	1.23	4.22	0.81	2.67	0.94	0.556	0.69506854	0.63216115	0.75394777	0.63080176	0.44010739	0.416	0.43694691	0.56222512	0.59038835	0.618	0.64275614	0.79025563	0.521	0.707119538	0.66115647	0.69269731	0.78	0.69417311	0.831	0.75429357	0.82496991	1.27655637	0.9652379	1.10410762	1.359	1.50441146	1.69162376	1.901	1.58581259	1.75866188	1.58334519	1.47930376	1.58155573	1.51029753	1.07032474	1.05315011	0.98981688	0.73925862
d13582_1	MAL6P1.54::RNA binding protein, putative::	1	5.74	14.05	9.41	4.64	2.03	0.67	-0.37	-2.38	1.289	1.76324243	1.67933525	1.60024143	0.90358087	1.95321429	1.855	3.02784077	2.49747683	3.59011623	2.883	1.51525248	1.67733531	1.424	1.335950893	1.22769517	1.06973505	1.065	1.39903846	1.617	0.96516142	0.98397772	0.907573	0.8660751	1.00820519	0.927	0.46014354	0.37382465	0.409	0.38215978	0.65093939	0.73862027	0.70983494	0.69920273	0.64909408	0.61436089	0.67637096	0.72801751	0.42080878
d1479_1	PFB0315w::41 kDa antigen::100% identity to 100% of hypothetical protein PFB0315w - malaria parasite (Plasmodium falciparum)	1	10.91	23.37	20.85	2.53	8.25	0.89	1.91	-0.21	2.09	1.50288233	1.053043	0.87791903	0.68681891	0.51620665	0.445	0.42392142	0.4125587	0.31137978	0.213	0.2271588	0.27196184	0.117	0.222237575	0.19390808	0.28168228	0.271	0.31665479	0.362	0.39479654	0.50882499	0.61346881	0.5773834	0.70492395	0.629	0.76385493	0.8937726	0.836	1.27436741	1.2624847	1.33988015	1.55047962	1.87244129	1.93844429	1.8439982	2.24105117	3.16550129	2.81032014
d14952_1	PF13_0321::hypothetical protein::31% identity to 71% of (AC116965) CG5792 PROTEIN. 6/101 [Dictyostelium discoideum]	2	3.17	6.06	4.34	1.72	2.52	0.72	1.44	1.44	0.937	1.05306375	1.05723504	1.08285114	0.68073009	1.02099841	0.583	0.78389936	0.60647429	0.94492965	0.811	0.72019669	0.75181075	0.715	0.883057662	0.78731358	0.98095578	0.856	1.38752379	1.636	1.29400368	1.48064317	1.5832908	1.5818066	1.50247156	1.681	1.27808411	1.32407437	1.391	1.22622129	1.0945912	0.95740982	1.21576076	0.97823742	0.90441095	0.87438843	0.52592094	0.69693628	0.35825611
d15909_10	PFD1145c::hypothetical protein::27% identity to 8% of (AF312916) reticulocyte binding protein 2 homolog A [Plasmodium falciparum]	2	70.32	122.32	115.88	6.44	17.99	0.95	-1.27	-1.27	3.163	3.52880961	1.17209718	2.28208348	1.03144611	0.69123497	0.728	0.66311728	0.58044537	0.4531963	0.388	0.33944754	0.32891721	0.146	0.164152749	0.11564398	0.10302776	0.122	0.07649064	0.066	0.05945171	0.07202118	0.03969504	0.039985	0.03196748	0.026	0.04077221	0.11026483	0.195	0.41450793	0.91731802	1.17866684	1.55432703	2.04266321	1.9531741	1.64165285	3.34260694	3.91264567	4.32295726
d15909_2	PFD1130w::hypothetical protein::	2	56.57	98.89	93.75	5.14	18.25	0.95	-1.20	-1.20	3.797	2.91277898	1.45799496	2.54014597	1.01683291	0.81553041	0.954	0.81350278	0.86285934	0.51639715	0.433	0.36526102	0.32037389	0.18	0.176779884	0.16704131	0.16002184	0.103	0.09211776	0.05	0.08824863	0.10382274	0.05142312	0.0663751	0.066394	0.06	0.07239148	0.13088345	0.235	0.42955358	0.96421568	1.25022582	1.45814341	2.0458953	1.73026282	1.42099572	3.48389918	3.78353907	3.66444813
d15909_5	PFD1135c::hypothetical protein::	2	50.09	95.13	88.29	6.84	12.91	0.93	-1.53	-1.53	3.612	3.76011155	1.76569142	3.54583141	2.02757701	1.29749239	1.256	1.21610967	1.64763194	0.88481182	1.014	0.74601016	0.56101029	0.379	0.505927218	0.21493426	0.19838323	0.412	0.22864944	0.184	0.10961409	0.08605128	0.08390088		0.11065667	0.086		0.06185588	0.124	0.26630818	0.40144389	0.71147721	0.8223698	1.31975868	1.20097137	0.96960982	2.22927674	2.31794072	2.97523166
d15909_8	PFD1140w::hypothetical protein::	2	13.85	29.15	25.30	3.85	6.57	0.87	2.78	2.78	1.05	1.03330426	0.38902223	0.65274667	0.32636076	0.25873748	0.302	0.61693593	0.62859891	1.22085532	1.57	2.08056809	2.52312238	2.076	2.652540178	2.73340304	2.56254158	3.043	3.27100296	3.067	1.7575412	1.76966324	1.39744586	0.7909033	0.67623517	0.648	0.49093072	0.36575649	0.372	0.31069287	0.37049145	0.43264396	0.49823105	0.69489331	0.46644429	0.43215848	0.59002572	0.56902517	0.46061501
d16785_1	PFD1115c::hypothetical protein::27% identity to 75% of (AC116965) CG5792 PROTEIN. 6/101 [Dictyostelium discoideum]	1	0.61	3.31	0.95	2.36	0.40	0.29	-0.93	-2.80	1.115	1.11350448	1.22491698	1.07273101	1.826646	1.70716001	1.046	1.75134007	0.79648555	1.88061052	1.155	1.59914628	2.01052412	1.239	1.032899641	1.26040255	1.45554106	1.141	1.26908663	0.918	1.0190395	1.50870345	1.22332891	1.2627263	1.13115702	0.975	1.33633007	1.01838087	0.984	0.62138574	0.72409973	0.5042029	0.82140792	1.06550313	0.94172648	0.86340139	0.80850526	0.93960878	0.88256112
d16785_10	PFD1090c::clathrin assembly protein, putative::	3	2.15	4.45	3.31	1.14	2.90	0.74	-2.29	0.62	0.869	0.85895598	0.86607752	1.09676625	1.41382402	1.45856912	1.113	1.35228555	1.18691966	1.541484	1.104	1.302291	1.34272264	0.891	0.861170609	0.73708433	0.83189436	0.694	0.69910802	0.751	0.82024785	0.86986621	1.28377366	1.0699986	1.38361812	1.276	1.40040071	1.32407437	1.435	1.13895651	1.46602051	0.91217133	1.07340903	0.9577677	0.98689794	0.71049786	0.71169402	0.61803785	0.51861838
d16785_11	PFD1085w::hypothetical protein::28% identity to 44% of (AC117072) POLYCOMBLIKE 2. 9/101 [Dictyostelium discoideum]	2	6.49	17.27	13.23	4.04	3.27	0.77	0.96	0.96	0.696	0.61021902	0.56173471	0.49462009	0.521203	0.52127995	0.374	0.37063519	0.19912139	0.18806105	0.444	0.17940382	0.22639755	0.486	0.617887829	0.15886446	0.37594171	0.678	0.47128105	0.728	0.71249163	0.8586421	1.20438363	1.2051479	1.41804469	1.512	1.54601582	1.93008279	1.883	1.58656482	1.56450559	1.15892649	1.63993042	1.43288087	1.49163982	0.90002495	0.83336229	1.03404783	0.72788542
d16785_13	PFD1080w::hypothetical protein::	2	4.56	10.55	8.39	2.16	3.89	0.80	1.50	1.50	0.926	0.64392641	0.90548284	0.67678199	0.47249245	0.6544536	0.372	0.36234622	0.3539936	0.48248448	0.601	0.39494654	0.58948798	0.876	0.920097283	0.64713906	0.87025579	1.462	1.4607245	1.339	1.78912496	1.27019176	1.96219796	1.6913655	1.41394629	1.424	1.47029593	1.67010874	1.556	1.24502834	1.30844442	0.96727999	0.961836	0.95345828	0.84941963	0.92749268	0.69861135	0.77105297	0.7244735
d16785_17	NULL::::	1	10.43	22.58	17.62	4.95	3.56	0.78	2.32	0.48	0.813	0.73574984	0.79397429	0.51106527	0.33853839	0.39064287	0.224	0.25340553	0.25378216	0.1633973	0.551	0.15359033	0.15805113	0.406	0.522763382	0.16353694		0.697	0.41946479	0.534	0.64003485	0.4396098	0.65857682	1.0987878	1.25984657	1.243	0.97021228	1.52219243	1.235	1.92584444	2.24170777	2.07027526	1.99196245	2.42835586	2.22714867	1.91724555	2.69109277	2.46856508	1.42620048
d16785_20	PFD1070w::eukaryotic initiation factor::67% identity to 94% of (AAAB01008879) agCP3030 [Anopheles gambiae str. PEST]	1	5.39	11.97	10.54	1.43	7.39	0.88	-0.82	2.79	0.967	0.87290381	1.38002288	1.51675059	1.50515623	1.61330426	1.558	2.01185046	2.12656432	2.02705155	1.692	1.81210776	2.51600297	1.585	1.460538627	1.57229081	1.4171797	1.291	1.48622139	1.342	1.74174937	1.19723517	1.59952968	1.2883167	1.21886266	1.192	1.08504016	0.81040163	0.86	0.58377163	0.64812551	0.47047975	0.43378804	0.39538893	0.42029087	0.34609301	0.41210221	0.48175869	0.35711881
d16785_21	PFD1065c::hypothetical protein::	5	0.43	2.75	0.54	2.22	0.24	0.19	2.22	0.77	1.112	1.1425625	1.24000837	1.76595818	1.29448309	1.70589178	1.298	1.49082968	2.23588602	1.58772848	1.25	1.54235669	1.41818845	0.997	1.00091091	1.05948575	1.06863903	0.934	1.26168435	1.497	1.74267835	1.30666994	1.37669618	1.2355365	1.31886348	1.268	1.20070006	1.06947913	1.178	1.05018709	1.1424268	0.92779919	1.06571433	1.0945917	0.81799601	0.8405116	1.45347789	0.74594896	0.58799498
d16785_23	PFD1060w::u5 small nuclear ribonucleoprotein-specific protein, putative::35% identity to 89% of (AAAB01008987) ebiP9625 [Anopheles gambiae str. PEST]	1	2.79	7.32	5.71	1.62	3.53	0.78	-0.96	2.55	0.796	0.95542872	1.23665477	1.06134589	1.24455475	1.39515313	0.981	1.71581596	1.04245905	1.94226983	1.348	1.71917912	2.32805033	1.346	1.537985061	1.47533684	1.54322431	1.507	1.29705098	1.276	1.13794295	1.32911814	1.22783971	1.1811569	1.3286997	0.978	1.08753644	1.03272418	0.962	0.78688802	0.58340675	0.60043743	0.66847601	0.67119157	0.70801336	0.57224375	0.36500484	0.44111402	0.42535807
d16785_24	PFD1055w::ribosomal protein S19s::	1	12.10	18.91	16.37	2.54	6.44	0.87	-0.71	-2.94	1.218	1.20881484	1.5150069	1.68246734	2.18345083	2.596253	2.017	2.78390852	2.80722126	2.75463182	2.193	2.86271707	1.95072109	1.91	2.226584789	2.05706112	1.96300765	1.631	1.64989491	1.353	1.51416079	1.70044808	0.74337984	1.2531299	0.91476181	0.716	0.46680024	0.49215766	0.422	0.49951589	0.70252681	0.40467838	0.480918	0.37922861	0.36431754	0.36257364	0.41210221	0.3741699	0.34688291
d16785_26	PFD1050w::alpha-tubulin ii::100% identity to 96% of tubulin alpha-II chain - malaria parasite (Plasmodium falciparum)	2	5.67	14.72	11.23	3.49	3.22	0.76	0.84	0.84	0.925	0.75899626	0.89374505	0.62871147	0.47249245		0.595	0.46299796	0.80429421	0.50098228	0.633	0.3975279	0.35169934	0.489	0.3274637	0.15536009	0.27072187	0.588	0.51980738	1.293	0.91964368	0.94095208	1.20438363	1.6617767	1.62050538	1.5	1.93626404	1.96863064	1.4	1.70843462	2.2351419	1.51507632	1.24846311	1.28959277	1.07429485	0.99249955	0.82812923	0.91330928	0.55273801
d16785_3	PFD1110w::hypothetical protein::	2	46.27	76.26	74.51	1.75	42.64	0.98	-0.38	-0.38	1.411	0.97286353	0.60868567	0.80834331	0.6015754	0.50606007	0.409	0.42036898	0.4177645	0.26359377	0.169	0.15746235	0.12245403	0.07	0.077446428	0.04555672	0.0493218	0.062	0.041124	0.053	0.06409638	0.06640914	0.13893264	0.15994	0.25164146	0.406	0.54501631	1.01838087	1.096	1.7821584	2.31111618	2.62794176	2.64216347	3.43999141	3.37803878	3.16153233	4.08439081	3.67475475	2.40657116
d16785_31	NULL::::	1	1.40	4.51	3.15	1.37	2.30	0.70	-0.57	-3.14	1.063	1.39827331	1.891453	1.18784722	1.29570091	1.32666377	1.076	1.57845589	1.25719783	1.76037467	1.332	1.16935157	1.423884	1.097	1.266080693	0.89828504	1.19797178	1.154	1.44509733	1.399	1.28750117	1.04945146	1.18002525	1.1691614	1.20574777	1.059	1.00349569	0.68131111	0.904	0.50854331	0.54964048	0.51078305	0.73099535	0.71859511	0.74041896	0.71232902	0.80458053	0.5977155	0.59026959
d16785_35	PFD1045c::erythrocyte membrane-associated antigen, putative::40% identity to 100% of (X53015) erythrocyte membrane-associated antigen [Plasmodium falciparum]	2	4.78	9.68	7.92	1.76	4.50	0.82	2.47	2.47	0.548	0.5555899	0.61036247	0.47690991	0.60766425	0.73435785	0.623	0.91060211	0.65202493	1.33338367	1.301	1.56817017	2.06605565	1.518	1.790527822	1.54776038	1.78435314	1.65	1.58327396	1.725	1.40083098	1.77340467	1.45969491	1.3059101	1.32706027	1.246	1.15327123	0.92514874	0.903	0.69285265	0.41926499	0.49433273	0.6146132	0.62702005	0.7040854	0.66105598	0.716927	0.67780934	0.62211458
d16785_36	PFD1040w::hypothetical protein::36% identity to 36% of (AC116961) hypothetical protein [Dictyostelium discoideum]	2	3.02	8.15	7.17	0.98	7.35	0.88	1.53	1.53	0.514	0.4591172	0.47286325	0.72738246	0.59426884	0.70645477	0.686	0.86915732	1.1778095	1.20389903	1.059	1.05964415	1.34984205	1.001	1.100244398	0.99407098	0.98533995	0.971	1.00095817	1.153	1.10543032	1.00549054	1.45337971	1.1635635	1.18771487	1.423	1.49692273	1.30614515	1.434	1.42557627	1.3956741	1.04459657	1.00800411	0.83279464	0.81995996	0.67112745	0.56647701	0.5212079	0.44355517
d16785_4	PFD1110w::hypothetical protein::	2	45.59	75.97	73.53	2.44	30.13	0.97	-0.35	-0.35	1.301	1.05655067	0.67659685	1.06134589	0.57356683	0.34878828	0.432	0.35997794	0.46591804	0.23430556	0.17	0.12648615	0.10536742	0.067	0.070711955	0.05139732	0.04164952	0.062	0.0493488	0.058	0.06038064	0.06921516	0.11637863	0.1687367	0.23196915	0.409	0.54168801	0.92604524	0.987	1.7114439	2.38427658	2.82287828	2.56906396	3.37534997	3.37018274	3.08736946	4.13148823	3.58151134	2.25075823
d16785_5	PFD1105w::hypothetical protein::36% identity to 23% of (AC116330) TATA element modulatory factor [Dictyostelium discoideum]	2	13.30	21.92	19.06	2.86	6.67	0.87	-1.15	-1.15	1.222	1.15069879	1.02956752	0.93104957	0.90114537	1.0438282	0.931	0.93783729	0.73531755	0.92180742	0.821	0.84539209	1.10066233	0.698	0.620413223	0.40183364	0.61268638	0.759	0.32241215	0.544	0.34463414	0.33204569	0.16599744	0.415844	0.57295562	0.501	0.52088583	0.62841984	0.74	0.99903179	1.52886339	1.12191316	1.79286227	2.9799612	2.73483666	2.59478216	2.08929282	2.67537448	2.99570359
d16785_6	NULL::::	2	7.52	14.51	11.66	2.86	4.08	0.80	-0.74	-0.74	1.051	0.79735288	0.7369624	0.69828716	0.80737752	0.44391234	0.531	0.58022763	0.99040114	0.52102159	0.592	0.83764806	0.355971	0.299	0.519396139	0.51747759	0.36388527	0.505	0.33392687	0.321	0.5211314	0.33952843	0.19216008	0.3374734	0.38934752	0.541	0.52587838	0.75571746	1.156	0.70940288	1.27092633	1.19758473	1.49180764	1.90045252	1.52797332	1.84125141	2.74996462	2.07526815	1.73668911
d16785_7	NULL::::	1	0.86	3.27	1.92	1.35	1.43	0.59	2.01	-0.93	1.504	1.32737168	0.991839	0.90701433	0.94133157	0.84216511	0.684	0.88691938	0.79648555	0.97267638	0.726	0.74859148	0.91555742	0.869	0.776989689	0.76278301	0.93163403	1.252	1.30034086	0.718	0.73943067	0.81281048		0.6693489	0.96312279	0.91	0.79297797	1.20036261	1.32	1.14647933	0.95858792	1.21485761	1.17247807	1.37039424	1.60260439	1.27999482	1.39722269	1.47516182	1.50922499
d16785_8	PFD1100c::hypothetical protein::31% identity to 87% of hypothetical protein C33G8.2 - Caenorhabditis elegans	2	46.56	73.70	71.17	2.53	28.10	0.97	-0.69	-0.69	1.356	1.32620944	0.58688699	0.97659005	0.89505656	0.65825859	0.566	0.55299246	0.40084567	0.36070725	0.251	0.206508	0.21215872	0.137		0.08994532	0.0931634	0.138	0.09705264	0.067	0.05109131	0.06734448	0.07127064	0.103961	0.14098479	0.23	0.37610287	0.87405047	0.793	1.41955799	1.95469416	2.16075224	2.57772054	3.40874809	3.5312288	2.99031697	4.10793968	3.9736125	2.78757374
d16785_9	PFD1095w::hypothetical protein::32% identity to 19% of (AAAB01008880) agCP2386 [Anopheles gambiae str. PEST]	2	2.45	6.11	4.99	1.12	4.44	0.82	-0.06	-0.06	0.811	0.98099975	1.02034498	1.55723094	0.94011383	0.86245829	0.994	1.18176975	1.45371628	1.19002567	1.074	0.91896062	1.05082636	0.638	0.594317129	0.61092729	0.58199726	0.507	0.56586626	0.639	0.63910593	0.57897548	0.90216	0.8164937	0.96148345	1.103	1.12248399	1.35903642	1.649	1.43836505	1.79336608	1.665597	1.57644926	1.4264167	1.53779319	1.07673384	0.88830925	0.92287275	0.53681552
d17715_10	PFD0605c::hypothetical protein::100% identity to 100% of (AL035475) hypothetical protein, MAL4P2.54 [Plasmodium falciparum]	1	2.87	6.26	4.72	1.54	3.06	0.75	-0.74	-2.65	1.105	1.3924617	1.37163879	2.72104299	1.6744255	1.79721093	1.784	2.08763531	2.42199279	2.16578498	2.082	1.56817017	1.64743371	1.307	1.221464838	1.3036231	1.21112422	0.957	1.11034802	1.173	1.23176513	1.30012259	0.95628955	1.2803197	1.09918951	1.113	0.91030207	0.84536368	1.197	0.73798963	0.97640908	0.91546145	0.80698039	0.67334625	0.69917547	0.58872438	0.5429283	0.502081	0.42763268
d17715_102	PFD0380c::hypothetical protein::	2	11.15	22.59	18.78	3.81	4.94	0.83	-0.73	-0.73	1.344	1.13326398	1.08825616	0.84629373	0.58939777	0.78889564	0.733	0.51154763	0.47763107	0.4531963	0.726	0.2736231	0.43143686	0.45	0.485723811	0.2499779	0.39347836	0.702	0.58807318	0.424	0.37157321	0.2665719	0.18133416	0.3326752	0.44508568	0.683	0.65485168	1.11250939	1.263	1.44137423	1.57669899	1.55208955	2.00735163	2.63628527	2.87624275	2.02894751	2.42944067	2.54148622	2.32127204
d17715_104	PFD0375w::hypothetical protein::100% identity to 100% of (AL035475) hypothetical protein MAL4P2.12 [Plasmodium falciparum]	1	0.95	4.12	1.86	2.26	0.82	0.45	-0.56	-1.80	1.053	1.51566791	1.05220455	1.561026	1.80229074	1.55242487	1.206	2.02606008	1.61900001	2.40163202	1.396	1.83017713	1.90088519	1.031	1.364572432	1.03962767	1.3229203	1.285	1.61370577	1.121	0.81746104	0.56962209	0.76142302	1.0148193	0.9639425	1.085	0.88783579	0.86777521	1.29	1.121654	0.69877499	0.74684543	0.86565238	1.03318248	0.981988	0.85332986	1.00343621	1.1571772	0.98264537
d17715_109	PFD0365c::hypothetical protein::100% identity to 100% of (AL035475) hypothetical protein [Plasmodium falciparum]	2	13.37	23.62	21.00	2.62	8.02	0.89	2.00	2.00	0.398	0.35450822	0.3689004	0.34408355	0.33488511	0.35132493	0.32	0.53286209	0.55962222	0.84165027	1.004	1.0635162	1.46660048	1.082	1.522832494	1.57462717	1.84682734	1.669	1.60054606	2.467	1.66000322	2.30187171	2.19856395	1.9288764	1.70165358	1.623	1.69911966	1.29090533	1.566	0.84556606	0.91731802	0.65390103	0.66655237	0.62917473	0.63632823	0.53562013	0.40556091	0.38851506	0.25134794
d17715_11	PFD0600c::ribosomal protein, putative::100% identity to 100% of (AL035475) possible ribosomal protein [Plasmodium falciparum]	2	11.27	19.37	17.12	2.25	7.62	0.88	1.42	1.42	0.451	0.50444773	0.64809093	0.57178587	0.38846672	0.45532724	0.368	0.39076556	0.33186898	0.32062868	0.394	0.2839485	0.45564287	0.537	0.771938849	0.62728098	1.00068451	1.167	1.21809284	1.571	1.4500644	1.46754847	2.06143568	1.5498186	1.73444071	2.191	1.8721935	1.80726742	2.119	1.22622129	1.53542903	1.00922836	0.98780552	0.87265674	0.89262707	0.6427442	0.60049179	0.54989827	0.41057288
d17715_110	PFD0360w::hypothetical protein::100% identity to 100% of (AL035475) putative transcription factor [Plasmodium falciparum]	1	6.48	13.39	10.89	2.50	4.36	0.81	-0.48	-2.67	1.622	1.98989528	1.8897761	2.38454949	1.9386803	1.58920624	1.528	1.73357802	2.6705693	2.01934395	1.906	1.81468907	2.07032733	1.351	1.4495951	1.5757952	1.38210648	1.258	1.75188249	1.538	1.12493783	1.40113934	1.38030477	0.7829063	0.79017055	0.76	0.66733296	0.39444328	0.503	0.59656041	0.36955348	0.32653926	0.34914647	0.39107951	0.49492196	0.66654951	1.28471229	0.624015	0.55046336
d17715_112	PFD0355c::hypothetical protein, conserved::94% identity to 42% of (AL035475) conserved hypothetical protein MAL4P2.08 [Plasmodium falciparum]	2	1.76	6.90	3.25	3.65	0.89	0.47	-2.03	-2.03	1.444	1.39013709	1.00609204	1.75583806	1.15200472	1.46110573	1.187	1.81883598	2.71221569	2.24594221	1.548	2.02894113	2.22268291	1.116	1.275340623	1.39006406	1.31634401	1.005	1.30527577	1.051	1.45285122	1.08218833	1.20438363	0.9940271	0.88033525	0.757	0.68231051	0.65083142	0.656	0.6236426	0.59653809	0.50502546	0.71175865	1.3456151	1.43861245		2.41243326	1.28269741	0.91781803
d17715_117	PFD0350w::hypothetical protein, conserved::100% identity to 100% of (AL035475) conserved hypothetical protein MAL4P2.07 [Plasmodium falciparum]	2	1.23	3.13	2.44	0.69	3.54	0.78	1.81	1.81	0.989	1.06468696	1.4160745	1.22959264	1.13982709	1.27846759	1.168	1.19242693	1.31836583	1.26709989	1.098	1.16418886	1.25159405	0.976	1.100244398	0.84104715	1.12563303	1.112	1.11034802	1.252	1.12493783	1.33379484	1.42811923	1.3482942	1.30656831	1.239	1.25728198	1.1169917	1.214	0.9659314	1.0092374	0.69255932	0.721377	0.74660634	0.64909408	0.75536174	0.62796527	0.43155059	0.5516007
d17715_12	PFD0595w::hypothetical protein::100% identity to 100% of (AL035475) hypothetical protein, MAL4P2.52 [Plasmodium falciparum]	1	10.25	21.96	18.59	3.37	5.52	0.85	2.66	1.08	0.532	0.51374633	0.48795463	0.42377937	0.29104559	0.28029894	0.219	0.23209104	0.1743939	0.24355448	0.349	0.16262505	0.31895003	0.307	0.473096638	0.35277253	0.53048336	0.734	0.85126677	0.757	0.84161331	1.10650719	1.28106716	1.5826063	1.46066793	1.876	1.42120284	1.72837871	1.551	2.36292093	1.54011879	1.89343417	1.69186947	1.46735614	1.65857774	2.09578554		0.90733213	0.60619208
d17715_124	PFD0345c::hypothetical protein::100% identity to 99% of (AL035475) hypothetical protein MAL4P2.06 [Plasmodium falciparum]	1	14.70	21.60	19.52	2.08	9.36	0.90	-0.39	-2.39	1.787	1.97594746	2.97887071	2.56291637	2.70343611	2.9323582	2.66	3.86739475	2.66406192	3.35272763	2.532	2.06766135	2.11589154	1.589	1.164221861	1.43678885	1.37881834	1.045	1.22796267	0.97	0.928933	1.12147266	0.77766191	0.9148568	0.73443241	0.632	0.56997891	0.40520082	0.438	0.33551823	0.3911264	0.32982931	0.37607788	0.35014004	0.37904738	0.40194402	0.38070396	0.37177903	0.41739682
d17715_13	PFD0590c::DNA polymerase alpha::99% identity to 99% of DNA polymerase - malaria parasite (Plasmodium falciparum)	1	8.44	17.02	15.93	1.09	14.62	0.94	2.57	0.91	0.617	0.52072027	0.59024064	0.45034464	0.41525751	0.42488755	0.35	0.39787036	0.28761979	0.29288196	0.245	0.31621538	0.32749333	0.272	0.351876173	0.50229204	0.44718431	0.499	0.51898487	0.566	0.96794824	0.99239573	1.28106716	1.4002747	1.73034242	1.781	1.86636892	2.26894523	2.231	1.61515166	1.60483755	1.44516234	1.55240327	1.65804784	1.46414416	1.57481483	1.39853102	1.21097162	0.90758213
d17715_132	PFD0335c::hypothetical protein::	2	7.09	15.89	12.11	3.78	3.20	0.76	1.30	1.30	0.589	0.50096078	1.02453702	0.41112921	0.61862413	0.46040053	0.62	0.33747933	0.32536175	0.36070725	0.642	0.28911121	0.3901442	0.958	0.804769379	0.26983596	0.51075463	1.002	1.45496716	1.198	1.08127804	1.38523849	1.88371013	1.7569409	1.94345895	1.832	2.01947276	2.03855452	1.804	1.48274976	1.43975782	0.77727856	0.99646211	0.9276018	1.00948366	0.8341025	0.747017	0.72682202	0.61756528
d17715_134	NULL::::53% identity to 97% of (AL035475) hypothetical protein [Plasmodium falciparum]	1	8.05	19.37	13.27	6.09	2.18	0.69	2.22	0.58	1.732	1.40059806	0.85601663	0.8387036	0.6661169	0.34117834	0.247	0.2616945	0.20042284	0.19730996	0.369		0.16232278	0.25	0.37628862			0.622	0.24838895	0.422	0.38643614	0.38536008	0.87148658	0.8892664	1.06804172	1.539	1.25644985	1.72300001	2.171	2.06351229	1.48477955	1.73057584	1.69956417	1.55031242	1.6065324	1.20216964	1.10155577	1.29943351	1.25787697
d17715_136	PFD0330w::hypothetical protein::100% identity to 6% of (AL035475) hypothetical protein [Plasmodium falciparum]	2	8.56	22.61	18.58	4.03	4.61	0.82	0.56	0.56	1.294	1.01005784	1.03208267	0.58696602	0.5991399	0.46040053	0.273	0.2368276	0.15617364	0.19730996	0.37	0.12648615	0.19222435	0.295	0.452893232	0.10513089	0.20715156	0.353	0.21384479	0.44	0.34091842	0.58271684	0.86968223	0.8420841	1.18689515	1.37	1.50524359	1.65486881	1.989	1.61740852	1.50541458	1.31438221	1.68706029	1.62788193	1.61144234	1.21773474	1.012594	1.08306051	0.99515588
d17715_138	PFD0330w::hypothetical protein::	2	12.01	22.94	21.05	1.90	11.10	0.92	0.75	0.75	0.507	0.56488849	0.57095721	0.40733418	0.37872459	0.37034973	0.294	0.30313934	0.18740836	0.19885143	0.256		0.23066921	0.251	0.366186917		0.16111788	0.276	0.26319359	0.381	0.45239036	0.56026864	0.95177875	1.1371734	1.24591206	1.649	1.6608437	1.97669864	1.985	1.95217441	1.75772388	1.63351871	1.923672	1.70437405	1.79507401	1.20857885	0.64889745	0.77703012	0.64599835
d17715_140	PFD0330w::hypothetical protein::53% identity to 97% of (AL035475) hypothetical protein [Plasmodium falciparum]	2	13.89	26.34	24.76	1.58	15.72	0.94	0.73	0.73	0.538	0.48352596	0.48040894	0.37950392	0.34340945	0.27522565	0.271	0.30669175	0.16268088	0.2019344	0.254		0.17371385	0.172	0.264328035		0.14138915	0.245	0.21384479	0.324	0.41244626	0.48450613	1.06545095	1.0164187	1.30902737	1.72	1.60010136	1.73375752	2.113	1.99204539	1.77179327	1.68615981	1.9659927	1.76470586	1.62028018	1.33035222	0.83859527	0.96112655	0.65282226
d17715_15	PFD0585c::hypothetical protein::100% identity to 100% of (AL035475) hypothetical protein, MAL4P2.50 [Plasmodium falciparum]	2	6.48	15.82	12.88	2.93	4.39	0.81	1.16	1.16	0.525	0.54396669	0.77720606	0.39594906	0.3117476	0.39064287	0.336	0.33866348	0.23165757	0.36841466	0.527	0.21296138	0.44425182	0.57	0.608627899	0.35627691	0.71023392	0.742	1.1695666	0.862	0.72270987	0.89979709	1.44526032	1.7409469	1.65493194	1.574	1.91130148	2.0941352	1.994	1.39322811	1.44444758	1.18031185	1.54759409	1.55893127	1.40031489	1.16829286	0.79673098	0.8882052	0.56638585
d17715_17	PFD0565c::RNA helicase, putative::	2	10.59	20.39	18.66	1.73	10.81	0.92	2.50	2.50	0.485	0.67298443	0.91554373	1.1182715	0.81955515	1.28607757	1.019	1.78212768	1.39515122	2.14882878	2.405	1.6094717	1.92651512	1.899	1.846928951	1.97295638	1.95314322	1.545	1.99286912	2.69	2.22386565	2.2981304	1.85303655	1.5626138	1.56148847	1.632	1.04177165	0.84088138	0.826	0.56045084	0.43708609	0.4647221	0.37607788	0.32428355	0.41145297	0.35250214	0.26034394	0.41481456
d17715_20	PFD0555c::hypothetical protein::100% identity to 100% of (AL035475) hypothetical protein, MAL4P2.46 [Plasmodium falciparum]	2	14.16	29.11	22.26	6.85	3.25	0.76	2.13	2.13	0.421	0.23478905	0.66485912	0.22517232	0.26912585	0.14458859	0.258	0.44168347	0.29933282	0.73066343	1.031	1.28551229	1.90515688	1.435	1.287125998	1.83395003	2.37840688	2.448	1.80123125	1.71	1.66279003	2.51419389	1.87288414	1.6809694	1.41968402	1.177	1.42369912	1.344693	1.138	0.752283	0.55057842	0.61195266	0.52612428	0.52574876	0.59508473	0.62077	0.59395049	0.5857612	0.15695029
d17715_22	PFD0550c::hypothetical protein::100% identity to 98% of (AL035475) hypothetical protein, MAL4P2.45 [Plasmodium falciparum]	2	4.45	7.97	6.73	1.23	5.46	0.85	1.83	1.83	0.626	0.77294415	0.98848541	0.71473234	0.66855247	0.70772315	0.621	0.77797867	0.6507235	0.7337464	1.094	0.74213811	1.02662039	1.126	1.271131582	1.17512978	1.57610548	1.484	1.78889396	1.664	1.69808948	2.09422634	1.50029207	1.8185177	1.92132766	1.636	1.12830857	1.26221849	1.038	0.99226128	1.19026241	0.96316741	0.91278236	0.75522513	0.80032022	0.68303013	0.70646097	0.72443119	0.56069925
d17715_23	PFD0545w::hypothetical protein::100% identity to 100% of (AL035475) hypothetical protein, MAL4P2.44 [Plasmodium falciparum]	1	48.97	76.20	73.06	3.14	23.25	0.96	-0.25	-2.43	1.134	1.74232062	1.75730732	3.08157181	3.43653004	4.0903351	3.174	4.83838783	3.28094777	5.40752571	3.936	4.25535539	4.54930928	3.385	2.767868082	2.90511691	2.34114135	1.173	1.07991621	0.71	0.64560843	0.56494533	0.23185512	0.3062851	0.24180529	0.227	0.154768	0.11654006	0.136	0.18656618	0.11161641	0.15463319	0.12984787	0.1637578	0.21701935	0.25178726	0.38986179	0.3048349	0.27750633
d17715_26	PFD0535w::hypothetical protein::100% identity to 100% of (AL035475) hypothetical protein, MAL4P2.42 [Plasmodium falciparum]	2	2.76	8.69	5.85	2.84	2.06	0.67	-0.42	-0.42	1.096	1.25065844	1.00357679	0.52624542	0.86339467	0.99690032	0.687	0.65364416	0.43728619	0.74761976	0.818	0.58725714	0.79025563	0.742	0.822447391	0.55719371	0.75297945	0.82	0.75256922	0.638	0.50255276	0.84274136	0.50160095	1.0971884	1.17378036	0.845	1.0334508	1.33572839	0.962	1.12616764	1.33189322	1.42213187	1.81402273	2.65783233	2.5374571	2.17452625	1.5201992	1.91268963	1.36251051
d17715_27	PFD0530c::hypothetical protein::100% identity to 100% of (AL035475) hypothetical protein, MAL4P2.41 [Plasmodium falciparum]	1	7.53	15.58	14.27	1.30	10.96	0.92	2.03	-0.15	1.644	1.78416423	0.95997943	0.8677989	0.68316559	0.71152807	0.479	0.55417658	0.40475	0.38074654	0.357	0.28136714	0.32037389	0.307	0.331672741	0.33641883	0.40224669	0.362	0.38821056	0.412	0.48861878	0.60797098	0.6179796	0.7285267	0.86885969	0.934	1.0567492	0.91349483	1.109	1.31348616	1.35534213	1.39087623	2.08718419	2.30661495	2.54629482	1.9254857	2.05266152	2.51279596	2.12337829
d17715_28	PFD0525w::hypothetical protein::100% identity to 95% of (AL035475) hypothetical protein, MAL4P2.40 [Plasmodium falciparum]	3	2.05	5.13	4.03	1.10	3.65	0.78	1.25	-2.73	1.077	1.01005784	0.61706976	0.85894385	0.68681891	0.74323614	0.714	0.80284553	1.14397192	1.07749732	1.279	1.27776826	1.5719679	1.239	1.309854799	1.25105757	1.48074999	1.462	1.30034086	1.393	1.35810006	1.00829647	1.28648016	0.9108583	0.79099021	0.826	0.63820998	0.54953118	0.599	0.59881727	0.81883299	0.74273285	0.88392731	1.02456363	1.0251955	0.93115499	1.95715852	1.75369729	1.40686606
d17715_31	NULL::::	3	0.43	2.15	0.72	1.43	0.50	0.33	0.77	-2.85	1.245	1.1925424		0.93104957	1.22872381	0.79016402	0.71	1.00059664	0.87457237	1.10986852	0.929	0.79247448	1.08215183	1.452	1.388143082	1.00107969	1.46650158	1.319	1.37847648	1.216	0.7803037	0.94188735	1.64012684	1.0060226	0.95082761	1.412	0.832086		1.188	0.89973045	0.9135662	0.6769315	0.97241623	1.13122165	1.03206939	0.99158392	1.27293794	1.3125833	1.23967993
d17715_32	PFD0520c::hypothetical protein::100% identity to 100% of (AL035475) hypothetical protein, MAL4P2.39 [Plasmodium falciparum]	2	1.28	5.62	2.70	2.93	0.92	0.48	-0.74	-0.74	1.124	0.95542872	1.07735682	1.20935239	1.12399615	0.61894065	0.773	0.61101518	1.31055709	0.67516998	0.717	0.83119469	0.62081341	0.76	0.933566154	0.81067598	0.55569231	0.969	0.78300098	0.517	0.63260337	0.57523411	0.48175342	0.6061726	0.50738132	0.659	0.57497141	0.73420238	0.797	0.80795194	1.33752098	0.95987738	0.88296543	1.27666443	1.02126748	0.99890865	1.92837668	1.35322786	1.41710202
d17715_36	NULL::::	3	0.66	4.04	1.69	2.35	0.72	0.42	1.68	-1.43	1.027	0.88104009	0.96584828	1.07399601	1.52829381	0.83075022	0.976	0.83955383	1.12314873	0.9387638	0.905	0.97962233	0.75038688	0.779	0.947035125	1.06883074	0.89984882	0.878	1.05688677	0.612	1.04040496	1.06815824	0.59001263	0.623766	0.41721661	0.569	0.55167301	0.66158893	0.816	0.61837665	0.95202228	0.94507207	0.72426253	1.077354	0.981988	0.99799313	1.2585471	1.11055542	1.05543386
d17715_37	PFD0510c::protein phosphatase, putative::100% identity to 100% of (AL035475) protein phosphatase [Plasmodium falciparum]	1	0.62	3.04	1.11	1.93	0.57	0.36	0.74	-1.43	1.098	1.09955659	1.21988659	1.75077792	1.48080098	0.71025976	1.025	1.16637595	1.43159173	0.96496896	1.085	0.99511046	0.91555742	0.876	1.161696416	0.84571958	0.64885569	0.999	0.74516689	0.728	0.69112617	0.75856073	1.18092745	0.6205672	0.63607092	0.955	0.832086	0.94218156	0.901	0.6913481	0.98860248	0.83896732	0.78004899	1.05688428	0.84156371	0.77825152	1.41292194	1.19782183	1.08045494
d17715_38	PFD0495c::hypothetical protein::100% identity to 100% of (AL035475) hypothetical protein, MAL4P2.36 [Plasmodium falciparum]	2	5.91	12.79	11.12	1.67	6.64	0.87	-1.53	-1.53	2.134	2.324644	1.40852876	2.41996985	1.55995571	1.42686113	1.415	1.36294287	1.39254836	1.18231826	1.28	0.8582989	0.78598395	0.815	0.915888242	0.74876553	0.81326166	0.669	0.79862809	0.544	0.55735982	0.82777589	0.49077507	0.4926152	0.40328208	0.488	0.37527079	0.37651403	0.821	0.44384695	0.77005939	0.77234347	1.05513409	1.31975868	1.01242965	0.91559	1.49010936	1.60665924	1.50581301
d17715_44	PFD0485w::hypothetical protein::100% identity to 100% of (AL035475) hypothetical protein, MAL4P2.33 [Plasmodium falciparum]	1	1.03	3.31	1.55	1.77	0.88	0.47	-0.06	-1.87	1.219	1.25647005	1.01531448	1.09676625	1.29204759	1.34442019	0.903	1.97395811	1.11794301	1.4351216	1.385	1.35262737	1.423884	0.9	1.170114498	0.68568704	1.1333054	0.823	0.77066374	1.052	0.90663862	0.64912597	1.17641666	0.8292889	0.85000707	0.686	0.65901211		0.722	0.80042912	0.74567265	0.70325205	0.85603403	0.99224304	1.04188926	0.8496675	0.92101574	1.14761373	0.9473884
d17715_47	PFD0475c::replication factor a protein, putative::100% identity to 100% of (AL035475) putative replication A protein [Plasmodium falciparum]	1	4.85	11.86	8.68	3.19	2.72	0.73	2.72	1.27	0.581	0.51839562	0.40411361	0.33902349	0.44083055	0.43630244	0.313	0.26879932	0.19391561	0.25742782	0.482	0.34202886	0.56528197	0.552	0.844334445	0.53383128	0.78147652	0.944	0.80274049	0.848	0.87969958	0.91195652	1.35684859	1.0867923	1.21066588	1.152	1.4494938	1.10354467	1.232	1.72348027	1.27749198	1.06515948	1.35715061	1.48243915	1.21570118	0.97876572	1.32526841	1.24324819	0.72902273
d17715_49	PFD0470c::hypothetical protein, conserved::100% identity to 96% of (AL035475) conserved hypothetical protein, MAL4P2.31 [Plasmodium falciparum]	2	20.24	41.47	37.71	3.76	10.04	0.91	1.03	1.03	0.578	0.48933757	0.40914408	0.42377937	0.32636076	0.23210274	0.137	0.13972828	0.11192445	0.12794317	0.124	0.0774405	0.09255246	0.156	0.21297767	0.12031646	0.21372779	0.451	0.59218562	0.706	0.8806285	1.05880485	1.63110525	1.5978006	1.50575033	2.258	2.09103213	2.11833963	2.321	2.3553981	2.04942725	1.66395189	1.48892211	1.28743809	1.29720613	1.06025321	0.91054963	0.84875598	0.62893848
d17715_51	PFD0465w::DNAJ homologue::100% identity to 100% of (AL035475) DnaJ homologue [Plasmodium falciparum]	2	6.45	13.19	10.23	2.96	3.46	0.78	2.29	2.29	0.615	0.6218423	0.82499546	0.63756656	1.09476982	1.09202438	0.711	1.25400216	0.54660772	1.53223512	1.159	1.58623954	2.10022893	1.382	1.035425086	1.70428853	2.25345823	1.297	1.53557015	1.585	1.68601345	1.43855291	1.81153719	1.5722102	1.62706283	1.019	1.07089463		0.806	0.43858099	0.45396925	0.47952741	0.39723826	0.50312433	0.48313811	0.56125665	0.54685311	0.43155059	0.49928393
d17715_55	PFD0460c::hypothetical protein::100% identity to 100% of (AL035475) hypothetical protein, MAL4P2.29 [Plasmodium falciparum]	2	6.77	15.15	13.97	1.17	11.93	0.92	2.87	2.87	1.029	1.11815378	1.19976471	1.58759131	1.13252053	1.68433022	1.4	1.9064622	1.69318255	2.19815618	1.715	1.76048065	2.07887069	1.551	1.74422827	1.58981261	2.11535714	1.402	1.95832491	1.849	1.77704882	1.46661308	1.53818284	1.2083467	1.12377995	0.992	0.80379509	0.74406345	0.625	0.48522252	0.43052042	0.38822803	0.34818462	0.3210515	0.38199333	0.39187252	0.3950948	0.39329679	0.34688291
d17715_56	PFD0455w::ribosomal processing protein, putative::100% identity to 100% of (AL035475) putative ribosomal processing protein, MAL4P2.28 [Plasmodium falciparum]	1	2.71	7.31	5.69	1.62	3.52	0.78	-0.38	-2.76	1.708	1.53775195	1.23917002	1.91522976	1.61719053	1.71476999	1.151	1.45293732	1.6489333	1.6848421	1.241	1.6649707	1.92224343	1.149	1.250928125	1.11088304	1.38977873	1.182	1.13748985	1.245	1.24662809	1.0840591	1.29099095	0.8564787	0.83853162	0.867	0.81211595	0.69924033	0.753	0.63267002	0.71472021	0.52558836	0.49919288	0.49773756	0.52536361	0.48984067	0.65674699	0.64314186	0.73698401
d17715_61	PFD0445c::hypothetical protein::100% identity to 100% of (AL035475) hypothetical protein, MAL4P2.26 [Plasmodium falciparum]	1	4.99	20.49	9.08	11.41	0.80	0.44	2.37	0.71	0.737	0.85314438	0.74450809	0.72991253	0.46883913	0.55552459	0.405	0.42036898	0.24206915	0.34220945	0.328	0.206508	0.30755895	0.364	0.52865607			0.755	0.13899912	0.367	0.2814667	0.4629933	0.73706469	1.0468073	1.17705904	1.536	1.69828743	1.97311284	2.256	2.10864923	1.63578999	1.75525133	2.19106252	1.65266108	1.69687531	1.2543583	0.63058179	0.94797676	0.73698401
d17715_64	PFD0440w::hypothetical protein::100% identity to 63% of (AL035475) hypothetical protein, MAL4P2.25 [Plasmodium falciparum]	2	7.65	14.01	12.99	1.01	12.83	0.93	1.43	1.43	0.654	0.61021902	0.65982867	0.53383547	0.47492794	0.45025394	0.333	0.42865794	0.31364872	0.39616139	0.355	0.361389	0.51829377	0.507	0.637249437	0.56303431	0.84833495	0.979	1.11775029	1.36	1.28378538	1.37775587	2.15886878	1.6601772	1.98034437	1.839	1.65834742	1.77230537	1.819	1.4639427	1.07583205	1.04377412	0.9483703	0.78000427	0.8680774	0.74712143	0.69861135	0.63118756	0.66533276
d17715_67	PFD0440w::hypothetical protein::100% identity to 63% of (AL035475) hypothetical protein, MAL4P2.25 [Plasmodium falciparum]	2	18.42	33.02	28.17	4.85	5.81	0.85	1.41	1.41	0.569	0.68344534	0.47873209	0.4554047	0.36776471	0.19405311	0.194	0.18946208	0.12363746	0.12177724	0.381	0.11616075	0.29474399	0.343	0.655769198	0.53967192	0.72119431	0.969	1.13995731	1.23	1.15930841	1.68735338	2.06775077	1.7145568	1.9319835	1.997	2.34981077	1.69162376	2.439	1.23750552	1.26905045	0.9352018	0.973378	0.91251884	0.92994266	0.66838072	0.40163614	0.50566732	0.3673547
d17715_8	PFD0610w::hypothetical protein, conserved::100% identity to 100% of (AL035475) conserved hypothetical protein, MAL4P2.55 [Plasmodium falciparum]	2	2.09	5.34	3.43	1.91	1.80	0.64	1.02	1.02	0.644	0.79037897	0.95243379	1.47500517	1.29204759	0.59611087	0.665	0.84073795	0.76004504	0.81544501	0.865	0.59887318	0.9540023	0.692	0.82328919	0.67400584	0.7694201	0.983	0.75256922	0.886	0.87784168	1.04196873	1.14123239	1.3171059	0.97951645	1.58	1.4395088	1.50964202	1.68	1.32702726	1.55606406	1.34975042	1.28020369	1.06765781	1.04876314	0.67753661	0.63581485	0.61086521	0.4765375
d17715_81	PFD0420c::flap exonuclease, putative::100% identity to 100% of (AL035475) putative flap exonuclease [Plasmodium falciparum]	2	8.60	19.11	16.46	2.65	6.21	0.86	0.84	0.84	0.67	0.67414674	0.65144458	0.56293078	0.5613892	0.28156727	0.257	0.23919588	0.21473876	0.28055008	0.378	0.16262505	0.28620069	0.207	0.309785713	0.27684468	0.3123714	0.501	0.54448176	0.522	0.5146289	0.72301782	1.1286022	1.0819941	1.12787834	1.467	1.87801808	1.65845472	1.818	1.54368475	2.14978833	1.78321684	1.64858689	1.914458	1.68018143	1.22872179	1.00474446	0.82723822	0.58913229
d17715_85	PFD0415c::hypothetical protein::63% identity to 100% of (AL035475) hypothetical protein MAL4P2.20 [Plasmodium falciparum]	2	1.63	5.11	2.84	2.28	1.25	0.55	1.10	1.10	0.787	0.50561007	0.84930934	0.53763054	0.52363853	0.41093601	0.602	0.49970623	0.76655227	0.45011332	0.528	0.67373237	0.49835939	0.609	0.845176193	0.5665387	0.59076553	1.027	0.78382345	0.715	0.82953718	0.79036233	1.42902143	1.0755965	0.89263042	1.23	0.96355558	1.64769721	1.131	0.91928983	1.43694395	0.95165212	0.88969831	1.02240895	1.02028557	0.93298626	1.22584053	0.98981688	0.95534961
d17715_91	PFD0405w::hypothetical protein::100% identity to 100% of (AL035475) hypothetical protein MAL4P2.18 [Plasmodium falciparum]	3	0.76	5.22	1.31	3.91	0.34	0.25	-1.27	0.12	0.997	1.98059668	1.52506779	1.17140204	1.68782095	1.77564937	0.836	1.10598491	0.57263668	0.77999088	0.799	0.74601016	0.77316899	1.317	0.747526402	0.3889843	0.54802	1.225	0.95078689	0.58	0.64932417	0.82403452	1.00590841	1.0572034	0.98853285	1.027	1.15826368	1.57687661	1.33	0.93734466	1.03268621	0.64238579	1.05513409	1.21310065	0.98886189	0.98883724	1.012594	0.85473313	0.67443135
d17715_92	PFD0400w::hypothetical protein::100% identity to 100% of (AL035475) hypothetical protein MAL4P2.17 [Plasmodium falciparum]	1	2.33	8.97	5.91	3.06	1.93	0.66	0.63	-0.85	1.421	2.13402315	1.75143848	1.48512529	1.8242105	2.17136557	1.184	2.35998707	0.79388269	1.87290311	1.141	1.18354897	1.36265701	0.706	0.751735443	0.45790342	0.6324151	0.49	0.46305626	0.477	0.55550192	0.56307468	0.64504438	0.7485192	1.00984452	0.865	0.77550414	1.05603221	1.128	0.73422822	0.90324874	0.74684543	1.23115005	1.15384611	1.2235571	1.0849741	0.82158794	0.80452504	0.75631849
d17715_93	NULL::::	2	5.16	10.78	8.49	2.28	3.72	0.79	-1.50	-1.50	1.772	1.96548648	1.69442653	2.4718354	2.10916724	1.85174871	1.285	1.64003112	2.31397276	1.57693813	1.322	1.45846274	1.18324756	0.766	1.089300871	1.02327398	0.81654981	0.924	0.85949156	0.557	1.12679578	0.62574249	0.48626422	0.7285267	0.68935006	0.614	0.52587838	0.4885718	0.7	0.88393249	1.31594806	0.91381634	1.12150078	1.34130574	1.13616006	1.28091045	2.19395376	1.56362371	1.51832358
d17715_94	PFD0395c::hypothetical protein::100% identity to 100% of (AL035475) hypothetical protein MAL4P2.16 [Plasmodium falciparum]	2	35.99	71.39	61.97	9.43	6.57	0.87	-1.33	-1.33	5.272	3.80079292	2.71477151	1.8975195	1.87048552	1.38500654	1.351	1.16400763	1.05937787	0.73528787	1	0.61307062	0.54534755	0.363	0.502559975	0.26049099	0.26524168	0.53	0.22947193	0.149	0.19879166	0.44335117	0.10465056	0.1551418	0.12786993	0.206	0.09152946	0.11564359	0.193	0.33025224	0.88917946	1.08407737	1.3609979	2.27537164	2.08476043	1.70208178	2.75650607	3.06149892	3.39376583
d17715_95	PFD0390c::hypothetical protein::	2	10.38	24.67	22.30	2.38	9.37	0.90	-1.02	-1.02	2.893	2.23746979	1.2014415	1.58885638	0.95716252	0.89416628	0.683	0.60627868	0.59345983	0.45473776	0.489	0.42463207	0.41435026	0.311	0.424271743	0.21960674	0.35511696	0.442	0.32981447	0.338	0.33255802	0.41061427	0.47904698	0.3622641	0.42377406	0.556	0.49342699	0.62483404	0.677	0.73121908	0.95202228	1.08901251	1.59087679	1.79487177	1.4405764	1.24703357	2.30777248	2.16492553	2.64427138
d23156_15	PFD0660w::hypothetical protein::37% identity to 83% of (AAAB01008859) agCP1684 [Anopheles gambiae str. PEST]	2	20.18	39.93	37.37	2.57	14.57	0.94	0.51	0.51	0.634	0.52769418	0.49466188	0.48070493	0.35315155	0.36020318	0.186	0.18827794	0.19651849	0.1633973	0.138	0.09938197	0.1153346	0.087	0.14142391	0.04789296	0.0986436	0.18	0.14640144	0.229	0.2647459	0.31614492	0.74879278	0.7325252	0.97049995	1.322	1.46863178	1.71134599	2.041	2.33659096	2.31861971	2.23806872	2.35265095	2.02327083	2.08083253	1.70025062	1.33704268	1.23727105	0.83706826
d23156_18	PFD0665c::26s proteasome aaa-ATPase subunit Rpt3::73% identity to 93% of (AB019228) 26S proteasome AAA-ATPase subunit RPT3 [Arabidopsis thaliana]	1	1.65	7.40	4.69	2.71	1.73	0.63	-3.00	0.46	0.722	0.68112072	0.77972131	0.69828716	0.71239191	0.79904222	0.604	0.74837525	0.84984489	1.02971129	0.885	0.85313619	0.97393668	0.891	0.899051977	0.89127634	0.94149839	1.019	1.09801083	0.944	1.06455724	1.04945146	0.74337984	1.3051104	1.36558522	1.254	1.11582729	1.272976	1.066	1.42708082	2.33925474	1.76429895	1.90732083	1.89937511	1.90112876	1.48874938	1.24938923	1.10457827	0.77792758
d23156_20	PFD0670c::hypothetical protein::47% identity to 76% of (NC_003450) COG1611:Predicted Rossmann fold nucleotide-binding protein [Corynebacterium glutamicum]	2	16.39	33.94	30.37	3.56	8.52	0.89	1.23	1.23	0.461	0.39286484	0.3948911	0.30486813	0.23624622	0.21941952	0.154	0.16341104	0.17959968	0.14181653	0.211	0.12777682	0.18368103	0.301	0.415853636	0.38781616	0.49650613	0.62	0.97710621	1.02	1.23362298	1.10837785	2.02986	1.8720978	1.77296576	2.017	2.20918831	1.85029747	1.818	1.81450655	2.34300651	1.45832264	1.52258633	1.44796376	1.28051237	0.94488883	0.80850526	0.75312152	0.50724518
d23156_21	PFD0675w::hypothetical protein::	2	11.41	25.27	18.93	6.35	2.98	0.75	0.98	0.98	0.444	0.617193	0.42255865	0.52118536	0.33488511	0.45913219	0.318	0.2309069	0.11582879	0.17110473	0.419	0.1135794	0.22212591	0.295	0.510978057	0.1892356	0.35950113	0.376	0.48690817	0.624	0.89084674	1.01016724	0.9048665	1.8009245	1.73771939	1.29	1.34964347	1.57866962	1.367	1.3691551	2.66284855	1.45503262	2.02851209	1.36716228	1.41013476	1.06666232	0.80458053	0.72084488	0.59254427
d23156_23	PFD0680c::ubiquitin carboxyl-terminal hydrolase a, putative::27% identity to 97% of UBIQUITIN CARBOXYL-TERMINAL HYDROLASE A (UBIQUITIN THIOLESTERASE A) (UBIQUITIN-SPECIFIC PROCESSING PROTEASE A) (DEUBIQUITINATING ENZYME A)	1	3.05	7.70	6.15	1.55	3.97	0.80	2.99	1.12	0.418	0.42657219	0.54999698	0.45793469	0.42256411	0.52254825	0.483	0.61219937	0.54010049	0.80311321	0.756	0.69954584	0.96824113	0.624	0.862854205	0.67283767	0.76174779	0.927	0.76243895	0.9	0.80074024	0.77072016	1.20799223	1.1371734	1.30083058	1.449	1.54351955	1.70058837	1.802	1.63471103	1.48102778	1.39087623	1.51200622	1.61387632	1.72437097	1.42008009	0.80981358	0.8260428	0.53567818
d23156_27	PFD0685c::chromosome associated protein, putative::	2	16.82	32.28	28.10	4.18	6.72	0.87	1.44	1.44	0.3	0.38937788	0.34458652	0.34408355	0.18022907	0.12175882	0.166	0.17880483	0.12624036	0.14798247	0.212	0.21167071	0.41150248	0.324	0.606102504	0.49761954	0.69708142	1.029	0.88910086	1.164	0.90013606	1.25616167	1.78447252	1.6449828	1.82952362	1.834	1.76402222	1.9399438	2.263	1.54293252	1.05425913	1.02567868	1.08879832	1.09351429	0.94369049	0.73521875	0.45135004	0.54272567	0.43673127
d23156_33	PFD0685c::chromosome associated protein, putative::26% identity to 95% of (AE003502) Cap gene product [Drosophila melanogaster]	2	16.51	32.33	28.31	4.02	7.04	0.88	1.41	1.41	0.303	0.32545016	0.49214668	0.23529242	0.22163304	0.20419968	0.208	0.17406829	0.07938827	0.18035363	0.176	0.20521732	0.35881877	0.368	0.478989326	0.57004305	0.89875279	0.77	0.85455675	0.973	0.96423244	1.66303452	1.76733143	1.8585027	2.18116583	1.927	2.41637778	1.81623203	1.839	1.34884341	1.11147425	0.90805875	1.08110362	1.1861667	1.03010544	0.82860892	0.47489875	0.65748706	0.49132268
d23156_40	PFD0685c::chromosome associated protein, putative::26% identity to 95% of (AE003502) Cap gene product [Drosophila melanogaster]	2	18.55	34.82	30.15	4.67	6.45	0.87	1.37	1.37	0.338	0.48468827	0.41752818	0.36685376	0.22528634	0.18517486	0.179	0.17643657	0.09630708	0.13873357	0.26	0.16391573	0.34600381	0.327	0.577480965	0.46608027	0.66968044	0.976	1.02152015	1.165	0.92707516	1.38243256	2.05241409	1.6833685	2.10903403	1.994	2.1035135	1.81712843	2.067	1.54142789	1.17806901	1.06515948	1.27924192	1.16892913	1.13616006	0.79381652	0.41602698	0.52359877	0.39692504
d24918_1	NULL::::	2	2.81	6.26	4.45	1.81	2.46	0.71	-0.97	-0.97	0.888	0.69971784	0.91051323	0.76786288	0.90479862	0.5263532	0.804	0.63351386	0.91231431	0.63354994	0.545	0.83506674	0.69627927	0.617	0.79971854	0.58756489	0.72009829	0.714	0.63248711	0.466	0.9122122	0.47515274	0.37529857	0.567787	0.6213167	0.686	0.7314036	0.89287614	0.719	1.18108435	1.37410118	0.92779919	0.98876741	1.71514758	1.21079124	1.35507322	2.0945258	1.94137989	1.54675658
d2648_1	PF08_0057::hypothetical protein::	1	9.56	21.06	18.25	2.81	6.49	0.87	2.27	0.41	1.08	1.05422606	0.68665779	0.86273884	0.52972734	0.51747496	0.303	0.36708278	0.4073529	0.29442344	0.241	0.24264689	0.2406364	0.132	0.325780078	0.21026179	0.29921892	0.486	0.62508479	0.545	0.5629334	0.46860533	0.8507369		1.06968105	1.439	1.30887124	1.61094226	1.907	1.62718821	2.11602201	2.11469129	2.15643641	1.99310493	2.01307535	1.53452884	2.16255543	1.80629629	1.30678188
d27403_1	MAL6P1.147::hypothetical protein::26% identity to 54% of (AC116965) CG5792 PROTEIN. 6/101 [Dictyostelium discoideum]	2	59.62	97.83	91.15	6.68	13.64	0.93	-0.67	-0.67	1.501	1.31226148	0.72019421	0.70081723	0.65028595	0.70138148	0.503	0.57193867	0.28111256	0.33912648	0.182	0.2168334	0.15947501	0.139	0.149000194	0.03854799	0.04164952	0.188	0.0328992	0.063	0.03622839	0.04021962	0.04149936	0.0439835	0.09672212	0.176	0.36861409	0.69386158	0.917	1.28489932	1.51291822	1.70590016	2.65370558	3.85477269	4.4091259	3.98830999	4.11317265	4.97060209	3.77363117
d27953_4	PFD1175w::Plasmodium falciparum trophozoite antigen r45-like protein::	1	47.26	82.78	78.68	4.09	19.22	0.95	-0.19	-2.66	0.903	0.93566922	1.39930631	1.80011347	2.0190527	2.68884037	1.956	4.0710664	2.99983542	4.46413752	2.974	3.35833635	4.59487367	2.692	2.224901092	2.12948453	2.40799991	1.535	1.14324719	0.847	0.50905526	0.51630767	0.39604825	0.3230788	0.23278884	0.21	0.14727922	0.11833298	0.143	0.08876939	0.08816758	0.10363714	0.10291645	0.13359189	0.15024416	0.16846856	0.21193828	0.30005317	0.32982308
d2974_1	NULL::::	2	10.81	20.79	17.62	3.18	5.55	0.85	-0.45	-0.45	0.975	1.09258268	0.95914108	0.66792686	0.66977021	0.68235668	0.499	0.56128142	0.38132399	0.49789935	0.485	0.32008739	0.38587256	0.443	0.634723993	0.19040373	0.26195355	0.503	0.40054775	0.464	0.21179672	0.24225306	0.28508257	0.3806572	0.54180783	0.626	0.61491157	1.01031265	1.248	1.5557213	1.34127274	1.86629112	2.04197774	2.59857778	2.68966521	2.58104822	1.88520408	2.84393029	1.91638582
d32606_3	PF10_0323::hypothetical protein::100% identity to 100% of (AJ290935) hypothetical protein [Plasmodium falciparum]	3	3.55	9.86	5.83	4.04	1.44	0.59	2.52	2.58	0.576	0.49514917	0.50220757	0.52245035	0.43108846	0.58215933	0.628	0.94375798	1.25459489	1.6601783	1.356	1.80565439	2.16999929	1.688	1.937844357	1.60616637	1.49828666	1.779	1.77244438	1.586	1.28285651	0.98584838	0.907573	0.7685117	0.79017055	0.894	0.80379509	0.78978301	0.963	0.90048277	0.98766448	1.06927206	1.07148527	0.87696617	0.83665377	0.81029714	0.69207005	0.5785886	0.44810447
d32679_5	NULL::::	2	14.56	24.50	23.42	1.07	21.82	0.96	-0.19	-0.19	0.895	0.55907689	0.66653596	0.79063313	0.59305105	0.56693948	0.558	0.54233521	0.77305949	0.52718754	0.396	0.41301599	0.42858908	0.342	0.292949524	0.26049099	0.21043968	0.255	0.22206961	0.202	0.25174084	0.2010981	0.32838623	0.4670248	0.6213167	0.82	0.98186144	1.27476901	1.334	1.99505448	2.56154959	2.28659724	2.3430326	2.80219783	2.69555695	2.39152107	2.06051114	1.47994362	0.88142375
d33539_10	NULL::::	2	0.99	2.35	1.44	0.91	1.59	0.61	-1.08	-1.08	1.198	0.97983744	1.27689843	1.04363571	1.11181852	1.09709768	1.007	1.10124835	1.36261507	1.21314791	1.281	1.05706283	1.29288666	1.02	1.101086146	0.7557743	0.80668544	0.904	0.93844971	0.919	0.7803037	0.69121628	1.05733157	0.8868673	0.86312197	0.904	1.01098452		1.252	1.04793022	1.37785294	1.09806023	1.20710418	1.70437405	1.60555037	1.25802062	1.17351014	1.21575328	1.04633534
d33539_108	PFD0870w::hypothetical protein::22% identity to 85% of hypothetical protein C0820w - malaria parasite (Plasmodium falciparum)	2	16.57	36.97	29.71	7.27	4.09	0.80	0.26	0.26	0.577	0.59394652	0.79816634	0.44401958	0.45300822	0.29678711	0.243	0.24748485	0.18220258	0.23893002	0.308	0.13810223	0.17371385	0.08	0.442791553	0.07125538	0.13042876	0.234	0.43426944	0.106	0.11797449	0.17116722	0.57918674	0.5158065	0.73361269	1.056	1.18572251	1.47826588	2.271	1.91681716	1.97439108	1.88849904	2.3266812	2.49622912	2.62190803	2.05916198	1.58822884	1.31736496	1.1885004
d33539_109	PFD0875c::hypothetical protein::28% identity to 58% of (AC116965) CG5792 PROTEIN. 6/101 [Dictyostelium discoideum]	1	5.95	12.94	10.52	2.41	4.36	0.81	-0.56	-3.05	1.162	1.2134642	1.70784112	1.59518144	1.3273628	1.2873458	1.46	2.20486494	1.71530709	2.30914307	2.085	1.90374566	2.17996643	1.509	1.54303585	1.46599185	1.52239962	1.354	1.2296076	1.058	0.96794824	1.19162321	1.02304939	0.9972259	0.96558184	0.788	0.85455228	0.73958114	0.724	0.56345998	0.42864451	0.44086912	0.40974214	0.47942252	0.50965177	0.40560636	0.33491483	0.44230948	0.35143217
d33539_15	PFD0705c::hypothetical protein::	1	8.00	16.63	14.93	1.70	8.81	0.90	2.04	0.05	1.085	0.92869531	0.76127627	0.71473234	0.53825169	0.39064287	0.354	0.38366071	0.33186898	0.2605108	0.296	0.31621538	0.30328729	0.225	0.452893232	0.17521816	0.23784067	0.35	0.32405711	0.324	0.38829401	0.44802786	0.59993642	0.6117705	0.74672758	0.723	0.88117909	1.18064048	1.402	1.09983776	1.92374171	1.55537967	1.8851986	2.42189169	2.00914745	1.65721785	2.16778841	2.04418706	1.48761583
d33539_16	PFD0710w::GTP-binding protein, putative::31% identity to 54% of (NC_003070) GTP-binding protein, putative [Arabidopsis thaliana]	1	5.34	9.92	7.79	2.13	3.65	0.79	2.36	0.73	1.311	1.23903523	0.76462992	1.03351559	0.54921157	0.5124017	0.442	0.33274276	0.31755307	0.31600422	0.434	0.2374842	0.37875315	0.644	0.696176061	0.48593835	0.57980514	0.862	0.77477614	1.002	0.66883179	0.87360757	1.15747127	1.0452079	0.98115578	1.377	1.32468092	1.40296308	1.458	1.42331941	1.25310518	1.48957828	1.52835739	1.65589303	1.77739822	1.21041	1.49926714	1.31975579	1.1885004
d33539_17	PFD0715c::hypothetical protein, conserved::26% identity to 37% of hypothetical protein C0475c - malaria parasite (Plasmodium falciparum)	2	27.18	54.47	49.14	5.33	9.22	0.90	-1.31	-1.31	3.951	3.69385928	1.34313282	1.83173877	1.13130278	1.13261066	0.812	1.03967319	0.72750889	0.65358921	0.585	0.39107453	0.42146967	0.243	0.393966608	0.20558929	0.21153572	0.402	0.19986264	0.187	0.17092367	0.21699887	0.11908512	0.127952	0.16311612	0.173	0.11066744	0.19453225	0.323	0.40924197	0.99047836	0.95411969	1.51008257	1.61926308	1.12535828	0.86248575	1.79231758	2.16731636	2.37927554
d33539_21	PFD0725c::arsenical pump-driving ATPase, putative::48% identity to 96% of (AY070974) RE07422p [Drosophila melanogaster]	1	2.34	4.94	3.63	1.31	2.77	0.73	-0.63	-1.16	1.231	1.11350448	1.69945703	1.80517361	1.91188954	2.36034531	1.725	1.94553874	2.36342773	1.99159741	1.568	1.83921181	1.5605768	1.281	1.305645758	1.12490052	0.90204094	1.075	0.90472802	0.816	1.08685157	0.92224524	0.66759841	1.1211794	0.92295859	1.009	0.87285823	0.80681578	0.754	1.15926811	1.34033486	0.98126275	0.8608432	0.90820942	0.87102338	0.71690696	0.56516877	0.57500232	0.58230838
d33539_22	PFD0735c::hypothetical protein::23% identity to 100% of hypothetical protein C0760c - malaria parasite (Plasmodium falciparum)	2	3.64	6.80	5.93	0.87	6.86	0.87	1.22	1.22	0.654	0.64160173	0.69252664	0.70967228	0.84999929	0.8523117	0.59	0.95915178	0.95916642	0.92180742	0.688	0.91250725	0.86856926	0.763	0.899893826	0.85506456	0.99849245	0.848	0.88745592	0.889	0.96701926	1.15888623	1.36587029	1.3522927	1.50657005	1.64	1.61091849	1.75975496	1.767	1.16302952	1.19964193	0.99442305	1.12246267	0.94053007	1.068403	0.65830919	0.65805531	0.55348455	0.54591407
d33539_23	PFD0730w::hypothetical protein::30% identity to 40% of (AC116030) hypothetical protein [Dictyostelium discoideum]	1	5.11	11.75	9.56	2.19	4.37	0.81	-0.68	2.65	1.085	1.47963591	1.52087575	2.03540588	1.5916176	1.76930777	1.946	2.34696151	2.45192607	2.60202494	2.422	1.87406013	1.72432348	1.275	1.213888604	0.88777195	0.84504687	0.885	1.16545421	1.019	0.95772994	1.1018305	1.32256652	1.0859926	1.16558358	1.204	1.0234658	0.88839384	0.986	0.73121908	0.72597561	0.61195266	0.62423155	0.48265461	0.55285927	0.47152884	0.35584701	0.3430887	0.22860153
d33539_26	PFD0740w::Plasmodium falciparum protein kinase, putative::41% identity to 65% of (AJ294903) cyclin dependent kinase C [Lycopersicon esculentum]	1	4.51	12.65	8.12	4.53	1.79	0.64	-0.69	3.13	0.897	1.27390486	1.9375656	1.22579757	2.57069988	2.17390218	1.353	2.6844408	0.82121303	2.59431752	1.416	2.2548092	3.22652119	1.549	0.819080149	1.69260733	1.61994717	1.177	1.01247284	1.102	1.18253171	1.8837747	1.1295043	1.3522927	1.29509286	0.925	1.12248399	0.90632312	0.761	0.42052621	0.45209334	0.3915181	0.49149817	0.54837319	0.43600268	0.54843839	0.50106395	0.67541851	0.47994945
d33539_28	PFD0745c::nonclathrin coat protein zeta2-cop-related protein, putative::	2	2.44	4.92	4.13	0.79	5.26	0.84	-1.07	-1.07	1.485	1.66095816	1.4688943	1.88992937	1.43817928	1.12880567	1.162	1.44938488	1.58776538	1.46903427	1.157	1.20032776	1.27864783	0.755	0.793825903	0.72890752	0.73105868	0.632	0.65222663	0.645	0.62981655	0.58084613	0.77315111	0.6989378	0.73689141	0.814	0.82459722	0.88032568	1.122	0.95389485	1.30281677	1.09888268	1.26289063	1.37039424	1.44352239	1.0694091	1.38544842	1.22770758	1.07590564
d33539_29	PFD0750w::nuclear cap-binding protein::44% identity to 61% of (NC_003076) nuclear cap-binding protein; CBP20 (gb|AAD29697.1) [Arabidopsis thaliana]	1	1.35	2.56	1.85	0.72	2.57	0.72	-0.35	-2.10	1.455	1.35875445	1.65837502	1.72294769	1.522205	1.31144396	1.204	1.36412692	1.36261507	1.53223512	1.364	1.36295279	1.62180396	1.157	1.302278566	1.01042468	1.11796078	1.057	1.03632479	0.977	0.99860302	0.8230992	1.01132141	0.8468823	0.83033484	0.968	0.90447749	0.85074244	0.902	0.80795194	0.84697156	0.70407456	0.67232336	0.79400989	0.8356718	0.70134192	0.7535583	0.79017991	0.66192084
d33539_31	PFD0750w::nuclear cap-binding protein::44% identity to 61% of (NC_003076) nuclear cap-binding protein; CBP20 (gb|AAD29697.1) [Arabidopsis thaliana]	1	0.85	2.18	1.24	0.94	1.32	0.57	-0.58	-2.74	1.062	1.46336333	1.47811684	1.59771143	1.53560045	0.99182703	1.068	1.17940144	1.34179188	1.30871988	1.274	1.38876627	1.53209915	1.114	1.255137266	1.12490052	1.17057068	1.158	1.20986804	1.146	0.99302938	0.92037459	1.15205828	0.8732724	0.83033484	0.969	1.03428292	0.88570443	0.974	0.75754896	0.89480716	0.68515666	0.76946881	0.86834732	0.94369049	0.69493281	0.59264224	0.71725863	0.60164279
d33539_32	PFD0755c::adenylate kinase 1::100% identity to 100% of (AF308612) adenylate kinase 1 [Plasmodium falciparum]	2	4.53	9.42	7.12	2.30	3.09	0.76	1.92	1.92	0.705	0.73110055	1.95601048	0.50600521	0.50902537		0.568	0.53641452	0.68846544	0.62121805	0.74	0.80021851	0.91128574	1.027	1.231566617	1.19615596	1.33826479	1.358	2.19355421	1.719	1.63956673	1.76592193	2.08579395	1.5506183	1.60575115	1.459	1.19653964	1.28463002	1.282	0.76055814	0.81226729	0.78550372	0.58287262	0.59900882	0.70212139	0.76360205	1.15650273	0.82245656	0.71082563
d33539_33	PFD0760c::hypothetical protein::25% identity to 83% of hypothetical protein PFB0800c - malaria parasite (Plasmodium falciparum)	1	8.92	18.40	16.38	2.03	8.07	0.89	2.28	0.70	1.537	1.22392503	0.79145904	0.84629373	0.51876746	0.53903644	0.295	0.31024415	0.3214574	0.23276407	0.298	0.16133438	0.19649599	0.2	0.367028715	0.27684468	0.30141101	0.532	0.60370034	0.861	0.85926304	0.7061817	1.27836077	1.19955	1.33689648	1.416	1.48194518	1.50515972	1.557	1.74755337	1.84964332	1.52823662	1.67936571	1.42857138	1.42781055	1.16463044	1.35535841	1.15000464	1.14528221
d33539_35	PFD0765w::hypothetical protein::23% identity to 71% of hypothetical protein PFB0800c - malaria parasite (Plasmodium falciparum)	2	14.90	35.10	27.99	7.11	3.94	0.80	-1.14	-1.14	3.065	3.10804906	3.27482938	2.12395685	1.18366661	1.268321	0.929	0.87507801	0.92923314	0.45627927	0.576	0.44915489	0.34457993	0.761	0.7483682	0.20325305	0.35182885	0.837	0.35448888	0.569	0.3827204	0.39471347	0.26794151	0.4350368	0.24672338	0.439	0.28706967	0.3352768	0.492	0.78463116	1.23059437	1.25680597	2.00831362	2.38095238	1.44843232	1.1508966	2.52886847	3.83733356	3.24591424
d33539_37	PFD0770c::ribosomal protein L15::	1	9.76	19.95	18.11	1.84	9.84	0.91	-0.82	2.73	0.815	1.01005784	0.91219013	1.39277925	1.28961209	1.41037294	1.388	1.96685323	2.2658193	2.57119529	1.901	2.537467	2.99585207	1.818	1.966465795	1.7112973	1.67803726	1.384	1.5380376	1.575	1.47793237	1.31415267	1.55803032	1.0644007	1.04509071	1.034	0.88617164	0.68489697	0.824	0.50102048	0.59841402	0.38822803	0.39242908	0.33505708	0.32209207	0.27193022	0.30744133	0.23789077	0.25817186
d33539_40	NULL::::	1	0.71	2.67	1.35	1.32	1.03	0.51	-0.94	3.05	1.06	0.9182344	1.1502985	1.00315529	1.61840835	1.40656795	1.172	1.36531111	1.71140288	1.70642278	1.475	1.05319078	1.3939824	1.176	1.200419633	1.08985693	1.10809648	1.062	1.36367183	1.198	1.64885605	1.09154183	1.53908493	1.2699236	1.13853418	1.011	0.99018239		0.847	0.81622708	0.75036241	0.77234347	0.86276691	0.88127559	0.98886189	0.83044013	0.70122791	0.79376615	0.4651643
d33539_41	PFD0775c::hypothetical protein::31% identity to 63% of (AC117072) POLYCOMBLIKE 2. 9/101 [Dictyostelium discoideum]	1	5.78	11.18	9.20	1.98	4.65	0.82	2.75	1.21	0.716	0.71017874	1.07148798	0.55660572	0.34828052	0.40332606	0.347	0.31024415	0.39173555	0.38999544	0.455	0.30718066	0.53538037	0.531	0.817396552	0.52799068	0.90752113	0.9	0.93433731	1.331	1.10357237	1.19536452	1.55171523	1.3410969	1.48771743	1.601	1.30055039	1.5688085	1.638	1.59183078	1.3947361	1.56936243	1.60626608	1.27774183	1.43861245	1.53086653	1.37236582	1.3711593	0.7870261
d33539_47	PFD0780w::glutamyl-tRNA(Gln) amidotransferase subunit A, putative::40% identity to 79% of (NC_003995) Amidase, Amidase [Bacillus anthracis A2012] [Bacillus anthracis str. A2012]	1	0.81	2.81	1.69	1.12	1.51	0.60	3.10	1.11	0.652	0.65322494	0.79062065	0.57937596	0.59426884	0.77621244	0.914	0.7424545	0.74833201	0.83856734	0.997	0.68792977	0.87284086	1.167	0.931882557	0.61559978	0.88121618	0.822	1.06428914	0.842	0.92521726	1.03074468	1.3505335	0.9988253	1.10410762	1.154	1.20319634	1.63783609	1.129	1.22396442	1.25216729	1.0742072	1.27058534	1.39840547	1.49163982	0.90277174	0.74832533	0.97427626	0.78020219
d33539_48	PFD0785c::hypothetical protein::27% identity to 72% of (AE003808) CG8441 gene product [Drosophila melanogaster]	2	0.59	2.28	1.28	1.00	1.28	0.56	-1.21	-1.21	1.276	1.12745237	1.86462382	0.91460439	1.40651739	1.20236833	0.938	1.16756007	0.77696386	1.2624754	0.971	1.14482876	1.30000607	0.848	0.868746842	0.72189874	0.7562676	0.921	0.74269944	0.804	0.68833935	0.85209475	0.9039643	0.9244532	0.92295859	0.886	0.98019729	1.09637307	0.994	0.8508321	0.85072338	0.8751581	1.20037135	1.14199518	1.20097137	1.16279928	0.9759627	1.01372548	1.22944397
d33539_49	PFD0790c::DNA replication licensing factor, putative::38% identity to 74% of (NC_003071) putative DNA replication licensing factor [Arabidopsis thaliana]	1	4.60	10.33	8.25	2.08	3.97	0.80	2.81	1.04	0.68	0.73691215	0.70510283	0.62491641	0.5991399	0.64557539	0.58	0.42865794	0.4073529	0.39924436	0.836	0.33686618	0.42004576	0.748	0.853594375	0.49294705	0.6609121	0.956	0.92529	0.912	1.012537	1.03355072	1.56254111	1.3362987	1.4639467	1.665	1.95623424	2.12282204	1.935	2.08984226	1.58701651	1.26420858	1.42063177	1.62680453	1.40129692	1.13716277	0.96157185	1.04122039	0.740396
d33539_5	PFD0700c::RNA binding protein, putative::	11	0.40	3.00	0.80	2.20	0.36	0.27	0.24	-1.20	1.08	1.21927581		0.93231457	1.21289293	1.19856334	0.698	1.20782074	0.70278141	1.08982921	1.278	1.0635162	1.13056394	0.913	1.176007135	0.60975918	0.85600726	1.054	2.08745433	0.712	0.8304661	0.86144814	1.1277	0.9076595	0.87213846	0.838	0.9277759	2.10937502	0.933	0.93584002	0.9079385	0.76494082	1.13496643	1.09566897	1.3217558	1.16463044	0.98512056	1.45364405	1.27607414
d33539_55	PFD0795w::hypothetical protein::26% identity to 66% of (AC115574) hypothetical protein [Dictyostelium discoideum]	1	8.78	17.18	14.88	2.30	6.47	0.87	2.50	0.88	0.551	0.49166222	0.58101815	0.4554047	0.38603119	0.38303292	0.276	0.2616945	0.16658522	0.22197369	0.293	0.20908935	0.33318885	0.392	0.539599546	0.33641883	0.46472095	0.575	0.61028015	0.649	0.68090787	0.76791412	1.009517	1.0420091	1.22869878	1.376	1.61424689	1.75258325	1.816	2.15077707	1.68174971	1.60637566	1.77651109	1.94139196	1.83828152	1.77532902	1.13164578	1.31736496	0.84389216
d33539_56	PFD0800c::hypothetical protein::31% identity to 66% of (AC123513) putative protein contains similarity to topoisomerase-related function protein [Dictyostelium discoideum]	2	13.16	27.39	25.23	2.16	11.69	0.92	0.41	0.41	0.714	0.65090032	0.49550033	0.45919973	0.37507131	0.37795967	0.279	0.38010831	0.21604019	0.28979898	0.148	0.16520641	0.20503929	0.162	0.183514358	0.09578592	0.16879016	0.279	0.19081535	0.255	0.28518244	0.37787737	0.62880554	0.8492814	1.14591124	1.087	1.46114305	1.63604319	1.742	1.52186851	1.89466504	1.66888703	2.41709388	2.41758233	2.31650966	1.93006376	1.47441011	1.50743854	1.14983157
d33539_61	PFD0805w::hypothetical protein::	2	15.42	32.40	27.96	4.44	6.29	0.86	1.37	1.37	0.306	0.41959824	0.31691897	0.28968798	0.23746397	0.32215354	0.554	0.25577381	0.10411576	0.18960254	0.369	0.10970738	0.2847768	0.426	0.545492234	0.35510877	0.6378953	0.752	0.84304198	1.475	1.16302409	1.85103783	1.92430719	2.3743094	2.38936425	2.494	2.8166111	2.06724137	1.789	1.65878396	1.4669585	1.09148008	1.17343995	1.09135961	1.03206939	0.73613438	0.59787526	0.73997181	0.4708509
d33539_63	NULL::::39% identity to 42% of (AY003872) PV1H14055_P [Plasmodium vivax]	2	2.55	5.90	4.31	1.58	2.72	0.73	1.35	1.35	0.583	0.69041925	0.71684057	0.70967228	0.59548659	0.55679293	0.613	0.87507801	0.96176936	0.99734017	0.848	0.91250725	0.91840515	0.687	0.861170609	0.66466086	0.80668544	0.722	1.01000548	1.1	1.17138455	1.15233887	1.45247761	1.2699236	1.37214267	1.423	1.19986804	1.26670079	1.379	0.95765626	1.62078283	1.09148008	1.27635639	1.05472954	1.02617742	0.80297241	0.68422051	0.63836013	0.45265376
d33539_64	PFD0810w::small GTP-binding protein::100% identity to 86% of (AF104306) small GTP-binding protein [Plasmodium falciparum]	2	2.26	5.73	4.64	1.08	4.28	0.81	1.36	1.36	0.819	0.73807446	0.90883643	0.87665403	0.95716252	0.94997245	0.899	1.21374142	1.22856598	1.47520021	1.16	1.31777921	1.58763067	0.984	1.190317955	0.97654919	1.17933901	0.977	0.95736675	1.239	1.26149105	1.19910583	1.55983462	1.3826813	1.46476632	1.5	1.62756019	1.3464859	1.55	1.23600097	1.63110023	1.05775687	1.22537911	1.00409391	1.0251955	0.71232902	0.61488267	0.49371299	0.42535807
d33539_66	PFD0815c::hypothetical protein::22% identity to 100% of (AL034559) hypothetical protein, PFC0960c [Plasmodium falciparum]	2	3.93	8.51	7.34	1.17	6.28	0.86	2.34	2.34	0.609	0.64043942	0.87278482	0.87665403	0.92428288	0.99563202	0.858	1.28834221	1.15047915	1.36883781	1.345	1.63399459	1.96495991	1.267	1.40329565	1.25222574	1.47198178	1.33	1.69677621	1.365	1.37389188	1.35998436	1.47503159	1.1651629	1.31312576	1.19	1.05175675	0.93142405	1.146	0.75529209	0.67720207	0.531346	0.58864362	0.48265461	0.56464309	0.45413263	0.5128383	0.47697696	0.33209773
d33539_76	PFD0830w::bifunctional dihydrofolate reductase-thymidylate synthase::	2	7.86	19.74	14.69	5.05	2.91	0.74	1.24	1.24	0.641	0.55326528	0.61790816	0.51612529	0.47736348	0.39825281	0.215	0.31971727	0.36180226	0.33912648	0.749	0.32654076	0.42004576	0.677	0.894842936	0.66349275	0.96122705	1.242	1.21727042	1.213	1.32372948	1.63590962	1.07627684	1.9016866	1.59099693	1.569	1.3671173	1.3420036	1.537	1.59408765	2.07381405	1.19511716	1.53797574	1.46412405	1.42093666	1.07215589	0.78364831	0.88342354	0.4879107
d33539_83	PFD0835c::hypothetical protein::34% identity to 56% of (AAAB01008982) agCP2590 [Anopheles gambiae str. PEST]	2	5.41	9.57	8.38	1.18	7.08	0.88	2.05	2.05	0.604	0.69739323	0.80990408	0.98038504	0.87557229	0.96519225	0.833	0.91770692	0.88758683	1.22239679	1.225	1.13321268	1.55915302	1.111	1.607013414	1.20550081	1.74927979	1.445	1.57093677	1.739	1.60984093	1.45445365	1.81153719	1.3746843	1.32706027	1.494	1.3438189	1.23353175	1.283	0.99000442	0.78225279	0.67117386	0.6069185	0.58931263	0.63534625	0.51364598	0.3453809	0.55826629	0.31390059
d33539_85	PFD0845w::hypothetical protein::22% identity to 97% of (NC_000521) predicted using hexExon; MAL3P2.18 (PFC0245c), Hypothetical protein, len: 3934 aa [Plasmodium falciparum]	1	1.04	3.42	2.37	1.05	2.26	0.69	-1.15	2.52	0.814	0.99610995	0.96836353	1.01074542	1.07041457	1.2492962	1.01	1.21137318	1.02423879	1.6894664	1.593	1.78371281	1.97492706	1.415	1.397402912	1.36903787	1.29880734	1.277	1.30692071	1.233	0.90756754	1.15420953	0.97974573	1.0028238	1.05902531	1.065	1.09585729	1.16360766	1.056	1.1622772	0.76912145	1.00676079	0.98780552	0.82202111	0.96136622	0.83044013	0.69207005	0.69095913	0.51179444
d33539_87	PFD0855c::hypothetical protein::23% identity to 89% of (AF056936) mature parasite-infected erythrocyte surface antigen [Plasmodium falciparum]	3	0.74	2.02	1.08	0.94	1.14	0.53	-2.91	0.57	0.844	1.1518611	0.96249468	1.25742294	1.31640285	0.80918881	0.929	1.12966765	0.89539557	1.41045789	1.173	1.48427622	1.60044555	1.19	1.064046625	1.15760791	0.9119053	1.098	1.08978604	0.898	0.74779107	0.97743026	0.85975849	0.8900661	0.98853285	1.001	1.10833857	1.2675973	1.103	1.07576465	1.02518268	1.21732518	1.00800411	1.13660841	1.14107	0.81945303	0.66459661	0.74116723	0.70741364
d33539_95	PFD0860w::hypothetical protein::27% identity to 68% of hypothetical protein PFB0540w - malaria parasite (Plasmodium falciparum)	2	2.74	8.82	5.37	3.45	1.56	0.61	0.22	0.22	0.636	0.94380544	1.32552619	0.77798301	0.90358087	0.78509072	0.425	0.56246554	0.49454985	0.65667218	0.826	0.52014202	0.6307806	1.135	0.891475744	0.4123467	0.53815564	0.825		0.412	0.56014659	0.53220847	0.64233793	0.6909408	0.97541806	1.225	1.28141241	1.92291097	1.792	1.22923038	1.73990283	1.32178481	1.95156529	2.0577461	2.26446432	1.28915071	0.75617487	1.05795642	0.71082563
d33539_96	PFD0865c::cdc2-related protein kinase 1::77% identity to 100% of (X80759) cdc2-related protein kinase 1 [Plasmodium falciparum]	2	8.93	18.53	16.46	2.07	7.95	0.89	1.53	1.53	0.418	0.37310537		0.31372322	0.31661863	0.28283559	0.316	0.30669175	0.3513907	0.41311772	0.554	0.55369956	0.65641052	0.627	0.904944715	0.59340549	0.90861716	1.19	1.48786633	1.448	1.01160802	1.3132174	2.04609878	1.3778831	1.71640791	1.893	1.88467488	1.86015869	1.915	1.58806946	1.41724702	1.08078735	1.09745491	0.9513036	1.04188926	0.73888111	0.67506264	0.55587542	0.45606571
d33539_99	NULL::::	1	0.10	1.02	0.13	0.89	0.14	0.13	-2.41	0.46	0.929		1.13688392	0.96899992	1.00465529	1.12753737	0.941	1.01362214	1.05417207	1.07287283	1.771	1.06609752	1.17328042	0.92	1.056470291	0.92047933	1.07302313	1.079	1.12433015	1.153	1.04969429	1.18039905	1.40736955	0.95964	1.14017352	1.333	1.08171176	1.27476901	1.42	0.99827956	1.35628002	0.79537395	0.97914905	1.24326656	1.1518719	1.12892251	1.02044354	1.18586753	0.91440611
d33564_2	PF10_0325::hypothetical protein, conserved::28% identity to 98% of (AP003187) conserved hypothetical protein [Clostridium perfringens]	2	14.61	28.60	27.49	1.12	24.62	0.96	2.48	2.48	0.533	0.77410646	0.85769343	1.44337987	1.17148898	0.93475256	1.116	1.49319806	1.78818812	1.89602535	1.816	1.75919007	2.43341774	1.875	2.250155539	2.02902616	2.24907413	2.216	2.12282095	2.472	2.07523629	1.81923635	1.8061244	1.2755215	1.19427232	1.176	0.92278335	0.69655098	0.647	0.48672711	0.45490722	0.32324919	0.26642858	0.25102348	0.29656036	0.24812489	0.20932176	0.2199593	0.1944819
d33675_1	PFL0130c::hypothetical protein, conserved::36% identity to 45% of (AE003750) CG11847 gene product [Drosophila melanogaster]	2	1.63	3.58	2.45	1.13	2.17	0.68	-0.93	-0.93	1.247	1.17045822	1.36828509	1.06008089	0.93524276	1.17319694	0.903	1.08467042	0.88758683	1.21931386	1.002	0.93832072	1.28719111	0.943	1.023639711	0.73708433	0.80449339	0.973	0.85702421	0.735	0.512771	0.75669007	1.00410411	0.7397225	0.79099021	1.003	1.10334602	1.01748436	1.035	1.21268019	0.97265721	0.98537533	1.3533032	1.77009263	1.80783987	1.90351161	1.40899713	1.61861354	1.24877851
d34599_1	NULL::::	1	9.06	20.37	16.76	3.61	4.64	0.82	2.39	0.48	0.745	0.52420723	0.47957054	0.56166578	0.44326609	0.3196169	0.276	0.31498071	0.49975565	0.26205228	0.223	0.36397036	0.26626632	0.206	0.301367631	0.34693193	0.33319615	0.586	0.60781274	0.509	0.8053849	0.66689742	0.76412952	0.9668373	0.88033525	0.982	1.09752144	1.31062746	1.411	1.98000883	2.8851434	2.45110068	2.20164264	2.68584355	2.25562637	2.08479838	2.13639023	1.83498655	1.44553502
d34646_1	PFD0985w::hypothetical protein::26% identity to 49% of (AF362369) histidine kinase DhkG [Dictyostelium discoideum]	2	12.88	26.84	23.97	2.86	8.37	0.89	-1.79	-1.79	2.6	2.21422338	1.70113393	1.41934456	1.08502769	1.09963429	0.822	1.21137318	0.7118915	1.03125284	0.719	0.89960051	1.19891034	0.669	0.707961386	0.81651658	0.76722799	0.654	0.56668873	0.552	0.45424823	0.75669007	0.55663271	0.4966137	0.47787286	0.379	0.37610287	0.27073151	0.304	0.32498626	0.37142939	0.62511291	1.00896599	1.47058822	1.42388265	1.48508696	2.00818059	2.57495843	2.96613321
d34948_1	NULL::::	2	34.30	66.12	61.47	4.65	13.21	0.93	-2.21	-2.21	2.315	1.65747117	1.66005182	1.50536554	1.08989876	1.24168622	1.517	1.37833667	1.84284896	1.27634877	1.185	1.1215966	1.08642351	0.88	0.906628311	0.87025015	0.75407555	0.837	0.66374134	0.68	0.63631911	0.49385952	0.29951711	0.2918905	0.2106575	0.291	0.16475303	0.0896462	0.122	0.10155821	0.15476225	0.18917891	0.25873388	0.56453348	0.62061644	0.7791671	1.65756663	1.7931465	2.43272955
d34948_2	PFD1170c::hypothetical protein::34% identity to 40% of (X04572) ring-infected erythrocyte surface antigen [Plasmodium falciparum]	2	35.48	68.88	63.97	4.91	13.02	0.93	-2.19	-2.19	2.336	1.87831242	1.49069298	1.1777271	1.05580137	1.20870992	1.212	1.32268213	1.70359414	1.26555833	0.967	1.15128213	1.18751924	0.702	0.854436123	0.70437695	0.71352207	0.734	0.62755225	0.512	0.63724803	0.45738125	0.29590849	0.2854929	0.199182	0.198	0.14228671	0.09143912	0.075	0.09253081	0.15851406	0.18424381	0.2539247	0.55160527	0.6608779	0.76268647	1.55683066	1.93898906	2.83420405
d34948_3	PFD1165w::hypothetical protein::40% identity to 90% of (AL034560) PFC0060c (MAL3P8.10), Serine/threonine protein kinase, len: 587 aa; Similarity to protein kinases; predicted using hexExon; alternatives exist for 5' donor [Plasmodium falciparum]	1	33.58	65.25	61.63	3.62	17.02	0.94	0.35	-1.93	3.076	2.3188324	2.8816152	3.0056708	2.39655962	2.7408417	2.511	2.84548375	2.98031358		2.328	1.63528517	1.68445473	1.378	1.176848984	0.86090516	0.74749926	0.583	0.47128105	0.365	0.31212148	0.29182609	0.22554	0.1983256	0.15491933	0.205	0.18888352	0.09412851	0.133	0.1767865	0.20916352	0.19493653	0.27219958	0.45033399	0.52732756	0.53470455	0.6907618	1.06512899	1.05884584
d35152_1	NULL::::	1	2.47	7.62	6.38	1.24	5.14	0.84	-1.02	1.71	0.603	0.64625103	0.92728142	1.01960047	1.13373828	1.20363663	1.078	1.4233339	1.05156921	1.40275048	1.309	1.24033871	1.23593127	1.214	1.300594869	0.9788854	1.20454793	1.368	1.10870308	1.069	0.94100914	1.0569342	0.84712825	1.2347368	1.27542052	1.018	1.01597697	1.18870859	0.906	1.2540558	0.75411423	0.82580703	0.79159104	0.77246283	0.80032022	0.61436089	0.34014785	0.41720543	0.33778433
d35303_1	PF07_0032::Cg8::99% identity to 99% of (AF030694) CG8 [Plasmodium falciparum]	1	2.49	7.40	4.96	2.44	2.03	0.67	2.17	0.27	1.199	1.19602939	0.76714517	0.80581331	0.7209163	0.8332869	0.35	0.77324211	1.01512862	0.7522442	0.313	0.67760434	0.70909423	0.299	0.388915768	0.49177895	0.56555661	0.576	0.51076007	0.699	0.64932417	0.57055741	1.34692491	0.7613144	0.94181121	1.299	1.02596207	1.49798801	1.694	1.36163219	1.56919535	1.23706553	1.34753226	1.31113983	1.3973689	1.04377259	1.2951784	1.1571772	1.14073299
d3593_1	PFE0095c::hypothetical protein::	2	1.31	3.82	2.72	1.10	2.46	0.71	0.92	0.92	0.729	0.74272376	0.88536096	0.88297909	0.75136037	0.86626328	0.993	1.04085731	1.30795423	1.17306929	1.336	0.89830977	0.92267683	1.095	1.068255666	0.7674555	0.96122705	0.964	0.83481719	1.157	0.99024256	1.04664542	1.31354493	1.4410594	1.49181582	1.532	1.55932913	1.42358171	1.424	1.59408765	1.56169171	1.11697812	1.34368485	1.26912298	1.29622421	0.91833679		0.72323578	0.55387531
d36666_4	PFB0640c::hypothetical protein, conserved::	2	3.38	6.62	5.63	1.00	5.65	0.85	-1.45	-1.45	1.448	1.30180065	1.54518968	1.12333156	1.19827981	1.29622401	1.168	1.30018358	1.27541808	1.37192074	1.067	1.29583763	1.30427776	0.882	0.934408002	0.67867827	0.68721705	0.789	0.56093134	0.554	0.58058312	0.517243	0.64684873	0.527802	0.60246408	0.7	0.69479179	0.8615	0.874	0.83653869	0.99892	0.7501355	0.97433988	1.09890106	1.1371421	1.078565	1.10678883	1.27552491	1.22375737
d3890_1	NULL::::	2	1.26	3.73	2.07	1.66	1.25	0.56	-1.37	-1.37	1.411	1.16929598	1.3121117	1.03098559	0.84512822	1.15417214	0.862	1.17940144	1.02554022	1.15303007	0.968	1.06996957	1.28861498	1.063	1.152436486	0.70437695	0.74530721	0.929	0.65387161	0.668	0.63631911	0.6341605	0.8453239	0.5933774	0.62459542	0.859	0.76219078	1.32048857	1.143	0.86963916	1.08990133	0.8694005	1.09745491	1.26373622	1.4366485	0.9219991	0.92886528	1.11055542	1.1032014
d40381_1	NULL::::	2	2.48	6.83	4.92	1.91	2.57	0.72	-1.25	-1.25	1.927	2.12937392	1.60807037	1.4535	1.56604452	0.70138148	0.945	1.02309526	0.9019028	0.96496896	0.899	0.91250725	0.86714539	0.65	0.827498231	0.78964979	0.50308235	0.844	0.78629086	0.7	0.76915653	0.75201338	0.67662	0.4782206	0.59836569	0.666	0.52671045		1.058	0.78463116	0.99329224	0.80359911	0.97145435	1.49428996	1.20980921	1.01538928	1.52150753	1.57318718	1.31929232
d4043_1	NULL::::	2	2.65	7.11	5.67	1.44	3.93	0.80	-0.77	-0.77	1.286	1.24484684	1.03795161	1.13724667	0.80372427	0.66840518	0.519	0.74363869	0.81861017	0.73528787	0.935	0.70987127	0.84721102	0.727	0.904944715	0.82586157	0.96232314	0.782	0.59629802	0.716	0.76079613	0.75388403	0.68834809	0.6725477	0.61066086	1.101	0.76468706	0.91977003	1.188	1.00505006	2.06255854	1.72975319	1.84480143	2.45959917	2.07788655	1.60777608	2.40850845	1.94735704	1.39208088
d4043_2	PFD0990w::ribosome recycling factor, putative::22% identity to 96% of RIBOSOME RECYCLING FACTOR (RIBOSOME RELEASING FACTOR) (RRF)	2	0.47	2.18	1.02	1.17	0.87	0.47	0.87	0.87	1.117	1.03214195	1.01112244	0.92851958	0.97299347	0.60498911	0.615	0.83363315	0.60907719	0.84627475	0.742	0.76278895	0.96396945	0.624	0.638933034	0.75694241	0.71790617	0.654	0.80767535	0.786	0.72828345	1.1289554	1.5805843	0.9476445	1.04017269	1.091	1.13330112	1.30614515	1.178	0.96442677	1.03737597	0.74602292	1.02531716	1.33807365	1.15579992	0.98975276	1.02698492	1.17749955	0.85412806
d4043_3	PFD0985w::hypothetical protein::26% identity to 49% of (AF362369) histidine kinase DhkG [Dictyostelium discoideum]	2	12.49	25.80	23.28	2.51	9.26	0.90	-1.74	-1.74	2.9	2.7477293	1.42362014	1.69005732	1.3992109	1.12753737	0.891	1.10006423	0.74572915	0.9880912	0.826	0.95509951	1.067913	0.701	0.880532217	0.69503203	0.81874186	0.855	0.80027303	0.671	0.47840048	0.58084613	0.55121976		0.44754474	0.464	0.37111036	0.25818104	0.321	0.39118715	0.43145839	0.68186659	1.08398915	1.56862739	1.61635228	1.60960723	1.78185147	2.98379584	3.04915759
d42243_37	PFD0070c::rifin::30% identity to 99% of rifin PFB0060w - malaria parasite (Plasmodium falciparum)	1	16.73	32.87	31.31	1.57	20.00	0.95	-0.67	2.99	1.2	1.49009674	1.16455154	2.67803265	1.37242	1.13641565	1.612	1.81765179	2.49877818	2.31685048	2.205	2.07024266	2.22268291	2.098	2.394946629	2.49277029	2.30278012	2.134	2.45099042	2.262	2.19878451	1.64619839	1.12048271	1.1859551	0.85410556	0.718	0.50257992	0.38458219	0.233	0.26555589	0.28888952	0.20809679	0.20390923	0.23378581	0.27299266	0.21516365	0.24333655	0.33352527	0.34233362
d42243_38	NULL::::	1	14.41	29.81	28.79	1.02	28.15	0.97	-0.70	3.03	1.267	1.28901506	1.26180705	1.88233939	1.37485549	1.51564366	1.671	1.81054705	2.233283	2.42937875	2.263	2.27933209	2.37646244	2.263	2.352856219	2.38413483	2.39484734	2.284	2.41562379	2.229	2.24708884	1.80240022	1.4614992	1.1603647	0.84263001	0.887	0.62572865	0.38189281	0.3	0.26329905	0.2973311	0.20480673	0.20487107	0.24779142	0.29557839	0.25453402	0.32183221	0.40883741	0.35370682
d42243_39	PFD0075w::hypothetical protein, conserved in P. falciparum::	2	21.76	38.71	35.76	2.94	12.15	0.92	2.29	2.29	0.344	0.6067321	0.3177574	0.779248	0.39090226	0.36908142	0.347	0.5269414	0.7678537	0.90176811	1.109	1.14353802	1.71293238	1.763	2.513641725	2.32572898	2.71927518	2.989	2.97162017	3.81	2.20250019	2.38324641	1.90085122	1.791328	1.15246869	1.191	0.81877265	0.54325598	0.442	0.38065518	0.39394025	0.35203728	0.34818462	0.32428355	0.38788527	0.34700862	0.30613307	0.26299482	0.2433867
d42243_42	PFD0080c::hypothetical protein::41% identity to 58% of (AY034640) glycoprotein gp2 [Equine herpesvirus 1]	2	11.88	31.97	29.81	2.15	13.85	0.93	-2.92	-2.92	0.813	0.71017874	0.77972131	0.85514879	0.59670437	0.6278189	0.711	0.9816504	1.54611899	2.23361032	2.507	2.59683821	2.90187574	2.911	3.212343131	3.39923221	3.46019835	3.59	2.76353271	2.116	1.28192754	0.96340017	0.48536207	0.439835	0.35246198	0.388	0.36278949	0.20439334	0.259	0.42654444	0.37049145	0.38082537	0.44244457	0.6022409	0.70015744	0.60886737	0.56909354	0.70649975	0.49473464
d42356_1	MAL8P1.23::ubiquitin-protein ligase 1, putative::31% identity to 49% of (AL356834) related to TOM1 protein [Neurospora crassa]	1	5.36	10.57	8.75	1.82	4.81	0.83	-0.69	2.98	1.002	1.1472118	1.29450506	1.58506132	1.61962617	1.61837763	1.291	1.67437117	1.44720905	1.92839656	1.651	1.94246587	2.40778782	1.537	1.892386553	1.44029324	1.50924705	1.688	1.06346663	1.266	0.81281638	0.89792638	1.10514602	0.8756715	0.91967982	1.012	0.94275345	0.89018674	0.911	0.826759	0.41082341	0.45896451	0.46264312	0.42555484	0.49884992	0.46786647	0.42256832	0.43872319	0.34233362
d44388_1	PF10_0009::pseudogene, stevor, putative::99% identity to 64% of (AF065200) unknown [Plasmodium falciparum]	2	61.46	120.09	110.02	10.07	10.92	0.92	2.36	2.36	0.069	0.068577	0.06874962	0.06704569	0.05601714	0.08497751	0.079	0.1586745	0.47502817	0.94801267	1.383	1.86760676	3.08270881	2.623	3.687123516	3.29643749	3.58076264	4.029	3.39355242	4.441	2.98466178	2.49174579	1.91618791	1.0332124	0.71967818	0.761	0.43767726	0.30390061	0.254	0.21289608	0.19697012	0.14723055	0.12311501	0.1077354	0.12765844	0.1455788	0.11120219	0.12552025	0.06710194
d4619_1	NULL::::	2	32.49	56.41	50.03	6.37	7.85	0.89	1.55	1.55	0.222	0.18248456	0.30601966	0.10879112	0.12542969	0.10400232	0.063	0.14564898	0.07288103	0.17881214	0.092	0.16649707	0.34173215	0.301	0.494983692	0.54551252	0.80997358	1.09	0.94502956	1.452	0.89642032	2.04745916	2.18142286	2.3631134	2.38772501	2.395	2.46047832	2.36038435	1.331	1.82353401	0.88824152	0.90805875	0.70021659	0.63671624	0.73256304	0.46328852	0.26557698	0.43633233	0.27523168
d46820_1	PFE1605w::protein with DNAJ domain::25% identity to 41% of (X04572) ring-infected erythrocyte surface antigen [Plasmodium falciparum]	1	15.90	37.91	33.03	4.88	6.78	0.87	-1.17	2.43	0.176	0.2010817	0.30350441	0.30360311	0.53581616	0.78382234	0.629	1.70042216	0.82902177	2.83787198	1.531	3.05115581	3.98829925	2.397	1.451278697	2.91446176	2.9669803	1.763	1.73296545	1.433	1.34137926	1.9735673	1.38030477	1.479445	1.55902942	0.911	1.05175675	0.85701765	0.712	0.40623284	0.42207884	0.31420149	0.3741542	0.3210515	0.38199333	0.29665116	0.19362263	0.25701767	0.18083403
d4722_1	MAL6P1.57::calcium-binding protein, putative::	2	7.39	17.19	15.11	2.08	7.28	0.88	0.91	0.91	0.587	0.5602392	0.47286325	0.52118536	0.49562995	0.39191117	0.262	0.33155864	0.22515032	0.2790086	0.252	0.21941475	0.2933201	0.286	0.573271924	0.26749971	0.31785159	0.664	0.44825161	0.623	0.61216683	0.76791412	1.27655637	1.0268148	1.16476386	1.632	1.75403732	1.90318874	1.94	1.96270632	1.81212523	1.72893073	1.89962612	1.46520146	1.34335961	1.20583206	0.9563388	0.98503515	0.61983996
d47995_1	NULL::::95% identity to 48% of hypothetical protein C0730w - malaria parasite (Plasmodium falciparum)	2	2.56	7.81	5.40	2.41	2.24	0.69	0.74	0.74	0.664	0.60789441	0.61874656	0.92345951	0.56260698	0.46801043	0.534	0.70811451	1.09321545	1.012755	0.979	0.69825519	0.70197481	0.595	0.714695822	0.56537056	0.69379334	0.485	0.82083506	0.837	0.97723756	0.68279822	1.10243952	0.9300511	1.0000084	1.189	1.10501017	1.45495785	1.522	1.40376012	1.91436197	1.91070695	1.64281583	1.36285279	1.5014597	1.00073992	1.16042754	0.82484739	0.52885427
d48327_1	NULL::::	1	9.35	16.95	15.05	1.90	7.94	0.89	-0.31	-2.54	2.008	1.62841315	2.70638742	2.23527792	1.79254861	2.21448853	1.88	2.05921594	2.14348315	2.4432522	2.076	1.64690133	1.9962853	1.496	1.507679926	1.39590466	1.47526979	1.178	1.13584491	1.234	0.9354355	0.99333111	1.04470127	0.7741096	0.62869381	0.825	0.55333721	0.49753642	0.458	0.34228877	0.3911264	0.45731945	0.38088705	0.32212884	0.46349834	0.45413263	0.51414658	0.59652008	0.50951982
d49176_1	PFD0225w::hypothetical protein::27% identity to 71% of (AC116965) CG5792 PROTEIN. 6/101 [Dictyostelium discoideum]	2	4.33	8.00	6.65	1.36	4.90	0.83	1.93	1.93	0.522	0.41611129	0.86272393	0.57558093	0.59792212	0.8332869	0.738	0.99112352	0.61428299	1.08828766	0.933	0.96671559	1.26156119	0.984	1.207995867	1.11905992	1.32949658	1.16	1.32995015	1.329	1.3766787	1.64526301	2.07226146	2.015244	1.68771907	1.441	1.56265753	1.48812689	1.125	0.93433547	0.61248331	0.64978845	0.69156007	0.78215902	0.88968115	0.68028334	0.5429283	0.77703012	0.49245999
d49176_11	PFD0240c::hypothetical protein::26% identity to 36% of (L22219) ransmission-blocking target antigen [Plasmodium falciparum]	2	24.94	43.09	40.84	2.25	18.13	0.95	-0.31	-0.31	1.278	1.04957676	0.63467639	0.87665403	0.69899654	0.54664634	0.402	0.41681657	0.50626288	0.34220945	0.219	0.19360126	0.19080046	0.112	0.195299682	0.08060035	0.0876832	0.156	0.08060304	0.117	0.10868516	0.15994314	0.28327825	0.2926902	0.39098688	0.604	0.65818003	0.95204268	1.149	1.45341079	2.14697445	2.0357295	2.23626875	2.40465425	2.01111152	2.05824623	2.91742205	3.03400401	2.44751474
d49176_14	PFD0245c::ATP-dependant RNA helicae-like protein::27% identity to 38% of ATP-DEPENDENT RNA HELICASE DBP6	1	6.08	11.35	10.34	1.01	10.21	0.91	-0.70	3.09	0.943	0.89498792	1.38253813	1.32699867	1.67320768	1.72491658	1.321	1.91238288	2.07841086	2.23361032	1.68	1.87664145	2.34228915	1.521	1.579233723	1.60032578	1.72516696	1.285	1.33735252	1.478	1.35438426	1.28702788	1.34060971	1.1179806	0.96722118	0.951	0.75470201	0.68579342	0.596	0.51230472	0.54588866	0.46307709	0.43571172	0.4190907	0.46055238	0.41934022	0.49583093	0.46502266	0.45265376
d49176_20	PFD0250c::hypothetical protein::91% identity to 80% of (AF488675) putative Sec24-like protein [Plasmodium falciparum]	2	1.02	2.73	1.83	0.90	2.03	0.67	0.04	0.04	0.977	0.98681135	0.9423728	1.45476492	0.89627431	0.95758235	0.932	0.96388834	1.10492847	1.18231826	0.949	0.71890595	1.00953374	0.797	0.854436123	0.72189874	0.79134088	0.924	0.73940951	0.857	0.79609557	0.73330654	0.93102907	0.8804697	0.93197499	1.211	1.04260378	1.40565238	1.137	1.57227141	1.34127274	1.43446961	1.44756318	1.44688648	1.41308074	1.12159777	1.07539058	1.16434977	0.64372367
d49176_26	PFD0255w::Plasmodium yoelii blood stage membrane protein ag-1::71% identity to 71% of (AF425649) protective antigen [Plasmodium falciparum]	2	9.21	19.75	18.40	1.34	13.71	0.93	-0.22	-0.22	1.475	1.1472118	1.04046686	0.781778	0.66977021	0.57201278	0.461	0.56246554	0.44379341	0.53797793	0.335	0.33944754	0.32179778	0.231	0.308102091	0.20208492	0.21591988	0.304	0.32652457	0.466	0.44867465	0.44522185	0.55573056	0.5957765	0.75164564	0.811	0.97437271	1.09368367	1.294	1.48274976	1.58701651	1.7445586	2.08045137	2.40142216	2.68573708	2.61675626	2.30123103	2.72797362	2.01192091
d49176_3	PFD0225w::hypothetical protein::27% identity to 71% of (AC116965) CG5792 PROTEIN. 6/101 [Dictyostelium discoideum]	2	4.96	8.91	7.54	1.37	5.50	0.85	1.86	1.86	0.534	0.49863613		0.67172193	0.78911107	1.01973011	0.592	0.76140074	0.56482798	0.99117422	0.936	0.90089117	1.17328042	0.913	1.18779251	1.11205122	1.21550832	1.052	1.16134171	1.182	1.3664604	1.79024079	1.73756016	1.9824564	1.6303415	1.688	1.64836232	1.52757124	1.252	0.94486748	0.63874599	0.66623877	0.62711708	0.67873301	0.77675252	0.6317571	0.51153005	0.6096698	0.41625948
d49176_31	PFD0265w::splicing factor::78% identity to 99% of (XM_109616) pre-mRNA processing 8 [Mus musculus]	1	3.28	6.52	5.78	0.74	7.76	0.89	-0.88	2.66	1.012	1.06236228	1.2525845	1.54711096	1.43209046	1.46998409	1.295	1.58674496	1.35220348	1.85440517	1.386	1.58753027	2.10450062	1.484	1.653312865	1.57929959	1.6911897	1.685	1.25592692	1.294	1.19832353	1.23464885	1.09251573	1.1187803	1.06558266	0.985	1.00682409	0.91528773	0.837	0.94486748	0.75786605	0.61359768	0.67328519	0.57638442	0.64713007	0.52921103	0.40686916	0.5212079	0.43673127
d49176_32	PFD0270c::hypothetical protein::	1	9.10	14.34	12.30	2.03	6.06	0.86	-0.75	-2.85	1.061	1.23322363	1.35906265	1.93040987	1.74627359	2.43771303	1.689	2.80640692	3.46184913	3.12304662	2.633	2.58135	1.88522242	1.828	2.013607094	1.88885164	1.52787982	1.54	1.59396621	1.41	1.73896256	1.61533218	0.97072414	1.3299011	0.87049913	0.86	0.6174078	0.44464514	0.535	0.57624876	0.60310379	0.52394335	0.40878031	0.43632837	0.54107539	0.60886737	0.60964961	0.40166481	0.38213985
d49176_35	PFD0280w::hypothetical protein::	2	4.14	8.14	7.26	0.89	8.19	0.89	1.80	1.80	0.57	0.5765117	0.71264852	0.98924017	0.7757157	0.85358001	0.826	0.96270422	1.22856598	1.21623084	1.209	0.97575028	1.28576725	1.111	1.320798326	1.02794647	1.3799143	1.274	1.30363083	1.665	1.47979032	1.21313603	1.54449793	1.3171059	1.31558481	1.61	1.41537827	1.31600626	1.319	1.27888114	0.91262826	0.9014786	0.78293451	0.65934064	0.67266178	0.59696469	0.45527481	0.48893129	0.35370682
d49176_36	PFD0285c::amino acid decarboxylase, putative::46% identity to 70% of probable adi - Mycobacterium tuberculosis (strain H37RV)	2	12.53	22.53	19.45	3.08	6.31	0.86	2.12	2.12	0.436	0.35683287	0.76630672	0.29474802	0.27399689	0.38049632	0.514	0.41444829	0.38783122	0.85244061	0.866	1.0415747	1.69869355	1.261	1.83345998	2.12364393	2.42005626	2.073	2.72487621	1.577	2.04458151	1.90248149	2.19585745	1.847307	1.68198135	1.551	1.59011636	1.13133501	1.054	0.76206269	0.60216584	0.47376977	0.57710162	0.55160527	0.59704868	0.54569165	0.44350046	0.43872319	0.46743895
d49176_39	PFD0295c::hypothetical protein::25% identity to 59% of (AC116965) CG5792 PROTEIN. 6/101 [Dictyostelium discoideum]	2	36.52	58.75	56.07	2.68	20.92	0.95	-0.65	-0.65	1.19	1.19021778	0.61623136	0.74256265	0.89505656	0.66586849	0.474	0.59443725	0.30584004	0.35916576	0.234	0.21167071	0.23066921	0.209	0.161627329	0.1168121	0.14248519	0.145	0.09623016	0.104	0.0817461	0.10008138	0.06675984	0.1247532	0.15164062	0.279	0.54751258	0.88929029	0.93	1.24653289	1.68925335	1.71906046	2.77008779	3.40012912	3.81993342	2.86305002	3.08749582	3.26830832	2.74776741
d49176_43	PFD0305c::vacuolar ATP synthase subunit b::100% identity to 79% of VACUOLAR ATP SYNTHASE SUBUNIT B (V-ATPASE B SUBUNIT) (VACUOLAR PROTON PUMP B SUBUNIT)	1	1.61	4.62	3.56	1.06	3.36	0.77	-1.60	2.08	0.562	0.57999869	0.67324321	0.93610963	0.73552942	0.93602087	0.833	1.30492007	1.40426131	1.54456693	1.296	1.32165126	1.62607547	1.303	1.420973561	1.4052495	1.20673999	1.362	1.40397337	1.4	1.54946023	1.03635676	1.27926286		1.34099487	1.369	1.11832357	1.1976732	1.192	1.18785485	1.26998834	0.88338326	0.84064468	0.88127559	0.92012273	0.77367358	0.84252008	0.72204029	0.60164279
d49176_44	PFD0300w::hypothetical protein::30% identity to 39% of (AC116960) ATP-dependent RNA helicase A [Dictyostelium discoideum]	1	0.60	2.28	1.19	1.09	1.09	0.52	2.93	0.46	0.882	0.8868517	0.66653596	0.96773493	0.78180451	1.00704691	0.683	0.71166695	0.89018977	0.87556294	0.999	0.78602111	1.08215183	0.822	1.08509183	0.94150552	1.1431697	0.981	1.02563254	1.083	1.11007498	0.97368895	1.020343	0.9780331	0.93935216	1.006	1.03095452	1.08292605	1.257	1.03890285	1.48853142	1.41143914	1.65916712	1.64619691	1.84319145	1.2854884	1.18135968	1.29345636	0.88824772
d49176_46	PFD0310w::sexual stage-specific protein precursor::100% identity to 100% of SEXUAL STAGE-SPECIFIC PROTEIN PRECURSOR	1	5.05	12.74	10.66	2.08	5.12	0.84	-0.85	-3.08	0.591	0.51025937	0.61539296	0.76533289	0.73552942	0.69884487	1.093	1.36767936	2.13957894	2.30297703	2.075	2.72203353	2.96737441	2.075	2.474918508	1.60266199	1.79531353	2.214	1.26908663	1.316	1.00696336	0.72301782	0.98515873	0.6509558	0.68197294	0.71	0.74887738	0.70103329	0.773	0.71993484	0.66594661	0.60619502	0.52900981	0.59900882	0.57348098	0.52097072	0.57040178	0.5977155	0.45379107
d49176_53	NULL::::	1	1.56	4.01	3.10	0.92	3.38	0.77	-0.75	-2.12	0.829	0.76015857	0.86356228	1.28145818	1.14226266	1.39642136	1.381	1.91593532	2.64323873	2.21665394	1.987	1.70498165	1.89518956	1.525	1.363730584	1.38305528	1.31963216	1.086	0.97792873	1.143	1.12679578	0.86518951	0.74789064	0.8932649	0.85738424	0.872	0.77217579	0.81757334	0.806	0.75529209	1.05332124	0.80195409	0.79640022	0.96638655	0.99769984	0.88079759	1.012594	1.11533716	0.77679027
d49176_57	NULL::::39% identity to 74% of HYDROXYACYLGLUTATHIONE HYDROLASE CYTOPLASMIC (GLYOXALASE II) (GLX II)	3	1.76	6.09	3.32	2.77	1.20	0.55	2.68	-1.70	1.061	1.12396538	0.99938475	1.29537337	1.48323662	1.4788623	1.527	2.24986217	2.03416161	2.59277615	2.319	1.85340929	1.97919874	1.836	1.448753252	1.48000926	1.24510148	1.172	1.00507056	0.97	0.95029846	1.0251326	0.61888175	1.0004247	0.85000707	0.697	0.62323242	0.68848282	0.676	0.83729101	1.13586105	0.84801504	0.99646211	1.45011844	1.40326087	1.17836428	1.12117967	1.28987004	1.00994106
d49176_6	PFD0230c::protease, putative::30% identity to 37% of (AC115586) ERYTHROCYTE MEMBRANE PROTEIN PFEMP3 [Dictyostelium discoideum]	2	50.29	81.43	79.04	2.39	33.05	0.97	-0.64	-0.64	1.497	1.42151986	0.74450809	0.73497252	0.67098796	0.61006241	0.406	0.46299796	0.30974439	0.34375094	0.223	0.18456653	0.19364823	0.111	0.109435166	0.0665829	0.06357032	0.102	0.061686	0.055	0.03901519	0.04863768	0.04601016	0.0975634	0.16557516	0.231	0.41770715	0.71089435	0.943	1.12391077	1.51385611	1.79308711	2.64312524	3.59620772	3.99472703	3.28422123	3.45511734	4.10032841	3.41878697
d49176_61	PFD0320c::hypothetical protein::31% identity to 100% of (AL035475) hypothetical protein MAL4P2.01 [Plasmodium falciparum]	1	2.76	8.49	5.44	3.05	1.79	0.64	-0.16	-1.64	0.911	1.237873	1.35906265	1.38898434	1.69878076	1.72111159	1.348	2.45590207	1.23637463	2.57427821	1.822	1.87276939	2.65981536	1.142	1.140651211	0.99991158	0.97218751	0.833	0.60287782	0.706	0.42080666	0.68747491	0.67120706	0.671748	0.84344973	0.746	0.90281334	0.95562848	0.935	0.72820994	0.4755422	0.67364143	0.9425993	0.93945267	1.13419611	1.06757795	0.6907618	0.9049413	0.59026959
d49176_68	PFD0320c::hypothetical protein::31% identity to 100% of (AL035475) hypothetical protein MAL4P2.01 [Plasmodium falciparum]	1	3.25	10.43	5.69	4.74	1.20	0.55	-0.43	-1.88	0.794	1.27971647	1.16790514	1.06640595	1.93746248	2.12570599	1.478	3.2765098	1.02944459	3.26332179	1.601	2.16833393	3.25215094	1.347	1.138967615	1.29427811	1.18701126	0.827	0.58725071	0.678	0.42916706	1.06161089	0.64143578	0.8204922	1.0491891	0.776	1.09252889	0.89287614	0.978	0.61085378	0.53369526	0.48117243	0.956065	0.98793361	1.03010544	0.86706375	0.54554483	0.6503145	0.62097727
d49176_7	PFD0230c::protease, putative::30% identity to 37% of (AC115586) ERYTHROCYTE MEMBRANE PROTEIN PFEMP3 [Dictyostelium discoideum]	2	55.24	90.35	86.25	4.10	21.05	0.95	-0.66	-0.66	1.742	1.12745237	0.84511729	0.74382764	0.68316559	0.54537804	0.432	0.46536624	0.4763296	0.30367234	0.209	0.21425204	0.1950721	0.086	0.154051046	0.04906108	0.06357032	0.129	0.02631936	0.076	0.03065479	0.03928428	0.05503176	0.063976	0.12377152	0.233	0.37693497	0.65889958	0.958	1.31649525	1.75115824	2.08837069	2.75758391	3.10170211	3.25529028	3.46825502	4.18512678	4.56893731	3.4233362
d49942_10	PFD0110w::reticulocyte binding protein, putative::32% identity to 100% of (AF411933) normocyte-binding protein 1 [Plasmodium falciparum]	2	79.19	136.41	128.83	7.59	16.98	0.94	-1.31	-1.31	2.744	3.11502304	1.39343737	1.50157048	1.78524198	1.01085183	0.742	1.09769591	0.4099558	0.61659361	0.393	0.5111073	0.41435026	0.144	0.119536882	0.12031646	0.1041238	0.095	0.0493488	0.047	0.04365985	0.09914604	0.04149936	0.0487817	0.0467217	0.039	0.0416043	0.0708205	0.132	0.25577622	0.42864451	0.61688775	1.49757869	2.453135	2.28705005	2.60851589	3.22093844	5.36868083	6.11537485
d49942_3	PFD0100c::hypothetical protein::25% identity to 81% of (AL031746) hypothetical protein, MAL1P3.07 [Plasmodium falciparum]	2	45.98	81.95	76.91	5.04	15.26	0.94	-1.07	-1.07	3.696	3.29169592	1.98954685	1.2359177	1.50880955	0.95885065	0.813	0.95559934	0.4711238	0.62584249	0.388	0.3820398	0.38872033	0.153	0.200350547	0.09695404	0.13810104	0.2	0.05675112	0.081	0.04365985	0.12346488	0.0857052	0.1063601	0.12950929	0.147	0.19470812	0.21604734	0.318	0.44911295	0.61248331	0.83814487	1.73996134	2.35401843	2.19670714	2.47758662	2.24628415	4.03577497	4.03180303
d49942_6	PFD0105c::hypothetical protein::31% identity to 41% of (AL031746) hypothetical protein, MAL1P3.12 [Plasmodium falciparum]	2	46.61	81.27	78.00	3.27	23.82	0.96	-1.13	-1.13	3.88	3.18011306	1.70448752	1.73306782	1.21289293	0.8649949	0.936	0.87507801	0.74963344	0.63354994	0.464	0.42592277	0.40723084	0.162	0.237390142	0.11564398	0.13810104	0.196	0.07073328	0.082	0.05573598	0.10662876	0.07578144	0.087967	0.11065667	0.152	0.16974554	0.22232257	0.311	0.47694742	0.68095389	1.03225883	1.46487623	1.87675065	1.79507401	2.00239536	2.34309546	3.63769651	3.90101111
d49942_9	PFD0110w::reticulocyte binding protein, putative::32% identity to 100% of (AF411933) normocyte-binding protein 1 [Plasmodium falciparum]	2	78.10	136.54	128.20	8.34	15.37	0.94	-1.34	-1.34	3.123	4.20179404	1.38421493	2.3706343	1.84734794	1.6640372	0.902	1.16163939	0.49845418	0.66129662	0.445	0.48787514	0.48981611	0.159	0.121220491	0.16937754	0.1315248	0.101	0.05263872	0.051	0.05666491	0.12252954	0.04601016	0.0551793	0.05819721	0.044	0.05491768	0.08068158	0.138	0.22869402	0.4746042	0.69255932	1.44756318	2.60288714	2.35775321	2.25967606	3.50352292	4.93713017	6.40766631
d52830_1	MAL7P1.145::DNA mismatch repair protein pms1 homologue, putative::55% identity to 51% of hypothetical protein F38B7.7 - Caenorhabditis elegans (fragment)	2	0.67	1.77	1.34	0.43	3.08	0.76	0.06	0.06	0.879	0.92055902	0.94488805	1.30549335	1.07041457	1.06031639	1.028	1.26821177	0.85765355	1.05899947	0.952	0.83764806	0.8785364	0.908	0.851910678	0.63662596	0.73544284	0.765	0.80274049	0.81	0.94379596	0.75294871	0.83359586	1.0787953	1.15656708	1.232	1.29306166	1.29090533	1.32	1.41353972	1.15274421	1.03719397	1.19940947	1.25619477	1.28738626	1.14082519	0.91054963	0.93004531	0.90644483
d53895_3	NULL::::54% identity to 42% of (AF360330) putative ribose 5-phosphate isomerase [Arabidopsis thaliana]	2	3.64	7.19	5.93	1.26	4.70	0.82	1.12	1.12	0.751	0.77178178	0.6799505	0.83111355	0.63080176	0.51367001	0.429	0.61693593	0.59085693	0.6643796	0.533	0.49303785	0.75608243	0.507	0.69701786	0.46257591	0.71790617	0.803	0.81178775	0.846	0.93729334	1.06441693	1.62388796	1.4770459	1.43853664	1.254	1.363789	1.58584133	1.376	1.65803173	1.24466365	1.48382068	1.25904334	1.2034044	1.15776387	0.86248575	0.77972358	0.74714437	0.49473464
d54346_3	PFE1275c::RNA methyltransferase, putative::26% identity to 95% of (NC_003366) probable rRNA methylase [Clostridium perfringens]	2	8.91	16.12	14.94	1.18	12.68	0.93	1.56	1.56	0.962	0.83919649	0.66737436	0.4554047	0.33001404	0.37415468	0.382	0.32682208	0.27460531	0.28979898	0.377	0.30718066	0.4997833	0.544	0.782882376	0.66933335	1.02698945	1.109	1.26250677	1.421	1.50580044	1.69577139	2.42771255	1.8361112	1.74017844	1.703	1.94375287	1.49978091	1.491	1.09005807	0.9857886	0.89325343	0.8223698	0.73906483	0.82192397	0.79931009	0.63189008	0.69334996	0.62325188
d55287_1	MAL8P1.139::hypothetical protein::24% identity to 60% of (AC116965) CG5792 PROTEIN. 6/101 [Dictyostelium discoideum]	1	2.56	6.67	4.59	2.07	2.22	0.69	-2.94	1.57	0.438	0.54396669	0.48040894	0.5730509	0.47858126	0.53523145	0.484	0.65364416	0.43988909	0.87093846	0.711	0.84926414	1.36265701	0.837	0.957136803	1.06532635	1.10261629	1.006	0.95489929	1.015	0.9725929	1.16356292	1.27294777	1.3962762	1.49673383	1.251	1.42037082	1.48991979	1.532	1.37442106	0.85072338	1.03801642	1.39562401	1.3930187	1.41209871	1.1948449	0.74963357	0.98623056	0.52089302
d56259_1	PF10_0316::phosphatidyl-inositol glycan, class A, putative::49% identity to 92% of (AY039602) AT3g45100/T14D3_40 [Arabidopsis thaliana]	2	13.09	28.26	26.30	1.96	13.40	0.93	1.10	1.10	0.474	0.49166222	0.36554675	0.41239424	0.2569482	0.29044551	0.21	0.2024876	0.15357075	0.1541484	0.216	0.11228872	0.1423884	0.192	0.271904319	0.21259802	0.31017931	0.507	0.54530423	0.787	0.87412594	1.03261533	1.5742692	1.4226663	1.67378456	1.809	1.94375287	2.07710238	2.173	1.6843617	1.83651192	1.40156896	1.47064729	1.38655453	1.19016947	0.86889491	0.84906137	0.80452504	0.67101936
d56327_1	PFI1290w::protein kinase, putative::	1	1.92	4.05	3.46	0.58	5.93	0.86	2.18	0.47	1.303	1.04957676	1.16455154	0.8387036	0.72213405	0.72801626	0.703	0.67259041	0.50756431	0.65821365	0.458	0.58338509	0.60942236	0.571	0.620413223	0.49177895	0.65433588	0.642	0.61357007	0.809	0.68555253	0.77446153	1.11597191	1.0220166	1.18853459	1.138	1.30221464	1.45585425	1.352	1.30370647	1.04300373	1.06927206	1.23115005	1.23895707	1.16758374	1.04743501	1.04268401	1.2241214	1.194187
d56400_4	PF08_0107::erythrocyte membrane protein 1 (PfEMP1)::35% identity to 89% of (AL035475) var, MAL4P2.56 [Plasmodium falciparum]	2	4.54	11.82	9.23	2.59	3.56	0.78	-1.41	-1.41	3.035	1.95967488		1.4421148	1.17027123	0.92714266	0.768	0.89994487	0.66503939	0.770742	0.756	0.61565197	0.83439606	0.915	0.90241927		0.53048336	0.832		0.696	0.35299454	0.42932105	0.45649294	0.4358365	0.69754684	0.526	0.63904205	0.29852185	0.855	0.62514715	0.69502317	0.94671709	1.0897602	1.18077994	1.14303407	1.0941301	0.9432562	1.53971511	2.00054758
d56470_1	PFI1520w::hypothetical protein::23% identity to 50% of (AC116965) CG5792 PROTEIN. 6/101 [Dictyostelium discoideum]	2	17.55	32.71	29.03	3.68	7.88	0.89	-1.50	-1.50	2.294	1.2227628	1.81348092	1.3839242	1.367549	1.20363663	0.925	1.60095457	1.24678623	1.541484	0.8	1.18871168	0.79310336	0.552	0.627147709	0.37379871	0.25318525	0.437		0.327	0.27031951	0.33298105	0.47453618	0.3342746	0.27787117	0.318	0.35030821	0.33258739	0.498	0.35808672	0.56746158	0.46636712	0.92624807	1.10751991	1.1518719	1.31844965	2.68716796	2.21991536	2.69317616
d56470_2	PFI1520w::hypothetical protein::23% identity to 50% of (AC116965) CG5792 PROTEIN. 6/101 [Dictyostelium discoideum]	2	23.59	42.37	38.28	4.09	9.35	0.90	-1.52	-1.52	2.15	2.16540593	1.26432229	1.66096202	1.7036519	1.12373238	0.901	1.29899939	0.70017847	1.02508689	0.666	0.71245258	0.85860203	0.537	0.618729627	0.31072019	0.32442784	0.642		0.436	0.23037538	0.26844258	0.20298599	0.2311133	0.30655996	0.324	0.28706967	0.16853485	0.444	0.43181044	0.45959698	0.65307852	1.27635639	1.8218056	1.64581189	1.45853492	1.64448404	2.83675765	3.83390915
d56736_1	PFL1955w::erythrocyte membrane protein 1 (PfEMP1)::39% identity to 82% of variant-specific surface protein 1 homolog PFB1055c - malaria parasite (Plasmodium falciparum)	1	4.68	11.05	8.50	2.54	3.34	0.77	0.09	-1.98	1.312	1.08560877	1.50075387	1.30675842	1.72313601	1.31905379	1.097	2.40380011	1.81942291	2.78854458	1.348	2.02248777	2.0973812	1.358	1.149911141	1.1447586	0.88231221	0.844	0.63084218	0.648	0.55178619	0.60329428	0.65767462	0.6013744	0.53688972	0.806	0.83957473	0.46616022	0.632	0.46491087	0.58528268	0.57905196	0.62807891	0.73152339	0.77773449	0.66288714	0.98381224	0.82843371	1.02700086
d56950_2	MAL6P1.245::hypothetical protein::	1	4.84	10.80	9.76	1.04	9.38	0.90	-1.09	2.32	0.531	0.58232331	0.5198142	0.779248	1.02048623	1.11485417	1.015	1.48372494	1.72441734	1.85594673	1.544	1.71143502	1.96353596	1.305	1.513572564	1.31179991	1.56952932	1.23	1.23947733	1.391	1.26056207	1.28796316	1.55081302	1.2483317	1.0672221	1.213	1.10334602	0.9000478	0.899	0.76732865	0.8357161	0.55602149	0.58671997	0.52790347	0.54500335	0.46786647	0.45527481	0.35743386	0.31844988
d57574_1	PFE1615c::hypothetical protein::	2	27.26	57.95	52.89	5.07	10.44	0.91	2.51	2.51	0.114	0.1162322	0.083841	0.15812662	0.14856721	0.20166303	0.211	0.43931519	0.92923314	1.45207788	1.54	1.82501449	2.94174432	2.626	2.770393326	2.84087018	3.8788856	3.252	2.94530095	2.935	2.06873379	1.76405127	1.30993634	1.1219791	0.81640028	0.924	0.64569876	0.50112227	0.443	0.33551823	0.24668165	0.27718824	0.23468799	0.21008402	0.23371315	0.32869681	0.33491483	0.24267249	0.24224937
d5782_1	MAL6P1.168::hypothetical protein::24% identity to 98% of (AL035475) hypothetical protein MAL4P2.12 [Plasmodium falciparum]	1	5.49	11.72	10.25	1.46	7.01	0.88	-0.98	2.72	0.525	0.8461704	0.736124	1.2346527	1.34806474	1.84794372	1.097	1.90883044	1.19733126	2.22281998	1.626	1.49589238	2.14864088	1.571	1.968149492	1.79072948	2.68748997	1.73	1.55530971	1.621	1.38503916	2.06897198	0.8408131	1.487442	1.31230604	0.97	0.93276845	0.79874762	0.657	0.81923618	0.5768411	0.52805593	0.55786486	0.46757162	0.50670578	0.51181482	0.39117003	0.42437799	0.3673547
d61496_1	MAL6P1.147::hypothetical protein::22% identity to 81% of hypothetical protein C0425w - malaria parasite (Plasmodium falciparum)	2	45.54	71.92	68.82	3.11	22.15	0.96	-0.71	-0.71	1.597	1.1925424	0.71935576	0.82225842	0.77936894	0.73689446	0.619	0.57667519	0.54140196	0.45936224	0.281	0.26071636	0.2320931	0.159	0.1868816	0.08877719	0.08987528	0.168	0.05263872	0.103	0.06595425	0.07295652	0.06405336	0.0943646	0.118 03377	0.245	0.31952103	0.68848282	0.893	1.59183078	1.4425717	1.98062093	2.28339873	2.94225372	3.609788	3.88210139	3.91300857	4.49242957	3.20724514
d6287_21	PFD0145c::hypothetical protein::23% identity to 26% of (AF282242) chloroquine resistance marker protein [Plasmodium falciparum]	2	3.71	7.51	6.37	1.14	5.60	0.85	1.14	1.14	0.599	0.66252353	0.64557568	0.58949605	0.61862413	0.78509072	0.558	0.49378554	0.38392685	0.52410457	0.589	0.4749684	0.56101029	0.597	0.731532036	0.48710645	0.64447152	0.71	0.88334352	0.766	0.87505486	0.89792638	1.63832255	1.3578906	1.38361812	1.422	1.70827254	1.74541154	1.908	1.25932176	1.34502462	0.92286406	1.22345535	1.13876322	0.99475386	0.93573294	0.74570876	0.76746673	0.61415336
d6287_27	PFD0160w::hypothetical protein::23% identity to 89% of hypothetical protein C0425w - malaria parasite (Plasmodium falciparum)	1	1.36	4.10	2.67	1.42	1.88	0.65	-0.47	-2.34	1.139	1.39827331	1.7262862	1.67740721	1.54534258	2.00267885	1.494	1.54885247	1.18822109	1.88369345	1.522	1.60043701	1.68303095	1.376	1.163380012	1.19849217	1.07083108	1.093	0.96476902	0.998	0.93729334	1.21126526	0.93644207	1.1851554	1.07377944	1.183	1.01015239	0.88391153	0.973	0.8538412	0.68564365	0.65883612	0.76177411	0.73044598	0.77773449	0.72606285	0.61619091	0.74355806	0.67784333
d6287_29	PFD0165w::ubiquitin-specific protease, putative::26% identity to 46% of (AF303215) deubiquitinating enzyme [Kluyveromyces lactis]	1	0.47	2.34	1.26	1.08	1.17	0.54	-2.26	2.28	0.993	1.03911586	0.58353334	0.75521276	0.65393927	0.70518647	0.678	0.88573525	0.92923314	1.13607369	0.98	0.94477409	1.13483554	1.064	1.175165387	1.14008611	1.56514509	1.118	1.276489	1.285	1.49836896	1.31508806	0.88321462	1.2419341	1.29673219	1.022	0.9410893	0.94038866	0.842	1.0133252	1.12554364	0.94918465	1.18882924	1.04072399	0.99868176	0.8716417	0.8935423	0.91928643	0.90758213
d6287_30	PFD0170c::hypothetical protein::26% identity to 77% of (AC117080) hypothetical protein [Dictyostelium discoideum]	2	11.37	23.05	20.69	2.37	8.74	0.90	1.16	1.16	0.46	0.46027951	0.40327522	0.33269843	0.31661863	0.32215354	0.244	0.3244538	0.15747509	0.17418769	0.157	0.15746235	0.23494087	0.311	0.361977876	0.29903899	0.38361399	0.461	0.65551655	0.822	0.64746633	1.06067551	1.63110525	1.5946018	2.03362356	1.396	1.93127169	1.92201458	1.826	1.19387313	1.47071027	1.05364429	1.48988399	1.29067004	1.20980921	0.94214215	0.75486663	0.96232196	0.54136481
d6287_31	PFD0175c::hypothetical protein::34% identity to 28% of (AC115682) hypothetical protein [Dictyostelium discoideum]	2	12.69	26.72	23.51	3.22	7.31	0.88	1.21	1.21	0.522	0.46144185	0.419205	0.4263094	0.27034361	0.31581193	0.204	0.19893518	0.18220258	0.18497808	0.397	0.1239048	0.16801831	0.259	0.399017472	0.2499779		0.646	0.87923112	0.967	1.16859773	1.11398993	1.74928825	1.7705358	1.6934568	1.868	1.69828743	1.91215335	1.711	1.98452256	1.74646848	1.69932011	1.62454101	1.26804571	1.14696197	0.90094058	0.67506264	0.78061644	0.45265376
d6287_34	PFD0180c::CGI-201 protein, short form::34% identity to 97% of (AB006698) CRN (crooked neck) protein [Arabidopsis thaliana]	1	3.78	7.90	7.09	0.81	8.78	0.90	-0.86	2.64	0.879	0.97286353	1.14526811	1.21820752	1.22750613	1.20997823	1.166	1.630558	1.55913345	1.96847499	1.564	1.79016618	2.07032733	1.412	1.423499006	1.44730188	1.40293117	1.354	1.38176636	1.321	1.25684639	1.1738517	1.42902143	1.047607	1.03279553	1.072	1.07089463	0.88480798	0.854	0.69586178	0.63593211	0.5173632	0.55017022	0.56022406	0.57740894	0.48984067	0.39247832	0.41361911	0.39465039
d6287_38	PFD0180c::CGI-201 protein, short form::34% identity to 97% of (AB006698) CRN (crooked neck) protein [Arabidopsis thaliana]	1	4.00	8.10	7.17	0.94	7.66	0.88	-0.85	2.94	1.158	1.07398556	1.54099763	1.5319307	1.19462649	1.67798862	1.506	1.72410489	1.96778782	2.42321289	1.769	1.75144597	2.04612136	1.536	1.700454164	1.80007447	1.61446697	1.575	1.499381	1.409	1.29957731	1.31041136	1.26392618	1.2867173	1.15984575	1.244	0.95939516	0.78081839	0.853	0.83653869	0.61060742	0.55437648	0.56363592	0.538677	0.53223749	0.43948319	0.44088397	0.45187291	0.44582982
d6287_49	PFD0185c::hypothetical protein, conserved::35% identity to 93% of (AP003604) ORF_ID:all8511~hypothetical protein [Nostoc sp. PCC 7120]	2	32.18	55.33	51.78	3.55	14.57	0.94	-1.22	-1.22	2.536	2.51526485	1.40182156	1.84818395	1.5672622	1.3025656	0.897	1.14861389	0.87066808	0.94338819	0.745	0.65050021	0.65213888	0.371	0.34850893	0.27217219		0.235	0.15380377	0.147			0.1217916	0.1967262	0.24344466	0.244	0.30454347	0.39354683	0.466	0.50779103	0.81320524	0.8751581	1.37254002	1.84873942	1.69883926	1.44937892	2.02780449	2.55104983	2.24279702
d6287_53	PFD0190w::hypothetical protein::23% identity to 90% of (AL035475) hypothetical protein MAL4P2.14 [Plasmodium falciparum]	1	3.68	12.44	7.53	4.91	1.53	0.61	2.09	-0.29	1.327	1.10769288	0.87110802	0.89942427	0.71360973	0.76099263	0.517	0.55536074	0.46461657	0.42390811	0.78	0.33299413	0.29901563	0.418	0.698701456			0.76	0.34790905	0.49	0.35485241	0.39471347	0.53949167	0.6805447	0.67623517	0.833	0.88201111	1.45764725	1.403	1.2540558	1.73427508	1.74702617	2.09295525	2.18595131	2.48639368	1.39902152		1.80390531	1.38298229
d6287_54	PFD0190w::hypothetical protein::23% identity to 90% of (AL035475) hypothetical protein MAL4P2.14 [Plasmodium falciparum]	2	5.77	12.27	11.21	1.06	10.57	0.91	-0.15	-0.15	1.078	0.92753293	0.92476627	0.87285897	0.63689057	0.57328108	0.595	0.64061867	0.43858766	0.47786004	0.403	0.35751699	0.38160092	0.433	0.478147528	0.29903899	0.41759125	0.537	0.39890281	0.361	0.40501478	0.4835708	0.60174072	0.5989753	0.71312073	0.874	0.96854813	1.28731942	1.547	1.67082051	1.75115824	1.40897167	2.06506196	2.08575733	2.60030423	1.60777608	1.88912889	1.57079635	1.39208088
d6287_55	PFD0195c::hypothetical protein::	2	33.90	60.12	54.62	5.50	9.94	0.91	-0.94	-0.94	2.468	1.81322225	0.95075689	0.95887987	0.83660384	0.74957774	0.557	0.47247105	0.54270339	0.30213086	0.293	0.26846041	0.28050514	0.161	0.356085214	0.08176847	0.17317433	0.286	0.082248	0.244	0.1068273	0.13843032	0.12088944	0.07997	0.10491892	0.176	0.2080215	0.42761237	0.65	1.13143359	1.3234517	1.65325916	2.20164264	2.46390853	2.541385	2.02711625	2.80491165	4.16966323	3.7326876
d6287_6	PFD0125c::rifin::52% identity to 97% of (AF065200) unknown [Plasmodium falciparum]	2	7.65	12.90	11.57	1.33	8.71	0.90	2.87	2.87	0.566	0.39635179	0.67659685	0.62744644	0.86095917	0.68108838	0.927	0.60391037	0.65983367	1.09753663	1.258	1.10610847	1.53779478	1.556	1.4967364	1.96828382	2.72804365	1.6	1.89992875	1.924	1.77797779	1.32444145	1.32437093	0.975634	0.85082679	0.894	0.66899716	0.57373567	0.739	0.38592119	0.40800956	0.37506775	0.37511603	0.4406378	0.52830953	0.48068473	0.56778525	0.77344387	0.79271277
d6287_62	PFD0205c::hypothetical protein::	2	3.69	8.88	6.95	1.93	3.60	0.78	0.83	0.83	0.612	0.6218423	0.58772539	0.73623759	0.58818002	0.71533306	0.617	0.47839177	0.58044537	0.37303913	0.552	0.26200702	0.355971	0.643	0.611153343	0.39949739	0.40005461	0.867	0.60123289	0.871	0.66697389	0.75014267	1.19355764	1.1051854	1.38525756	1.405	1.664172	1.53922526	1.634	1.30746788	1.73052331	1.1737318	1.49373128	1.44473167	1.3030981	1.12068214	1.03875927	1.01611638	0.89279701
d6287_63	PFD0210c::hypothetical protein::	1	2.27	6.74	4.83	1.91	2.53	0.72	-0.93	1.63	0.703	0.80548917	1.12430778	0.83617361	1.41382402	1.2619794	1.096	1.55832559	0.98519542	1.89294242	1.243	1.47266022	1.73286684	1.209	1.096877105	1.17863402	1.14645784	1.007	0.91459775	0.854	0.88341526	1.23371347	0.87148658	1.2099461	1.29509286	0.903	1.04093962	1.03451719	0.863	0.70413688	0.85916496	0.72216994	0.92047707	0.88450761	0.87495128	0.73155643	0.36500484	0.53913939	0.3730413
d6287_70	PFD0220c::pf52 protein::100% identity to 100% of (AF390553) Pf52 [Plasmodium falciparum]	2	2.10	6.94	4.57	2.37	1.93	0.66	1.97	1.97	1.361	1.26228165	1.52087575	1.44970493	1.60379523	2.27536791	1.145	1.49201387	1.35350483	1.3857941	1.507	1.05964415	1.02946812	0.723	1.142334807	0.77563231	1.14645784	0.855	1.7691545	1.849	1.4937243	1.50028533	2.30772536	2.0680242	1.5311604	1.555	1.2614424	0.78619715	0.76	0.84330928	0.66313279	0.66623877	0.62326973	0.42447747	0.64222014	0.79106978	0.74309227	0.69334996	0.62552656
d63068_1	PFD0385w::hypothetical protein::100% identity to 100% of (AL035475) hypothetical protein MAL4P2.14 [Plasmodium falciparum]	2	52.01	89.35	85.84	3.50	24.50	0.96	-0.39	-0.39	1.383	1.22160042	0.69420349	0.76659789	0.6015754	0.5263532	0.41	0.4618138	0.34618491	0.28517454	0.189	0.19747327	0.1509317	0.058	0.061452056	0.0502292	0.06685844	0.04	0.02796432	0.022	0.03529945	0.05986176	0.16329095	0.2303136	0.38934752	0.462	0.7430528	1.1187846	1.117	1.9860272	1.74740647	2.08508067	2.56521667	4.16828258	3.93875402	3.23477946	4.08308265	3.62813319	2.70000014
d64289_1	PFD0115c::hypothetical protein::25% identity to 39% of RING-INFECTED ERYTHROCYTE SURFACE ANTIGEN	3	0.45	1.84	0.74	1.10	0.67	0.40	0.11	-2.18	1.487	1.88993563	1.33223348	1.58759131	1.47227667	1.42305614	1.026	1.60687526	1.20904429	1.6725102	1.109	1.40683579	2.3138115	1.191	1.202945078	1.38655967	1.86655606	1.359	1.28964861	1.612	1.38782586	1.5601471	1.78447252	1.2851179	1.24345301	1.099	0.97270856	0.94307807	0.994	1.0268663	0.94076688	0.92450907	1.17343995	1.2831286	1.31488192	1.12892251	1.2389232	1.37474562	1.12253581
d65681_1	NULL::::	1	8.00	15.49	13.78	1.71	8.04	0.89	-0.62	3.02	1.268	1.1425625	1.48398568	1.72547768	1.73044265	2.3578087	1.448	2.17407733	2.04587472	2.34305565	1.716	2.03281319	2.34228915	1.417	1.327532811	1.48117744	1.44677286	1.135	1.24276731	1.368	1.26427776	1.13550275	1.3559465	1.1499686	1.07787793	0.899	0.8137801	0.69744743	0.658	0.43181044	0.56183383	0.38658299	0.39146726	0.31781942	0.33976783	0.36257364	0.3453809	0.35145671	0.37076665
d65681_2	NULL::::	2	0.32	1.11	0.58	0.53	1.08	0.52	-2.36	-2.36	1.196	1.21927581	1.06729593	1.15748692	1.45035691	1.13134236	0.986	1.2942629	1.10492847	1.3734622	1.078	1.1551541	1.60614118	1.012	1.205470523	1.14709481	1.3799143	1.282	1.09801083	1.3	1.14723227	1.0475808	1.40556525	1.0380106	1.10082894	1.015	0.82210095	0.86508581	0.889	0.90650105	0.90700056	0.81017926	1.03782104	1.09028221	1.03010544	0.97876572	1.14996143	1.27313408	1.137321
d65980_1	NULL::::	1	23.80	38.84	35.79	3.05	11.74	0.92	-0.23	-2.50	0.755	0.76597017	1.17880448	1.25109789	2.32105821	2.22463497	1.953	3.61754167	2.75776614	3.60244794	2.489	3.22926897	2.83495312	2.293	1.682776152	1.72531471	1.56843323	0.985	0.88005364	0.602	0.61588257	0.48824749	0.46461239	0.3550668	0.32951097	0.38	0.25545041	0.28328201	0.476	0.27533558	0.29639316	0.18095374	0.23276431	0.3490627	0.41832689	0.2288975	0.31921569	0.30124862	0.40261164
d6681_3	NULL::::	1	0.31	2.13	0.86	1.27	0.67	0.40	1.07	-1.74	1.154	1.30993686	0.95494904	1.15116186	1.03509943	1.08821939	0.843	1.20308425	1.09191402	1.20698196	1.02	1.04544675	1.22738799	0.814	0.941984236	0.79782668	0.72448245	0.836	0.78464592	0.784	0.79330876	0.83151726	1.08800493	0.8292889	0.82541673	0.872	0.9510743	1.12685271	0.948	0.79215398	0.78600461	0.72052488	1.0003094	1.0536522	1.10571853	0.77550473	0.89223398	1.08903766	0.77337829
d7257_1	PFD0965w::hypothetical protein::	3	2.24	6.70	2.99	3.71	0.81	0.45	-2.79	-1.20	0.9	1.237873	1.28863612	1.46235505	1.54290694	1.8618953	1.31	2.22617943	1.18952253	2.59277615	1.93	1.96440729	2.2454651	1.406	1.090984467	1.32932171	1.17276286	0.729	0.63084218	0.643	0.63260337	0.81935783	0.66759841	0.8420841	0.99918869	0.759	1.07505516	1.07037563	1.085	1.05169164	0.64531169	0.96069984	1.25327228	1.46627873	1.53386529	1.2983066	0.77972358	0.81050219	0.54363942
d7726_1	MAL7P1.66::hypothetical protein::23% identity to 99% of (AL035475) hypothetical protein, MAL4P2.50 [Plasmodium falciparum]	2	3.24	6.76	6.07	0.69	8.84	0.90	1.13	1.13	0.958	0.91707203	0.81325772	0.81719843	0.61618856	0.69123497	0.59	0.55772898	0.55832075	0.56264167	0.605	0.37945845	0.45849064	0.509	0.635565791	0.48009775	0.66529627	0.908	0.83810716	1.15	0.92150152	1.0026845	1.66899602	1.4578531	1.4368973	1.619	1.69079881	1.52308894	1.633	1.45115392	1.12179177	1.09559266	1.10322585	0.9911657	1.07527689	0.81762188	0.84775313	0.80811135	0.64372367
d8125_1	NULL::::	2	2.69	8.53	5.06	3.48	1.46	0.59	0.43	0.43	1.068	1.06584927	1.12011573	0.97785505	1.05458362	0.96646063	0.474	0.50562691	0.35659646	0.4346985	0.529	0.35493563	0.39726366	0.635	0.695334213	0.37496685	0.59843784	0.561	0.69746303	0.617	0.8639077	0.81468113	1.07808125	1.3498936	1.01230358	0.856	0.95689888	1.21380952	1.025	1.75357174	1.4069295	1.03554886	1.36292167	1.80887739	2.2595545	1.43839187	1.19051754	1.39387256	0.78588879
d8137_1	PFD0880w::hypothetical protein::26% identity to 84% of (AY062722) Unknown protein [Arabidopsis thaliana]	1	3.17	6.57	5.41	1.16	4.69	0.82	-0.82	2.99	1.311	1.32853405	1.40098311	1.95950517	1.47471216	1.64247564	1.356	1.56661452	1.98470664	2.05633964	1.728	1.65464528	2.1059244	1.498	1.553979377	1.30829553	1.47198178	1.725	1.36942917	1.586	1.12772465	1.12802001	1.31444714	1.1131824	0.97951645	1.272	0.96688388	0.92783814	0.851	0.92455579	0.67814001	0.68762423	0.5953765	0.53005818	0.56071513	0.59147117	0.49713917	0.47817241	0.44355517
d8137_2	PFD0885c::hypothetical protein::25% identity to 73% of (AC116965) CG5792 PROTEIN. 6/101 [Dictyostelium discoideum]	2	1.74	6.93	4.56	2.37	1.93	0.66	-1.92	-1.92	1.536	1.59703037	1.49153143	1.29284323	1.50028524	1.40910456	1.062	1.7394987	0.8251174	1.64630485	0.945	1.10610847	1.50646923	0.77	0.742475562	0.88660384	1.05877466	0.688	0.81672262	0.664	0.82953718	0.83151726	0.87689952	0.903661	0.9909919	0.653	0.92361547	0.72792712	0.745	0.6371837	0.62655259	0.58809963	0.85891955	0.93622065	0.96824017	0.92108358	0.84775313	1.21694877	1.07931763
d8968_1	NULL::::	2	9.30	21.16	17.05	4.11	4.15	0.81	1.29	1.29	0.591	0.56488849	0.58604859	0.53004045	0.41769305	0.42742419	0.25	0.21196071	0.22905467	0.20039291	0.295	0.23232151	0.41435026	0.517	0.643142075	0.5840605	0.7091379	1.181	0.89650323	1.335	1.35902903	1.14017944	1.72222348	1.375484	1.25492856	1.704	1.69911966	2.24294801	2.178	1.78291062	1.86183672	1.69356252	1.56009797	1.09566897	1.12732223	0.95404483	0.82812923	0.81887024	0.49928393
e10359_4	NULL::::54% identity to 82% of (AP003229) putative 40S ribosomal protein S24 [Oryza sativa (japonica cultivar-group)]	1	7.48	16.33	14.62	1.70	8.59	0.90	-0.89	2.50	0.809	0.88452702	0.94908009	1.4244047	1.16661792	1.27973582	1.302	1.921856	2.33870032	2.34922169	1.783	2.22899572	2.55587172	1.522	1.633951256	1.68676673	1.67474912	1.235	1.24194479	1.566	1.68043981	1.25616167	1.358653	1.2083467	1.23279717	1.044	1.0267941	0.83370967	0.822	0.66276131	0.87886194	0.52723337	0.49823105	0.36630036	0.35351569	0.30031353	0.31136613	0.26658112	0.25817186
e10359_5	PFE0970w::cytochrome c oxidase assembly protein (heme A: farnesyltransferase), putative::36% identity to 77% of cytochrome c oxidase assembly protein cox10 precursor - fission yeast (Schizosaccharomyces pombe)	2	7.51	15.78	13.12	2.66	4.94	0.83	1.46	1.46	0.456	0.52885653	0.47202485	0.46552478	0.37507131	0.56693948	0.327	0.28182485	0.26809808	0.29288196	0.63	0.29040187	0.4997833	0.513	0.871272287	0.60859107	0.79243691	1.01	1.04208213	1.409	1.4435619	1.48157855	1.54630223	1.6401848	1.65329251	1.823	1.654187	1.68983086	1.468	1.28189023	1.80743547	1.23130793	0.87046155	0.96207713	0.92994266	0.76451763	0.60703309	0.86190577	0.4594777
e10705_1	MAL6P1.175::DNA polymerase 1, putative::27% identity to 64% of (AC116965) CG5792 PROTEIN. 6/101 [Dictyostelium discoideum]	2	11.13	24.87	21.23	3.64	5.83	0.85	1.11	1.11	0.495	0.53001883	0.45861026	0.48070493	0.41891083	0.3323001	0.203	0.18117311	0.13535049	0.14181653	0.173	0.12648615	0.21500647	0.306	0.45373503	0.29670274	0.45376056	0.704	0.58067086	0.828	0.79981131	1.03822741	1.19355764	1.4114705	1.5131274	1.696	1.4561505	1.87539851	1.839	2.08231926	1.52042186	1.5792326	1.77843474	1.46089197	1.31095402	1.19026696	0.69599486	0.88581437	0.58799498
e10857_1	PFI0510c::hypothetical protein::25% identity to 59% of (AC115593) hypothetical protein [Dictyostelium discoideum]	2	2.93	4.68	3.98	0.70	5.64	0.85	-1.21	-1.21	1.391	1.26693102	1.257615	1.26121793	1.23115945	1.35329855	1.115	1.25281797	1.08150242	1.4351216	1.115	1.2984191	1.29858221	0.985	0.905786463	0.84104715	0.74640323	0.78	0.78958078	0.685	0.74500425	0.82684056	0.82096562	0.8220916	0.77049826	0.833	0.69479179	0.89197969	0.961	1.06523273	1.10584661	1.16139396	1.4504487	1.63650078	1.48181984	1.62334107	1.72297978	1.96648397	1.68209773
e1086_1	PFE0305w::transcription initiation factor TFiid, TATA-binding protein::100% identity to 100% of TRANSCRIPTION INITIATION FACTOR TFIID (TATA-BOX FACTOR) (TATA SEQUENCE-BINDING PROTEIN) (TBP)	1	4.01	5.85	4.68	1.17	3.99	0.80	-0.67	-1.97	1.99	1.48428514	2.41881284	2.18847251	2.52564239	2.22209836	1.893	1.93843386	2.85797774	2.08716929	2.155	1.98505813	1.69584582	1.5	1.40329565	1.33983473	1.20235588	1.493	1.36120438	1.348	0.97723756	0.9671416	1.22964411	1.047607	1.00082802	1.126	0.85538441	0.84805303	0.886	0.61762433	0.66688461	0.54615127	0.55882669	0.69381597	0.67364376	0.59513348	0.66982966	0.85114689	0.78247687
e11054_1	NULL::::	2	5.02	9.04	7.49	1.54	4.86	0.83	1.44	1.44	0.861	0.76829486	0.90464439	0.74129765	0.53338062	0.68616167	0.527	0.52457312	0.65983367	0.49789935	0.806	0.51497931	0.6663777	0.75	0.915046393	0.71605814	0.78914883	0.925	1.26908663	1.52	1.68322663	1.50776807	1.79349411	1.7809319	1.86640904	1.417	1.36961358	1.65935112	1.622	1.09156261	1.41443314	1.15070132	1.14939407	0.85757379	0.81995996	0.81487509	0.6541305	0.82365197	0.50383319
e11054_2	PFE1000c::hypothetical protein::28% identity to 54% of (AC117079) hypothetical protein [Dictyostelium discoideum]	2	6.35	10.54	9.34	1.20	7.80	0.89	1.42	1.42	0.637	0.66368584	0.74870014	0.61479632	0.74283606	0.6544536	0.457	0.56601795	0.5843497	0.56726611	0.594	0.58467579	0.6307806	0.673	0.849385234	0.67517395	0.83518251	0.877	1.22549521	1.711	1.4101203	1.55079371	1.98114345	1.7857301	1.86804848	1.529	1.30803921	1.5723943	1.794	1.41579658	1.52229774	1.07091717	1.17824912	0.88881704	0.80817614	0.7242317	0.58740919	0.63118756	0.43673127
e11111_1	PFE0075c::rhoptry-associated protein, putative::47% identity to 99% of (AF205279) rhoptry-associated protein 2; RAP2 [Plasmodium falciparum]	2	71.11	114.80	110.27	4.53	24.32	0.96	-0.61	-0.61	1.436	1.11001749	0.63802999	1.00695035	0.65759259	0.6341605	0.551	0.44405175	0.52578461	0.26205228	0.215	0.12261412	0.1153346	0.08	0.072395576	0.03504363	0.0383614	0.079	0.0246744	0.053	0.02322333	0.02057748	0.03698856	0.0759715	0.1245912	0.26	0.39524085	0.75571746	0.843	1.70693017	2.2961089	2.64192452	3.02305044	3.92264595	3.70209474	3.66327552	5.58889078	4.354955	2.99342884
e11147_1	PFE1015c::hypothetical protein::24% identity to 52% of (AE010564) Exonuclease SBCC [Fusobacterium nucleatum subsp. nucleatum ATCC 25586]	2	8.54	14.62	13.55	1.07	12.64	0.93	1.89	1.89	0.424	0.40332574	0.419205	0.52877545	0.63567283	0.66840518	0.572	0.65956484	0.64942207	0.83856734	0.822	0.95122746	1.40679736	1.06	1.192001551	1.20199656	1.62981147	1.571	1.68279408	1.91	1.7909828	2.01098109	1.89363382	1.8177181	1.55575074	1.63	1.40289699	1.36710453	1.284	1.08704897	1.17056537	0.84225745	0.73965188	0.59900882	0.55580519	0.51181482	0.45919963	0.51881704	0.35143217
e11202_1	PFE0570w::hypothetical protein::22% identity to 100% of hypothetical protein C0760c - malaria parasite (Plasmodium falciparum)	1	4.65	10.11	7.68	2.43	3.15	0.76	-0.41	-2.72	1.769	1.7737034	2.01972962	1.54205082	1.72191834	2.03058186	1.485	1.96685323	1.30404986	2.43246167	1.698	1.47782285	1.95641655	1.244	1.350261613	1.16461661	1.30428766	1.305	1.20328829	0.914	0.78587733	1.04851619	1.15386268	0.9548418	1.00328708	0.863	0.95689888	0.71358376	0.746	0.57023053	0.33391127	0.39563068	0.48380353	0.55591463	0.59115677	0.55393197	0.506297	0.57739319	0.52089302
[truncated: 4,361 more rows]
[truncated: 7 more columns]
