# Supplementary material for: The Transcriptome of the Intraerythrocytic Developmental Cycle of Plasmodium falciparum
Source: PLoS Biol. 2003 Aug 18;1(1):e5. doi: 10.1371/journal.pbio.0000005 (PMC176545; doi:10.1371/journal.pbio.0000005)
Supplement: Figure S3 — Genomic differences between strain 3D7 and strain HB3 were measured by CGH. The relative hybridization between the gDNA derived from these two strains is shown as a percent reduction of the signal intensity for 3D7 along individual chromosomes. (1.7 MB ZIP). [file pbio.0000005.sg003.zip]

Archive with 14 entries (14 files):
- sf003a.eps
- sf003b.eps
- sf003c.eps
- sf003d.eps
- sf003e.eps
- sf003f.eps
- sf003g.eps
- sf003h.eps
- sf003i.eps
- sf003j.eps
- sf003k.eps
- sf003l.eps
- sf003m.eps
- sf003n.eps
