# Supplementary material for: The Transcriptome of the Intraerythrocytic Developmental Cycle of Plasmodium falciparum
Source: PLoS Biol. 2003 Aug 18;1(1):e5. doi: 10.1371/journal.pbio.0000005 (PMC176545; doi:10.1371/journal.pbio.0000005)
Supplement: Table S1 — This table contains all of the ORFs in the analyzed dataset that are represented by multiple oligonucleotides on the DNA microarray. The average Pearson correlation value has been calculated for the expression profiles of all oligonucleotides for each given ORF. (44 KB TXT). [file pbio.0000005.st001.txt]

TABLE S1: Pearson Correlation for ORFs represented by multiple oligonucleotides
Bozdech & Llinas et al.
This table contains all of the ORFs represented in the analyzed dataset which
are represented by multiple oligonucleotides on the DNA microarray.
Column 1: PlasmoDB ID
Column 2: Oligonucleotide ID
Column 3: Number of oligonucleotides for that ORF
Column 4: The average Pearson correlation between these oligonucleotides
PlasmoDB ID	Oligonucleotide ID	Number of oligos for this ORF	Average Pearson correlation
MAL13P1.103	m10202_2
MAL13P1.103	m10202_5	4	0.970954557
MAL13P1.103	m10202_9
MAL13P1.103	n244_2
MAL13P1.105	m20060_1	2	0.856672223
MAL13P1.105	m29567_1
MAL13P1.116	i14718_1	2	0.764285933
MAL13P1.116	m5441_1
MAL13P1.118	m16622_2	2	0.977802841
MAL13P1.118	m16622_6
MAL13P1.119	m18079_3	2	0.83857188
MAL13P1.119	m18079_4
MAL13P1.123	m31208_7	2	0.961762536
MAL13P1.123	m31208_9
MAL13P1.126	m7883_3	2	0.979904256
MAL13P1.126	m7883_5
MAL13P1.13	i4582_1
MAL13P1.13	m39668_5	3	0.883753618
MAL13P1.13	opfm60518
MAL13P1.130	m38757_11	2	0.99581951
MAL13P1.130	m38757_7
MAL13P1.132	i17314_1	2	0.928040075
MAL13P1.132	m33739_6
MAL13P1.133	m33739_2
MAL13P1.133	m33739_5	4	0.835957629
MAL13P1.133	m43799_14
MAL13P1.133	m43799_15
MAL13P1.134	m43799_10
MAL13P1.134	m43799_6	4	0.946826912
MAL13P1.134	m43799_9
MAL13P1.134	opfm60489
MAL13P1.142	m24561_19	2	0.932444957
MAL13P1.142	opfm60525
MAL13P1.144	m24561_3	2	0.923251542
MAL13P1.144	m24561_9
MAL13P1.146	m29456_12
MAL13P1.146	m29456_2	3	0.889413906
MAL13P1.146	m29456_8
MAL13P1.147	m36520_1	2	0.986960109
MAL13P1.147	m36520_2
MAL13P1.166	kn1689_3	2	0.878420875
MAL13P1.166	m18924_9
MAL13P1.167	m18924_16	2	0.982442695
MAL13P1.167	m18924_17
MAL13P1.169	m45542_1	2	0.941059228
MAL13P1.169	m45542_4
MAL13P1.171	kn945_1	2	0.971020828
MAL13P1.171	opfm60526
MAL13P1.178	m1962_1	2	-0.42187517
MAL13P1.178	m19791_1
MAL13P1.179	j2975_2	2	0.964186747
MAL13P1.179	m35780_4
MAL13P1.19	m26739_1
MAL13P1.19	m46081_2	4	0.969654171
MAL13P1.19	m49138_1
MAL13P1.19	m49138_2
MAL13P1.190	m54626_1	2	0.899700532
MAL13P1.190	m54626_3
MAL13P1.195	m41763_12	2	-0.025447545
MAL13P1.195	opfm60516
MAL13P1.205	m50253_2	2	0.945801641
MAL13P1.205	opfm60504
MAL13P1.212	m21368_1	2	0.962742952
MAL13P1.212	m21368_3
MAL13P1.216	m55888_4
MAL13P1.216	m55888_6	3	0.846032066
MAL13P1.216	opfm60547
MAL13P1.218	m55888_8	2	0.67594232
MAL13P1.218	opfm60524
MAL13P1.226	m35930_11
MAL13P1.226	m35930_12	3	0.981014192
MAL13P1.226	m35930_13
MAL13P1.228	m35930_8	2	0.990969288
MAL13P1.228	m35930_9
MAL13P1.229	m35930_3	2	0.986872217
MAL13P1.229	m35930_4
MAL13P1.234	i4738_1	2	0.61045862
MAL13P1.234	m11064_1
MAL13P1.24	m29079_4	2	0.814397201
MAL13P1.24	opfm60531
MAL13P1.243	m45339_1	2	0.954671144
MAL13P1.243	opfm60512
MAL13P1.249	m21780_2	2	0.721987738
MAL13P1.249	m34527_1
MAL13P1.269	m35892_1
MAL13P1.269	m35892_2	3	-0.09140712
MAL13P1.269	m35892_3
MAL13P1.271	m25872_4	2	0.296883653
MAL13P1.271	m25872_5
MAL13P1.278	m40872_1	2	0.979403642
MAL13P1.278	m40872_4
MAL13P1.293	i14729_1	2	0.964472995
MAL13P1.293	m3222_8
MAL13P1.294	i1884_1
MAL13P1.294	m3222_2	3	0.90400772
MAL13P1.294	opfm60477
MAL13P1.298	m26245_1	2	0.921276749
MAL13P1.298	opfm60519
MAL13P1.304	m36754_21
MAL13P1.304	m36754_23	3	0.560444152
MAL13P1.304	opfm60468
MAL13P1.31	m35935_1	2	0.906072016
MAL13P1.31	m35935_2
MAL13P1.310	i14747_2	2	0.79817338
MAL13P1.310	m50721_5
MAL13P1.315	j1901_1	2	0.957979035
MAL13P1.315	m25344_2
MAL13P1.323	m1222_1	2	0.555810649
MAL13P1.323	m35008_1
MAL13P1.324	m35008_4	2	0.918442464
MAL13P1.324	opfm60483
MAL13P1.330	m43630_3	2	0.930957808
MAL13P1.330	m43630_4
MAL13P1.333	m3696_2	2	0.745995753
MAL13P1.333	m59497_4
MAL13P1.335	m38941_3
MAL13P1.335	m38941_6	3	0.083745061
MAL13P1.335	opfm60485
MAL13P1.336	i5599_1	2	0.733590891
MAL13P1.336	opfm60553
MAL13P1.341	m38913_6	2	0.986671772
MAL13P1.341	m38913_7
MAL13P1.346	m43941_1	2	-0.433218024
MAL13P1.346	m43941_2
MAL13P1.39	f36637_1
MAL13P1.39	m22678_1	5	0.952772378
MAL13P1.39	m22678_3
MAL13P1.39	m3766_1
MAL13P1.39	m48629_1
MAL13P1.60	m60464_2	2	0.986479947
MAL13P1.60	opfm60465
MAL13P1.83	m126_2
MAL13P1.83	m126_4	3	0.623394837
MAL13P1.83	m1688_1
MAL6P1.100	e1884_3	2	0.694466894
MAL6P1.100	f45236_1
MAL6P1.104	f38861_1	2	0.8750492
MAL6P1.104	opff72437
MAL6P1.115	f49959_1	2	0.985859017
MAL6P1.115	f49959_2
MAL6P1.125	d10917_2
MAL6P1.125	f57777_1	3	0.202264885
MAL6P1.125	f57777_2
MAL6P1.131	e24685_1
MAL6P1.131	f2530_1	5	0.809164515
MAL6P1.131	f32122_1
MAL6P1.131	f64735_1
MAL6P1.131	f64735_2
MAL6P1.137	f20760_1	2	0.958455026
MAL6P1.137	opff72464
MAL6P1.146	f4658_1	2	0.816786561
MAL6P1.146	kn209_1
MAL6P1.147	d27403_1
MAL6P1.147	d61496_1	15	0.957229358
MAL6P1.147	e13462_1
MAL6P1.147	e13462_3
MAL6P1.147	e18737_1
MAL6P1.147	e20424_1
MAL6P1.147	e20424_2
MAL6P1.147	e20514_1
MAL6P1.147	e4249_1
MAL6P1.147	e9225_1
MAL6P1.147	f14326_1
MAL6P1.147	f33628_1
MAL6P1.147	f35860_1
MAL6P1.147	f67874_1
MAL6P1.147	f8433_1
MAL6P1.148	e49_1	2	0.90973119
MAL6P1.148	opff72478
MAL6P1.160	a1411_1	2	0.945455725
MAL6P1.160	opff72425
MAL6P1.168	d5782_1
MAL6P1.168	e18445_1	3	0.95205431
MAL6P1.168	f38025_1
MAL6P1.175	e10705_1	2	0.963094376
MAL6P1.175	e22471_1
MAL6P1.178	f12867_3	2	0.95062137
MAL6P1.178	opff72420
MAL6P1.198	e29468_1	2	0.966765779
MAL6P1.198	opff72470
MAL6P1.200	f14111_2
MAL6P1.200	f14111_3	4	0.982377361
MAL6P1.200	f14111_4
MAL6P1.200	f14111_5
MAL6P1.201	e13810_1
MAL6P1.201	f11919_1	3	0.942006499
MAL6P1.201	f45228_1
MAL6P1.211	f13503_1
MAL6P1.211	f67106_1	3	0.052020025
MAL6P1.211	f67106_2
MAL6P1.214	f30774_1	2	0.963829696
MAL6P1.214	opff72482
MAL6P1.232	f4425_1
MAL6P1.232	opff72426	4	0.935939535
MAL6P1.232	opff72438
MAL6P1.232	opff72440
MAL6P1.24	f47145_2	2	0.949282928
MAL6P1.24	f54097_1
MAL6P1.254	f63188_2	2	0.976072575
MAL6P1.254	f63188_3
MAL6P1.258	e8914_1	2	0.972827058
MAL6P1.258	e8914_2
MAL6P1.267	f11484_1	2	0.904569871
MAL6P1.267	f65167_1
MAL6P1.272	e24470_2
MAL6P1.272	e2738_1	5	0.953607515
MAL6P1.272	f10949_2
MAL6P1.272	f10949_3
MAL6P1.272	f10949_4
MAL6P1.277	e6043_1	2	0.717410282
MAL6P1.277	f32494_1
MAL6P1.278	e3612_1
MAL6P1.278	e3612_2	3	0.86376756
MAL6P1.278	opff72448
MAL6P1.284	f19460_1	2	-0.793528822
MAL6P1.284	kn274_1
MAL6P1.287	e9475_1
MAL6P1.287	f1021_2	4	0.981452084
MAL6P1.287	f1021_3
MAL6P1.287	f15646_1
MAL6P1.34	kn2174_1	2	0.965324148
MAL6P1.34	kn2174_2
MAL6P1.41	e27300_2	2	0.955300076
MAL6P1.41	f2650_2
MAL6P1.48	f17612_1	2	0.752222602
MAL6P1.48	f43617_1
MAL6P1.49	f10154_1	2	0.940136733
MAL6P1.49	f47790_1
MAL6P1.68	f10044_1	2	0.980127017
MAL6P1.68	f10044_2
MAL6P1.70	f10935_1
MAL6P1.70	f10935_2	5	0.86935518
MAL6P1.70	f71755_1
MAL6P1.70	opfblob0130
MAL6P1.70	opff72465
MAL6P1.80	f11776_1	2	0.977615059
MAL6P1.80	f22081_1
MAL6P1.93	e17498_1
MAL6P1.93	e18055_2	5	0.840656996
MAL6P1.93	f39050_1
MAL6P1.93	f41728_1
MAL6P1.93	f71594_1
MAL7P1.102	e2926_1	2	0.976360569
MAL7P1.102	f24461_1
MAL7P1.113	f48181_1	2	0.982598177
MAL7P1.113	f48181_2
MAL7P1.119	f53897_2
MAL7P1.119	kn5587_1	3	0.989147655
MAL7P1.119	kn5587_2
MAL7P1.134	f20385_1
MAL7P1.134	f20385_2	5	0.892265602
MAL7P1.134	f20385_3
MAL7P1.134	f48424_2
MAL7P1.134	f48424_3
MAL7P1.145	d52830_1
MAL7P1.145	f16210_1	3	0.840071428
MAL7P1.145	opfg0045
MAL7P1.146	f15467_1
MAL7P1.146	f24125_1	3	0.923519509
MAL7P1.146	f36083_1
MAL7P1.147	e13057_1
MAL7P1.147	e21586_1	5	0.83617549
MAL7P1.147	f17275_1
MAL7P1.147	f3277_1
MAL7P1.147	f38618_1
MAL7P1.15	f21821_1
MAL7P1.15	f21821_2	5	0.921478933
MAL7P1.15	f4380_1
MAL7P1.15	f62846_1
MAL7P1.15	opfblob0161
MAL7P1.150	e4826_1
MAL7P1.150	f71039_2	3	0.978623455
MAL7P1.150	f71039_5
MAL7P1.151	f960_7	2	0.913295548
MAL7P1.151	f960_8
MAL7P1.155	f17508_1
MAL7P1.155	f57982_1	3	0.583038514
MAL7P1.155	f72257_2
MAL7P1.16	f15410_2
MAL7P1.16	f15410_4	4	0.846570579
MAL7P1.16	f49439_1
MAL7P1.16	opfg0060
MAL7P1.160	f71033_2	2	0.774527872
MAL7P1.160	f71033_3
MAL7P1.164	f4218_1	2	0.934970222
MAL7P1.164	f45253_1
MAL7P1.167	f49644_4	2	0.979552404
MAL7P1.167	f49644_5
MAL7P1.17	f17473_1
MAL7P1.17	f30663_1	3	0.983381255
MAL7P1.17	f30663_2
MAL7P1.175	f16754_1	2	0.95524369
MAL7P1.175	opfg0028
MAL7P1.19	e8769_2
MAL7P1.19	f49538_1	5	0.840928645
MAL7P1.19	f53854_2
MAL7P1.19	f71182_1
MAL7P1.19	f71182_3
MAL7P1.29	e12238_1	2	0.191402058
MAL7P1.29	f1703_1
MAL7P1.38	f23526_1	2	0.030011685
MAL7P1.38	f23526_2
MAL7P1.66	d7726_1	2	0.918482834
MAL7P1.66	f42803_3
MAL7P1.68	f64549_1	2	0.888501806
MAL7P1.68	opfblob0055
MAL7P1.7	f65043_1
MAL7P1.7	f65043_3	3	0.869064743
MAL7P1.7	f65043_4
MAL7P1.73	f49857_1	2	0.858337385
MAL7P1.73	f70772_1
MAL7P1.76	f403_1
MAL7P1.76	f49677_1	3	0.957029215
MAL7P1.76	f49677_3
MAL7P1.83	f66828_2
MAL7P1.83	i3665_1	3	-0.137716301
MAL7P1.83	i6174_2
MAL7P1.84	f24631_1	2	0.989800743
MAL7P1.84	f24631_2
MAL7P1.87	f26422_1
MAL7P1.87	f26422_2	3	0.988591581
MAL7P1.87	f5128_8
MAL7P1.89	f23544_1
MAL7P1.89	f23557_1	3	0.332859837
MAL7P1.89	f48363_3
MAL7P1.91	i15949_1	2	0.910227872
MAL7P1.91	i9333_1
MAL8P1.10	f67281_1	2	0.675503931
MAL8P1.10	opfh0011
MAL8P1.101	f27679_3
MAL8P1.101	f27679_4	3	0.970754062
MAL8P1.101	f30848_1
MAL8P1.104	f17165_1
MAL8P1.104	f41820_1	3	0.940606846
MAL8P1.104	f45252_1
MAL8P1.11	f45512_1	2	0.856460612
MAL8P1.11	f48515_1
MAL8P1.113	e4387_1	2	0.955998266
MAL8P1.113	f32050_1
MAL8P1.124	f19320_4	2	0.94898743
MAL8P1.124	f39414_1
MAL8P1.132	f19828_1	2	0.959623886
MAL8P1.132	f19828_2
MAL8P1.139	d55287_1
MAL8P1.139	f14825_1	6	0.933262966
MAL8P1.139	f19199_1
MAL8P1.139	f28897_1
MAL8P1.139	f29880_1
MAL8P1.139	f59967_3
MAL8P1.14	f5206_4	2	0.961954925
MAL8P1.14	f5206_7
MAL8P1.140	f36648_1	2	0.812633052
MAL8P1.140	f36648_2
MAL8P1.141	f23551_1	2	0.976408623
MAL8P1.141	f46181_1
MAL8P1.142	f20448_1
MAL8P1.142	z_7_100	7	0.890199364
MAL8P1.142	z_7_50
MAL8P1.142	z_7_60
MAL8P1.142	z_7_70
MAL8P1.142	z_7_80
MAL8P1.142	z_7_90
MAL8P1.143	f30537_3	2	0.909334762
MAL8P1.143	f42570_2
MAL8P1.150	f45048_1
MAL8P1.150	f45048_2	4	0.971255221
MAL8P1.150	f45048_3
MAL8P1.150	opfh0021
MAL8P1.153	f357_2	2	0.976842163
MAL8P1.153	f36374_1
MAL8P1.156	f3302_4	2	0.965807231
MAL8P1.156	f66893_1
MAL8P1.157	f27536_1
MAL8P1.157	f64347_1	4	0.958408275
MAL8P1.157	f64347_2
MAL8P1.157	f70599_1
MAL8P1.17	f53081_1	2	0.92236456
MAL8P1.17	f53081_2
MAL8P1.19	f20894_1	2	0.945523044
MAL8P1.19	f57064_2
MAL8P1.23	d42356_1
MAL8P1.23	f10466_1	8	0.885063062
MAL8P1.23	f3084_1
MAL8P1.23	f32870_1
MAL8P1.23	f3664_1
MAL8P1.23	f51945_2
MAL8P1.23	f51945_3
MAL8P1.23	kn4782_2
MAL8P1.29	f39274_1	2	0.927128978
MAL8P1.29	f39274_2
MAL8P1.34	f31053_2	2	0.936319665
MAL8P1.34	f69158_1
MAL8P1.40	f63399_1	2	0.935081077
MAL8P1.40	opfh0009
MAL8P1.42	f52051_1
MAL8P1.42	f58910_1	3	0.747134421
MAL8P1.42	f58910_2
MAL8P1.54	f10872_1
MAL8P1.54	f20870_1	3	0.915382677
MAL8P1.54	f4934_1
MAL8P1.55	f20870_2	2	0.834334015
MAL8P1.55	f55601_1
MAL8P1.58	f16362_1	2	0.926405181
MAL8P1.58	opfblob0019
MAL8P1.64	f24941_2	2	0.950956884
MAL8P1.64	f65698_1
MAL8P1.65	f26408_1	2	0.907784382
MAL8P1.65	f5252_1
MAL8P1.84	f49328_1	2	0.974761904
MAL8P1.84	kn4643_2
MAL8P1.88	f21560_1	2	0.981069196
MAL8P1.88	opfblob0158
MAL8P1.91	f7632_1	2	0.974355127
MAL8P1.91	f7632_3
MAL8P1.98	f3666_3	2	0.584570917
MAL8P1.98	i5092_3
PF07_0015	f54854_1	2	0.94504331
PF07_0015	opfblob0124
PF07_0019	f13671_1	2	0.989571423
PF07_0019	f24726_1
PF07_0024	f14570_1
PF07_0024	f19549_1	3	0.966436135
PF07_0024	f66665_1
PF07_0028	f50872_1	2	0.791730501
PF07_0028	f64788_1
PF07_0032	d35303_1	2	0.836223577
PF07_0032	opfg0004
PF07_0037	f13529_1	2	-0.558492577
PF07_0037	f2227_1
PF07_0042	f17836_1	2	0.963421154
PF07_0042	f17836_2
PF07_0053	f6440_1	2	0.961136649
PF07_0053	f6440_2
PF07_0061	e14323_1
PF07_0061	e23784_1	4	0.982490134
PF07_0061	e23784_2
PF07_0061	f4495_1
PF07_0065	f42424_1	2	0.9948724
PF07_0065	opfblob0129
PF07_0069	e7132_1	2	0.709622303
PF07_0069	f28460_1
PF07_0073	e3440_1	2	0.945605403
PF07_0073	opfg0029
PF07_0082	f64738_1	2	0.800995552
PF07_0082	f64738_4
PF07_0085	e17711_1	2	0.871170133
PF07_0085	f12694_1
PF07_0086	f27786_1
PF07_0086	f48446_1	3	0.846498682
PF07_0086	f9676_1
PF07_0091	e26598_1
PF07_0091	e26598_3	3	0.833071457
PF07_0091	opfg0050
PF07_0101	a8408_1
PF07_0101	a8408_2	4	0.953493854
PF07_0101	f52401_1
PF07_0101	f67443_1
PF07_0104	f62285_1	2	0.995554506
PF07_0104	kn6869_1
PF07_0106	f6265_1	2	0.978312152
PF07_0106	opfg0055
PF07_0107	f21598_1	2	0.870951334
PF07_0107	f56806_1
PF07_0112	f960_4
PF07_0112	f960_5	3	0.968504631
PF07_0112	opfg0009
PF07_0115	f8027_1	2	0.866651613
PF07_0115	f8027_3
PF07_0116	f11920_1	2	0.938655626
PF07_0116	f45354_1
PF07_0118	e18957_1
PF07_0118	f45296_1	4	0.961133967
PF07_0118	f45296_2
PF07_0118	f53971_1
PF07_0119	f35105_1	2	0.462982586
PF07_0119	f35105_2
PF07_0121	e14340_1	2	0.976763208
PF07_0121	f43064_1
PF07_0125	f56540_1	2	-0.40622632
PF07_0125	opfg0043
PF07_0126	f59139_1
PF07_0126	f59139_2	3	0.968061376
PF07_0126	f59139_4
PF07_0128	f739_1	2	0.975986549
PF07_0128	i14975_1
PF08_0020	f42602_1	2	0.796402362
PF08_0020	opfh0034
PF08_0021	f36803_1	2	0.957775782
PF08_0021	i12708_1
PF08_0034	f23846_3	2	0.938600915
PF08_0034	opfh0036
PF08_0045	f10318_1	2	0.965977976
PF08_0045	f22233_2
PF08_0054	a4003_1	2	0.861332041
PF08_0054	f21150_1
PF08_0060	f14846_1
PF08_0060	f720_1	4	0.986087636
PF08_0060	f720_2
PF08_0060	opfh0017
PF08_0061	f38658_1	2	0.958610891
PF08_0061	f38658_2
PF08_0079	f40493_1	2	0.977142048
PF08_0079	opfh0029
PF08_0080	f17989_1	2	0.973814363
PF08_0080	f17989_2
PF08_0081	f69951_1	2	0.931528851
PF08_0081	f69951_2
PF08_0085	f70278_2	2	0.925939342
PF08_0085	opfh0002
PF08_0089	f13914_1	2	0.89447319
PF08_0089	f24843_2
PF08_0092	f11491_1	2	0.932890643
PF08_0092	opfh0024
PF08_0095	f18525_1	2	0.965570628
PF08_0095	f61158_1
PF08_0102	f10141_1
PF08_0102	f33612_1	3	0.887265469
PF08_0102	f59197_1
PF08_0114	f34425_1	2	0.925948282
PF08_0114	f59310_5
PF08_0118	f41385_1	2	0.961825769
PF08_0118	f41385_2
PF08_0124	f51234_1	2	0.903933885
PF08_0124	f51234_2
PF08_0126	e15771_1	2	0.948418171
PF08_0126	f36383_1
PF08_0137	f46705_1	2	0.963717826
PF08_0137	kn12363_3
PF10_0026	j33_2	2	0.881189238
PF10_0026	j33_3
PF10_0037	j120_12	2	0.983929243
PF10_0037	km708_1
PF10_0038	j120_14	2	0.953493064
PF10_0038	j120_15
PF10_0043	kn3544_2	2	0.98509025
PF10_0043	opfj12796
PF10_0051	j43_12	2	0.542091151
PF10_0051	j43_14
PF10_0062	j697_5	2	0.870508568
PF10_0062	km389_2
PF10_0069	j44_4	2	0.572588684
PF10_0069	j44_6
PF10_0073	j45_11	2	0.320379726
PF10_0073	j58_4
PF10_0093	j267_2	2	0.967711123
PF10_0093	opfj12807
PF10_0098	j647_8	2	0.972936231
PF10_0098	opfj12816
PF10_0099	j373_1	2	0.927866001
PF10_0099	km993_1
PF10_0107	j252_2	2	0.983519893
PF10_0107	opfj12800
PF10_0116	j293_1	2	0.937778648
PF10_0116	j293_4
PF10_0117	j181_2	2	0.884400107
PF10_0117	j181_4
PF10_0131	j206_6	2	0.799036478
PF10_0131	j206_7
PF10_0135	j53_16	2	0.975292141
PF10_0135	ks173_8
PF10_0136	j53_17
PF10_0136	ks142_1	3	0.760271623
PF10_0136	opfj12810
PF10_0138	j53_21	2	0.992471622
PF10_0138	ks446_1
PF10_0150	j53_40	2	0.954117344
PF10_0150	opfblob0090
PF10_0174	j110_4	2	0.875920184
PF10_0174	kn3744_1
PF10_0188	e19346_1
PF10_0188	j27_14	4	0.983857734
PF10_0188	j27_18
PF10_0188	km948_3
PF10_0189	j81_1	2	0.973860415
PF10_0189	kn146_1
PF10_0198	j26_3	2	0.953743201
PF10_0198	ks221_3
PF10_0200	j26_1	2	0.957169502
PF10_0200	ks3365_1
PF10_0208	j65_10
PF10_0208	j65_6	3	0.94877811
PF10_0208	opfblob0115
PF10_0211	j82_7	2	0.979515163
PF10_0211	ks228_6
PF10_0214	j106_9	2	0.982369426
PF10_0214	opfblob0140
PF10_0215	j106_4	2	-0.619438376
PF10_0215	j106_6
PF10_0219	j183_1	2	0.961736044
PF10_0219	opfj12815
PF10_0232	f42768_1
PF10_0232	j17_1	3	0.725362635
PF10_0232	j17_2
PF10_0244	j227_3
PF10_0244	j227_6	3	0.925409344
PF10_0244	opfblob0101
PF10_0258	j232_8	2	0.70251846
PF10_0258	j232_9
PF10_0276	j504_5	2	0.979790754
PF10_0276	opfj12804
PF10_0306	j223_4	2	0.976959794
PF10_0306	kn1453_1
PF10_0308	j6_4
PF10_0308	j6_6	3	0.975563391
PF10_0308	kn610_1
PF10_0309	f13746_1
PF10_0309	j6_12	5	0.742511844
PF10_0309	j6_14
PF10_0309	kn427_6
PF10_0309	opfj12795
PF10_0310	j352_8	2	0.826307601
PF10_0310	kn4026_1
PF10_0316	d56259_1	2	0.977380801
PF10_0316	opfj12794
PF10_0320	j222_2
PF10_0320	j222_3	4	0.027928989
PF10_0320	j222_7
PF10_0320	opfj12792
PF10_0328	j132_9	2	0.928555907
PF10_0328	kn201_14
PF10_0330	j1011_3	2	0.933013527
PF10_0330	opfj12790
PF10_0335	j167_13	2	0.948980985
PF10_0335	j167_14
PF10_0342	j147_1	2	0.97105303
PF10_0342	opfj12812
PF10_0352	j116_2	2	0.988629156
PF10_0352	km548_1
PF10_0359	j21_27	2	0.957069897
PF10_0359	opfj12805
PF10_0360	j21_24	2	0.982363392
PF10_0360	j21_26
PF10_0361	j21_21	2	0.973463962
PF10_0361	kn131_2
PF10_0368	j21_5	2	0.983437936
PF10_0368	opfj12801
PF10_0369	j21_1	2	0.612955481
PF10_0369	opff72456
PF11_0039	ks75_16	2	0.938184553
PF11_0039	opfk12894
PF11_0053	ks59_1	2	0.938629131
PF11_0053	ks59_3
PF11_0054	ks1480_2	2	0.908112429
PF11_0054	ks1480_3
PF11_0066	ks79_1	2	0.985369977
PF11_0066	ks79_2
PF11_0068	ks79_4	2	0.969622582
PF11_0068	opfk12893
PF11_0069	ks664_35	2	0.904422696
PF11_0069	ks79_7
PF11_0083	ks25_19	2	0.929297798
PF11_0083	ks25_26
PF11_0090	ks42_1	2	0.892447086
PF11_0090	ks42_2
PF11_0124	ks64_1	2	0.930728017
PF11_0124	ks64_2
PF11_0156	j2951_6	2	-0.189361528
PF11_0156	ks152_10
PF11_0165	ks826_1
PF11_0165	z_1_100	8	0.97855586
PF11_0165	z_1_40
PF11_0165	z_1_50
PF11_0165	z_1_60
PF11_0165	z_1_70
PF11_0165	z_1_80
PF11_0165	z_1_90
PF11_0168	ks1072_1	2	0.810019392
PF11_0168	ks202_10
PF11_0171	ks202_6	2	0.887480971
PF11_0171	opfk12906
PF11_0172	ks202_5	2	0.968327428
PF11_0172	opfk12910
PF11_0181	ks509_4	2	0.986748654
PF11_0181	opfk12911
PF11_0190	i1401_1	2	0.970326346
PF11_0190	opfk12915
PF11_0191	ks97_1	2	0.934254112
PF11_0191	opfk12904
PF11_0218	ks51_11	2	0.850654143
PF11_0218	ks51_9
PF11_0220	ks51_3	2	0.975866354
PF11_0220	ks51_4
PF11_0227	j3810_1	2	0.979842734
PF11_0227	opfk12908
PF11_0230	ks244_1	2	0.986931977
PF11_0230	ks244_2
PF11_0241	ks309_2	2	0.821356737
PF11_0241	ks309_3
PF11_0242	ks436_2	2	0.972923055
PF11_0242	opfk12907
PF11_0245	ks259_2	2	0.974915521
PF11_0245	ks259_4
PF11_0251	ks1071_3	2	0.938164968
PF11_0251	opfk12913
PF11_0254	ks424_11	2	0.955520601
PF11_0254	ks424_12
PF11_0255	ks424_13	2	0.971404421
PF11_0255	ks424_14
PF11_0268	ks370_2	2	0.983805389
PF11_0268	ks370_4
PF11_0281	ks453_3	2	0.699641054
PF11_0281	ks453_5
PF11_0290	ks213_1	2	0.973224631
PF11_0290	ks637_1
PF11_0292	ks470_1	2	0.945935197
PF11_0292	ks470_2
PF11_0295	ks387_5	2	0.93266289
PF11_0295	ks387_8
PF11_0300	ks488_7	2	0.953328654
PF11_0300	ks488_9
PF11_0301	ks488_1	2	0.984235736
PF11_0301	ks488_5
PF11_0315	ks624_2	2	0.987192772
PF11_0315	ks624_4
PF11_0316	ks624_12	2	0.938616577
PF11_0316	ks624_8
PF11_0327	ks31_1	2	0.899185354
PF11_0327	ks31_2
PF11_0333	ks135_5	2	0.50308374
PF11_0333	ks732_1
PF11_0347	ks44_10	2	0.948079804
PF11_0347	ks44_11
PF11_0354	ks89_1	2	0.898124371
PF11_0354	ks89_2
PF11_0377	ks3_3	2	0.963639936
PF11_0377	opfk12890
PF11_0381	ks510_10	2	0.956997177
PF11_0381	ks510_8
PF11_0417	ks595_1	2	0.963934603
PF11_0417	ks595_2
PF11_0429	ks545_1	2	0.976949652
PF11_0429	ks545_4
PF11_0507	f40797_1	2	0.9865732
PF11_0507	ks157_15
PF11_0508	ks157_13	2	0.98181383
PF11_0508	ks157_14
PF11_0510	ks157_5	2	0.752350794
PF11_0510	opfk12902
PF11_0512	ks157_1
PF11_0512	ks157_2	3	0.978593498
PF11_0512	opfk12891
PF11_0528	ks98_2
PF11_0528	ks98_4	3	0.953098111
PF11_0528	ks98_7
PF13_0014	m43418_1	2	0.993973257
PF13_0014	m43418_2
PF13_0031	m29861_1	2	0.937875661
PF13_0031	m29861_2
PF13_0044	m58024_2	2	0.972414438
PF13_0044	m8609_1
PF13_0051	m12190_2	2	0.823153445
PF13_0051	opfm60496
PF13_0064	m5299_1	2	0.783373859
PF13_0064	m5299_2
PF13_0077	i2739_1	2	0.971592905
PF13_0077	m49637_1
PF13_0080	m12963_1	2	0.95813135
PF13_0080	m364_2
PF13_0091	i14335_1	2	0.927901286
PF13_0091	m50536_1
PF13_0094	m53181_1
PF13_0094	m53181_3	3	0.799219301
PF13_0094	m53181_4
PF13_0096	m4927_1	2	0.654824732
PF13_0096	opfm60498
PF13_0101	i4500_1	2	0.935916244
PF13_0101	m51089_1
PF13_0115	m55949_1
PF13_0115	opfblob0092	3	0.985598218
PF13_0115	opfm60470
PF13_0117	m49210_1	2	0.968059109
PF13_0117	n156_6
PF13_0118	n156_3	2	0.99077029
PF13_0118	opfm60503
PF13_0121	m56268_1	2	0.976318735
PF13_0121	opfblob0100
PF13_0126	m31208_2	2	0.952546666
PF13_0126	m31208_3
PF13_0132	m44397_10	2	0.976218242
PF13_0132	opfm60494
PF13_0139	m43799_1	2	0.92923585
PF13_0139	m43799_2
PF13_0141	m12812_7
PF13_0141	z_5_100	8	0.945611931
PF13_0141	z_5_40
PF13_0141	z_5_50
PF13_0141	z_5_60
PF13_0141	z_5_70
PF13_0141	z_5_80
PF13_0141	z_5_90
PF13_0145	m12812_1
PF13_0145	m5455_1	3	0.910323608
PF13_0145	m5455_3
PF13_0154	m37145_1	2	0.955347201
PF13_0154	m37145_2
PF13_0155	m37145_3	2	0.966344179
PF13_0155	opfm60495
PF13_0161	f28964_1	2	0.989977652
PF13_0161	m53752_1
PF13_0173	j1010_1	2	0.99370924
PF13_0173	opfm60554
PF13_0182	kn945_3	2	0.918107112
PF13_0182	m45177_1
PF13_0183	i8757_1	2	0.870646327
PF13_0183	m47319_1
PF13_0193	i11584_1
PF13_0193	j541_1	4	0.38747309
PF13_0193	j541_3
PF13_0193	m23550_1
PF13_0199	i5698_1	2	0.863582198
PF13_0199	m52423_1
PF13_0209	m6127_1	2	0.968297945
PF13_0209	m6127_5
PF13_0221	j12778_2	2	0.44565408
PF13_0221	j12778_4
PF13_0227	m8686_1	2	0.649857829
PF13_0227	m8686_5
PF13_0254	i13918_1	2	-0.220523804
PF13_0254	m30027_1
PF13_0257	m24933_4	2	0.965132869
PF13_0257	opfm60502
PF13_0259	m21780_3	2	0.948851424
PF13_0259	opfm60491
PF13_0270	m26051_1	2	0.972166616
PF13_0270	opfm60528
PF13_0271	m26914_8	2	0.829421602
PF13_0271	m33512_1
PF13_0274	m33579_2	2	0.902018779
PF13_0274	m33579_3
PF13_0275	m53850_1	2	0.994828095
PF13_0275	m53850_2
PF13_0278	m8199_1	2	0.896254358
PF13_0278	m8199_3
PF13_0286	m25872_1	2	0.97364412
PF13_0286	opfm60536
PF13_0303	m43376_3	2	0.901691878
PF13_0303	opfm60546
PF13_0308	m26091_1	2	0.976348448
PF13_0308	opfm60506
PF13_0315	m49010_1	2	0.965376897
PF13_0315	m59807_1
PF13_0318	m26245_3	2	0.868329392
PF13_0318	m26245_5
PF13_0326	m36754_18	2	0.97579116
PF13_0326	m36754_19
PF13_0332	f33675_1	2	0.810230758
PF13_0332	i4688_1
PF13_0335	m12359_1	2	0.912815458
PF13_0335	m6114_1
PF13_0348	i11291_1	2	0.931544892
PF13_0348	m24104_1
PF13_0351	m38941_7	2	0.846309136
PF13_0351	m38941_8
PF13_0353	m38913_3	2	0.975399341
PF13_0353	opfm60514
PF13_0359	m5949_1	2	0.92225963
PF13_0359	m5949_2
PF14_0015	n145_28	2	0.963957351
PF14_0015	opfn0267
PF14_0018	n145_20	2	0.987768923
PF14_0018	opfn0289
PF14_0028	n155_15
PF14_0028	n155_16	3	0.9469519
PF14_0028	opfn0268
PF14_0029	n155_19	2	-0.144119249
PF14_0029	n155_21
PF14_0051	n159_13	2	0.925440775
PF14_0051	n159_14
PF14_0055	n159_24	2	0.97156759
PF14_0055	n159_25
PF14_0089	n150_72	2	0.981038384
PF14_0089	n150_75
PF14_0101	n150_51	2	0.154390769
PF14_0101	n150_52
PF14_0102	n150_50	2	0.990572854
PF14_0102	opfn0248
PF14_0108	n150_33	2	0.907682119
PF14_0108	n150_36
PF14_0113	n150_15	2	0.951544141
PF14_0113	n150_16
PF14_0121	n150_6	2	0.654736933
PF14_0121	n150_7
PF14_0123	n152_12
PF14_0123	n152_13	3	0.804160179
PF14_0123	n152_17
PF14_0125	n152_8	2	0.953513076
PF14_0125	opfn0250
PF14_0143	n175_6	2	0.880250843
PF14_0143	n175_8
PF14_0175	f23564_1	2	0.909706791
PF14_0175	n143_76
PF14_0183	n143_53	2	-0.015045153
PF14_0183	n143_54
PF14_0185	i16149_1	2	0.963922746
PF14_0185	n143_45
PF14_0190	n143_35	2	0.510360224
PF14_0190	opfn0283
PF14_0200	m18376_1	2	0.970731266
PF14_0200	n143_12
PF14_0213	n141_48	2	-0.115241052
PF14_0213	n141_50
PF14_0223	n141_32	2	0.897322426
PF14_0223	opfn0280
PF14_0224	n141_14
PF14_0224	n141_27	3	0.988051025
PF14_0224	n141_8
PF14_0241	n181_17	2	0.974057469
PF14_0241	opfn0273
PF14_0243	n181_21	2	0.089765712
PF14_0243	opfn0264
PF14_0252	n136_13	2	0.937896067
PF14_0252	n136_14
PF14_0257	n157_10	2	0.95934139
PF14_0257	opfn0269
PF14_0277	n138_10	2	0.810118136
PF14_0277	opfn0276
PF14_0289	n138_35	2	0.977061858
PF14_0289	opfn0270
PF14_0309	n138_91	2	0.983018491
PF14_0309	opfn0265
PF14_0338	n132_142	2	0.901667457
PF14_0338	n132_147
PF14_0346	n132_124
PF14_0346	n132_125	3	0.950937577
PF14_0346	opfn0272
PF14_0358	n132_103	2	0.77635852
PF14_0358	opfn0247
PF14_0371	n132_57	2	0.155709915
PF14_0371	n132_60
PF14_0378	n132_40	2	0.986766445
PF14_0378	opfn0252
PF14_0381	n132_27	2	0.979514789
PF14_0381	opfn0246
PF14_0392	i9716_1
PF14_0392	i9716_2	3	0.837675057
PF14_0392	n128_98
PF14_0403	n128_76	2	0.748285727
PF14_0403	n128_80
PF14_0439	n128_4	2	0.983769568
PF14_0439	opfn0263
PF14_0463	j2286_1	2	0.958755287
PF14_0463	n151_14
PF14_0492	i1225_2	2	0.987961941
PF14_0492	n149_22
PF14_0502	n140_12	2	0.972882098
PF14_0502	opfn0261
PF14_0504	kn7887_2	2	-0.023440616
PF14_0504	n140_21
PF14_0506	n140_25	2	0.959225989
PF14_0506	n173_6
PF14_0531	n153_1	2	0.964897996
PF14_0531	n168_1
PF14_0541	m25771_1	2	0.943375084
PF14_0541	n130_60
PF14_0543	n130_52	2	0.955437137
PF14_0543	opfn0271
PF14_0571	n130_4	2	0.944130468
PF14_0571	n130_5
PF14_0583	n134_120	2	0.955207117
PF14_0583	n134_123
PF14_0584	n134_119	2	0.966424922
PF14_0584	opfn0256
PF14_0586	n134_113	2	0.974545188
PF14_0586	n134_114
PF14_0587	n134_111	2	0.983666488
PF14_0587	opfn0275
PF14_0589	m15943_1
PF14_0589	n134_106	3	0.971731096
PF14_0589	opfn0262
PF14_0608	i43_1	2	0.957405961
PF14_0608	n134_67
PF14_0620	n134_30	2	0.96115281
PF14_0620	n134_32
PF14_0631	j299_1
PF14_0631	n134_1	3	0.381849842
PF14_0631	n135_27
PF14_0635	n135_18	2	0.952900421
PF14_0635	n135_20
PF14_0637	n135_14	2	0.884021199
PF14_0637	n135_16
PF14_0666	n137_21	2	0.988819112
PF14_0666	n137_23
PF14_0678	i8963_1	2	0.922732225
PF14_0678	n187_2
PF14_0691	n133_36	2	0.879256503
PF14_0691	n133_39
PF14_0704	i2629_1	2	0.976549857
PF14_0704	n161_2
PF14_0712	n147_10	2	0.629369003
PF14_0712	n147_13
PF14_0714	n147_21	2	0.968031616
PF14_0714	opfn0279
PFA0110w	a10325_29
PFA0110w	a10325_30	3	0.976893969
PFA0110w	a10325_32
PFA0180w	a8010_10
PFA0180w	a8010_11	3	0.803164106
PFA0180w	opfa32037
PFA0285c	a8109_16	2	0.960505599
PFA0285c	a8109_21
PFA0390w	a25493_1	2	0.98167457
PFA0390w	opfa32036
PFA0430c	a21885_19	2	0.917331864
PFA0430c	a22429_1
PFA0445w	a31914_5	2	0.970244915
PFA0445w	a31914_6
PFA0525w	a13725_6	2	0.961051973
PFA0525w	a13725_7
PFA0630c	a14801_20	2	0.969263305
PFA0630c	opfa32029
PFB0150c	b92
PFB0150c	b93	3	0.312476455
PFB0150c	opfb0671
PFB0194w	b117	2	0.90522489
PFB0194w	b119
PFB0270w	b171	2	0.850944717
PFB0270w	b172
PFB0295w	b186	2	0.848846984
PFB0295w	opfb0669
PFB0315w	b197	2	0.988745248
PFB0315w	d1479_1
PFB0330c	b209	2	0.863207349
PFB0330c	opfb0670
PFB0365w	b251
PFB0365w	b262	3	0.181539821
PFB0365w	opfb0687
PFB0395w	b277	2	0.955749819
PFB0395w	opfb0680
PFB0420w	b295	2	0.96609267
PFB0420w	opfb0676
PFB0425c	b297	2	-0.229419027
PFB0425c	b299
PFB0445c	b312	2	0.975389659
PFB0445c	opfb0675
PFB0475c	b326	2	0.979904177
PFB0475c	b327
PFB0535w	b370	2	0.968504613
PFB0535w	b371
PFB0555c	b381	2	0.942045295
PFB0555c	opfb0688
PFB0640c	a10935_1
PFB0640c	b431	3	0.929988048
PFB0640c	d36666_4
PFB0680w	b456	2	0.987072012
PFB0680w	b457
PFB0735c	b484	2	0.954022413
PFB0735c	opfb0673
PFB0820c	b524	2	0.833847322
PFB0820c	b529
PFB0826c	b530	2	0.884421194
PFB0826c	b532
PFB0860c	b547	2	0.969451179
PFB0860c	opfb0679
PFB0865w	b549	2	0.893587906
PFB0865w	opfb0668
PFB0935w	b593	2	0.968919873
PFB0935w	b597
PFC0115c	c67
PFC0115c	c71	6	0.896142688
PFC0115c	c72
PFC0115c	c73
PFC0115c	c74
PFC0115c	c75
PFC0120w	c76	2	-0.311572916
PFC0120w	opfc0772
PFC0165w	c114	2	0.220883577
PFC0165w	c115
PFC0195w	c128
PFC0195w	c129	3	0.564790482
PFC0195w	opfblob0061
PFC0265c	c169	2	0.749750189
PFC0265c	opfc0754
PFC0285c	c184	2	0.901859752
PFC0285c	c187
PFC0320w	c217	2	0.987984907
PFC0320w	opfc0747
PFC0350c	c234	2	0.972362669
PFC0350c	opfc0749
PFC0490w	c321	2	0.901150281
PFC0490w	c322
PFC0570c	c382
PFC0570c	c384	4	0.893390966
PFC0570c	c385
PFC0570c	opfblob0025
PFC0571c	c386
PFC0571c	c387	3	0.97110272
PFC0571c	c388
PFC0581w	c416	2	0.980369506
PFC0581w	c417
PFC0590c	c418
PFC0590c	c419	3	0.519726796
PFC0590c	opfc0773
PFC0700c	c451	2	0.993989079
PFC0700c	opfc0758
PFC0745c	c497
PFC0745c	c498	3	0.965821004
PFC0745c	opfc0751
PFC0805w	c527
PFC0805w	f22770_1	3	0.963844602
PFC0805w	opfc0750
PFC0865w	c574	2	0.889354167
PFC0865w	opfc0764
PFC0875w	c582	2	0.92399308
PFC0875w	opfc0755
PFC0970w	opfblob0024	2	0.866014024
PFC0970w	opfc0770
PFC1025w	c681	2	0.987522536
PFC1025w	opfc0771
PFD0070c	d42243_37	2	0.973662228
PFD0070c	opfd67011
PFD0100c	d49942_3	2	0.97828369
PFD0100c	opfblob0178
PFD0110w	d49942_10	2	0.985805624
PFD0110w	d49942_9
PFD0135w	f30335_1	2	0.456625657
PFD0135w	opfd66989
PFD0160w	d6287_27	2	0.81773765
PFD0160w	f19110_2
PFD0180c	d6287_34
PFD0180c	d6287_38	3	0.967447193
PFD0180c	f34704_1
PFD0190w	d6287_53	2	0.958956295
PFD0190w	d6287_54
PFD0225w	d49176_1	2	0.959316933
PFD0225w	d49176_3
PFD0230c	d49176_6	2	0.984835073
PFD0230c	d49176_7
PFD0245c	d49176_14	2	0.927124521
PFD0245c	f36380_5
PFD0255w	d49176_26
PFD0255w	opfd66990	3	0.971125152
PFD0255w	opfd66992
PFD0305c	d49176_43	2	-0.560442298
PFD0305c	opfblob0014
PFD0310w	d49176_46	2	0.991383102
PFD0310w	opfd66958
PFD0320c	d49176_61	2	0.955260488
PFD0320c	d49176_68
PFD0330w	d17715_136
PFD0330w	d17715_138	3	0.923538663
PFD0330w	d17715_140
PFD0335c	d17715_132	2	0.911926465
PFD0335c	opfblob0022
PFD0385w	d63068_1	2	0.982220034
PFD0385w	opfblob0016
PFD0440w	d17715_64
PFD0440w	d17715_67	4	0.917812449
PFD0440w	opfblob0010
PFD0440w	opfd66970
PFD0445c	d17715_61	2	0.799214137
PFD0445c	opfd66961
PFD0465w	d17715_51	2	0.918184207
PFD0465w	opfd66964
PFD0495c	d17715_38	2	0.854118984
PFD0495c	f10953_1
PFD0510c	d17715_37	2	0.221160162
PFD0510c	opfd66960
PFD0525w	d17715_28	2	0.24559208
PFD0525w	opfd66959
PFD0565c	d17715_17	2	0.755305462
PFD0565c	opfd66963
PFD0590c	d17715_13	2	0.903751099
PFD0590c	opfd66962
PFD0610w	d17715_8	2	0.436573471
PFD0610w	opfd66965
PFD0685c	d23156_27
PFD0685c	d23156_33	4	0.976695621
PFD0685c	d23156_40
PFD0685c	f30473_2
PFD0710w	d33539_16	2	0.932236196
PFD0710w	opfd67006
PFD0725c	d33539_21	2	0.937641411
PFD0725c	opfblob0102
PFD0735c	d33539_22
PFD0735c	f20673_1	3	0.598428156
PFD0735c	f63161_1
PFD0740w	d33539_26	2	0.92814602
PFD0740w	f20625_1
PFD0750w	d33539_29	2	0.894067686
PFD0750w	d33539_31
PFD0760c	d33539_33	2	0.945538494
PFD0760c	f6077_1
PFD0780w	d33539_47	2	0.741954284
PFD0780w	opfd66996
PFD0830w	d33539_76
PFD0830w	opfd66954	3	0.952795467
PFD0830w	z_6_100
PFD0835c	d33539_83	2	0.877699425
PFD0835c	opfd67004
PFD0865c	d33539_96	2	0.960779532
PFD0865c	opfblob0040
PFD0905w	d12635_3	2	0.89877814
PFD0905w	opfblob0171
PFD0930w	d12635_22	2	0.870901941
PFD0930w	opfd66999
PFD0945c	d12635_33	2	0.931784313
PFD0945c	opfd67016
PFD0960c	d12635_38	2	0.890753863
PFD0960c	opfd66987
PFD0965w	d12635_39
PFD0965w	d12635_45	3	0.940958461
PFD0965w	d7257_1
PFD0985w	d12635_51
PFD0985w	d34646_1	8	0.982544261
PFD0985w	d4043_3
PFD0985w	f15503_1
PFD0985w	f4675_1
PFD0985w	f64732_1
PFD0985w	f8291_1
PFD0985w	opfblob0191
PFD1015c	f63433_1	2	0.09627087
PFD1015c	opfblob0133
PFD1060w	d16785_23
PFD1060w	f64192_2	3	0.909912099
PFD1060w	opfd67000
PFD1110w	d16785_3	2	0.996554704
PFD1110w	d16785_4
PFD1140w	d15909_8	2	0.97565231
PFD1140w	opfd67013
PFD1145c	d15909_10	2	0.995711597
PFD1145c	opfd67014
PFD1165w	d34948_3	2	0.959634903
PFD1165w	opfblob0103
PFD1170c	d34948_2
PFD1170c	opfblob0109	3	0.988944491
PFD1170c	opfblob0154
PFD1175w	d27953_4	2	0.977695573
PFD1175w	opfd66975
PFE0040c	e15452_2
PFE0040c	e20360_1	3	0.97926435
PFE0040c	f22447_17
PFE0100w	e11514_1
PFE0100w	e15083_1	3	0.870387497
PFE0100w	e22468_1
PFE0120c	e12253_3
PFE0120c	f32316_2	3	0.925492536
PFE0120c	opfblob0020
PFE0130c	e2283_7	2	0.742471745
PFE0130c	f58851_1
PFE0155w	f13865_1	2	0.930167496
PFE0155w	f13865_2
PFE0175c	e15509_11
PFE0175c	e15509_5	3	0.975417492
PFE0175c	opfblob0060
PFE0190c	e15509_1	2	0.885930637
PFE0190c	f36120_1
PFE0195w	e29931_1	2	0.88996857
PFE0195w	f47984_1
PFE0235c	e12266_2	2	0.971305906
PFE0235c	e9255_1
PFE0245c	f31971_1	2	0.939098232
PFE0245c	f62610_1
PFE0250w	e6820_1	2	0.82244381
PFE0250w	f62610_2
PFE0295w	e26577_1	2	0.975159957
PFE0295w	e26577_2
PFE0325w	e5479_1	2	0.910360257
PFE0325w	f23940_2
PFE0400w	e16122_8	2	0.989616247
PFE0400w	f71176_5
PFE0415w	e21208_4	2	0.942924577
PFE0415w	f42069_4
PFE0425w	f42069_1	2	0.760063372
PFE0425w	opfblob0164
PFE0440w	e11772_2	2	0.979750886
PFE0440w	opfblob0182
PFE0445c	d13568_1	2	0.933601177
PFE0445c	d13568_2
PFE0560c	e24677_1	2	0.952539778
PFE0560c	f7809_2
PFE0570w	e11202_1	2	0.903552242
PFE0570w	e15697_1
PFE0595w	f36356_2	2	0.969627604
PFE0595w	f36356_4
PFE0675c	e19631_3
PFE0675c	opfg0034	3	0.974806252
PFE0675c	opfg0052
PFE0685w	e8314_2	2	0.811656555
PFE0685w	f44837_3
PFE0740c	e20147_1
PFE0740c	f18550_1	3	0.876378148
PFE0740c	opfg0051
PFE0760w	e18877_2	2	0.97732795
PFE0760w	e18877_3
PFE0820c	e18512_2	2	0.941869446
PFE0820c	f71853_2
PFE0835w	e13220_3	2	0.970714196
PFE0835w	f71130_3
PFE0840c	f45342_1
PFE0840c	f45342_2	3	0.950661335
PFE0840c	f71130_4
PFE0895c	e27723_15	2	0.928097335
PFE0895c	e27723_16
PFE0935c	e12599_2
PFE0935c	e24569_4	3	0.809525021
PFE0935c	f42117_4
PFE0980c	e16452_1	2	0.967855746
PFE0980c	f40572_9
PFE0995c	e679_2	2	0.958811429
PFE0995c	e679_5
PFE1005w	e29615_2	2	0.979612108
PFE1005w	e29615_3
PFE1010w	e29615_1	2	0.955241287
PFE1010w	f52206_4
PFE1120w	e11375_3
PFE1120w	e5708_1	3	0.981513335
PFE1120w	e9987_1
PFE1150w	z_3_100
PFE1150w	z_3_20	7	0.67567408
PFE1150w	z_3_50
PFE1150w	z_3_60
PFE1150w	z_3_70
PFE1150w	z_3_80
PFE1150w	z_3_90
PFE1160w	e17330_1
PFE1160w	e17330_2	3	0.954118984
PFE1160w	opfblob0183
PFE1170w	e6125_5	2	0.816346485
PFE1170w	opfblob0145
PFE1255w	e24637_1
PFE1255w	f21429_1	3	0.82601401
PFE1255w	f21429_3
PFE1260c	e24075_1	2	0.993006815
PFE1260c	f45556_3
PFE1270c	e29792_2	2	0.965663769
PFE1270c	f13309_2
PFE1400c	e13603_1	2	0.746150936
PFE1400c	f49582_1
PFE1455w	e9299_6	2	0.903566504
PFE1455w	f53383_7
PFE1490c	e8100_2	2	0.962548225
PFE1490c	e8100_4
PFE1505w	e7279_3	2	0.955411185
PFE1505w	f65658_4
PFE1530c	e18606_4	2	0.939054409
PFE1530c	f16550_11
PFE1535w	e1220_1	2	0.860316199
PFE1535w	f16550_9
PFE1550w	e7861_3	2	0.959943396
PFE1550w	f4271_1
PFE1570c	e24971_1	2	0.963851757
PFE1570c	e4295_1
PFE1605w	d46820_1
PFE1605w	e7871_1	3	0.996444383
PFE1605w	f13845_1
PFI0135c	i587_1
PFI0135c	opfblob0111	3	0.97646371
PFI0135c	opfi17688
PFI0155c	i17263_1	2	0.987991631
PFI0155c	opfi17641
PFI0160w	e25749_1
PFI0160w	i12310_2	3	0.991086788
PFI0160w	kn226_1
PFI0165c	f23916_1
PFI0165c	i12816_1	5	0.945592269
PFI0165c	i6032_1
PFI0165c	i6032_2
PFI0165c	opfi17693
PFI0175w	i4719_2
PFI0175w	i4719_5	3	0.98814674
PFI0175w	i4719_6
PFI0180w	i16837_2	2	0.986767837
PFI0180w	opfi17633
PFI0195c	i8083_1	2	0.917862747
PFI0195c	opfi17737
PFI0200c	f27391_1
PFI0200c	i15363_1	3	0.904590977
PFI0200c	i15363_2
PFI0225w	i9166_1	2	0.484443543
PFI0225w	opfblob0163
PFI0235w	f18417_1	2	0.886891112
PFI0235w	opfi17721
PFI0265c	i11448_2	2	0.981327414
PFI0265c	i11448_5
PFI0290c	i8256_1	2	0.871152769
PFI0290c	opfi17670
PFI0295c	i1664_2
PFI0295c	kn5905_4	3	0.980012721
PFI0295c	kn5905_5
PFI0330c	i15927_7	2	0.952266625
PFI0330c	i8129_1
PFI0335w	i15927_5	2	0.935076123
PFI0335w	i15927_6
PFI0365w	i8332_1	2	0.868402535
PFI0365w	opfblob0184
PFI0410c	i16129_1
PFI0410c	i3340_1	4	0.950687424
PFI0410c	i3340_3
PFI0410c	i7597_1
PFI0475w	i5180_1	2	0.544696085
PFI0475w	i5180_2
PFI0480w	i13674_5	2	0.906783226
PFI0480w	opfi17683
PFI0495w	i6567_1
PFI0495w	i6567_2	3	0.879061675
PFI0495w	opfblob0188
PFI0505c	i3489_1	2	0.912199884
PFI0505c	i8013_1
PFI0510c	e10857_1
PFI0510c	i4730_1	4	0.915298962
PFI0510c	i622_1
PFI0510c	i9598_3
PFI0530c	i11401_2
PFI0530c	kn9335_1	3	0.981683925
PFI0530c	opfi17696
PFI0540w	e25593_1
PFI0540w	i17174_3	3	0.977919292
PFI0540w	i5974_1
PFI0565w	i1393_1	2	0.975451077
PFI0565w	i15870_1
PFI0570w	f69725_1	2	0.952739165
PFI0570w	i10565_1
PFI0645w	f19787_1	2	0.940482686
PFI0645w	f19787_2
PFI0665w	i15461_1
PFI0665w	i15461_2	3	0.915208106
PFI0665w	i6724_1
PFI0680c	i5222_1	2	0.984292433
PFI0680c	opfi17706
PFI0690c	f27351_1	2	0.958944812
PFI0690c	i496_1
PFI0710c	i8674_1	2	0.843626736
PFI0710c	i8674_2
PFI0730w	f48839_1	2	0.888229474
PFI0730w	i6658_1
PFI0795w	i15719_2	2	0.961702501
PFI0795w	i15719_4
PFI0820c	i16748_1	2	0.99110736
PFI0820c	opfi17735
PFI0850w	i10790_1	2	0.932163017
PFI0850w	i4555_2
PFI0860c	i1904_1	2	0.928037915
PFI0860c	opfi17646
PFI0865w	i11857_2	2	0.962812677
PFI0865w	i11857_3
PFI0870w	e11286_1	2	0.973927312
PFI0870w	i7404_1
PFI0880c	i11182_1	2	0.986695833
PFI0880c	opfi17695
PFI0890c	i6033_4	2	0.900642842
PFI0890c	opfi17668
PFI0895c	i15861_1
PFI0895c	i15861_2	4	0.980487709
PFI0895c	opfblob0095
PFI0895c	opfi17709
PFI0920c	f11743_1	2	0.978004812
PFI0920c	i17310_6
PFI0925w	f46067_3
PFI0925w	f46067_4	4	0.978337839
PFI0925w	i8803_1
PFI0925w	opfi17637
PFI0975c	f37098_2
PFI0975c	f37487_1	4	0.965779861
PFI0975c	f6335_1
PFI0975c	i8781_1
PFI0990c	f71096_1	2	0.652166544
PFI0990c	i8325_1
PFI1000w	i4780_1	2	0.964209946
PFI1000w	i4780_2
PFI1005w	i3555_1
PFI1005w	i3555_2	3	0.993636481
PFI1005w	opfi17704
PFI1060w	f70095_1	2	0.963040043
PFI1060w	i7365_3
PFI1070c	i4487_1	2	0.975278201
PFI1070c	kn7264_1
PFI1075w	f61293_1	2	0.947993758
PFI1075w	opfi17705
PFI1090w	i14812_1	2	0.867405193
PFI1090w	opfblob0001
PFI1110w	i4989_2	2	0.985519601
PFI1110w	opfi17673
PFI1115c	i4989_1	2	-0.191861043
PFI1115c	opfi17698
PFI1120c	e6662_1
PFI1120c	i12932_1	4	0.928005729
PFI1120c	i14864_1
PFI1120c	kn7943_1
PFI1130c	i16046_2	2	0.925005046
PFI1130c	opfi17677
PFI1170c	i16933_1	2	0.948938738
PFI1170c	opfi17632
PFI1180w	f4688_1	2	0.88991778
PFI1180w	opfi17689
PFI1185c	i1175_1	2	0.800679248
PFI1185c	opfblob0168
PFI1200w	f16984_1	2	0.957371607
PFI1200w	i9876_1
PFI1240c	i1781_2	2	0.982071663
PFI1240c	opfi17701
PFI1245c	i5252_1	2	0.936559878
PFI1245c	opfblob0017
PFI1265w	i10882_1
PFI1265w	i6081_1	3	0.931443216
PFI1265w	j1588_1
PFI1290w	d56327_1	2	0.604576526
PFI1290w	i1974_1
PFI1315c	i7697_1	2	0.911076698
PFI1315c	i7697_2
PFI1340w	opfblob0082	2	0.979016582
PFI1340w	opfi17652
PFI1415w	i5700_1	2	0.90051967
PFI1415w	opfblob0121
PFI1420w	opfi17660	2	0.984993294
PFI1420w	opfi17739
PFI1445w	f5910_2
PFI1445w	i14956_1	3	0.985604205
PFI1445w	i8447_1
PFI1470c	i12692_1
PFI1470c	i4547_1	3	0.208245317
PFI1470c	opfi17671
PFI1475w	f8511_1
PFI1475w	i14201_1	10	0.97513343
PFI1475w	i6653_2
PFI1475w	opfblob0012
PFI1475w	z_4_100
PFI1475w	z_4_50
PFI1475w	z_4_60
PFI1475w	z_4_70
PFI1475w	z_4_80
PFI1475w	z_4_90
PFI1480w	i16487_2
PFI1480w	i16487_3	4	0.910771288
PFI1480w	kn3709_1
PFI1480w	opfi17719
PFI1485c	opfi17708	2	0.967458362
PFI1485c	opfi17722
PFI1500w	f23545_1
PFI1500w	i13569_1	6	0.562756915
PFI1500w	i13569_2
PFI1500w	i3149_1
PFI1500w	kn918_1
PFI1500w	opfblob0172
PFI1520w	d56470_1	2	0.937647439
PFI1520w	d56470_2
PFI1525w	f15517_1	2	0.93833953
PFI1525w	opfblob0159
PFI1560c	i17152_1	2	0.948479841
PFI1560c	opfi17681
PFI1575c	f27464_2
PFI1575c	i14670_5	3	0.978218433
PFI1575c	opfblob0138
PFI1605w	i17505_1	2	0.596539283
PFI1605w	opfi17728
PFI1620c	f22741_1	2	0.976229519
PFI1620c	f22741_2
PFI1625c	f26774_1	2	0.968330893
PFI1625c	opfi17662
PFI1640c	i1897_2	2	0.949019658
PFI1640c	opfi17684
PFI1645c	kn1047_2
PFI1645c	kn1047_4	3	0.939041095
PFI1645c	opfblob0149
PFI1650w	f52084_1
PFI1650w	i9764_1	4	0.911150104
PFI1650w	opfi17645
PFI1650w	opfi17659
PFI1670c	i15908_1	2	0.923022396
PFI1670c	opfblob0119
PFI1695c	i10630_1	2	0.954896322
PFI1695c	opfi17655
PFI1710w	i13417_1	2	0.907339716
PFI1710w	opfi17636
PFI1720w	f68282_1	2	0.984417354
PFI1720w	i7196_2
PFI1730w	f51756_1
PFI1730w	i1033_3	4	0.992560985
PFI1730w	i8378_3
PFI1730w	opfblob0003
PFL0080c	kn3190_1	2	0.876532148
PFL0080c	l1_48
PFL0115w	l1_69	2	0.70175744
PFL0115w	l1_80
PFL0130c	d33675_1
PFL0130c	l1_87	4	0.802375643
PFL0130c	l1_92
PFL0130c	opfl0101
PFL0175c	l1_101	2	0.937766456
PFL0175c	opfl0076
PFL0180w	l1_102	2	0.724107342
PFL0180w	l1_103
PFL0290w	l2_37	2	0.912188653
PFL0290w	l2_40
PFL0305c	l2_51	2	0.778625447
PFL0305c	l2_53
PFL0350c	l2_68	2	0.976955695
PFL0350c	l2_70
PFL0360c	f69670_1	2	-0.193968658
PFL0360c	l2_73
PFL0660w	l2_212	2	0.984486894
PFL0660w	opfl0028
PFL0830w	kn2549_3	2	0.968942911
PFL0830w	l3_6
PFL0835w	l3_7	2	0.8789254
PFL0835w	l3_9
PFL0885w	l3_38	2	0.962654427
PFL0885w	opfl0092
PFL0940c	j1058_1	2	0.731596821
PFL0940c	j1058_2
PFL0950c	kn9796_3	2	0.856849554
PFL0950c	m45541_1
PFL1025c	j2541_2	2	0.309793581
PFL1025c	opfl0159
PFL1110c	kn603_1	2	0.982133572
PFL1110c	kn603_2
PFL1130c	j6979_1	2	0.894549563
PFL1130c	km333_1
PFL1170w	e2651_2	2	0.954344208
PFL1170w	kn5150_1
PFL1240c	km1367_1
PFL1240c	km1367_2	3	0.935645195
PFL1240c	km1367_3
PFL1275c	f29767_2	2	0.851836811
PFL1275c	opfl0139
PFL1285c	m49091_1	2	0.983941345
PFL1285c	m49091_2
PFL1330c	j4379_1	2	0.903910812
PFL1330c	kn479_3
PFL1345c	kn657_1	2	0.849963216
PFL1345c	kn657_2
PFL1515c	i5572_1	2	0.532051903
PFL1515c	kn7692_2
PFL1545c	opfl0016	2	-0.236158525
PFL1545c	opfl0019
PFL1585c	kn5414_1	2	0.976448674
PFL1585c	opfl0107
PFL1620w	e3427_1
PFL1620w	i3537_1	4	0.913269868
PFL1620w	kn3380_2
PFL1620w	m52114_1
PFL1650w	kn1007_1	2	0.872975608
PFL1650w	kn973_1
PFL1655c	kn973_2	2	0.893253738
PFL1655c	opfl0123
PFL1665c	i13218_1	2	0.91490784
PFL1665c	opfl0151
PFL1795c	f32922_1	2	0.916350289
PFL1795c	f63057_1
PFL1885c	f42937_1
PFL1885c	kn2144_2	3	0.979210444
PFL1885c	opfl0015
PFL1900w	e25972_1
PFL1900w	f13414_1	3	0.970896462
PFL1900w	km2319_1
PFL2000w	opfl0073	2	-0.604081918
PFL2000w	opfl0084
PFL2195w	a14263_1	2	0.929667719
PFL2195w	kn6804_2
PFL2205w	kn400_1	2	-0.087937102
PFL2205w	kn400_3
PFL2215w	opfl0004
PFL2215w	z_2_100	8	0.961990221
PFL2215w	z_2_40
PFL2215w	z_2_50
PFL2215w	z_2_60
PFL2215w	z_2_70
PFL2215w	z_2_80
PFL2215w	z_2_90
PFL2245w	kn1106_5	2	0.963849327
PFL2245w	opfl0106
PFL2415w	kn8928_1	2	0.791980914
PFL2415w	kn8928_4
PFL2440w	m6483_1	2	0.925364219
PFL2440w	m6483_3
PFL2460w	opfl0013	2	0.984136016
PFL2460w	opfl0022
