# Supplementary material for: The Transcriptome of the Intraerythrocytic Developmental Cycle of Plasmodium falciparum
Source: PLoS Biol. 2003 Aug 18;1(1):e5. doi: 10.1371/journal.pbio.0000005 (PMC176545; doi:10.1371/journal.pbio.0000005)
Supplement: Table S2 — This table contains all of the P. falciparum groups discussed. The groups include the following: transcription machinery, cytoplasmic translation machinery, the glycolytic pathway, ribonucleotide synthesis, deoxyribonucleotide synthesis, DNA replication machinery, the TCA cycle, the proteaseome, the plastid genome, merozoite invasion, actin–myosin motility, early-ring transcripts, mitochondrial genes, and the organellar translational group. (291 KB TXT). [file pbio.0000005.st002.txt]

TABLE S2: P. falciparum functional gene groups
Bozdech & Llinas et al.
This table contains all of the ORFs, the corresponding oligonucleotides, and the expression data
for the P. falciparum functional groups including transcription machinery, cytoplasmic translation
machinery, the glycolytic pathway, ribonucleotied synthesis, deoxyribonucleotide synthesis, DNA
replication machinery, the TCA cycle, the proteaseome, the plastid genome, merozoite invasion,
actin myosin motility, early ring transcripts, mitochondrial genes and the organellar translational group.
Transcription machinery
oligo_ID	ORF_ID	Manual annotation	TP 1	TP 2	TP 3	TP 4	TP 5	TP 6	TP 7	TP 8	TP 9	TP 10	TP 11	TP 12	TP 13	TP 14	TP 15	TP 16	TP 17	TP 18	TP 19	TP 20	TP 21	TP 22	TP 24	TP 25	TP 26	TP 27	TP 28	TP 30	TP 31	TP 32	TP 33	TP 34	TP 35	TP 36	TP 37	TP 38	TP 39	TP 40	TP 41	TP 42	TP 43	TP 44	TP 45	TP 46	TP 47	TP 48
a3310_4	PFA0505c	DNA-directed RNA polymerase 2 subunit, putative	0.911	1.083284082	1.199764705	1.724212764	1.376073314	1.284809188	1.353	2.004745585	1.81291568	2.307601516	1.702	1.861153391	2.131554318	1.327	1.182741621	1.284933128	1.19906774	1.046	1.179436333	1.102	1.153734771	0.885767005	1.226035411	0.96923641	0.93771282	0.899	0.896988666	0.700136838	0.796	0.737989628	0.635932109	0.678576515	0.731957174	0.655031211	0.790500347	0.707751072	0.549469603	0.619233266	0.544776761	0.529188911	0.77938353	0.748080448	0.800285673	1.144952916	1.127917987	1.077417184
b182	PFB0290c	transcription factor, putative	1.185	1.392461703	2.308142748	1.607831558	1.585528784	1.709696771	1.232	1.548852467	2.191636768	1.939186897	1.908	2.160589982	2.134402049	1.845	1.330900004	1.620183786	1.781065	2.115	2.000271296	1.874	1.516018628	1.200976597	1.399250159	1.059602538	0.905745311	0.995	0.673157587	0.726134222	0.704	0.567973661	0.49805306	0.511605557	0.467452297	0.361990939	0.514561701	0.477937994	0.590025718	0.53674852	0.440143221	0.522671812	0.773313571	0.85212684	1.176890623	1.394802492	1.416191625	0.98081328
b471	PFB0715w	DNA-directed RNA polymerase II second largest subunit, putative	1.069	1.092582677	1.276898432	1.887399375	1.240901581	1.464910719	1.289	1.41859727	1.738733147	1.744959841	1.376	1.510089695	2.185661892	1.317	1.483267428	1.474168661	1.325112351	1.409	1.257571956	1.295	1.278211851	1.008296473	1.325273024	0.980432161	0.976237676	1.087	1.028458248	1.050653509	0.939	1.002793197	0.926697541	0.684334158	0.613651379	0.566688229	0.577408944	0.585977587	0.546853115	0.576197734	0.45834036	0.590449725	0.73810772	0.665106709	0.872621349	1.062433757	1.122882629	0.881936442
c105	PFC0155c	DNA-directed RNA polymerase subunit I, putative	1.34	1.111179798	1.552735318	1.6799372	1.719482696	1.622182615	1.351	1.577271836	1.919634356	1.866737071	1.684	1.636575909	2.147217095	1.456	1.654996461	1.126068628	1.567337143	1.638	1.219737873	1.628	1.095212026	1.246808168	1.525552546	1.067599531	1.148370298	1.259	0.85288813	0.837295522	0.968	0.659752172	0.725037671	0.570826803	0.54728469	0.409394515	0.469390249	0.488925041	0.510221771	0.424377992	0.415122176	0.608697617	0.724753824	0.766519049	0.986291805	1.306552844	1.272684254	1.08423626
c527	PFC0805w	DNA-directed RNA polymerase II, putative	1.292	1.421519864	1.626515448	1.977215273	1.63058598	1.658963828	1.53	1.590297398	1.898811162	2.034758961	1.959	2.014743661	2.288181578	1.609	2.090211781	1.561777791	1.525687636	1.948	1.413843105	1.492	1.392470524	1.501220718	1.328881725	1.055604042	0.95164733	1.282	1.276419957	1.049757005	1.141	1.19838686	0.837592035	0.725460018	0.582872622	0.586080608	0.684445662	0.5502696	0.477515277	0.518817037	0.395787697	0.632159204	0.640988301	0.619010208	1.045997461	0.896249424	1.413673983	1.106966558
e1086_1	PFE0305w	transcription initiation factor TFiid, TATA-binding protein	1.99	1.484285136	2.418812842	2.188472514	2.525642392	2.222098359	1.893	1.938433864	2.857977741	2.087169293	2.155	1.985058134	1.695845822	1.5	1.40329565	1.339834735	1.202355883	1.493	1.361204376	1.348	0.977237559	0.967141597	1.229644112	1.047606954	1.000828023	1.126	0.855384406	0.848053034	0.886	0.617624328	0.666884607	0.546151267	0.558826688	0.693815969	0.673643758	0.595133478	0.669829664	0.851146887	0.782476875	0.673868682	0.776955503	0.845541632	0.996625415	0.888226698	1.063717301	0.592124867
e5006_5	PFE0465c	RNA polymerase I	1.425	1.40059806	1.387568526	1.619216604	1.872921017	1.598084448	1.414	2.026060077	1.375629532	2.349221691	1.794	1.937303235	2.910418768	1.595	1.923533637	1.678589919	1.686805598	1.709	1.482108998	1.284	1.044120649	1.213136027	1.174612361	0.770910789	0.740989803	0.728	0.694791792	0.467953177	0.476	0.440085539	0.350794434	0.274720671	0.362612176	0.419090704	0.453678468	0.44589232	0.680295695	0.699327109	0.710825625	0.814638125	0.962696428	1.098413851	1.087332173	1.554110183	1.637746936	1.328587238
f28097_1	MAL6P1.141	hypothetical protein	0.421	0.588134911	0.766306719	0.678046985	0.650285951	1.119927464	0.756	1.359390426	1.464127875	1.684842096	1.539	1.311325842	1.460905017	1.464	1.399928357	1.351515934	1.282366753	1.406	1.987111589	2.242	2.089170384	1.945507129	2.166086181	1.868898815	2.16723132	1.846	1.196539638	1.004933948	1.078	0.808704261	0.872296297	0.687624233	0.61653685	0.545141105	0.482156105	0.455963816	0.345380902	0.358629314	0.38782645	0.307607358	0.461317334	0.362186833	0.512090967	0.668175722	0.718795902	0.438695184
f60886_1	PF07_0027	DNA-directed RNA polymerase 2 8.2 kDa polypeptide, putative	1.969	1.663282775	2.287182418	2.462980345	1.964253375	2.125705995	2.203	2.427482844	3.241904395	2.352304619	2.252	2.298692198	2.387853533	1.943	1.878075834	1.913382211	1.661596676	1.58	1.168744083	1.485	1.294003675	1.282351188	0.995984615	0.918855339	0.736071744	1.098	0.581628115	0.48498595	0.471	0.388178008	0.432396329	0.342989585	0.283741607	0.239172591	0.259244831	0.290242032	0.319215688	0.332329815	0.404886283	0.559167596	0.872860945	0.915344876	1.029922859	1.279046548	1.425003446	1.156973296
i16046_2	PFI1130c	DNA-directed RNA polymerase II, putative	1.283	1.243684601	1.497400271	1.951915037	1.30422522	1.52198526	1.7	1.971589725	3.077922167	2.38313427	2.304	1.823723759	1.819723748	1.665	1.916799051	1.627192561	1.578297663	1.552	1.701711125	1.668	1.797485302	1.2860925	1.216111725	1.089191391	1.01066424	1.008	1.046764201	0.723444817	0.554	0.66050449	0.677202069	0.502557888	0.43667354	0.418013364	0.349587734	0.353417747	0.298283508	0.36699733	0.303664695	0.355833935	0.593642568	0.590035282	0.786507413	0.697974322	0.883703602	1.042185167
ks329_3	PF11_0358	DNA-directed RNA polymerase, beta subunit, putative	1.718	1.599355126	1.489016179	1.826678779	1.963035554	1.905018109	1.448	1.709895279	1.911825619	1.925313444	1.49	1.87793218	2.340865372	1.518	1.687827141	1.606166375	1.71311048	1.702	1.603013521	1.337	1.174171366	1.214071299	0.915692387	1.011620489	0.817219946	0.807	0.615743648	0.543255978	0.464	0.564964523	0.508370522	0.519008212	0.472261473	0.489118712	0.508669791	0.592386744	0.596567016	0.621624097	0.566385853	0.793783424	1.11687358	1.035195816	1.373230433	0.71172747	1.109035375	1.080826688
ks601_3	PF11_0264	DNA-dependent RNA polymerase	0.212	0.270821021	0.290928272	0.450344636	0.444483872	0.682356682	0.42	0.822975902	0.706685699	1.422789698	1.262	1.361662057	1.752801128	1.651	1.981618463	2.239288022	2.243593805	2.469	2.675527457	2.4	2.72920512	2.225173812	1.641931247	1.764937914	1.517225789	1.323	1.028458248	0.981625916	0.634	0.592798995	0.369553476	0.402210807	0.391467257	0.277957317	0.304416282	0.33144357	0.259035677	0.249845087	0.233150803	0.238526041	0.375123819	0.238384775	0.346752156	0.381650972	0.426745726	0.512568722
ks83_18	PF11_0445	DNA-directed RNA polymerase I, putative	1.186	1.355267462	1.541835979	1.857039153	1.600141909	1.438275943	1.577	2.140921467	1.944361763	2.662142865	2.012	2.182531405	2.322354864	1.694	1.586809957	1.679757956	1.691189701	1.524	1.556954645	1.619	1.328374141	1.266450334	1.339707613	1.087592011	1.009844523	0.877	0.831253925	0.728823627	0.731	0.544652875	0.590910386	0.490220145	0.545360985	0.531135523	0.577408944	0.380885448	0.472282223	0.377756213	0.317312575	0.5396163	0.625206378	0.811298484	0.828990295	1.02232033	1.048611226	1.038775595
l2_213	PFL0665c	RNA polymerase subunit 8c, putative	1.251	1.250658443	1.769883561	2.017695771	1.611101716	1.828918922	1.627	2.529318671	3.097444009	2.914946294	1.937	2.533595101	2.815018665	1.682	1.626375023	1.761526487	1.728455104	1.276	1.493623667	1.513	1.611698768	1.359048973	1.430825729	1.054004567	1.040172695	1.061	0.745549079	0.577321522	0.562	0.379150638	0.474604201	0.31173395	0.331833419	0.242404644	0.261208811	0.296651161	0.340147848	0.309616633	0.354844159	0.496603417	0.634918341	0.703300935	0.799137433	1.342081933	1.238695642	1.127423854
l2_60	PFL0330c	DNA-directed RNA polymerase III subunit, putative	1.097	1.218113431	1.421943343	1.984805404	1.819339365	1.880920094	1.427	2.169340836	2.151291887	2.783920095	1.776	2.395492731	2.916114571	1.664	1.739177381	1.975292593	1.852307663	1.715	1.718160709	1.54	1.645140369	0.998007809	1.143036684	1.019617481	0.978696731	0.844	0.866201533	0.629316344	0.58	0.589789857	0.46241083	0.409613463	0.348184621	0.343675932	0.37217346	0.373560713	0.370237853	0.388515061	0.357118806	0.436646046	0.554794786	0.625595417	0.766988228	0.959284877	1.03854051	1.042185167
m196_8	PF13_0341	DNA-directed RNA polymerase 2, putative	1.587	2.20143793	1.909059528	2.924710102	2.487891831	1.727453187	2.002	2.059215938	3.002438127	2.489496675	2.354	2.380004677	2.389277314	1.612	1.835985424	1.569954603	1.452253052	1.66	1.35709198	1.348	1.507658283	1.188817166	0.886823262	0.802898759	0.693448447	0.735	0.650691256	0.4858824	0.412	0.314454304	0.339538975	0.249222654	0.208718405	0.198233136	0.223893264	0.179455635	0.181848277	0.302444032	0.260446511	0.353227088	0.604568509	0.674326048	0.971365374	1.394802492	1.418709267	1.407006848
m26734_1	PF13_0023	DNA-directed RNA polymerase 2, putative	1.148	0.99843463	1.28863612	1.789993347	1.327362801	1.518180271	1.215	1.315577249	1.785585257	1.385794099	1.306	1.618506384	1.970655376	1.429	1.506838078	1.38071907	1.547608415	1.449	1.351334645	1.602	1.340450281	1.550793713	1.62208366	1.399475	1.073779443	1.329	1.015144944	0.923355834	0.976	0.775603787	0.856351077	0.551086404	0.517467756	0.458952803	0.421272842	0.465119735	0.477515277	0.473390673	0.406023589	0.555257345	0.583930641	0.657204474	0.802582015	1.064725994	1.153094703	0.855796572
m44300_12	PF13_0150	DNA-directed RNA polymerase 3 largest subunit	1.152	1.127452373	1.707002771	1.692587469	1.745055774	1.677988625	1.637	1.941986303	1.730924566	2.289103762	2.011	2.239321143	2.373614707	1.819	2.100313359	2.090936545	2.015617545	1.818	1.642492543	1.356	1.539241931	1.521798156	1.299110452	1.201949117	1.098369887	1.025	0.953570579	0.735098834	0.659	0.574744211	0.417389078	0.299396182	0.345299121	0.311355311	0.399669121	0.380885448	0.293050473	0.460240924	0.408298236	0.521368408	0.700473988	0.674326048	0.87491776	0.947823898	1.141765166	1.147881149
n127_54	PF14_0150	RNA polymerase small subunit, putative	1.353	1.334345658	2.010507182	2.507255758	2.094554115	2.638107583	1.91	1.849623599	2.707009661	2.327640825	2.431	2.303854832	2.565839033	1.971	1.997612678	1.867825452	1.911493714	2.101	1.936117995	1.703	1.553176023	1.106507191	1.103341725	0.954042067	0.583611458	0.653	0.491762843	0.362170661	0.387	0.294142655	0.322655843	0.415371081	0.325100568	0.360913599	0.336821879	0.497165354	0.532462234	0.643141863	0.547051408	0.892843388	0.886214913	0.846858658	1.176890623	1.493366966	1.515639743	1.187659171
n141_60	PF14_0207	RNA polymerase subunit, putative	0.593	0.642764035	0.805712031	1.266278072	1.276216645	1.081877794	1.079	1.405571849	1.879289475	1.806619326	1.913	1.627541223	2.305268136	1.679	2.603715182	1.810587494	2.299491974	2.37	1.889236504	2.374	1.98234308	1.453518379	1.532769841	1.209146372	1.076238497	0.944	0.773839986	0.631109245	0.528	0.459644914	0.354546226	0.39069557	0.268352258	0.188536947	0.240587065	0.146494397	0.167457416	0.229522754	0.13761584	0.185085788	0.347202014	0.354284559	0.569500247	0.810292013	0.72383126	0.833066206
n176_3	PF14_0469	transcription factor IIIb subunit, putative	2.278	1.872500674	2.108601238	2.211242757	2.232161345	2.130779213	1.635	1.869753897	2.342604538	1.903732762	1.626	1.559135329	1.715780281	1.099	1.040475875	0.846887753	0.919577545	0.814	0.669498729	0.608	0.613095804	0.54997992	0.708195624	0.548594192	0.509840321	0.631	0.693127642	0.653520773	0.747	0.730466805	0.839467917	0.80935675	0.825255269	0.726136623	0.72470712	0.565834593	0.578251364	0.700522596	0.570935113	0.712971275	1.096235676	1.266995382	1.562681079	2.146643457	1.693135801	1.953670983
n181_17	PF14_0241	basic transcription factor 3b, putative	0.67	0.929857614	1.010284086	1.171402037	1.444268091	1.475057307	1.185	2.145658099	1.397754079	2.36309496	1.637	2.333540359	2.377886219	1.531	2.058222949	2.032530551	2.403615806	1.652	1.797941369	2.149	2.218292015	2.762059084	1.49217268	1.611395584	1.513127398	0.951	0.891996214	0.575528622	0.529	0.401719107	0.422078839	0.236062379	0.276046932	0.242404644	0.253352891	0.192273894	0.21455481	0.210395855	0.197893848	0.208547355	0.310782223	0.453062807	0.422532449	0.739233833	0.497240629	0.717141576
opfj12798	PF10_0269	DNA-directed RNA polymerase II, putative	1.113	1.076310171	1.302050708	1.668552154	1.315185172	1.509302063	1.56	1.561878029	2.828044458	2.145745666	2.041	1.986348869	2.060360186	1.674	1.762748131	1.597989564	1.465405494	1.753	1.515830685	1.591	1.56803887	1.194429134	1.17100366	1.077195902	1.033615249	1.072	0.964387707	0.864189356	0.667	0.725953075	0.763493752	0.546151267	0.491498174	0.410471887	0.446804553	0.357080087	0.344072658	0.383733363	0.269545081	0.462714441	0.513519049	0.570279617	0.778470077	0.680782785	1.017140331	0.963765557
Cytoplasmic Translation machinery
oligo_ID	ORF_ID	Manual annotation	TP 1	TP 2	TP 3	TP 4	TP 5	TP 6	TP 7	TP 8	TP 9	TP 10	TP 11	TP 12	TP 13	TP 14	TP 15	TP 16	TP 17	TP 18	TP 19	TP 20	TP 21	TP 22	TP 24	TP 25	TP 26	TP 27	TP 28	TP 30	TP 31	TP 32	TP 33	TP 34	TP 35	TP 36	TP 37	TP 38	TP 39	TP 40	TP 41	TP 42	TP 43	TP 44	TP 45	TP 46	TP 47	TP 48
a23157_2	PFA0145c	aspartyl-tRNA synthetase	0.593	0.664848215	0.833379555	0.994300235	0.980300029	0.962655643	1.05	1.158086946	1.733527426	1.794287429	1.463	1.59656496	2.338017471	1.486	1.949629631	2.06406976	2.138374013	2.036	1.926248166	2.032	1.962835351	1.65461651	1.848525862	1.211545489	1.412306958	1.619	1.273091556	1.100855376	0.991	0.887693901	0.847909497	0.622645393	0.516505932	0.503124326	0.535183476	0.499912143	0.473590467	0.406446544	0.313900588	0.47314183	0.548724826	0.482037734	0.594760356	0.722042365	0.788031946	0.721687649
a2546_1	PF07_0080	40S ribosomal protein S10, putative	0.838	0.972863528	1.033759564	1.165076978	1.698780757	1.71476999	1.188	1.937249812	1.756953481	2.216653936	1.551	1.973442132	2.178542479	1.37	1.532092424	1.441461276	1.676941169	1.102	1.118572812	1.141	1.388754839	1.371208403	0.83269366	1.125977594	1.09673055	0.859	0.855384406	0.650831422	0.534	0.679311547	0.70721657	0.479527415	0.492460055	0.385692743	0.399669121	0.324118862	0.315290897	0.317984649	0.300252742	0.273718401	0.384835783	0.543938743	0.535054665	0.538666529	0.650818754	0.678500055
a31870_1	PF07_0079	60S ribosomal protein L11a, putative	0.829	0.799677563	0.942372801	1.192907283	1.29082977	1.547351656	1.474	2.104213167	2.743450328	2.958107842	2.301	2.909181384	3.374604917	2.094	2.214799514	2.031362376	2.15700678	1.638	1.985466748	1.79	2.007424225	1.40301	1.722223475	1.177158402	1.218862664	1.124	0.905309617	0.748545751	0.768	0.580010214	0.740044893	0.449094285	0.443406392	0.322128841	0.321110068	0.270099038	0.259035677	0.267776552	0.263858464	0.316731304	0.383621806	0.513646751	0.465015331	0.919171382	0.886221243	0.770557818
a3310_20	PFA0480w	phenylalanyl-tRNA synthetase beta chain, putative	1.259	1.355267462	1.653344522	2.051851059	2.00078626	1.684330224	1.883	2.097108431	2.328288728	2.36309496	2.009	1.930849866	2.04612136	1.615	1.55734667	1.581635802	1.458829208	1.457	1.281423814	1.43	1.328374141	1.153274257	0.781270557	1.070798289	1.104927333	0.94	0.821268872	0.779025494	0.662	0.785383474	0.821646816	0.596324845	0.551132041	0.53759966	0.538129402	0.421171408	0.302208299	0.361020145	0.320724528	0.415791306	0.668910142	0.616376117	0.748617283	0.50657576	0.691101544	0.846704425
b312	PFB0445c	helicase, putative	1.008	1.268093257	1.17377398	1.840593969	1.367549003	1.067926292	1.251	1.790416614	1.768666431	2.077920508	1.749	1.905036237	2.436265475	1.446	1.651629268	1.540751606	1.462117351	1.399	1.257571956	1.325	1.295861517	1.146726795	1.254904589	1.023615977	0.985254176	0.959	0.962723457	0.923355834	0.9	0.713916568	0.643435748	0.583987052	0.483803528	0.40293041	0.466444294	0.342430672	0.351922201	0.375365347	0.353706819	0.423611809	0.488025198	0.528134234	0.719912592	1.003982709	0.910139138	1.047867742
b319	PFB0455w	ribosomal L37ae protein, putative	1.022	1.327371677	1.095801904	1.27892819	1.693909763	2.187853755	1.491	2.75904145	1.871480739	3.429801753	2.165	2.888530542	2.671206451	1.781	1.672674473	2.232279247	2.014521585	1.373	1.454967164	1.458	1.353455397	2.11948047	1.030266684	1.601799117	1.284437019	0.898	0.81128387	0.583596783	0.579	0.510047854	0.811329354	0.472947265	0.630002552	0.502046954	0.49884992	0.403775203	0.347997429	0.413619109	0.399199683	0.456197342	0.562078758	0.863980232	0.564907528	0.418326146	0.529970382	0.539845093
b374	PFB0545c	ribosomal protein L7/L12, putative	0.842	0.90544882	0.923089369	0.869063901	0.840257157	1.067926292	0.721	0.940205607	1.072392329	1.072872833	1.081	1.365534109	1.742833983	1.133	1.520307049	1.245216968	1.696669896	1.564	1.945987628	2.194	1.981413993	1.856649913	2.193150955	1.912882368	1.813949675	1.409	1.340490498	1.109819988	1.051	0.693604919	0.635932109	0.54121618	0.509773052	0.428786894	0.568571048	0.424833748	0.378087435	0.437527742	0.423083422	0.419701558	0.683478087	0.670374891	0.58787126	0.849259355	0.84216199	0.787605609
b379	PFB0550w	peptide chain release factor subunit 1, putative	1.128	1.03562887	1.346486415	1.329528662	1.192190922	1.633597432	1.147	1.494382114	1.758254834	1.87598604	1.516	1.522996432	1.882374686	1.473	1.5666065	1.302454926	1.516919298	1.497	1.319257897	1.729	2.000921723	1.559211832	1.620279363	1.401074379	1.230338217	1.291	0.943585477	0.813091039	0.734	0.6319177	0.539322964	0.44580421	0.406856636	0.311355311	0.36628152	0.3653204	0.368929609	0.384928778	0.362805406	0.595663381	0.701687965	0.698032752	0.902474211	0.834360055	0.996998899	0.953536909
b534	PFB0830w	Ribosomal protein S26e, putative	0.656	1.25530781	1.126823025	1.566086139	2.023923696	2.871478667	1.308	3.132044987	1.832437366	3.522291072	1.954	3.744248205	2.533089698	1.732	1.353628906	2.525477533	2.336757247	1.255	1.482108998	1.34	2.222936564	2.111062351	0.701880477	2.043233553	1.459848314	0.772	0.857880681	0.562081651	0.482	0.595055859	0.997044005	0.542038686	0.682903539	0.553759954	0.493939985	0.449554687	0.385936978	0.389710512	0.371903958	0.482265776	0.591214577	0.719105483	0.563759322	0.359875098	0.565217814	0.589851797
b547	PFB0860c	RNA helicase, putative	1.381	1.30761225	2.17986592	1.889929369	2.023923696	1.907554719	1.618	1.984615287	2.183828031	2.286020834	1.937	2.218670302	2.251160562	1.67	1.41255548	1.564114003	1.718590675	1.445	1.706646039	1.437	1.338592439	1.106507191	1.100635226	0.854879305	0.779514709	0.882	0.60326237	0.518155044	0.549	0.406232836	0.368615535	0.378357827	0.285665283	0.298427069	0.371191455	0.436736428	0.457891342	0.411228278	0.435593928	0.560471039	0.935988637	0.95090505	1.103406775	1.501389624	1.618864399	1.225164191
b556	PFB0885w	40S ribosomal protein S30, putative	0.937	1.225087411	0.914705277	1.440849881	1.171488983	1.425592745	1.141	1.769102122	2.131770201	2.040924817	1.742	2.378714095	2.887636918	1.491	1.918482748	1.71830594	1.759144221	1.534	1.716515672	1.736	1.764972678	1.263644295	1.696962998	1.226739831	1.359847493	1.296	0.97603686	0.939492156	1.046	0.71090743	1.043941722	0.587277127	0.549208337	0.523594046	0.496885911	0.371729529	0.375470908	0.338306964	0.353706819	0.410577612	0.537798885	0.700666883	0.561462946	0.900833829	0.939092392	0.761465739
c132	PFC0200w	60S Ribosomal protein L44, putative	0.88	0.965889548	1.238331568	1.349768911	1.27499897	1.728721568	1.436	2.079346378	2.287943847	2.951941801	2.225	2.261262567	2.614250975	1.995	1.958889461	1.844463055	2.095628415	1.432	1.662232005	1.737	1.383181202	1.659293205	1.658170133	1.277120902	1.246731782	1.154	0.923615472	0.737788238	0.77	0.528854956	0.685643649	0.472947265	0.478994324	0.3210515	0.367263525	0.293904399	0.315290897	0.239086204	0.28433025	0.381902369	0.446749425	0.6400829	0.568352075	0.794246628	0.911397959	0.784196037
c190	PFC0290w	40S ribosomal protein S23, putative	0.863	0.9124228	1.237493119	1.305493347	1.373637818	1.557498245	1.386	2.111318045	2.394662523	2.634396143	1.984	2.342575199	2.641304847	1.717	1.760222686	1.801242647	1.742703637	1.48	1.640025085	1.685	1.732460054	1.293575235	1.399250159	1.197150883	1.270502411	1.068	0.877018661	0.67324295	0.717	0.503277349	0.801011836	0.48693007	0.50304023	0.463262228	0.384939286	0.353417747	0.350613957	0.291685167	0.297978096	0.43794945	0.497737126	0.582133008	0.556870226	0.473338873	0.642006858	0.660315762
c191	PFC0295c	40S ribosomal protein S12, putative	0.963	0.984486737	1.113408438	1.048695772	1.288394274	1.78072274	1.475	1.436359464	2.831948826	2.064047055	2.067	2.165752616	1.571967897	1.851	1.951313328	1.558273404	1.389778727	1.689	2.42713846	1.579	1.404546663	1.590078045	1.249491591	1.364288176	0.791809931	1.151	0.724746899	0.637384505	0.622	0.700375469	1.048631483	0.687624233	0.581910798	0.463262228	0.525363606	0.430327299	0.43957569	0.405251093	0.322999175	0.432735756	0.539012899	0.645351083	0.533906494	0.269333264	0.468287375	0.672817481
c195	PFC0300c	60S ribosomal protein L7, putative	1.016	1.187893032	1.516683703	1.586326237	2.118909372	2.22083013	1.748	3.018367791	2.563850627	3.526915557	2.31	2.842066224	2.852039682	1.892	2.043070482	2.418010392	2.173447364	1.523	1.657297286	1.385	1.701805272	1.662099134	0.885018966	1.326702331	1.140173516	0.819	0.679814239	0.588079088	0.5	0.500268211	0.69502317	0.415371081	0.481879824	0.415858652	0.388867246	0.370813951	0.330990021	0.392101379	0.344608267	0.496603417	0.661626205	0.807347327	0.69120797	0.575341668	0.67725429	0.725097221
c257	PFC0400w	60S Acidic ribosomal protein P2	0.94	1.075147864	1.117600484	1.219472515	1.471058845	1.491545495	1.261	1.918303566	2.235886017	2.444793571	1.817	2.492293418	2.916114571	1.785	1.225673879	1.816428094	1.772296662	1.302	1.320902836	1.649	1.708307775	1.435746869	1.825069682	1.180357161	1.290174747	1.053	0.952738454	0.825641505	1.013	0.565716797	0.851661317	0.449094285	0.465528621	0.503124326	0.432074718	0.364404822	0.468357451	0.362215597	0.329823081	0.457500785	0.503807085	0.620327234	0.545388343	0.974184177	0.915174497	0.859206076
c360	PFC0535w	60S ribosomal protein L26, putative	1.202	1.330858668	1.639929935	1.261217934	1.916760537	2.695182125	1.969	2.54116004	2.820235721	3.2756535	2.521	3.000819437	2.521698603	2.133	2.052330311	2.228774859	1.982736377	1.546	1.892526577	1.441	1.461211566	1.880033391	1.161982069	1.293914624	0.850826792	0.947	0.79214589	0.59076844	0.501	0.526598091	0.829150455	0.487752577	0.567483215	0.535444948	0.363335565	0.427580537	0.359771783	0.396883077	0.33664702	0.534402605	0.637346296	0.824468901	0.599353109	0.335807021	0.608018284	0.456879443
c491	PFC0735w	40S ribosomal protein S15A, putative	1.024	0.897312601	1.072326427	1.178992092	1.650070243	1.96843425	1.314	2.283018032	2.260613424	2.637479071	1.767	2.574896631	2.007676392	1.607	1.905013777	2.145838291	1.772296662	1.449	1.273199022	1.24	1.564323186	1.50496203	0.747890637	1.347494454	1.127058625	0.812	0.748045305	0.654417277	0.587	0.549918878	0.939828882	0.52805593	0.543437338	0.519284621	0.448768504	0.379054264	0.514146582	0.406446544	0.443555174	0.531795758	0.600926541	0.72305664	0.591315774	0.451562999	0.623124321	0.656906258
c515	PFC0775w	40S ribosomal protein S11, putative	0.965	1.171620595	1.332233479	1.4825953	1.880227652	1.995068875	1.804	2.505635933	2.340001677	2.8902825	2.149	2.434213098	2.460471616	1.85	1.97825107	2.414506005	2.039730376	1.571	1.681149046	1.31	1.618201271	1.751891844	0.855247692	1.314706843	1.222141435	0.813	0.805459244	0.618558778	0.563	0.466415464	0.756928054	0.361907478	0.426093337	0.433096319	0.442876593	0.338768304	0.296975245	0.280926284	0.286604897	0.389722872	0.409115656	0.561060317	0.523572816	0.474484991	0.58535921	0.639858535
c679	PFC1020c	40S ribosomal protein S3A, putative	0.723	1.006570848	1.011122435	1.234652702	1.805944061	1.986190667	1.432	2.351697999	2.118755743	2.790085952	1.876	2.971133909	2.097381203	1.671	1.750120908	1.975292593	1.761336273	1.345	1.425357873	1.269	1.545744544	1.613461522	0.836302308	1.440259699	1.009844523	0.839	0.87535451	0.536084267	0.514	0.538634643	0.785066673	0.415371081	0.476108825	0.47726781	0.452696464	0.340599488	0.294358717	0.2892943	0.275231681	0.3362826	0.410329633	0.470184342	0.419087901	0.270479366	0.474581554	0.510295685
d16785_20	PFD1070w	eukaryotic initiation factor	0.967	0.872903807	1.380022883	1.516750588	1.505156233	1.613304255	1.558	2.011850463	2.126564325	2.027051548	1.692	1.812107757	2.516002971	1.585	1.460538627	1.572290815	1.417179701	1.291	1.486221394	1.342	1.741749375	1.197235173	1.599529682	1.288316653	1.218862664	1.192	1.085040161	0.810401634	0.86	0.583771625	0.648125509	0.470479746	0.433788041	0.395388933	0.420290867	0.346093012	0.412102212	0.48175869	0.357118806	0.466624731	0.626420355	0.575547799	0.865732253	1.290507528	1.148059345	1.079690186
d16785_24	PFD1055w	ribosomal protein S19s	1.218	1.208814836	1.515006904	1.682467344	2.183450831	2.596253	2.017	2.783908522	2.807221263	2.754631817	2.193	2.862717066	1.950721087	1.91	2.226584789	2.057061124	1.963007649	1.631	1.649894915	1.353	1.514160786	1.700448082	0.743379841	1.253129925	0.91476181	0.716	0.466800237	0.49215766	0.422	0.499515893	0.702526809	0.404678375	0.480918	0.379228606	0.36431754	0.362573638	0.412102212	0.374169895	0.346882913	0.465321288	0.701687965	0.784957649	0.700393476	0.362167301	0.560182456	0.558029352
d17715_17	PFD0565c	RNA helicase, putative	0.485	0.672984434	0.915543726	1.118271496	0.819555145	1.286077568	1.019	1.782127684	1.395151219	2.148828778	2.405	1.609471698	1.926515116	1.899	1.846928951	1.972956381	1.95314322	1.545	1.99286912	2.69	2.223865652	2.298130396	1.853036551	1.562613797	1.561488472	1.632	1.041771651	0.840881377	0.826	0.560450839	0.437086089	0.464722103	0.376077879	0.324283553	0.411452972	0.352502141	0.26034394	0.41481456		0.264594455	0.446749425	0.521549025	0.67857795	0.954700472	1.067493763	0.829656702
d17715_56	PFD0455w	ribosomal processing protein, putative	1.708	1.537751953	1.239170018	1.915229756	1.61719053	1.71476999	1.151	1.452937324	1.648933297	1.684842096	1.241	1.664970701	1.922243434	1.149	1.250928125	1.110883042	1.389778727	1.182	1.137489853	1.245	1.246628093	1.084059097	1.290990955	0.856478684	0.838531619	0.867	0.812115945	0.699240334	0.753	0.632670018	0.714720209	0.525588362	0.499192878	0.497737561	0.525363606	0.489840674	0.656746988	0.643141863	0.73698401	1.006241031	1.195783122	1.18138759	1.225114498	1.837196748	1.788807382	1.489972464
d33539_37	PFD0770c	ribosomal protein L15	0.815	1.010057839	0.91219013	1.392779251	1.289612095	1.410372937	1.388	1.966853234	2.2658193	2.571195286	1.901	2.537467	2.995852066	1.818	1.966465795	1.711297304	1.67803726	1.384	1.538037604	1.575	1.477932367	1.314152673	1.558030318	1.064400676	1.045090705	1.034	0.886171638	0.684896967	0.824	0.501020484	0.598414025	0.388228026	0.392429081	0.335057083	0.322092073	0.271930222	0.307441334	0.23789077	0.258171865	0.394936567	0.404259674	0.495208151	0.551129268	0.990229562	1.12540027	0.886482447
d49176_14	PFD0245c	ATP-dependant RNA helicae-like protein	0.943	0.894987918	1.382538131	1.326998668	1.673207679	1.724916578	1.321	1.912382881	2.078410863	2.233610317	1.68	1.876641445	2.342289153	1.521	1.579233723	1.600325776	1.725166961	1.285	1.337352518	1.478	1.354384263	1.287027884	1.340609708	1.117980602	0.967221177	0.951	0.754702006	0.685793417	0.596	0.512304719	0.545888662	0.46307709	0.435711717	0.419090704	0.460552383	0.419340224	0.49583093	0.465022657	0.45265376	0.490086279	0.643416255	0.682228283	0.859991329	1.218303195	1.059940764	1.129696924
e10359_4	NULL	#N/A	0.809	0.884527016	0.949080094	1.424404697	1.166617917	1.279735818	1.302	1.921856004	2.338700325	2.349221691	1.783	2.228995723	2.555871719	1.522	1.633951256	1.686766731	1.674749117	1.235	1.241944792	1.566	1.680439811	1.256161671	1.358652998	1.20834673	1.232797174	1.044	1.026794097	0.833709666	0.822	0.66276131	0.878861939	0.527233375	0.498231054	0.366300364	0.353515694	0.300313528	0.311366125	0.266581119	0.258171865	0.327158654	0.437037497	0.517597908	0.548832891	0.816022502	0.816985199	0.846704425
e13810_1	MAL6P1.201	leucyl-tRNA synthetase, cytoplasmic, putative	0.676	0.634627816	0.929796663	1.252362882	1.108165272	1.27212599	1.183	1.500302799	1.729623058	1.976182404	1.622	1.578495589	2.26967107	1.674	1.874708641	1.686766731	1.690093741	1.685	1.335707482	1.667	1.371105063	1.441358948	1.543595729	1.168361673	1.117222506	1.395	1.110002717	1.036310088	0.899	0.889198537	0.687519531	0.55190891	0.554979393	0.442792508	0.427164782	0.402859598	0.359771783	0.43394146	0.318449881	0.350620241	0.420041561	0.453062807	0.716468079	0.778201244	0.90510378	0.818291553
e15509_4	PFE0185c	60S ribosomal subunit protein L31, putative	0.97	1.372702275	1.437873178	1.979745417	2.252863429	2.045801818	1.765	2.505635933	2.71611975	2.794710436	2.685	2.644593107	2.104500616	1.904	2.20301424	2.13766148	1.80408187	1.635	1.569291834	1.734	1.409191324	1.714478168	0.813748329	1.350693308	0.945089885	0.696	0.549176782	0.471539033	0.418	0.543900601	0.814143177	0.641563236	0.566521391	0.461107515	0.526345581	0.415677857	0.231562198	0.381342496	0.227464203	0.278932096	0.468601307	0.590035282	0.462718955	0.250995677	0.298344373	0.51597826
e19278_2	PFE1085w	DEAD-box subfamily ATP-dependant helicase, putative	0.951	1.107692877	1.672627954	2.104981675	1.428437145	1.729989797	1.993	2.079346378	2.652349125	2.319933413	1.85	2.099928192	2.111620029	1.696	1.568290197	1.940248997	1.516919298	1.67	1.783136626	1.404	1.752896538	1.141114827	1.144841088	1.137973082	1.153288308	1.257	0.866201533	1.016587858	0.851	0.730466805	0.713782212	0.550263897	0.440520892	0.316742076	0.380029351	0.421171408	0.329681777	0.396883077	0.350294866	0.55004365	0.587572609	0.377991342	0.854250404	0.99252173	0.956716108	1.039912164
e23098_1	PFE1390w	RNA helicase-1	1.218	1.709775611	1.722094057	2.979105639	2.716831419	1.628524214	1.577	1.436359464	2.087520952	1.811243626	1.76	1.592692908	1.886646368	1.29	1.382250344	1.290773727	1.40402726	1.574	1.482108998	1.25	1.200181487	1.044774765	1.494879071	0.972435169	0.851646509	1.116	1.005159842	0.907219512	0.995	0.749273862	0.706278629	0.594679783	0.505925758	0.470803705	0.473318209	0.333274753	0.365004837	0.375365347	0.237700096	0.393633124	0.671338097	0.617693182	0.876065931	0.903125998	1.044834689	1.031956519
e248_3	PFE1405c	eukaryotic translation initiation factor 3, subunit 6	1.331	1.771378785	1.727124552	2.635022009	2.286960818	1.487740505	1.689	1.928960741	2.199445504	1.979265516	1.787	1.641738542	1.694422041	1.381	1.405820994	1.407585855	1.588161961	1.383	1.594788729	1.2	1.525307949	1.242131473	0.920203183	1.053204925	0.953286667	0.97	0.817108446	0.668760645	0.647	0.695861784	0.895745099	0.714767288	0.545360985	0.562378804	0.546967298	0.537451341	0.600491788	0.603692649	0.431044668	0.540919704	0.772099521	0.724373666	0.771580982	0.785077818	0.869856348	1.101283983
e263_8	PFE0350c	60S ribosomal subunit protein L4/L1, putative	0.799	1.056550674	1.397629516	1.540785903	1.756015726	1.368518354	1.603	2.022507639	1.958677729	2.723802166	1.981	2.649755741	3.166717983	1.809	1.66509824	1.94492142	1.842443234	1.561	1.450032249	1.429	1.48443498	1.513380149	1.488563978	1.073997143	0.948368558	1.096	0.997671115	0.843570728	0.87	0.58151476	0.743796713	0.40056577	0.406856636	0.366300364	0.341731814	0.310384998	0.313982633	0.253431369	0.263858464	0.328462097	0.367839883	0.489940008	0.491423612	0.70599698	0.964269108	0.817154983
e27247_3	PFE0715w	asparagine -- tRNA ligase, putative	0.608	0.628816212	0.823318614	0.781777997	0.634455078	1.147830469	0.626	1.085854541	0.678053923	1.231645754	0.993	1.022214594	1.715780281	1.112	1.15496193	1.121396135	1.349225181	1.035	1.200820831	1.388	1.466785203	1.510574109	1.673506817	1.52102936	1.645915348	1.252	1.333833895	1.546396971	1.288	0.813217901	0.777563033	0.610307601	0.723300647	0.645335021	0.702121394	0.635419465	0.523304408	0.54989827	0.548188714	0.564381291	0.729609806	0.709886144	0.734839024	1.287069207	0.921468676	0.963765557
e27723_18	PFE0885w	eukaryotic translation initiation factor 3 subunit, putative	1.036	1.025168038	1.239170018	1.76342819	1.450356905	1.226466417	1.307	1.65660912	1.827231645	1.822034151	1.648	1.49460164	1.86813586	1.423	1.678567111	1.397072693	1.42704413	1.442	1.359559438	1.387	1.440775082	1.090606448	1.177318753	0.913257368	0.863941682	1.032	0.791313765	0.745856399	0.68	0.664265901	0.548702485	0.399743263	0.378001554	0.351217409	0.343695794	0.357080087	0.330990021	0.337111548	0.312763282	0.447073396	0.560864781	0.536036508	0.684318874	0.803415371	0.789290767	0.895574594
e29615_2	PFE1005w	40S ribosomal subunit protein S9, putative	0.74	0.999596937	0.999384746	1.321938531	1.388250943	1.614572635	1.382	2.58615741	2.019845804	2.995103349	2.106	2.862717066	3.09267595	1.767	1.562397459	1.804746895	2.045210702	1.268	1.547907335	1.362	1.819779739	1.483449208	1.484955385	1.192352745	1.291814084	0.968	0.901149092	0.733305933	0.729	0.425039893	0.683767711	0.397275719	0.448215567	0.356604174	0.318164113	0.311300603	0.290433946	0.230718187	0.276369004	0.363654477	0.421255574	0.611107934	0.501757289	0.759863623	0.756561051	0.792151682
e29615_3	PFE1005w	40S ribosomal subunit protein S9, putative	0.846	0.869416886	1.159521044	1.39910431	1.458881216	1.658963828	1.688	2.455902072	2.610702737	2.797793548	2.233	2.596838208	2.80362757	1.848	1.808205734	1.892356026	1.868748247	1.289	1.518298044	1.503	1.542028749	1.281415804	1.335196817	1.168361673	1.204108436	1.069	1.044267926	0.749442255	0.782	0.522084406	0.755052172	0.407145919	0.448215567	0.424477469	0.379047375	0.30306029	0.321832215	0.248649653	0.261583835	0.375385232	0.438251475	0.599254582	0.539647419	0.810292013	0.77040823	0.835339276
e3215_1	PFE0810c	40S ribosomal subunit protein S14, putative	1.014	1.094907291	1.324687836	1.310553485	1.734095966	2.115559406	1.725	2.176445714	2.790302438	2.549614604	2.232	2.534885683	2.564415083	1.984	2.107889693	1.677421744	1.501574805	1.678	1.871142078	1.548	1.653500713	1.371208403	0.848932546	1.031612969	0.881154964	0.791	0.659844184	0.5593923	0.47	0.488231659	0.607793546	0.404678375	0.387619905	0.281189402	0.298524342	0.313131787	0.277351329	0.255822236	0.258171865	0.306303934	0.474671266	0.555792134	0.522424645	0.412595656	0.725090081	0.642131537
e70_4	NULL	#N/A	0.654	0.941480823	0.858531881	1.111946437	1.072850063	1.251832812	1.241	1.979878796	1.806408451	2.401632023	1.828	2.159299247	2.772302186	1.508	1.949629631	1.747509076	1.843539325	1.589	1.471416748	1.529	1.476074525	1.435746869	1.355946499	1.165962556	1.145911244	1.127	0.950242179	0.787990105	0.875	0.644706526	0.612483306	0.427708824	0.429940689	0.350140037	0.367263525	0.322287678	0.28127612	0.254626802	0.257034542	0.397543414	0.446749425	0.511012699	0.548832891	0.837798376	0.984410541	0.758056167
f11919_1	MAL6P1.201	leucyl-tRNA synthetase, cytoplasmic, putative	0.615	0.573024747	0.940696002	0.971529992	1.058236937	1.202368326	1.147	1.559509783	1.2506906	1.746501397	1.479	1.822433024	2.473286492	1.531	1.639843893	1.363197272	1.554184701	1.769	1.465659315	1.576	1.394328476	1.421716782	1.614866366	1.331500469	1.286896073	1.347	1.079215584	1.142989029	1.008	0.776356015	0.72878949	0.531346005	0.54055181	0.478345182	0.476264194	0.449554687	0.313982633	0.448286625	0.303664695	0.396239971	0.458889343	0.421453751	0.58787126	0.852697676	0.795585021	0.831929704
f15196_1	PF08_0096	RNA helicase, putative	0.809	0.900799522	1.000223096	1.143571732	1.34806474	1.404031339	0.995	1.415044972	1.041157616	1.834366048	1.285	1.337139317	2.087413888	1.3	1.738335633	1.641209972	2.137278052	1.825	2.375322249	2.315	2.40129184	2.057748045	2.046098778	1.5994	1.591816644	1.329	1.109170592	0.935906355	0.763	0.626651742	0.470852382	0.351214748	0.350108297	0.2693385	0.350569709	0.315878549	0.291742209	0.306030351	0.268407758	0.261987628	0.522016999	0.526817208	0.609686787	0.868743061	0.740196155	0.728506725
f19787_1	PFI0645w	EF-1B	0.511	0.590459595	0.729416704	0.85388379	0.919411814	1.17319694	0.884	1.695685665	1.210345719	1.996221714	1.233	1.950209973	2.665510818	1.289	1.218939393	1.609670763	1.709822337	1.112	1.339819878	1.447	1.59683581	1.520862884	1.647344138	1.531425469	1.657390999	1.148	1.18572251	1.064100426	1.092	0.549918878	0.730665372	0.458141954	0.546322866	0.429864234	0.378065371	0.385463393	0.300900035	0.29885775	0.261583835	0.32585525	0.338704064	0.454379833	0.393827792	0.82404516	0.699913365	0.730779796
f19787_2	PFI0645w	EF-1B	0.672	0.739236766	0.72354781	0.979120048	0.976646711	1.085682784	1.067	1.613980136	1.81291568	2.333806866	1.585	1.947628502	2.451928252	1.654	1.883126723	1.566450215	1.749279792	1.691	1.539682543	1.822	1.809561441	1.620008874	1.90536191	1.406672255	1.416405349	1.401	1.071726758	0.99596923	1.074	0.857602609	0.948270518	0.629225493	0.618460554	0.451411326	0.467426299	0.429411721	0.341456131	0.309616633	0.300252742	0.308910782	0.366625869	0.488622942	0.484534482	0.665883485	0.670960111	0.629629887
f20560_1	PF07_0071	queuine tRNA-ribosyltransferase; putative	1.214	1.211139588	1.085740914	1.295373374	1.165400169	1.169391951	1.195	1.579640082	1.581258148	2.084086365	1.782	1.640447961	1.943601674	1.602	1.876392338	1.540751606	2.08905226	1.715	1.889236504	1.689	1.532739428	1.319764752	1.327979523	1.047606954	0.822138054	0.849	0.644034555	0.502915173	0.44	0.411498794	0.466162649	0.502557888	0.566521391	0.534367575	0.535183476	0.587808798	0.694686615	0.777030121	0.577759086	0.68299259	1.018540111	1.040463998	0.941512512	0.821752992	0.970563362	0.923987535
f21981_2	PF08_0075	60S ribosomal protein L13, putative	0.632	1.242522225	0.955787388	1.519280582	1.686603128	1.150367154	1.213	2.312621454	1.143971924	2.43400323	1.74	2.159299247	3.259270525	1.553	1.146543848	1.685598555	1.858883818	1.063	1.23372	1.368	1.232694111	1.634974344	1.32166443	1.144370695	1.218042946	0.868	1.035114949	0.725237772	0.72	0.389682599	0.607793546	0.351214748	0.443406392	0.397543613	0.333875924	0.26277433	0.243336552	0.265385685	0.233150803	0.302393663	0.373909842	0.516280842	0.454681654	0.979914667	0.926504034	0.901257168
f23916_1	PFI0165c	DEAD/DEAH box helicase, putative	1.283	1.247171453	1.650829275	2.06576625	1.673207679	1.809894125	1.696	1.670818734	1.750446252	2.091793778	1.924	1.759190071	2.506035826	1.619	1.951313328	1.483513648	1.505958909	1.692	1.311033105	1.446	1.215973311	0.940952079	1.351435703	0.880469661	0.820498717	1.068	0.927775898	0.898254901	0.839	0.914776099	0.555268183	0.494332726	0.454948418	0.485886659	0.481174129	0.457795	0.412102212	0.52957592	0.532266222	0.750770464	0.920206714	0.889004041	1.449010691	1.68361941	1.926020574	1.62521782
f35531_1	MAL6P1.73	translation initiation factor IF-2, putative	0.81	0.994947639	1.031244316	1.235917699	1.097205392	1.345688568	1.041	1.400835217	1.25199203	1.888317937	1.374	1.495892375	2.46901481	1.361	1.729917551	1.543087818	1.551992649	1.565	1.502670978	1.527	1.372034039	1.238390161	1.378500477	1.125977594	1.129517679	1.173	1.00016739	0.98431532	0.879	0.835786369	0.618111008	0.497622801	0.533818987	0.412626567	0.488048045	0.471528837	0.380703962	0.46263179	0.316175235	0.434039199	0.53294294	0.565011434	0.871473178	1.158706132	1.296602074	1.005816649
f36380_5	PFD0245c	ATP-dependant RNA helicae-like protein	0.897	0.90893581	1.312111698	1.176462099	1.915542716	1.90628649	1.321	2.075793939	1.307954229	2.326099269	1.589	2.226414406	2.15860819	1.585	1.2627135	1.649386783	1.857787857	1.194	1.369429169	1.394	1.81234826	1.435746869	1.073570452	1.080394661	1.155747363	0.79	0.862873133	0.720755466	0.631	0.534873232	0.571213402	0.636628149	0.593452796	0.677655675	0.675607767	0.599711424	0.549469603	0.712476895	0.548188714	0.447073396	0.6069965	0.892955119	0.602797623	0.96272313	0.965528004
f45228_1	MAL6P1.201	leucyl-tRNA synthetase, cytoplasmic, putative	0.551	0.610219022	0.897098744	0.881714095	1.116689583	1.042559896	0.991	1.670818734	0.944850536	1.928396556	1.367	1.778550177	2.480405905	1.284	1.282075109	1.531406619	1.688997649	1.4	1.271554083	1.214	1.4101203	1.418910743	1.551715226	1.339497462	1.315584811	1.061	1.350475599	1.187812193	1.003	0.786888021	0.640621925	0.500912875	0.538628162	0.649644446	0.599994669	0.520970715	0.361080027	0.490126706	0.371903958	0.374081828	0.473457253	0.586084126	0.552277473	0.744964323	0.715019439	0.829656702
f48181_1	MAL7P1.113	DEAD box helicase, putative	1.134	1.258794662	1.828572205	1.949385044	1.888751963	1.926579667	1.673	2.193023574	1.795996854	2.785461651	2.187	2.076696033	2.719618392	1.862	1.797262207	1.603830163	1.906013519	1.841	1.801231247	1.445	1.272638214	1.013908552	1.236861406	0.941246937	0.935253766	0.838	0.738892378	0.550427688	0.489	0.403975971	0.327345603	0.315024	0.287588959	0.294117644	0.331911944	0.295735583	0.308749598	0.358629314	0.366217358	0.48356918	0.674980101	0.700666883	0.832434877	1.195381237	1.234919105	1.105830057
f48181_2	MAL7P1.113	DEAD box helicase, putative	1.099	1.243684601	1.622323302	1.855774081	1.891187459	2.106681198	1.634	1.99408841	1.816820048	2.532658222	2.099	2.440666467	3.101219314	1.798	2.16513277	1.863153028	2.079187831	1.965	1.730497995	1.495	1.424054282	1.230907426	1.269339071	0.986829774	0.880335247	0.809	0.762190783	0.614076472	0.588	0.413755659	0.331097395	0.286235908	0.264504906	0.258564954	0.369227475	0.313131787	0.289125682	0.306030351	0.311625942	0.39232972	0.564506749	0.615059091	0.831286638	1.062433757	1.145541703	1.208116467
f59212_1	PF08_0042	ATP-dependent RNA helicase prh1, putative	1.781	1.567972351	1.688557689	1.840593969	1.664683368	2.203073562	1.8	2.144473906	2.269723513	2.29218669	2.284	1.863734707	1.986318153	1.553	1.673516322	1.482345611	1.47198178	1.305	1.403150856	1.142	1.026470983	0.990525074	0.966213342	0.746919812	0.700825561	0.654	0.6240645	0.504708127	0.54	0.460397187	0.438961999	0.402210807	0.390505405	0.386770083	0.444840573	0.407437543	0.435650919	0.577393185	0.524304976	0.759894449	1.047675929	0.966709598	0.970217203	1.716856332	1.659147114	1.541115635
f7828_1	MAL7P1.81	eukaryotic translation initiation factor 3 37.28 kDa subunit, putative	0.853	0.961240319	1.167905136	1.302963354	1.629368304	1.633597432	1.282	1.945538742	1.543516128	2.401632023	1.65	1.765643439	2.42487438	1.542	1.46390582	1.738164089	1.911493714	1.502	1.650717335	1.732	1.918246698	1.755633156	1.303621247	1.604198234	1.573783645	1.28	1.338826347	1.069479129	0.861	0.681568412	0.721285851	0.481994983	0.437635393	0.390002136	0.395741161	0.379969842	0.286509155	0.36699733	0.297978096	0.380598926	0.497737126	0.608473882	0.693504312	0.736941665	0.891256601	0.867161721
i12816_1	PFI0165c	DEAD/DEAH box helicase, putative	1.601	1.925967491	1.904029033	2.540145974	1.78280648	1.915164698	1.73	1.753708315	1.992515381	2.438627714	2.024	1.650773382	2.057512455	1.628	1.642369338	1.454310651	1.548704506	1.699	1.512540709	1.452	1.01996848	1.155144913	1.326175226	0.93884782	0.820498717	1.009	0.852056104	0.70282619	0.709	0.792153979	0.534633203	0.588099633	0.483803528	0.509588431	0.539111436	0.51364598	0.478823522	0.533162238	0.456065713	0.660834485	1.056173916	1.051000285	1.31811753	1.399386829	1.477874669	1.39450513
i1904_1	PFI0860c	ATP-dependant RNA helicase, putative	1.466	1.445928519	1.769045012	1.905109631	2.184668652	2.049606807	1.946	1.856728335	2.319178483	2.014719651	2.325	1.534612589	1.413916771	1.696	1.561555711	1.149431096	1.293327143	1.506	1.495268606	1.253	1.020897346	1.024197327	0.872388727	1.120379718	0.748366917	1.015	0.678982163	0.619455228	0.562	0.586780718	0.608731487	0.504202901	0.369345027	0.367377704	0.413416952	0.30306029	0.235486989	0.371779028	0.293428803	0.404060513	0.571790686	0.667740839	0.763543715	0.501991355	0.696136827	0.618264738
i3340_6	PFI0415c	ribosomal RNA methyltransferase, putative	1.118	1.355267462	1.831925802	2.349129133	1.982519818	1.534668458	1.695	1.823572475	2.044573211	2.04863223	1.683	1.597855696	1.841081988	1.726	1.627216771	1.574627166	1.839155091	1.924	1.803698704	1.576	1.633064229	1.452582995	1.172807957	1.124378214	1.008205186	0.9	0.758030357	0.650831422	0.55	0.47469056	0.470852382	0.440046617	0.350108297	0.421245417	0.467426299	0.381801026	0.370237853	0.406446544	0.326411128	0.443163145	0.557222777	0.696715726	0.872621349	0.817168586	1.027210973	0.977403776
i5222_1	PFI0680c	hypothetical protein	1.011	0.963564934	0.674920056	1.128391621	0.785457757	0.952509055	1.123	1.174664877	1.780379536	1.990055857	2.002	1.624959752	1.752801128	1.801	1.683618	1.84563123	1.64406	1.79	2.133513203	1.865	1.764043812	1.894063589	1.676213316	1.554616805	1.268863074	1.509	1.279748258	1.000451642	0.969	0.776356015	0.750362411	0.605372513	0.549208337	0.433096319	0.520453612	0.320456495	0.329681777	0.467413524	0.410572883	0.650407096	0.729609806	0.592669334	0.710727154	0.687659427	0.596688747	0.745554517
i6032_1	PFI0165c	DEAD/DEAH box helicase, putative	1.457	1.502882326	1.900675436	1.746983006	1.888751963	2.175170557	1.649	1.95264362	1.801202575	2.279854793	1.756	2.152845878	2.342289153	1.582	1.920166244	1.516221032	1.567337143	1.711	1.306098289	1.144	0.997674043	1.202847252	1.317153634	0.958040563	0.921319158	1.027	0.946913878	0.749442255	0.702	0.73498049	0.499928942	0.46307709	0.465528621	0.522516705	0.478228145	0.444061163	0.388553505	0.494908439	0.547051408	0.667351584	0.912922705	0.994367459	1.07125757	1.073894736	1.32177879	1.31494895
i6032_2	PFI0165c	DEAD/DEAH box helicase, putative	1.283	1.509856307	1.546866474	2.036670948	1.89240528	2.077509813	1.513	1.801073931	1.645029084	2.21048808	1.631	1.990220921	2.457623715	1.465	1.788002377	1.53958343	1.543224312	1.617	1.199175795	1.162	1.280998559	1.141114827	1.132210796	0.972435169	0.836892282	0.952	0.847063554	0.79067951	0.731	0.788392567	0.507432581	0.472947265	0.43955904	0.428786894	0.428146758	0.440398796	0.392478316	0.509253605	0.500421237	0.630855761	0.838869144	0.799445092	1.260708285	1.319159975	1.57354625	1.342225389
j120_14	PF10_0038	ribosomal protein S20e, putative	0.918	1.207652598	1.151975301	1.43325975	1.46497003	1.955751052	1.494	2.590893901	2.075808002	3.167749723	2.224	2.478095945	2.498916413	1.866	1.906697473	2.046547962	1.937798727	1.465	1.516653105	1.617	1.524379083	1.641521696	1.054625067	1.393877124	1.2295185	0.828	0.826261374	0.658899583	0.544	0.515313857	0.681891829	0.444981704	0.489574527	0.401853038	0.402615076	0.323203256	0.269501766	0.2892943	0.247935972	0.376688675	0.451605407	0.579498917	0.507498214	0.395404154	0.570253172	0.612582095
j120_15	PF10_0038	ribosomal protein S20e, putative	0.971	1.249496205	1.893968243	1.034780658	2.014181709	2.819477646	1.687	2.222626996	2.194239628	3.227867652	2.395	3.060190491	2.93747264	2.126	2.040545037	2.180881888	1.899437364	1.615	1.90239621	1.672	1.308866633		0.810139682	1.534624324	1.237715282	0.767	0.626560775	0.554909994	0.454	0.584523899	0.860102897	0.580696978	0.639620961	0.490196084	0.533219467	0.5017433	0.431726147	0.560657153	0.29115419	0.443163145	0.715041861	0.954856206	0.531610117	0.371336077	0.412898547	0.417101387
j198_5	PF10_0272	ribosomal protein L3, putative	0.918	0.97635045	1.107539593	1.339648786	1.233594946	1.248027898	1.472	1.786864175	2.144784658	2.361553404	2.063	2.270297252	2.241193417	1.846	2.285511363	1.789561309	1.699958039	1.846	1.539682543	1.504	1.329303118	1.313217401	1.175514456	1.019617481	0.908204365	1.166	0.95689888	0.762889172	0.825	0.735732763	0.816019114	0.547796329	0.52516246	0.443869849	0.482156105	0.40194402	0.363696554	0.338306964	0.340058973	0.349316837	0.471029298	0.524183117	0.590167602	0.501991355	0.696136827	0.727370224
j27_1	PF10_0187	ribosomal protein L30e, putative	0.884	1.151861098	1.111731639	1.132186611	1.313967351	2.111754417	1.456	2.190655328	2.632827283	2.8902825	2.535	2.927250755	3.307682467	2.212	1.656680158	2.394647994	1.944375013	1.793	2.090744205	1.927	1.65442969	1.706995545	0.891334058	1.579407519	1.380339449	1.169	0.822100948	0.770060882	0.594	0.743255586	0.943580757	0.625112912	0.627117082	0.440637796	0.526345581	0.412931095	0.336223076	0.369388162	0.259309188	0.419701558	0.490453189	0.644034017	0.662503347	0.192544629	0.475840375	0.453469872
j53_39	PF10_0149	cysteine -- tRNA ligase, putative	0.685	0.747373054	1.193057412	1.038575648	1.229941628	1.322858781	1.216	1.743051139	1.520090074	2.051715158	1.678	1.699819016	2.118739442	1.608	1.470640305	1.978796981	1.978352143	1.751	1.982999291	1.768	1.538313065	1.702318849	1.30993634	1.644982837	1.509029007	1.022	0.973540584	0.863292906	0.651	0.657495352	0.568399524	0.533813524	0.488612704	0.499892242	0.543039338	0.470613259	0.392478316	0.564243435	0.348020219	0.499210225	0.719897843	0.684862335	0.641835992	0.614309079	0.570253172	0.654633188
j65_2	PF10_0209	RNA helicase, putative	0.985	1.268093257	1.4672175	1.499040333	1.562391203	2.005215464	1.361	1.930144934	1.616397153	2.509535984	2.03	1.985058134	2.332322008	1.503	1.666781836	1.641209972	1.846827337	1.503	1.45907956	1.479	1.323729481	1.34595427	1.408271751	1.184355657	1.17050159	0.983	1.056749204	0.807712283	0.958	0.573239664	0.565585645	0.449094285	0.527086107	0.463262228	0.543039338	0.312216181	0.425184809	0.380147045	0.296840789	0.453590495	0.57543269	0.688813492	0.766988228	1.134638021	1.21226003	0.973994204
j73_18	PF10_0077	eukaryotic translation initiation factor 3 subunit 7, putative	0.948	1.05422606	1.312111698	1.082851136	1.598924088	1.33046876	1.092	1.630557996	1.486252422	1.909898619	1.488	1.672714805	1.933634529	1.449	1.722341217	1.588644577	1.761336273	1.851	1.568469315	1.508	1.529952609	1.578853886	1.032973183	1.363488534	1.260666292	1.059	0.943585477	0.842674278	0.721	0.80042912	0.790694374	0.519008212	0.567483215	0.55052787	0.587228814	0.542944865	0.375470908	0.443504891	0.385551804	0.413184459	0.642202278	0.733592927	0.652169669	0.489384257	0.687325007	0.668271407
kn3544_2	PF10_0043	ribosomal protein L13, putative	1.065	1.025168038	1.210664045	1.283988177	1.567262196	1.825113932	1.544	2.076977991	2.707009661	2.694514072	2.063	2.560699158	3.179533029	1.954	2.027917814	2.09794532	1.880804597	1.595	1.655652249	1.543	1.315369136	1.390850569	1.067255252	1.256328684	1.263945063	1.025	0.923615472	0.773646684	0.57	0.667275039	0.786942554	0.513250619	0.524200636	0.442792508	0.425200802	0.400112836	0.416026983	0.329938948	0.355981466	0.580022336	0.602140518	0.659838526	0.62690956	0.366751672	0.756561051	0.785332539
kn707_1	PFL2475w	DEAD/DEAH box helicase, putative	1.797	1.671418994	1.3104348	1.58126625	1.557520209	1.672915406	1.217	1.675555225	1.418577273	1.828200008	1.394	1.65722675	1.796941558	1.033	1.142334807	1.142422321	1.191395494	0.984	1.051129438	0.974	1.037618146	0.800651046	0.835400159	0.824490714	0.830334836	0.737	0.688967216	0.5235338	0.563	0.658247625	0.777563033	0.879270678	1.0820655	1.104287824	1.106700451	1.087720887	1.43123751	1.456035023	1.752611671	1.626669442	1.607326733	1.684498055	1.187224369	1.319159975	1.368355835	1.068325037
ks100_2	PF11_0065	ribosomal protein S4, putative	0.568	0.563726187	0.907159634	0.841233672	0.936460508	0.98168044	0.988	1.486093184	1.465429383	1.601601929	1.13	1.52815922	2.138673731	1.201	1.153278334	1.172793424	1.284558935	1.065	1.071691418	1.281	1.183460687	0.940016696	0.936442069	0.989228891	1.146730961	0.901	0.877018661	0.696550983	0.637	0.561203112	0.604979667	0.360262441	0.385696229	0.34044388	0.350569709	0.32503444	0.31659916	0.283317151	0.317312575	0.323248403	0.608210477	0.692764648	0.568352075	0.888226698	0.775443588	0.647814112
ks259_2	PF11_0245	translation elongation factor EF-1, subunit alpha, putative	0.886	0.827573278	1.269352789	1.227062646	1.318838345	1.258174411	1.362	1.499118746	1.880590983	2.073296024	1.668	1.814689073	2.315235451	1.537	1.784634984	1.604998199	1.595834208	1.639	1.607125917	1.702	1.55131807	1.366531708	1.769135729	1.23873532	1.209026545	1.508	1.223998469	0.946663867	1.001	0.728962213	0.729727431	0.509960544	0.474185149	0.440637796	0.413416952	0.372645135	0.332298305	0.338306964	0.264995788	0.40275707	0.452819384	0.507061542	0.645280505	0.841236697	0.889997781	0.664861836
ks259_4	PF11_0245	translation elongation factor EF-1, subunit alpha, putative	0.779	0.732262854	1.011122435	1.128391621	1.27499897	1.381201552	1.184	1.69805391	1.592971098	2.000846198	1.365	1.821142442	2.185661892	1.359	1.40329565	1.412258279	1.519111481	1.304	1.404795795	1.49	1.514160786	1.365596436	1.488563978	1.202748759	1.236075945	1.241	1.039275375	0.966385991	0.878	0.601826409	0.580592924	0.417838649	0.408780311	0.349062697	0.339767834	0.322287678	0.344072658	0.309616633	0.287742203	0.388419468	0.378765824	0.462282107	0.575241171	0.848113271	0.766631767	0.847840927
ks291_14	PF11_0260	ribosomal protein L35, putative	0.704	0.735749845	1.130176722	1.00821535	1.436961456	1.842870349	1.541	2.29841184	1.510979984	2.737675619	1.803	2.441957048	3.53692781	1.874	1.255979014	2.13766148	1.875324402	1.166	1.218092836	1.654	1.495582143	1.440423564	1.288284456	1.109983609	1.349191657	0.879	0.879514936	0.724341321	0.694	0.422783028	0.614359188	0.444981704	0.472261473	0.346907985	0.311290198	0.30306029	0.296975245	0.306030351	0.245661342	0.383205774	0.327778123	0.539987625	0.48338631	1.014297604	0.814467558	0.77624046
ks379_1	PF11_0106	60S Ribosomal protein L36, putative	1.307	1.259957038	1.29953546	1.703972515	1.564826699	1.946872693	1.868	2.236836751	2.151291887	2.800876477	2.153	2.546501839	3.272085571	1.715	1.779584295	1.670412969	1.721878818	1.386	1.636735208	1.576	1.977698309	1.435746869	1.706886684	1.207546992	1.153288308	1.191	0.903645367	0.770060882	0.825	0.548414286	0.725037671	0.426886318	0.450139243	0.363068311	0.352533689	0.319540916	0.384628734	0.363411012	0.412847529	0.737736266	0.727181779	0.882418832	0.871473178	1.338643612	1.430038879	1.16265587
ks506_6	PF11_0051	phenylalanine -- tRNA ligase, putative	0.648	0.592784209	0.812419275	0.946229757	0.8585236	0.995632018	0.988	1.313209004	1.405562816	1.896025349	1.496	1.61334375	2.409211773	1.478	1.775375154	1.333994135	1.401835208	1.737	1.591498753	1.563	1.382252337	1.058804851	1.643735544	1.053204925	1.177878753	1.33	1.051756752	1.175261673	1.223	0.973454224	0.853537255	0.755893147	0.596338325	0.443869849	0.444840573	0.381801026	0.294358717	0.392101379	0.29001685	0.443163145	0.447963402	0.518914934	0.636095067	0.971891941	0.811949841	0.839885349
ks592_1	PF11_0313	ribosomal phosphoprotein P0	0.832	0.825248595	1.010284086	1.597711433	1.479583301	1.480130677	1.648	1.996456656	2.947777592	2.558863389	2.226	2.37742336	2.644152578	2.027	2.099471611	1.937912785	1.646252052	1.448	1.64578242	1.559	1.498368962	1.080317673	1.340609708	0.962838797	0.904105974	1.118	0.839574727	0.868671662	0.808	0.719934844	0.854475196	0.53463603	0.485727175	0.480499895	0.440912613	0.326865624	0.599183544	0.412423694	0.359393453	0.490086279	0.378765824	0.503110425	0.675133367	0.864158655	0.973081003	0.860342645
ks592_2	PF11_0312	ribosomal protein L38e	0.793	0.994947639	1.208148797	1.233387705	1.628150483	1.891066682	1.515	2.201312504	1.867576371	2.766963714	2.017	2.500037522	2.944592223	1.759	1.490001914	2.037202975	1.899437364	1.302	1.52158802	1.582	1.126795784	1.659293205	1.570660611	1.292315245	1.359027776	1.21	1.197371763	0.888393839	1.117	0.56421225	0.800073895	0.427708824	0.51842958	0.457875463	0.458588403	0.334190359		0.262994819	0.266133111	0.48356918	0.401831683	0.616376117	0.525869193	0.95699264	0.761596409	0.768284815
ks75_10	PF11_0043	60S acidic ribosomal protein p1, putative	0.83	0.994947639	1.190542164	1.337118793	1.253079209	1.223929732	1.345	2.320910525	2.371236469	2.881033531	2.21	2.851101218	3.309106248	1.766	1.809047482	1.933240222	1.696669896	1.405	1.427002812	1.549	1.454709064	1.337536151	1.336098912	1.057203421	1.171321307	0.856	0.834582275	0.769164378	0.84	0.494249935	0.725037671	0.416193587	0.481879824	0.372764469	0.376101391	0.286579664	0.321832215	0.272558268	0.108045494	0.302393663	0.370267874	0.485988851	0.502905461	0.936362851	0.824538199	0.841021851
ks82_1	NULL	#N/A	0.887	0.786891978	1.026213821	1.101826313	1.007090855	1.284809188	0.989	1.370047602	1.508377124	1.717213119	1.279	1.350046055	2.259703926	1.453	1.387301234	1.369037871	1.676941169	1.412	1.504315917	1.597	1.296790494	1.44510026	1.372185385	1.314706843	1.586898535	1.148	1.025962071	0.943974462	0.823	0.711659703	0.910752378	0.620177825	0.695407418	0.574229674	0.583300854	0.613445315	0.472282223	0.494908439	0.383277191	0.530492354	0.56693474	0.700666883	0.538499247	0.673906211	0.733901976	0.739871942
ks83_8	PF11_0438	Ribosomal protein, putative	1.058	0.872903807	1.354032158	1.017070477	1.23968376	1.790869177	1.452	1.728841525	2.70180394	2.173492389	2.347	2.101218927	2.588621054	2.05	2.108731641	1.65289117	1.569529325	1.522	1.674569291	1.666	1.00324768	1.258032327	0.852541194	1.088391653	1.107386289	0.786	0.500083695	0.520844395	0.411	0.510047854	0.808515475	0.516540693	0.511696757	0.33182503	0.36628152	0.341515066	0.361080027	0.317984649	0.247935972	0.320641575	0.505021098	0.620327234	0.489127235	0.209736115	0.271908799	0.431876075
ks838_5	PF11_0272	ribosomal protein S18, putative	0.98	0.969376538	1.568665153	1.366214094	1.662247872	1.913896318	1.776	2.502083495	2.864484815	2.696055444	2.183	2.413562256	2.318083182	1.894	1.90333008	1.722978503	1.577201571	1.208	1.235364939	1.356	1.380394384	1.362790396	0.89223626	1.083593515	1.085254997	0.909	0.693959717	0.580010927	0.552	0.481461109	0.763493752	0.417838649	0.464566798	0.371687129	0.436002678	0.325950046	0.39378656	0.327548081	0.305939342	0.495299974	0.632490387	0.729641848	0.641835992	0.607432437	0.696136827	0.773967389
l2_201	PFL0625c	eukaryotic translation initiation factor 3 subunit 10, putative	0.964	1.327371677	1.339779222	1.313083478	1.670772182	1.816235724	1.274	2.478400757	1.145273354	2.753090445	1.628	2.0715334	3.091252169	1.485	1.643211186	1.645882535	1.839155091	1.61	1.058531711	1.358	1.037618146	1.429199517	1.157471273	1.197950621	1.378700112	0.912	0.991846538	0.891979694	0.788	0.678559274	0.393002307	0.459787016	0.46168127	0.419090704	0.447786528	0.416593462	0.272118294	0.365801879	0.310488635	0.393633124	0.621564446	0.686179439	0.90132604	1.368442213	1.280237179	1.284263075
l2_215	PFL0670c	Bi-functional aminoacyl-tRNA synthetase, putative	0.877	0.893825611	0.863562276	0.991770166	1.064325752	1.365981745	1.03	1.398466971	1.448510557	1.583103992	1.292	1.423614583	1.509316959	1.351	1.653312865	1.437956889	1.598026259	1.797	1.666344499	1.691	1.71666823	1.615332178	1.006810611	1.557015921	1.355749102	1.01	0.824597223	0.808608733	0.618	0.780869745	0.799135954	0.631693061	0.53478081	0.493428137	0.433056722	0.441314374	0.375470908	0.401664811	0.308213989	0.397543414	0.526872944	0.572913708	0.61427954	0.458439607	0.48842877	0.612582095
l2_216	PFL0675c	hypothetical protein	2.055	1.577270946	1.858754976	1.989865391	1.922849351	1.83906551	1.761	2.58615741	2.052381948	2.655977008	1.685	1.950209973	2.177118698	1.355	1.536301465	1.474168661	1.355801467	1.276	1.091430978	0.837	0.9623746	1.024197327	0.683837295	0.734124586	0.624595418	0.554	0.516725399	0.432991155	0.38	0.337775068	0.393940248	0.33558693	0.407818459	0.410471887	0.474300214	0.408353149	0.511530054	0.860710354	0.923504625	1.259104713	1.744507985	1.928150934	1.847431237	2.230308631	2.12491681	2.36281676
l2_55	PFL0310c	eukaryotic translation initiation factor 3 subunit 8, putative	0.806	1.033304256	1.022021775	1.157486922	1.194626492	1.283540807	1.068	1.655424926	1.340490373	2.218195492	1.552	2.023778347	2.738128901	1.48	1.883968471	1.619015749	1.875324402	1.892	1.440984939	1.549	1.254059572	1.38523849	1.493074774	1.171560527	1.270502411	1.203	1.159095804	1.105337682	1.038	0.859859474	0.584344743	0.495977739	0.502078406	0.458952803	0.459570379	0.368067189	0.26034394	0.35982473	0.274094357	0.397543414	0.445535447	0.549206925	0.688911627	0.993667814	0.911397959	0.961492554
l2_81	PFL0380c	tRNA delta(2)-isopentenylpyrophosphate transferase, putative	0.68	0.752022351	0.762953122	0.975325058	1.205586372	1.155440448	1.043	1.750156017	1.127053098	2.045549302	1.571	1.690784176	2.081718426	1.401	1.408346439	1.469496237	1.854499714	1.328	1.330772665	1.899	1.788195981	1.555470408	1.986556232	1.581806636	1.613947936	1.17	1.340490498	0.836399071	0.785	0.628156289	0.471790379	0.432643961	0.492460055	0.452488666	0.451714488	0.423002591	0.444808745	0.482954141	0.310488635	0.383205774	0.6239924	0.601888634	0.585574849	0.937509003	0.854750348	0.854660003
l2_9	PFL0210c	eukaryotic initiation factor 5a, putative	0.733	0.807813782	0.780559705	1.060080893	0.93524276	0.930947648	0.843	1.276500704	1.573449412	1.862112587	1.45	1.766934021	2.172847017	1.367	1.750962656	1.735827738	1.81504226	1.816	1.576694205	1.967	2.136545856	1.536763626	1.953176366	1.379482519	1.451651532	1.301	1.317192092	1.158228954	1.193	1.011068338	1.124605648	0.752603073	0.739651878	0.644257681	0.668733822	0.475191204	0.417335266	0.350261298	0.315037928	0.434039199	0.394547711	0.457013925	0.486830858	0.579926074	0.706207544	0.648950613
m11356_5	MAL13P1.92	40S ribosomal protein S15, putative	0.911	1.472661927	1.405175159	1.289048315	1.805944061	1.723648198	1.45	2.230915925	1.648933297	2.629771658	1.869	2.466479942	2.591468955	1.662	1.573340986	1.962443219	2.097820598	1.42	1.409730709	1.415	1.432414737	1.858520569	1.054625067	1.420267218	1.244272727	0.954	1.025129946	0.718066061	0.687	0.550671151	0.795384135	0.413726068	0.536704515	0.524671386	0.508669791	0.342430672	0.328373494	0.36699733	0.34233362	0.445769992	0.500165117	0.746763344	0.562611151	0.583364395	0.784255483	0.809199406
m14235_3	PF13_0049	60S ribosomal protein L24, putative	0.642	1.127452373	1.07903362	1.094236257	1.87048552	2.066094844	1.213	2.487874022	1.060679302	3.283361096	1.609	3.302837345	4.794217575	2.045	1.100244398	2.548839931	2.12302952	1.376	1.674569291	1.546	1.818850763	1.82858974	1.188144748	1.413869605	1.658210619	0.803	0.775504137	1.002244543	0.718	0.447608407	0.784128732	0.526410868	0.654048487	0.454643378	0.405561032	0.441314374	0.306133071	0.406446544	0.266133111	0.295876565	0.364197914	0.708569118	0.429421579	0.86530474	0.761596409	0.753510094
m19188_2	MAL13P1.209	60S ribosomal subunit porotein L18, putative	0.82	0.935669218	1.055558143	1.411754579	1.410170703	1.624719224	1.453	2.041453885	2.37904505	2.546531492	1.998	2.536176418	2.572958446	1.791	1.80988943	1.77203951	1.879708637	1.519	1.891703961	1.735	1.955403983	1.376820483	1.65997443	1.273922143	1.168042536	1.12	1.002663666	0.857914149	0.812	0.607092367	0.737231071	0.496800245	0.443406392	0.41478128	0.405561032	0.314047365	0.291742209	0.251040502	0.260446511	0.36104763	0.452819384	0.520231999	0.546536549	0.716311875	0.70872526	0.785332539
m24561_3	MAL13P1.144	hypothetical protein	0.785	0.935669218	1.095801904	1.776078307	1.245772574	1.122464073	1.579	1.647135996	2.3673321	2.124164984	1.903	1.59656496	1.964959913	1.402	1.654154713	1.37487847	1.142073741	1.501	1.565179438	1.564	1.536455223	1.113989926	1.457890611	1.210745847	1.128697962	1.214	1.064238031	0.96459309	1.088	0.952390302	0.997982002	0.661303684	0.62326973	0.453566038	0.478228145	0.336937121	0.320523951	0.32515725	0.245661342	0.349316837	0.426111556	0.524183117	0.753210037	1.062433757	0.93657475	1.031956519
m24561_9	MAL13P1.144	hypothetical protein	0.81	0.899637215	1.105024346	1.438319736	1.505156233	1.268321	1.286	1.591481451	1.94956764	2.164243604	1.614	1.444265271	1.984894372	1.491	1.614589648	1.284933128	1.454445104	1.602	1.279778875	1.325	1.249414912	1.171045656	0.961702546	1.283518515	1.292633801	1.112	1.129140696	1.099062368	0.834	0.880171078	0.995168123	0.778923621	0.673285189	0.619478537	0.573480984	0.477022415	0.315290897	0.401664811	0.299115436	0.376688675	0.417613606	0.530768325	0.83473122	0.417180028	0.709984081	0.837612279
m24889_1	PF13_0228	40S ribosomal subunit protein S6, putative	1.131	1.459876481	1.578726044	1.114476431	2.319840385	2.498592406	1.462	2.433403669	1.645029084	3.699561747	2.124	3.360917818	2.993004165	2.074	1.595228039	1.9052054	1.56404913	1.368	1.349689707	1.192	1.195536716	1.644327735	0.807433183	1.256328684	0.936073385	0.694	0.836246426	0.653520773	0.511	0.553680289	0.747548533	0.484462502	0.543437338	0.512820516	0.540093412	0.444061163	0.382012206	0.493712988	0.345745573	0.50442392	0.707757924	0.94168571	0.625761389	0.597117611	0.472063875	0.562575425
m24933_4	PF13_0257	glutamate--tRNA ligase	1.327	1.44941551	1.643283632	1.690057325	1.967906693	2.135852583	1.564	2.036717394	1.764762062	2.205863595	1.749	2.210926351	2.316659231	1.608	1.434442533	1.358524709	1.377722247	1.438	1.252637042	1.051	1.221546948	1.051322116	1.018538594	0.970835789	0.919679821	0.939	0.976868985	0.842674278	0.807	0.623642604	0.606855605	0.380825371	0.389543581	0.383538031	0.420290867	0.386378972	0.333606549	0.419596294	0.432181975	0.48356918	0.676194078	0.825785927	0.832434877	0.963869282	1.221071926	1.111512631
m37794_18	PF13_0214	elongation factor 1-gamma, putative	0.68	0.882202402	0.917220525	1.339648786	1.078938877	1.256906107	1.134	1.806994615	1.939156042	2.395466167	1.758	1.947628502	2.632761483	1.512	1.687827141	1.700784141	1.744895688	1.561	1.563534499	1.698	1.816992921	1.2860925	1.639224748	1.32110436	1.238534999	1.164	1.106674416	0.978040007	0.951	0.711659703	0.756928054	0.52805593	0.488612704	0.388924796	0.411452972	0.294819977	0.26034394	0.262994819	0.218365634	0.299786835	0.366625869	0.421453751	0.58672302	0.850405439	0.895033139	0.862615648
m3816_2	PF13_0045	40S ribosomal protein S27, putative	0.846	1.501720088	1.381699682	1.696382384	2.166402209	2.265221323	1.429	2.296043594	2.066697913	2.709928897	2.099	2.303854832	2.175694748	1.656	1.850296143	2.268491019	1.980544325	1.424	1.870319462	1.749	2.037150142	2.329931881	1.479542387	1.687366916	1.391814904	1.074	0.906141643	0.700136838	0.886	0.543148328	0.805701652	0.479527415	0.463604946	0.408317175	0.407525012	0.312216181	0.346689146	0.259408518	0.254759912	0.314124457	0.447963402	0.561060317	0.575241171	0.369043874	0.58535921	0.588715296
m38913_8	PF13_0354	alanine--tRNA ligase, putative	0.933	1.030979642	1.33055668	1.795053484	1.311531855	1.464910719	1.32	1.503855237	1.600779835	1.954601722	1.619	1.841793284	2.531665748	1.385	1.904172029	1.263906942	1.333880688	1.639	1.29622846	1.434	1.3599579	0.925986609	1.444358116	0.982831278	0.959024395	1.185	1.018473245	0.987901122	0.94	0.909510141	0.537447082	0.50009032	0.430902541	0.382460658	0.436984653	0.425749353	0.430417864	0.443504891	0.363942712	0.492693127	0.54993884	0.501793399	0.800285673	0.99252173	1.078823301	0.946717833
m43418_1	PF13_0014	40S ribosomal protein S7 homologue, putative	0.838	0.956591022	1.551896869	1.020865467	2.22607253	2.480835839	1.352	2.330383648	1.552626218	2.581985626	1.855	2.687185372	2.085990108	1.676	1.803996592	2.088600334	1.866556065	1.52	1.348044768	1.296	1.264277759	1.75095646	0.703684774	1.334699324	0.991811621	0.715	0.54252008	0.518155044	0.467	0.486727112	0.589972445	0.338877004	0.448215567	0.375996553	0.379047375	0.387294577	0.3584635	0.357433863	0.303664695	0.397543414	0.450391393	0.587401191	0.386938696	0.291109155	0.356250861	0.40687274
m43418_2	PF13_0014	40S ribosomal protein S7 homologue, putative	0.998	1.312261478	1.684365743	1.246037823	2.665685264	2.890503615	1.502	2.98521179	1.842848963	3.260238675	2.374	3.431904722	2.530241797	2.058	2.328443721	2.672660973	2.312644285	2.104	1.468949291	1.671	1.475145659	2.20366099	0.782172705	1.835311561	1.04754976	0.704	0.48011364	0.455402711	0.415	0.580762487	0.652815269	0.508315482	0.593452796	0.444947189	0.409488992	0.433989666	0.285200891	0.388515061	0.282055603	0.333675792	0.526872944	0.661155552	0.405309641	0.18681414	0.31345041	0.325043591
m43418_3	MAL13P1.14	ATP-dependent DEAD box helicase, putative	1.47	1.628413149	2.050750943	1.598976506	2.086029804	1.77564937	1.54	2.214338066	1.447209049	2.40317358	1.912	2.195438143	2.770878235	1.607	1.913431859	1.835118068	2.370734637	1.747	1.450032249	1.423	1.342308234	1.321635408	1.129504297	0.989228891	0.890991083	0.697	0.79048169	0.450920405	0.363	0.299408635	0.230736444	0.189178913	0.258733878	0.343675932	0.360389609	0.390956917	0.384628734	0.509253605	0.558424607	0.832886017	1.045247975	1.259093069	1.179186965	1.242371306	1.319261148	1.370638262
m4364_1	PF13_0262	lysine--tRNA ligase	0.807	0.653224937	0.919735772	1.295373374	1.203150802	1.102170971	1.167	1.417413218	1.845451824	1.604684857	1.355	1.493310905	1.963535963	1.397	1.578391875	1.450806263	1.538840208	1.393	1.338997457	1.335	1.456566906	1.415169431	1.35324	1.148369192	1.077877932	1.26	1.117491543	0.924252338	0.893	0.827511318	0.939828882	0.583164546	0.519391461	0.422322757	0.421272842	0.40194402	0.501063945	0.46263179	0.371903958	0.4275221	0.469815284	0.449111651	0.680874292	0.687659427	0.780478946	0.833066206
m44397_10	PF13_0132	60S ribosomal protein L23a, putative	0.911	0.919396712	1.329718231	1.171402037	1.803508419	2.003947234	1.74	2.292491156	2.442815985	2.682182175	2.298	2.61748905	3.15817462	2.431	2.343596189	2.271995406	1.900533324	1.757	1.802053667	1.568	1.440775082	1.620008874	0.916594589	1.217943102	1.186895154	1.09	0.863705258	0.868671662	0.683	0.654486214	0.834778157	0.542861242	0.577101623	0.443869849	0.418326887	0.390041339	0.336223076	0.315593782	0.310488635	0.410577612	0.427325534	0.6032057	0.62690956	0.347268001	0.634453858	0.646677611
m44397_14	PF13_0129	ribosomal protein L6 homologue, putative	0.86	0.825248595	1.22575543	1.438319736	1.318838345	1.858090307	1.694	2.303148472	2.941270208	2.931902492	2.121	2.660081315	3.279204814	1.944	2.042228734	1.95076202	1.833674896	1.447	1.610415795	1.702	1.823495534	1.293575235	1.483151088	1.097988121	1.002467458	1.144	0.842071003	0.889290289	0.787	0.598817271	0.708154511	0.454851879	0.425131514	0.315664736	0.303434278	0.267352276	0.340147848	0.261799385	0.236562773	0.368868133	0.38604976	0.475452525	0.539647419	0.858428166	1.053646585	1.022864373
m45177_10	PF13_0178	translation initiation factor 6, putative	1.494	1.999193873	1.604716769	2.901939709	2.314969392	1.742672995	1.954	2.377748982	3.105252435	3.141544557	2.511	2.372260726	2.783693281	2.004	1.628058619	2.058229161	1.766816467	1.629	1.714870831	1.346	1.322800615	1.223424691	0.944561566	0.977233402	0.69672717	0.69	0.552505083	0.417751284	0.386	0.36410497	0.317028114	0.33229688	0.26258123	0.27041584	0.325038028	0.390956917	0.319215688	0.401664811	0.378727898	0.488782875	0.912922705	0.828420058	1.105703117	0.764448028	1.187083314	1.194478315
m45177_11	PF13_0177	ATP-dependent RNA helicase, putative	2.376	2.113101348	2.764237712	2.990490836	2.866616567	2.340052281	2.354	2.693914063	3.804129708	2.96119077	2.661	2.130904455	2.695412422	1.786	1.793895014	1.57929959	1.394162831	1.279	1.208223105	1.453	1.085922704	0.822163868	1.08439634	0.754916805	0.554922672	0.613	0.525878376	0.361274183	0.324	0.251262516	0.278572033	0.197404076	0.185634352	0.215470803	0.24255103	0.216079241	0.255110886	0.285708	0.382139851	0.559167596	0.829157253	1.022025398	1.188372472	1.620584025	1.55844025	1.676361127
m45177_9	PF13_0179	isoleucine -- tRNA ligase, putative	0.594	0.931019921	0.726063057	1.037310651	0.997348723	0.844701797	1.059	1.336891741	1.258499259	1.917606031	1.416	1.788875598	2.427722281	1.532	1.459696779	1.656395558	1.626523324	1.656	1.422067897	1.509	1.357171081	1.436682252	1.606746976	1.181156898	1.190993546	1.427	1.377102306	1.204844912	1.172	0.965179083	0.709092451	0.5173632	0.492460055	0.497737561	0.551877233	0.378138659	0.375470908	0.497299306	0.371903958	0.610001021	0.469815284	0.491257034	0.707282572	0.667029638	0.869856348	0.801243761
m45339_1	MAL13P1.243	elongation factor Tu, putative	0.975	0.999596937	1.335587176	1.420609632	1.335887111	1.632329052	1.58	1.780943491	2.255407703	2.312226	2.081	1.513961747	2.252584512	1.847	1.998454627	1.567618391	1.750375883	1.858	1.660587164	1.337	1.143516473	1.490931943	1.183633953	1.300312237	1.122140517	1.146	0.902813342	0.836399071	0.743	0.737989628	0.91262826	0.597969857	0.694445595	0.593622053	0.614724475	0.423002591	0.400327859	0.371779028	0.38782645	0.465321288	0.586358631	0.551841017	0.686615217	0.725480686	0.644524575	0.753510094
m45542_5	PF13_0171	60S ribosomal protein L23, putative	0.862	1.111179798	1.762337818	1.185317151	1.629368304	1.651354	1.737	1.718184209	2.196842489	2.199697739	2.512	2.537467	1.994861517	2.32	2.292245949	1.78605706	1.535552065	1.959	1.716515672	1.723	1.292145833	1.573241918	0.785781353	1.150768308	0.886892692	0.795	0.466800237	0.465263772	0.448	0.56421225	0.771935332	0.570004296	0.562674039	0.421245417	0.439930638	0.466950891	0.323140459	0.423182577	0.269545081	0.401453666	0.505021098	0.575547799	0.494868159	0.201713423	0.298344373	0.345500853
m45542_7	PF13_0170	glutaminyl-tRNA synthetase, putative	0.844	0.918234405	1.108378042	1.375069147	1.446703588	1.749014594	1.512	1.803442176	2.174717942	2.728426651	2.015	2.426468994	2.476134223	1.765	1.615431496	1.697279754	1.668172831	1.2	1.729675379	1.407	1.611698768	1.104636535	1.282871566	1.09079077	1.063123704	0.93	0.808787594	0.810401634	0.676	0.751530727	0.797260072	0.560956579	0.528047988	0.46757162	0.492957951	0.486178307	0.417335266	0.453068359	0.33664702	0.350620241	0.423683565	0.503110425	0.608538547	0.803415371	0.861044527	0.86602522
m45727_7	PF13_0037	DEAD box helicase, putative	0.447	0.538155085	0.94321125	1.114476431	0.980300029	1.094560992	1.114	1.509775922	1.445907541	1.783496904	2.173	1.390057003	1.973503277	1.94	1.921008193	1.36086092	1.728455104	2.022	2.084164254	2.279	1.697160611	1.703254121	1.926111591	1.56901141	1.402470741	1.523	1.178233783	1.093683666	1.121	0.730466805	0.529005502	0.531346005	0.499192878	0.387847455	0.435020673	0.293904399	0.290433946	0.402860262	0.227464203	0.413184459	0.384835783		0.478793557	0.750694812	0.623124321	0.639858535
m54626_4	PF13_0213	60S ribosomal subunit protein L6e, putative	1.186	1.728372801	1.735508644	1.426934691	1.944769111	2.828355854	1.377	2.683256746	1.877987968	3.627111737	2.069	3.443520878	3.505602256	2.163	1.754330049	2.407497508	2.226057129	1.879	1.827550464	1.58	1.663719011	2.098902921	0.721728011	1.709758609	1.469684433	0.783	0.776336261	0.580907378	0.396	0.594303586	0.74942447	0.570826803	0.583834446	0.426632182	0.478228145	0.437652006	0.336223076	0.441114024	0.375315945	0.559167596	0.878930904	1.193240982	0.851953993	0.226927601	0.678513111	0.526206907
m57443_3	PF13_0205	tryptophan--tRNA ligase, putative	0.621	0.750860044	1.064780684	1.308023491	1.114254086	1.094560992	1.28	1.595033889	1.723115829	2.198156183	2.075	1.805654388	2.618522657	1.923	1.610380607	1.761526487	2.010137351	1.582	2.218228582	1.707	1.384110179	1.299187314	1.539084933	1.29071577	1.204108436	1.252	0.962723457	1.040792394	0.991	0.632670018	0.775687152	0.588922189	0.558826688	0.437405711	0.454660444	0.35524893	0.349305674	0.34667498	0.311625942	0.393633124	0.542654867	0.534719443	0.6131313	0.834360055	0.774184767	0.919441461
m57785_3	PF13_0224	60S ribosomal subunit protein L18, putative	0.862	0.86825451	1.343132818	1.423139625	2.215112723	2.478299229	1.941	2.850220243	2.72523015	2.922653707	2.173	2.767207269	1.940753942	1.934	1.945420691	1.954266407	1.685709506	1.408	1.374364083	1.41	1.834642697	1.518992116	0.629707692	1.193952124	0.900827202	0.805	0.674821737	0.56028875	0.522	0.476947425	0.688457527	0.360262441	0.413589487	0.346907985	0.358425629	0.319540916	0.26034394	0.277339984	0.249073295	0.368868133	0.475885244	0.599254582	0.524720987	0.526059431	0.672218932	0.687592202
m59170_2	PF13_0268	ribosomal protein L17, putative	1.166	1.848092019	1.535967134	1.22959264	2.191975142	2.8473805	1.683	2.058031886	2.717421413	4.544294761	2.779	3.675842464	4.506592806	2.386	2.611291516	3.171448415	2.606383143	1.911	2.536528411	1.936	1.743607217	2.298130396	1.164688568	1.879294924	1.435257967	1.044	0.755534082	0.642763261	0.605	0.658999898	0.834778157	0.612775169	0.548246513	0.452488666	0.49492196	0.434905245	0.391170032	0.378951629	0.29115419	0.353227088	0.562078758	0.782323518	0.551129268	0.270479366	0.433039943	0.465971556
m60188_1	PF14_0437	helicase, truncated, putative	1.163	0.984486737	1.567826704	1.206822397	1.350500237	1.367249974	0.89	1.184138	1.153082013	2.019343952	1.109	1.502345744	1.707236917	0.874	1.176848984	1.265074978	1.463213442	1.082	1.188483643	1.118	1.304221973	0.954046782	1.091613634	1.134774324	1.12050118	0.645	0.700616418	0.807712283	0.81	0.546157466	0.426768627	0.343812116	0.385696229	0.386770083	0.327002008	0.416593462	0.506297	0.509253605	0.5686605	0.501817073	0.81337533	0.92324711	0.876065931	1.428039413	1.009587257	1.18879574
n128_103	PF14_0391	ribosomal protein L1, putative	0.809	1.228574402	1.08993296	1.930409867	1.41382402	1.683061995	1.658	1.983431094	2.610702737	2.762339413	2.664	1.759190071	2.306692087	2.067	1.703821357	2.086264122	1.823810598	1.52	1.832485379	1.868	1.959119667	1.717284208	0.959898249	1.288316653	0.930335657	1.03	0.683142589	0.533394916	0.581	0.398709968	0.638745988	0.486107564	0.41455131	0.347985357	0.36431754	0.274677011	0.320523951	0.286903434	0.28433025	0.333675792	0.604568509	0.565011434	0.683170703	0.637231037	0.840903094	0.875117298
n128_30	PF14_0428	histidine -- tRNA ligase, putative	0.921	1.007733155	1.296181863	1.734332888	1.311531855	1.539741677	1.365	1.849623599	1.965184958	2.378509786	1.765	2.359353835	2.695412422	1.551	1.78210974	1.540751606	1.538840208	1.57	1.661409584	1.301	1.564323186	1.116795965	1.327979523	1.014019605	1.01066424	0.906	0.901981217	0.845363683	0.751	0.637183703	0.634994168	0.444981704	0.452062919	0.368455076	0.367263525	0.260027569	0.234178726	0.313202915	0.308213989	0.329765502	0.472243275	0.501793399	0.673985196	1.136930189	1.009587257	1.159246298
n128_85	PF14_0401	methionine -- tRNA ligase, putative	1.251	1.487772127	1.747246533	1.774813235	1.860743389	2.02804525	1.424	2.048558763	1.784283904	2.141121366	1.834	1.751445966	1.98062269	1.51	1.585126361	1.65873177	1.910397753	1.39	1.616173227	1.403	1.526236925	1.489061287	0.886823262	1.461051918	1.32542093	0.889	0.87535451	0.714480206	0.589	0.583019307	0.714720209	0.554376478	0.528047988	0.450333986	0.471354229	0.400112836	0.349305674	0.374169895	0.322999175	0.370171576	0.637346296	0.728324744	0.73024627	0.555858031	0.752784513	0.758056167
n130_22	PF14_0563	DEAD-box RNA helicase, putative	1.658	1.627250772	2.199149352	2.3124437	2.2833075	2.040728448	1.833	2.274729103	2.031558753	2.364636516	1.887	1.710144437	2.218411227	1.384	1.400770205	1.143590427	1.173858818	1.266	0.866071418	0.977	0.753364653	0.814681132	1.022147295	0.886067632	0.863941682	1.019	0.797970467	0.924252338	0.868	0.890703083	0.656567089	0.752603073	0.66174319	0.614091772	0.431092742	0.53836692	0.350613957	0.491322157	0.410572883	0.497906821	0.823087222	0.825785927	1.249226436	1.44752305	1.469062849	1.369501829
n131_55	PF14_0141	ribosomal protein L10, putative	0.842	0.86825451	0.955787388	1.318143616	1.044841488	1.261979401	1.191	1.844886967	2.260613424	2.335348238	1.697	2.368388674	2.769454455	1.649	1.755171797	1.696111718	1.551992649	1.333	1.552019731	1.578	1.64235355	1.15140349	1.404663157	1.06040218	1.20656749	1.096	0.93609675	0.872257517	0.855	0.583771625		0.507492976	0.502078406	0.462184855	0.429128762	0.419340224	0.468357451	0.390905928	0.388963791	0.421005001	0.529300935	0.547889899	0.562611151	1.016589841	0.908880318	0.854660003
n134_106	PF14_0589	valine - tRNA ligase, putative	0.669	0.693906237	1.22659388	1.273868052	1.294483088	1.722379969	1.448	1.888700144	1.86237065	2.273688937	2.084	2.178659353	2.71392293	1.953	2.136511332	1.986973792	1.896149221	2.199	1.957502494	1.593	1.466785203	1.209394604	1.472325092	1.200349737	0.989352567	1.153	1.020137396	0.873153967	0.731	0.705641472	0.476480139	0.380002864	0.350108297	0.359836227	0.373155435	0.396450468	0.342764375	0.411228278	0.271819711	0.407970765	0.571790686	0.417502633	0.628057732	0.791954392	0.785514304	0.717141576
n134_11	PF14_0627	ribosomal protein S3, putative	0.856	0.932182228	1.214856091	1.478800234	1.262821196	1.631060823	1.581	2.698650554	2.415485562	2.942693016	2.183	2.478095945	3.032873083	1.667	1.620482285	1.968283818	1.910397753	1.15	1.635090269	1.711	1.893165553	1.322570792	1.420902043	1.242733816	1.277059856	1.047	1.005159842	0.745856399	0.748	0.507038761	0.729727431	0.4112585	0.426093337	0.380305946	0.392795206	0.296651161	0.341456131	0.283317151	0.297978096	0.469231579	0.497737126	0.574230734	0.608538547	1.046388373	0.966786824	1.011499224
n134_118	PF14_0585	ribosomal protein S28e, putative	1.133	1.335508035	1.14191441	1.442114802	1.081374446	1.58920624	1.246	1.990535971	2.306164026	2.486413746	1.781	2.582640581	2.756639409	1.549	1.513572564	1.53958343	1.560760987	1.15	1.574226748	1.551	1.570825689	1.346889654	1.471422998	1.221941598	1.263125346	1.026	0.849559829	0.725237772	0.886	0.514561583	0.878861939	0.573294371	0.670399718	0.488041372	0.473318209	0.428496115	0.525920935	0.430355177	0.466301606	0.587842878	0.688333997	0.887687015	0.707282572	0.955846556	1.032246331	0.896711095
n134_119	PF14_0584	ribosomal protein S4, putative	1.732	1.537751953	2.468279045	2.545206262	2.394123976	2.527763792	1.557	1.510960115	2.537821712	1.654012261	2.36	2.106381561	2.568686765	1.937	1.848612647	1.678589919	1.963007649	1.991	1.790538998	1.901	1.454709064	1.30105797	1.335196817	0.884468157	0.704104283	0.742	0.64320248	0.576425072	0.565	0.414507932	0.438024058	0.379180333	0.346260974	0.308123258	0.37413744	0.362573638	0.361080027	0.498494722	0.315037928	0.572201833		0.919296032	1.266449209	1.630898852	1.829090097	1.234256337
n134_132	PF14_0579	ribosomal protein L27, putative	0.954	1.282041218	1.492369776	1.381394206	1.826646	2.735768479	1.856	2.635891272	2.609401384	3.534622786	2.254	3.700365358	2.672630231	2.097	1.942895246	2.363108785	2.005753247	1.432	1.833307995	1.346	1.527165902	1.95205448	1.115069708	1.443458458	1.013942914	0.813	0.778832487	0.588079088	0.541	0.372380089	0.705340632	0.336409461	0.463604946	0.365222992	0.334857899	0.336937121	0.302208299	0.279730851	0.294566143	0.346709989	0.515947039	0.670374891	0.489127235	0.398842441	0.438075263	0.523933871
n137_2	PF14_0655	RNA helicase-1, putative	1.285	1.358754452	1.539320731	1.144836729	1.997132943	2.170097187	1.339	1.866201459	1.788188117	2.164243604	1.673	2.472933311	2.410635554	1.859	2.208064928	1.954266407	1.973968039	2.237	1.491978729	1.331	1.294003675	1.87348604	0.737966897	1.531425469	1.046730042	0.773	0.546680506	0.528016106	0.382	0.5709828	0.824460695	0.568359234	0.61653685	0.517129908	0.486084065	0.47976915	0.36238831	0.535553105	0.415122176	0.5396163	0.882572909	1.000952667	0.690059799	0.240680782	0.424228085	0.497794001
n138_48	PF14_0296	ribosomal protein L14, putative	0.951	0.970538845	1.054719794	1.07905607	1.036317177	1.516911891	1.336	1.821204229	2.589879542	2.642103555	2.238	2.133485771	2.478982124	1.851	1.809047482	1.622520137	1.466501585	1.211	1.54215	1.75	1.237338772	1.384303218	1.074472546	1.278720282	1.139353798	0.962	0.996006964	0.639177406	0.651	0.563459977	0.808515475	0.550263897	0.505925758	0.354449462	0.395741161	0.328696808	0.26034394	0.230718187	0.214953664	0.260684204	0.423683565	0.628229508	0.506350043	0.374774364	0.497240629	0.488701888
n143_16	PF14_0198	glycine -- tRNA ligase, putative	0.85	0.817112377	1.291151368	1.538255759	1.592835274	1.679257005	1.42	1.539379344	1.795996854	1.789662945	1.886	1.841793284	2.340865372	1.688	2.130618494	1.617847574	1.694477844	1.939	1.62439802	1.748	1.532739428	1.156080186	1.531867639	1.052405188	1.020500359	1.241	1.146614525	1.02107027	0.941	0.885437125	0.651877328	0.561779134	0.431864365	0.409394515	0.390831226	0.411099911	0.389861788	0.442309476	0.27864365	0.461411037		0.46491616	0.762395475	0.944385577	1.032246331	0.894438093
n143_45	PF14_0185	ATP-dependent RNA helicase, putative	1.407	1.855065861	1.733831946	1.916494677	2.489109507	1.552424875	1.383	2.149210538	1.098421244	2.056339643	1.596	1.920524446	2.520274653	1.324	1.419289965	1.441461276	1.640771857	1.653	1.255926919	1.322	0.949369484	1.458195074	1.233252705	1.253129925	1.125419288	0.771	0.953570579	0.761096217	0.695	0.528854956	0.399567977	0.316669037	0.40204746	0.422322757	0.461534359	0.342430672	0.215863074	0.365801879	0.340058973	0.398846819	0.643416255	0.961441415	0.959883525	1.054411099	1.083858659	1.088782333
n143_53	PF14_0183	RNA helicase, putative	1.77	2.170055155	2.049074045	2.189737435	2.195628459	1.601889438	1.802	1.65660912	1.326174563	1.555357269	1.633	1.59656496	1.779855	1.238	1.47316575	1.192651573	1.356897559	1.338	1.31596802	1.277	1.008821206	1.088735792	1.148449682	0.907659492	0.7836131	0.801	0.850391855	0.659796033	0.627	0.425039893	0.45209334	0.425241305	0.367421351	0.410471887	0.450732484	0.362573638	0.430417864	0.54989827	0.536815515	0.719488374	1.169075258	1.400016661	1.229707183	1.626314515	1.62138204	1.352454105
n149_11	PF14_0486	elongation factor 2	0.666	0.661361225	0.780559705	1.270072987	1.13130278	1.161782047	1.334	1.439911762	2.107042638	2.094876706	1.748	2.116706982	2.742400583	1.967	2.286353311	1.942585209	1.832578935	2.05	1.793006455	1.863	1.742678351	1.367467092	1.464205703	1.079595019	0.921319158	1.283	0.935264625	0.959214387	0.872	0.860611792	0.73254131	0.556021491	0.445330068	0.377073894	0.36431754	0.349755379	0.412102212	0.341893282	0.295703449	0.348013394	0.372695865	0.359552742	0.564907528	0.763301944	0.688583828	0.72396072
n150_48	PF14_0104	eukaryotic translation initiation factor 2 gamma subunit, putative	1.107	1.061199972	1.785813396	1.728007829	1.393122081	1.518180271	1.479	1.672002786	2.095329689	2.014719651	1.683	1.520415116	1.910852339	1.508	1.630584064	1.463655638	1.315248052	1.566	1.541327482	1.475	1.504871464	1.040098069	1.246785092	1.055604042	0.968040894	1.177	1.047596227	0.936802752	0.822	0.929069516	0.795384135	0.531346005	0.483803528	0.420168045	0.438948633	0.408353149	0.423876565	0.408837411	0.376453251	0.480962333	0.615494486	0.590035282	0.845064898	0.926048024	1.032246331	0.9944515
n150_83	PF14_0083	ribosomal protein S8e, putative	0.782	0.933344535	0.99603105	1.175197102	1.211675186	1.448422531	1.27	2.129080098	2.064094897	2.947317317	2.036	2.463898625	2.887636918	1.849	1.904172029	2.026689952	2.082475974	1.226	1.884301589	1.572	2.148621995	1.672387908	1.530965544	1.332300207	1.424602131	1.066	1.092528888	0.818469795	0.798	0.549166604	0.826336576	0.430998899	0.517467756	0.424477469	0.37413744	0.327781229	0.319215688	0.274949135	0.313900588	0.340192891	0.400617706	0.517597908	0.48338631	0.576487821	0.654595216	0.72396072
n155_14	PF14_0027	ribosomal S27a, putative	0.727	1.215788816	1.29953546	1.555966014	2.265041057	1.759161182	1.47	2.118422923	1.962582097	2.460208396	1.983	2.724615004	2.056088504	1.782	1.625533174	1.946089596	1.527879819	1.47	1.575049169	1.441	1.333947778	1.894063589	0.815552626	1.445857575	1.140173516	0.803	0.64653083	0.536980717	0.48	0.462654052	0.770997391	0.550263897	0.54151369	0.437405711	0.420290867	0.33144357	0.256419149	0.284512585	0.209267064	0.291966313	0.354485951	0.532085391	0.373160436	0.221197111	0.31470925	0.377323298
n164_1	PF14_0231	ribosomal protein L7a, putative	0.806	1.05422606	1.335587176	1.189112217	2.15300676	2.308344287	1.513	2.556553847	1.659344894	3.052138349	2.192	3.459009086	2.645576529	2.27	1.823358201	2.260314068	2.234825598	1.625	1.816858411	1.42	1.628419568	1.824848317	1.421804138	1.444258195	1.031975815	0.906	0.841238977	0.770957333	0.624	0.456635776	0.822584757	0.477882353	0.554017512	0.422322757	0.393777181	0.357080087	0.238103497	0.282121718	0.253622589	0.314124457	0.330206114	0.563694408	0.443199804	0.501991355	0.519899665	0.664861836
n181_16	PF14_0240	ribosomal protein L21e, putative	0.856	0.803164484	1.171258732	0.93104957	1.519769503	1.708428391	1.463	2.15039459	2.164306345	2.489496675	1.869	2.60071026	2.524546335	2.066	1.897437443	2.079255347	1.614466974	1.392	1.702533545	1.482	1.689729132	2.015657673	0.976137135	1.409071372	1.251649792	0.838	0.837078551	0.637384505	0.578	0.480708836	0.807577534	0.454029373	0.513620404	0.41370394	0.279866576	0.307638236	0.268193503	0.239086204	0.208129741	0.260684204	0.384835783	0.611107934	0.400716922	0.371336077	0.483393412	0.603490017
opfb0675	PFB0445c	helicase, putative	1.166	1.204165608	1.371638791	1.528135634	1.359024693	1.316517182	1.251	1.761997386	1.932648814	2.199697739	1.729	1.965698027	2.251160562	1.572	1.790527822	1.552432805	1.675845208	1.549	1.400683398	1.491	1.382252337	1.276739109	1.451575411	1.100387237	1.162304808	1.127	1.269763255	0.993279932	1.037	0.876409666	0.786004614	0.59961487	0.592490973	0.586080608	0.577408944	0.471528837	0.354538728	0.384928778	0.375315945	0.479658929	0.587572609	0.663789683	0.67742971	1.006274946	1.057423047	0.930806611
opfb0679	PFB0860c	RNA helicase, putative	1.745	1.530778111	1.940080649	2.307383713	2.195628459	1.945604464	1.956	2.023691832	2.355618996	2.295269619	2.25	2.392911414	2.255432244	1.788	2.181968934	1.629528773	1.892861078	1.705	1.523232958	1.645	1.607054108	1.058804851	1.339707613	0.856478684	0.744268526	0.839	0.795474191	0.550427688	0.508	0.438580992	0.373305296	0.316669037	0.254886526	0.305968546	0.312272173	0.307638236	0.300900035	0.329938948	0.417396822	0.560471039	0.842511149	0.825785927	1.091924858	1.495659135	1.763630666	1.609306666
opfblob0044	PF07_0088	40S ribosomal protein S5, putative	0.8	0.835709497	1.009445637	1.227062646	1.523422821	1.702086792	1.328	2.345777315	2.172115081	2.782378539	1.96	2.426468994	3.034296864	2.158	2.105364248	2.571034292	1.84901952	2.048	1.673746871	1.711	1.628419568	1.483449208	1.114167613	1.206747255	1.236075945	1.049	1.141621975	0.896462	0.69	0.738741901	0.782252794	0.527233375	0.497269231	0.480499895	0.431092742	0.323203256	0.289125682	0.260603952	0.239974726	0.338889448	0.400617706	0.446477559	0.568352075	0.668175722	0.840903094	0.891028521
opfblob0056	PFE0845c	60S ribosomal subunit protein L8, putative	0.815	0.738074459	0.947403296	1.492715274	1.172706731	1.178270234	1.415	1.927776689	2.747354696	2.652893896	2.166	2.465189207	2.389277314	2.172	2.351172523	2.182050064	2.048498714	1.854	1.978064376	1.801	2.114251529	1.419846126	1.42811923	1.17795814	1.260666292	1.053	0.939425051	0.838191972	0.782	0.634174565	0.904186679	0.537926105	0.483803528	0.40293041	0.414398927	0.368982767	0.378087435	0.260603952	0.244524019	0.334979196	0.384835783	0.466233225	0.48338631	0.723188449	0.832091274	0.86602522
opfblob0069	PF08_0076	40S ribosomal protein S16	1.031	1.277391851	1.376669186	1.524340719	2.202935095	2.364150297	1.489	2.383669808	2.23979023	2.491038231	2.236	2.607163475	2.142945413	1.791	2.242579205	1.972956381	1.827098741	1.62	1.672924254	1.525	1.728744259	1.786499369	1.049212069	1.319504981	1.029516858	0.888	0.888667814	0.693861578	0.652	0.550671151	0.725975612	0.438401555	0.457833947	0.415858652	0.405561032	0.314047365	0.306133071	0.29527145	0.29001685	0.37147498	0.491667166	0.694081674	0.482238105	0.43437153	0.551370598	0.586442225
opfblob0096	MAL6P1.119	DEAD/DEAH box ATP-dependent RNA helicase, putative	1.599	1.612140573	1.985354906	2.096126472	2.187104149	2.068631604	1.81	2.200128451	2.04197035	2.319933413	2.621	1.96957008	2.382157901	1.904	2.076742809	1.817596269	2.161390883	2.101	1.822615746	2.313	1.68322663		1.286480159	1.013219868	0.875417138	0.878	0.729739401	0.500225821	0.416	0.403975971	0.296393162	0.269785583	0.255848379	0.268261144	0.345659774	0.28108614	0.283892627	0.487735839	0.417396822	0.6517105	1.175145218	1.112901373	1.297450175	1.602246404	1.448921416	1.646811685
opff72427	MAL6P1.244	60S ribosomal protein L27a, putative	0.998	1.078634785	1.038789959	1.617951682	1.215328503	1.425592745	1.486	2.085267062	2.907432556	2.746924404	2.07	2.257390515	2.422026649	1.95	1.99256199	2.060565512	2.012329402	1.497	1.718160709	1.899	1.934967388	1.550793713	1.69155	1.30830923	1.494274779	1.16	1.253121551	1.002244543	0.895	0.671036451	0.965153678	0.624290406	0.51842958	0.468648993	0.500813871	0.347008617	0.32706525	0.271362835	0.252485265	0.387116025	0.495309135	0.607156817	0.62690956	0.915733129	0.986928182	0.930806611
opfg0023	PF07_0043	60S ribosomal protein L34-a, putative	0.818	0.901961899	0.988485407	1.302963354	1.181231115	1.461105729	1.419	2.235652558	2.31527427	2.703762857	2.144	2.556827106	2.679749645	1.766	1.916799051	1.975292593	1.623235181	1.315	1.642492543	1.707	1.718526072	1.381497178	1.302719045	1.188354153	1.126238908	0.937	0.854552281	0.803229977	0.774	0.47243374	0.70346475	0.374245246	0.410703959	0.317819416	0.303434278	0.265521092	0.247261323	0.249845087	0.237700096	0.367564729	0.36055591	0.547889899	0.512090967	0.70599698	0.687325007	0.719414646
opfh0012	PF08_0039	ribosomal protein, putative	0.894	1.05073907	0.948241745	1.547110962	1.240901581	1.291150786	1.455	2.22025875	2.13827743	2.709928897	2.087	2.550373737	2.800779839	1.808	1.727392107	2.155183278	2.151526585	1.629	1.779846748	1.778	2.156053585	1.589142661	1.583290796	1.273122406	1.30246992	1.099	1.196539638	1.006726849	1.044	0.712412021	0.89199328	0.604550007	0.554017512	0.463262228	0.514561701	0.368067189	0.367621326	0.297662317	0.33664702	0.440556297	0.507449089	0.622961326	0.633798656	1.067018162	1.148059345	0.964902058
opfi17646	PFI0860c	ATP-dependant RNA helicase, putative	1.84	1.352942848	2.386114823	1.366214094	1.868050024	1.844138729	1.751	1.48846143	2.618511473	1.623182611	2.09	1.797910284	1.519284273	1.714	1.851137891	1.126068628	1.173858818	2.178	1.611238313	1.27	0.993958359	0.85303008	1.248589389	1.085192895	0.713940402	1.266	0.763854934	0.8588106	0.721	0.832777276	0.74098289	0.491042651	0.564597744	0.395388933	0.451714488	0.436736428	0.310057862	0.309616633	0.267270434	0.421005001	0.661626205	0.642716991	0.711875325	0.481361565	0.650818754	0.675090483
opfi17693	PFI0165c	DEAD/DEAH box helicase, putative	1.414	1.458714104	1.430327435	1.6306018	1.502720737	1.591742849	1.427	1.874490389	1.758254834	2.230527389	1.602	1.73208586	1.982046471	1.351	1.708872246	1.199660209	1.211124221	1.299	1.272376602	1.043	0.853689454	0.93253396	1.198068434	0.8996625	0.876236856	0.816	0.933600475	0.718962512	0.716	0.698870922	0.576841104	0.425241305	0.482841647	0.542986425	0.481174129	0.461457367	0.366313082	0.476976956	0.617565283	0.61651812	0.762387629	0.866614284	1.010403675	1.045242289	1.124141449	1.141062005
opfi17706	PFI0680c	hypothetical protein	0.995	1.003083858	0.738639195	1.013275412	0.786675578	0.835823513	1.137	1.327418759	1.802504083	2.059422571	2.118	1.635285173	1.814028285	1.92	1.727392107	1.816428094	1.914781857	1.948	2.335843129	1.683	1.98234308	1.866003304	1.673506817	1.616193627	1.513947115	1.262	1.256449852		0.963	0.759805823	0.69971293	0.641563236	0.59441462	0.486964	0.473318209	0.396450468	0.37285438	0.51044902	0.498146591	0.57089839	0.676194078	0.715154326	0.659058765	0.538666529	0.610535963	0.806926336
opfj12793	PF10_0264	40S ribosomal protein, putative	0.952	0.968214231	1.094125006	1.339648786	1.461316858	1.447154302	1.394	2.066320816	2.406375473	2.672933206	2.092	2.49616547	3.072741661	1.856	2.202172291	2.039539326	1.954239312	1.643	1.452499707	1.641	1.818850763	1.156080186	1.356848594	1.002024117	1.04754976	0.836	0.861208982	0.736891788	0.715	0.561955385	0.551516364	0.378357827	0.348184621	0.283344114	0.288704472	0.249956072	0.223712636	0.242672486	0.261583835	0.35713734	0.411543611	0.46491616	0.623464978	1.016589841	1.024693331	1.021727872
opfj12796	PF10_0043	ribosomal protein L13, putative	1.106	1.209977212	1.274383184	1.200497338	1.416259517	1.346956948	1.426	1.821204229	2.811125632	2.705304413	2.34	2.385167464	2.974493657	1.962	1.990878293	1.970620169	2.014521585	1.763	1.630977873	1.61	1.370176197	1.310411361	1.067255252	1.079595019	1.153288308	0.995	0.971876434	0.728823627	0.652	0.570230526	0.830088396	0.511605557	0.515544109	0.447101901	0.408507016	0.352502141	0.332298305	0.320375516	0.28091828	0.39232972	0.480741225	0.562377343	0.555722021	0.327784329	0.592912209	0.731916297
opfk12898	PF11_0447	translation initiation factor eIF-1A, putative	0.943	0.94264313	1.271029587	1.228327643	1.208021868	1.217588133	1.194	1.605691065	1.6150958	2.06867154	1.699	1.543647274	2.088837839	1.571	1.476532943	1.634201336	1.659404624	1.561	1.675391711	1.831	1.3766787	1.512444765	1.340609708	1.405072876	1.5672262	1.058	1.118323569	1.037206485	0.912	0.835034141	0.951084397	0.754248085	0.704063946	0.629174727	0.71095929	0.543860443	0.380703962	0.444700343	0.361668065	0.486176028	0.531728926	0.629546535	0.618872225	0.584510479	0.699913365	0.886482447
opfl0035	PFL2055w	40S ribosomal protein S17, putative	1.077	1.243684601	1.197249458	1.204292404	1.860743389	1.808625745	1.412	2.177629766	2.264517792	2.840955096	2.175	2.631686369	2.177118698	1.691	1.670149029	1.886515426	1.696669896	1.407	1.614528289	1.296	1.185318529	1.595690012	1.299110452	1.212345226	0.961483449	0.812	0.936928875	0.70282619	0.68	0.469424602	0.798198013	0.394808151	0.558826688	0.510665803	0.449750508	0.386378972	0.323140459	0.351456714	0.360530759	0.418398154	0.543868881	0.88636991	0.563759322	0.45500132	0.635712679	0.600080445
opfl0079	PFL0900c	arginyl-tRNA synthetase, putative	0.887	0.820599298	1.154490548	1.817823727	1.517334007	1.419251146	1.679	2.058031886	2.437610265	2.708387341	2.053	2.159299247	2.649848041	2.06	2.339387248	1.948425808	1.740511585	2.107	1.715693252	1.616	1.544815567	1.053192884	1.11597191	1.032412707	0.850826792	0.807	0.784657113	0.606904762	0.514	0.530359502	0.411761377	0.373422715	0.344337298	0.336134455	0.394759186	0.360742454	0.298283508	0.350261298	0.304802036	0.348013394	0.495309135	0.511012699	0.713023497	0.772470754	0.754043334	0.922850965
opfl0132	PFL2010c	DEAD/DEAH box helicase, putative	1.375	1.544725934	1.671789505	1.900049493	1.875356514	1.619645854	1.385	1.914751127	1.566942183	2.156536191	1.845	1.814689073	2.071751281	1.593	1.672674473	1.65289117	1.628715376	1.531	1.649072494	1.556	1.084993728	1.131761436	1.254002387	0.994027124	0.895089474	0.8	0.673157587	0.619455228	0.583	0.505534169	0.47741808	0.398920757	0.481879824	0.570997589	0.591156774	0.571328172	0.448733516	0.671832194	0.508382483	0.696026787	0.989404292	1.149778573	1.198706218	1.378757039	1.476615773	1.41041642
opfm60476	PF13_0316	40S ribosomal protein S13	0.776	1.007733155	0.961656232	1.463619972	1.467405672	1.58540125	1.267	2.159867713	1.987309504	2.494121159	1.814	2.321924357	3.020058037	1.458	1.681934404	1.515052996	1.72407087	1.163	1.288826186	1.447	1.385968021	1.322570792	1.265730477	1.140372199	1.186075535	0.955	0.89449249	0.775439639	0.836	0.479204289	0.563709763	0.339699511	0.441482716	0.349062697	0.328965988	0.271014643	0.269501766	0.236695337	0.29001685	0.310214205	0.358127919	0.516280842	0.491423612	0.96272313	0.871115169	0.817154983
opfm60494	PF13_0132	60S ribosomal protein L23a, putative	0.933	1.028654959	1.433681132	1.335853721	1.736531463	1.874578495	1.6	2.445245038	2.147387519	2.737675619	2.166	3.24346629	2.955983149	1.967	1.853663336	2.128316493	1.873132351	1.648	1.682794083	1.473	1.380394384	1.663969901	0.944561566	1.268324173	1.268043454	0.923	1.131636972	0.912598322	0.685	0.726705393	0.834778157	0.60619502	0.535742634	0.488041372	0.490994	0.381801026	0.290433946	0.290489734	0.253622589	0.342799738	0.451605407	0.571596643	0.574093	0.430933209	0.611794784	0.75010059
opfm60502	PF13_0257	glutamate--tRNA ligase	1.351	1.391299465	1.444580472	1.99619045	1.896058598	1.765502781	1.705	2.439324212	2.216364175	2.657518381	1.805	1.982476817	2.372190756	1.629	1.601962525	1.523229807	1.235237052	1.469	1.260861834	1.126	0.969806079	1.022326671	0.951778753	0.988429153	1.01066424	0.989	0.784657113	0.772750234	0.657	0.658999898	0.538385023	0.477882353	0.472261473	0.328592978	0.309326218	0.298482345	0.151758272	0.337111548	0.295703449	0.436646046	0.540226876	0.600571608	0.859991329	0.954700472	1.02343451	1.25244063
opfm60512	MAL13P1.243	elongation factor Tu, putative	0.87	0.76015857	1.085740914	1.378864212	1.160529103	1.33046876	1.43	1.785680123	2.08882246	1.985431373	2.179	1.537193905	1.600445549	1.896	2.321709135	1.337498523	1.468693637	1.835	1.947632665	1.375	1.162095226	0.987719035	1.064548753	1.176358665	1.09755017	0.864	0.781328763	0.745856399	0.606	0.792153979	0.640621925	0.39069557	0.450139243	0.53975434	0.598030719	0.53562013	0.290433946	0.387319645	0.303664695	0.291966313	0.491667166	0.460965042	0.517831892	0.612016843	0.567735493	0.618264738
opfn0256	PF14_0584	ribosomal protein S4, putative	1.768	1.824845601	1.868815967	2.86778442	2.276000865	2.390785073	1.878	1.61990082	2.470146408	1.926855	1.958	1.911489606	2.338017471	1.818	1.99256199	1.626024385	1.902725376	2.251	1.661409584	1.817	1.432414737	1.205653292	1.136721591	1.002024117	0.717219125	0.717	0.550840932	0.534291366	0.503	0.551423424	0.405195707	0.436756542	0.340489946	0.23378581	0.333875924	0.277423773	0.313982633	0.3120075	0.343470926	0.393633124	0.732037761	0.730958874	1.148186	1.38792585	1.243730925	1.320631525
opfn0262	PF14_0589	valine - tRNA ligase, putative	0.761	0.833384883	1.007768838	1.562291073	1.277434466	1.466179099	1.394	1.946722935	2.022448664	2.467915809	2.012	1.862443972	2.553023988	1.947	2.192070713	2.075750959	2.062747247	2.141	2.00520621	1.993	1.664647987	1.322570792	1.357750796	1.249931071	1.018041305	1.063	1.037611225	0.883911533	0.649	0.727457667	0.487735542	0.389873064	0.343375446	0.323206213	0.371191455	0.282001718	0.24595306	0.2892943	0.271819711	0.374081828	0.318066159	0.470184342	0.646428745	0.755279218	0.819502916	1.024000942
Glycolytic pathway
oligo_ID	ORF_ID	Manual annotation	TP 1	TP 2	TP 3	TP 4	TP 5	TP 6	TP 7	TP 8	TP 9	TP 10	TP 11	TP 12	TP 13	TP 14	TP 15	TP 16	TP 17	TP 18	TP 19	TP 20	TP 21	TP 22	TP 24	TP 25	TP 26	TP 27	TP 28	TP 30	TP 31	TP 32	TP 33	TP 34	TP 35	TP 36	TP 37	TP 38	TP 39	TP 40	TP 41	TP 42	TP 43	TP 44	TP 45	TP 46	TP 47	TP 48
a1411_1	MAL6P1.160	pyruvate kinase, putative	0.584	0.566050801	0.653959776	0.975325058	0.842692654	0.944899151	0.947	1.185322193	1.436797452	1.462868317	1.185	1.344883421	1.687302459	1.323	1.435284381	1.36670152	1.368953909	1.592	1.509250831	1.774	1.63770889	1.610655483	1.640126843	1.659377538	1.527062006	1.665	1.360460602	1.212016622	0.968	1.033636807	1.148054451	0.812646776	0.648277488	0.485886659	0.454660444	0.465119735	0.431726147	0.389710512	0.340058973	0.362351034	0.362983901	0.380625433	0.501757289	0.561588521	0.678513111	0.625083814
i13056_1	PFI0755c	6-phosphofructokinase, putative	0.844	0.666010522	0.900452341	1.203027332	1.05458362	0.894166284	1.26	1.426886341	2.334795956	2.215112564	1.936	2.03797582	2.316659231	1.741	2.313291053	1.677421744	1.544320403	2.286	1.423712836	1.611	1.38132336	1.021391287	1.576073501	0.975634023	0.817219946	1.158	1.356300176	1.002244543	0.963	1.178827485	0.783190735	0.696671901	0.569406919	0.590389968	0.566607098	0.461457367	0.401636142	0.352652129	0.338921667	0.384509178	0.38604976	0.405649242	0.624613218	0.680782785	0.75530223	0.850113997
i1689_2	PFI1105w	Phosphoglycerate kinase	0.384	0.533505788	0.473701648	0.881714095	0.737964992	0.459132187	0.77	1.110721472	1.392548358	1.391960048	1.166	1.282930973	1.620380008	1.317	1.593544443	1.683262343	1.582681766	1.603	1.675391711	1.822	1.944256709	2.00256297	1.456988409	1.808121634	1.686079639	1.543	1.190715061	1.124163302	1.041	0.87490512	0.956712042	0.587277127	0.515544109	0.556992039	0.472336234	0.37722308	0.368929609	0.308421182	0.252485265	0.323248403	0.291358313	0.298968758	0.350196738	0.391965867	0.400310152	0.481882778
j2896_1	PF11_0208	phosphoglycerate mutase, putative	0.487	0.672984434	0.731093502	1.276398046	0.965686831	0.934752562	1.223	1.732393964	2.070602126	2.282937722	1.8	1.982476817	2.454775983	1.52	1.600278928	1.583972014	1.522399624	1.305	1.378476479	1.412	1.372963016	1.425458205	1.758309841	1.30830923	1.20656749	1.519	1.166584531	1.047964105	1.095	0.761310369	0.92951142	0.618532763	0.575177918	0.504201666	0.49492196	0.372645135	0.38332049	0.302444032	0.263858464	0.307607358	0.389691765	0.381942459	0.508646385	0.727772854	0.703689902	0.75010059
j53_48	PF10_0155	enolase	0.382	0.369618383	0.446872524	0.770392951	0.610099748	0.526353204	0.911	1.092959348	1.522692934	1.563064866	1.162	1.56946075	2.107348347	1.58	1.948787883	2.01851314	2.037538324	1.997	1.916378337	2.179	2.631667138	1.779952017	2.275247587	1.768136673	1.452471151	1.606	1.126644421	1.082029649	0.857	0.695861784	0.831026337	0.449916792	0.383772553	0.382460658	0.299506347	0.306722658	0.341456131	0.264190252	0.221777587	0.285449195	0.252510549	0.223897312	0.300824726	0.381650972	0.460734338	0.473927167
m11919_1	PF14_0425	fructose-bisphosphate aldolase	1.314	1.012382453	0.646414133	1.06134589	0.651503772	0.676015083	0.642	0.659564844	1.003415673	0.846274754	0.833	1.027377305	1.462328797	1.011	1.329216408	1.359692884	1.24400539	1.316	1.481286479	1.55	1.714810277	1.205653292	1.200774933	0.990028628	0.895089474	1.144	0.898652916	0.900944306	0.904	0.843309282	1.010175402	0.871867973	0.938751947	0.979314764	0.914230822	0.819453033	1.245464501	1.294651707	1.431887075	2.176713014	1.750577944	1.602841341	1.502975492	1.431477597	1.451439057	1.164928873
m12812_7	PF13_0141	L-lactate dehydrogenase	0.533	0.561401538	0.540774434	0.795693187	0.64176164	0.728016255	0.872	0.944942098	1.7166086	1.191567135	1.128	1.335848582	1.627499422	1.313	1.928584326	1.677421744	1.206739987	1.853	2.027413129	2.227	2.518337331	1.916511683	2.408767269	1.705760018	1.588537872	2.034	1.489433908	1.244289266	1.434	1.067489599	1.389108343	0.773988484	0.624231553	0.495582849	0.434038698	0.409268727	0.444808745	0.328743532	0.299115436	0.350620241	0.301070259	0.296334667	0.338714855	0.416033943	0.557664777	0.476200204
m48835_1	PF14_0598	glyceraldehyde-3-phosphate dehydrogenase	0.628	0.748535361	0.589402238	1.005685356	0.723351794	0.799042224	0.898	1.058619365	1.605985556	1.640138992	1.171	1.622378436	2.161455922	1.35	1.362046988	1.449638227	1.593642156	1.582	1.686906577	1.748	1.207612856	1.145791522	2.053316181	1.416268722	1.468045096	1.611	1.137461549	1.214706027	1.178	1.016334296	1.270926333	0.742732849	0.662705014	0.555914635	0.473318209	0.400112836	0.444808745	0.350261298	0.303664695	0.388419468	0.326564109	0.370089068	0.468459879	0.638377122	0.736419618	0.539845093
n132_136	PF14_0341	glucose-6-phosphate isomerase	0.422	0.499798468	0.594432683	1.095501254	0.876790115	0.69503988	1.065	1.339260128	1.924840077	1.936103969	2.309	2.250937146	2.733857219	2.231	2.791438631	2.082759734	1.937798727	2.355	2.117886039	2.03	1.677652993	1.306669938	1.530063342	1.011620489	0.824597108	1.166	0.91529462	0.631109245	0.752	0.519075268	0.471790379	0.338054498	0.285665283	0.283344114	0.299506347	0.218826003	0.181848277	0.205614139	0.154675664	0.175961842	0.254938522	0.262091558	0.376605018	0.498553068	0.517382024	0.571667572
n132_40	PF14_0378	triose-phosphate isomerase	0.425	0.46027951	0.596109531	0.867798905	0.688036657	0.843433492	0.888	1.062171804	1.547420497	1.482907627	1.372	1.290675	1.737138521	1.263	1.615431496	1.401745256	1.543224312	1.542	1.371074205	1.92	1.634922071	1.353437005	2.090304641	1.440259699	1.387716513	1.807	1.513564439	1.411031189	1.475	1.190863947	1.002671762	0.718057362	0.630964433	0.575307014	0.49492196	0.421171408	0.395094804	0.375365347	0.277506327	0.469231579	0.36905386	0.364820924	0.473052633	0.694536001	0.670960111	0.571667572
n132_41	NULL	#N/A	0.858	0.782242681	1.098317052	1.13471668	0.985171095	1.189685128	1.12	1.564246274	2.194239628	1.920689143	1.58	2.076696033	2.477558174	1.461	1.486634721	1.482345611	1.54212822	1.129	1.431115208	1.231	1.481648162	1.041033453	1.336098912	1.015618985	1.128697962	1.113	0.935264625	0.840881377	0.894	0.810208808	0.708154511	0.532168511	0.559788569	0.458952803	0.518489661	0.524633083	0.906624897	0.460240924	0.5686605	0.582629183	0.921420691	0.6585215	0.714171668	1.04295012	0.950421929	0.837612279
opff72413	MAL6P1.189	hexokinase	0.825	0.743886063	0.77552926	1.291578308	0.831732846	0.766065849	0.911	0.934284852	1.598176974	1.445912028	1.21	1.35133679	1.688726409	1.292	1.41255548	1.348011685	1.19797178	1.734	1.363671834	1.409	1.33116096	1.158886225	1.327979523	0.980432161	0.921319158	1.143	1.007656117	1.109819988	1.056	1.189359401	1.194014171	1.132605888	0.865652377	0.858651128	0.746310871	0.574990539	0.639739619	0.609669799	0.417396822	0.552650497	0.458889343	0.488622942	0.700393476	0.727772854	0.804396841	0.611445594
opff72425	MAL6P1.160	pyruvate kinase, putative	0.585	0.469578104	0.742831241	0.893099141	0.729440608	0.882751391	0.882	1.025463504	1.559133446	1.3487985	1.186	1.418451795	1.917971752	1.422	1.55734667	1.736995914	1.500478714	1.787	1.505960856	2.143	1.736175738	1.728508366	2.658665544	1.527426973	1.403290458	1.905	1.754869347	1.48812689	1.437	1.171304662	1.192138289	1.009228357	0.649239311	0.52790347	0.552859267	0.416593462	0.40425263	0.358629314	0.266133111	0.387116025	0.367839883	0.371406133	0.491423612	0.700266491	0.722572439	0.717141576
opfn0252	PF14_0378	triose-phosphate isomerase	0.446	0.509097029	0.51394531	0.932314567	0.683165591	0.805383823	0.816	1.029015943	1.613794292	1.459785389	1.188	1.178386259	1.647433711	1.18	1.558188418	1.335162311	1.328400494	1.585	1.355447042	1.673	1.516018628	1.294510507	1.834091273	1.393877124	1.36148683	1.6	1.247296875	1.426271007	1.22	1.04115963	0.981098842	0.763295754	0.685789068	0.524671386	0.469390249	0.368067189	0.380703962	0.356238447	0.258171865	0.380598926	0.305926241	0.28316425	0.454681654	0.583364395	0.537523382	0.56143889
Ribonucleotide synthesis
oligo_ID	ORF_ID	Manual annotation	TP 1	TP 2	TP 3	TP 4	TP 5	TP 6	TP 7	TP 8	TP 9	TP 10	TP 11	TP 12	TP 13	TP 14	TP 15	TP 16	TP 17	TP 18	TP 19	TP 20	TP 21	TP 22	TP 24	TP 25	TP 26	TP 27	TP 28	TP 30	TP 31	TP 32	TP 33	TP 34	TP 35	TP 36	TP 37	TP 38	TP 39	TP 40	TP 41	TP 42	TP 43	TP 44	TP 45	TP 46	TP 47	TP 48
e29567_11	PFE0660c	uridine phosphorylase, putative	0.373	0.313826952	0.343748097	0.459199726	0.32636076	0.344983331	0.416	0.412080012	0.654627868	0.5595587	0.576	0.642756145	0.983903822	0.919	1.300594869	1.38071907	1.593642156	1.881	1.996158998	2.934	2.726418302	2.319643218	3.286568778	2.210370751	1.938540843	2.626	1.907141158	1.434339221	1.37	1.035141443	1.000795881	0.684334158	0.513620404	0.407239802	0.407525012	0.389125761	0.39378656	0.317984649	0.244524019	0.338889448	0.28650235	0.284481295	0.33986306	0.395404154	0.392757152	0.344364352
i16629_1	PFI1020c	Inosine-5'-monophosphate dehydrogenase	0.991	1.394786455	1.754792076	3.555951681	2.588966176	1.973507469	2.272	2.743647642	2.887911025	3.338854173	2.764	2.518106893	2.940320541	2.327	2.320867387	2.090936545	1.94108687	1.885	1.628510416	1.735	1.287501173	1.173851696	1.010419204	0.775709023	0.520496157	0.596	0.420203426	0.255491667	0.253	0.211391514	0.170707443	0.208096794	0.160626608	0.150829561	0.203271518	0.184949186	0.163532625	0.242672486	0.191069925	0.294573141	0.586358631	0.524183117	0.995477243	1.136930189	1.214777672	1.201297459
j151_11	PF10_0289	adenosine deaminase, putative	0.539	0.570700098	0.529036695	0.980385045	0.64176164	0.811725422	0.759	0.902313185	1.244183294	1.000423099	0.838	0.845392088	1.04655476	0.726	0.917571838	0.863241445	0.964515195	1.364	1.226317726	1.713	1.981413993	1.668646597	2.245476314	1.856103779	1.744276929	2.149	1.7665185	1.489023394	1.333	1.245780662	1.124605648	0.85048261	0.655972134	0.526826098	0.521435646	0.42391817	0.447425272	0.396883077	0.303664695	0.410577612	0.356913942	0.331894841	0.461570783	0.560442403	0.548852919	0.529616445
j22_5	PF10_0086	adenylate kinase, putative	0.787	0.68925694	0.933988709	1.004420359	0.958380269	1.131342357	0.907	1.216109667	1.431591731	1.515278742	1.2	1.512671165	1.751377347	1.201	1.170114498	1.279092528	1.423755987	1.21	1.244412249	1.323	1.475145659	1.241196201	1.806124404	1.133974586	1.246731782	1.372	1.319688367	1.189605094	1.387	0.858354927	1.283119733	0.873513084	0.817560623	0.687351864	0.657931976	0.521886293	0.601800071	0.540334803	0.498146591	0.664744698	0.831585208	0.841590475	0.864584082	1.446376898	1.007069615	1.241075481
j483_2	PF10_0121	hypoxanthine phosphoribosyltransferase	0.292	0.267334065	0.249846187	0.29854307	0.22285081	0.26254245	0.306	0.426289697	0.745729149	0.860148115	0.961	1.373278214	1.898037293	1.704	2.04391223	2.165696302	2.434304792	2.246	2.048797628	2.981	2.105891074	1.834201708	2.917585411	1.748144287	2.026246393	2.14	1.481945181	1.291801728	1.442	0.935087792	1.148992447	0.620177825	0.552093865	0.40293041	0.413416952	0.3653204	0.349305674	0.280926284	0.239974726	0.307607358	0.203950821	0.231799567	0.233081751	0.283086446	0.275685299	0.293221113
j70_2	PF10_0123	GMP synthetase	0.942	1.12861468	1.753953726	2.07968144	1.612319537	1.518180271	1.652	1.958564304	1.975596555	2.375426857	1.983	1.905036237	2.467591029	1.65	1.681092555	1.669244932	1.612274792	1.657	1.751059878	1.729	1.55131807	1.474095817	1.587801591	1.224340714	1.17050159	1.188	0.826261374	0.774543188	0.749	0.479956563	0.425830658	0.319136605	0.279894284	0.238095235	0.319146088	0.301229107	0.278659592	0.32515725	0.221777587	0.337586043	0.514733026	0.638765874	0.795692919	1.283630885	1.302896253	1.017181798
m1102_1	PF13_0287	adenylosuccinate synthetase	0.484	0.550940636	0.835894752	1.023395536	0.691689975	0.787627331	0.913	1.203084246	1.11273721	1.630890023	1.549	1.431358533	1.916547802	1.652	1.831776484	1.177465987	1.432524325	1.586	1.538037604	1.861	1.222475814	1.262709022	1.408271751	1.255529042	1.241813673	1.342	1.085872186	1.009416254	0.933	0.842556964	0.687519531	0.580696978	0.596338325	0.47619047	0.499831895	0.506321246		0.382537911	0.288879543	0.535706048	0.514733026	0.499159308	0.523572816	0.747256559	0.827055916	0.7103225
opfb0669	PFB0295w	adenylosuccinate lyase, putative	1.352	1.300638269	1.088256162	1.4130195	1.23968376	1.136415651	1.019	0.930732484	1.333983144	1.163820413	1.099	1.338429899	1.197486473	0.849	1.07078101	1.087520644	0.92505774	1.071	1.010827897	0.989	0.98652688	0.911021139	0.985158727	0.765312914	0.72377657	0.845	1.035114949	0.898254901	0.939	0.950133438	0.907938499	0.822517	0.755041285	0.871579402	0.838617725	0.659224826	0.778415332	0.751926109	0.693765826	0.78465944	0.923848646	0.939051658	1.133259569	0.990229562	1.320520044	1.150154152
opfi17660	PFI1420w	guanylate kinase, putative	0.726	0.68576995	0.603655224	0.943699688	0.813466331	0.76352924	0.878	1.007701451	1.86237065	1.593894516	1.81	1.948919238	2.171423066	2.079	2.632336822	2.211253061	2.234825598	2.841	2.430428337	2.687	2.155124498	1.851037834	1.749288249	1.074796786	0.92869632	1.044	0.729739401	0.599733105	0.483	0.493497662	0.522439804	0.569181741	0.388581758	0.45572075	0.441894588	0.368067189	0.532462234	0.573806867	0.492459991	0.553953941	0.576646668	0.578181891	0.532758289	0.510014047	0.540041061	0.687592202
opfi17739	PFI1420w	guanylate kinase, putative	0.68	0.564888494	0.612877715	0.799488253	0.7611025	0.805383823	0.872	0.979282152	1.966486465	1.575396579	1.988	1.946337921	2.140097682	2.314	2.839421678	1.992814391	2.006849208	2.829	3.045643496	2.702	2.202500191	1.596625396	1.958589363	1.337898082	1.000008403	1.016	0.676485937	0.613180022	0.455	0.4965068	0.542136842	0.470479746	0.433788041	0.399698325	0.391813201	0.378138659	0.548161359	0.560657153	0.456065713	0.728612359	0.625206378	0.517597908	0.618872225	0.467608383	0.499758308	0.635312461
f20989_1	PFE0630c	orotate phosphoribosyltransferase, putative	0.326	0.430059146	0.540774434	0.755212765	0.623495198	0.688698281	0.687	1.039673189	1.280623883	1.569230722	1.653	1.615925067	1.902308975	1.562	1.774533406	1.928567798	1.925742247	1.965	2.14749533	2.551	2.051084013	2.249492673	2.05602268	1.747344454	1.419684023	1.414	1.105842291	0.882118632	0.863	0.469424602	0.590910386	0.427708824	0.344337298	0.310277939	0.357443625	0.299397923	0.278659592	0.228327321	0.210404388	0.21376105	0.291358313	0.370089068	0.331825759	0.466462299	0.474581554	0.592124867
f692_1	MAL6P1.36	dihydroorotate dehydrogenase, mitochondrial precursor	0.562	0.634627816	0.778044458	0.862738842	0.886532174	1.08060949	0.938	1.385441409	1.362615075	1.633972952	1.459	1.526868484	1.909428388	1.594	1.476532943	1.437956889	1.40512322	1.479	1.936117995	1.63	1.700876296	1.613461522	1.37308748	1.562613797	1.400011687	1.055	0.937760901	0.840881377	0.771	0.592046721	0.602165844	0.425241305	0.480918	0.434173659	0.415380932	0.43948319	0.567785255	0.417205427	0.302527389	0.464017884	0.395761724	0.475452525	0.40416147	0.569611213	0.475840375	0.483019314
j183_7	PF10_0225	orotidine-monophosphate-decarboxylase, putative	0.622	0.706691753	1.08993296	1.227062646	1.259168024	1.396421359	1.33	1.642399364	2.211158454	2.272147381	2.142	1.96957008	2.168575335	1.659	1.913431859	1.504539834	1.504862948	1.539	1.516653105	1.662	1.606125131	1.204717908	1.565247613		1.078697551	1.166	1.040939625	0.921562933	0.913	0.75679673	0.622800768	0.48693007	0.396276432	0.329670318	0.313254178	0.35524893	0.307441334	0.396883077	0.258171865	0.331068945	0.591214577	0.463599133	0.652169669	0.885934529	0.920209855	0.73646237
m42932_3	PF13_0240	aspartate carbamoyltransferase	0.515	0.574187054	0.594432683	0.712202349	0.865830235	1.023535023	0.844	1.224398738	1.315762965	1.586187104	1.504	1.743701862	2.201324669	1.574	1.699612416	1.55360098	1.85011548	1.866	1.70829088	1.964	1.512302943	1.874421312	2.007305914	1.567412031	1.558209798	1.496	1.273923681	1.033620683	1.021	0.71090743	0.572151343	0.436756542	0.428017013	0.349062697	0.387885271	0.41750904	0.444808745	0.283317151	0.262721158	0.32585525	0.395761724	0.414868542	0.444347976	0.722042365	0.633195037	0.63417596
m58024_2	PF13_0044	carbamoyl phosphate synthetase, putative	0.942	1.104205886	1.198087907	1.471210103	1.183666611	1.287345797	1.095	1.571351152	1.190824033	1.97772396	1.61	1.635285173	2.298148723	1.596	2.143245717	1.641209972	1.810658026	2.236	1.712403374	1.758	1.424054282	1.492802599	1.253100292	1.16036468	1.081976323	1.045	0.903645367	0.70282619	0.628	0.732723625	0.406133647	0.395630682	0.355879325		0.407525012	0.335105937	0.248569587	0.369388162	0.303664695	0.444466549	0.729609806	0.675643074	0.916252403	0.911148724	0.95168075	0.828520133
m8609_1	PF13_0044	carbamoyl phosphate synthetase, putative	1.207	1.197191627	1.368285094	1.521810575	1.270127831	1.58413287	1.244	1.644767751	1.77517366	2.094876706	1.737	1.506217796	2.023339169	1.526	2.167658215	1.72648289	2.056171091	2.138	1.74859242	1.8	1.530881586	1.432940829	1.496683475	1.293914624	1.141812852	1.099	0.969380158	0.739581139	0.644	0.793658526	0.444589728	0.440046617	0.381848906	0.316742076	0.348605729	0.357995692	0.274734801	0.357433863	0.375315945	0.513547866	0.755103621	0.717788457	0.8611395	0.924901872	0.869856348	1.02059137
n133_9	PF14_0697	dihydroorotase, putative	0.741	0.712503358	1.557765814	1.270072987	0.972993466	1.760429563	1.247	1.546484221	2.198143997	1.905274134	2.044	1.907617708	2.023339169	2.028	1.967307543	1.680926131	1.614466974	1.672	3.127891418	2.007	1.93682534	1.224360074	1.801613501	1.436261203	1.374601721	1.163	0.845399403	0.735995284	0.639	0.569478253	0.758803991	0.504202901	0.372230527	0.272570552	0.327983984	0.348839801	0.223712636	0.340697831	0.282055603	0.31542788	0.423683565	0.426721933	0.67742971	0.928340193	0.90510378	0.935352684
n150_53	PF14_0100	cytidine triphosphate synthetase	0.95	1.161159693	1.407690407	1.500305405	1.779153162	1.879651714	1.414	2.388406299	1.608588416	3.022850071	2.207	2.165752616	3.282052715	1.89	1.745070018	2.04421175	2.552677156	1.694	1.94187533	1.986	1.889449648	1.694836114	1.539987135	1.169961147	1.013123196	0.636	0.495091194	0.361274183	0.32	0.161740848	0.196970124	0.169438502	0.194290879	0.177763417	0.216037359	0.223403963	0.202780457	0.279730851	0.204717788	0.3362826	0.356913942	0.534719443	0.638391409	1.385633681	1.039799331	1.038775595
Deoxynucleotide synthesis
oligo_ID	ORF_ID	Manual annotation	TP 1	TP 2	TP 3	TP 4	TP 5	TP 6	TP 7	TP 8	TP 9	TP 10	TP 11	TP 12	TP 13	TP 14	TP 15	TP 16	TP 17	TP 18	TP 19	TP 20	TP 21	TP 22	TP 24	TP 25	TP 26	TP 27	TP 28	TP 30	TP 31	TP 32	TP 33	TP 34	TP 35	TP 36	TP 37	TP 38	TP 39	TP 40	TP 41	TP 42	TP 43	TP 44	TP 45	TP 46	TP 47	TP 48
d33539_76	PFD0830w	bifunctional dihydrofolate reductase-thymidylate synthase	0.641	0.553265285	0.61790816	0.516125294	0.477363476	0.398252807	0.215	0.319717273	0.361802262	0.339126478	0.749	0.326540764	0.420045761	0.677	0.894842936	0.66349275	0.961227052	1.242	1.217270416	1.213	1.323729481	1.635909616	1.076276843	1.901686617	1.590996926	1.569	1.367117304	1.342003595	1.537	1.594087645	2.073814051	1.195117159	1.537975742	1.464124051	1.420936662	1.072155893	0.783648309	0.883423536	0.487910698	0.637372859	0.710185879	0.495208151	0.498312707	0.327784329	0.339886004	0.260262166
i16933_1	PFI1170c	Thioredoxin reductase	0.595	0.595108892	0.560896315	0.665396867	0.519985211	0.290445512	0.281	0.267615183	0.23035612	0.220432222	0.461	0.172950454	0.26484243	0.411	0.643142075	0.390152404	0.489929877	1.101	1.107058044	1.05	0.951227437	1.080317673	1.448868912	1.491440508	1.435257967	1.9	1.659179449	1.796509802	1.909	1.727241771	2.188244297	1.403213978	1.277318159	1.412411083	1.193115453	0.772757943	0.783648309	0.75431694	0.594818885	0.825065514	0.528086958	0.6032057	0.60050128	0.504283557	0.618088963	0.483019314
j53_46	PF10_0154	ribonucleotide reductase small subunit, putative	0.456	0.439357706	0.392375876	0.339023492	0.271561378	0.202931355	0.149	0.157490356	0.179599682	0.157231365	0.078	0.109707376	0.158051126	0.163	0.299684009	0.287357774	0.37374963	0.648	0.67854599	0.899	0.784948412	1.003619777	1.317153634	1.399475	1.31640443	1.611	1.439508796	1.509642022	1.633	1.600106011	1.811187238	1.535639226	1.478341875	1.446886481	1.161691773	0.883544326	0.635814848	0.751926109	0.403748943	0.391026316	0.398189715	0.391161759	0.391531415	0.244119086	0.263096941	0.318224481
ks3180_1	PF11_0282	deoxyuridine 5'-triphosphate nucleotidohydrolase, putative	0.397	0.333586415	0.448549372	0.301073101	0.272779144	0.200394727	0.162	0.174068286	0.201724287	0.175729176	0.144	0.148427628	0.136692865	0.173	0.234864723	0.266331588	0.419783305	0.674	0.843864499	1.219	1.48443498	1.634974344	2.223824323	1.880094756	2.186083938	2.264	2.250792567	2.059173152	2.233	1.55722576	1.969701211	1.217325176	1.1715163	0.917905606	0.960384249	0.705919915	0.68945356	0.545116536	0.399199683	0.569594985	0.415185615	0.487305916	0.372012265	0.449270796	0.48842877	0.409145776
n132_113	PF14_0352	ribonucleoside-diphosphate reductase, large subunit	0.632	0.68925694	0.552512173	0.808343305	0.515114182	0.298055434	0.311	0.260510359	0.291524137	0.282091569	0.307	0.227158799	0.310406705	0.267	0.353559769	0.313056436	0.392382331	0.468	0.607812738	0.744	0.72549669	0.688410241	1.048309867	1.015618985	1.068041715	1.616	1.425363367	1.648593606	1.723	1.825790875	1.647983392	1.679579759	1.54951774	1.910148644	1.68509137	1.388949993	1.317418787	1.204994467	0.699452426	0.744253365	0.674980101	0.565011434	0.747469112	0.738087749	0.746490334	0.656906258
n159_20	PF14_0053	ribonucleotide reductase small subunit	0.472	0.355670525	0.274998488	0.357998669	0.221633043	0.186443187	0.135	0.142096557	0.163982325	0.131026141	0.087	0.122614123	0.1779855	0.182	0.310627511	0.367958112	0.470201149	0.782	0.714735135	1.096	1.22340479	0.93534	1.732147161	1.43706094	1.510668442	1.998	1.719921689	1.989249269	2.101	2.228262166	2.364579427	1.880273873	1.651472419	1.33376429	1.212755194	1.001655443	0.801963961	0.708890577	0.578896393	0.538312857	0.450391393	0.371406133	0.459274407	0.507721844	0.474581554	0.389824982
opfi17632	PFI1170c	Thioredoxin reductase	0.501	0.418435937	0.479570542	0.376973884	0.224068576	0.294250464	0.242	0.16341104	0.242069148	0.140275041	0.196	0.140683572	0.180833274	0.158	0.329989119	0.261659112	0.392382331	0.675	0.671143667	0.877	1.030186667	0.75856073	1.565247613	1.359490038	1.455749923	1.923	2.194210852	2.318250701	2.342	2.307251895	2.115084122	1.936205093	1.487960341	1.583710411	1.102772549	0.91559	0.713002267	0.824847387	0.655096868		0.570576709	0.617693182	0.602797623	0.689951596	0.678513111	0.573940575
DNA replication
oligo_ID	ORF_ID	Manual annotation	TP 1	TP 2	TP 3	TP 4	TP 5	TP 6	TP 7	TP 8	TP 9	TP 10	TP 11	TP 12	TP 13	TP 14	TP 15	TP 16	TP 17	TP 18	TP 19	TP 20	TP 21	TP 22	TP 24	TP 25	TP 26	TP 27	TP 28	TP 30	TP 31	TP 32	TP 33	TP 34	TP 35	TP 36	TP 37	TP 38	TP 39	TP 40	TP 41	TP 42	TP 43	TP 44	TP 45	TP 46	TP 47	TP 48
a1718_1	PFA0545c	replication factor c protein, putative	0.351	0.410299649	0.442680478	0.337758458	0.245988337	0.431229145	0.325	0.292482079	0.081991162	0.1926855	0.409	0.139392904	0.307558952	0.244	0.584215451	0.488274593		0.821		1.041	1.077562249	1.376820483	1.773646525	1.984055657	2.229526903	1.801	2.251624791	1.852986875	1.782	1.537666385	1.42381266	1.256805974	1.428326474	1.125834884	1.084114725	0.876219646	0.74178395	0.695740863	0.5686605	0.57089839	0.753889643	0.691447544	0.590167602	0.589094884	0.516123165	0.405736204
b537	PFB0840w	replication factor C, subunit 2	0.42	0.464928807	0.28841305	0.385828974	0.254512684	0.275225648	0.2	0.238011744	0.193915608	0.191144013	0.163	0.201345304	0.283352917	0.263	0.395650229	0.34459568	0.525003162	0.725	0.712267677	0.994	1.111003849	1.012973168	1.716810477	1.477045902	1.688538693	1.787	1.703279985	2.068137764	1.825	1.68812302	1.633914111	1.305334489	1.226340877	1.119370843	1.168565776	0.807550407	0.744400516	0.615646948	0.494734638	0.675172087	0.528086958	0.500476334	0.374308642	0.448124712	0.446887121	0.423920463
b564	PFB0895c	replication factor C subunit 1, putative	0.504	0.42657219	0.398244745	0.264387725	0.23381069	0.286640541	0.244	0.190646216	0.212135864	0.160314339	0.185	0.170369099	0.1779855	0.252	0.441949705	0.302543343	0.493217987	0.748	0.871828753	0.918	0.970734945	1.039162686	1.42811923	1.404273234	1.207387208	1.776	1.949577444	1.835954263	1.764	2.062760063	1.587954391	1.234598055	1.402356835	1.192630871	1.165619792	0.969609824	0.80850526	0.606083552	0.610741378	0.649103653	0.79516538	0.657204474	0.737135434	0.689951596	0.687325007	0.63417596
c232	PFC0340w	DNA polymerase delta small subunit, putative	0.357	0.303366051	0.328656711	0.240352467	0.271561378	0.300592081	0.168	0.187093813	0.14055628	0.180353626	0.366	0.233612168	0.561010287	0.503	0.750893644	0.661156468	1.157418234	1.229	1.232075061	1.993	1.516018628	1.884710198	2.306823049	2.255153947	2.279527216	2.101	2.018640734	2.030486524	1.726	1.365393688	1.000795881	0.959054829	0.869499729	0.610859688	0.690337573	0.712329017	0.470973979	0.476976956	0.39465039	0.443163145	0.543868881	0.517597908	0.578685753	0.585656563	0.563958993	0.743281446
d10917_2	MAL6P1.125	DNA polymerase epsilon, catalytic subunit a, putative	0.346	0.387053231	0.412497731	0.394684064	0.247206085	0.216882896	0.179	0.191830357	0.105417207	0.141816528	0.273	0.107126021	0.175137737	0.272	0.455418676	0.276844681	0.485545708	0.843	0.755036626	0.935	0.897349297	1.004555161	1.417293342	1.420267218	1.690178128	2.142	1.694127107	2.243844405	2.075	2.013109397	1.142426805	1.297931784	1.352341433	0.992243038	1.095898663	0.911927633	0.644972674	0.78061644	0.395787697	0.629552356	0.479527248	0.354284559	0.506350043	0.654422506	0.508570166	0.429603038
d17715_13	PFD0590c	DNA polymerase alpha	0.617	0.520720272	0.590240637	0.450344636	0.415257513	0.424887546	0.35	0.397870363	0.287619788	0.292881956	0.245	0.316215381	0.327493326	0.272	0.351876173	0.502292038	0.447184312	0.499	0.518984865	0.566	0.967948237	0.99239573	1.281067161	1.400274737	1.730342419	1.781	1.866368923	2.268945231	2.231	1.615151657	1.604837551	1.445162344	1.552403268	1.658047843	1.464144163	1.574814826	1.398531016	1.210971617	0.907582133	1.097480492	0.914136754	0.715154326	0.686615217	0.773616839	0.709984081	0.911485816
d33539_49	PFD0790c	DNA replication licensing factor, putative	0.68	0.736912152	0.705102827	0.624916407	0.599139905	0.645575393	0.58	0.428657942	0.407352903	0.399244361	0.836	0.336866185	0.420045761	0.748	0.853594375	0.492947051	0.660912104	0.956	0.92529	0.912	1.012537001	1.033550718	1.562541114	1.336298703	1.463946705	1.665	1.956234245	2.122822043	1.935	2.089842262	1.587016506	1.26420858	1.42063177	1.62680453	1.401296921	1.137162765	0.961571854	1.041220391	0.740395997	0.8550442	1.04282002	0.93246645	1.148186	1.170167111	1.004551898	0.683046128
e10705_1	MAL6P1.175	DNA polymerase 1, putative	0.495	0.530018832	0.458610262	0.480704934	0.41891083	0.332300095	0.203	0.181173111	0.135350491	0.141816528	0.173	0.126486147	0.215006474	0.306	0.45373503	0.296702743	0.453760565	0.704	0.580670856	0.828	0.799811314	1.038227413	1.193557639	1.411470489	1.513127398	1.696	1.4561505	1.875398511	1.839	2.082319259	1.520421861	1.579232605	1.778434742	1.460891966	1.310954017	1.190266956	0.695994859	0.885814367	0.587994979	0.603483922	0.636132319	0.626912482	0.622316807	0.667029638	0.625642	0.575077076
e22471_1	MAL6P1.175	DNA polymerase 1, putative	0.558	0.567213142	0.486277786	0.371913822	0.308094281	0.294250464	0.201	0.229722779	0.156173637	0.214266274	0.165	0.196182594	0.263418543	0.248	0.360294255	0.384311805	0.472393234	0.593	0.669498729	0.827	0.879699576	1.260838366	1.340609708	1.539422462	1.879523933	1.539	1.890499454	1.771408868	1.874	1.609885699	1.428502421	1.327542407	1.63896854	1.49213528	1.594748466	1.24428678	0.604416598	0.724431193	0.558424607	0.712971275	0.587572609	0.611107934	0.504053666	0.561588521	0.508570166	0.539845093
e3038_1	PFE1345c	minichromosome maintenance protein 3, putative	0.561	0.491662215	0.466994354	0.398479092	0.334885107	0.369081422	0.241	0.239195884	0.239466248	0.203475887	0.115	0.191019902	0.234940869	0.179	0.28537324	0.263995341	0.302507032	0.462	0.435914376	0.58	0.699486568	0.719276454	1.103341725	1.022816335	1.315584811	1.305	1.708272536	1.630664383	1.828	1.809992822	1.876843885	1.639276406	1.976573044	1.847662146	1.797038082	1.481424648	1.227148849	1.077083358	0.749494516	0.785962844	0.594856582	0.576864826	0.559166569	0.652130338	0.644524575	0.577350146
f13865_1	PFE0155w	hypothetical protein	0.645	0.521882579	0.569280407	0.462994754	0.4566615	0.487035268	0.259	0.306691746	0.338376208	0.289798982	0.268	0.329122119	0.515445992	0.399	0.576639167	0.487106452	0.729962649	0.683	0.728717262	0.914	0.844400078	1.172916312	1.372185385	1.365087914	1.285256638	1.708	1.903812857	1.732861018	1.591	1.533905063	2.080379693	1.339880151	1.814022732	1.720534341	1.683127419	1.225059474	0.955030555	0.802134206	0.746082597	0.80551414	0.803663367	0.75993384	0.615427711	0.594825374	0.606759426	0.503476575
f13865_2	PFE0155w	hypothetical protein	0.584	0.59975812	0.501369172	0.516125294	0.491976673	0.405862711	0.207	0.410895889	0.339677677	0.402327335	0.26	0.709871265	0.719061413	0.409	0.567379287	0.580556147	1.090559805	0.586	0.90472802	0.994	0.936364479	1.379626522	1.399250159	1.670573289	1.604931437	1.394	1.438676671	1.533846451	1.804	1.280385683	1.607651429	1.198407283	1.770740038	1.602025386	1.456288243	1.341339381	0.629273549	0.895377834	0.62097727	0.901967295	0.644630305	0.767836075	0.58787126	0.6028481	0.698654544	0.481882778
f18417_1	PFI0235w	replication factor A-related protein, putative	0.462	0.401001089	0.318595796	0.352938645	0.230157391	0.225761142	0.177	0.174068286	0.213437314	0.198851426	0.23	0.259425681	0.418621896	0.36	0.659136441	0.522150083	0.733250792	0.978	1.015762812	1.219	1.23548093	1.235584121	1.687039204	1.371485527	1.378700112	1.9	1.714929336	1.736446926	1.797	2.168831812	1.702384749	1.594037916	1.504311514	1.284206002	1.25105276	1.013558124	0.81243007	0.818870238	0.57662178	0.607394174	0.474671266	0.478086616	0.48338631	0.554711913	0.519899665	0.465971556
f57777_2	MAL6P1.125	DNA polymerase epsilon, catalytic subunit a, putative	0.433	0.401001089	0.470348001	0.361793735	0.311747599	0.240980987	0.316	0.423921416	0.291524137	0.288257518	0.318	0.245228247	0.3901442	0.445	0.515187098	0.513973237	0.758459649	0.786	1.00836044	0.86	0.746862151	1.046645421	1.607649071	1.385080395	1.518045506	1.834	1.848062969	1.877191519	1.97	1.849111572	1.144302687	1.325897395	1.218646173	1.233570309	1.217665129	0.862485754	0.519379636	0.634773883	0.51065713	0.517458156	0.462531348	0.482037734	0.527017364	0.465316181	0.406604368	0.467108091
f58335_1	MAL7P1.21	origin recognition complex subunit, putative	0.632	0.664848215	0.445195725	0.418719303	0.465185847	0.470547081	0.256	0.286561394	0.173092453	0.215807761	0.153	0.184566534	0.350275474	0.23	0.374604999	0.265163465	0.466913039	0.479	0.563398802	0.647	0.726425611	1.147662178	1.014027798	1.458652801	1.872966585	1.439	1.555168699	1.822507239	1.548	1.394732661	1.852457197	1.619535958	1.961183637	2.021116154	2.082796599	1.447547763	0.880459624	1.219339597	0.623251883	0.78856973	0.801235412	0.846858658	0.779618317	0.971891941	0.887480064	0.764875243
i11401_2	PFI0530c	DNA primase, large subunit, putative	0.387	0.385890889	0.311888527	0.363058732	0.221633043	0.157271801	0.086	0.14683311	0.09500563	0.097113494	0.118	0.05937105	0.09967188	0.186	0.125429544	0.131997671	0.203863445	0.508	0.486908166	0.767	0.802598133	0.829646603	1.613964271	1.443458458	1.778703493	2.122	1.943752867	2.336179924	2.706	2.194409553	1.82994628	1.311092083	1.503349633	1.233570309	1.08116874	0.778251522	0.626657022	0.540334803	0.408298236	0.431432351	0.400617706	0.363503859	0.470756256	0.5581502	0.467028517	0.411418779
j248_9	PF10_0165	DNA polymerase delta catalytic subunit	0.584	0.530018832	0.589402238	0.409864213	0.351933802	0.305665357	0.387	0.243932428	0.238164799	0.280550082	0.486	0.236193523	0.3730576	0.644	0.782040578	0.585228606	0.831894364	1.111	1.178613814	1.336	1.143516473	1.342212846	2.169694774	1.546619812	1.812310241	1.907	1.888003178	1.978491649	1.867	1.43460364	1.401301743	0.961522397	0.986843758	1.025641032	1.037961356	0.760855263	0.652822256	0.712476895	0.520893023	0.967138361	0.671338097	0.773104257	0.579833925	0.507721844	0.67599547	0.508022648
km3535_1	PF10_0362	DNA polymerase zeta catalytic subunit, putative	0.57	0.493986864	0.444357276	0.345348551	0.401862136	0.280298942	0.346	0.342215887	0.18870981	0.286716031	0.18	0.212961383	0.291896217	0.191	0.480672922	0.30487959	0.430743727	0.75	0.725427384	0.789	0.620527228	1.22623073	1.493074774	1.646582312	1.690997747	1.684	2.145949791	1.417306395	1.549	2.110906094	1.296251017	1.288884165	1.500464105	1.340228331	1.204899274	0.949466776	0.690761804	0.863101185	0.583445686	0.716881566	0.660412228	0.667740839	0.555722021	0.539812613	0.512346666	0.360275574
kn9335_1	PFI0530c	DNA primase, large subunit, putative	0.411	0.433546101	0.318595796	0.388359005	0.269125845	0.261274126	0.2	0.195382778	0.193915608	0.166480276	0.25	0.151008973	0.209310948	0.187	0.425955339	0.147183248	0.307987227	0.611	0.496777897	0.719	0.865765539	1.035421374	1.491270477	1.365887556	1.90247504	2.091	1.782328179	1.966837633	2.184	1.89801001	1.78867632	1.574297566	1.547594093	1.152768837	0.995735889	0.874388435	0.644972674	0.955149399	0.520893023	0.497906821	0.593642568	0.500476334	0.533906494	0.650984253	0.493464091	0.412555314
kn973_2	PFL1655c	hypothetical protein	0.627	0.504447731	0.626292252	0.547750627	0.537033942	0.6341605	0.841	0.243932428		0.225056661	0.761		0.343156039	0.764	0.983232898	0.559529962	0.919577545	1.075	1.399860978	1.598	1.761256994	2.06897198	1.632007454	2.324727952	2.086083118	1.527	1.694959133	1.639628995	1.389	1.399998619	1.518545868	1.165506634	1.096493026	1.127989692	1.022249516	0.857907809	0.525920935	0.733994661	0.428770022	0.521368408	0.747819684	0.717788457	0.746320873	0.512306249	0.396533652	0.376186796
ks26_11	PF11_0117	replication factor C subunit 5, putative	0.391	0.346371965	0.231401154	0.251737588	0.171704727	0.1636134	0.11	0.142096557	0.147063508	0.118694267	0.122	0.156171674	0.250603583	0.204	0.415853636	0.439213481	0.58199726	0.818	0.865248998	1.222	1.295861517	1.247743552	2.384408778	1.610595751	1.836900587	2.096	1.829757016	1.840436462	1.981	1.687370792	1.661114789	1.214035052	1.195562177	0.789700461	0.749256855	0.599711424	0.447425272	0.494908439	0.351432172	0.396239971	0.301070259	0.374040224	0.32034391	0.349560203	0.332332966	0.384142407
l1_96	PFL0150w	origin recognition complex 1 protein	0.6	0.563726187	0.556704219	0.412394244	0.379942376	0.429960802	0.269	0.342215887	0.252480725	0.27284267	0.284	0.228449476	0.308982818	0.294	0.340932646	0.350436314	0.501986325	0.596	0.641534376	0.817	0.67626321	1.03729203	1.421804138	1.29071577	1.686899454	1.563	1.576802954	1.924703981	1.795	1.652013543	1.374101176	1.250225824	1.682251119	1.591251856	1.515207467	1.375216156	1.050533548	1.375941108	0.801811286	0.860257894	0.969980437	0.920613058	0.977106299	1.173605432	1.323037686	0.981949849
l2_184	PFL0580w	DNA replication licensing factor mcm5, putative	0.702	0.492824522	0.624615454	0.540160534	0.373853562	0.365276432	0.233	0.277088289	0.27850966	0.225056661	0.197	0.157462352	0.193648235	0.202	0.202875966	0.247641649	0.324427844	0.504	0.432624499	0.53	0.45796397	0.58178146	1.135819389	0.914856843	1.065582661	1.448	1.521885291	1.852090478	1.749	2.185382093	1.99221224	2.085903123	1.826526611	2.024348111	1.62126221	1.551925098	1.323960086	1.135659436	0.683529933	0.75337735	0.745391729	0.678277126	0.801433844	0.686513275	0.791808483	0.697820849
m36754_1	PF13_0328	proliferating cell nuclear antigen	0.442	0.44516931	0.406628862	0.341553524	0.200931068	0.219419524	0.159	0.137360004	0.14185772	0.110986843	0.144	0.120032778	0.196495987	0.206	0.356927012	0.363285619	0.500890266	0.677	0.829059853	1.081	1.08685157	1.176657735	1.893633819	1.596201241	1.788539514	2.188	1.946249143	1.710449489	2.068	1.853625302	1.901230684	1.497803441	1.439868472	1.241111755	1.305062048	0.984259294	0.660671799	0.663464214	0.514069083	0.630855761	0.491667166	0.530768325	0.380049566	0.445832509	0.460734338	0.404599703
m446_3	PF13_0291	replication licensing factor, putative	0.599	0.677633731	0.550835374	0.645156618	0.37507131	0.30312871	0.262	0.290113816	0.317553072	0.231222609	0.136	0.224577444	0.26911407	0.196	0.415853636	0.336418834	0.404438747	0.58	0.769841271	0.716	0.89177566	0.837129282	1.040190477	1.333099944	1.332798092	1.364	1.426195393	1.689830861	1.418	2.166575126	2.202313691	1.920577226	1.805366147	1.794871773	1.901128758	1.507976689	1.202291898	1.367573128	0.792712767	0.806817622	0.596070559	0.592669334	0.655614183	0.477923278	0.644524575	0.611445594
m45918_6	MAL13P1.22	DNA ligase 1	1.292	1.039115861	0.809065628	0.697022162	0.409168698	0.465473824	0.38	0.403791047	0.396941344	0.322170166	0.392	0.165206408	0.239212509	0.328	0.526130625	0.307215836	0.436223922	0.507	0.843864499	0.82	0.921501521	0.927857265	0.946365862	1.287517011	1.292633801	1.119	1.085872186	1.30793805	1.017	1.317999797	1.838387916	1.348927868	1.57644926	1.696832601	1.654649724	1.366975898	1.630093273	1.850527162	1.219208142	1.571925687	1.213993	1.078658225	1.052886557	0.672760127	0.819502916	0.798970758
m49091_2	PFL1285c	proliferating cell nuclear antigen, putative	0.58	0.468415763	0.411659307	0.607206226	0.323925227	0.287908865	0.204	0.259326218	0.28241399	0.237388535	0.167	0.152299651	0.210734835	0.252	0.408277377	0.487106452	0.563364558	0.613	0.863603961	1.083	1.297719359	1.04945146	1.288284456	1.591403008	1.605751154	1.532	1.670828602	1.436132122	1.636	1.409778307	2.181678655	1.612133351	1.684174881	1.840120572	1.855957306	1.356904374	1.717746646	1.004162009	0.675568653	0.637372859	0.545082858	0.530768325	0.601649451	0.482507683	0.540041061	0.59439787
m55122_1	PF13_0189	hypothetical protein	0.376	0.42657219	0.431781138	0.306133144	0.330014041	0.305665357	0.149	0.305507588	0.167886654	0.328336091	0.192	0.200054627	0.287624578	0.23	0.342616267	0.34576382	0.522811078	0.545	0.685125844	0.922	1.045049625	1.370273131	1.697865092	1.928076711	2.105755356	1.811	2.51373173	1.901395948	2.027	1.512088823	1.430378303	1.288061609	1.5322048	1.302520977	1.116520321	0.721484909	0.463124397	0.516426205	0.354844159	0.467928136	0.473457253	0.546572834	0.422532449	0.429787125	0.483393412	0.390961517
m57341_2	PF13_0251	DNA topoisomerase III, putative	0.554	0.516070975	0.741992842	0.459199726	0.392120004	0.366544775	0.236	0.28182485	0.212135864	0.309838292	0.294	0.184566534	0.26057077	0.557	0.440266109	0.301375202	0.489929877	0.583	0.730362249	0.766	0.98652688	1.142050099	1.668093819	1.602598759	1.437716924	1.826	1.971211699	1.763340761	2.01	1.34282513	1.596396027	1.31602722	1.419669889	1.742081401	2.017985406	1.330352224	1.164352271	1.212167104	0.882561122	0.871988688	0.762387629	0.790225831	0.775025564	0.789662223	0.832091274	0.59439787
n134_78	PF14_0602	DNA polymerase alpha subunit, putative	0.487	0.518395623	0.365546751	0.392154033	0.22285081		0.232	0.181173111	0.128843252	0.160314339	0.35	0.070987125	0.224973682	0.233	0.445316948	0.342259468	0.590765532	0.675	1.096365795	1.52	1.145374426	1.608784827	1.857547454	1.99925	2.119689866	1.999	1.567649977	1.773201876	1.802	1.800213134	1.436943945	1.751961304	1.374463663	1.215255335	1.068403002	0.728809643	0.506297	0.600106331	0.268407758	0.43794945	0.534156917	0.417502633	0.452385277	0.503137473	0.363803899	0.378459833
n134_82	PF14_0601	replication factor C3	0.578	0.574187054	0.781398104	0.80075325	0.640543892	0.845970102	0.359	1.22558279	1.326174563	1.156113	0.911	1.208071786	1.356961465	0.561	0.78119873	1.061821965	1.309767857	0.993	1.065111565	1.487	1.524379083	1.223424691	1.984752043	1.385880132	1.531160397	2.128	1.671660826	1.883466725	2.011	1.563244126	1.434130178	0.927799193	1.002233165	0.884507612	0.836653774	0.645490935	0.612266141	0.635969298	0.479949452	0.629552356	0.599712527	0.501793399	0.582130335	0.73579558	0.650818754	0.595534372
n143_66	PF14_0177	DNA replication licensing factor MCM2	0.429	0.419598244	0.370577221	0.387093971	0.23381069	0.162345096	0.155	0.169331742	0.13795338	0.147982465	0.137	0.100672652	0.172289963	0.15	0.273587915	0.274508434	0.356212987	0.577	0.632487115	0.706	0.71713629	0.838999994	1.263023978	1.178757782	1.290994464	1.719	1.62256774	1.985663253	2.106	2.194409553	1.93593489	1.737978352	1.745732395	1.604180066	1.599658401	1.035532328	0.842520076	0.837997101	0.549326055	0.623035219	0.495309135	0.438575325	0.500609084	0.581072226	0.53878224	0.447787297
n157_4	PF14_0254	DNA mismatch repair protein Msh2p, putative	0.424	0.457954861	0.53406719	0.392154033	0.340973921	0.276493971	0.254	0.356425537	0.18350403	0.291340469	0.267	0.209089351	0.310406705	0.414	0.490774651	0.399497391	0.607206182	0.754	0.880876064	1.068	0.944724824	1.26832099	1.839504271	1.569811147	1.538537462	2.164	2.150110316	2.114753829	2.124	1.703921074	1.796179959	1.278191434	1.315791677	1.387631939	1.190169468	0.821284244	0.609649614	0.641946448	0.44582982	0.496603417	0.554794786	0.608473882	0.435162503	0.343829714	0.435557584	0.39323452
opfd66962	PFD0590c	DNA polymerase alpha	0.607	0.661361225	0.550835374	0.465524785	0.37507131	0.366544775	0.456	0.490233137	0.420367399	0.346833891	0.561	0.260716359	0.284776804	0.539	0.590108088	0.360949372	0.452664506	0.832	0.768196333	0.778	0.610308986	0.963400173	1.273849867	1.303510996	1.422962696	1.565	1.917126061	1.854779883	1.853	1.507575093	1.397549979	1.181956959	1.470647286	1.59232926	1.508333581	0.953129198	0.660671799	0.671832194	0.482224098	0.534402605	0.58150265	0.654570383	0.593612184	0.538666529	0.562700135	0.603490017
opfg0035	PF07_0023	DNA replication licensing factor mcm7 homologue, putative	0.602	0.499798468	0.517298956	0.483234965	0.355587083	0.333568438	0.348	0.350504853	0.348787805	0.322170166	0.228	0.227158799	0.296167878	0.249	0.32493828	0.332914481	0.486641766	0.496	0.497600416	0.546	0.716207369	0.674380155	1.271143475	1.046007575	1.295912475	1.379	1.693295081	1.985663253	2.088	1.995054479	1.886223406	1.809537439	1.91020624	2.010342625	1.762668418	1.306546972	1.15388624	1.051979274	0.747219903	1.031006022	0.666482187	0.755982683	0.692356141	0.781639497	0.793067304	0.727370224
opfi17696	PFI0530c	DNA primase, large subunit, putative	0.57	0.452143256	0.472863249	0.435164487	0.336102856	0.298055434	0.247	0.217881392	0.262892303	0.194226987	0.134	0.17553181	0.199343761	0.279	0.215503114	0.214934264	0.305795175	0.467	0.430157042	0.609	0.768227611	0.914762506	1.43443443	1.539422462	1.766408222	1.862	2.109338081	2.081584788	2.078	1.923587572	1.604837551	1.656549188	1.583182083	1.185089426	1.049745178	0.932986259	0.728701353	0.737580908	0.535678175	0.565684695	0.435823484	0.455696859	0.653317841	0.526059431	0.523676203	0.461425483
opfi17721	PFI0235w	replication factor A-related protein, putative	0.485	0.355670525	0.490469832	0.364323728	0.245988337	0.254932527	0.173	0.201303462	0.23035612	0.245095947	0.224	0.241356233	0.410078574	0.371	0.571588328	0.566538702	0.775996325	0.964	0.903905501	1.293	1.081278044	3.157707772	1.65365923	1.470648289	1.630341501	1.852	1.664172	1.725689307	1.448	1.821277146	2.021288688	1.821875084	1.663014417	1.489980599	1.333539743	1.083142941	0.75617487	0.757903258	0.509519824	0.68690288	0.486811185	0.539987625	0.52127644	0.467608383	0.433039943	0.486428852
opfl0046	PFL2005w	replication factor c subunit 4	0.49	0.450980949	0.453579817	0.364323728	0.288610072	0.244785958	0.184	0.223802077	0.312347273	0.215807761	0.19	0.264588373	0.405806935	0.273	0.615362384	0.425196035	0.576517065	1.015	0.883343521	1.159	1.418480645	1.272997686	2.061435677	1.586604774	1.69755529	1.876	1.837245842	1.704174283	2.051	1.663297687	1.620782826	1.194294702	1.089760204	0.94160741	0.809158113	0.626263574	0.651513973	0.647923597	0.560699254	0.547436803	0.429753525	0.360869768	0.436310675	0.457293488	0.449404801	0.592124867
opfl0116	PFL1120c	DNA GyrAse a-subunit, putative	0.813	0.696230851	0.698395534	0.617326351	0.421346327	0.574549424	0.52	0.633513861	0.603871391	0.763034587	0.678	0.592419814	0.686312078	0.666	0.828340079	0.738252506	0.882312208	0.851	1.39903846	1.35	1.276353899	1.18694651	1.819656684	1.680969398	1.846736804	1.501	1.392911985	1.327660174	1.329	1.463190474	1.403177736	1.435292169	1.382158367	1.028873052	0.959402274	0.968694191	0.889617489	0.993403126	0.535678175	0.580022336	0.749033661	0.644034017	0.753210037	0.679636701	0.66844247	0.761465739
opfl0123	PFL1655c	hypothetical protein	0.619	0.345209623	0.661505469	0.299808085	0.303223234	0.450253941	0.366	0.245116569	0.255083605	0.279008595	0.35	0.325250105	0.467033965	0.584	0.75762808	0.496451439	0.66200813	0.936	1.275666479	0.918	1.492795325	1.28889854	2.440342731	2.241559079	2.165591885	1.72	1.446165497	1.845815272	1.246	1.194625448	1.439757824	1.091480077	1.142661133	1.204481805	0.947618394	0.760855263	0.565168767	0.765075823	0.645998349	0.604787327		0.551841017	0.556870226	0.370189993	0.414157368	0.695547779
TCA cycle
oligo_ID	ORF_ID	Manual annotation	TP 1	TP 2	TP 3	TP 4	TP 5	TP 6	TP 7	TP 8	TP 9	TP 10	TP 11	TP 12	TP 13	TP 14	TP 15	TP 16	TP 17	TP 18	TP 19	TP 20	TP 21	TP 22	TP 24	TP 25	TP 26	TP 27	TP 28	TP 30	TP 31	TP 32	TP 33	TP 34	TP 35	TP 36	TP 37	TP 38	TP 39	TP 40	TP 41	TP 42	TP 43	TP 44	TP 45	TP 46	TP 47	TP 48
f10318_1	PF08_0045	2-oxoglutarate dehydrogenase e1 component, mitochondrial precursor	0.462	0.44516931	0.422558647	0.357998669	0.311747599	0.365276432	0.268	0.241564147	0.193915608	0.232764073	0.312	0.231030832	0.226397548	0.288	0.399017472	0.268667835	0.411015	0.68	0.703220416	0.741	0.937293345	1.176657735	0.935539867	1.577008402	1.498373171	1.417	1.411217839	1.732861018	1.413	1.662545459	1.758661875	1.449274925	1.363883431	1.195862955	1.284440273	0.802056828	0.544236587	0.753121524	0.448104467	0.510941019	0.586358631	0.514963816	0.512090967	0.446978594	0.463252017	0.320497518
f22233_2	PF08_0045	2-oxoglutarate dehydrogenase e1 component, mitochondrial precursor	0.514	0.441682354	0.318595796	0.273242815	0.261819264	0.30693368	0.262	0.253405534	0.260289404	0.280550082	0.28	0.211670706	0.283352917	0.31	0.45373503	0.29903899	0.403342721	0.695	0.675256064	0.904	0.901993958	1.134567475	1.556226022	1.630588327	1.729522604	1.599	1.876354025	1.844918875	1.864	1.731003272	1.836511922	1.36373318	1.390814837	1.20986857	1.093934595	0.987921607	0.77710701	0.731603758	0.531128916	0.65562079	0.546296836	0.562377343	0.522424645	0.468754502	0.469546196	0.520524333
l2_202	PFL0630w	iron-sulfur subunit of succinate dehydrogenase	0.797	0.731100547	0.599463128	0.52877545	0.466403595	0.511133359	0.284	0.365898625	0.36961096	0.285174544	0.198	0.274913774	0.237788622	0.208	0.250017265	0.221942987	0.28497039	0.398	0.458943863	0.58	0.65954241	0.681862834	1.122287002	1.107584492	1.313945474	1.333	1.438676671	1.783959389	2.078	1.423319406	1.883409527	1.674644623	1.730342988	1.675285413	1.548595098	1.246117937	1.245464501	1.139245754	0.763142395	0.806817622	0.883786886	0.686179439	0.921993327	0.82977565	1.019657973	0.867161721
m22545_1	PF13_0229	IRP-like protein	1.105	0.851982003	0.919735772	0.629976469	0.77206238	0.643038784	0.5	0.504442787	0.476329598	0.422366599	0.398	0.291692545	0.297591765	0.408	0.416695459	0.262827218	0.290450584	0.409	0.49348802	0.543	0.496979179	0.578975477	0.608055862	0.758915301	0.845089064	0.892	0.835414301	1.050653509	0.978	1.514345688	1.892789048	1.571829998	1.725533812	2.749407457	2.533528965	2.116844113	2.347020273	2.069290997	1.41596465	1.407694736	1.118087558	1.110267242	0.967920792	0.57877999	0.610535963	0.638721965
m35930_6	PF13_0242	isocitrate dehydrogenase (NADP), mitochondrial precursor	0.461	0.47306506	0.420043399	0.513595263	0.32636076	0.396984465	0.335	0.377740029	0.489344055	0.530270514	0.514	0.447864229	0.719061413	0.542	0.771938849	0.599246086	0.879024065	1.023	1.199998313	1.521	1.399902003	1.192558478	1.877395041	1.456253684	1.374601721	1.777	1.580131354	1.562533293	1.706	1.471465526	1.279367857	1.189359566	1.196523944	1.10105574	1.122412291	0.827693346	0.897467032	0.765075823	0.512931777	0.590449725	0.518374994	0.489940008	0.575241171	0.677344532	0.704948723	0.485292316
m3928_2	PF13_0070	branched-chain alpha keto-acid dehydrogenase, putative	0.754	0.827573278	0.996869499	0.85767878	0.61984188	0.376691326	0.396	0.387213117	0.243370597	0.245095947	0.234	0.188438547	0.311830591	0.33	0.313994754	0.221942987	0.317851591	0.385	0.563398802	0.461	0.483974119	0.696828304	1.030266684	0.910858347	1.159845754	1.442	1.486937633	1.85567628	2.319	1.831056833	1.737088954	1.460790211	1.854419782	1.751777654	1.987543643	1.70208178	1.406380637	1.277915746	0.850716137	1.045343624	0.77816948	0.896906275	0.90132604	0.88020404	1.072529122	0.752373593
m56268_1	PF13_0121	dihydrolipoamide succinyltransferase, putative	0.508	0.464928807	0.528198296	0.504740173	0.306876533	0.481961974	0.36	0.331558641	0.333170448	0.255886334	0.552	0.271041742	0.415774122	0.645	0.92598992	0.677510161	0.92505774	0.976	1.449209731	1.61	1.767759496	1.480643168	2.55672154	2.016043627	1.888540335	2.177	2.229158311	1.867330296	1.939	1.563996354	1.330955335	1.177844378	0.857957731	0.764921317	0.830761863	0.649153302	0.62273225	0.781811855	0.492459991	0.637372859	0.747819684	0.721739535	0.682022463	0.697974322	0.625642	0.418237889
opfblob0082	PFI1340w	fumarate hydratase, putative	0.826	0.886851699	0.703425979	0.731177525	0.608882	0.421082556	0.425	0.284193114	0.340979107	0.212724787	0.331	0.203926659	0.162322776	0.208	0.274429738	0.079432232	0.131524797	0.277	0.298560245	0.311	0.324197623	0.372265322	0.737064695	0.66055218	0.768858921	1.192	1.237311872	1.81174962	2.061	1.560987261	2.163857498	1.723173139	1.850572488	2.383106933	2.25071655	1.662711426	1.27686275	1.202603636	0.864363949	0.995813642	0.905638768	1.16294899	1.039108297	0.912294808	1.12540027	0.891028521
opfblob0100	PF13_0121	dihydrolipoamide succinyltransferase, putative	0.579	0.536992778	0.456095065	0.430104425	0.267908079	0.308202004	0.396	0.286561394	0.298031366	0.242012996	0.431	0.251681616	0.323221665	0.467	0.727322995	0.515141378	0.739827013	1.128	1.592321271	1.847	1.576399326	1.531151547	2.584688409	2.000849475	1.957393461	2.603	1.940424566	1.906774758	2.107	1.442878781	1.447261463	0.951652124	0.887774607	0.787545781	0.723725145	0.476106783	0.525920935	0.511644472	0.377590558	0.466624731	0.375123819	0.467550251	0.4110506	0.515744536	0.458216659	0.494384463
opff72444	MAL6P1.242	malate dehydrogenase, putative	0.806	0.739236766	0.684980946	0.657806736	0.411604231	0.352593234	0.254	0.260510359	0.327964649	0.240471509	0.175	0.189729225	0.197919874		0.218870332	0.18222688	0.170982244	0.245	0.382453203	0.369	0.4644665	0.474217407	1.010419204	0.806097613	1.151648972	1.379	1.49941901	1.994627865	2.428	2.11692428	2.705994396	2.158284668	2.239154274	2.025425515	2.325347614	1.599535711	1.373673988	1.097405637	0.823420378	1.102694187	0.637346296	0.745446318	0.828990295	0.710581385	0.886221243	0.687592202
opfi17652	PFI1340w	fumarate hydratase, putative	0.84	0.904286513	0.655636624	0.598351136	0.449354901	0.432497449	0.239	0.323269676	0.255083605	0.240471509	0.152	0.129067502	0.136692865		0.163310951	0.123820825	0.139197084	0.207	0.350376479	0.216	0.293542842	0.403131535	0.814650477	0.754916805	0.877876193	1.18	1.507739862	1.66831573	2.051	1.704673302	2.236080011	1.969928199	2.207413693	2.773109069	2.856603013	1.990492683	1.342275816	1.171522403	0.733572023	1.038826525	0.823087222	0.971977702	0.907066965	0.773616839	0.757819872	0.745554517
Proteasome
oligo_ID	ORF_ID	Manual annotation	TP 1	TP 2	TP 3	TP 4	TP 5	TP 6	TP 7	TP 8	TP 9	TP 10	TP 11	TP 12	TP 13	TP 14	TP 15	TP 16	TP 17	TP 18	TP 19	TP 20	TP 21	TP 22	TP 24	TP 25	TP 26	TP 27	TP 28	TP 30	TP 31	TP 32	TP 33	TP 34	TP 35	TP 36	TP 37	TP 38	TP 39	TP 40	TP 41	TP 42	TP 43	TP 44	TP 45	TP 46	TP 47	TP 48
a14680_4	PFA0400c	beta3 proteasome subunit, putative	0.584	0.499798468	0.572634054	0.523715388	0.535816157	0.622745607	0.494	0.449972434	0.817308743	0.639715847	0.685	0.580803735	0.774592938	0.728	0.93524975	0.66349275	0.853815143	0.936	0.917065208	1.223	0.9205726	1.079382401	1.111461114	1.465850056	1.501651942	1.609	1.382094857	1.445096734	1.352	1.570766948	1.593582148	1.47641798	1.444677647	1.320835952	1.217665129	1.016304913	0.842520076	0.704108843	0.495871944	0.611304464	0.615494486	0.587401191	0.47649718	0.325492127	0.39779251	0.409145776
b165	PFB0260w	proteasome 26S regulatory subunit, putative	0.665	0.654387313	0.553350622	0.779248004	0.660028083	0.523816557	0.444	0.699825582	0.719700156	0.818528032	0.627	0.727940714	0.84578707	0.675	0.765204364	0.801330994	0.987532065	1.025	0.881698582	0.851	0.9456538	1.041033453	1.255806684	1.235536466	1.298371529	1.159	1.363789002	1.358139917	1.338	1.788176761	1.910610206	1.728108275	1.839030375	1.702219366	1.467090031	1.220481419	1.092397907	1.220535084	0.832518964	0.81985182	0.670124119	0.673008943	0.727949928	0.840090545	0.728866618	0.821701057
c345	PFC0520w	26S proteasome regulatory subunit S14, putative	0.64	0.597433506	0.532390342	0.924724511	0.661245831	0.720406352	0.681	0.847842832	1.257197829	1.043584647	1.036	0.890565747	1.092119056	0.879	0.970605775	0.755774304	0.847238922	0.917	0.87347379	1.04	1.067344062	0.725823861	1.136721591	0.993227387	1.042631651	1.363	1.205692615	1.399377173	1.661	1.324770391	1.664866553	1.432002143	1.308096974	1.172161216	1.207845259	0.980596872	0.999511402	0.854733134	0.631213163	0.797693637	0.689548047	0.669057865	0.752061797	0.822899076	0.877409423	0.643268039
c497	PFC0745c	proteasome component C8, putative	0.461	0.413786639	0.396567922	0.512330267	0.461532566	0.461668835	0.45	0.566017946	0.814705805	0.713707091	0.653	0.761498216	1.047978626	0.711	0.931040709	0.677510161	0.897656766	0.967	0.767373863	1.116	1.021826322	0.964335557	1.463303501	1.234736824	1.108206006	1.742	1.418706666	1.566119095	1.739	1.81074523	1.672370192	1.318494788	1.406204244	1.194785551	0.969222145	0.963200722	0.745708761	0.649119012	0.577759086	0.594359976	0.451605407	0.449111651	0.496016365	0.585656563	0.529970382	0.513705223
c498	PFC0745c	proteasome component C8, putative	0.498	0.447493959	0.510591713	0.626181441	0.57600236	0.615135703	0.456	0.587332438	0.869366574	0.823152424	0.698	0.76407961	0.995294917	0.775	1.054786695	0.870250151	1.006164701	0.966	0.794515697	1.244	1.420338598	1.084994369	1.386619867	1.129176353	1.246731782	1.659	1.552672523	1.631560887	1.831	2.028155043	1.878719879	1.322607369	1.396585893	1.320835952	1.196061437	1.345001693	0.9497975	0.826042803	0.578896393	0.653013904	0.556008799	0.507061542	0.659058765	0.626916143	0.689842648	0.564848462
c523	PFC0785c	proteasome regulatory protein, putative	0.445	0.535830437	0.640545239	0.60594123	0.785457757	0.848506786	0.71	1.10598491	0.706685699	1.36883781	1.28	1.315197894	1.641738248	1.155	0.858645164	1.152935414	1.333880688	1.284	1.185193667	1.548	1.322800615	1.513380149	1.694256499	1.569811147	1.639358	1.634	1.506907737	1.315109761	1.342	0.948628891	0.911690319	0.679399022	0.757926756	0.652876531	0.60981454	0.612529737	0.406869157	0.484149556	0.403748943	0.460107594	0.52444499	0.591352308	0.595908527	0.75642537	0.733901976	0.598943943
d23156_18	PFD0665c	26s proteasome aaa-ATPase subunit Rpt3	0.722	0.681120721	0.779721306	0.698287159	0.712391914	0.799042224	0.604	0.74837525	0.849844887	1.029711286	0.885	0.853136192	0.973936678	0.891	0.899051977	0.891276336	0.94149839	1.019	1.098010831	0.944	1.064557244	1.04945146	0.743379841	1.305110376	1.365585221	1.254	1.115827293	1.272976002	1.066	1.427080817	2.339254743	1.764298949	1.907320827	1.899375114	1.901128758	1.488749383	1.249389233	1.104578274	0.777927581	1.059681303	0.875288972	0.975928859	0.865732253	0.326638211	0.557664777	0.465971556
e27723_3	PFE0915c	proteasome subunit beta type 1	0.434	0.390540187	0.403275215	0.494620086	0.377506843	0.432497449	0.363	0.457077277	0.732714691	0.622759558	0.634	0.713743241	0.963969448	0.758	0.93524975	0.891276336	0.894368623	1.048	0.94585198	1.132	1.171384548	0.960594134	1.420902043	1.153167425	1.267223737	1.632	1.39374401	1.512331426	1.763	1.591078552	1.847767437	1.442694776	1.324448147	1.251885284	1.206863225	1.051097322	0.911857952	0.737580908	0.518618376	0.851133909	0.553580808	0.474135499	0.54768472	0.606286353	0.662148291	0.502340074
f20448_1	MAL8P1.142	proteasome beta-subunit	0.513	0.545129032	0.596109531	0.654011746	0.558953666	0.660795276	0.609	0.773242111	0.813404375	1.000423099	0.937	0.96284354	1.238779087	0.85	1.0286906	0.837542766	1.079599416	1.004	0.780533521	1.148	0.919643679	1.060675507	1.269339071	1.036411203	1.3016503	1.4	1.377102306	1.351864711	1.892	1.22471674	1.446323578	1.165506634	1.2917458	1.213100654	1.312917968	0.956791511	0.941947957	0.75431694	0.468576253	0.559167596	0.506235076	0.579498917	0.578685753	0.739233833	0.765372871	0.665998405
f960_4	PF07_0112	proteasome subunit alpha type 5, putative	0.52	0.470740411	0.581018146	0.560400745	0.545558289	0.418545947	0.517	0.639434545	0.866763713	0.769200536	0.617	0.698255186	0.778864535	0.701	0.708803184	0.760446798	0.830798338	0.889	1.039614768	0.995	1.355313239	1.102765879	1.243176499	1.220342218	1.459028597	1.514	1.485273482	1.382344454	1.465	1.451153922	1.937810884	1.187714553	1.226340877	1.22279678	1.160709856	0.809381563	0.711694023	0.564243435	0.473125546	0.521368408	0.440679466	0.426721933	0.412198771	0.349560203	0.420451547	0.464835055
f960_5	PF07_0112	proteasome subunit alpha type 5, putative	0.551	0.507934721	0.500530772	0.602146202	0.522420744	0.573281082	0.569	0.563649701	0.983893909	0.860148115	0.656	0.841520113	0.939763477	0.732	0.900735674	0.821189074	0.817645831	0.899	1.060999169	1.089	1.262419917	1.017649975	1.343316206	1.251530546	1.372962286	1.603	1.299718362	1.348278802	1.318	1.472970072	1.839325801	1.418019289	1.306173327	1.178625256	1.029123402	0.912843211	0.765332657	0.596520084	0.535678175	0.520064965	0.477099257	0.467550251	0.475349009	0.444686425	0.406604368	0.456879443
i14413_3	PFI0630w	26S proteasome regulatory subunit, putative	0.718	0.813625386	0.709294873	1.209352391	0.778151194	0.711528068	0.766	0.940205607	1.193426893	1.092912143	1.051	0.977041013	1.292886661	0.858	1.055628443	0.947346119	1.045622156	1.084	1.002603105	1.345	1.152805905	1.128955396	1.343316206	1.217143364	1.17951809	1.544	1.295557936	1.45675075	1.546	1.433851412	1.343148734	1.292996746	1.294631214	1.004093908	1.08902466	0.8231154	0.68552875	0.641946448	0.384414497	0.488782875	0.534156917	0.578181891	0.685467045	0.747256559	0.839644274	0.745554517
j110_4	PF10_0174	26s proteasome subunit p55, putative	0.691	0.781080373	0.560057866	0.72358747	0.686818909	0.905581177	0.556	0.885735254	0.797786979	1.071331369	0.814	0.95122746	1.188943109	0.818	0.913362797	0.926319933	1.116864819	0.996	1.04783956	1.13	1.237338772	1.198170557	1.346924908	1.361089418	1.451651532	1.533	1.313031666	1.411031189	1.575	1.211175641	1.357218016	1.218147633	1.512967984	1.314371911	1.236322837	1.029123117	0.918399251	0.670636778	0.520893023	0.556560749	0.55843679	0.667740839	0.631502314	0.752987049	0.883703602	0.627356816
j64_2	PF10_0298	26S proteasome subunit, putative	0.712	0.857793608	1.033759564	0.951289743	0.953509203	1.062852997	0.927	1.213741422	1.125751667	1.512195814	1.148	1.099655098	1.628923372	1.047	0.965554885	1.116723641	1.48403813	1.001	1.224672689	1.253	1.468643046	1.215006683	1.03477748	1.46185156	1.622964436	1.333	1.29139751	1.299869943	1.055	0.949381119	1.359093898	1.006760789	1.170554419	0.946994175	0.924050693	0.643659778	0.575634837	0.586956617	0.369629311	0.51876156	0.6239924	0.755982683	0.671688785	0.505429676	0.709984081	0.804653333
j73_12	PF10_0081	26S proteasome regulatory subunit 4, putative	0.752	0.721801953	0.779721306	0.732442522	0.667334645	0.585964318	0.658	0.717587635	0.737920412	0.84165027	0.81	0.753754189	1.056521905	0.723	0.816554754	0.68335076	0.699273533	0.892	0.730362249	0.741	0.653968828	0.790362327	1.076276843	0.830888327	0.947548939	1.171	1.253121551	1.321384967	1.612	1.407521532	1.62922435	1.256805974	1.480265637	1.602025386	1.711605114	1.476846702	1.198367087	1.005357496	0.777927581	0.761197853	0.642202278	0.734910031	0.634946827	0.701412575	0.779220125	0.636448963
kn3744_1	PF10_0174	26s proteasome subunit p55, putative	0.673	0.817112377	0.814096123	1.113211434	0.873136797	0.744504443	0.702	0.880998693	0.797786979	1.009671976	1.056	0.814415902	1.040859213	0.824	0.896526633	0.754606198	0.923961714	1.169	1.260039315	1.002	0.904780721	0.846482673	1.415489045	1.202748759	1.396733013	1.514	1.346315173	1.370690437	1.571	1.154002151	1.523235628	1.47641798	1.528357391	1.251885284	1.290332242	1.176533119	0.887000923	0.710085992	0.464026959	0.557864192	0.66405416	0.641399926	0.58787126	0.769032433	0.766631767	0.806926336
ks101_10	NULL	#N/A	0.705	0.647413332	0.539936035	0.616061317	0.528509558	0.530158194	0.528	0.693904898	0.756140669	0.756868639	0.587	0.739556793	0.926948517	0.524	0.652401955	0.617935991	0.668584416	0.702	0.64729176	0.667	0.744075332	0.638837246	1.060037957	0.933249944	1.095910833	1.177	1.276419957	1.264907894	1.507	1.50907973	1.530739267	1.123558268	1.245577579	1.272355068	1.185259533	0.94214215	0.845136642	0.891791516	0.602780097	0.57089839	0.842511149	0.903491484	0.77043281	0.935216767	0.89755078	0.688728703
ks624_1	PF11_0314	26S protease subunit regulatory subunit 6a, putative	0.999	0.776431076	0.824995463	0.85388379	0.912105252	1.028608318	0.838	0.783899357	1.4029598	1.018920945	0.976	0.911216512	0.888503634	0.861	0.995018273	0.725403132	0.77051613	0.89	1.082383667	0.956	0.949369484	0.870801535	1.188144748	1.063601034	0.902466539	1.251	1.044267926	1.168089962	1.12	1.481997532	1.98189461	1.472305399	1.58510573	1.732385275	1.411116792	1.434729559	1.262471831	1.025679775	0.7870261	0.865471511	0.734465788	0.666423735	0.711875325	0.487092089	0.640748037	0.645541109
m10432_1	PF13_0033	26S proteasome regulatory subunit, putative	0.453	0.444007003	0.467832804	0.469319813	0.429870674	0.499718466	0.414	0.537598647	0.517975908	0.690584853	0.573	0.613070617	0.804494457	0.553	0.713854024	0.586396712	0.777092351	0.733	0.704042885	0.919	0.788664096	0.825905235	1.24047	1.114781843	1.359847493	1.419	1.607590186	1.53743236	1.706	1.74529651	1.453827105	1.365378193	1.50912069	1.653738354	1.862831192	1.414586511	1.089781419	0.951563081	0.709688319	0.77423205	0.645844282	0.662472657	0.553425644	0.524913347	0.635712679	0.538708592
m21665_2	PF13_0063	26S proteasome regulatory subunit 7, putative	0.803	0.814787693	0.843440495	0.838703603	0.722134046	0.730552865	0.607	0.697457266	0.757442176	0.863231044	0.667	0.811834585	0.928372382	0.652	0.642300277	0.705545052	0.692697312	0.799	0.899793105	0.818	0.886202078	0.90073242	1.038386181	1.034811824	1.163124525	1.226	1.174905383	1.406548883	1.56	1.411282943	1.996901889	1.506851158	1.638006659	1.814264152	1.905056776	1.556503044	1.385448419	1.222925915	0.825695058	0.972352055	0.772099521	0.83368824	0.776173735	0.653276422	0.903844959	0.718278145
m29414_1	PF13_0156	proteasome subunit beta type 7 precursor, putative	0.944	0.772944155	0.788105398	0.798223181	0.651503772	0.771139143	0.693	0.787451795	0.868065143	0.9634275	0.882	0.727940714	0.820157149	0.797	0.696176061	0.62377659	0.665296273	0.667	0.761616479	0.984	0.833252915	0.972753564	1.187242546	1.054004567	1.06148427	1.459	1.114995268	1.242496365	1.46	1.444383328	1.837449919	1.418019289	1.810175323	2.249515216	2.513889224	2.483079982	1.806708496	2.406402617	1.351137307	1.530216286	1.003972238	0.994367459	0.957587114	0.846967187	0.99070472	0.87852687
m33419_1	MAL13P1.343	proteasome regulatory subunit, putative	0.716	0.548615987	0.685819396	0.522450353	0.606446467	0.648112003	0.554	0.580227631	0.965673653	0.903309663	0.766	0.943483433	1.117748977	0.886	0.933566154	0.928656214	1.091655831	1.028	1.262506773	0.992	1.112861691	1.250549592	1.152058275	1.26912391	1.177878753	1.281	1.303878788	1.302559241	1.146	1.636967897	2.058806772	1.609665783	1.650510538	1.769015225	2.002273566	1.453041341	1.283404049	1.126095968	0.802948592	0.943676774	0.729609806	0.730958874	0.690059799	0.347268001	0.527452703	0.501203573
m38472_2	MAL13P1.270	proteasome subunit, putative	0.601	0.672984434	0.586048591	0.909544324	0.840257157	0.995632018	0.773	1.251633915	1.677565228	1.428955647	1.111	1.279058921	1.352689783	0.937	1.040475875	0.962531705	1.006164701	0.951	0.910485355	1.337	1.151876929	1.105571918	1.223328912	1.245932575	1.497553551	1.56	1.277251982	1.336624892	1.296	1.194625448	1.407867497	0.91546145	1.063790565	0.80693816	0.810140088	0.700426337	0.600491788	0.424377992	0.381002544	0.445769992	0.393333733	0.439892351	0.513239138	0.584510479	0.58158271	0.63417596
m54626_1	MAL13P1.190	proteasome regulatory component, putative	0.549	0.526531877	0.425073894	0.565460807	0.378724591	0.470547081	0.415	0.550624174	0.678053923	0.763034587	0.69	0.776986348	1.02377257	0.674	0.976498412	0.766287397	0.922865688	0.949	0.798628093	1.031	1.069201904	0.946564047	1.276556366	1.143570958	1.26640402	1.467	1.471960178	1.586737723	1.694	1.727241771	1.708950391	1.862178438	1.551441502	1.450118437	1.473964034	1.090467676	0.828129234	0.924068165	0.564111207	0.608697617	0.501379094	0.509695634	0.669392443	0.671614043	0.642006858	0.625083814
m54626_3	MAL13P1.190	proteasome regulatory component, putative	0.511	0.505610073	0.391537476	0.557870751	0.49441217	0.429960802	0.342	0.415632451	0.596062732	0.514855643	0.518	0.473677743	0.825852696	0.449	0.627147709	0.503460144	0.457048675	0.573	0.710622738	0.813	0.702273332	0.625742488	1.167395067	0.870073647	0.89263042	1.327	1.174073357	1.533846451	1.593	1.36012764	1.303754657	1.553734661	1.809213556	1.539538888	1.332557709	1.242455624	1.15388624	0.837997101	0.476537499	0.628248913	0.571790686	0.638765874	0.58672302	0.747256559	0.703689902	0.621674242
m56059_3	PF13_0282	proteasome subunit, putative	0.581	0.437033057	0.661505469	0.750152702	0.546776037	0.630355548	0.664	0.738902127	1.242881863	1.035877234	0.804	0.920251274	0.952578438	0.908	0.955453207	1.047804554	0.846142896	0.945	1.121862689	1.12	1.570825689	1.26832099	1.376696181	1.325102857	1.451651532	1.738	1.271427406	1.506056113	1.426	1.530143562	2.191058176	1.572652455	1.338875673	1.145227263	1.13026821	0.822199822	0.760099602	0.612060701	0.427632681	0.68299259	0.441893443	0.466233225	0.56720387	0.537520444	0.592912209	0.509159184
n135_24	PF14_0632	26S proteasome subunit, putative	0.559	0.710178744	0.596109531	0.905749334	0.660028083	0.494645172	0.578	0.738902127	0.74052335	0.770742	0.711	0.955099512	1.144802765	0.733	0.869588691	0.825861567	0.803397299	0.997	0.968058998	0.876	1.010679159	0.798780334	1.112363316	0.914057105	0.985254176	1.123	1.246464849	1.33214248	1.361	1.477483802	1.450075342	1.239533094	1.273470865	1.422107337	1.409152724	1.077649472	0.905316575	0.912113867	0.607329391	0.586539434	0.529300935	0.530768325	0.623464978	0.718604043	0.718795902	0.679636557
n137_50	PF14_0676	20S proteasome beta 4 subunit, putative	0.511	0.688094633	0.658990271	0.719792404	0.713609735	0.678551768	0.713	0.987571082	0.870668081	0.997340171	0.928	1.081585649	0.81161387	0.838	1.069097414	1.003415971	1.13001726	1.062	1.246057188	1.037	1.280069693	1.555470408	0.842617454	1.926477236	1.337716103	1.125	1.042603775	0.953835577	0.948	1.283394776	1.960321689	1.45009748	1.647625125	1.528765358	1.419954628	1.011726967	0.747017005	0.669441363	0.44582982	0.496603417	0.6069965	0.592669334	0.509794591	0.285378649	0.305897392	0.314814943
n147_25	PF14_0716	Proteosome subunit alpha type 1, putative	0.499	0.50677238	0.669889611	0.846293734	0.544340504	0.588500927	0.763	0.800477287	1.285829604	1.043584647	1.115	0.881531061	1.0337398	0.908	1.044685016	0.838710872	0.840662701	0.957	1.189306064	1.42	1.271709238	0.963400173	1.603138275	1.164363176	1.274600802	1.692	1.451990074	1.288215926	1.558	1.362384505	1.770855275	1.241178107	1.046477625	0.881275592	0.861203451	0.63084152	0.514146582	0.450677492	0.270682404	0.410577612	0.496523148	0.442526442	0.516683686	0.536374326	0.720054798	0.605763019
n155_11	PF14_0025	proteosome subunit, putative	0.608	0.635790123	0.657313423	0.790633125	0.634455078	0.853580005	0.607	0.819423463	0.857653546	0.960344572	0.908	0.767951662	0.941187343	0.762	1.013538033	0.814180368	1.121248922	1.053	1.238654915	1.376	1.262419917	1.104636535	1.091613634	1.457853063	1.459028597	1.291	1.035947074	1.226360043	1.019	1.563244126	1.34877638	1.263386123	1.453334232	1.304675657	1.191151502	0.994330709	0.784956631	0.701718012	0.45265376	0.530492354	0.522016999	0.579498917	0.702689819	0.510014047	0.416675047	0.467108091
opfblob0099	MAL8P1.128	proteasome subunit alpha type 6	0.581	0.542804383	0.549996975	0.631241503	0.502936517	0.522548253	0.479	0.571938666	0.83943329	0.87247992	0.746	0.779567664	0.919829103	0.715	0.847701637	0.934496814	0.994108286	0.993	1.025632543	1.262	1.595906944	1.300122587	1.667191725	1.406672255	1.417224968	1.52	1.646698171	1.627078581	1.781	1.815258959	1.873092121	1.395811371	1.327333675	1.22495146	1.216683095	0.982428028	0.753558304	0.619233266	0.514069083	0.61651812	0.484383194	0.525500143	0.530461946	0.575341668	0.605500605	0.628493318
opfc0751	PFC0745c	proteasome component C8, putative	0.521	0.499798468	0.459448662	0.684372044	0.468839128	0.445180685	0.476	0.529309682	0.840734798	0.71833153	0.686	0.695673792	0.894199182	0.66	0.889792148	0.841047153	0.79901313	1.019	0.868538875	1.185	1.306079815	1.038227413	1.39654366	1.149968571	1.254108847	1.576	1.588452207	1.631560887	1.726	1.844597843	1.983770604	1.687804922	1.445639528	1.369316964	1.425846598	1.052928478	0.932790092	0.783007271	0.553875314	0.599573671	0.580288636	0.508378608	0.566055699	0.528351634	0.609277105	0.544391166
opff72439	MAL6P1.88	proteasome subunit alpha type 2, putative	0.539	0.532343481	0.571795604	0.743827643	0.524856277	0.540304745	0.511	0.635882107	0.895395566	0.826235445	0.768	0.779567664	1.052250308	0.774	0.969763926	0.897116936	0.930537935	1.118	0.939272127	1.198	1.060841449	1.16636896	1.424510637	1.135573966	1.319683202	1.557	1.564321676	1.5688085	1.671	1.59634451	1.784924556	1.382651072	1.241730284	1.259426858	1.114556371	0.833186924	0.613574424	0.570220585	0.473125546	0.594359976	0.565720727	0.566328499	0.539647419	0.642961527	0.628159679	0.62053774
opfg0009	PF07_0112	proteasome subunit alpha type 5, putative	0.685	0.500960775	0.53406719	0.6325065	0.473710194	0.494645172	0.496	0.629961422	1.006018533	0.798488722	0.615	0.667279	0.741843603	0.691	0.762678969	0.794322288	0.694889364	0.814	0.898148166	1.068	1.19460785	0.99239573	1.297306047	1.197950621	1.410667523	1.481	1.431187944	1.584944822	1.501	1.372916511	1.718329912	1.451742493	1.314829796	1.213100654	1.021267483	0.922914735	0.838595265	0.714867726	0.514069083	0.527885507	0.484383194	0.549206925	0.500609084	0.553565829	0.527452703	0.611445594
opfi17682	PFI1545c	proteosome precursor, putative	0.644	0.547453646	0.537420787	0.695757165	0.387248938	0.404594406	0.504	0.639434545	0.969578021	0.779990877	0.72	0.642756145	0.8899275	0.744	0.848543486	0.825861567	0.889984454	0.839	0.839752103	1.114	1.185318529	1.21126526	1.512922361	1.273122406	1.436077587	1.697	1.410385814	1.541018162	1.73	1.415044355	2.497768939	1.686982464	1.628388309	1.108597313	0.967258194	1.114273037	0.713002267	0.628796733	0.475400192	0.65562079	0.526872944	0.533402417	0.544240172	0.592533205	0.596688747	0.615991667
Plastid genome
oligo_ID	ORF_ID	Manual annotation	TP 1	TP 2	TP 3	TP 4	TP 5	TP 6	TP 7	TP 8	TP 9	TP 10	TP 11	TP 12	TP 13	TP 14	TP 15	TP 16	TP 17	TP 18	TP 19	TP 20	TP 21	TP 22	TP 24	TP 25	TP 26	TP 27	TP 28	TP 30	TP 31	TP 32	TP 33	TP 34	TP 35	TP 36	TP 37	TP 38	TP 39	TP 40	TP 41	TP 42	TP 43	TP 44	TP 45	TP 46	TP 47	TP 48
pclp	plastid	Clp	0.872	0.683445335	0.54496648	0.516125294	0.415257513	0.327226801	0.295	0.399054521	0.308442943	0.260510796	0.194	0.203926659	0.223549795	0.221	0.385548526	0.397161144	0.415399169	0.542	0.649759218	0.574	0.856476218	0.643513942	0.758716578	0.915656485	1.12050118	0.986	1.246464849	1.318695563	1.477	1.845350251	2.423670656	1.951010307	2.198757109	2.735401843	3.081478355	2.015213567	2.167788406	1.564819197	1.519460817	1.424639224	1.166647304	1.065487807	0.90132604	0.566172892	0.625642	0.788742111
plsu	plastid	lsu	1.677	1.257632424	1.919958868	0.901954268	1.130084959	0.957582349	0.976	1.333339443	1.39124685	1.319510314	1.011	1.325523161	1.099238469	0.557	0.821605593	0.630785365	0.664200247	0.948	0.988620978	0.479	0.458892891	0.689345569	0.654066022	0.805297876	0.77869504	0.735	0.676485937	0.74047759	0.761	1.256312578	1.718329912	1.640098863	2.011199153	1.964016293	2.182959373	1.886115348	1.547672722	2.066900166		1.43636994	1.812491586	2.011124596	1.330747619	0.707143064	0.720054798	0.875117298
porf129	plastid	ORF129	0.55	0.431221453	0.30937328	0.30739816	0.271561378	0.177564941	0.152	0.210776568	0.182202581	0.135650591	0.113	0.122614123	0.135268978	0.178	0.335881782	0.23245608	0.369365494	0.473	0.566688729	0.552	0.594517107	0.694022265	0.849834695	0.920454718	1.104107615	1.089	1.404561138	1.204844912	1.283	1.874689313	2.690987118	1.964170605	2.358421778	2.247360407	2.528619147	1.765257496	2.016030212	1.561232879	1.061120525	0.791176538	0.747819684	0.744129292	0.497164536	0.498553068	0.392757152	0.458015945
porf91	plastid	ORF91	0.622	0.566050801	0.549158526	0.485764996	0.487105607	0.328495143	0.273	0.325637957	0.227753221	0.258969309	0.157	0.210380028	0.227821435	0.213	0.337565403	0.371462465	0.416495195	0.585	0.633309584	0.542	0.715278392	0.746401299	0.909377295	1.114781843	1.222961055	0.981	1.377934431	1.370690437	1.583	2.147767979	2.054117124	1.706722814	2.370925657	2.631975906	2.84874721	2.135155896	1.859038886	1.603072924	1.132771707	1.111818094	1.088951739	1.118169477	0.809471111	0.633792716	0.595429888	0.675090483
prpl14	plastid	rpl14	0.626	0.507934721	0.404952039	0.514860298	0.316618628	0.209272973	0.249	0.26524692	0.23035612	0.208100348	0.146	0.189729225	0.216430361	0.193	0.373763201	0.325905775	0.439512032	0.757	0.932692274	0.662	0.709704811	0.741724604	0.94005077	1.109183872	1.040992314	1.2	1.307207089	1.396687768	1.644	2.551743906	2.154477977	2.565430488	2.520972206	2.385261742	2.481483627	1.852238572	1.942767604	1.744133819	1.232855954	1.372502278	1.195783122	0.803396249	0.920845156	0.639523274	0.506052487	0.703503424
prpl16	plastid	rpl16	0.616	0.512584019	0.586048591	0.545220596	0.34219167	0.310738651	0.25	0.2960345	0.223848892	0.232764073	0.148	0.172950454	0.1950721	0.213	0.332514564	0.374966852	0.546923974	0.795	1.125152665	0.782	0.764511872	0.749207339	0.997788912	1.169961147	1.104927333	1.076	1.357132301	1.372483338	1.534	2.678127437	1.928431363	2.45850338	2.62292677	2.56948928	2.952837886	2.069233391	1.690273284	1.68555767	1.141870225	1.171775465	1.347532247	0.896906275	1.003514579	0.579926074	0.529970382	0.687592202
prpl2	plastid	rpl2	0.599	0.509097029	0.473701648	0.421249334	0.366546963	0.281567266	0.256	0.275904148	0.221245992	0.248178922	0.176	0.256844326	0.317526139	0.281	0.352717971	0.413514837	0.477873429	0.605	0.787113374	0.76	0.795166654	0.970882908	1.185438249	1.150768308	1.277059856	1.364	1.495258584	1.621699772	1.938	2.021384448	2.031606094	1.904126902	2.313215552	2.190260674	2.078868697	1.795471959	1.4835679	1.392677069	0.951937691	1.223912333	0.921420691	0.936417606	0.753210037	0.618893485	0.654595216	0.663725334
prpl23	plastid	rpl23	0.549	0.439357706	0.42926594	0.371913822	0.325142976	0.332300095	0.212	0.214328971	0.190011259	0.181895113	0.134	0.172950454	0.205039287	0.258	0.40238469	0.377303099	0.452664506	0.513	0.722137457	0.707	0.812816375	0.694957593	1.210698727	1.081994136	1.268043454	1.2	1.340490498	1.827886049	1.53	1.74078278	1.814001116	1.61706839	1.942908702	1.537384207	1.954156129	1.537275628	1.686348474	1.085451339	0.698315119	0.754680754	0.846153153	0.774421283	0.62690956	0.590240969	0.521158524	0.638721965
prpl36	plastid	rpl36	0.68	0.559076889	0.48208574	0.44654957	0.428652926	0.35132493	0.267	0.349320694	0.261590854	0.262052283	0.172	0.236193523	0.243484169	0.23	0.350192551	0.425196035	0.412111026	0.661	0.676078582	0.618	0.672547471	0.822163868	0.900355703	1.087592011	1.202469099	1.196	1.342154747	1.364415124	1.695	1.916064749	2.151664098	2.037374607	2.416132113	2.726782865	2.489339664	2.10127912	2.399350663	1.571991833	1.419376637	1.411604871	1.257696764	1.124754686	0.921993327	0.657860827	0.657112933	0.721687649
prpl4	plastid	rpl4	0.53	0.410299649	0.406628862	0.363058732	0.343409454	0.309470327	0.216	0.233275182	0.273303861	0.214266274	0.149	0.196182594	0.222125909	0.295	0.34850893	0.390152404	0.486641766	0.582	0.849621834	0.906	1.042262807	0.945628775	1.176416658	1.26032718	1.590996926	1.35	1.530206143	1.619906871	1.786	1.868670948	2.032544203	1.986378524	2.218955577	1.439344907	2.156445745	1.366060265	1.491417521	1.034047826	0.600505485	0.909787876	0.786667466	0.79417691	0.67857795	0.734649428	0.615571284	0.603490017
prpl6	plastid	rpl6	0.603	0.450980949	0.466155955	0.452874667	0.34828052	0.271420696	0.264	0.283008973	0.236863349	0.242012996	0.144	0.18714787	0.203615422	0.209	0.303051252	0.337586974	0.453760565	0.626	0.722137457	0.553	0.692055089	0.700569672	0.949072361	1.034811824	1.135255407	1.375	1.380430707	1.343796496	1.714	2.39677372	2.183554648	2.15170442	2.356498246	2.489765211	2.34793334	2.149805365	2.201803222	1.697511969	1.375021079	1.210878135	1.155721363	0.937734632	0.84736124	0.655568659	0.557664777	0.656906258
prps11	plastid	rps11	0.612	0.491662215	0.446872524	0.397214095	0.421346327	0.374154678	0.302	0.301955184	0.242069148	0.268218208	0.196			0.214	0.358610633		0.417591253	0.562	0.578203447	0.637	0.72178095	0.699634344	0.862464933	1.031612969	1.095091116	1.125	1.41288199	1.282837117	1.56	1.868670948	2.113208129	2.239713832	2.153550883	2.735401843	2.665115419	2.127831052	1.978090586	1.520588178	1.302232523	1.292993611	1.187285136	1.036512842	0.863435842	0.667029638	0.678513111	0.795561186
prps12	plastid	rps12	0.622	0.507934721	0.454418216	0.449079601	0.382377909	0.337373389	0.292	0.388397275	0.273303861	0.286716031	0.19	0.229740154	0.26484243	0.22	0.30641847	0.362117513	0.402246695	0.544	0.57655846	0.539	0.662329229	0.745465972	0.830889363	0.907659492	1.19263298	0.981	1.080879735	1.316006265	1.513	1.747553375	1.926555369	1.760186466	2.33341425	2.512389546	2.345969272	1.963940533	1.930993172	1.821836902	1.529696778	1.5549812	1.244342796	1.114218399	1.147037829	1.072748652	1.044834689	0.937625686
prps17	plastid	rps17	0.572	0.377754636	0.528198296	0.357998669	0.330014041	0.313275279	0.221	0.228538638	0.210834415	0.194226987	0.152	0.160043697	0.123877904	0.221	0.267695253	0.274508434	0.403342721	0.604	0.710622738	0.655	0.555501925	0.66689742	0.910279389	1.229138853	0.950827613	1.114	1.31219964	1.31331686	1.242	2.737557791	2.181678655	2.078500418	1.920786472	2.359405322	2.47068184	2.30362447	2.524943661	1.697511969	1.206697569	0.989296543	1.229774923	0.975928859	0.802582015	0.532936039	0.599206426	0.697820849
prps19	plastid	rps19	0.574	0.477714358	0.412497731	0.374443853	0.338538389	0.25239588	0.242	0.300771062	0.199121387	0.238930022	0.154	0.205217318	0.236364735	0.239	0.342616267	0.381975558	0.476777403	0.582	0.579848386	0.474	0.679050029	0.824969907	1.013125703	1.158765301	1.236075945	1.166	1.318024217	1.342003595	1.401	1.776892437	1.989398361	1.628583676	2.16894029	2.357250513	1.887380986	1.795471959	1.4273127	1.430930939	1.148694199	1.226519141	0.876502949	1.011489033	0.696948894	0.543250934	0.48842877	0.626220315
prps3	plastid	rps3	0.735	0.447493959	0.460287111	0.322578309	0.249641618	0.230834417	0.236	0.210776568	0.32926608	0.189602537	0.198	0.161334375	0.199343761	0.241	0.40238469	0.281517157	0.431839753	0.691	0.794515697	0.8	0.557359822	0.740789276	1.050114271	1.13877282	0.859023574	1.272	1.894659781	1.242496365	1.49	2.347122874	2.733195074	2.460970949	2.849920125	2.967032861	3.087370324	2.375040553	1.679807175	1.402240537	0.974684089	0.952800759	0.982120356	0.957490258	0.748617283	0.354144574	0.410380868	0.505749612
prps5	plastid	rps5	0.718	0.469578104	0.480408942	0.414924275	0.359240364	0.33103179	0.294	0.28182485	0.37351529	0.289798982	0.195	0.252972293	0.226397548	0.244	0.316520173	0.329410128	0.429647669	0.636	0.694173105	0.652	0.778445854	0.730500557	1.068157454	1.101186879	0.990991904	1.111	1.383759008	1.487230493	1.504	2.12143801	2.542790551	1.993781228	2.579644077	2.67830211	2.937126046	2.305455517	1.899595001	1.667626222	1.397767478	1.356861272	1.186071159	1.130022868	0.96447621	0.634938869	0.642006858	0.746691018
prps7	plastid	rps7	0.575	0.466091114	0.401598392	0.418719303	0.351933802	0.287908865	0.237	0.378924152	0.244672028	0.248178922	0.17	0.189729225	0.207887061	0.192	0.335881782	0.283853404	0.324427844	0.475	0.48361824	0.435	0.606593246	0.49011815	0.691956738	0.842084079	0.975418057	0.822	0.967716008	1.109819988	1.192	1.492529448	1.647983392	1.538929349	1.948679758	2.173022975	2.077886546	1.796387591	1.628784951	1.623395346	1.185088545	1.123548887	0.988190315	1.027293502	0.797989262	0.719750196	0.655854112	0.731916297
prps8	plastid	rps8	0.641	0.492824522	0.456933464	0.506005208	0.333667323	0.265079097	0.255	0.266431043	0.239466248	0.2019344	0.162	0.172950454	0.189376574	0.232	0.340090848	0.329410128	0.401150636	0.707	0.756681614	0.745	0.828608254	0.685604202	0.990571725	1.002823759	0.993450958	1.241	1.417042416	1.576876608	1.726	2.773667448	2.138532813	2.493871597	2.35553625	2.477914149	2.793755888	2.099447854	2.038270597	1.650890261	1.214658781	1.085749699	1.172717263	0.960124311	0.934623416	0.615455164	0.660889395	0.702366855
ptrgln	plastid	trgln	0.657	0.65554962	0.632999546	0.561665779	0.345844987	0.284103913	0.194	0.174068286	0.163982325	0.120235754			0.108215181		0.262644413	0.130829556	0.241128799	0.422	1.844822665	1.047	0.683694689	0.779138224	1.276556366	1.422666335	1.26640402	1.568	1.480281031	1.325867273	2	1.95066977	2.207003339	2.209280751	2.530590556	0.997629803	1.84908342	1.020882859	1.223224038	0.8762509	0.376453251	0.813334721	0.780597507	0.911393719	0.814063864	0.512306249	0.639489216	0.743281446
ptrgly	plastid	trgly	0.708	0.538155085	0.559219466	0.488295027	0.317836413	0.298055434	0.143	0.194198637	0.127541803	0.094030525	0.151		0.084009157		0.257593549	0.116812102	0.187422844	0.235	0.973816333	0.91	0.782161593	0.66689742	1.023049389	1.517830602	1.461487651	1.192	1.52022114	1.402066577	1.686	1.839331885	2.529659266	2.261099293	2.657552879	1.136608413	1.937462373	1.102370357	1.126412723	0.753121524	0.560699254	0.535706048	0.842511149	0.912710823	0.624613218	0.603994184	0.517382024	0.619401239
ptrgly2	plastid	trgly2	0.785	0.496311478	0.564249912	0.469319813	0.462750314	0.34751994	0.254	0.188277935	0.191312709	0.132567629	0.149	0.087765905	0.153779476	0.164	0.319045618	0.231287957	0.341964487	0.386	0.871828753	0.926	0.861120878	1.068158243	1.263023978	1.164363176	1.182796763	1.474	1.729074765	1.15195364	2.03	2.31778399	2.750078123	2.066162773	2.290131556	2.074983803	2.715196923	1.560165357	1.619627164	0.940804198	0.688079227	0.728612359	1.04282002	1.003586798	0.702689819	0.297985729	0.312191571	0.315951445
ptrphe	plastid	trphe	0.514	0.407975035	0.433457986	0.389624002	0.38603119	0.304397033	0.235	0.330374519	0.256385055	0.206558861	0.174	0.194891916	0.1779855	0.205	0.256751751	0.310720189	0.317851591	0.43	0.543659291	0.364	0.492334463	0.650996621	0.714510716	0.747719502	1.006565849	0.871	0.973540584	1.178847581	1.509	1.462438156	2.015660931	1.432002143	2.053519851	2.140702386	1.986561726	1.827517687	1.813249795	1.435712601	1.413690038	1.11442498	0.900782786	1.023342424	0.662503347	0.665883485	0.620606642	0.611445594
ptrpro	plastid	trpro	0.557	0.413786639	0.445195725	0.417454307	0.286174539	0.268884049	0.204	0.235643463	0.191312709	0.2019344	0.159	0.161334375	0.224973682	0.263	0.289582306	0.337586974	0.550212052	0.498	0.829059853	0.747	0.928933	1.105571918	1.25219809	1.649781071	1.650833456	1.445	1.717425414	1.67548744	1.386		2.464002619	2.369671512	2.510391859	1.653738354	1.82551566	1.170124017	1.246772745	0.89657325	0.642586362	0.827672323	0.717469888	0.749397475	0.655614183	0.631500548	0.606759426	0.691001706
ptrthr	plastid	trthr	0.76	0.583485614	0.620423408	0.488295027	0.395773285	0.291713835	0.277	0.233275182	0.320155971	0.166480276	0.192	0.154880997	0.156627239	0.197	0.275271536	0.223111111	0.294834753	0.651	0.598765428	0.507	0.565720222	0.754819363	0.894942705	1.354691805	1.26640402	1.731	1.22732687	1.449579039	1.486	3.058782667	2.493079067	2.911710149	2.736423448	2.16979089	2.119130097	1.805543483	1.410305292	1.187062948	0.841617551	0.987993139	1.205495014	0.800762118	0.864584082	0.535228242	0.459475517	0.520524333
ptrtrp	plastid	trtrp	0.693	0.516070975	0.516460557	0.42883939	0.373853562	0.355129882	0.254	0.247484849	0.206930066	0.180353626	0.166	0.127776824	0.149507815	0.189	0.257593549	0.268667835	0.347444682	0.398	0.650581687	0.685	0.680907871	0.801586374	1.102439523	1.225140357	1.290994464	1.229	1.412049964	1.391309065	1.492	2.147767979	3.088679213	2.224908422	2.566178431	1.811032068	2.73189068	1.552840622	1.453477895	1.043611294	0.747219903	0.839403116	0.973622369	0.891638093	0.694652552	0.609724674	0.574029672	0.62053774
ptufa	plastid	tufa	0.657	0.433546101	0.539936035	0.361793735	0.433523992	0.372886374	0.368	0.473655207	0.339677677	0.349916865	0.242	0.252972293	0.271961843	0.248	0.340932646	0.36445376	0.392382331	0.463	0.45236401	0.465	0.467253318	0.613583057	0.559339204	0.818093102	0.786072154	0.732	0.973540584	1.153746541	1.213	1.207414229	1.881533757	1.692740058	2.077565843	2.84313714	2.560042827	1.981336791	1.76876887	1.860090629	1.330665521	1.487203403	1.212779023	1.299921426	0.857694918	0.732357259	0.733901976	0.867161721
Merozoite Invasion
oligo_ID	ORF_ID	Manual annotation	TP 1	TP 2	TP 3	TP 4	TP 5	TP 6	TP 7	TP 8	TP 9	TP 10	TP 11	TP 12	TP 13	TP 14	TP 15	TP 16	TP 17	TP 18	TP 19	TP 20	TP 21	TP 22	TP 24	TP 25	TP 26	TP 27	TP 28	TP 30	TP 31	TP 32	TP 33	TP 34	TP 35	TP 36	TP 37	TP 38	TP 39	TP 40	TP 41	TP 42	TP 43	TP 44	TP 45	TP 46	TP 47	TP 48
a12696_3	PFA0125c	Ebl-1 like protein, putative	2.924	2.532699523	1.587948585	1.831738766	1.389468763	0.965192253	0.883	0.872709692	0.628598914	0.574973526	0.383	0.398818556	0.323221665	0.165	0.180147127	0.107467132	0.094259443	0.147	0.044413921	0.087	0.046446651	0.05331438	0.046010159	0.037585899	0.038524912	0.078	0.043268473	0.08157804	0.158	0.32799538	0.564647704	0.816759357	1.279241921	2.125619495	1.915858564	2.191006767	3.006383905	4.506774847	5.374978855	7.989970879	6.061467086	5.245782322	4.047355759	2.793043305	2.979667309	1.886616522
b190	PFB0305c	merozoite surface protein 5	2.852	1.952700899	1.145268107	1.237182695	0.909669682	0.69884487	0.699	0.639434545	0.659833667	0.40541031	0.366	0.36267966	0.355971	0.242	0.25506813	0.186899356	0.187422844	0.307	0.182590562	0.26	0.239664701	0.253477138	0.301321432	0.275096809	0.273772779	0.345	0.319521027	0.378306956	0.457	0.665018175	1.180882774	1.138363482	1.453334232	2.251669768	2.103418257	2.08662965	3.478665894	3.803861349	4.774473506	6.888579786	4.234407482	4.093369697	2.725793647	1.943783881	2.347731017	1.708183572
b192	PFB0310c	merozoite surface protein 4	1.289	0.881040095	0.568441958	0.81846343	0.526074062	0.488303573	0.354	0.301955184	0.334471878	0.177270663	0.143	0.121323446	0.172289963	0.104	0.140582099	0.098122163	0.130428763	0.193	0.166963435	0.223	0.241522571	0.279666655	0.60715366	0.556591184	0.697546838	0.954	0.961059306	1.431649817	1.634	1.989788521	2.199499812	2.352398534	2.456529049	2.341090347	1.992453695	1.846744993	2.468688461	2.127867146	1.882266222	2.440004085	1.682594343	1.538306201	1.521346505	1.424601092	1.59746422	1.117195206
b197	PFB0315w	41 kDa antigen	1.942	1.801599045	0.969201975	0.956349806	0.723351794	0.570744435	0.486	0.4298421	0.429477527	0.329877578	0.257	0.312343348	0.340308265	0.163	0.286215063	0.252314143	0.316755565	0.323	0.341329193	0.415	0.470969058	0.513501683	0.659478966	0.627764521	0.730333967	0.702	0.758030357	0.882118632	0.854	1.15475438	1.284057618	1.27078873	1.582220202	1.917690089	2.008165535	1.638906065	2.233201549	2.681351769	2.89561927	3.1620995	2.782472023	2.611696322	1.738353671	1.314575502	1.48668649	1.106966558
b218	PFB0340c	cysteine protease, putative	0.544	0.600920497	0.494661878	0.589496046	0.378724591	0.310738651	0.195	0.210776568	0.13925483	0.143358015	0.076	0.083893872	0.07831362	0.038	0.031988741	0.025698662	0.02630496	0.033	0.01727208	0.025	0.042730918	0.073891863	0.307636552	0.435836513	0.759022753	0.884	1.268099104	1.895120742	2.321	2.342609324	2.487451309	2.385299378	3.330838125	3.557422957	3.662815259	2.527028391	1.745220163	1.653281092	1.128222414	1.011454726	0.759959602	0.727007718	0.818656617	0.97762243	1.07001148	0.788742111
b225	PFB0345c	cysteine protease, putative	0.848	0.576511703	1.011960884	0.737502584	0.686818909	0.475620375	0.605	0.409711731	0.662436527	0.445488883	0.529	0.530467442	0.437132404	0.582	0.801402186	0.331746375	0.402246695	0.863	0.692528166	0.446	0.441243169	0.360105891	0.363570477	0.602174117	0.66967772	0.87	0.917790895	1.209327217	1.044	1.442878781	2.031606094	1.788974436	2.068909258	2.348631792	1.993435612	1.824770898	1.44955324	1.340078213	1.228306729	1.075322309	1.040391993	0.965392493	0.833583049	0.479069396	0.691101544	0.733052798
b230	PFB0350c	cysteine protease, putative	0.679	0.549778294	0.791459045	0.56419581	0.460314781	0.389374561	0.33	0.284193114	0.203025736	0.18806105	0.143	0.074859148	0.096824117	0.112	0.094282611	0.040884235	0.077818843	0.261	0.079780562	0.125	0.06502531	0.110370121	0.322973289	0.458228111	0.594267295	0.963	1.491098158	1.437925023	1.744	2.09962177	2.279225853	1.94607517	2.91243952	3.411980178	3.630409662	2.569145535	1.711205347	1.632958813	1.170303359	1.113121498	0.962696428	0.894272223	0.716468079	0.678490617	0.626900821	0.519387798
b444	PFB0665w	Ser/Thr protein kinase, putative	4.192	3.414901994	1.515006904	2.1644372	1.28352328	0.988022039	0.84	0.90468143	0.735317552	0.490191895	0.521	0.378167791	0.323221665	0.152	0.314836577	0.084104708	0.071242597	0.277	0.035366641	0.079	0.046446651	0.03460758	0.027064799		0.018852617	0.037		0.092335586	0.19	0.3761415	0.602165844	1.13178343	1.546632327	2.045895298	1.939426323	2.216643393	2.978910232	4.30594246	4.776747983	7.469905681	5.064778713	4.506921056	3.814273923	2.8056503	3.157163066	2.074141754
b521	PFB0815w	protein kinase, putative	2.013	2.144484123	0.9951927	1.596446361	0.888967743	0.49084022	0.529	0.504442787	0.510167211	0.3668732	0.265	0.228449476	0.185104913	0.092	0.097649841	0.063078536	0.05041784	0.069	0.053461198	0.029	0.037157319	0.04115496	0.05954256	0.088766701	0.126230565	0.181	0.266267514	0.493950561	0.714	0.908005594	1.753972114	1.902481791	2.184329468	3.164188737	2.526655079	2.473008567	4.022902637	4.384840887	3.731550086	3.791651585	2.614940975	2.382530807	1.801503841	1.641213815	1.884478963	1.67863413
c630	PFC0945w	protein kinase, putative	1.642	1.423844478	0.718517364	1.089176195	0.53825169	0.764797544	0.625	0.532862086	0.670245186	0.349916865	0.336	0.193601258	0.189376574	0.155	0.192774263	0.089945317	0.095355477	0.234	0.089650318	0.119	0.078959306	0.073891863	0.067662003	0.107159803	0.153279978	0.269	0.294558446	0.629316344	0.717	1.178827485	2.129153292	2.191185316	2.50269727	2.696617085	2.940072031	2.432722689	4.279321611	3.912645665	2.655644578	3.409749254	2.166977464	2.080927997	1.92895242	1.290507528	1.506827923	1.264942348
d49176_26	PFD0255w	Plasmodium yoelii blood stage membrane protein ag-1	1.475	1.147211801	1.040466857	0.781777997	0.669770215	0.572012777	0.461	0.562465543	0.443793415	0.537977927	0.335	0.33944754	0.321797778	0.231	0.308102091	0.202084925	0.215919877	0.304	0.326524572	0.466	0.448674649	0.44522185	0.555730557	0.595776504	0.751645639	0.811	0.974372709	1.093683666	1.294	1.48274976	1.587016506	1.744558599	2.080451371	2.401422165	2.685737077	2.616756257	2.301231025	2.72797362	2.01192091	2.035943649	1.55633896	1.558061828	1.269893655	1.21715718	1.38472073	1.344498392
d49942_10	PFD0110w	reticulocyte binding protein, putative	2.744	3.115023038	1.39343737	1.501570477	1.785241976	1.010851826	0.742	1.09769591	0.409955802	0.616593609	0.393	0.511107297	0.414350256	0.144	0.119536882	0.120316463	0.104123799	0.095	0.049348799	0.047	0.04365985	0.099146039	0.04149936	0.048781701	0.046721703	0.039	0.041604301	0.070820501	0.132	0.255776223	0.428644509	0.61688775	1.497578691	2.453135005	2.287050048	2.608515889	3.220938442	5.368680831	6.115374852	8.32364671	6.181652365	7.32934437	3.38255607	2.930575053	2.83238325	2.116192779
d49942_9	PFD0110w	reticulocyte binding protein, putative	3.123	4.201794041	1.384214929	2.370634303	1.847347939	1.664037198	0.902	1.161639385	0.498454183	0.661296621	0.445	0.487875139	0.489816113	0.159	0.121220491	0.16937754	0.131524797	0.101	0.052638723	0.051	0.056664914	0.122529537	0.046010159	0.055179299	0.058197211	0.044	0.054917676	0.080681583	0.138	0.228694025	0.474604201	0.69255932	1.447563175	2.602887145	2.35775321	2.259676061	3.503522923	4.937130167	6.407666314	9.998542496	6.186508564	8.376393656	4.285030281	3.508209164	4.65769696	3.010630804
e11111_1	PFE0075c	rhoptry-associated protein, putative	1.436	1.110017491	0.638029991	1.006950353	0.657592586	0.6341605	0.551	0.44405175	0.525784606	0.262052283	0.215	0.122614123	0.115334604	0.08	0.072395576	0.035043629	0.0383614	0.079	0.024674399	0.053	0.023223325	0.02057748	0.036988561	0.075971499	0.124591204	0.26	0.395240845	0.755717461	0.843	1.706930167	2.296108901	2.641924516	3.02305044	3.922645949	3.702094741	3.663275524	5.588890777	4.354954998	2.993428837	4.058853101	1.916894942	1.643669698	1.613201297	1.359273402	1.596205324	1.297901226
e18550_1	PFE0370c	subtilisin-like protease precursor, putative	3.24	2.743079798	1.338102323	1.650841899	0.975428963	0.971533852	0.958	0.774426233	0.825117402	0.588846887	0.477	0.44141086	0.437132404	0.332	0.383023106	0.122652701	0.187422844	0.332	0.180123117	0.295	0.12354809	0.159007802	0.07307496	0.133549897	0.121312494	0.277	0.152271737	0.13626222	0.288	0.602578682	0.999857884	1.285594041	1.766892744	2.309847034	1.97968784	1.974011947	2.973677255	4.076419813	4.668702727	4.954303375	4.422576362	3.700890755	2.53060194	1.244663475	1.816501739	1.344498392
e21208_5	PFE0420c	guanidine nucleotide exchange factor, putative	0.845	0.958915636	0.544128081	0.932314567	0.669770215	0.717869667	0.558	0.480760014	0.438587655	0.351458352	0.369	0.2374842	0.26911407	0.469	0.517712543	0.200916819	0.24989712	0.439	0.322412152	0.403	0.305618953	0.352623184	0.384320159	0.483818515	0.394265604	0.665	0.825429299	1.329453182	1.254	1.62267448	1.626410472	1.817762601	2.285322266	2.345399707	2.614051998	2.080220548	2.102375418	2.074072802	1.28972195	1.797417492	1.192141118	1.268312408	1.477715314	1.475029345	1.456474341	0.897847664
e24991_1	PFE0080c	rhoptry-associated protein 2	1.621	1.450577886	0.696718685	1.261217934	0.831732846	0.644307089	0.558	0.524573121	0.614282988	0.295964931	0.214	0.14713695	0.093976343	0.074	0.05892663	0.037379874	0.027401	0.033	0.02549688	0.016	0.016720793	0.02151282	0.0180432	0.047981999	0.095082761	0.167	0.255450411	0.573735667	0.644	1.354861682	2.549356193	2.436295266	2.84126354	4.68325797	4.626145434	3.916893908	6.040241172	5.289782403	3.300505486	3.76949348	2.338150517	1.776690977	1.556940155	0.801123202	1.141765166	1.085372761
e7539_1	PFE0355c	serine protease belonging to subtilisin family, putative	1.241	0.86825451	0.894583496	0.719792404	0.605228719	0.616404008	0.439	0.473655207	0.428176058	0.339126478	0.228	0.22070543	0.237788622	0.266	0.238231941	0.117980225	0.090971317	0.285	0.087182879	0.148	0.12354809	0.13749498	0.238170239	0.366262603	0.517217435	0.779	0.839574727	1.207534317	1.344	1.512841051	1.907796327	2.317030317	2.403628234	3.020900509	2.698502932	2.675353917	2.666236058	2.182856976	1.387531653	1.741370411	1.347532247	1.27094646	1.623535043	1.233202496	1.465286311	1.241075481
f12313_1	PF08_0108	pepsinogen, putative	4.37	2.766326493	1.442065224	2.044261079	1.316402848	0.882751391	0.968	0.820607656	0.937041877	0.471694095	0.436	0.38462116	0.3474277	0.178	0.196141493	0.114475855	0.097547562	0.142	0.051816241	0.057	0.052949181	0.0514437	0.036988561	0.023191299	0.0155739	0.041	0.024962579	0.060959419	0.128	0.304674616	0.786004614	1.102995265	1.372540016	1.808877388	1.552522999	1.65813348	3.805731144	3.802666004	5.228264776	7.894821206	5.065992618	4.93891125	4.082949409	2.535170866	3.206257753	2.316219729
f13307_1	MAL6P1.299	Plasmodium falciparum membrane protein pf12 precursor	1.363	1.347131243	0.788943797	0.852618793	0.552864851	0.511133359	0.391	0.414448293	0.36961096	0.286716031	0.227	0.171659777	0.207887061	0.132	0.13805668	0.071255382	0.080010919	0.098	0.055106161	0.081	0.075243573	0.08230992	0.242681034	0.240709699	0.372134263	0.523	0.677318013	1.066789831	1.441	1.602362876	1.630162347	1.993781228	2.254543681	3.013359064	2.936144129	2.243195544	2.70548385	3.114097778	2.704549362	3.554429065	2.142697628	1.9386873	1.777391903	1.562132977	1.859302247	1.391095558
f23699_1	NULL	#N/A	1.316	0.712503358	1.004415142	0.661601801	0.751360368	0.464205482	0.462	0.335111045	0.331868979	0.243554483	0.256	0.201345304	0.203615422	0.298	0.295474968	0.079432232	0.156733727	0.225	0.07237824	0.18	0.079888241	0.112240797	0.198475199	0.208721706	0.302461541	0.587	0.714761897	1.053342807	1.27	1.780653938	1.938748769	2.061227637	2.032359387	3.255763868	4.445459627	3.117583924	4.347351243	3.07225759	2.618112994	2.419149306	1.603684729	1.481673375	1.481159896	1.544941509	1.579840429	1.301310798
f32325_1	PF08_0129	protein phosphatase, putative	1.778	1.173945209	0.761276274	0.914604386	0.636890574	0.521279948	0.505	0.416816574	0.471123799	0.275925644	0.219	0.205217318	0.206463174	0.128	0.234864723	0.079432232	0.118372323	0.287	0.074023203	0.195	0.092893301	0.10662876	0.212909761	0.223916001	0.323773214	0.488	0.587452691	0.868671662	1.093	1.633206396	2.467754382	2.486468893	2.74796556	3.186813072	3.315191417	2.728458217	2.882099073	3.707031615	2.74890492	3.298958419	1.908397028	1.787227342	1.736057191	1.233202496	1.388497267	1.050140812
f37292_1	MAL6P1.108	calcium-dependent protein kinase	1.191	0.967051924	0.583533343	0.767862883	0.546776037	0.423619203	0.432	0.401422766	0.37091239	0.294423443	0.313	0.321378072	0.402959161	0.451	0.421746298	0.431036635	0.532675442	0.734	0.79122577	0.77	0.710633732	0.693086937	0.857051989	0.906060113	0.767219535	1.018	0.897820791	1.053342807	1.198	1.310476974	1.447261463	1.457500087	1.621655486	1.853048911	1.851047371	1.555587411	2.230585061	2.381298533	1.898188783	2.071135952	1.721442053	1.235386365	1.314672948	1.047534457	1.292825537	0.846704425
f49857_1	MAL7P1.73	calcium/calmodulin-dependent protein kinase, putative	0.763	1.015869443	0.59778633	1.227062646	1.165400169	0.750846042	0.259	1.100064226	0.832926061	0.827776909	0.241	0.765370268	0.689159852	0.329	0.28284782	0.387816157	0.381421909	0.22	0.310897433	0.28	0.434740639	0.492924189	0.867877931	0.920454718	0.979516448	1.488	1.587620082	1.871812709	2.19	2.327563678	2.18261654	1.707545272	1.809213556	1.666666692	1.895236788	1.373385	0.98512056	0.879837218	0.627801176	0.770321838	0.700473988	0.753348631	0.802582015	0.763301944	0.959233825	0.76260224
f51805_1	PF07_0072	calmodulin-domain protein kinase, putative	1.902	1.438954677	0.830025908	0.824788489	0.688036657	0.602452467	0.527	0.538782806	0.482836826	0.426991083	0.316	0.272332419	0.308982818	0.151	0.188565222	0.150687601	0.178654523	0.131	0.172720795	0.222	0.184857668	0.246929759	0.423113051	0.379857495	0.436069232	0.519	0.525046251	0.836399071	0.949	1.150992968	1.397549979	1.670531944	2.192024286	2.901314406	2.307671706	2.224883761	2.727724235	3.368724651	3.277759087	3.732997851	2.566381302	2.482626042	1.676351604	1.837196748	1.706982905	1.514975765
f5774_1	MAL6P1.221	Plasmodium falciparum MSP8-like protein	1.838	1.52729112	0.826672261	1.086646201	0.75014262	0.580891023	0.735	0.767321426	0.681958214	0.55801719	0.559	0.442701518	0.477001152	0.481	0.456260474	0.376134958	0.538155636	0.437	0.417819853	0.227	0.196004859	0.167425865	0.126302401	0.203923496	0.179509698	0.227	0.22715948	0.438369911	0.574	0.856098063	1.207145456	1.586635309	1.860190839	2.612583399	2.217328803	1.594042242	3.279810287	3.450013768	2.961583988	3.16991977	2.168191514	1.992686074	1.957657179	1.711125842	1.967562185	1.432010149
f739_1	PF07_0128	erythrocyte binding antigen	4.105	3.590412642	1.790005342	2.072091308	1.569697838	1.213783219	0.989	1.085854541	0.770456634	0.689043343	0.453	0.52659539	0.415774122	0.166	0.16246914	0.143678887	0.115084196	0.127	0.06333096	0.049	0.055735979	0.049573019	0.034282079	0.034387101	0.022951013	0.023	0.022466323	0.043926637	0.081	0.195593573	0.410823408	0.679399022	1.074370796	2.111613881	2.151535693	1.954784641	3.710228151	3.912645665	4.352527356	7.443837286	6.442661046	5.123297408	4.887827767	3.89559042	4.0761141	3.1947466
f8511_1	PFI1475w	merozoite surface protein 1, precursor	1.9	1.948051671	0.783074953	1.409224435	0.737964992	0.514938311	0.541	0.394317959	0.398242775	0.232764073	0.197	0.218124075	0.1865288	0.078	0.069870144	0.050229205	0.033977239	0.048	0.027964322	0.026	0.038086254	0.068279819	0.154269363	0.171935503	0.276231833	0.417	0.553337208	0.800540572	1.154	1.281890229	1.535429028	1.927157278	2.31129202	2.821590081	2.883116875	2.510547874	3.305975482	3.273089978	3.653074931	4.538512069	2.600372957	2.319312772	2.483526441	1.7340478	2.875183607	1.576347652
i10472_1	PFL2520w	reticulocyte-binding protein, putative	3.704	3.037147288	1.355708956	1.972155286	1.301789723	0.688698281	0.847	0.808766287	0.6507235	0.476318534	0.504	0.375586436	0.267690183	0.157	0.154051046	0.106299009	0.067954479	0.105	0.052638723	0.033	0.030654789	0.04115496	0.027064799	0.030388599	0.020491975	0.024	0.033283439	0.051098334	0.138	0.321224831	0.71190633	0.889140853	1.642815835	2.985347835	2.723052726	2.245942333	3.602950727	4.480475276	6.338289881	7.911765694	6.130664882	6.315221285	3.583488565	1.500243608	2.152611318	1.567255505
i11448_2	PFI0265c	rhoptry protein, putative	1.117	1.211139588	0.621261807	1.048695772	0.694125471	0.564402836	0.442	0.410895889	0.355295033	0.258969309	0.154	0.135520871	0.101095767	0.064	0.052192157	0.039716116		0.048	0.02138448	0.019	0.017649726	0.027124859	0.058640398	0.120754694	0.209837834	0.33	0.533367103	0.799644122	0.92	1.878450635	2.18261654	2.687163006	3.28563167	4.224305038	4.556424189	4.203473763	4.605078695	4.386036232	2.805770916	2.514299135	1.583046896	1.348652096	1.486900821	0.954700472	1.221071926	1.071734609
i11448_5	PFI0265c	rhoptry protein, putative	1.073	1.055388367	0.603655224	1.0575509	0.842692654	0.523816557	0.455	0.457077277	0.352692134	0.265135257	0.17	0.135520871	0.102519644	0.062	0.057243015	0.044388597	0.031785159	0.038	0.020562	0.02	0.01857866	0.027124859	0.058640398	0.110358597	0.214755894	0.343	0.513397049	0.934113454	1.025	1.751314876	2.105704378	2.21668326	3.064409601	3.017668681	3.988835057	2.895095526	4.382674225	3.75484881	2.966133214	3.077377061	1.444651739	1.220898843	1.362896824	0.931778514	1.21981303	1.077417184
i1225_2	PF14_0492	protein phosphatase 2b regulatory subunit, putative	0.82	0.778755759	0.664020716	0.652746674	0.394555537	0.471815423	0.304	0.232091042	0.27850966	0.186519563	0.197	0.092928596	0.121030141	0.106	0.180988938	0.04555672	0.047129722	0.303	0.265661051	0.264	0.241522571	0.285278707	0.593621273	0.53100078	0.765580199	1.031	1.214845592	1.705967183	1.91	1.658783958	2.410539147	2.098240964	2.252619919	2.470372704	2.509961322	1.835758055	2.364027681	2.144603249	1.554717789	1.42594255	1.076811821	1.149778573	1.120629549	1.378757039	1.170718419	0.873980797
i14201_1	PFI1475w	merozoite surface protein 1, precursor	2.353	2.17586676	0.878653662	1.208087394	0.839039409	0.520011605	0.497	0.481944172	0.395639875	0.352999839	0.206	0.224577444	0.165170539	0.077	0.063135678	0.053733566	0.033977239	0.044	0.023851919	0.021	0.034370521	0.060797098	0.127204562	0.180732197	0.268854719	0.343	0.55999386	0.779025494	1.028	1.537666385	1.677997949	2.150059505	2.652743589	3.057530716	3.071658485	2.429060377	3.452500699	3.227663757	3.005939275	4.180071169	2.80675186	2.565599704	2.067882985	1.415432281	1.63648804	1.38427655
i14975_1	PF07_0128	erythrocyte binding antigen	3.999	3.502076199	1.701972276	1.628071656	1.417477338	1.121195768	0.898	1.011253819	0.680656783	0.715248555	0.452	0.567896997	0.468457831	0.168	0.153209235	0.128493309	0.099739638	0.106	0.064975923	0.039	0.041801987	0.054249718	0.030673442	0.025590401	0.019672296	0.017	0.018305892	0.040340792	0.085	0.208382399	0.468038559	0.62758048	1.199409472	2.066364954	2.305707873	2.221221448	2.790520578	4.804437253	5.47620068	8.026466508	6.4815089	7.156811682	3.738493664	3.199908471	4.286339949	2.83560729
i6653_2	PFI1475w	merozoite surface protein 1, precursor	2.447	2.336267209	1.098317052	1.046165779	0.920629563	0.640502099	0.567	0.503258664	0.372213859	0.393078413	0.241	0.243937569	0.1779855	0.08	0.065661103	0.053733566	0.041649519	0.043	0.02714184	0.02	0.037157319	0.066409142	0.138932639	0.179932495	0.304920595	0.327	0.623232425	0.764682073	0.979	1.187102536	1.726771436	1.715770434	2.556560081	2.694462276	2.859548998	2.093038752	2.625679787	3.359161042	3.110572816	3.467099972	2.971854808	2.993638742	1.842838552	1.209134385	1.695653443	1.279717069
i7438_2	PFI1685w	cAMP-dependent protein kinase catalytic subunit	1.387	1.517992525	0.797327889	1.324468675	0.926718377	0.46040053	0.509	0.410895889	0.481535396	0.266676721	0.252	0.180694501	0.165170539	0.082	0.119536882	0.061910412	0.051513878	0.112	0.091295281	0.054	0.050162383	0.077633217	0.133519682	0.172735204	0.231969151	0.418	0.537527579	0.864189356	1.084	1.336806854	2.614074956	2.438762834	2.506544565	3.585434186	3.08442434	2.730289483	4.476869052	3.916231983	2.803496167	3.468403298	2.063788158	1.895224891	1.612053194	1.33176697	1.620123145	1.178567025
i9716_2	PF14_0392	Ser/Thr protein kinase, putative	1.262	1.221600421	1.276898432	0.799488253	0.649068203	1.047633115	0.652	0.679695213	0.689766873	0.574973526	0.582	0.316215381	0.408654709	0.629	0.605260656	0.181058756	0.292642669	0.606	0.398902812	0.386	0.224801785	0.225416937	0.487166419	0.443033816	0.756563699	1.018	0.715593972	1.155539549	1.216	1.279633364	1.313134178	1.531526645	2.236268746	2.190260674	2.301779971	1.836673578	1.308261	1.469184666	0.999705168	1.158741267	0.908066795	1.041781024	1.374378673	1.300822354	1.301637507	1.177430591
j116_7	PF10_0346	merozoite surface protein 6	2.901	2.486206687	1.03711316	1.283988177	1.077721128	0.880214781	0.695	0.596805562	0.490645524	0.439322934	0.333	0.314924704	0.287624578	0.14	0.124587734	0.106299009	0.10083568	0.112	0.098697598	0.069	0.072456775	0.078568559	0.03969504	0.039185299	0.024590369	0.029	0.056581851	0.172120705	0.255	0.601074136	1.241849773	1.652436705	2.234344984	3.375349971	2.617979899	2.295384102	4.067383407	5.008855958	4.943934526	8.016039274	4.63016917	4.383119194	2.52141657	1.922008075	2.085892841	1.544525207
j116_9	PF10_0345	merozoite surface protein-3	1.791	1.858552851	0.773014012	1.252362882	0.9681224	0.702649859	0.519	0.637066229	0.347486336	0.391536948	0.263	0.276204452	0.307558952	0.151	0.131322207	0.092281563	0.103027756	0.13	0.07566816	0.11	0.074314638	0.083245261	0.101944078	0.141546901	0.218034616	0.228	0.379431216	0.556702895	0.688	0.826006771	1.216525088	1.323429826	2.160283706	3.103856919	2.47068184	2.192838033	2.889948694	3.717790285	4.095493001	5.680308459	3.762164279	3.854984921	2.173516106	1.97014416	2.239471078	1.547934779
j170_10	PF10_0268	merozoite capping protein-1	1.297	1.623763782	1.539320731	0.925989508	1.390686439	1.251832812	0.729	1.173480754	0.391735546	1.008130512	0.477	0.518851363	0.670649344	0.292	0.120378693	0.193908079	0.176462438	0.15	0.127484401	0.153	0.109614095	0.279666655	0.223735676	0.397450907	0.678694219	0.478	0.891164089	1.384137355	1.178	1.091562614	1.768041396	1.968283088	3.043249137	2.981038475	3.51846295	2.943621771	1.75830276	2.284468657	1.277211512	1.452010946	1.47742949	1.791178499	1.251522778	0.884788445	1.383461834	0.966038627
kn603_1	PFL1110c	cAMP-dependent protein kinase regulatory subunit, putative	1.615	1.168133604	0.745346489	1.148631794	0.584526707	0.49084022	0.489	0.412080012	0.482836826	0.25434487	0.24	0.176822468	0.150931702	0.088	0.099333463	0.05957417	0.061378242	0.074	0.071555758	0.082	0.113329827	0.102887399	0.241778886	0.253504901	0.35983909	0.572	0.626560775	0.885704434	1.116	1.409026078	1.904044563	2.025036766	2.33822331	2.73001495	2.462825803	1.964856056	3.005075427	2.996945481	2.728432999	3.877677351	2.398850109	1.897858943	1.957657179	1.449815219	1.885737858	1.362682685
kn603_2	PFL1110c	cAMP-dependent protein kinase regulatory subunit, putative	1.866	1.717911968	0.872784817	1.089176195	0.675859029	0.513670007	0.509	0.404975205	0.514071579	0.312921243	0.277	0.162625053	0.149507815	0.09	0.092598989	0.058406051	0.067954479	0.123	0.131596797	0.098	0.103111564	0.160878485	0.252604801	0.277495902	0.335248719	0.536	0.702280569	0.705515594	1.018	1.352604817	2.203251576	2.238068721	2.614270186	3.696401568	3.629427745	2.836497865	4.121022275	3.820597595	3.425610947	4.996012621	2.84438552	2.333800137	1.877284099	1.158706132	1.640264577	1.255850202
ks125_1	PF11_0395	guanylyl cyclase	0.698	0.746210747	0.651444578	0.655276742	0.512678649	0.328495143	0.394	0.378924152	0.352692134	0.302130856	0.288	0.214252042	0.28192903	0.191	0.282006022	0.179890633	0.20934364	0.304	0.276353276	0.155	0.148629277	0.206710141	0.311245199	0.473422406	0.662300655	0.832	1.073390908	1.448682642	1.713	2.040943823	1.974391083	2.084258012	2.260314508	2.653522966	2.877224906	2.332923409	1.70204756	1.679580521	0.973546783	0.839403116	0.693189979	0.81261551	1.099962193	0.689951596	0.683548469	0.846704425
ks152_12	PF11_0157	glycerol-3-phosphate dehydrogenase, putative	0.881	0.761320877	0.934827158	0.795693187	0.820772966	0.651916992	0.603	0.67022209	0.586952604	0.573432062	0.475	0.413015991	0.572401382	0.395	0.638933034	0.311888295	0.27729811	0.594	0.512405061	0.388	0.548070446	0.394713472	0.632414138	0.682144088	0.790170545	0.942	0.872858235	1.128645608	1.257	1.226221286	1.639541868	1.377715936	1.512967984	1.979099311	1.908002644	1.754270448	2.339170652	1.886390058	1.493302432	1.648827546	1.074383793	1.079975251	0.758950961	0.954700472	1.349473298	1.085372761
ks3_3	PF11_0377	casein kinase 1	1.358	1.486609889	1.086579363	1.297903367	1.125213966	1.324127161	0.884	1.37360004	1.084105357	1.356505913	0.909	1.057062832	1.288614979	0.686	0.695334213	0.732411837	0.735442844	0.614	0.58560577	0.72	0.795166654	0.776332184	0.90216	0.849281429	0.972139285	0.844	0.848727704	0.894669099	0.988	0.815474766	1.094591203	1.019098532	1.336952026	1.366084879	1.336485611	1.485086961	1.713821835	1.769237903	1.594523986	2.947034774	1.831915369	1.950540613	1.687833453	1.583908783	2.102257736	1.525204481
ks382_1	PF11_0344	apical membrane antigen 1 precursor	3.315	2.36881236	1.422781792	1.633131794	1.037534926	0.542841392	0.67	0.587332438	0.706685699	0.428532548	0.345	0.321378072	0.229245322	0.105	0.111960598	0.073591624	0.033977239	0.06	0.04852632	0.045	0.05202025	0.060797098	0.090216001	0.085567901	0.109017308	0.138	0.198868548	0.269835061	0.362	0.672540997	1.044879607	1.395811371	1.73611393	2.800043021	2.308653857	1.974927689	3.595101106	3.794298024	4.846124959	5.633385597	4.462638412	3.623185198	2.885391431	1.813128638	2.286047973	2.007087293
ks488_11	PF11_0298	GPI8p transamidase	0.778	0.636952431	0.542451282	0.755212765	0.605228719	0.400789454	0.322	0.381292432	0.398242775	0.311379779	0.243	0.207798673	0.257722996	0.408	0.339249025	0.200916819	0.175366396	0.447	0.162028557	0.307	0.300045372	0.411549598	0.592719125	0.80849673	0.866400737	1.125	1.147446551	1.619010367	1.586	2.248573949	2.455560983	1.886853924	2.23530675	2.603964678	1.906038693	1.77258223	1.603927922	1.387895407	1.114574602	1.127459177	0.783025462	0.775738309	0.919696985	0.748402644	0.654595216	0.69668428
ks510_10	PF11_0381	subtilisin-like protease 2	3.658	2.313020791	0.895421846	1.709032501	0.870701228	0.688698281	0.871	0.621672422	0.879778171	0.513314179	0.499	0.516270008	0.385872561	0.189	0.334198185	0.102794647	0.0767228	0.269	0.139821601	0.09	0.074314638	0.07202118	0.098335438	0.056778702		0.069	0.071559398	0.101300204	0.171	0.571735073	0.723161789	1.48711071	1.553365149	2.337858262	1.192133419	1.326689911	3.264111045	3.415346502	3.88508841	5.440478976	4.327885114	4.076248123	4.219583495	3.706484129	3.475648854	2.42077921
ks510_8	PF11_0381	subtilisin-like protease 2	3.481	3.550893788	1.400983113	1.496510339	1.26160352	0.76099263	0.881	0.956783537	0.519277339	0.690584853	0.504	0.521432718	0.45564287	0.2	0.22897206	0.148351372	0.128236679	0.205	0.134064242	0.083	0.086390771	0.103822741	0.058640398	0.068774202	0.062295602	0.077	0.077384	0.115643592	0.174	0.34003191	0.846971556	0.954119693	1.686098528	2.384184466	2.236968778	1.70208178	2.621754977	3.769194082	4.584541107	4.779644879	4.431074566	4.803255919	3.278071052	2.634881629	2.740488207	2.011633298
m16622_2	MAL13P1.118	cAMP-specific 3',5'-cyclic phosphodiesterase 4D, putative	1.064	0.971701221	0.832541106	0.732442522	0.540687223	0.814262107	0.623	0.576675192	0.516674478	0.516397153	0.437	0.292983223	0.439980135	0.485	0.265169833	0.307215836	0.435127896	0.524	0.396435355	0.382	0.349278796	0.322692299	0.501600955	0.583781015	0.729514298	0.801	1.037611225	1.235324655	1.332	1.761094563	1.843077676	1.876161194	2.438254343	2.587804255	2.614051998	2.31552715	1.815866283	1.821836902	1.504675631	1.462438335	1.127799521	1.118169477	1.117184967	0.98335292	1.090152838	0.94217176
m16622_6	MAL13P1.118	cAMP-specific 3',5'-cyclic phosphodiesterase 4D, putative	0.929	0.772944155	0.558381067	0.562930776	0.399426603	0.495913514	0.312	0.274720008	0.295428467	0.2019344	0.18	0.139392904	0.125301791	0.104	0.183514358	0.08176847	0.081106961	0.194	0.128306883	0.143	0.188573394	0.198292078	0.409580637	0.413444916	0.53279133	0.804	0.939425051	1.198569705	1.68	1.67533424	2.190120291	2.26192175	2.501735504	2.806507191	2.534511116	2.625912148	2.273757664	2.52116394	1.322704309	1.332096204	0.928704628	1.156363782	0.971365374	1.008567115	1.127917987	0.926260537
m18079_4	MAL13P1.119	cAMP-specific 3',5'-cyclic phosphodiesterase 4B, putative	0.986	1.268093257	0.867754322	0.899424275	0.954726951	0.693771576	0.633	0.718771758	0.506262881	0.732204891	0.605	0.535630114	0.596607396	0.513	0.601051615	0.526822577	0.580901169	0.575	0.553529022	0.593	0.483045142	0.693086937	0.728043103	0.818093102	0.854105563	0.803	0.963555582	1.140299624	1.209	1.190111719	1.183696653	1.188537108	1.766892744	2.259211213	2.468717772	2.069233391	1.730829243	2.173293509	1.49557718	1.745280702	1.121729562	1.365773513	1.13555598	1.21142669	1.469062849	1.249031058
m36656_1	PF13_0197	merozoite surface protein 7	2.016	1.998031497	1.008607188	1.023395536	1.229941628	0.941094161	0.602	0.698641389	0.480233927	0.433156986	0.252	0.210380028	0.149507815	0.105	0.085022712	0.077095986	0.056994081	0.067	0.03783408	0.035	0.041801987	0.064538458	0.071270643	0.207921992	0.259018576	0.259	0.37277454	0.565667506	0.627	1.240514704	2.114146014	1.982266041	3.084608069	4.223227762	4.185232938	3.233863939	3.057405817	3.916231983	2.773925795	3.322420161	2.642862817	2.764473227	1.302042859	0.539812613	0.684807365	0.758056167
m40872_1	MAL13P1.278	Ser/Thr protein kinase	1.83	1.98175906	1.038789959	0.80075325	0.912105252	0.839628503	0.593	0.697457266	0.3240603	0.496357843	0.391	0.321378072	0.328917213	0.164	0.305576672	0.151855724	0.165502032	0.371	0.191637836	0.203	0.104040499	0.140301006	0.084803037	0.119955005	0.186886812	0.228	0.335330656	0.627523389	0.766	0.945619708	1.241849773	1.430357032	2.315139314	3.660848894	3.904384357	3.254006769	3.530996284	5.120030964	4.186478594	3.209022363	2.255599043	2.614330374	1.790021992	1.138076274	1.528228101	1.354727108
m40872_4	MAL13P1.278	Ser/Thr protein kinase	1.617	1.513343297	0.90129079	0.814668364	0.68560116	0.816798716	0.604	0.724692442	0.387831216	0.440864445	0.335	0.349772922	0.303287291	0.233	0.213819493	0.209093665	0.260857526	0.203	0.155448716	0.113	0.218299254	0.274054632	0.170508236	0.23991001	0.246723378	0.254	0.319521027	0.596147249	0.787	1.015582068	1.421936778	1.459145198	2.265123798	2.981038475	2.972477627	2.690003387	3.562394768	4.377668251	3.375568654	3.67304048	2.593088948	2.063806422	1.594830421	1.339789765	1.875667142	1.269488354
m45763_1	PF13_0198	reticulocyte binding protein 2 homolog a	2.384	1.995706883	0.908836433	1.475005169	1.23968376	0.835823513	0.678	0.774426233	0.480233927	0.491733405	0.401	0.394946543	0.355971	0.174	0.187723411	0.112139617	0.101931722	0.16	0.089650318	0.106	0.098466897	0.119723526	0.117280796	0.109558896	0.109017308	0.129	0.124812905	0.157777311	0.259	0.464910872	0.561833826	1.055289305	1.695716879	2.661064411	2.296869919	1.978590002	3.188232104	3.463163696	5.277169288	6.857298085	4.687227047	4.940228198	2.858983151	2.280737021	2.652369701	1.878660945
m55949_1	PF13_0115	frameshifted ebl1, pseudogene	2.144	2.032901124	1.361577801	1.03984072	0.886532174	0.697576565	0.586	0.698641389	0.396941344	0.500982282	0.276	0.281367143	0.254875243	0.119	0.106067936	0.094617801	0.090971317	0.077	0.107744878	0.051	0.064096375	0.084180603	0.084803037	0.088766701	0.095082761	0.092	0.163088852	0.360377733	0.571	0.734228216	1.161185847	1.198407283	2.129504891	2.953027246	3.32992134	3.172519271	4.985782813	5.825335436	5.190733192	4.894346004	2.438912013	2.699938087	1.78542917	1.762700248	2.112328452	1.663859409
m60464_2	MAL13P1.60	erythrocyte binding antigen 140	3.221	3.355623712	1.680173597	2.247928038	1.227506132	0.688698281	0.816	0.877446254	0.629900345	0.50714823	0.41	0.366551712	0.365938187	0.171	0.167519992	0.126157071	0.106315883	0.103	0.091295281	0.054	0.07338571	0.073891863	0.03969504	0.0439835	0.035246198	0.032	0.026626753	0.051994795	0.104	0.260289907	0.539322964	0.667883785	1.125348079	2.102995032	2.008165535	2.11592859	3.147675834	4.418313095	4.458298407	7.041080177	6.065108801	5.721234611	3.732752603	2.556946808	3.333400378	2.444645942
n132_124	PF14_0346	cGMP-dependent protein kinase 1, beta isozyme, putative	1.694	1.106530569	0.677435304	0.789368128	0.599139905	0.522548253	0.544	0.50562691	0.534894734	0.309838292	0.227	0.191019902	0.176561613	0.166	0.106909746	0.043220478		0.176	0.078135599	0.091	0.096609034	0.081374578	0.167801764		0.327871605	0.442	0.503412046	0.85970705	0.962	1.41730113	1.815876998	2.091660717	2.326681198	2.906701043	2.715196923	2.604853576	3.177765839	3.519348871	3.078727967	3.099535165	2.000660466	1.647620855	1.470826287	1.296238017	1.0863763	1.418371997
n132_125	PF14_0346	cGMP-dependent protein kinase 1, beta isozyme, putative	1.66	1.206490222	0.711810071	0.909544324	0.607664252	0.483230316	0.464	0.41326417	0.46331514	0.269759695	0.247	0.172950454	0.143812289	0.039	0.116169639	0.021026177				0.064	0.081746104	0.083245261	0.162388806	0.199125298	0.326232244	0.417	0.500083695	0.89018674	0.995	1.355614	1.885285521	2.182960154	5.239120718	3.269769482	3.316173568	2.558158378	3.256261736	3.760825817	2.47481063	3.271586698	2.193685401	1.780642133	1.639609577	1.485344308	1.290307895	1.214935611
n133_58	PF14_0681	diacylglycerol kinase, putative	1.061	0.79735288	0.60784727	0.672986923	0.444483872	0.470547081	0.413	0.371819344	0.455506442	0.308296805	0.239	0.191019902	0.219278135	0.235	0.218870332	0.153023848	0.172078286	0.275	0.294447848	0.424	0.442172118	0.377877373	0.739771194	0.6997375	0.797547659	0.981	1.108338566	1.315109761	1.459	1.807736137	1.783986559	1.998716365	2.133352186	2.078215888	2.142697739	1.920907865	2.192645435	1.936598226	1.496714419	1.76222519	1.110803621	1.010172007	1.062072064	0.89510334	0.950421929	0.912622318
n141_14	PF14_0224	PP1-like protein serine/threonine phosphatase	2.631	1.819033997	1.046335702	1.071466015	0.73918274	0.663331885	0.65	0.693904898	0.758743607	0.430074058	0.286	0.256844326	0.219278135	0.096	0.079130043	0.057237928		0.066	0.078135599		0.019507593	0.02899554	0.02165184		0.03360684	0.059	0.074055655	0.311072317	0.346	0.868886843	1.449137345	1.643388987	2.095840549	2.776341153	2.725016794	2.915238574	4.170736021	4.804437253	3.910109557	4.224387379	2.988850636	2.726278922	2.015066425	1.485344308	1.32177879	1.279717069
n141_27	PF14_0224	PP1-like protein serine/threonine phosphatase	2.702	1.748132228	1.115085336	1.082851136	0.776933446	0.69884487	0.675	0.635882107	0.795184119	0.470152631	0.351	0.289111209	0.226397548	0.136	0.099333463	0.08176847	0.120564399	0.073	0.042768961	0.039	0.03994412	0.074827198	0.026162639	0.046382599	0.054918494	0.075	0.132301669	0.337966178	0.469	0.986995323	1.601085787	2.048889795	2.276665911	3.281620288	3.178695145	3.246682143	4.653484275	4.95984342	4.40143214	5.668577899	2.843171615	2.585355487	2.00817726	1.463568366	1.671735472	1.45701345
n141_8	PF14_0224	PP1-like protein serine/threonine phosphatase	2.363	2.145646361	1.0480125	1.316878544	0.912105252	0.796505615	0.811	0.813502778	0.711891497	0.653589208	0.321	0.342028857	0.276233504	0.127	0.147316572	0.160032571	0.122756484	0.073		0.064	0.117974495	0.111305463	0.036086399	0.059177801	0.069672716	0.094	0.136462108	0.358584805	0.371	0.937344657	1.425688542	1.648324026	2.35553625	3.348416275	3.129595792	2.959186983	3.79134038	4.240193675	3.518871289	5.079431734	2.816463679	2.89881161	1.992102726	1.366150044	1.544592997	1.34108882
n149_22	PF14_0492	protein phosphatase 2b regulatory subunit, putative	0.822	0.742723756	0.595271082	0.661601801	0.392120004	0.431229145	0.365	0.286561394	0.350089235	0.229681122	0.335	0.160043697	0.217854248	0.3	0.386390324	0.10980337	0.144677279	0.387	0.214667286	0.367	0.316766144	0.31614492	0.601740716	0.594177077	0.752465308	1.065	1.119155694	1.541018162	1.833	1.81074523	2.39084222	1.777459248	2.321872137	2.244128322	2.254644452	1.887946613	2.344403784	1.802709967	1.332940269	1.3516475	0.957840446	0.863980232	0.886399609	1.104839421	1.048611226	0.758056167
n150_50	PF14_0102	rhoptry-associated protein 1	1.452	1.291339674	0.56592676	0.944964684	0.716045231	0.550451296	0.41	0.395502082	0.432080388	0.251261896	0.189	0.151008973	0.112486841	0.054	0.049666731	0.03621175	0.02301684	0.027	0.013982161	0.012	0.013933995	0.016836119	0.027064799	0.051180802	0.107377947	0.201	0.386919993	0.89556555	1.035	1.568510084	1.906858442	2.529239814	3.216379681	4.521654767	4.495541131	3.435293766	5.051195801	4.426681075	3.024136448	3.695198585	1.875619133	1.805666021	1.687833453	1.48305214	1.902102754	1.313812517
opfb0671	PFB0150c	protein kinase, putative	2.537	2.375786064	1.136045566	1.248567817	0.735529422	0.6341605	0.839	0.627593106	0.514071579	0.433156986	0.524	0.371714384	0.384448695	0.05	0.354401592	0.207925542	0.190710955	0.346	0.197395196	0.336	0.255456581	0.278731327	0.297712812	0.216718698	0.247543047	0.362	0.259610837	0.399822061	0.515	0.789144886	0.937953	1.584167741	1.775549214	2.213962542	2.128949967	1.762510706	3.156833933	3.691490999	3.849831574	5.871911754	4.012246946	3.532309223	3.434224254	2.445775338	3.144574708	2.083233765
opfblob0012	PFI1475w	merozoite surface protein 1, precursor	2.055	2.223521972	1.135207117	1.526870713	1.110600769	0.530158194	0.601	0.556544859	0.406051472	0.368414665	0.241	0.258135004	0.179409387	0.09	0.073237381	0.071255382	0.046033679	0.052	0.033721681	0.029	0.044588784	0.08230992	0.138030477	0.171135801	0.312297709	0.356	0.650691256	0.79067951	1.163	1.300697286	1.889037285	2.035729497	1.828450258	2.173022975	3.393750616	1.776244652	1.819791093	3.532498514	3.489300917	4.85133281	3.082328269	2.505015721	2.069031225	1.578178293	1.952456186	1.549071348
opfblob0092	PF13_0115	frameshifted ebl1, pseudogene	2.511	1.76208019	1.14275286	1.082851136	0.707520848	0.648112003	0.601	0.569570385	0.555717851	0.371497639	0.254	0.267169728	0.203615422	0.062	0.123745923	0.079432232	0.078914877	0.199	0.01809456	0.089	0.03994412	0.064538458	0.0631512	0.0207922	0.028688765	0.096	0.115659953	0.355895427	0.513	0.905748729	0.964215681	1.514253765	2.079489375	2.536091415	2.527636996	2.915238574	3.741626323	4.631099781	4.61183646	4.810926891	2.6962784	2.163901658	2.113810381	1.69851871	1.853008068	1.685453274
opfd66990	PFD0255w	Plasmodium yoelii blood stage membrane protein ag-1	1.325	1.337832649	1.003576792	0.734972516	0.774497877	0.627818901	0.491	0.504442787	0.27850966	0.440864445	0.338	0.282657821	0.313254478	0.18	0.20708502	0.197412449	0.269625847	0.256	0.352021443	0.414	0.389222927	0.565880718	0.593621273	0.543796006	0.790990214	0.798	1.025962071	1.168986466	1.45	1.38194388	1.762413639	1.601440621	2.117001012	2.724628313	3.112902035	2.833751076	2.768280194	2.857080215	1.925484406	2.093294056	1.663170416	2.021660961	1.416861487	1.36729606	1.49549831	1.209253036
opfd66992	PFD0255w	Plasmodium yoelii blood stage membrane protein ag-1	1.207	0.939156209	0.825833862	0.494620086	0.532162876	0.55552459	0.362	0.534046244	0.260289404	0.345292427	0.276	0.255553649	0.313254478	0.165	0.191090641	0.18222688	0.278394169	0.236	0.21055489	0.425	0.313979354	0.735177252	0.535883024	0.644558195	0.91476181	0.734	0.901981217	1.213809523	1.317	1.189359401	1.672370192	1.516721333	2.369963891	2.373410936	2.356771294	2.397014648	2.006872425	2.360976254	1.723041299	1.637096831	1.279548646	1.666059376	1.303191099	1.943783881	1.654111831	1.230846765
opfi17708	PFI1485c	diacylglycerol kinase, putative	1.507	1.628413149	1.42529704	1.587591309	1.148351475	1.060316388	1.104	1.289526266	1.07499519	1.359588933	0.994	0.998982436	1.093542922	0.723	0.875481328	0.690359535	0.866967649	0.672	0.732007188	0.708	0.587085683	0.658479356	0.83269366	0.642958816	0.672136774	0.63	0.648194981	0.818469795	0.972	0.855345744	1.009237405	1.149056212	1.504311514	1.88752418	1.867741127	1.898018028	1.985940207	2.001151524	1.468281421	1.565408589	1.275906642	1.506697262	1.365193166	1.48305214	1.662923652	1.428600577
opfi17722	PFI1485c	diacylglycerol kinase, putative	1.403	1.529615734	1.429489086	1.429464684	1.227506132	1.189685128	1.06	1.406755901	0.881079601	1.299471004	0.965	1.009307857	0.971088862	0.72	0.759311726	0.719562532	0.785860688	0.577	0.605345281	0.507	0.570364883	0.596746931	0.636924933	0.646957312	0.683612279	0.606	0.692295566	0.896462	0.99	0.936592339	1.09740497	1.123558268	1.57163997	1.994182202	1.901128758	1.849491783	2.077518545	2.290445806	1.724178673	2.07765305	1.294116519	1.450064279	1.326154797	1.598808083	1.708241801	1.55248092
opfk12890	PF11_0377	casein kinase 1	1.63	1.577270946	1.312111698	1.69385239	1.09842314	1.177001854	0.974	1.330971057	1.332681791	1.324134798	1.015	1.041574701	1.187519244	0.717	0.794667701	0.797826676	0.808877493	0.676	0.584783301	0.711	0.702273332	0.596746931	0.805628886	0.673347406	0.812301886	0.756	0.763022858	0.891083244	0.927	0.913271552	1.060824882	1.051176724	1.276356393	1.48136175	1.471999966	1.354157585	1.668032744	1.701098287	1.646840756	2.825816706	1.830701464	1.805666021	1.560384737	1.669866263	1.995256693	1.488835895
opfl0009	PFL1385c	101 kd malaria antigen	1.065	1.332021044	0.863562276	1.123331558	0.944984892	0.47435207	0.421	0.714035196	0.398242775	0.371497639	0.206	0.259425681	0.197919874	0.168	0.133005828	0.17872251	0.12494856	0.137	0.113502237	0.082	0.11518769	0.122529537	0.168703926	0.26949891	0.502463207	0.613	0.932768449	1.137610326	1.32	1.454163015	1.294375136	0.953297235	1.534128448	1.753932335	2.23500471	0.917421156	1.35666658	1.65686741	1.692333688	1.608421472	1.163005299	1.198509165	1.157371507	0.88020404	1.255060463	0.987632424
opfm60465	MAL13P1.60	erythrocyte binding antigen 140	3.593	2.608250519	1.426135389	2.02402083	1.345629243	0.858653299	0.867	0.914154554	0.776963863	0.582680938	0.572	0.573059707	0.461338417	0.352	0.313994754	0.245305402	0.324427844	0.315	0.167785917	0.242	0.153273951	0.162749155	0.189453594	0.243108792	0.203280389	0.183	0.193043946	0.134469305	0.17	0.414507932	0.619986946	1.096415116	1.476418228	2.277526444	1.970849886	1.758848393	2.914805411	3.70822696	4.160320209	7.273089081	5.141260517	5.312951356	3.739641767	1.590785425	2.584392327	2.093462481
opfm60467	MAL13P1.176	Plasmodium falciparum reticulocyte binding protein 2 homolog b	2.969	2.415305196	1.589625383	2.02402083	1.438179277	0.852311701	1.047	0.909417992	0.714494435	0.653589208	0.743	0.484003125	0.397263656	0.249	0.196141493	0.148351372	0.167694117	0.16	0.110212323	0.062	0.161634337	0.205774799	0.073977122	0.041584401	0.063934963	0.2	0.093193635	0.164949008	0.303	0.507038761	0.770059394	1.202519864	1.717839109	2.598577784	2.655295548	3.006797487	3.949640029	4.672939683	5.835594099	8.584330661	4.660519111	4.138149053	3.1575115	2.360963874	3.230175723	2.176428097
opfm60470	PF13_0115	frameshifted ebl1, pseudogene	2.641	2.059634532	1.281090478	1.063875959	0.69534322	0.653185297	0.603	0.555360736	0.50886578	0.447030347	0.274	0.238774878	0.28192903	0.151	0.201192345	0.191571849	0.215919877	0.197	0.155448716	0.153	0.189502328	0.190809356	0.219224881	0.215919009	0.183608102	0.275	0.265435439	0.380099884	0.494	1.054700729	1.232470252	1.857243301	2.395933415	3.125403979	3.218956778	3.038843215	4.279321611	5.202515995	4.445787698	4.818747472	2.784899833	2.377262546	1.969139028	1.150683337	1.574805146	1.246758055
opfn0248	PF14_0102	rhoptry-associated protein 1	1.796	1.43081832	0.72354781	1.02592553	0.725787363	0.518743301	0.479	0.4582614	0.471123799	0.329877578	0.227	0.167787744	0.121030141	0.082	0.076604617	0.054901685	0.05041784	0.051	0.032899199	0.028	0.027867989	0.033672239	0.042401519	0.0647757	0.117214102	0.223	0.433516829	0.807712283	0.897	1.771626479	2.174175127	2.646037195	3.428945395	4.600301559	5.004211039	2.953693405	4.400990111	4.547419405	3.334625083	3.657399319	1.904755024	1.788544447	1.643054159	1.087647952	1.437591804	1.29449179
opfn0272	PF14_0346	cGMP-dependent protein kinase 1, beta isozyme, putative	1.676	1.229736639	0.841763597	0.94875975	0.651503772	0.691234966	0.673	0.646539353	0.631201814	0.474777069	0.297	0.369133067	0.418621896	0.203	0.16246914	0.188067479	0.242224841	0.188	0.129951846	0.093	0.169994737	0.245994431	0.248996154	0.286292608	0.356560367	0.591	0.573307263	0.863292906	0.942	1.406016895	1.827132401	1.973218225	2.549827258	2.982115751	2.485411529	2.783393565	3.190848437	3.874391796	3.066217529	3.583104423	2.146339632	1.752984194	1.830208463	1.220595501	1.511863206	1.251304061
opfn0274	PF14_0281	aspartyl protease, putative	1.223	0.989136035	0.879492111	0.898159203	0.768409063	0.739431148	0.641	0.830080709	0.800389917	1.012754996	0.6	0.663406948	0.666377705	0.517	0.657452844	0.630785365	0.666392299	0.457	0.535434499	0.561	0.690197192	0.557462655	0.555730557	0.357465898	0.542627498	0.614	0.800466742	1.033620683	1.306	1.406016895	1.466020505	1.737978352	1.788053093	2.248437683	2.495231399	2.607600365	2.452989375	2.370539721	1.544481964	1.730943022	1.044033997	1.03387879	1.288264668	1.086501868	1.15687124	1.206980033
z_4_100	PFI1475w	merozoite surface protein 1, precursor	2.183	1.47498668	0.749538535	1.106886375	0.69534322	0.49084022	0.477	0.389581397	0.428176058	0.242012996	0.183	0.197473271	0.17371385	0.067	0.063135678	0.049061081	0.035073282	0.042	0.02138448	0.018	0.03994412	0.058926421	0.141639125	0.167936995	0.286887645	0.335	0.581628115	0.826537956	1.103	1.485006625	1.497910944	2.205168072	2.354574484	3.143718954	3.074604469	2.525197126	3.11366133	3.447623079	3.20042117	4.507229746	2.351504485	2.134926771	2.020807349	1.664135773	1.980150543	1.521794909
z_4_50	NULL	#N/A	1.784	1.502882326	0.571795604	1.015805405	0.650285951	0.469278776	0.472	0.384844836	0.421668829	0.235847048	0.189	0.193601258	0.168018313	0.069	0.068186529	0.033875508	0.017536641	0.078	0.02138448	0.024	0.029725857	0.036478261	0.135324005	0.161539406	0.272953111	0.381	0.462639811	0.753028056	1.045	1.442126553	1.372225294	2.377074216	2.483460569	2.689075639	2.932216228	2.310949095	3.795265191	3.546843786	3.61213163	3.905049383	2.328438553	1.891273734	1.908285064	1.838342764	1.719571413	1.616125809
z_4_60	NULL	#N/A	2.022	1.433143073	0.679112102	1.085381129	0.689254405	0.513670007	0.483	0.393133801	0.430778957	0.229681122	0.206	0.196182594	0.159475013	0.077	0.084180901	0.05957417	0.053705959	0.054	0.032899199	0.023	0.04365985	0.058926421	0.156975835	0.162339095	0.285248284	0.375	0.573307263	0.81488394	1.059	1.472217844	1.446323578	2.298935078	2.390162359	3.061840076	2.897846564	2.472093044	3.35568954	3.471531676	3.055981568	4.034088032	2.381854281	2.04009964	2.043771047	1.64809032	1.870631709	1.508156757
z_4_70	PFI1475w	merozoite surface protein 1, precursor	1.907	1.476148918	0.592755884	0.982915114	0.633237257	0.483230316	0.453	0.395502082	0.424271729	0.240471509	0.197	0.205217318	0.162322776	0.077	0.065661103	0.044388597	0.019728719	0.02	0.020562	0.027	0.035299453	0.049573019	0.147052082	0.173534894	0.276231833	0.404	0.507572472	0.819366245	1.102	1.466951886	1.443509699	2.215860803	2.398818944	3.287007181	3.167893357	2.406170539	2.744731643	3.772780115	3.242502251	4.229600996	2.338150517	2.086196101	2.15399699	1.939199544	1.834125531	1.616125809
z_4_80	PFI1475w	merozoite surface protein 1, precursor	2.066	1.384325484	0.703425979	1.135981676	0.662463652	0.532694803	0.463	0.377740029	0.4177645	0.235847048	0.188	0.193601258	0.175137737	0.065	0.069870144	0.052565447	0.044937641	0.036	0.01973952	0.029	0.044588784	0.056120399	0.149758554	0.167936995	0.283608922	0.371	0.553337208	0.82833091	1.091	1.503813682	1.39004634	2.193652884	2.351688956	3.018745957	2.786882002	2.473008567	3.074413225	3.399805885	3.083277192	4.204836238	2.466833855	2.145462979	2.129885052	1.801667659	1.932314753	1.48315332
z_4_90	PFI1475w	merozoite surface protein 1, precursor	1.929	1.512180921	0.599463128	1.094236257	0.689254405	0.481961974	0.44	0.403791047	0.420367399	0.235847048	0.185	0.202635982	0.170866076	0.068	0.066502914	0.042052354	0.027401	0.039	0.01973952	0.023	0.035299453	0.050508361	0.148856406	0.163138797	0.27541214	0.375	0.507572472	0.827434406	1.127	1.351852589	1.480089787	2.560495352	2.672942286	3.374272695	2.960693923	2.385111967	2.827152038	3.650846155	3.000252811	4.255669702	2.444981828	2.144146032	2.310150328	1.770722906	1.879443679	1.559299928
Actin myosin motors
oligo_ID	ORF_ID	Manual annotation	TP 1	TP 2	TP 3	TP 4	TP 5	TP 6	TP 7	TP 8	TP 9	TP 10	TP 11	TP 12	TP 13	TP 14	TP 15	TP 16	TP 17	TP 18	TP 19	TP 20	TP 21	TP 22	TP 24	TP 25	TP 26	TP 27	TP 28	TP 30	TP 31	TP 32	TP 33	TP 34	TP 35	TP 36	TP 37	TP 38	TP 39	TP 40	TP 41	TP 42	TP 43	TP 44	TP 45	TP 46	TP 47	TP 48
a8010_16	NULL		1.27	0.974025835	1.146944906	0.936109632	0.955944772	0.748309357	0.708	0.658380721	0.60517286	0.574973526	0.592	0.503363232	0.543923687	0.523	0.603577059	0.28852588	0.302507032	0.709	0.242631589	0.497	0.339989475	0.313338908	0.481753422	0.434237086	0.545086553	0.85	0.797138392	1.290905331	1.436	1.43009	1.841201794	1.350572881	1.51873904	1.688213752	1.703749194	1.470437491	1.487492711	1.330514745	1.433024449	1.527609478	1.655886407	1.584402662	1.948471673	2.300220658	2.072045737	1.586576367
e13013_1	PFE0165w	actin depolymerizing factor, putative	1.802	1.351780472	0.822480215	1.215677525	0.68560116	0.618940655	0.484	0.416816574	0.46331514	0.299047905	0.252	0.189729225	0.232093096	0.159	0.194457884	0.233624203	0.269625847	0.342	0.353666406	0.536	0.475613719	0.613583057	0.930126976	0.749318881	0.851646509	1.13	0.95523473	1.259529084	1.47	1.537666385	1.741778715	1.733043412	2.042939734	2.282913081	2.55218679	1.947460016	2.636146052	2.335872169	2.051727107	4.031481068	2.852883434	2.83691068	2.128736812	1.64809032	1.97511526	1.133106428
e15509_11	PFE0175c	unconventional myosin pfm-b	3.53	2.884883335	1.862946922	1.625541663	1.41382402	1.439544323	0.912	1.059803487	0.784772522	0.829318373	0.643	0.582094431	0.536804274	0.418	0.548859476	0.242969173	0.338676344	0.468	0.287867995	0.271	0.307476823	0.354493868	0.261626392	0.338273106	0.268854719	0.347	0.198036473	0.253698739	0.344	0.516818403	0.882613759	1.001825751	1.704373349	2.27429436	1.848101386	2.08662965	1.890437214	3.991544093	3.589384961	5.866697827	4.184633903	5.198368756	2.85324209	0.959284877	1.277719537	1.256986635
e15509_5	PFE0175c	unconventional myosin pfm-b	4.183	3.347487493	1.847855637	2.001250588	0.996130975	1.064121302	0.852	0.922443483	0.727508893	0.528729004	0.485	0.334284829	0.330341078	0.2	0.27611336	0.122652701		0.351	0.132419279	0.091	0.104040499	0.083245261	0.08299872	0.087967	0.077869504	0.101	0.049093074	0.118332983	0.214	0.409241974	0.767245571	1.032258831	1.404280597	1.989872841	1.650721822	1.710322148	2.887332049	4.039361287	4.004507137	5.725928617	4.340025033	4.302779428	3.080583139	1.981605139	2.093445915	1.840019356
e15509_6	NULL	#N/A	3.164	2.313020791	2.061650283	1.402899376	1.298136405	0.818067021	0.893	1.032568311	0.599967061	0.5965543	0.491	0.400109253	0.425741309	0.406	0.579164612	0.226615481	0.176462438	0.466	0.37011599	0.412	0.203436324	0.15152508	0.396950398	0.178333104	0.185247451	0.334	0.241304933	0.39265035	0.449	0.463406325		0.855417649	1.122462665	1.844430061	1.681163468	1.554671778	2.180871159	3.411760183	2.548736289	3.167313117	3.632267181	3.463823241	2.227480906	1.150683337	1.545851892	1.111512631
f1021_4	MAL6P1.286	myosin-like protein, putative	2.571	2.048011323	1.00609204	1.238447692	0.885314426	0.752114346	0.722	0.557728981	0.575239576	0.380746539	0.37	0.271041742	0.243484169	0.155	0.149842005	0.082936594	0.080010919	0.1	0.060041039	0.073	0.056664914	0.07202118	0.076683601	0.075171797	0.094263087	0.13	0.133133757	0.234873039	0.382	0.813970219	0.918255961	1.394988816	1.941946935	2.772031793	2.695556948	2.38877428	3.290276552	4.677721631	5.005349747	6.532746161	4.230765478	3.573137737	2.74416466	1.983897308	2.390531524	1.43087358
i8675_1	PFL1435c	myosin d	2.27	2.287449759	1.504107565	1.521810575	1.512462868	0.914459461	0.673	0.68680002	0.454205012	0.451654831	0.397	0.348482264	0.321797778	0.275	0.232339278	0.09111344	0.109604002	0.221	0.275530807	0.09	0.066883173	0.058926421	0.052325278		0.060656247	0.145	0.147279223	0.393546827	0.683	0.68683437	1.227780491	1.295464314	1.851534254	3.149105847	3.124685739	3.096525352	4.395756823	5.261091858	3.990859461	5.886248968	2.926937139	3.018662629	2.075920252	1.679035073	2.56550994	1.61498924
ks26_17	PF11_0114	actin, putative	1.169	0.907773503	0.624615454	0.833643541	0.574784611	0.388106219	0.386	0.319717273	0.387831216	0.217349248		0.17553181	0.205039287	0.21	0.27611336	0.114475855	0.111796078	0.508		0.242	0.261959111	0.228222963	0.383418011	0.531800517	0.57377529	0.891	0.970212283	1.429856916	1.419	1.949917542	2.74351248	2.327723047	2.468071161	2.731092482	2.591466272	1.503398743	1.844647966	2.007128673	1.480791994	1.536733385	1.167861281	0.986465224	0.998921825	1.018882009	1.261354642	0.766011812
m33088_2	PF13_0233	myosin a	4.301	3.045283507	1.26767589	1.916494677	1.315185172	0.866263279	0.848	0.831264902	0.858955054	0.496357843	0.419	0.44141086	0.3901442	0.171	0.156576478	0.134333917	0.11289212	0.143	0.109389841	0.088	0.104040499	0.102887399	0.074879277	0.072772699	0.059836566	0.05	0.060742277	0.078888656	0.109	0.290381244	0.692209291	1.115333008	1.463914349	2.641671903	1.733208806	1.540022418	3.893384828	3.698663635	4.760825558	9.001425605	6.142804511	6.31258739	4.22417618	3.019970854	3.90239458	2.52533842
m36754_18	PF13_0326	actin-depolymerizing factor, putative	2.323	1.882961646	1.202279953	0.960144871	0.797635385	0.570744435	0.438	0.498522103	0.433381857	0.3668732	0.171	0.221996108	0.243484169	0.111	0.151525626	0.10980337	0.164406007	0.163	0.08142552	0.257	0.193218068	0.279666655	0.327484085	0.283093802	0.333609357	0.303	0.349476109	0.5611852	0.675	1.008059245	1.175255129	1.589925335	2.21799381	2.628743822	2.737782649	2.871290165	2.743423165	4.488843542	3.209519892	3.034364177	2.46561966	2.648573365	1.710797151	1.66872011	1.490463027	1.421781569
m36754_19	PF13_0326	actin-depolymerizing factor, putative	2.065	2.63730868	1.196411108	1.439584808	0.881661108	0.640502099	0.609	0.504442787	0.46331514	0.43778147	0.446	0.247809602	0.254875243	0.193	0.354401592	0.165873187	0.193999081	0.364	0.364358631	0.339	0.24430939	0.347946488	0.396950398	0.345470409	0.354101337	0.39	0.414378825	0.555806444	0.795	0.818483948	1.287809493	1.466547805	1.965992698	2.621202377	2.913558403	2.165370359	3.285043264	3.883955406	3.260699424	3.386287823	2.506895614	2.624866739	1.710797151	1.671012279	1.895808575	1.345634961
opfblob0060	PFE0175c	unconventional myosin pfm-b	4.314	3.278910477	1.668435908	1.744452862	1.071632314	0.986753734	0.99	0.777978672	0.835528999	0.579597964	0.491	0.378167791	0.344579926	0.146	0.146474762	0.211429894	0.206055513	0.172	0.167785917	0.17	0.21551245	0.222610925	0.197573037	0.237510893	0.213116532	0.253	0.194708122	0.234873039	0.265	0.60558782	1.01298928	1.494513415	1.991000456	2.528549713	1.757758483	1.821108476	2.585123672	3.883955406	3.880539185	6.072638335	5.483606622	4.633357126	3.220661807	1.063579841	1.560957892	1.171748017
opfl0004	PFL2215w	actin	2.271	1.81787162	0.792297444	1.272603131	0.72822286	0.566939483	0.528	0.448788312	0.577842475	0.312921243	0.254	0.240065556	0.203615422	0.126	0.160785519	0.157696341	0.170982244	0.211	0.213844792	0.262	0.323268675	0.280602011	0.435743289	0.371060789	0.463938301	0.641	0.670661311	0.945767363	1.144	1.339063718	1.914361969	2.082613097	2.318986609	2.555483665	2.965603741	2.345741613	3.336065488	3.277871925	3.120808776	4.155306101	2.27380892	2.038782535	1.834801285	1.557548504	1.95119729	1.451330876
opfl0013	PFL2460w	coronin	2.789	2.36532537	1.421943343	1.390249258	1.067978997	0.873873182	0.649	0.741270373	0.521880238	0.505606766	0.368	0.369133067	0.323221665	0.173	0.100175273	0.11330774	0.123852518	0.101	0.064153441	0.063	0.063167447	0.0654738	0.02796696	0.060777198	0.040983951	0.044	0.039108041	0.13088345	0.205	0.387425734	0.966091563	1.307802057	1.853458016	2.492997039	1.787218212	2.003310887	3.418485883	4.676526001	4.77106179	6.678729298	4.190703718	4.618869761	2.559306699	2.381593801	2.91043119	2.300308304
opfl0022	PFL2460w	coronin	3.788	2.594302835	1.260130248	1.811498668	0.92428288	0.847238406	0.831	0.624040738	0.955262133	0.431615522	0.423	0.2942739	0.263418543	0.136	0.127954964	0.102794647	0.081106961	0.097	0.051816241	0.049	0.042730918	0.052379042	0.046912321	0.054379603	0.047541381	0.075	0.070727311	0.142537453	0.21	0.580762487	1.001733766	1.717415545	1.934252117	2.290454526	2.012093436	1.954784641	4.005895229	4.584477931	5.18049696	6.137809633	4.467494321	4.124978636	3.264292724	1.954098844	2.624675193	1.938896262
opfl0141	PFL2225w	myosin A tail domain interacting protein MTIP, putative	4.162	2.92440219	0.980939664	2.175822396	0.99978422	0.88909299	0.745	0.589700719	0.972180882	0.382288026	0.37	0.334284829	0.301863404	0.128	0.148158383	0.116812102	0.11289212	0.118	0.083892958	0.081	0.094751164	0.091663318	0.107357042	0.101561903	0.109017308	0.128	0.138126271	0.209772106	0.303	0.590542175	0.89668304	1.663129435	1.746694161	2.39819008	1.818641774	1.5143859	3.622574779	2.883379501	3.658761666	6.914648181	5.180108372	4.634674387	3.933685372	2.801065963	3.434107242	2.134377072
z_2_100	PFL2215w	actin	2.208	2.072420117	0.997707948	1.376334219	0.730658429	0.452790589	0.489	0.509179348	0.485439726	0.354541326	0.258	0.250390957	0.226397548	0.117	0.131322207	0.155360095	0.166598075	0.214	0.208909927	0.279	0.267532692	0.30959754	0.469123183	0.406247613	0.558201394	0.592	0.773839986	0.957421379	1.251	1.257817214	1.926555369	2.00036128	2.425750464	2.484378318	2.829107469	2.320104987	7.610154122	2.952714604	2.726158522	4.197015657	2.311442725	2.362775181	2.048363869	1.660697452	2.000291976	1.385412983
Early ring transcripts
oligo_ID	ORF_ID	Manual annotation	TP 1	TP 2	TP 3	TP 4	TP 5	TP 6	TP 7	TP 8	TP 9	TP 10	TP 11	TP 12	TP 13	TP 14	TP 15	TP 16	TP 17	TP 18	TP 19	TP 20	TP 21	TP 22	TP 24	TP 25	TP 26	TP 27	TP 28	TP 30	TP 31	TP 32	TP 33	TP 34	TP 35	TP 36	TP 37	TP 38	TP 39	TP 40	TP 41	TP 42	TP 43	TP 44	TP 45	TP 46	TP 47	TP 48
a10325_29	PFA0110w	ring-infected erythrocyte surface antigen precursor	2.676	2.836065747	2.155552193	2.435149965	1.658594554	1.467447328	1.574	1.534642853	1.461525015	1.276348766	0.754	0.929286037	0.86856926	0.408	0.476463881	0.383143699	0.391286273	0.435	0.23111687	0.214	0.210867789	0.157137118	0.111867838	0.115156795	0.119673132	0.118	0.069063135	0.04930541	0.061	0.091778527	0.137879091	0.187533876	0.226031459	0.495582849	0.62159842	0.780082678	1.794934065	2.223501677	2.957034492	4.197015657	6.517928366	5.469679418	6.077348752	6.08693164	7.053263917	5.606433528
a10325_30	PFA0110w	ring-infected erythrocyte surface antigen precursor	2.896	3.068530202	2.827118502	2.273228425	1.818121689	1.973507469	1.693	1.719368402	1.361313567	1.370379274	0.734	1.014470567	0.770321256	0.346	0.43016438	0.332914481	0.282778305	0.364	0.190815355	0.146	0.126334895	0.119723526	0.064053362	0.120754694	0.049180739	0.07	0.039940128	0.027790322	0.033	0.06469634	0.103174829	0.123377555	0.221222284	0.499892242	0.677571718	0.899109374	1.746528485	2.115912847	3.318702658	4.64669594	5.356137334	4.603065134	4.694932812	5.016475157	5.029053671	3.775506182
a10325_32	PFA0110w	ring-infected erythrocyte surface antigen precursor	2.392	3.168489854	2.192442158	1.881074317	2.171273203	1.679257005	1.378	1.840150476	0.78867689	1.566147794	0.646	1.173223549	0.952578438	0.302	0.250017265	0.330578234	0.263049594	0.304	0.176833203	0.103	0.074314638	0.10662876	0.06946632	0.068774202	0.041803628	0.048	0.044100557	0.025100937	0.028	0.041375565	0.086291676	0.114329862	0.2433445	0.689506545	0.756130741	0.889037904	1.729521077	2.360976254	3.81229999	5.194132548	4.998009306	5.758112282	4.738563456	5.128792916	6.034864765	5.149554152
a11962_3	PFA0660w	protein with DNAJ domain, dnj1/sis1 family	2.546	2.541998256	3.818119057	3.304213942	3.121129088	3.674326031	2.9	3.4991277	3.038878795	4.021731706	2.521	2.796892796	2.666934769	1.993	1.683618	1.807083246	1.800793727	1.264		0.734	0.928933	1.207523948	0.424015199	0.682144088	0.544266835	0.575	0.511732898	0.237562417	0.501	0.637183703	0.333911274	0.462254535	0.336642594	0.364145651	0.60981454	0.70866665	0.790189608	0.563047984	0.601642791	0.828975727	1.229774923	1.256459017	1.656832351		1.409897446	1.036502593
b572	PFB0915w	liver stage antigen 3	2.514	2.372299073	2.464086899	1.58126625	1.939898118	1.821308943	1.396	1.855544283	1.127053098	1.664802786	1.069	1.060934884	1.020924839	0.583	0.639774832	0.429868529	0.475681344	0.482	0.394790391	0.343	0.335344814	0.480764759	0.546708966	0.554991805	0.566398176	0.508	0.600766094	0.500225821	0.55	0.52283668	0.381746876	0.375890259	0.599223853	0.899590567	1.053673079	1.0565909	1.020443543	1.785973864	2.082434717	3.323723488	3.851999907	4.404191925	2.863575836	2.114552688	2.74552349	1.837746354
d34948_2	PFD1170c	hypothetical protein	2.336	1.878312417	1.490692978	1.177727096	1.055801368	1.208709924	1.212	1.322682127	1.703594143	1.265558333	0.967	1.151282125	1.187519244	0.702	0.854436123	0.704376946	0.713522065	0.734	0.627552249	0.512	0.637248028	0.457381253	0.295908488	0.285492895	0.199181998	0.198	0.142286709	0.091439122	0.075	0.092530812	0.158514057	0.184243814	0.253924703	0.551605274	0.660877902	0.762686474	1.556830665	1.938989057	2.834204049	3.34327494	5.635355747	5.444655531	4.384922341	2.96610428	4.903170091	3.806192058
e12253_3	PFE0120c	merozoite surface protein 8	3.076	2.664042088	4.026883208	2.571771419	3.273349588	3.462516354	3.614	3.822397376	4.031882871	3.352727626	2.891	2.280622673	2.244041149	1.998	1.662572795	1.017433382	0.780380494	0.739	0.384920636	0.376	0.208080998	0.232899658	0.139834801	0.211920489	0.125410885	0.303	0.11649204	0.083370968	0.152	0.149704318	0.188528558	0.169438502	0.194290879	0.371687129	0.389849251	0.543860443	0.510221771	0.884618951	0.685804546	1.313848389	2.248315034	2.740766601	2.345743978	1.268731585	1.238695642	1.393368561
f32316_2	PFE0120c	merozoite surface protein 8	2.719	2.096828911	2.583141285	2.355454192	2.93602902	2.603862979	2.145	3.220855394	2.446720354	2.944234389	1.923	2.247065248	1.947873355	1.284	1.021114367	0.93566492	0.830798338	0.547	0.437559364	0.494	0.315837223	0.33485173	0.201181684	0.278295592	0.313937046	0.373	0.323681453	0.166741936	0.239	0.462654052	0.304834714	0.26073789	0.29432181	0.446024561	0.449750508	0.466950891	0.730009675	0.92287275	1.005391768	1.247373919	2.244673029	2.398335277	1.979472638	2.170711567	2.28982451	1.800241334
f35774_1	MAL7P1.27	chloroquine resistance transporter, putative	2.216	1.993382269	2.086802559	2.910795063	2.54390898	2.47195763	2.327	2.380117369	3.195052286	2.868701634	2.049	2.161880563	1.939329992	1.791	1.949629631	1.696111718	1.614466974	1.55	1.38752379	1.121	1.379465518	1.186011126	0.539491671	0.790903318	0.542627498	0.544	0.371110364	0.318244	0.237	0.367114108	0.353608285	0.291993526	0.242382676	0.293040304	0.318164113	0.358911271	0.481440049	0.598910916	0.657371548	0.767714952	1.388808057	1.327579365	1.809541108	1.340935781	1.47158049	1.735459876
f65043_1	MAL7P1.7	RESA-like protein	3.905	3.282397191	2.627576993	2.241602979	1.790113115	1.658963828	1.455	1.33215525	1.2506906	1.143781103	0.761	0.927995302	0.758930161	0.292	0.471413042	0.295534603	0.254281273	0.436	0.186702958	0.147	0.126334895	0.148719055	0.119085119	0.087167298	0.074590787	0.124	0.07239148	0.052891258	0.106	0.097044502	0.130375466	0.254980272	0.398200108	0.594699393	0.686409613	0.814875087	1.412921936	1.870849583	2.208677418	3.331544069	4.89360595	5.156223295	4.403293354	4.556889705	4.567060662	3.544793356
f65043_3	MAL7P1.7	RESA-like protein	3.4	3.720592693	2.585656533	1.910169618	2.297920625	2.022972031	1.361	1.776207	0.74963344	1.29484652	0.638	0.956390171	0.871416992	0.329	0.293791347	0.33875508	0.258665442	0.284	0.155448716	0.144	0.128192751	0.15807246	0.101041923	0.107959504	0.098361478	0.113	0.074055655	0.056477107	0.075	0.072971453	0.145382716	0.209741831	0.406856636	0.68411978	0.770860606	0.778251522	1.130337533	1.803905312	2.415669886	3.816416653	4.392226711	5.974106752	4.272400056	5.834790101	5.630777963	3.807328492
f67629_1	PF10_0025	PF70 protein	3.392	3.493939981	4.816665354	2.662852389	3.912675804	4.238728792	2.498	3.489654718	2.144784658	2.81937423	1.647	1.830177128	1.789822145	0.977	0.750893644	0.73708433	0.574324948	0.422	0.366826088	0.292	0.309334693	0.283408023	0.245387533	0.2295139	0.200001678	0.168	0.146447135	0.119229447	0.106	0.088769395	0.142568851	0.128312655	0.187558013	0.361990939	0.441894588	0.499912143	0.921015739	1.127291455	1.518323578	2.310965435	3.119961929	3.575771632	3.071397495	4.454886909	5.269491519	4.232385558
j33_16	PF10_0019	early transcribed membrane protein	1.934	2.6152245	2.34754796	2.788088647	2.870269885	3.927989989	2.95	2.42985123	4.259636033	5.849931898	3.203	3.591948515	4.211848793	2.323	2.458924092	2.252137257	1.514727247	1.108	0.652226626	0.451	0.350207745	0.238511696	0.182236326	0.118355602	0.086066292	0.086	0.074887743	0.043926637	0.04	0.038366432	0.05252537	0.044415919	0.04520629	0.08834303	0.128640425	0.130013784	0.256419149	0.3120075	0.428770022	0.62042841	1.176359195	1.224849999	1.491493642	2.010257587	2.374166629	2.192339387
ks157_1	PF11_0512	ring-infected erythrocyte surface antigen 2, RESA-2 - malaria parasite (Plasmodium falciparum)-related	2.986	3.105724304	4.752108066	4.241588495	4.141615392	4.213362396	2.91	4.270001565	3.011548217	4.185128928	2.47	2.376132625	2.083142376	1.21	0.931040709	0.679846442	0.56555661	0.538	0.400547751	0.335	0.270319511	0.210451494	0.160584483	0.140747199	0.11147635	0.182	0.090697372	0.064545261	0.106	0.167759113	0.103174829	0.191646457	0.235649825	0.23270847	0.279866576	0.507236878	0.934098337	0.78061644	0.773378288	0.891539984	1.827059459	2.048001796	1.933545242	2.999341201	3.218846111	2.159380373
ks157_11	PF11_0509	ring-infected erythrocyte surface antigen, putative	2.012	1.772541022	1.455479711	1.619216604	1.472276666	1.612036026	1.322	1.338075934	1.037253247	1.01429646	0.625	0.835066744	0.605150717	0.224	0.330830943	0.230119833	0.200575318	0.271	0.167785917	0.098	0.102182629	0.069215161	0.061346883	0.0527802	0.03360684	0.044	0.028290926	0.018825702	0.031	0.055668943	0.104112784	0.178486183	0.310673041	0.698125394	0.889681146	1.001655443	1.643175871	2.296422956	3.626916545	4.198318984	6.405027096	6.537801748	4.925717896	5.792384232	6.175854495	4.782459536
ks157_2	PF11_0512	ring-infected erythrocyte surface antigen 2, RESA-2 - malaria parasite (Plasmodium falciparum)-related	3.591	4.070451753	5.431220118	3.759618489	5.660166784	5.035234406	3.623	5.211391365	3.191147917	4.999032659	4.093	3.04212112	2.903299525	1.609	1.131391281	1.178634023	0.847238922	0.563	0.424399658	0.274	0.297258553	0.231028974	0.141639125	0.139147796	0.095902442	0.126	0.109835351	0.042133713	0.065		0.097547114	0.143940473	0.08367973	0.137901319	0.198361583	0.19502067	0.210630019	0.417205427	0.504970531	0.690813093	1.301400528	2.008490544	1.666017858	2.963811975	2.599498477	2.186656812
ks48_18	PF11_0513	hypothetical protein	3.492	3.625282269	3.411490095	2.535085987	3.632590061	2.887966854	2.083	2.814696137	1.980802276	2.959649214	2.479	2.314180253	2.619946608	1.423	1.076673748	1.110883042	0.980955779	0.71	0.619327457	0.503	0.333486945	0.289020046	0.220127042	0.171935503	0.145083184	0.243	0.119820379	0.079785119	0.144	0.125631258	0.075974193	0.304331294	0.252001027	0.469726333	0.529291507	0.416593462	0.603108315	0.956344814	0.934877892	1.578442786	2.374570272	2.768424383	2.364114992	0.943239493	2.455990956	1.807060478
ks75_15	PF11_0040	early transcribed membrane protein 11.2	2.29	3.354461197	1.149460153	1.773548163	1.217764	1.774381141	1.021	1.186506246	1.814217188	1.940728269	1.278	1.290675	1.425307951	0.835	0.842650848	1.058317647	0.899848818	0.857	0.579025917	0.39	0.475613719	0.027124859	0.242681034	0.151942998	0.097541803	0.112	0.111499527	0.082474504	0.107	0.121117562	0.286075672	0.343812116	0.617498731	1.077354	0.981988	0.91559	1.308261	1.195431	1.137321	1.441583556	2.16454951	2.395701225	2.708570737	3.528838817	3.445436855	1.58884937
ks75_16	PF11_0039	early transcribed membrane protein 11.1	2.995	3.611334585	3.194342052	2.779233595	4.316973473	4.086530114	2.421	3.566623755	2.726531502	3.414386928	2.269	3.031795545	1.821147698	1.257	1.085933578	1.145926708	0.943690442	0.594	0.37587335	0.261	0.249882971	0.231964316	0.088411678	0.121554396	0.086885973	0.057	0.049093074	0.027790322	0.028	0.04739383	0.107864597	0.157100747	0.270275905	0.542986425	0.646148097	0.694017235	1.088473174	1.532542477	1.891364809	2.483016968	3.921197413	4.550383465	2.650013389	1.398240813	1.84923153	2.268485995
l1_28	PFL0035c	octapeptide-repeat antigen, putative	3.499	3.135944703	3.650437217	3.419330226			2.247	3.552414	1.719211461	2.808583889	1.685	1.591402327	1.567696215	0.901	0.45373503	0.526822577	0.369365494	0.285	0.208909927	0.163	0.192289133	0.115046823	0.091118163	0.097563401	0.09016469	0.187	0.079880257	0.024204475	0.011		0.146320671	0.215499449	0.161588446	0.325360893	0.305398258	0.34334625	0.353230484	0.937217879	0.929191225	1.312544907	2.026154353	2.420725112	2.516823611	4.358614466	2.931831368	3.40386529
m15018_1	PF14_0075	plasmepsin, putative	2.247	1.851579009	2.324072582	2.583156616	1.991044128	2.123169385	2.01	2.299596033	2.863183462	2.725343722	1.939	2.102509509	2.219835178	1.576	1.563239307	1.365533484	1.341552935	1.216	1.134199878	1.009	1.069201904	0.755754746	0.820965624	0.614969295	0.550004612	0.63	0.529206677	0.455402711	0.461	0.461901779	0.447403579	0.344634623	0.315482217	0.384615371	0.431092742	0.460541789	0.6541305	0.836801686	0.9189554	1.29951071	2.021298299	1.733228568	1.988658144	2.272714363	2.486203105	1.991176003
n130_39	PF14_0553	trophozoite cysteine proteinase precursor	2.008	2.352539646	2.083448762	3.330779099	2.436745676	1.504228693	1.899	1.625821504	2.062793545	1.902191206	1.669	1.561716799	1.755649029	1.447	1.387301234	1.145926708	1.079599416	1.167	1.120217751	0.926	0.901993958	0.699634344	0.683837295	0.579782519	0.506561598	0.606	0.449326458	0.388168045	0.465	0.453626638	0.498991001	0.537103599	0.488612704	0.599008818	0.595084734	0.569496961	0.855602673	0.959931061	0.856402737	1.678806232	1.807635532	1.905761256	1.818726614	1.234348648	2.084634095	1.418371997
n145_23	PF14_0016	hypothetical protein	2.854	2.877909354	1.80258158	2.158112141	2.05802123	2.876551885	2.013	1.900541513	3.175530754	3.620945881	1.635	2.550373737	2.375038488	1.373	1.226515727	1.089856926	0.82203	0.822	0.560108875	0.327	0.339989475	0.182391293	0.138030477	0.0999625	0.070492396	0.077	0.054917676	0.043926637	0.038	0.057925791	0.097547114	0.143940473	0.190443527	0.39323422	0.426182778	0.526464239	1.003436213	1.359205005	1.731002511	2.666799371	2.634364903	2.223168536	2.150552408	2.069854787	2.766923668	2.217342688
n150_93	PF14_0076	plasmepsin 1 precursor	3.176	2.990654453	4.388238113	4.438930697	3.317189108	2.997042417	3.006	2.827721558	3.878312085	3.221701428	2.406	2.183822141	2.434841694	1.699	1.572499238	1.248721356	1.041237987	1.228	0.954899291	0.737	0.66325815	0.492924189	0.527763581	0.387054798	0.290986036	0.391	0.332834405	0.2241155	0.193	0.233207732	0.167893592	0.151343128	0.125038675	0.17022194	0.24942496	0.285664086	0.371546136	0.541530254	0.57662178	0.862864703	1.36817008	1.232752234	1.941582508	2.093922898	2.393049166	2.127557928
opfblob0020	PFE0120c	merozoite surface protein 8	2.312	3.162678111	2.631768939	3.588841746	3.613105797	2.110486188	2.185	3.599779475	2.246297459	3.842919659	2.105	3.049864917	2.527394066	1.488	0.973131219	1.103874337	0.731058675	0.681	0.430157042	0.306	0.349278796	0.280602011	0.130813196	0.159940002	0.124591204	0.207	0.127309156	0.076199271	0.243	0.321224831	0.300144953	0.208096794	0.258733878	0.422322757	0.456624424	0.345177434	0.60834137	0.945585931	0.96899749	1.085749699	1.884117192	2.353555763	2.162034257	2.397639117	2.579357044	1.954807553
opfblob0026	MAL7P1.170	ring stage expressed protein	2.501	2.45133706	2.44144987	2.905734774	2.015399385	2.063558234	2.118	2.466559389	3.179435123	3.099924198	2.272	2.546501839	2.795084376	1.952	2.044753978	1.748677112	1.534455974	1.642	1.054419315	0.92	0.646537349	0.38536008	0.308538727	0.228714211	0.202460708	0.195	0.192211871	0.146123308	0.118	0.157979425	0.136941136	0.157100747	0.183710676	0.312432651	0.355479645	0.397366047	0.626657022	0.811697673	0.934877892	1.424639224	1.908397028	1.776690977	2.238962755	2.194779541	2.629710476	2.253711274
opfblob0109	PFD1170c	hypothetical protein	2.68	1.995706883	1.630707494	1.576206263	1.153222541	1.116122474	1.495	1.538195291	1.841547455	1.40275048	1.091	1.147410073	1.127716122	0.79	0.909995504	0.849223965	0.769420104	0.794	0.712267677	0.65	0.695770829	0.471411368	0.306734403	0.315881509	0.233608512	0.209	0.168913453	0.096817899	0.078	0.104567336	0.168831547	0.199049113	0.251039203	0.575307014	0.715869225	0.759939685	1.666724578	1.857699798	2.760278119	3.826844198	5.967989454	5.285293574	5.029054811	4.274949292	6.149419033	4.985895787
opfblob0154	PFD1170c	hypothetical protein	2.432	2.345565665	1.558604163	1.419344559	1.130084959	0.943630846	1.183	1.274132459	1.699689775	1.339549623	0.989	1.100945756	1.255865729	0.627	0.760995323	0.68335076	0.679544805	0.765	0.595475501	0.572	0.536923282	0.446157178	0.329288409	0.283093802	0.210657502	0.207	0.138958358	0.086060353	0.079	0.085760262	0.157576102	0.161213328	0.251039203	0.534367575	0.695247508	0.659224826	1.432545832	1.719029735	2.553285515	2.992654621	5.115766775	5.108809729	4.611114739	3.223976445	5.946745959	4.438094947
opff72447	PFE0070w	interspersed repeat antigen, putative	3.363	4.621392354	4.51735309	3.819074315	4.165970649	4.265363417	3.261	3.32624366	2.842360268	3.841378287	2.667	2.439375732	2.503188095	1.286	1.180216176	0.735916224	0.659816078	0.621	0.293625355	0.273	0.170923672	0.211386836	0.107357042	0.093564899	0.096722123	0.117	0.128141243	0.103989589	0.131	0.155722583	0.104112784	0.179308702	0.210642081	0.287653507	0.421272842	0.465119735	0.409485685	0.659877895	0.706276332	1.196540456	1.731154017	1.916297622	2.910651609	3.159794908	3.772734463	3.070866121
opfg0007	PF07_0006	starp antigen	2.788	4.143677997	3.927112453	4.679282937	5.609020919	4.860206094	3.315	5.349935633	2.46624204	4.763185428	2.845	2.787858111	3.118306041	1.763	1.164221861	1.370205907	0.854911169	0.494	0.436736895	0.285	0.229446445	0.292761414	0.118182958	0.113557404	0.116394422	0.124	0.071559398	0.04930541	0.056	0.111337885	0.078788051	0.102814625	0.136580716	0.137901319	0.257280851	0.305807052	0.353230484	0.53674852	0.615290671	0.89023658	1.499281372	1.896541995	2.135625976	2.680725546	2.758111848	2.628761467
opfi17707	PFI0590c	hypothetical protein	1.692	1.943402443	1.790005342	2.59327659	1.611101716	1.305102365	1.469	1.598586328	1.846753331	1.701798293	1.455	1.209362445	1.381167521	1.068	0.936091598	0.901789429	0.825318143	1.063	0.932692274	0.995	0.861120878	0.857706776	1.131308594	1.036411203	0.865581019	0.95	0.869529834	0.811298084	0.913	0.762062688	0.640621925	0.680221577	0.688674596	0.630252067	0.647130072	0.495334198	0.559935712	0.608474383	0.557287301	0.531795758	0.844939104	0.974611833	1.241189032	1.403971302	1.441368341	1.407006848
opfk12891	PF11_0512	ring-infected erythrocyte surface antigen 2, RESA-2 - malaria parasite (Plasmodium falciparum)-related	3.473	3.714781227	5.152867783	4.674222951	4.302360203	4.247607	3.234	4.320919478	3.585486634	4.505757882	2.705	2.611035527	2.273942752	1.389	0.981549301	0.885435737	0.692697312	0.45	0.404660171	0.23	0.254527632	0.19268004	0.115476485	0.0911658	0.069672716	0.091	0.050757247	0.033169094	0.072	0.054916658	0.078788051	0.092121907	0.091374419	0.164835159	0.234695125	0.271014643	0.40817744	0.505667322	0.641449056	0.941069966	1.441009735	1.54489141	1.772799218	3.471533921	2.66747555	2.352588044
opfk12894	PF11_0039	early transcribed membrane protein 11.1	3.193	3.697346275	3.264768585	2.936095298	2.850785622	2.919675	2.409	2.881007858	3.373350634	3.121505247	2.229	2.528432314	1.872407541	1.092	1.099402549	0.870250151	0.606110091	0.549	0.347086553	0.288	0.209009919	0.209516166	0.118182958	0.092765197	0.072131752	0.072	0.062406452	0.035858479	0.037	0.051155247	0.11818208	0.142295435	0.245268175	0.569920249	0.619634411	0.575906117	1.187900978	1.294651707	1.802653828	3.325027125	3.851999907	4.787451292	3.371074221	2.568407787	3.639297808	2.50488126
z_3_100	PFE1150w	multidrug resistance protein	2.295	1.81787162	1.889776097	2.179617462	1.684167632	1.604426047	1.361	1.675555225	1.824628629	1.694090881	1.385	1.493310905	1.718628012	1.113	1.456329586	1.120228029	1.076311273	1.407	1.089786039	1.031	0.966090285	0.715535087	0.877801671	0.656553684	0.542627498	0.549	0.597437744	0.475124834	0.392	0.452122091	0.285137703	0.331474349	0.302016514	0.407239802	0.426182778	0.486178307	0.629273549	0.937217879	1.047472645	1.243463629	2.122059795	1.9755645	2.481229961	2.338041916	2.702723133	2.216206254
Mitochondrial
oligo_ID	ORF_ID	Manual annotation	TP 1	TP 2	TP 3	TP 4	TP 5	TP 6	TP 7	TP 8	TP 9	TP 10	TP 11	TP 12	TP 13	TP 14	TP 15	TP 16	TP 17	TP 18	TP 19	TP 20	TP 21	TP 22	TP 24	TP 25	TP 26	TP 27	TP 28	TP 30	TP 31	TP 32	TP 33	TP 34	TP 35	TP 36	TP 37	TP 38	TP 39	TP 40	TP 41	TP 42	TP 43	TP 44	TP 45	TP 46	TP 47	TP 48
d34599_1	NULL	cytochrome oxidase subunit 3	0.745	0.524207228	0.479570542	0.561665779	0.443266087	0.319616897	0.276	0.314980711	0.499755652	0.262052283	0.223	0.363970357	0.266266317	0.206	0.301367631	0.346931926	0.333196149	0.586	0.607812738	0.509	0.805384896	0.66689742	0.764129523	0.966837293	0.880335247	0.982	1.097521439	1.310627455	1.411	1.980008833	2.885143405	2.451100676	2.201642637	2.685843555	2.255626369	2.084798385	2.136390234	1.834986545	1.445535022	1.362074889	0.996688229	0.842907501	0.699245305	0.497406949	0.553888277	0.575077076
e10359_5	PFE0970w	cytochrome c oxidase assembly protein (heme A: farnesyltransferase), putative	0.456	0.528856525	0.47202485	0.465524785	0.37507131	0.566939483	0.327	0.28182485	0.268098082	0.292881956	0.63	0.290401867	0.4997833	0.513	0.871272287	0.608591073	0.792436909	1.01	1.042082127	1.409	1.443561901	1.481578552	1.546302228	1.640184795	1.65329251	1.823	1.654186997	1.689830861	1.468	1.281890229	1.807435474	1.231307932	0.870461552	0.962077129	0.929942662	0.76451763	0.607033087	0.86190577	0.4594777	0.675172087	0.773313571	0.566328499	0.688911627	0.672760127	0.655854112	0.429603038
e23986_4	NULL	cytochrome B	0.681	0.463766465	0.38231496	0.433899452	0.340973921	0.246054281	0.219	0.226170358	0.327964649	0.18806105	0.129	0.172950454	0.175137737	0.118	0.173412654	0.205589295	0.190710955	0.411	0.491843032	0.43	0.67997895	0.535949833	0.774955465	0.861276918	0.940171776	1.058	1.194043362	1.424478106	1.552	2.001825073	2.985504481	2.293177484	2.122772069	2.717086868	2.227148673	1.941966437	2.599514592	2.021473803	1.510362231	1.375109087	0.812161353	0.730958874	0.682022463	0.539812613	0.579065031	0.637585464
e714_14	PFE0225w	3-methyl-2-oxobutanoate dehydrogenase (lipoamide), putative	0.731	0.826410971	1.103347547	0.965204933	0.720916297	0.66840518	0.644	1.236240107	0.697575609	0.749161226	0.482	0.76407961	0.869993126	0.537	0.521079786	0.72306692	0.774900299	0.519	0.569156137	0.5	0.673476447	0.674380155	0.669402705	0.770910789	0.754924362	1.185	1.228158896	1.669212234	1.981	1.764103657	2.516527981	1.547154512	1.694754998	1.931695704	1.869705195	1.421911246	1.657566635	1.220535084	0.788163474	1.068805211	0.775741525	0.817883692	0.761247304	0.780493412	0.883703602	0.69668428
f40451_2	NULL	cytochrome c oxidase subunit I	0.614	0.442844696	0.434296386	0.398479092	0.319054161	0.284103913	0.224	0.219065533	0.298031366	0.18806105	0.144	0.198763949	0.183681026	0.172	0.229813859	0.251146019	0.299218922	0.511	0.588073178	0.521	0.850902636	0.680927506	0.92832268	1.020417218	0.98771323	1.17	1.350475599	1.494402204	1.485	2.060503199	3.310974063	2.094950743	1.931366589	2.291532059	2.128949967	1.689263576	2.175638027	1.845745499	1.381845053	1.251284132	0.868004963	0.7138373	0.622316807	0.507721844	0.548852919	0.559165887
km827_4	PF10_0120	hypothetical protein	0.832	0.69274393	0.560896315	0.527510416	0.509025367	0.489571915	0.305	0.323269676	0.322758851	0.238930022	0.233	0.18714787	0.220702022	0.176	0.193616074	0.240632926	0.318947649	0.346	0.397257848	0.567	0.646537349	0.73611258	1.183633953	1.143570958	1.37542134	1.501	1.634216893	1.818921437	2.044	1.645242948	2.043799494	1.413084251	1.946755996	1.913380729	2.126985899	1.619678759	1.77661849	1.37833194	1.135046387	1.664468552	1.135083458	1.222215869	1.040256537	1.003982709	1.12540027	0.90466674
ks56_24	PF11_0485	hypothetical protein	0.535	0.457954861	0.378961313	0.408599216	0.277650192	0.246054281	0.23	0.223802077	0.18740836	0.205017374	0.184	0.134230203	0.283352917	0.339	0.467204001	0.327073881	0.489929877	0.785	1.019875208	1.091	0.801669156	0.966206213	1.576073501	1.228339211	1.409847903	1.92	1.666668275	1.75616905	1.954	1.637720125	1.45288922	1.238710637	1.363883431	1.105365229	1.378711195	0.94214215	0.667213098	0.625210415	0.426495375	0.389722872	0.515947039	0.537353534	0.560314774	0.457293488	0.465769696	0.409145776
m2511_7	PF13_0061	ATP synthase gamma chain, mitochondrial precursor, putative	0.509	0.573024747	0.522329452	0.62365141	0.41891083	0.333568438	0.312	0.298402781	0.425573159	0.451654831	0.347	0.354935633	0.535380366	0.559	0.574113722	0.610927285	0.738730987	0.852	1.116105355	1.386	1.160237274	1.40020396	1.864764641	1.702561259	1.781982166	2.023	1.781496153	1.636043193	1.751	1.533905063	1.875906	1.315204664	1.262890633	1.133376457	1.168565776	0.880797591	0.635814848	0.579784052	0.462889653	0.355833935	0.557222777	0.553158043	0.548832891	0.571903416	0.53500574	0.493247927
m36754_6	PF13_0327	hypothetical protein	0.671	0.619517617	0.561734714	0.565460807	0.360458149	0.404594406	0.278	0.223802077	0.255083605	0.229681122	0.328	0.09034725	0.115334604	0.25	0.351034349	0.126157071	0.224688198	0.437	0.389033032	0.551	0.545283683	0.501342252	1.087102839	0.970835789	1.149189917	1.491	1.417042416	1.648593606	2.062	1.86340499	2.166671376	1.862178438	1.903473417	1.759319099	1.686073403	1.297391081	1.558138831	1.444080582	0.995155875	1.210878135	1.001544211	0.956173232	1.055182968	1.064725994	1.063717301	0.677363554
m38913_3	PF13_0353	NADH-cytochrome b5 reductase, putative	0.836	0.721801953	0.73360875	0.683107047	0.501718769	0.509865055	0.353	0.465366242	0.37351529	0.357624278	0.2	0.286529854	0.334612739	0.152	0.334198185	0.237128556	0.352924877	0.455	0.34379665	0.499	0.524847143	0.44522185	0.903964297	0.944445695	1.27951891	1.327	1.468631778	1.646800705	1.848	1.937880989	1.656425028	1.613778364	1.719762756	1.780866159	1.800965984	1.45853492	1.146036619	0.982644314	0.895071628	0.797693637	0.793951403	0.808664432	0.904770554	1.41199396	1.159388882	1.095601409
m5949_2	PF13_0359	mitochondrial carrier protein, putative	0.388	0.493986864	0.410820908	0.350408614	0.254512684	0.228297789	0.162	0.211960708	0.089799841	0.229681122	0.22	0.194891916	0.37732924	0.264	0.484040165	0.525654436	0.879024065	0.651	0.79204824	1.271	1.306079815	1.750021188	1.408271751	1.984055657	2.55985744	1.946	1.868032975	1.752583248	2.097	1.381191562	1.36565954	1.215680163	1.679365706	1.07519932	1.067420968	0.712329017	0.397711331	0.491322157	0.375315945	0.372778423	0.456461352	0.454379833	0.4500889	0.609724674	0.54633524	0.537572057
n132_54	PF14_0373	ubiquinol cytochrome c oxidoreductase, putative	0.855	0.59975812	0.626292252	0.607206226	0.411604231	0.421082556	0.284	0.32682208	0.305840044	0.235847048	0.176	0.13035818	0.165170539	0.131	0.120378693	0.106299009	0.150157474	0.235	0.228649438	0.325	0.386436136	0.43306242	0.740673342	0.775709023	1.029516858	1.324	1.485273482	1.585841326	1.331	2.041696052	2.544666544	2.626296845	1.936175879	2.642749436	2.119130097	1.697503835	1.403763993	1.237271045	0.832518964	0.998420451	1.002758188	0.894272223	0.920845156	0.683075022	0.883703602	0.778513463
n134_91	PF14_0597	cytochrome c1 precursor, putative	0.553	0.57186244	0.578502898	0.449079601	0.405515417	0.49084022	0.384	0.299586904	0.313648723	0.257427821	0.451	0.256844326	0.296167878	0.514	0.637249437	0.433372882	0.629126961	0.747	0.628374719	0.689	0.882486339	1.009231856	0.990571725	1.400274737	1.388536231	1.428	1.255617727	1.371586834	1.237	1.822781782	2.199499812	1.506028603	1.909244474	1.651583674	1.721424985	1.140825187	0.978579262	0.879837218	0.766554382	0.675172087	0.70411592	0.563694408	0.494868159	0.351852406	0.39779251	0.409145776
n136_4	PF14_0248	ubiquinol-cytochrome c reductase hinge protein, putative	0.576	0.677633731	0.48208574	0.561665779	0.398208818	0.294250464	0.304	0.361162098	0.256385055	0.237388535	0.241	0.252972293	0.303287291	0.23	0.341774444	0.23596045	0.341964487	0.464	0.47292599	0.493	0.45796397	0.61919508	0.959898249	0.915656485	1.112304398	1.181	1.283076658	1.772305372	1.913	1.418805766	1.821504756	1.39169879	1.729381107	2.220426711	2.07101266	1.450294552	1.381523609	1.257593467	1.165753998	0.881112595	0.769671566	0.804713275	0.636095067	0.668175722	0.717537081	0.598943943
n138_34	PF14_0288	cytochrome c oxidase subunit II precursor, putative	0.693	0.568375449	0.658151872	0.609736258	0.398208818	0.362739823	0.301	0.284193114	0.261590854	0.292881956	0.227	0.14713695	0.210734835	0.473	0.307260293	0.10980337	0.220304045	0.331	0.422754719	0.481	0.561075506	0.529402426	1.014027798	0.881269398	1.048369477	1.322	1.332169646	1.722103505	1.885	1.576785135	2.492141182	1.623648539	1.808251675	2.251669768	2.035661079	1.630665807	1.763535893	1.243248194	0.982645369	1.075322309	0.938416591	1.002269693	0.787655584	0.837798376	0.940351213	0.955809979
n148_7	PF14_0721	cytochrome c oxidase assembly protein, putative	0.46	0.433546101	0.620423408	0.299808085	0.275214659	0.266347402	0.4	0.290113816	0.195217058	0.226598148	0.503	0.166497066	0.308982818	0.519	0.972289371	0.510468885	0.765035935	1.184	1.353802103	1.499	1.360886876	1.630297649	2.519732865	2.022441335	2.280347031	2.592	1.845566694	2.203503546	2.246	1.46093361	1.315948056	0.950829667	1.105149611	0.859728468	0.934852598	0.748952637	0.549469603	0.46860894	0.343470926	0.334979196	0.481955239	0.420136725	0.443199804	0.652130338	0.513605486
opfl0029	PFL1725w	ATP synthase beta chain, mitochondrial precursor, putative	0.41	0.320800864	0.256553455	0.278302858	0.188753421	0.082440862	0.047	0.08170552	0.045550645	0.067825296		0.103253998	0.168018313	0.12	0.377972242	0.393656791	0.505274435	0.977	1.078271271	1.204	1.490008506	1.546117017	2.00369732	1.578607782	1.781982166	1.722	2.081047026	2.139854869	1.91	1.78441526	1.68737747	1.394988816	1.043592097	0.892049122	0.850401605	0.629925941	0.507605283	0.573806867	0.404886283	0.388419468	0.297428291	0.221263221	0.40416147	0.442394222	0.410380868	0.355729501
opfm60514	PF13_0353	NADH-cytochrome b5 reductase, putative	0.842	0.750860044	0.749538535	0.594556108	0.49441217	0.471815423	0.324	0.418000696	0.390434116	0.346833891	0.208	0.318796717	0.350275474	0.165	0.26180259	0.244137296	0.356212987	0.459	0.38574313	0.639	0.494192361	0.678121522	1.08980923	1.079595019	1.253289227	1.39	1.469463903	1.715828299	2.043	2.022136677	1.598271908	1.74044592	1.793824149	1.663434608	1.441558437	1.321196332	0.767949223	0.926458996	0.726748117	0.75337735	0.790309471	0.788908727	0.955290772	1.198819558	1.095188196	1.097874479
opfm60522	MAL13P1.47	mitochondrial ATP synthase delta subunit, putative	0.267	0.330099459	0.308534881	0.247942542	0.197277769			0.174068286	0.134049041	0.141816528	0.079	0.136811548	0.267690183	0.153	0.408277377	0.570043054	0.816549805	0.93	1.351334645	1.996	2.203429057	2.18869552	2.548602043	2.167187031	2.858220664	1.921	2.253288842	2.06096616	2.028	1.499300042	1.742716712	1.084899928	1.21095147	1.043956006	1.102772549	0.7306408	0.715618755	0.647923597		0.603483922	0.444321434	0.471501408	0.346752156	0.471046704	0.577806172	0.384142407
Organellar Translation machinery
oligo_ID	ORF_ID	Manual annotation	TP 1	TP 2	TP 3	TP 4	TP 5	TP 6	TP 7	TP 8	TP 9	TP 10	TP 11	TP 12	TP 13	TP 14	TP 15	TP 16	TP 17	TP 18	TP 19	TP 20	TP 21	TP 22	TP 24	TP 25	TP 26	TP 27	TP 28	TP 30	TP 31	TP 32	TP 33	TP 34	TP 35	TP 36	TP 37	TP 38	TP 39	TP 40	TP 41	TP 42	TP 43	TP 44	TP 45	TP 46	TP 47	TP 48
b272	PFB0390w	ribosome releasing factor, putative	0.379	0.481201313	0.368061999	0.349143579	0.266690312	0.246054281	0.123	0.182357251	0.104115758	0.172646213	0.214	0.252972293	0.410078574	0.271	0.490774651	0.449726574	0.731058675	0.768	1.057709291	1.076	1.168597729	1.378691139	1.999186632	1.761739155	2.318052268	1.555	1.88966723	1.960562426	2.096	1.265340037	1.298126899	0.91546145	1.314829796		1.156781838	0.762686474	0.549469603	0.580979468	0.361668065	0.503120516	0.485597207	0.492574099	0.378901395	0.632646632	0.54255874	0.394371055
b391	PFB0585w	Leu/Phe-tRNA protein transferase, putative	1.042	1.01703175	0.520652603	0.717262335	0.415257513	0.516206654	0.297	0.241564147	0.248576377	0.172646213	0.167	0.09034725	0.088280807	0.159	0.196141493	0.067751016	0.117276281	0.296	0.180945599	0.344	0.377146787	0.418096977	0.701880477	0.763713487	0.804105104	1.121	1.105842291	1.46930127	1.513	1.818268053	2.075690044	2.283307211	2.402666238	1.89614303	1.857921257	1.57573035	1.733445887	1.66284456	1.301095285	1.283869704	1.138725462	1.07075599	1.25496736	1.061287673	1.092670479	0.848977428
b437	PFB0645c	Ribosomal protein L13, putative	0.741	0.605569794	0.580179696	0.488295027	0.453008219	0.481961974	0.39	0.500890383	0.456807911	0.368414665	0.423	0.373005081	0.488392205	0.623		0.534999423	0.687217052	0.914	1.082383667	1.211	1.25220173	1.434811597	1.525552546	1.822516335	1.737719386	1.676	1.572642528	1.579566012	1.36	1.231487244	2.024102567	0.9352018	1.063790565	1.180779937	1.158745788	0.838680448	0.752250059	0.732799174	0.62666387	0.659531003	0.759959602	0.707252092	0.460422578	0.52720555	0.601724067	0.687592202
d17715_11	PFD0600c	ribosomal protein, putative	0.451	0.504447731	0.648090932	0.571785866	0.388466723	0.455327236	0.368	0.390765556	0.331868979	0.320628679	0.394	0.283948498	0.45564287	0.537	0.771938849	0.627280978	1.000684506	1.167	1.218092836	1.571	1.450064403	1.467548465	2.061435677	1.549818571	1.734440712	2.191	1.8721935	1.807267421	2.119	1.226221286	1.535429028	1.009228357	0.987805524	0.872656743	0.892627072	0.6427442	0.600491788	0.54989827	0.410572883	0.559167596	0.613066459	0.563694408	0.460422578	0.618893485	0.524935024	0.364821647
e116_1	PFE1225w	50S ribosomal subunit protein L12, putative	0.48	0.462604158	0.436811633	0.427574393	0.376289058	0.305665357	0.196	0.214328971	0.163982325	0.1926855	0.172	0.176822468	0.266266317	0.317	0.368712337	0.252314143	0.370461519	0.469	0.392322958	0.595	0.588014604	0.568686702	1.097928727	1.070798289	1.222141435	1.424	1.703279985	1.751686745	1.912	2.083071667	1.920927835	1.588280322	1.678403825	1.666666692	1.507351547	1.102370357	0.790189608	0.714867726	0.573209793	0.595663381	0.547510849	0.588718217	0.509794591	0.645253764	0.563958993	0.494384463
e6534_1	MAL6P1.27	elongation factor G, putative	0.352	0.304528358	0.403275215	0.296013039	0.332449574	0.301860405	0.335	0.397870363	0.307141494	0.582680938	0.477	0.729231372	0.939763477	0.797	0.966396734	1.170457212	1.494998519	1.33	1.537215085	1.553	1.779835636	1.704189505	1.803417798	2.102411259	2.099198008	1.444	1.85471977	1.609149252	1.349	1.075012422	0.842281796	0.579051965	0.679056188	0.637793576	0.6137425	0.488925041	0.291742209	0.511644472	0.311625942	0.368868133	0.387263774	0.525500143	0.331825759	0.468754502	0.431781084	0.675090483
e804_1	PFE0960w	50S ribosomal subunit protein L14, putative	0.702	0.657874234	0.790620646	0.497150117	0.600357653	0.492108563	0.324	0.391949678	0.287619788	0.396161387	0.273	0.351063619	0.528260952	0.393	0.615362384	0.41818733	0.523907104	0.763	0.625907262	0.878	0.707846969	1.002684505	1.295501751	1.152367688	1.240174336	1.368	1.380430707	1.597495235	1.836	1.376677922	1.697694876	1.531526645	1.710144405	1.526610678	1.450396274	1.427404824	1.207524874	1.065128989	0.832518964	0.898057083	0.920206714	0.838956423	0.742876359	0.934070682	0.80313802	0.65804276
f11707_1	PF07_0062	GTP-binding translation elongation factor tu family protein, putative	0.379	0.371943032	0.360516306	0.382033909	0.321489694	0.299323758	0.215	0.32682208	0.23295902	0.240471509	0.147	0.233612168	0.271961843	0.306	0.479831124	0.484770205	0.620358623	0.853	1.032212396	1.216	1.267064577	1.315088057	2.077674456	2.039234962	2.020508665	2.144	1.72657849	1.928289783	1.842	1.786672125	1.737088954	1.146588742	1.05994327	0.906054736	0.886735161	0.709582228	0.515454826	0.631187565	0.433319315	0.559167596	0.517161017	0.39379585	0.43056975	0.539812613	0.453181338	0.403463168
f27464_2	PFI1575c	peptide release factor, putative	0.529	0.589297288	0.545804929	0.488295027	0.372635777	0.42615585		0.31261243	0.165283774	0.277467131	0.28	0.132939525	0.250603583	0.696	0.618729627	0.400665497	0.654335883	0.734	0.787935844	1.122	0.989313698	1.208459332	1.676213316	1.636186203	1.792638003	1.845	1.921286587	1.890638329	1.852	1.646747405	1.536367025	1.201697309	1.349455905	1.409178998	1.436648502	1.190266956	0.754866626	0.93124073	0.58230838	0.630855761	0.741749725	0.711203248	0.742876359	0.728918938	0.717537081	0.497794001
f30461_1	PF08_0011	leucine -- tRNA ligase	0.393	0.311502304	0.27751371	0.354203642	0.263037031	0.341178341	0.206	0.258142078	0.308442943	0.484025992	0.468	0.623396038	0.966817265	0.916	1.256820863	1.096865631	1.637483714	1.732	2.007673667	1.94	2.019500365	1.675193948	2.084891858	1.657778063	1.451651532	1.542	1.454486349	1.394894867	1.296	1.305211016	0.961401803	0.843902461	0.838720972	0.713208349	0.763986661	0.587808798	0.592642245	0.564243435	0.543639421	0.564381291	0.579074659	0.252872258	0.453533482	0.449270796	0.430522264	0.4261935
f3492_1	PF08_0014	plastid 50S ribosomal protein, putative	0.441	0.49747382	0.518975805	0.414924275	0.311747599	0.215614572	0.163	0.292482079	0.182202581	0.220432222	0.189	0.259425681	0.370209826	0.373	0.440266109	0.516309484	0.634607156	0.77	0.891568313	1.004	1.08685157	1.367467092	1.931524589	1.649781071	1.607390491	2.035	1.767350724	1.83685066	2.311	1.585812594	2.078503923	1.271611285	1.439868472	1.341305735	1.304080014	0.956791511	0.701227913	0.698131694	0.456065713	0.626945509	0.545082858	0.528134234	0.43056975	0.372482161	0.483393412	0.403463168
f64345_2	PFL1590c	elongation factor g, putative	0.752	0.819436991	1.028729068	0.96646993	0.938896078	1.071731281	0.924	0.944942098	0.956563564	1.032794306	0.885	0.713743241	0.830124378	0.825	1.059837484	0.871418257	0.991916169	1.138	1.603836039	1.17	1.624703774	1.669581869	1.474129389	1.869698647	1.759850874	1.617	1.562657525	1.397584272	1.324	1.261578625	1.561691709	0.856240204	1.099378554	1.024563627	1.085096759	0.733387589	0.64366443	0.643141863	0.667607441	0.771625242	0.878930904	0.629546535	0.77043281	0.519182857	0.562700135	0.703503424
i14670_5	PFI1575c	peptide release factor, putative	0.507	0.499798468	0.487954634	0.44654957	0.253294917	0.294250464	0.2	0.283008973	0.158776536	0.218890735	0.237	0.148427628	0.28192903	0.297	0.405751932	0.407674237	0.659816078	0.629	0.807675355	1.063	1.00789234	1.11211927	1.710495385	1.463451034	1.749195038	1.757	1.642537745	1.807267421	1.864	1.461685838	1.397549979	1.214857607	1.419669889	1.327300121	1.476909901	1.194844902	0.79149793	0.867882919	0.392375744	0.566988138	0.582716627	0.611107934	0.660206936	0.694536001	0.662148291	0.654633188
i1781_2	PFI1240c	prolyl-t-RNA synthase, putative	0.521	0.656711927	0.478732093	0.478174903	0.350716017	0.261274126	0.172	0.266431043	0.18610693	0.209641835	0.173	0.211670706	0.300439518	0.227	0.335881782	0.334082622	0.504178409	0.544	0.602877824	0.73	0.690197192	0.983977723	1.502998568	1.473047406	1.686899454	1.618	1.777335628	1.890638329	2.143	1.545189207	1.941562647	1.340702706	1.63031207	1.661279928	1.687055437	1.073071526	0.72477662	0.728017511	0.566385853	0.543526551	0.556008799	0.670374891	0.469608085	0.504283557	0.533746882
i6033_4	PFI0890c	large ribosomal subunit protein L3, prokaryotic (50S)-like, putative	0.586	0.512584019	0.658990271	0.43769448	0.438395057	0.49084022	0.273	0.286561394	0.364405162	0.300589369	0.629	0.316215381	0.508326578	0.502	0.892317492	0.440381622	0.498698214	1.047	1.065111565	0.973	1.077562249	0.994266386	1.085298434	1.393077387	1.513127398	1.41	1.445333372	1.567911996	1.472	1.427080817	1.749282354	1.19676227	1.391776718	1.343460415	1.39147705	1.177448752	0.969421397	0.723235778	0.611878684	0.847223619	0.76117358	0.582133008	0.655614183	0.487092089	0.54255874	0.595534372
i9302_5	PFI0375w	ribosomal protein L35 with long N-terminal extension, putative	0.617	0.739236766	0.525683048	0.550280658	0.454225967	0.53903644	0.35	0.465366242	0.46461657	0.445488883	0.364	0.423341412	0.444251817	0.381	0.371237781	0.336418834	0.366077351	0.415	0.435091907	0.502	0.592659265	0.633225167	0.765031671	0.970835789	1.20656749	1.15	1.303046663	1.495298601	1.54	1.428585454	1.913424084	1.603085634	1.859228958	1.548157737	1.62126221	1.264429828	0.924940549	0.86190577	0.639174375	0.72209526	0.628848382	0.699349857	0.599353109	0.496260865	0.642006858	0.62053774
j167_6	PF10_0332	ribosomal protein L27, putative	0.575	0.548615987	0.541612883	0.612266289	0.338538389	0.341178341	0.21	0.313796553	0.257686505	0.246637434	0.238	0.172950454	0.215006474	0.393	0.518554341	0.287357774	0.472393234	0.507	0.798628093	0.734	0.812816375	0.748272011	1.287382361	1.172360169	1.459848314	1.464	1.521053166	1.844918875	1.812	1.726489542	2.3448825	1.443517331	1.776511095	1.62895921	1.445486339	1.050181689	0.986428805	0.822456556	0.508382483	0.60609077	0.730823784	0.591352308	0.672837025	0.6028481	0.649559858	0.638721965
km765_1	PFL1540c	phenylalanyl-tRNA synthetase alpha chain, putative	0.42	0.525369535	0.458610262	0.408599216	0.366546963	0.436302439	0.22	0.309060027	0.351390704	0.371497639	0.385	0.456898953	0.603726809	0.519	0.676814453	0.75694241	0.916289468	0.918	1.033857335	1.45	1.071988723	1.330988799	1.78447252	1.772135264	1.866409042	1.971	1.955402021	1.816232033	1.847	1.831056833	1.445385581	1.372780897	1.283089216	1.09028221	1.124376241	0.811212719	0.490597875	0.570220585	0.384414497	0.604787327	0.502593107	0.634814717	0.620020465	0.577633905	0.620606642	0.41937439
ks1030_4	PF11_0414	hypothetical protein	0.884	0.755509272	0.883684157	0.703347221	0.555300384	0.147125232	0.23	0.410895889	0.481535396	0.417742161	0.534	0.366551712	0.437132404	0.532	0.776989689	0.588732993	0.910809208	1.043	1.449209731	1.365	1.442632924	1.357178317	2.176009867	1.548219192	1.689358508	1.99	1.268099104	1.679969746	1.378	1.282642547	1.266236572	0.99771317	1.319638972	1.105365229	1.349251466	1.086805363	1.292561836	0.89657325	0.5629739	0.590449725	0.732037761	0.485988851	0.777321906	0.891665019	0.6294185	0.538708592
ks509_4	PF11_0181	tyrosine --tRNA ligase, putative	0.71	0.690419247	0.427589092	0.363058732	0.305658748	0.273957343	0.163	0.283008973	0.251179276	0.373039126	0.383	0.507235284	0.676344892	0.661	0.858645164	0.953186718	1.219892559	1.287	1.594788729	1.719	1.757541199	1.775275322	2.207585544	2.049631071	2.120509485	1.933	1.87385775	1.538328757	1.679	1.039655083	1.073018282	0.783858708	0.899316662	0.744451598	0.708013363	0.570412594	0.487981348	0.448286625	0.481086792	0.492693127	0.489239176	0.553158043	0.439755222	0.559296318	0.522417344	0.453469872
ks828_3	PF11_0386	30S ribosomal protein S14, putative	0.501	0.46027951	0.420881798	0.416189272	0.34828052	0.281567266	0.228	0.214328971	0.179599682	0.154148402	0.133	0.100672652	0.175137737	0.195	0.286215063	0.205589295	0.327715955	0.426	0.430979511	0.533	0.678121108	0.72395315	1.215209523	1.255529042	1.204108436	1.563	1.477784755	1.758858455	1.984	2.109401457	2.70787039	2.204345615	2.057367145	1.818573513	1.652685773	1.179279909	1.180051435	0.924068165	0.668744747	0.810727835	0.636132319	0.638765874	0.585574849	0.782785649	0.674736649	0.54211813
l2_267	PFL0770w	seryl-tRNA synthetase, putative	0.33	0.450980949	0.468671203	0.643891621	0.448137153	0.531426499	0.378	0.603910369	0.525784606	0.840108806	0.69	0.897019116	1.260137326	0.894	1.152436486	1.08868875	1.10700039	1.386	1.175323936	1.89	1.505800441	1.280480421	1.758309841	1.350693308	1.582800144	1.465	1.607590186	1.681762754	1.688	1.409026078	0.935139121	1.008405802	1.069561621	0.773540166	0.952528388	0.680283343	0.376779152	0.591738351	0.368492005	0.353227088	0.432181516	0.351650467	0.46386716	0.679636701	0.652077574	0.572804073
m21508_6	MAL13P1.281	glutamate--tRNA ligase, putative	0.685	0.649738016	0.630484298	0.581905991	0.499283236	0.616404008	0.465	0.57785935	0.579143906	0.664379595	0.604	0.62855871	0.797375043	0.637	0.782040578	0.800162888	0.964515195	0.972	0.990265917	1.222	1.439846106	1.122408045	1.580584297	1.413869605	1.639358	1.41	1.526877842	1.548189872	1.443	1.210423323	1.186510532	0.916283907	0.999347637	0.935143241	0.812104098	0.7306408	0.634506604	0.728017511	0.525442316	0.646496805	0.835227212	0.7138373	0.621168636	0.755279218	0.730125439	0.664861836
m8032_4	MAL13P1.164	elongation factor tu, putative	0.329	0.339398019	0.327818312	0.309928191	0.238681738	0.18390654	0.407	0.183541391	0.127541803	0.1926855	0.195	0.145846272	0.230669209	0.381	0.530339666	0.452062821	0.693793338	0.814	1.203288289	1.211	1.631206387	1.264579678	2.149847187	1.78493049	1.960672135	2.186	2.229158311	2.044829731	2.183	1.661040822	1.511042228	1.097237671	1.003194931	1.068735151	1.030105436	0.842342815	0.665904853	0.590542899	0.462889653	0.517458156	0.509877044	0.501793399	0.475349009	0.492822578	0.528711523	0.37391376
n127_16	PF14_0166	lysine -- tRNA ligase, putative	0.293	0.316151601	0.361354705	0.288422964	0.275214659			0.27945657		0.413117722	0.649	0.659534896	0.998142649	0.882	1.383092193	1.330489887	1.606794597	1.641	1.880189291	2.596	1.866226455	2.060554084	2.185031458	1.493839624	1.846736804	1.803	1.949577444	1.683555655	1.659	1.308972427	1.158371968	0.989487909	0.82621715	0.921137691	0.923068718	0.598795846	0.484056576	1.024484359	0.378727898	0.387116025	0.316852182	0.308188059	0.497164536	0.52720555	0.623124321	0.481882778
n131_10	PF14_0132	ribosomal protein S9, putative	0.397	0.438195399	0.306858057	0.265652722	0.216761996	0.188979834	0.198	0.127886907	0.098909969	0.121777242	0.177	0.067115101	0.128149565	0.315	0.332514564	0.231287957	0.344156571	0.503	0.74023198	0.651	0.886202078	1.003619777	1.539987135		1.859851695	1.765	1.987021378	1.871812709	2.007	1.966467824	1.859960837	1.369490774	1.709182524	1.477052389	1.593766549	0.926577048	0.48536482	0.71367231	0.413984836	0.553953941	0.622778423	0.574230734	0.386938696	0.445832509	0.414157368	0.443241224
n134_74	PF14_0606	hypothetical protein, conserved	0.9	1.192542399	0.542451282	0.960144871	0.792764392		0.358	0.852579394	0.596062732	0.602720248	0.606	0.570478352	0.785983948	0.577	0.782040578	0.724235026	0.825318143	1.912	1.444274915	1.245	1.352526421	1.041968725	1.662680929	1.26192656	1.150829352	1.344	1.318024217	1.42537461	1.541	1.284147094	1.485717544	1.455032617	1.271547218	1.191553466	1.20391724	1.022714015	1.14996143	1.098601124	0.541364808	0.836796307	0.797593407	0.586084126	0.732542681		0.765372871	0.676227053
n135_6	PF14_0642	hypothetical protein	0.772	0.739236766	0.623777055	0.719792404	0.696561041	0.547914686	0.489	0.570754508	0.73922192	0.590388351	0.601	0.642756145	0.646443331	0.542	0.670921765	0.513973237	0.665296273	0.738	0.813432738	0.814	0.842542236	0.82122854	1.288284456	1.217943102	1.237715282	1.428	1.649194446	1.753479645	1.965	1.887478094	1.980956725	1.555379674	1.756312512	1.577246242	1.612424257	1.030954383	0.85821924	0.742362641	0.578896393	0.672565201	0.600926541	0.669057865	0.608538547	0.636084953	0.625642	0.656906258
n137_7	PF14_0658	translation initiation factor EF-1, putative	0.43	0.549778294	0.44016523	0.657806736	0.404297633	0.422350898	0.429	0.550624174	0.721001664	0.736829329	0.791	0.835066744	0.936915661	0.776	0.885583107	0.927488109	1.016029065	0.95	1.104590685	1.301	1.065486109	1.244937512	1.597725385	1.433862086	1.469684433	1.684	1.372109854	1.478265882	1.826		1.45288922	1.376893478	1.399471421	0.984701529	1.131250127	0.672043085	0.586100946	0.492517573	0.325273821	0.447073396	0.417613606	0.447794625	0.507498214	0.568465095	0.553888277	0.517114795
n138_35	PF14_0289	ribosomal protein L17, putative	0.542	0.511421677	0.438488432	0.3605287	0.305658748	0.152198517	0.107	0.239195884	0.204327186	0.220432222		0.166497066	0.25629913	0.115	0.339249025	0.401833638	0.567748727	1.001	1.127620122	1.48	1.138871813	1.518056844	2.742566366	1.848906429	2.197559394	2.357	2.066069571	2.08517059	2.183	1.490272583	1.662052674	0.930266762	1.053210448	0.885585017	0.966276219	0.562172281	0.450041799	0.476976956	0.313900588	0.331068945	0.388477751	0.431990116	0.352493115	0.519182857	0.485911091	0.47847324
n141_51	PF14_0212	hypothetical protein	1.037	1.063524655	0.887037754	0.697022162	0.633237257	0.63796549	0.545	0.545887613	0.36961096	0.416200697	0.254	0.203926659	0.233516982	0.156	0.335881782	0.275676558	0.425263533	0.502	0.583960782	0.677	0.762653974	1.021391287	1.000495411	1.293114887	1.404110175	1.218	1.500251036	1.37606914	1.552	1.537666385	1.83463604	1.708367729	1.978496577	2.079293163	2.321419713	1.840335891	1.575146239	1.650890261	0.90530752	1.041433411	0.881358931	0.948270998	0.986291805	0.742672154	0.903844959	0.827383631
n166_3	PF14_0270	ribosomal protein L15, putative	0.435	0.47306506	0.505561218	0.349143579	0.339756173	0.282835589	0.266	0.319717273	0.213437314	0.365331713	0.234	0.374295739	0.498359392	0.373	0.414170039	0.533831282	0.75955574	0.582	0.751746699	0.793	0.923359418	1.077511634	1.607649071	1.455454042	1.842638315	1.405	1.984525102	2.003592476	2.264	1.563244126	1.628286353	1.399101397	1.500464105	1.502908809	1.393441001	0.829524557	0.701227913	0.628796733	0.473125546	0.556560749	0.546296836	0.546572834	0.48338631	0.507721844	0.563958993	0.550073741
opfblob0138	PFI1575c	peptide release factor, putative	0.558	0.531181139	0.434296386	0.309928191	0.21189093	0.227029466	0.137	0.197751041	0.167886654	0.161855815	0.12	0.152299651	0.203615422	0.151	0.262644413	0.307215836	0.514042773	0.596	0.728717262	1.011	1.037618146	1.253355631	1.950469867	1.691365508	1.863949988	1.944	1.962890847	2.068137764	2.349	2.027402635	1.474462141	1.415551721	1.739961339	1.33591897	1.305062048	1.135331609	0.523304408	0.810502186	0.4651643	0.689509688	0.560864781	0.590035282	0.724505346	0.73579558	0.715019439	0.704639925
opfi17668	PFI0890c	large ribosomal subunit protein L3, prokaryotic (50S)-like, putative	0.742	0.659036541	0.543289682	0.755212765	0.57113133	0.459132187	0.344	0.517468314	0.704082838	0.534894952	0.354	0.493037849	0.565281969	0.446	0.637249437	0.575883654	0.579805143	0.795	0.824947457	0.862	0.828608254	1.219683379	1.112363316	1.217143364	1.300010866	1.432	1.41288199	1.669212234	1.453	1.460181292	1.93593489	1.54139682	1.852496135	1.34453782	1.370855275	1.143571867	0.634506604	0.869078335	0.653959561	0.702543886	0.517161017	0.599254582	0.571796623	0.598263695	0.774184767	0.693274776
opfi17701	PFI1240c	prolyl-t-RNA synthase, putative	0.475	0.505610073	0.468671203	0.33396343	0.359240364	0.271420696	0.179	0.203671743	0.098909969	0.158772852	0.174	0.126486147	0.189376574	0.188	0.346825308	0.303711449	0.363885266	0.542	0.698285501	0.676	0.815603193	1.062546275	1.16559077	1.685767632	2.202477503	1.569	1.960394572	2.19184953	2.08	1.645995177	2.072876166	1.718238002	1.894816948	1.870286481	1.721424985	1.083142941		0.730408343	0.547051408	0.590449725	0.492881144	0.709886144	0.485682687	0.554711913	0.504793628	0.500067037
opfk12911	PF11_0181	tyrosine --tRNA ligase, putative	0.799	0.619517617	0.455256616	0.363058732	0.260601498	0.289177188	0.306	0.298402781	0.335773308	0.394619923	0.528	0.513688652	0.697703174	0.662	1.001752758	1.012760888	1.173858818	1.274	1.635912689	2.009	1.875515777	1.892192822	2.337496632	2.219167576	2.231985958	1.735	1.793145306	1.627078581	1.564	1.075764651	1.113350245	0.852127623	0.814675095	0.734755408	0.921104767	0.636335043	0.453966571	0.670636778	0.431044668	0.501817073	0.460103357	0.541304691	0.338714855	0.530643836	0.591653388	0.683046128
opfl0061	PFL1150c	ribosomal protein L24, putative	0.296	0.283606571	0.200379984	0.240352467	0.180229074	0.126832102	0.112	0.259326218	0.3240603	0.30521383	0.315	0.415597346	0.696279265	0.55	0.89315934	0.827029673	1.16399452	1.428	1.667166919	2.11	2.012997862	1.924929802	2.582884004	1.97765814	1.879523933	1.804	1.817275837	1.723896406	1.772	1.343577448	1.292499254	0.893253434	0.796400217	0.554837295	0.589192823	0.444976741	0.535078761	0.362215597	0.228601527	0.337586043	0.307140218	0.275261995	0.241119052	0.297985729	0.27316762	0.275036871
opfl0064	PFL1895w	ribosomal protein L23, putative	0.676	0.430059146	0.524844649	0.369383791	0.294698886	0.266347402	0.237	0.232091042	0.253782156	0.235847048	0.28	0.176822468	0.244908056	0.31	0.309785713	0.414682942	0.516234825	0.806	0.903905501	1.451	1.348810736		2.241867505	1.757740563	1.783621601	2.216	2.009487658	2.040347533	1.722	1.651261135	1.618906832	1.080787347	1.055134095	1.010558077	0.812104098	0.713244596	0.584792663	0.710085992	0.518618376	0.681689185	0.517161017	0.554475108	0.556870226	0.5879488	0.662148291	0.687592202
opfn0270	PF14_0289	ribosomal protein L17, putative	0.579	0.564888494	0.383153359	0.451609633	0.297134419	0.242249311		0.298402781	0.339677677	0.368414665	0.222	0.320087395	0.425741309		0.558119357	0.538503776	0.732154701	1.505	1.108703081	1.663	1.443561901	1.353437005	2.738055677	1.787329416	2.016410371	2.185	2.330672984	2.242948008	1.946	1.712948354	1.497910944	0.965634978	0.945484769	0.827407879	0.837635749	0.509068035	0.563860484	0.503276456	0.424220728	0.404060513	0.404259674	0.305553967	0.400716922	0.3323687	0.436816443
