# Supplementary material for: The Transcriptome of the Intraerythrocytic Developmental Cycle of Plasmodium falciparum
Source: PLoS Biol. 2003 Aug 18;1(1):e5. doi: 10.1371/journal.pbio.0000005 (PMC176545; doi:10.1371/journal.pbio.0000005)
Supplement: Table S3 — This table contains the regions of coregulation found in the chromosomes of P. falciparum determined by calculating the Pearson correlation between expression profiles for contiguous ORFs. The cutoff was 70% pairwise correlation of greater than 0.75 for each group. Only groups of two ORFs or more are listed. (6 KB TXT). [file pbio.0000005.st003.txt]

TABLE S3: Coregulation along the chromosomes of P. falciparum
Bozdech & Llinas et al.
This table contains the regions of coregulation found in the chromosomes of P. falciparum determined
by calculating the Pearson correlation between expression profiles for contiguous ORFs.
The cutoff was 70% pair-wise correlation of greater than 0.75 for each group.
Two independent calculations were used to examine both strand dependent and independent coregulation.
Column 1: Starting ORF (PlasmoDB ID)
Column 2: Number of coregulated ORFs in group
Starting ORF	Number of coregulated ORFs
PFB0330c	7
PFD0660w	5
PFB0279w	4
PFB0900c	4
PFC0285c	4
PFD0585c	4
PFD0670c	4
PF07_0062	4
PFI0230c	4
PF10_0325	4
PF11_0108	4
PF11_0436	4
PFL1225c	4
PF14_0252	4
PFB0145c	3
PFB0550w	3
PFB0600c	3
PFC0275w	3
PFC0310c	3
PFC0570c	3
PFD0100c	3
PFD1100c	3
PFE0360c	3
PFE0755c	3
MAL6P1.56	3
MAL7P1.111	3
PF07_0121	3
MAL8P1.64	3
PF10_0021	3
PF10_0064	3
PF10_0188	3
PF10_0299	3
PF11_0038	3
PF11_0423	3
PF11_0506	3
PFL0085c	3
PFL1505c	3
MAL13P1.26	3
PF13_0054	3
MAL13P1.112	3
PF13_0141	3
PF13_0187	3
PF13_0197	3
PF13_0241	3
PF14_0036	3
PF14_0207	3
PF14_0211	3
PF14_0240	3
PF14_0443	3
PF14_0635	3
PF14_0686	3
PFA0215w	2
PFA0285c	2
PFA0340w	2
PFA0440w	2
PFA0495c	2
PFB0105c	2
PFB0195c	2
PFB0310c	2
PFB0315w	2
PFB0370c	2
PFB0385w	2
PFB0460c	2
PFB0475c	2
PFB0500c	2
PFB0530c	2
PFB0545c	2
PFB0665w	2
PFB0710c	2
PFB0750w	2
PFB0826c	2
PFB0835c	2
PFB0860c	2
PFB0890c	2
PFB0921c	2
PFC0075c	2
PFC0100c	2
PFC0145c	2
PFC0261c	2
PFC0270w	2
PFC0375c	2
PFC0390w	2
PFC0395w	2
PFC0595c	2
PFC0700c	2
PFC0705c	2
PFC0765c	2
PFC0785c	2
PFC0865w	2
PFC1011c	2
PFC1025w	2
PFC1045c	2
PFD0170c	2
PFD0265w	2
PFD0280w	2
PFD0380c	2
PFD0390c	2
PFD0450c	2
PFD0460c	2
PFD0470c	2
PFD0510c	2
PFD0530c	2
PFD0550c	2
PFD0705c	2
PFD0715c	2
PFD0725c	2
PFD0775c	2
PFD0790c	2
PFD0795w	2
PFD0840w	2
PFD0875c	2
PFD0915w	2
PFD0935c	2
PFD0960c	2
PFD0970c	2
PFD1035w	2
PFD1055w	2
PFD1130w	2
PFE0075c	2
PFE0190c	2
PFE0200c	2
PFE0235c	2
PFE0285c	2
PFE0395c	2
PFE0415w	2
PFE0445c	2
PFE0490w	2
PFE0595w	2
PFE0640w	2
PFE0660c	2
PFE0745w	2
PFE0810c	2
PFE1005w	2
PFE1045c	2
PFE1195w	2
PFE1240w	2
PFE1295c	2
PFE1335c	2
PFE1400c	2
PFE1410c	2
PFE1530c	2
MAL6P1.27	2
MAL6P1.34	2
MAL6P1.63	2
MAL6P1.72	2
MAL6P1.75	2
MAL6P1.83	2
MAL6P1.90	2
MAL6P1.110	2
MAL6P1.300	2
MAL6P1.245	2
MAL6P1.229	2
MAL6P1.215	2
MAL6P1.203	2
MAL6P1.198	2
MAL6P1.176	2
MAL6P1.154	2
MAL6P1.140	2
PF07_0003	2
MAL7P1.7	2
PF07_0007	2
MAL7P1.15	2
MAL7P1.21	2
PF07_0038	2
PF07_0043	2
PF07_0061	2
PF07_0066	2
PF07_0067	2
MAL7P1.84	2
PF07_0079	2
MAL7P1.137	2
MAL7P1.146	2
MAL7P1.150	2
PF07_0112	2
PF07_0118	2
PF07_0129	2
MAL8P1.4	2
MAL8P1.12	2
PF08_0009	2
MAL8P1.14	2
PF08_0010	2
PF08_0011	2
MAL8P1.18	2
MAL8P1.22	2
PF08_0029	2
MAL8P1.34	2
MAL8P1.40	2
MAL8P1.55	2
PF08_0057	2
PF08_0075	2
MAL8P1.98	2
MAL8P1.99	2
PF08_0092	2
PF08_0093	2
PF08_0114	2
MAL8P1.133	2
MAL8P1.139	2
MAL8P1.142	2
MAL8P1.150	2
MAL8P1.152	2
MAL8P1.154	2
PFI0165c	2
PFI0320w	2
PFI0330c	2
PFI0365w	2
PFI0475w	2
PFI0525w	2
PFI0565w	2
PFI0645w	2
PFI0680c	2
PFI0725c	2
PFI0745w	2
PFI0845w	2
PFI0860c	2
PFI0865w	2
PFI0920c	2
PFI0970c	2
PFI1070c	2
PFI1155w	2
PFI1400c	2
PFI1560c	2
PFI1615w	2
PFI1645c	2
PFI1735c	2
PF10_0030	2
PF10_0051	2
PF10_0053	2
PF10_0054	2
PF10_0080	2
PF10_0114	2
PF10_0116	2
PF10_0121	2
PF10_0122	2
PF10_0149	2
PF10_0152	2
PF10_0164	2
PF10_0209	2
PF10_0211	2
PF10_0231	2
PF10_0233	2
PF10_0252	2
PF10_0274	2
PF10_0311	2
PF10_0324	2
PF10_0334	2
PF10_0335	2
PF10_0336	2
PF10_0345	2
PF10_0367	2
PF11_0047	2
PF11_0061	2
PF11_0070	2
PF11_0074	2
PF11_0078	2
PF11_0105	2
PF11_0124	2
PF11_0157	2
PF11_0166	2
PF11_0172	2
PF11_0191	2
PF11_0193	2
PF11_0215	2
PF11_0230	2
PF11_0254	2
PF11_0259	2
PF11_0264	2
PF11_0265	2
PF11_0274	2
PF11_0277	2
PF11_0312	2
PF11_0445	2
PF11_0464	2
PF11_0484	2
PF11_0504	2
PF11_0512	2
PFL0035c	2
PFL0040c	2
PFL0050c	2
PFL0060w	2
PFL0155c	2
PFL0165c	2
PFL0225c	2
PFL0280c	2
PFL0300c	2
PFL0330c	2
PFL0485w	2
PFL0520c	2
PFL0595c	2
PFL0680c	2
PFL0720w	2
PFL0785c	2
PFL0825c	2
PFL0845w	2
PFL0855c	2
PFL1005c	2
PFL1070c	2
PFL1135c	2
PFL1150c	2
PFL1170w	2
PFL1405w	2
PFL1650w	2
PFL1710c	2
PFL1815c	2
PFL1895w	2
PFL1920c	2
PFL1925w	2
PFL1940w	2
PFL2050w	2
PFL2260w	2
PFL2440w	2
PF13_0013	2
MAL13P1.14	2
MAL13P1.21	2
PF13_0024	2
MAL13P1.35	2
PF13_0044	2
PF13_0048	2
MAL13P1.55	2
PF13_0080	2
PF13_0098	2
MAL13P1.89	2
PF13_0115	2
PF13_0117	2
MAL13P1.118	2
MAL13P1.123	2
PF13_0129	2
PF13_0132	2
PF13_0136	2
MAL13P1.134	2
MAL13P1.140	2
MAL13P1.142	2
PF13_0147	2
PF13_0154	2
PF13_0157	2
MAL13P1.160	2
MAL13P1.164	2
PF13_0170	2
MAL13P1.170	2
PF13_0177	2
MAL13P1.171	2
PF13_0199	2
PF13_0204	2
MAL13P1.188	2
PF13_0213	2
MAL13P1.193	2
PF13_0217	2
MAL13P1.204	2
PF13_0224	2
MAL13P1.212	2
PF13_0234	2
PF13_0282	2
PF13_0286	2
PF13_0309	2
MAL13P1.283	2
PF13_0310	2
PF13_0315	2
MAL13P1.293	2
MAL13P1.294	2
PF13_0318	2
PF13_0330	2
PF13_0334	2
MAL13P1.318	2
MAL13P1.328	2
MAL13P1.329	2
MAL13P1.341	2
MAL13P1.344	2
PF14_0022	2
PF14_0027	2
PF14_0045	2
PF14_0055	2
PF14_0060	2
PF14_0063	2
PF14_0075	2
PF14_0082	2
PF14_0086	2
PF14_0088	2
PF14_0089	2
PF14_0090	2
PF14_0096	2
PF14_0124	2
PF14_0127	2
PF14_0132	2
PF14_0143	2
PF14_0145	2
PF14_0156	2
PF14_0172	2
PF14_0174	2
PF14_0176	2
PF14_0177	2
PF14_0228	2
PF14_0234	2
PF14_0239	2
PF14_0248	2
PF14_0309	2
PF14_0321	2
PF14_0326	2
PF14_0328	2
PF14_0333	2
PF14_0335	2
PF14_0347	2
PF14_0351	2
PF14_0359	2
PF14_0362	2
PF14_0364	2
PF14_0386	2
PF14_0390	2
PF14_0416	2
PF14_0419	2
PF14_0420	2
PF14_0428	2
PF14_0432	2
PF14_0436	2
PF14_0456	2
PF14_0462	2
PF14_0477	2
PF14_0485	2
PF14_0489	2
PF14_0509	2
PF14_0511	2
PF14_0549	2
PF14_0584	2
PF14_0617	2
PF14_0619	2
PF14_0641	2
PF14_0656	2
PF14_0661	2
PF14_0665	2
PF14_0669	2
PF14_0671	2
PF14_0673	2
PF14_0689	2
PF14_0699	2
PF14_0733	2
