# Supplementary material for: The Transcriptome of the Intraerythrocytic Developmental Cycle of Plasmodium falciparum
Source: PLoS Biol. 2003 Aug 18;1(1):e5. doi: 10.1371/journal.pbio.0000005 (PMC176545; doi:10.1371/journal.pbio.0000005)
Supplement: Table S4 — This table contains all of the intensity data from CGH of gDNA derived from the 3D7 and HB3 strains of P. falciparum. The averaged intensities from three microarray hybridization experiments are listed. (414 KB TXT). [file pbio.0000005.st004.txt]

TABLE S4: 3D7 vs HB3 Competitive Genomic Hybridization Data
Bozdech & Llinas et al.

This table contains all of the intensity data from competitive genomic hybridizations of genomic  
DNA derived from the 3D7 and HB3 strains of P. falciparum. The averaged intensities from three
microarray hybridization experiments are listed.  A %3D7 intensity in the HB3 channel 
of '-1' indicates that signal in these spots for one or both of the strains was below background.
Strains used in this study were obtained from the Malaria Resource Center (MR4).

Column 1: Oligonucleotide ID
Column 2: PlasmoDB ID
Column 3: PlasmoDB Manual annotation 
Column 4: Averaged normalized intensity for strain 3D7
Column 5: Averaged normalized intensity for strain HB3
Column 6: % of 3D7 intensity in the HB3 channel

Oligonucleotide ID	PlasmoDB ID	Manual annotation	3D7 averaged normalized intensity	HB3 averaged normalized intensity	%3D7 intensity
A10325_1	PFA0065w	hypothetical protein, conserved in P. falciparum	1310.28	489.83	0.37
A10325_10	NULL		2892.05	2512.66	0.87
A10325_16	PFA0090c	stevor	538.62	67.16	0.12
A10325_20	PFA0095c	rifin	234.62	51.16	0.22
A10325_26	PFA0105w	stevor	754.95	697.5	0.92
A10325_29	PFA0110w	ring-infected erythrocyte surface antigen precursor	1091.62	987.5	0.9
A10325_30	PFA0110w	ring-infected erythrocyte surface antigen precursor	396.28	387.16	0.98
A10325_30j	NULL		65.43	67.81	1.04
A10325_32	PFA0110w	ring-infected erythrocyte surface antigen precursor	516.28	466.83	0.9
A10325_4	NULL		2101.62	1328.16	0.63
A10325_7	PFA0080c	rifin	390.95	128.5	0.33
A10935_1	PFB0640c	hypothetical protein, conserved	1198.95	1218.16	1.02
A11025_2	PFA0225w	LytB protein	644.62	620.16	0.96
A11546_1	PFB0100c	knob associated histidine-rich protein	940.95	36.16	0.04
A11962_1	NULL		1182.62	1225.16	1.04
A11962_3	PFA0660w	protein with DNAJ domain, dnj1/sis1 family	646.62	518.5	0.8
A12312_1	PFA0375c	patched family protein, putative	1053.62	1051.83	1
A12312_15	PFA0370w	hypothetical protein	853.62	818.5	0.96
A12312_7	NULL		327.62	358.16	1.09
A12696_3	PFA0125c	Ebl-1 like protein, putative	466.62	436.16	0.93
A12797_1	PFA0345w	centrin, putative	733.28	684.83	0.93
A13231_2	PFA0570w	hypothetical protein	1104.62	1153.5	1.04
A13725_11	PFA0515w	phosphatidylinositol-4-phosphate 5-kinase, putative	735.28	649.5	0.88
A13725_2	PFA0535c	kinesin, putative	627.62	539.83	0.86
A13725_5	PFA0530c	hypothetical protein, conserved	762.28	775.16	1.02
A13725_7	PFA0525w	transcription initiation factor TFIIB, putative	559.95	520.5	0.93
A1411_1	MAL6P1.160	pyruvate kinase, putative	373.95	379.83	1.02
A1411_2	NULL		667.95	675.83	1.01
A14195_4	PFA0330w	pfAARP2 protein	352.62	389.83	1.11
A14263_1	PFL2195w	hypothetical protein	694.76	795.17	1.14
A14680_4	PFA0400c	beta3 proteasome subunit, putative	907.95	840.83	0.93
A14797_1	NULL		600.28	546.5	0.91
A14801_11	PFA0615w	hypothetical protein	776.28	801.16	1.03
A14801_13	PFA0620c	glutamic acid-rich protein (garp)	1023.62	910.16	0.89
A14801_15	NULL		1267.95	1393.5	1.1
A14801_18	PFA0625w	hypothetical protein	466.62	438.5	0.94
A14801_2	PFA0580c	TatD-like deoxyribonuclease, putative	720.95	747.83	1.04
A14801_20	PFA0630c	hypothetical protein	401.95	630.16	1.57
A14801_24	PFA0635c	hypothetical protein	811.95	704.83	0.87
A14801_26	PFA0640c	hypothetical protein	1093.95	1074.5	0.98
A14801_28	NULL		120.88	143.03	1.18
A14801_33	PFA0655w	hypothetical protein	501.95	521.16	1.04
A14801_37	PFA0655w	hypothetical protein	829.95	732.16	0.88
A14801_5	PFA0585w	hypothetical protein	473.62	501.5	1.06
A14801_6	NULL		1289.95	1159.16	0.9
A14801_7	PFA0590w	ABC transporter, putative	661.62	586.16	0.89
A14801_8	NULL		425.28	459.83	1.08
A14801_9	PFA0610c	hypothetical protein, conserved in P. falciparum	916.76	1009.17	1.1
A15613_2	NULL		688.95	546.83	0.79
A15774_2	PF07_0078	hypothetical protein, conserved	885.76	972.17	1.1
A16096_2	NULL		490.28	421.83	0.86
A16096_5	PFA0665w	hypothetical protein	475.76	545.17	1.15
A16122_1	PFA0135w	hypothetical protein	616.28	554.5	0.9
A16972_1	NULL		742.76	892.17	1.2
A1700_1	PFA0360c	hypothetical protein	921.28	754.83	0.82
A1700_2	NULL		971.76	1135.17	1.17
A1700_3	PFA0350c	hypothetical protein	646.62	575.16	0.89
A1700_6	PFA0340w	hypothetical protein	1413.76	1247.17	0.88
A1718_1	PFA0545c	replication factor c protein, putative	439.28	410.83	0.94
A18792_1	NULL		841.62	831.83	0.99
A18792_10	PFA0015c	var-like protein	575.62	71.16	0.12
A18792_11	PFA0015c	var-like protein	561.95	199.16	0.35
A18792_13	PFA0020w	rifin	451.62	106.5	0.24
A18792_17	PFA0030c	rifin	475.28	389.16	0.82
A18792_19	PFA0040w	rifin	665.95	49.16	0.07
A18792_20	PFA0045c	rifin	359.28	109.5	0.3
A18792_4	NULL		20064.95	21664.16	1.08
A18792_6	PFA0005w	erythrocyte membrane protein 1 (PfEMP1)	433.62	44.83	0.1
A18792_8	PFA0010c	rifin	532.95	152.16	0.29
A19747_2	PF07_0130	stevor	627.28	199.5	0.32
A20643_1	MAL6P1.14	hypothetical protein, conserved in P. falciparum	4406.28	3686.16	0.84
A21885_1	PFA0410w	hypothetical protein	950.95	899.16	0.95
A21885_14	PFA0420w	hypothetical protein	418.28	449.83	1.08
A21885_19	PFA0430c	hypothetical protein	485.62	571.5	1.18
A21885_2	NULL		776.62	692.5	0.89
A21885_20	NULL		981.62	943.83	0.96
A21885_5	PFA0415c	hypothetical protein	374.95	435.5	1.16
A21885_9	PFA0425c	hypothetical protein	1033.28	1082.16	1.05
A22053_2	PFA0050c	rifin	981.95	583.5	0.59
A22053_4	MAL6P1.13	hypothetical protein, conserved in P. falciparum	1382.76	1023.17	0.74
A22429_1	PFA0430c	hypothetical protein	537.95	482.83	0.9
A23157_1	PFA0140c	hypothetical protein	735.95	782.16	1.06
A23157_12	PFA0170c	hypothetical protein, conserved	804.76	725.17	0.9
A23157_14	PFA0165c	hypothetical protein	423.95	449.83	1.06
A23157_18	PFA0160c	integral membrane protein	440.76	407.17	0.92
A23157_19	NULL		120.62	116.83	0.97
A23157_2	PFA0145c	aspartyl-tRNA synthetase	682.62	603.16	0.88
A23157_8	PFA0150c	hypothetical protein	434.76	391.17	0.9
A2386_2	NULL		1151.62	984.16	0.85
A24704_11	PFA0255c	hypothetical protein	551.76	497.17	0.9
A24704_4	PFA0275c	hypothetical protein	639.28	661.5	1.03
A24704_6	PFA0270c	hypothetical protein	359.76	359.17	1
A24704_9	PFA0265c	hypothetical protein	85.28	69.5	0.81
A25290_1	NULL		181.95	211.83	1.16
A2546_1	PF07_0080	40S ribosomal protein S10, putative	1173.95	1056.16	0.9
A25493_1	PFA0390w	DNA repair exonuclease, putative	540.55	466.16	0.86
A26463_1	NULL		408.62	393.5	0.96
A26463_4	PFA0130c	Serine/Threonine protein kinase, putative	457.55	457.16	1
A29544_1	NULL		497.62	375.16	0.75
A31429_1	PFA0250w	hypothetical protein	270.55	239.16	0.88
A31870_1	PF07_0079	60S ribosomal protein L11a, putative	586.62	514.5	0.88
A31914_2	PFA0440w	hypothetical protein	557.62	500.16	0.9
A31914_4	NULL		8664.62	8529.16	0.98
A31914_5	PFA0445w	hypothetical protein	660.95	653.5	0.99
A31914_6	PFA0445w	hypothetical protein	561.62	514.16	0.92
A31914_8	PFA0450c	mRNA cleavage factor-like protein, putative	739.62	792.5	1.07
A32027_1	NULL		3387.95	2765.5	0.82
A3310_1	PFA0510w	hypothetical protein	611.95	651.5	1.06
A3310_11	NULL		766.95	748.16	0.98
A3310_19	PFA0485w	hypothetical protein	1260.28	1158.16	0.92
A3310_20	PFA0480w	phenylalanyl-tRNA synthetase beta chain, putative	542.28	548.83	1.01
A3310_26	PFA0470c	cold-shock protein, putative	587.62	585.5	1
A3310_30	PFA0465c	N-terminal acetyltransferase, putative	404.28	365.16	0.9
A3310_4	PFA0505c	DNA-directed RNA polymerase 2 subunit, putative	260.28	301.5	1.16
A3310_6	PFA0500w	human hepatopoietin-like protein, putative	849.95	640.5	0.75
A3310_8	PFA0490w	hypothetical protein	450.95	511.83	1.14
A4003_1	PF08_0054	heat shock 70 kDa protein	292.28	308.5	1.06
A4732_10	PFA0740w	rifin	623.28	67.83	0.11
A4732_13	PF07_0137	rifin	832.28	539.16	0.65
A4732_14	PFA0750w	stevor	550.95	59.5	0.11
A4732_17	MAL6P1.5	rifin	714.95	390.5	0.55
A4732_19	PFA0765c	erythrocyte membrane protein 1 (PfEMP1)	255.62	24.16	0.09
A4732_8	MAL8P1.163	hypothetical protein	930.95	903.16	0.97
A6420_1	PFA0245w	hypothetical protein	859.28	842.5	0.98
A6420_10	NULL		848.62	781.5	0.92
A6420_12	PFA0220w	ubiquitin carboxyl-terminal hydrolase, putative	858.95	780.83	0.91
A6420_15	PFA0215w	hypothetical protein	933.62	923.5	0.99
A6420_2	NULL		1309.95	1060.83	0.81
A6420_5	PFA0240w	hypothetical protein	866.95	713.16	0.82
A6420_8	PFA0235w	hypthetical protein	792.95	299.5	0.38
A6615_1	PFI0080w	stevor	698.28	110.83	0.16
A6807_2	PFA0320w	hypothetical protein	1134.62	1155.16	1.02
A8010_1	PFA0175w	hypothetical protein	816.62	664.16	0.81
A8010_10	PFA0180w	hypothetical protein	731.95	717.5	0.98
A8010_11	PFA0180w	hypothetical protein	425.62	297.5	0.7
A8010_15	NULL		411.95	466.16	1.13
A8010_16	NULL		307.95	291.16	0.95
A8010_2	NULL		774.62	566.16	0.73
A8010_25	PFA0195w	hypothetical protein	493.95	524.83	1.06
A8010_27	NULL		849.28	585.16	0.69
A8010_30	PFA0205w	hypothetical protein	638.28	617.5	0.97
A8010_31	PFA0210c	hypothetical protein	594.62	471.5	0.79
A8010_4	NULL		931.95	936.16	1
A8010_8	PFA0175w	hypothetical protein	624.95	619.83	0.99
A8109_11	NULL		479.95	417.5	0.87
A8109_12	PFA0290w	DNA binding protein, putative	606.95	691.16	1.14
A8109_16	PFA0285c	hypothetical protein	510.95	445.83	0.87
A8109_21	PFA0285c	hypothetical protein	706.62	700.16	0.99
A8109_22	PFA0280w	asparagine-rich antigen Pfa35-2	475.95	509.5	1.07
A8109_23	NULL		1532.62	1317.16	0.86
A8109_3	PFA0310c	calcium-transporting ATPase	743.62	678.5	0.91
A8109_5	PFA0305c	hypothetical protein	577.95	590.5	1.02
A8109_6	PFA0300c	vacuolar ATP synthase, putative	762.95	641.16	0.84
A8109_9	PFA0295c	hypothetical protein	782.95	749.16	0.96
A8408_1	PF07_0101	hypothetical protein	998.95	1064.83	1.07
A8408_2	PF07_0101	hypothetical protein	319.28	385.5	1.21
A8445_2	MAL7P1.92	cysteine repeat modular protein 2 homologue	712.28	764.83	1.07
A8784_10	PFA0695c	VAR-like pseudogene	1092.28	1080.5	0.99
A8784_12	PFA0690w	pseudogene,  P falciparum-specific gene family	1193.62	1050.5	0.88
A8784_15	PFA0695c	VAR-like pseudogene	989.62	877.83	0.89
A8784_16	NULL		863.95	675.83	0.78
A8784_2	PFA0675w	P. falciparum RESA-like protein with DnaJ domain	753.28	686.5	0.91
A8784_20	PFA0710c	rifin	295.62	235.83	0.8
A8784_7	PFA0685c	hypothetical protein, conserved in P. falciparum	539.28	499.83	0.93
A8784_9	NULL		1188.28	1131.5	0.95
A9766_1	PFA0405w	hypothetical protein	816.95	683.5	0.84
aF8511_1	NULL		645.95	655.83	1.02
aKn63_3	NULL		593.62	591.16	1
aKs186_10	NULL		872.62	809.16	0.93
aM11919_1	NULL		590.62	540.16	0.91
aM43418_1	NULL		1026.62	1005.83	0.98
aN150_50	NULL		937.55	817.66	0.87
aN155_14	NULL		722.62	746.83	1.03
B102	NULL		694.28	616.16	0.89
B103	NULL		699.62	639.5	0.91
B11	PFB0010w	erythrocyte membrane protein 1 (PfEMP1)	782.95	66.5	0.08
B110	PFB0180w	5'-3' exonuclease, N-terminal resolvase-like domain, putative	431.28	380.5	0.88
B112	PFB0185w	hypothetical protein	698.28	654.83	0.94
B114	PFB0190c	hypothetical protein	717.95	652.16	0.91
B116	NULL		708.95	627.83	0.89
B117	PFB0194w	hypothetical protein	628.62	525.5	0.84
B119	PFB0194w	hypothetical protein	518.95	498.5	0.96
B12	PFB0015c	rifin	919.62	236.5	0.26
B120	PFB0195c	hypothetical protein	721.62	646.5	0.9
B121	PFB0200c	aspartate aminotransferase, putative	651.62	601.83	0.92
B122	PFB0205c	hypothetical protein	826.95	696.83	0.84
B124	PFB0210c	monosaccharide transporter, putative	947.62	837.83	0.88
B125	PFB0215c	3'-5' exonuclease, putative	625.62	652.83	1.04
B132	PFB0220w	UbiE-like methlytransferase, putative	1271.62	1157.5	0.91
B133	PFB0225c	hypothetical protein	719.95	761.16	1.06
B134	PFB0230c	hypothetical protein	1099.62	984.5	0.9
B135	PFB0230c	hypothetical protein	1009.28	895.5	0.89
B140	NULL		894.62	865.5	0.97
B143	NULL		996.95	996.5	1
B144	PFB0235w	hypothetical protein	858.62	728.16	0.85
B145	PFB0240w	hypothetical protein, conserved	654.28	571.83	0.87
B146	PFB0245c	DNA-directed RNA polymerase II 16 kDa subunit, putative	812.95	693.83	0.85
B148	NULL		1455.28	1354.16	0.93
B149	PFB0250w	hypothetical protein	514.62	470.16	0.91
B153	PFB0255w	hypothetical protein	838.95	816.5	0.97
B16	PFB0025c	stevor, putative	629.62	95.5	0.15
B161	PFB0256w	hypothetical protein	911.28	931.5	1.02
B162	NULL		513.95	445.83	0.87
B165	PFB0260w	proteasome 26S regulatory subunit, putative	239.43	213.81	0.89
B170	PFB0265c	DNA repair endonuclease, putative	512.28	479.16	0.94
B171	PFB0270w	hypothetical protein, conserved	474.28	433.5	0.91
B172	PFB0270w	hypothetical protein, conserved	829.28	736.83	0.89
B174	PFB0275w	hypothetical protein, conserved	684.62	661.83	0.97
B177	PFB0279w	hypothetical protein	1435.95	1418.83	0.99
B178	PFB0280w	hypothetical protein	838.62	735.83	0.88
B180	PFB0285c	hypothetical protein	1329.95	1272.83	0.96
B182	PFB0290c	transcription factor, putative	947.95	960.16	1.01
B186	PFB0295w	adenylosuccinate lyase, putative	494.28	410.5	0.83
B187	NULL		1091.62	968.16	0.89
B188	PFB0300c	merozoite surface protein 2 precursor	716.28	5.16	0.01
B190	PFB0305c	merozoite surface protein 5	548.95	605.16	1.1
B192	PFB0310c	merozoite surface protein 4	698.95	696.16	1
B197	PFB0315w	41 kDa antigen	380.95	406.83	1.07
B198	PFB0320c	hypothetical protein, conserved	822.28	617.16	0.75
B203	PFB0325c	cysteine protease, putative	757.62	758.83	1
B204	NULL		838.62	754.5	0.9
B209	PFB0330c	cysteine protease, putative	646.95	662.16	1.02
B215	PFB0335c	cysteine protease, putative	520.62	543.16	1.04
B218	PFB0340c	cysteine protease, putative	389.62	387.5	0.99
B225	PFB0345c	cysteine protease, putative	878.62	784.5	0.89
B230	PFB0350c	cysteine protease, putative	488.28	380.5	0.78
B241	PFB0355c	cysteine protease, putative	481.62	436.83	0.91
B244	PFB0360c	cysteine protease, putative	800.95	707.16	0.88
B25	PFB0035c	rifin	667.28	92.83	0.14
B251	PFB0365w	hypothetical protein, conserved	13950.62	13595.83	0.97
B262	PFB0365w	hypothetical protein, conserved	759.62	687.83	0.91
B264	PFB0370c	RNA-binding protein, putative	711.62	621.16	0.87
B265	PFB0375w	hypothetical protein	1499.62	1367.83	0.91
B266	PFB0380c	hypothetical protein	694.28	731.5	1.05
B267	NULL		970.62	1018.5	1.05
B270	PFB0385w	acyl carrier protein, putative	1032.38	1041.03	1.01
B272	PFB0390w	ribosome releasing factor, putative	537.62	473.83	0.88
B275	PFB0391c	hypothetical protein	756.95	683.16	0.9
B277	PFB0395w	hypothetical protein	679.95	562.5	0.83
B278	PFB0400w	hypothetical protein	489.95	478.16	0.98
B279	PFB0405w	transmission-blocking target antigen s230 precursor	659.95	575.83	0.87
B282	PFB0410c	phospholipase, putative	416.62	439.16	1.05
B290	PFB0415c	hypothetical protein	636.28	538.5	0.85
B295	PFB0420w	2C-methyl-D-erythritol 2,4-cyclodiphosphate synthase	574.62	643.16	1.12
B297	PFB0425c	hypothetical protein	998.95	754.5	0.76
B299	PFB0425c	hypothetical protein	597.28	619.5	1.04
B3	PF11_0003	hypothetical protein	6345.28	4643.83	0.73
B303	PFB0435c	hypothetical protein	830.95	805.16	0.97
B306	NULL		1059.95	900.16	0.85
B31	PFB0050c	stevor isoform gam beta	823.95	146.5	0.18
B310	PFB0440c	hypothetical protein	1253.28	1116.16	0.89
B312	PFB0445c	helicase, putative	1105.28	865.5	0.78
B315	PFB0450w	Sec61-gamma subunit of protein translocation complex, putative	462.38	416.03	0.9
B316	NULL		599.95	596.5	0.99
B319	PFB0455w	ribosomal L37ae protein, putative	377.62	394.83	1.05
B32	PFB0055c	rifin	782.28	149.16	0.19
B320	PFB0460c	hypothetical protein	593.28	576.5	0.97
B322	PFB0465c	hypothetical protein	1294.95	1241.16	0.96
B324	NULL		644.62	609.5	0.95
B325	PFB0470w	hypothetical protein	507.28	455.16	0.9
B326	PFB0475c	hypothetical protein	1023.28	993.16	0.97
B327	PFB0475c	hypothetical protein	463.28	488.16	1.05
B328	PFB0480w	syntaxin, putative	921.95	914.83	0.99
B34	NULL		190.28	71.5	0.38
B342	PFB0485c	hypothetical protein	947.95	784.83	0.83
B343	PFB0490c	hypothetical protein	606.62	545.16	0.9
B344	PFB0495w	hypothetical protein	826.28	860.83	1.04
B345	PFB0500c	rab5 protein, putative	543.28	455.5	0.84
B347	PFB0501c	hypothetical protein	558.95	545.5	0.98
B351	PFB0505c	beta-ketoacyl-acyl carrier protein synthase III precursor, putative	1332.28	1403.16	1.05
B361	PFB0510w	hypothetical protein	833.62	754.83	0.91
B362	PFB0515w	hypothetical protein	680.95	640.5	0.94
B363	PFB0520w	protein kinase, putative	1072.95	949.5	0.88
B364	PFB0525w	asparagine -- tRNA ligase, putative	359.28	336.83	0.94
B366	PFB0530c	hypothetical protein	904.95	794.16	0.88
B37	PFB0060w	rifin	528.95	50.16	0.09
B370	PFB0535w	hypothetical protein	1507.28	1287.16	0.85
B371	PFB0535w	hypothetical protein	902.62	758.16	0.84
B372	PFB0540w	hypothetical protein	558.62	629.16	1.13
B374	PFB0545c	ribosomal protein L7/L12, putative	810.95	702.16	0.87
B379	PFB0550w	peptide chain release factor subunit 1, putative	623.62	643.16	1.03
B380	NULL		1016.28	935.83	0.92
B381	PFB0555c	hypothetical protein	887.95	795.16	0.9
B383	PFB0560w	hypothetical protein	718.28	759.16	1.06
B387	PFB0570w	hypothetical protein	471.62	405.16	0.86
B388	PFB0575c	hypothetical protein	1081.28	985.83	0.91
B389	PFB0580w	hypothetical protein	699.95	634.5	0.91
B391	PFB0585w	Leu/Phe-tRNA protein transferase, putative	817.28	709.83	0.87
B392	PFB0590w	hypothetical protein	686.95	708.83	1.03
B396	PFB0595w	heat shock 40 kDa protein, putative	604.28	563.83	0.93
B397	PFB0600c	hypothetical protein	1025.28	1064.83	1.04
B403	PFB0605w	Ser/Thr protein kinase, putative	561.95	529.5	0.94
B405	PFB0610c	hypothetical protein	449.62	402.16	0.89
B413	PFB0615c	hypothetical protein	469.95	499.5	1.06
B415	NULL		2190.62	4595.16	2.1
B416	PFB0615c	hypothetical protein	897.28	848.16	0.95
B418	PFB0615c	hypothetical protein	716.28	701.5	0.98
B42	PFB0070w	hypothetical protein	1037.28	40.16	0.04
B424	PFB0620w	hypothetical protein	283.28	299.5	1.06
B426	NULL		1262.62	1043.5	0.83
B427	PFB0625w	hypothetical protein	583.62	532.5	0.91
B428	PFB0630c	hypothetical protein	958.62	746.5	0.78
B431	PFB0640c	hypothetical protein, conserved	394.95	498.83	1.26
B432	PFB0635w	T-complex protein 1, putative	725.62	701.16	0.97
B437	PFB0645c	Ribosomal protein L13, putative	355.62	368.5	1.04
B439	PFB0650w	hypothetical protein	1186.28	1125.83	0.95
B443	PFB0660w	hypothetical protein	765.62	746.83	0.98
B444	PFB0665w	Ser/Thr protein kinase, putative	575.95	547.83	0.95
B446	NULL		1326.62	1368.5	1.03
B449	PFB0670c	hypothetical protein	745.28	785.5	1.05
B45	PFB0075c	hypothetical protein	700.62	28.5	0.04
B453	PFB0675w	hypothetical protein	685.62	619.5	0.9
B455	PFB0680w	hypothetical protein	568.28	654.5	1.15
B456	PFB0680w	hypothetical protein	886.28	789.83	0.89
B457	PFB0680w	hypothetical protein	877.95	828.83	0.94
B458	PFB0685c	acyl-CoA synthetase	691.62	742.83	1.07
B461	PFB0687c	RING zinc finger protein, putative	920.28	805.16	0.87
B464	PFB0690w	hypothetical protein	461.28	484.5	1.05
B465	PFB0695c	acyl-CoA synthetase	462.28	493.83	1.07
B466	PFB0700c	hypothetical protein	583.62	578.5	0.99
B467	PFB0705w	hypothetical protein	785.28	741.5	0.94
B468	PFB0710c	hypothetical protein	844.95	793.83	0.94
B47	PFB0080c	hypothetical protein	269.95	-8.5	-1
B471	PFB0715w	DNA-directed RNA polymerase II second largest subunit, putative	955.76	980.17	1.03
B475	PFB0720c	hypothetical protein, conserved	729.62	620.83	0.85
B476	NULL		961.62	876.5	0.91
B479	NULL		1546.95	1421.83	0.92
B481	PFB0730w	DNA helicase, putative	386.28	426.16	1.1
B484	PFB0735c	hypothetical protein	350.28	388.5	1.11
B487	PFB0745w	hypothetical protein	874.95	744.83	0.85
B489	PFB0750w	vacuolar protein-sorting protein VPS45, putative	766.62	743.5	0.97
B490	PFB0755w	hypothetical protein	861.28	727.83	0.85
B491	PFB0760w	hypothetical protein	840.95	734.16	0.87
B492	NULL		563.95	586.83	1.04
B496	PFB0765w	hypothetical protein	718.95	743.5	1.03
B497	NULL		460.62	499.83	1.09
B498	PFB0770c	hypothetical protein	860.28	845.16	0.98
B499	NULL		976.95	1004.16	1.03
B50	PFB0085c	hypothetical protein	595.28	36.5	0.06
B503	PFB0775w	hypothetical protein	364.62	447.5	1.23
B504	NULL		1213.95	1100.83	0.91
B505	NULL		2232.62	1859.83	0.83
B506	NULL		1240.62	1149.5	0.93
B507	PFB0790c	hypothetical protein	804.28	824.16	1.02
B508	PFB0795w	ATP synthase F1, alpha subunit, putative	889.76	944.17	1.06
B510	PFB0800c	hypothetical protein	470.28	465.5	0.99
B511	PFB0805c	clathrin coat assembly protein, putative	1143.76	1109.17	0.97
B513	PFB0810w	hypothetical protein	678.62	728.5	1.07
B515	NULL		30437.95	32313.5	1.06
B516	PFB0814c	hypothetical protein	622.95	635.5	1.02
B518	NULL		652.95	589.16	0.9
B521	PFB0815w	protein kinase, putative	396.28	394.83	1
B524	PFB0820c	hypothetical protein	901.95	773.16	0.86
B527	NULL		1050.28	1003.83	0.96
B529	PFB0820c	hypothetical protein	969.95	872.16	0.9
B530	PFB0826c	hypothetical protein	416.28	410.5	0.99
B532	PFB0826c	hypothetical protein	1096.95	927.5	0.85
B534	PFB0830w	Ribosomal protein S26e, putative	610.95	547.16	0.9
B536	PFB0835c	hypothetical protein	547.62	490.16	0.9
B537	PFB0840w	replication factor C, subunit 2	917.76	959.17	1.05
B540	NULL		1308.62	1212.83	0.93
B541	PFB0845w	hypothetical protein	947.95	870.83	0.92
B542	PFB0855c	hypothetical protein	810.62	736.16	0.91
B543	PFB0855c	hypothetical protein	631.62	643.5	1.02
B547	PFB0860c	RNA helicase, putative	530.62	403.5	0.76
B549	PFB0865w	small nuclear ribonucleoprotein, putative	949.76	919.17	0.97
B55	PFB0095c	erythrocyte membrane protein 3	493.62	-21.5	-1
B550	PFB0870w	hypothetical protein	529.62	463.16	0.87
B551	PFB0875c	hypothetical protein	787.95	827.83	1.05
B554	PFB0880w	hypothetical protein, conserved	396.28	385.83	0.97
B555	NULL		789.62	798.5	1.01
B556	PFB0885w	40S ribosomal protein S30, putative	1056.76	1058.17	1
B557	PFB0886c	hypothetical protein	409.62	442.83	1.08
B558	PFB0888w	hypothetical protein	451.62	411.16	0.91
B560	PFB0890c	pseudouridine synthetase, putative	338.95	381.83	1.13
B564	PFB0895c	replication factor C subunit 1, putative	484.95	486.83	1
B565	PFB0900c	hypothetical protein	639.62	615.5	0.96
B567	PFB0905c	hypothetical protein	516.62	493.83	0.96
B568	PFB0910w	hypothetical protein	751.95	730.16	0.97
B57	PFB0100c	knob associated histidine-rich protein	1313.95	25.5	0.02
B572	PFB0915w	liver stage antigen 3	610.62	579.83	0.95
B573	PFB0920w	hypothetical protein	911.28	756.16	0.83
B576	PFB0921c	hypothetical protein	595.28	618.16	1.04
B577	PFB0923c	hypothetical protein	850.95	657.83	0.77
B579	PFB0925w	hypothetical protein	669.28	639.5	0.96
B583	PFB0926c	hypothetical protein	1262.95	629.83	0.5
B586	NULL		1190.28	1064.16	0.89
B587	PFB0930w	hypothetical protein	695.28	664.5	0.96
B588	PFB0932w	hypothetical protein	677.28	697.5	1.03
B590	NULL		674.28	642.16	0.95
B593	PFB0935w	cytoadherence linked asexual protein 2	446.62	487.83	1.09
B597	PFB0935w	cytoadherence linked asexual protein 2	1149.28	911.5	0.79
B598	PFB0946c	hypothetical protein	647.62	655.83	1.01
B599	NULL		559.28	440.83	0.79
B60	PFB0105c	hypothetical protein	611.62	527.16	0.86
B601	PFB0950w	hypothetical protein	553.88	483.03	0.87
B603	NULL		659.28	211.5	0.32
B606	NULL		493.88	465.53	0.94
B607	NULL		6002.95	5866.83	0.98
B609	PFB0955w	stevor, degenerate, putative	583.28	524.5	0.9
B611	NULL		1378.62	1096.83	0.8
B613	PFB0965c	hypothetical protein	965.62	277.16	0.29
B615	PFB0970c	hypothetical protein	793.95	47.16	0.06
B617	PFB0972w	hypothetical protein	685.95	77.5	0.11
B618	PFB0973c	hypothetical protein	465.28	88.83	0.19
B619	PFB0974c	erythrocyte membrane protein 1 (PfEMP1), truncated, degenerate	1522.62	752.83	0.49
B620	PFB0975c	erythrocyte membrane protein 1 (PfEMP1), truncated	4701.62	3052.5	0.65
B627	PFB0985c	hypothetical protein	1087.95	591.83	0.54
B634	PFB1010w	rifin	381.28	31.16	0.08
B639	PFB1020w	stevor, putative	791.28	779.5	0.99
B64	PFB0106c	hypothetical protein	760.95	611.5	0.8
B643	PF07_0131	VAR pseudogene	3596.62	3566.83	0.99
B645	PFB1035w	rifin	758.28	562.83	0.74
B648	PFB1040w	rifin	861.95	103.5	0.12
B653	PFB1050w	rifin	496.62	154.16	0.31
B662	NULL		4768.95	3655.83	0.77
B664	NULL		10731.62	8486.83	0.79
B665	NULL		3192.62	2154.83	0.67
B666	NULL		1790.62	1220.5	0.68
B667	NULL		4808.62	3800.83	0.79
B68	PFB0110w	hypothetical protein	422.28	371.16	0.88
B69	PFB0115w	hypothetical protein	931.28	868.83	0.93
B70	PFB0120w	hypothetical protein	508.28	428.83	0.84
B73	PFB0125c	hypothetical protein	871.95	671.83	0.77
B77	PFB0130w	polyprenyl synthetase, putative	695.95	573.5	0.82
B78	NULL		653.62	606.5	0.93
B8	NULL		6490.28	5271.5	0.81
B88	PFB0140w	hypothetical protein	1385.28	1150.83	0.83
B91	PFB0145c	hypothetical protein	1144.95	849.16	0.74
B93	PFB0150c	protein kinase, putative	819.62	772.83	0.94
B95	PFB0160w	ERCC1 nucleotide excision repair protein, putative	898.62	754.16	0.84
B96	NULL		1099.28	1040.16	0.95
B98	PFB0170w	hypothetical protein	952.95	869.83	0.91
B99	PFB0175c	hypothetical protein	564.95	530.83	0.94
C1	NULL		3028.95	3213.5	1.06
C101	PFC0150w	hypothetical protein, conserved	458.95	444.16	0.97
C105	PFC0155c	DNA-directed RNA polymerase subunit I, putative	923.95	866.5	0.94
C11	PFC0010c	rifin	612.95	180.83	0.3
C111	NULL		1135.28	994.16	0.88
C113	PFC0160w	binding protein, putative	464.95	427.16	0.92
C114	PFC0165w	hypothetical protein	1483.62	1433.16	0.97
C115	PFC0165w	hypothetical protein	833.95	833.5	1
C116	PFC0170c	dihydrolipoamide acyltransferase, putative	603.95	511.5	0.85
C117	PFC0175w	IBR domain protein, putative	422.95	501.16	1.18
C118	PFC0176c	hypothetical protein	585.28	508.16	0.87
C119	PFC0180c	hypothetical protein	545.28	515.5	0.95
C122	PFC0180c	hypothetical protein	422.95	314.5	0.74
C123	PFC0185w	hypothetical protein	844.62	837.83	0.99
C125	PFC0190c	EH (Eps15 homology) protein	439.95	381.5	0.87
C127	NULL		607.62	613.16	1.01
C128	PFC0195w	hypothetical protein	754.28	688.5	0.91
C129	PFC0195w	hypothetical protein	582.95	540.16	0.93
C132	PFC0200w	60S Ribosomal protein L44, putative	443.28	420.83	0.95
C134	PFC0205c	PfGLP-1, 1-cys-glutaredoxin-like protein-1	903.28	826.5	0.91
C137	PFC0210c	circumsporozoite (CS) protein	680.95	660.16	0.97
C138	PFC0215c	hypothetical protein	558.28	600.83	1.08
C141	PFC0220w	hypothetical protein	458.62	500.16	1.09
C142	PFC0221c	hypothetical protein	627.95	614.83	0.98
C143	PFC0225c	elongation factor (EF-TS), putative	944.95	738.16	0.78
C145	PFC0230c	hypothetical protein	838.62	723.83	0.86
C146	PFC0235w	hypothetical protein	796.62	762.16	0.96
C147	PFC0240c	hypothetical protein	925.62	965.5	1.04
C152	PFC0245c	hypothetical protein	731.95	649.83	0.89
C154	PFC0241w	hypothetical protein	717.95	676.16	0.94
C156	PFC0250c	AP endonuclease (DNA-(apurinic or apyrimidinic site) lyase), putative	543.62	510.83	0.94
C161	PFC0255c	ubiquitin-conjugating enzyme E2, putative	1010.95	919.5	0.91
C162	PFC0260w	hypothetical protein	1347.28	1184.5	0.88
C163	PFC0261c	hypothetical protein	588.95	590.83	1
C164	PFC0262c	hypothetical protein	596.95	512.16	0.86
C169	PFC0265c	hypothetical protein	631.95	644.83	1.02
C171	PFC0270w	hypothetical protein	568.62	543.16	0.96
C174	PFC0271c	glutaredoxin, putative	883.28	825.5	0.93
C176	PFC0275w	FAD-dependent glycerol-3-phosphate dehydrogenase, putative	476.28	395.83	0.83
C179	PFC0280c	hypothetical protein	574.62	467.16	0.81
C18	PFC0025c	stevor, putative	637.95	570.5	0.89
C180	PFC0281w	hypothetical protein	447.62	458.83	1.03
C183	PFC0282w	hypothetical protein	993.62	814.16	0.82
C184	PFC0285c	T-complex protein beta subunit, putative	691.28	659.16	0.95
C187	PFC0285c	T-complex protein beta subunit, putative	1104.76	1048.17	0.95
C190	PFC0290w	40S ribosomal protein S23, putative	533.62	500.5	0.94
C191	PFC0295c	40S ribosomal protein S12, putative	1113.76	1056.17	0.95
C195	PFC0300c	60S ribosomal protein L7, putative	434.95	444.5	1.02
C197	NULL		799.28	792.16	0.99
C198	PFC0305w	EB1 homolog, putative	1071.95	982.83	0.92
C199	PFC0310c	ATP-dependent CLP protease, putative	1415.76	1476.17	1.04
C215	PFC0315c	hypothetical protein	486.28	466.16	0.96
C216	NULL		1585.28	1489.16	0.94
C217	PFC0320w	hypothetical protein	406.62	404.83	1
C222	NULL		1193.28	1070.16	0.9
C223	PFC0325c	hypothetical protein	339.28	390.5	1.15
C227	PFC0330w	PDZ domain protein, putative	455.28	461.16	1.01
C228	PFC0335c	hypothetical protein	1366.62	1386.83	1.01
C230	PFC0335c	hypothetical protein	455.76	447.17	0.98
C232	PFC0340w	DNA polymerase delta small subunit, putative	799.95	787.5	0.98
C233	PFC0345w	hypothetical protein	710.28	722.5	1.02
C237	PFC0355c	hypothetical protein	773.95	768.16	0.99
C238	PFC0365w	conserved protein, putative	465.62	440.16	0.95
C240	PFC0370w	hypothetical protein	591.62	573.83	0.97
C242	PFC0375c	hypothetical protein	393.95	378.16	0.96
C244	PFC0380w	dual-specificity protein phosphatase, putative	990.95	933.16	0.94
C247	PFC0381c	hypothetical protein	495.28	477.83	0.96
C253	PFC0390w	hypothetical protein, conserved	682.28	648.16	0.95
C256	PFC0395w	asparagine synthetase, putative	638.95	494.5	0.77
C257	PFC0400w	60S Acidic ribosomal protein P2	254.28	229.83	0.9
C259	NULL		767.28	759.5	0.99
C266	PFC0415c	hypothetical protein	1628.62	1355.16	0.83
C271	NULL		773.95	825.5	1.07
C273	PFC0420w	calcium-dependent protein kinase, putative	269.62	247.16	0.92
C276	PFC0425w	hypothetical protein	1364.62	1091.5	0.8
C281	PFC0440c	helicase, putative	704.95	663.16	0.94
C283	PFC0435w	hypothetical protein	634.62	578.83	0.91
C289	PFC0450w	hypothetical protein	676.95	580.83	0.86
C291	PFC0455w	hypothetical protein	1285.28	1030.5	0.8
C292	PFC0460w	hypothetical protein	587.95	614.16	1.04
C296	PFC0465c	hypothetical protein	620.62	629.5	1.01
C297	NULL		1268.28	1422.5	1.12
C299	NULL		1308.28	1239.5	0.95
C30	PFC0045w	hypothetical protein	616.62	47.16	0.08
C302	PFC0470w	valine -- tRNA ligase, putative	874.28	885.5	1.01
C305	PFC0475c	hypothetical protein	494.62	421.83	0.85
C307	NULL		847.95	906.16	1.07
C309	NULL		603.95	640.16	1.06
C311	NULL		1460.28	1371.5	0.94
C315	PFC0485w	protein kinase, putative	662.28	788.16	1.19
C317	PFC0486c	hypothetical protein	754.28	768.16	1.02
C32	PFC0050c	long chain fatty acid ligase, putative	444.62	97.5	0.22
C322	PFC0490w	hypothetical protein	814.95	684.5	0.84
C326	PFC0495w	aspartyl protease, putative	582.62	491.5	0.84
C336	PFC0505c	hypothetical protein	973.28	794.5	0.82
C343	PFC0510w	zinc finger protein, putative	596.28	506.83	0.85
C345	PFC0520w	26S proteasome regulatory subunit S14, putative	763.28	718.5	0.94
C350	PFC0525c	glycogen synthase kinase, putative	560.95	510.83	0.91
C351	NULL		1023.28	843.16	0.82
C360	PFC0535w	60S ribosomal protein L26, putative	424.95	549.16	1.29
C365	PFC0540w	hypothetical protein	505.28	519.16	1.03
C367	PFC0545c	hypothetical protein	860.28	804.5	0.94
C370	PFC0550w	hypothetical protein	784.62	867.5	1.11
C373	PFC0555c	hypothetical protein	547.28	591.5	1.08
C374	NULL		1211.62	1274.5	1.05
C379	PFC0560c	hypothetical protein	420.95	678.16	1.61
C38	PFC0060c	Serine/threonine protein kinase, putative	627.62	656.16	1.05
C380	PFC0565w	hypothetical protein	808.28	789.83	0.98
C382	PFC0570c	hypothetical protein	824.95	799.16	0.97
C384	PFC0570c	hypothetical protein	587.62	658.83	1.12
C385	PFC0570c	hypothetical protein	744.62	681.16	0.91
C386	PFC0571c	hypothetical protein	565.05	466.16	0.82
C387	PFC0571c	hypothetical protein	1016.28	892.83	0.88
C388	PFC0571c	hypothetical protein	577.05	487.66	0.85
C40	PFC0065c	possable Alpha/Beta hydrolase protein	544.62	535.83	0.98
C412	NULL		501.95	514.5	1.02
C416	PFC0581w	hypothetical protein	442.95	455.5	1.03
C417	PFC0581w	hypothetical protein	821.76	823.17	1
C418	PFC0590c	hypothetical protein	695.62	747.16	1.07
C420	PFC0595c	serine/threonine protein phosphatase, putative	281.62	305.83	1.09
C422	PFC0600w	hypothetical protein	933.95	900.16	0.96
C424	PFC0610c	hypothetical protein	494.28	525.16	1.06
C427	PFC0620w	hypothetical protein	659.95	636.16	0.96
C429	PFC0630w	hypothetical protein	370.05	407.66	1.1
C43	PFC0075c	hypothetical protein	831.95	729.5	0.88
C430	PFC0635c	translation initiation factor E4, putative	555.05	536.16	0.97
C436	PFC0645w	hypothetical protein	906.62	790.5	0.87
C439	PFC0650w	hypothetical protein	529.05	555.66	1.05
C441	PFC0670c	hypothetical protein	1156.95	1096.16	0.95
C442	PFC0675c	hypothetical protein	304.62	330.83	1.09
C445	PFC0680w	hypothetical protein	851.28	702.16	0.82
C446	PFC0685w	hypothetical protein	275.28	342.16	1.24
C447	PFC0690c	hypothetical protein	790.95	732.83	0.93
C448	PFC0695w	hypothetical protein	898.62	832.16	0.93
C451	PFC0700c	hypothetical protein	425.28	419.16	0.99
C458	PFC0705c	hypothetical protein	690.95	703.83	1.02
C46	PFC0080c	hypothetical protein	774.76	1018.17	1.31
C465	PFC0710w	inorganic pyrophosphatase, putative	659.62	820.83	1.24
C470	PFC0715c	hypothetical protein	539.95	534.16	0.99
C474	PFC0725c	transporter, putative	968.62	1049.5	1.08
C488	PFC0730w	conserved protein, putative	574.28	582.16	1.01
C489	NULL		2674.76	2414.17	0.9
C49	PFC0085c	hypothetical protein	517.28	548.16	1.06
C491	PFC0735w	40S ribosomal protein S15A, putative	493.62	395.16	0.8
C493	PFC0740c	binding protein, putative	783.62	775.83	0.99
C497	PFC0745c	proteasome component C8, putative	572.28	571.83	1
C498	PFC0745c	proteasome component C8, putative	1399.28	1397.16	1
C500	PFC0750w	hypothetical protein	1278.28	1155.5	0.9
C502	NULL		568.95	579.83	1.02
C503	PFC0755c	protein kinase, putative	395.28	424.83	1.07
C504	NULL		1089.95	1108.16	1.02
C505	NULL		798.28	841.5	1.05
C506	PFC0760c	hypothetical protein	654.95	547.16	0.84
C507	PFC0765c	hypothetical protein	839.28	864.5	1.03
C510	PFC0770c	kinesin-related protein, putative	1320.62	1282.83	0.97
C515	PFC0775w	40S ribosomal protein S11, putative	286.28	245.5	0.86
C520	PFC0780w	hypothetical protein	713.28	653.5	0.92
C523	PFC0785c	proteasome regulatory protein, putative	753.95	758.5	1.01
C524	PFC0790w	hypothetical protein	540.62	441.16	0.82
C525	PFC0795w	hypothetical protein	890.95	845.16	0.95
C526	PFC0800w	band 7-related protein	488.62	500.5	1.02
C527	PFC0805w	DNA-directed RNA polymerase II, putative	572.95	603.16	1.05
C528	PFC0810c	hypothetical protein	800.28	733.16	0.92
C53	PFC0095c	hypothetical protein	589.28	519.5	0.88
C532	PFC0815c	hypothetical protein	596.62	685.16	1.15
C535	PFC0815c	hypothetical protein	427.95	435.5	1.02
C538	PFC0820w	hypothetical protein	271.28	358.83	1.32
C539	NULL		834.95	817.83	0.98
C54	PFC0090w	hypothetical protein	671.62	639.83	0.95
C540	PFC0825c	cleavage and polyadenylation specificity factor protein, putative	665.95	579.83	0.87
C541	PFC0830w	trophozoite stage antigen, PFC0830w	688.28	638.16	0.93
C554	PFC0831w	triosephophate isomerase, putative	618.62	503.5	0.81
C557	PFC0835c	hypothetical protein	573.28	567.16	0.99
C558	PFC0840w	P-type ATPase, putative	394.62	351.83	0.89
C559	PFC0845c	ubiquitin--protein ligase, putative	213.62	201.16	0.94
C56	PFC0100c	regulatory protein, putative	886.95	837.83	0.94
C563	PFC0850c	hypothetical protein	740.95	691.5	0.93
C565	NULL		568.28	612.16	1.08
C568	NULL		531.28	503.83	0.95
C569	PFC0860w	kinesin, putative	1229.95	1142.5	0.93
C574	PFC0865w	RNA-binding protein, putative	654.62	632.5	0.97
C578	PFC0870w	elongation factor 1 (EF-1), putative	1268.28	1070.5	0.84
C582	PFC0875w	hypothetical protein	756.62	715.83	0.95
C583	PFC0880c	hypothetical protein	1104.95	1039.83	0.94
C584	PFC0885c	hypothetical protein	978.28	935.16	0.96
C588	NULL		1197.95	1100.83	0.92
C59	PFC0105w	serine/threonine protein kinase, putative	576.95	471.83	0.82
C591	PFC0890w	vesicle transport protein, putative	1409.95	1303.83	0.92
C593	NULL		1216.62	1172.5	0.96
C597	PFC0895w	hypothetical protein	914.28	857.5	0.94
C598	PFC0900w	T-complex protein 1 epsilon subunit, putative	451.28	379.83	0.84
C599	PFC0905c	hypothetical protein	500.62	487.83	0.97
C60	PFC0110w	Cytoadherence linked asexual protein, CLAG	616.95	242.83	0.39
C600	PFC0910w	hypothetical protein	386.62	358.5	0.93
C602	NULL		566.95	544.5	0.96
C604	NULL		426.28	371.83	0.87
C608	PFC0915w	ATP-dependent RNA helicase, putative	608.95	555.16	0.91
C611	PFC0920w	histone H2A variant, putative	349.62	289.16	0.83
C614	PFC0925w	hypothetical protein	640.95	642.83	1
C624	PFC0930c	hypothetical protein	1018.62	1041.16	1.02
C625	PFC0940c	hypothetical protein	472.62	443.16	0.94
C626	NULL		893.28	784.16	0.88
C630	PFC0945w	protein kinase, putative	668.95	593.83	0.89
C631	NULL		698.28	666.83	0.95
C637	PFC0960c	hypothetical protein	961.95	776.5	0.81
C638	PFC0955w	ATP-dependent RNA helicase	696.95	533.5	0.77
C641	PFC0965w	hypothetical protein	671.62	556.16	0.83
C645	PFC0970w	hypothetical protein	890.28	885.5	0.99
C646	NULL		627.28	626.83	1
C648	NULL		1287.28	1223.5	0.95
C649	PFC0975c	cyclophilin (PFCYP19)	520.28	529.16	1.02
C650	PFC0980c	hypothetical protein	755.28	786.83	1.04
C657	PFC0990c	hypothetical protein	731.95	701.83	0.96
C662	NULL		629.28	576.83	0.92
C663	PFC0995c	diacylglycerol O-acyltransferase, putative	526.62	594.16	1.13
C665	PFC1000w	hypothetical protein	1182.95	1149.16	0.97
C666	PFC1005c	HesB-like domain protein	508.95	460.83	0.91
C67	PFC0115c	VAR pseudogene	650.28	577.83	0.89
C670	NULL		739.62	726.5	0.98
C672	PFC1010w	hypothetical protein	884.62	673.5	0.76
C674	PFC1011c	hypothetical protein	831.95	964.16	1.16
C676	PFC1015c	hypothetical protein	691.95	601.16	0.87
C677	NULL		1108.95	1059.5	0.96
C679	PFC1020c	40S ribosomal protein S3A, putative	371.28	373.5	1.01
C68	PFC0115c	VAR pseudogene	1071.95	889.83	0.83
C681	PFC1025w	F49C12.11-like protein	321.28	309.5	0.96
C684	PFC1030w	hypothetical protein	1129.28	1070.16	0.95
C686	PFC1035w	hypothetical protein	631.62	519.83	0.82
C688	PFC1045c	hypothetical protein	591.95	555.83	0.94
C689	PFC1040w	hypothetical protein	576.28	526.5	0.91
C69	NULL		625.62	496.5	0.79
C693	PFC1050w	hypothetical protein	389.95	362.83	0.93
C698	PFC1055w	hypothetical protein	495.28	483.83	0.98
C699	PFC1060c	hypothetical protein	435.62	416.16	0.96
C700	PFC1065w	hypothetical protein	626.62	664.5	1.06
C704	PFC1065w	hypothetical protein	1042.28	1043.16	1
C706	NULL		816.95	676.83	0.83
C71	PFC0115c	VAR pseudogene	549.62	615.83	1.12
C713	PFC1080c	hypothetical protein, conserved in P. falciparum	1276.95	1109.83	0.87
C72	PFC0115c	VAR pseudogene	386.62	307.16	0.79
C720	PFC1100w	rifin (3D7-rifT3-6)	529.28	146.83	0.28
C729	PF07_0131	VAR pseudogene	4959.95	3000.5	0.6
C73	PFC0115c	VAR pseudogene	496.95	510.83	1.03
C731	PFC1115w	rifin (3D7-rifT3-7)	1351.62	656.16	0.49
C733	PFC1120c	var (3D7-varT3-2)	473.28	236.16	0.5
C734	NULL		1264.62	1144.5	0.91
C735	NULL		4479.28	4320.5	0.96
C738	NULL		2492.95	4866.83	1.95
C739	NULL		7752.95	10995.83	1.42
C74	PFC0115c	VAR pseudogene	417.95	280.16	0.67
C741	NULL		8751.93	11058.31	1.26
C742	NULL		2103.28	3239.5	1.54
C743	NULL		4146.62	2897.83	0.7
C746	NULL		5255.95	4188.16	0.8
C75	PFC0115c	VAR pseudogene	609.28	275.5	0.45
C76	PFC0120w	Cytoadherence linked asexual protein, CLAG	1417.28	1704.16	1.2
C83	PFC0125w	ABC transporter, putative	628.28	601.16	0.96
C85	PFC0126c	hypothetical protein	265.28	281.83	1.06
C87	PFC0130c	hypothetical protein	547.95	452.16	0.83
C88	PFC0135c	conserved protein	500.28	518.16	1.04
C9	PFC0005w	Var Protein, putative	815.95	202.5	0.25
C96	PFC0140c	N-ethylmaleimide-sensitive fusion protein, putative	642.28	669.16	1.04
C97	PFC0145c	hypothetical protein	849.62	776.5	0.91
D10455_1	PFD1190c	hypothetical protein	331.62	304.5	0.92
D10455_2	PFD1185w	hypothetical protein	461.62	486.83	1.05
D10917_2	MAL6P1.125	DNA polymerase epsilon, catalytic subunit a, putative	381.62	323.5	0.85
D11621_1	PFI1135c	hypothetical protein	563.95	536.83	0.95
D11687_1	MAL7P1.12	erythrocyte membrane-associated antigen	332.62	280.83	0.84
D12635_1	PFD0895c	Bet3 transport protein, putative	909.95	874.83	0.96
D12635_11	PFD0915w	hypothetical protein	564.62	521.5	0.92
D12635_14	PFD0920w	hypothetical protein	546.95	617.83	1.13
D12635_18	NULL		681.62	595.5	0.87
D12635_2	PFD0900w	hypothetical protein	563.62	681.5	1.21
D12635_20	PFD0920w	hypothetical protein	1028.95	969.16	0.94
D12635_21	PFD0925w	hypothetical protein	470.62	407.16	0.87
D12635_22	PFD0930w	CGI-141 protein homolog	753.28	723.83	0.96
D12635_24	PFD0935c	hypothetical protein	911.28	876.16	0.96
D12635_25	PFD0940w	hypothetical protein	795.28	806.83	1.01
D12635_3	PFD0905w	hypothetical protein	739.62	563.83	0.76
D12635_31	PFD0940w	hypothetical protein	784.95	675.83	0.86
D12635_33	PFD0945c	hypothetical protein	566.28	572.83	1.01
D12635_36	PFD0950w	ran binding protein 1	335.62	394.5	1.18
D12635_37	PFD0955w	hypothetical protein	597.62	566.83	0.95
D12635_38	PFD0960c	unknown	687.28	665.16	0.97
D12635_39	PFD0965w	hypothetical protein	515.28	545.83	1.06
D12635_45	PFD0965w	hypothetical protein	1442.28	1394.5	0.97
D12635_47	PFD0970c	hypothetical protein	772.28	765.5	0.99
D12635_48	PFD0975w	unknown	632.28	652.5	1.03
D12635_50	PFD0980w	holo-(acyl-carrier protein) synthase, putative	791.95	713.16	0.9
D12635_51	PFD0985w	hypothetical protein	817.95	824.5	1.01
D12635_6	PFD0910w	hypothetical protein	478.95	542.16	1.13
D12635_8	NULL		542.28	561.16	1.03
D12661_1	PF10_0026	hypothetical protein	896.62	841.5	0.94
D13561_3	NULL		225.62	168.83	0.75
D13568_1	PFE0445c	SNAP protein (soluble N-ethylmaleimide-sensitive factor Attachment Protein), putative	427.28	409.16	0.96
D13568_2	PFE0445c	SNAP protein (soluble N-ethylmaleimide-sensitive factor Attachment Protein), putative	785.95	694.16	0.88
D13582_1	MAL6P1.54	RNA binding protein, putative	635.95	671.5	1.06
D1479_1	PFB0315w	41 kDa antigen	368.95	406.16	1.1
D14936_1	PF07_0135	rifin	530.43	415.31	0.78
D14952_1	PF13_0321	hypothetical protein	975.62	941.5	0.97
D15909_10	PFD1145c	hypothetical protein	378.43	419.31	1.11
D15909_2	PFD1130w	hypothetical protein	683.62	625.16	0.91
D15909_4	PFD1135c	hypothetical protein	712.62	678.16	0.95
D15909_5	PFD1135c	hypothetical protein	1223.93	1267.81	1.04
D15909_8	PFD1140w	hypothetical protein	535.62	543.16	1.01
D16430_1	PFD1210w	hypothetical protein	444.93	491.81	1.11
D16430_2	NULL		1095.62	1276.83	1.17
D16785_1	PFD1115c	hypothetical protein	926.62	850.5	0.92
D16785_10	PFD1090c	clathrin assembly protein, putative	662.62	668.16	1.01
D16785_11	PFD1085w	hypothetical protein	1054.28	863.83	0.82
D16785_13	PFD1080w	hypothetical protein	907.28	893.5	0.98
D16785_17	NULL		1163.28	1106.5	0.95
D16785_2	NULL		904.28	928.83	1.03
D16785_20	PFD1070w	eukaryotic initiation factor	895.62	873.16	0.97
D16785_21	PFD1065c	hypothetical protein	875.28	931.16	1.06
D16785_23	PFD1060w	u5 small nuclear ribonucleoprotein-specific protein, putative	700.95	638.16	0.91
D16785_24	PFD1055w	ribosomal protein S19s	557.95	614.5	1.1
D16785_26	PFD1050w	alpha-tubulin ii	468.95	448.5	0.96
D16785_3	PFD1110w	hypothetical protein	801.28	761.5	0.95
D16785_31	NULL		3465.62	3458.5	1
D16785_33	NULL		1818.62	1677.5	0.92
D16785_35	PFD1045c	erythrocyte membrane-associated antigen, putative	912.38	948.03	1.04
D16785_36	PFD1040w	hypothetical protein	840.95	759.16	0.9
D16785_38	PFD1035w	steroid dehydrogenase kik-i, putative	400.88	410.03	1.02
D16785_4	PFD1110w	hypothetical protein	599.95	571.83	0.95
D16785_43	NULL		1045.95	1021.16	0.98
D16785_5	PFD1105w	hypothetical protein	945.28	1019.83	1.08
D16785_6	NULL		748.62	643.5	0.86
D16785_7	NULL		802.95	698.83	0.87
D16785_8	PFD1100c	hypothetical protein	809.62	677.83	0.84
D16785_9	PFD1095w	hypothetical protein	541.28	495.16	0.91
D17523_1	NULL		839.62	134.16	0.16
D17715_10	PFD0605c	hypothetical protein	1055.62	871.83	0.83
D17715_102	PFD0380c	hypothetical protein	1045.95	892.83	0.85
D17715_104	PFD0375w	hypothetical protein	603.28	582.5	0.97
D17715_105	NULL		1513.28	1232.83	0.81
D17715_109	PFD0365c	hypothetical protein	762.62	703.16	0.92
D17715_11	PFD0600c	ribosomal protein, putative	697.62	693.5	0.99
D17715_110	PFD0360w	hypothetical protein	772.95	684.16	0.89
D17715_111	NULL		723.62	662.16	0.92
D17715_112	PFD0355c	hypothetical protein, conserved	617.28	564.16	0.91
D17715_117	PFD0350w	hypothetical protein, conserved	572.28	582.5	1.02
D17715_12	PFD0595w	hypothetical protein	792.62	761.83	0.96
D17715_121	NULL		961.95	950.83	0.99
D17715_124	PFD0345c	hypothetical protein	753.62	832.83	1.11
D17715_125	PFD0340c	hypothetical protein	664.28	562.83	0.85
D17715_13	PFD0590c	DNA polymerase alpha	979.95	924.16	0.94
D17715_132	PFD0335c	hypothetical protein	805.62	736.83	0.91
D17715_134	NULL		1666.95	1430.83	0.86
D17715_136	PFD0330w	hypothetical protein	691.28	710.16	1.03
D17715_138	PFD0330w	hypothetical protein	870.95	845.5	0.97
D17715_139	NULL		785.28	658.83	0.84
D17715_140	PFD0330w	hypothetical protein	515.62	570.16	1.11
D17715_142	PFD0325w	hypothetical protein	705.95	683.5	0.97
D17715_15	PFD0585c	hypothetical protein	615.62	623.16	1.01
D17715_16	PFD0580c	hypothetical protein	441.62	525.83	1.19
D17715_17	PFD0565c	RNA helicase, putative	677.62	621.83	0.92
D17715_19	PFD0560w	hypothetical protein	559.28	545.16	0.97
D17715_20	PFD0555c	hypothetical protein	448.62	465.16	1.04
D17715_22	PFD0550c	hypothetical protein	881.62	713.83	0.81
D17715_23	PFD0545w	hypothetical protein	586.28	546.83	0.93
D17715_25	PFD0540c	hypothetical protein	96.93	102.81	1.06
D17715_26	PFD0535w	hypothetical protein	1058.62	953.83	0.9
D17715_27	PFD0530c	hypothetical protein	852.95	778.5	0.91
D17715_28	PFD0525w	hypothetical protein	367.95	342.83	0.93
D17715_31	NULL		801.62	636.16	0.79
D17715_32	PFD0520c	hypothetical protein	261.95	317.83	1.21
D17715_36	NULL		362.28	318.83	0.88
D17715_37	PFD0510c	protein phosphatase, putative	301.28	300.16	1
D17715_38	PFD0495c	hypothetical protein	159.93	160.31	1
D17715_40	PFD0490c	hypothetical protein	754.95	629.5	0.83
D17715_44	PFD0485w	hypothetical protein	28.76	48.17	1.68
D17715_45	PFD0480w	hypothetical protein	209.62	177.16	0.85
D17715_47	PFD0475c	replication factor a protein, putative	102.62	106.5	1.04
D17715_49	PFD0470c	hypothetical protein, conserved	645.28	657.5	1.02
D17715_5	NULL		88.28	59.5	0.67
D17715_50	NULL		291.95	214.83	0.74
D17715_51	PFD0465w	DNAJ homologue	155.95	147.16	0.94
D17715_55	PFD0460c	hypothetical protein	800.95	740.16	0.92
D17715_56	PFD0455w	ribosomal processing protein, putative	334.95	379.16	1.13
D17715_58	PFD0450c	hypothetical protein, conserved	381.28	334.5	0.88
D17715_61	PFD0445c	hypothetical protein	1043.62	1009.5	0.97
D17715_64	PFD0440w	hypothetical protein	645.62	580.5	0.9
D17715_67	PFD0440w	hypothetical protein	614.28	591.5	0.96
D17715_68	PFD0435c	hypothetical protein	566.28	504.16	0.89
D17715_7	PFD0615c	erythrocyte membrane protein 1 (PfEMP1)	699.62	196.5	0.28
D17715_71	PFD0430c	hypothetical protein	565.28	449.5	0.8
D17715_76	NULL		440.28	387.5	0.88
D17715_78	PFD0430c	hypothetical protein	671.62	593.83	0.88
D17715_8	PFD0610w	hypothetical protein, conserved	943.28	730.16	0.77
D17715_80	PFD0425w	hypothetical protein	787.28	658.5	0.84
D17715_81	PFD0420c	flap exonuclease, putative	232.95	275.83	1.18
D17715_85	PFD0415c	hypothetical protein	1048.28	944.5	0.9
D17715_89	PFD0410c	hypothetical protein	1085.62	1068.16	0.98
D17715_91	PFD0405w	hypothetical protein	712.62	819.16	1.15
D17715_92	PFD0400w	hypothetical protein	796.28	790.5	0.99
D17715_93	NULL		1098.38	1026.03	0.93
D17715_94	PFD0395c	hypothetical protein	532.95	471.16	0.88
D17715_95	PFD0390c	hypothetical protein	984.28	904.5	0.92
D17715_96	NULL		710.28	628.83	0.89
D20012_2	PFD0595w	hypothetical protein	478.95	514.16	1.07
D21102_1	PFB0655c	hypothetical protein	643.62	648.16	1.01
D23141_1	PF08_0138	rifin	647.95	64.83	0.1
D23156_10	PFD0655w	VAR-related pseudogene	641.62	599.5	0.93
D23156_12	PFD0655w	VAR-related pseudogene	512.62	549.83	1.07
D23156_13	PFD0655w	VAR-related pseudogene	386.28	387.83	1
D23156_15	PFD0660w	hypothetical protein	943.62	811.16	0.86
D23156_18	PFD0665c	26s proteasome aaa-ATPase subunit Rpt3	716.62	625.5	0.87
D23156_20	PFD0670c	hypothetical protein	894.95	808.16	0.9
D23156_21	PFD0675w	hypothetical protein	638.62	609.16	0.95
D23156_23	PFD0680c	ubiquitin carboxyl-terminal hydrolase a, putative	645.62	594.16	0.92
D23156_27	PFD0685c	chromosome associated protein, putative	995.28	917.5	0.92
D23156_33	PFD0685c	chromosome associated protein, putative	556.62	588.5	1.06
D23156_40	PFD0685c	chromosome associated protein, putative	6024.28	4659.83	0.77
D23156_45	PFD0690c	hypothetical protein	573.95	538.5	0.94
D23156_9	PFD0645w	rifin	665.28	31.5	0.05
D2337_1	NULL		6801.95	5431.5	0.8
D23621_1	NULL		-4.57	-6.69	1.46
D23657_11	NULL		2.76	31.17	11.3
D23657_2	PFD0995c	erythrocyte membrane protein 1 (PfEMP1)	1654.28	866.5	0.52
D24918_1	NULL		626.62	640.5	1.02
D25758_1	NULL		1329.62	1226.5	0.92
D2648_1	PF08_0057	hypothetical protein	788.28	707.16	0.9
D2660_1	PF07_0050	erythrocyte membrane protein 1 (PfEMP1)	468.28	53.5	0.11
D2691_2	PFD1205w	predicted integral membrane protein	983.62	294.5	0.3
D27403_1	MAL6P1.147	hypothetical protein	296.28	349.16	1.18
D27953_2	PFD1180w	Plasmodium falciparum trophozoite antigen-like protein	522.28	578.83	1.11
D27953_4	PFD1175w	Plasmodium falciparum trophozoite antigen r45-like protein	1108.28	1039.16	0.94
D2974_1	NULL		347.38	458.53	1.32
D301_1	MAL6P1.7	rifin	407.95	54.16	0.13
D30950_1	MAL6P1.2	rifin	237.88	20.03	0.08
D3172_1	NULL		854.62	659.83	0.77
D32606_1	NULL		1000.62	956.5	0.96
D32606_3	PF10_0323	hypothetical protein	690.62	529.5	0.77
D32679_1	NULL		892.62	930.16	1.04
D32679_5	NULL		206.28	212.83	1.03
D33539_1	NULL		1117.62	1261.83	1.13
D33539_10	NULL		833.62	837.5	1
D33539_100	PFD0870w	hypothetical protein	881.95	723.5	0.82
D33539_102	PFD0870w	hypothetical protein	996.95	849.83	0.85
D33539_108	PFD0870w	hypothetical protein	435.28	455.83	1.05
D33539_109	PFD0875c	hypothetical protein	513.62	465.5	0.91
D33539_14	NULL		828.62	824.83	1
D33539_15	PFD0705c	hypothetical protein	724.95	577.83	0.8
D33539_16	PFD0710w	GTP-binding protein, putative	760.95	751.5	0.99
D33539_17	PFD0715c	hypothetical protein, conserved	885.62	810.83	0.92
D33539_20	PFD0720w	hypothetical protein	934.95	924.83	0.99
D33539_21	PFD0725c	arsenical pump-driving ATPase, putative	879.62	761.5	0.87
D33539_22	PFD0735c	hypothetical protein	872.62	854.5	0.98
D33539_23	PFD0730w	hypothetical protein	510.95	478.5	0.94
D33539_24	NULL		448.28	659.83	1.47
D33539_26	PFD0740w	Plasmodium falciparum protein kinase, putative	579.95	563.83	0.97
D33539_28	PFD0745c	nonclathrin coat protein zeta2-cop-related protein, putative	1035.95	809.83	0.78
D33539_29	PFD0750w	nuclear cap-binding protein	865.28	774.5	0.9
D33539_3	PFD0695w	hypothetical protein	471.28	491.16	1.04
D33539_31	PFD0750w	nuclear cap-binding protein	388.62	451.83	1.16
D33539_32	PFD0755c	adenylate kinase 1	744.28	685.5	0.92
D33539_33	PFD0760c	hypothetical protein	701.95	698.16	0.99
D33539_35	PFD0765w	hypothetical protein	1272.62	1102.16	0.87
D33539_37	PFD0770c	ribosomal protein L15	614.62	557.83	0.91
D33539_40	NULL		500.28	543.16	1.09
D33539_41	PFD0775c	hypothetical protein	846.62	717.83	0.85
D33539_47	PFD0780w	glutamyl-tRNA(Gln) amidotransferase subunit A, putative	584.28	557.5	0.95
D33539_48	PFD0785c	hypothetical protein	533.95	547.83	1.03
D33539_49	PFD0790c	DNA replication licensing factor, putative	773.95	798.83	1.03
D33539_5	PFD0700c	RNA binding protein, putative	364.28	410.16	1.13
D33539_55	PFD0795w	hypothetical protein	680.62	625.16	0.92
D33539_56	PFD0800c	hypothetical protein	628.28	693.16	1.1
D33539_61	PFD0805w	hypothetical protein	560.28	605.83	1.08
D33539_63	NULL		660.28	457.5	0.69
D33539_64	PFD0810w	small GTP-binding protein	871.62	853.5	0.98
D33539_66	PFD0815c	hypothetical protein	607.95	559.16	0.92
D33539_68	NULL		384.28	484.5	1.26
D33539_69	PFD0820w	hypothetical protein	1141.95	1059.83	0.93
D33539_70	PFD0820w	hypothetical protein	390.28	348.16	0.89
D33539_74	PFD0825c	RNA-binding protein of pumilio/mpt5 family, putative	883.62	778.83	0.88
D33539_76	PFD0830w	bifunctional dihydrofolate reductase-thymidylate synthase	816.62	827.5	1.01
D33539_83	PFD0835c	hypothetical protein	712.28	726.16	1.02
D33539_85	PFD0845w	hypothetical protein	712.95	633.83	0.89
D33539_86	PFD0855c	hypothetical protein	627.95	613.83	0.98
D33539_87	PFD0855c	hypothetical protein	768.28	684.5	0.89
D33539_95	PFD0860w	hypothetical protein	520.95	526.5	1.01
D33539_96	PFD0865c	cdc2-related protein kinase 1	457.62	437.83	0.96
D33539_97	NULL		578.28	623.5	1.08
D33539_99	NULL		9481.95	8642.5	0.91
D33564_2	PF10_0325	hypothetical protein, conserved	761.95	661.5	0.87
D33675_1	PFL0130c	hypothetical protein, conserved	954.62	779.16	0.82
D34599_1	NULL		9824.95	8162.83	0.83
D34646_1	PFD0985w	hypothetical protein	966.28	974.83	1.01
D34860_1	NULL		500.28	467.83	0.94
D34948_1	NULL		385.28	330.83	0.86
D34948_2	PFD1170c	hypothetical protein	507.62	409.5	0.81
D34948_3	PFD1165w	hypothetical protein	417.28	464.16	1.11
D35152_1	NULL		888.62	750.16	0.84
D35303_1	PF07_0032	Cg8	512.95	511.83	1
D3593_1	PFE0095c	hypothetical protein	1284.62	1185.83	0.92
D36666_4	PFB0640c	hypothetical protein, conserved	676.95	643.83	0.95
D37405_1	NULL		747.62	721.5	0.97
D37634_1	PFI1815c	rifin	620.95	90.83	0.15
D38761_3	PF10_0313	hypothetical protein	2065.28	2204.83	1.07
D38761_4	NULL		894.28	757.16	0.85
D3890_1	NULL		217.62	33.16	0.15
D3890_3	NULL		23.93	6.81	0.28
D40381_1	NULL		146.95	136.83	0.93
D4043_1	NULL		768.95	720.83	0.94
D4043_2	PFD0990w	ribosome recycling factor, putative	688.95	661.5	0.96
D4043_3	PFD0985w	hypothetical protein	410.62	368.16	0.9
D40450_1	PF10_0385	PfEMP-1, truncated, putative	2427.95	1900.16	0.78
D42243_14	PFD0020c	erythrocyte membrane protein 1 (PfEMP1)	557.28	111.16	0.2
D42243_16	PFD0025w	rifin	675.28	171.5	0.25
D42243_17	PFD0030c	rifin	649.28	160.83	0.25
D42243_19	PFD0035c	stevor	741.28	152.16	0.21
D42243_23	PFD0045c	rifin	533.95	199.16	0.37
D42243_29	PFD0055w	rifin	245.28	39.5	0.16
D42243_31	PFD0060w	rifin	525.93	439.31	0.84
D42243_36	PFD0065w	STEVOR pseudogene	736.28	740.16	1.01
D42243_37	PFD0070c	rifin	493.95	440.16	0.89
D42243_38	NULL		1331.28	1190.16	0.89
D42243_39	PFD0075w	hypothetical protein, conserved in P. falciparum	617.95	562.16	0.91
D42243_42	PFD0080c	hypothetical protein	498.62	557.83	1.12
D42243_44	PFD0085c	ATP-dept. acyl-coa synthetase, putative	1227.62	1050.16	0.86
D42243_45	PFD0090c	hypothetical protein	490.62	393.5	0.8
D42243_5	NULL		2655.28	3645.83	1.37
D42243_6	NULL		3331.62	3245.83	0.97
D42243_7	PFD0005w	erythrocyte membrane protein 1 (PfEMP1)	513.28	53.83	0.1
D42243_8	NULL		18135.28	9406.5	0.52
D42356_1	MAL8P1.23	ubiquitin-protein ligase 1, putative	689.28	578.83	0.84
D42715_1	PFE1635w	RIF pseudogene	832.62	671.83	0.81
D42873_1	NULL		37.38	11.03	0.3
D42954_1	PFD1215w	hypothetical protein	663.62	620.5	0.94
D42954_16	NULL		642.62	353.83	0.55
D42954_2	PFD1220c	rifin	937.28	805.5	0.86
D42954_7	PFD1235w	erythrocyte membrane protein 1 (PfEMP1)	514.95	67.5	0.13
D42954_8	NULL		1949.62	2226.16	1.14
D44388_1	PF10_0009	pseudogene, stevor, putative	467.62	423.83	0.91
D45582_1	PF14_0772	rifin	556.62	144.5	0.26
D4619_1	NULL		82.43	66.81	0.81
D46820_1	PFE1605w	protein with DNAJ domain	338.62	281.83	0.83
D4722_1	MAL6P1.57	calcium-binding protein, putative	1293.62	1120.5	0.87
D47995_1	NULL		398.95	408.5	1.02
D48327_1	NULL		172.95	182.5	1.06
D49176_1	PFD0225w	hypothetical protein	992.28	835.83	0.84
D49176_11	PFD0240c	hypothetical protein	836.28	693.83	0.83
D49176_14	PFD0245c	ATP-dependant RNA helicae-like protein	481.28	483.5	1
D49176_26	PFD0255w	Plasmodium yoelii blood stage membrane protein ag-1	821.95	804.5	0.98
D49176_27	PFD0255w	Plasmodium yoelii blood stage membrane protein ag-1	886.95	1028.16	1.16
D49176_3	PFD0225w	hypothetical protein	695.28	673.83	0.97
D49176_31	PFD0265w	splicing factor	730.62	628.83	0.86
D49176_35	PFD0280w	hypothetical protein	882.28	808.5	0.92
D49176_36	PFD0285c	amino acid decarboxylase, putative	573.28	538.83	0.94
D49176_39	PFD0295c	hypothetical protein	488.62	492.5	1.01
D49176_43	PFD0305c	vacuolar ATP synthase subunit b	520.62	461.83	0.89
D49176_46	PFD0310w	sexual stage-specific protein precursor	509.28	542.83	1.07
D49176_47	NULL		604.28	616.16	1.02
D49176_53	NULL		692.28	586.83	0.85
D49176_57	NULL		869.62	752.5	0.87
D49176_61	PFD0320c	hypothetical protein	449.62	463.5	1.03
D49176_65	NULL		6754.95	6174.16	0.91
D49176_67	PFD0320c	hypothetical protein	588.95	595.5	1.01
D49176_68	PFD0320c	hypothetical protein	478.62	459.16	0.96
D49176_7	PFD0230c	protease, putative	673.62	672.5	1
D49176_8	PFD0235c	hypothetical protein	852.62	821.83	0.96
D49942_10	PFD0110w	reticulocyte binding protein, putative	753.95	733.5	0.97
D49942_2	PFD0095c	hypothetical protein	575.28	543.16	0.94
D49942_3	PFD0100c	hypothetical protein	668.95	706.16	1.06
D49942_4	PFD0100c	hypothetical protein	352.28	382.83	1.09
D49942_6	PFD0105c	hypothetical protein	743.62	725.5	0.98
D49942_8	PFD0110w	reticulocyte binding protein, putative	509.95	485.16	0.95
D49942_9	PFD0110w	reticulocyte binding protein, putative	1046.95	958.83	0.92
D50936_1	PFB0800c	hypothetical protein	298.95	348.5	1.17
D5159_1	NULL		174.95	183.83	1.05
D52830_1	MAL7P1.145	DNA mismatch repair protein pms1 homologue, putative	1070.62	897.5	0.84
D53677_1	PFD1015c	erythrocyte membrane protein 1 (PfEMP1)	64.76	48.17	0.74
D53677_7	PFD1025w	VAR pseudogene	1038.62	805.5	0.78
D53677_8	PFD1025w	VAR pseudogene	8.76	54.17	6.19
D53677_9	NULL		460.62	480.16	1.04
D53895_2	NULL		784.95	651.83	0.83
D53895_3	NULL		3389.62	4221.5	1.25
D54177_1	PFE0920c	cyclin2 related protein, putative	369.76	395.17	1.07
D54346_2	NULL		865.62	843.5	0.97
D54346_3	PFE1275c	RNA methyltransferase, putative	462.38	462.53	1
D55287_1	MAL8P1.139	hypothetical protein	420.62	388.83	0.92
D56259_1	PF10_0316	phosphatidyl-inositol glycan, class A, putative	568.28	489.5	0.86
D56327_1	PFI1290w	protein kinase, putative	720.95	644.5	0.89
D56400_2	NULL		2000.28	895.16	0.45
D56400_4	PF08_0107	erythrocyte membrane protein 1 (PfEMP1)	684.95	73.5	0.11
D56470_1	PFI1520w	hypothetical protein	573.95	532.83	0.93
D56470_2	PFI1520w	hypothetical protein	481.28	514.16	1.07
D56736_1	PFL1955w	erythrocyte membrane protein 1 (PfEMP1)	1012.62	280.83	0.28
D56950_2	MAL6P1.245	hypothetical protein	947.62	738.83	0.78
D57574_1	PFE1615c	hypothetical protein	576.05	432.66	0.75
D5782_1	MAL6P1.168	hypothetical protein	1315.95	1092.5	0.83
D5782_2	NULL		1079.95	846.83	0.78
D61276_1	NULL		823.62	844.5	1.03
D61496_1	MAL6P1.147	hypothetical protein	644.55	506.66	0.79
D6287_1	NULL		934.95	870.16	0.93
D6287_10	PFD0135w	VAR pseudogene	357.05	342.66	0.96
D6287_13	PFD0135w	VAR pseudogene	741.62	634.83	0.86
D6287_15	NULL		199.55	183.16	0.92
D6287_18	PFD0135w	VAR pseudogene	691.28	598.83	0.87
D6287_21	PFD0145c	hypothetical protein	581.28	521.83	0.9
D6287_22	PFD0150w	hypothetical protein	622.62	1263.5	2.03
D6287_27	PFD0160w	hypothetical protein	685.28	476.5	0.7
D6287_29	PFD0165w	ubiquitin-specific protease, putative	865.95	802.5	0.93
D6287_3	PFD0120w	RIF pseudogene	392.28	402.5	1.03
D6287_30	PFD0170c	hypothetical protein	573.95	577.5	1.01
D6287_31	PFD0175c	hypothetical protein	823.62	665.16	0.81
D6287_33	PFD0180c	CGI-201 protein, short form	1396.28	1346.83	0.96
D6287_34	PFD0180c	CGI-201 protein, short form	377.28	347.16	0.92
D6287_38	PFD0180c	CGI-201 protein, short form	573.95	574.5	1
D6287_49	PFD0185c	hypothetical protein, conserved	722.62	627.83	0.87
D6287_51	NULL		865.95	841.16	0.97
D6287_53	PFD0190w	hypothetical protein	1052.95	832.16	0.79
D6287_54	PFD0190w	hypothetical protein	486.28	343.16	0.71
D6287_55	PFD0195c	hypothetical protein	953.95	824.5	0.86
D6287_56	PFD0200c	hypothetical protein	599.28	612.83	1.02
D6287_6	PFD0125c	rifin	573.05	535.66	0.93
D6287_61	PFD0200c	hypothetical protein	840.95	836.83	1
D6287_62	PFD0205c	hypothetical protein	414.95	344.16	0.83
D6287_63	PFD0210c	hypothetical protein	792.28	678.16	0.86
D6287_64	PFD0210c	hypothetical protein	817.62	908.5	1.11
D6287_69	PFD0215c	P. berghei pbs36-related protein	894.62	819.83	0.92
D6287_7	PFD0130c	RIF pseudogene	465.28	365.5	0.79
D6287_70	PFD0220c	pf52 protein	631.62	629.5	1
D63068_1	PFD0385w	hypothetical protein	627.28	564.5	0.9
D63903_1	MAL6P1.4	erythrocyte membrane protein 1 (PfEMP1)	966.95	157.16	0.16
D64289_1	PFD0115c	hypothetical protein	715.62	765.16	1.07
D65176_1	NULL		181.95	138.5	0.76
D65681_1	NULL		414.28	435.16	1.05
D65681_2	NULL		76.62	72.16	0.94
D65899_1	PFL0955c	phosphatidylethanolamine-binding protein, putative	626.62	592.5	0.95
D65980_1	NULL		120.95	295.16	2.44
D6681_1	PFD1150c	hypothetical protein	766.62	722.83	0.94
D6681_10	PFD1155w	erythrocyte binding antigen, putative	311.88	268.03	0.86
D6681_12	PFD1160w	hypothetical protein	392.62	439.83	1.12
D6681_2	PFD1150c	hypothetical protein	559.62	575.16	1.03
D6681_3	NULL		907.76	874.17	0.96
D6681_4	NULL		8.1	-14.56	-1
D66953_1	NULL		882.1	212.44	0.24
D66953_2	NULL		2225.62	747.83	0.34
D7257_1	PFD0965w	hypothetical protein	545.95	558.16	1.02
D8125_1	NULL		429.62	449.83	1.05
D8137_1	PFD0880w	hypothetical protein	723.76	690.17	0.95
D8137_2	PFD0885c	hypothetical protein	805.95	810.83	1.01
D8400_1	NULL		916.95	899.5	0.98
D8964_2	NULL		970.95	871.5	0.9
D8968_1	NULL		1182.28	1157.5	0.98
E10359_4	NULL		313.28	329.16	1.05
E10359_5	PFE0970w	cytochrome c oxidase assembly protein (heme A: farnesyltransferase), putative	752.28	839.83	1.12
E10660_1	PF10_0232	hypothetical protein	721.62	584.16	0.81
E10705_1	MAL6P1.175	DNA polymerase 1, putative	808.28	637.83	0.79
E10758_2	PFE1150w	multidrug resistance protein	404.28	401.83	0.99
E10758_3	NULL		1371.95	1390.5	1.01
E10857_1	PFI0510c	hypothetical protein	788.95	738.5	0.94
E1086_1	PFE0305w	transcription initiation factor TFiid, TATA-binding protein	532.28	518.5	0.97
E10896_1	MAL7P1.162	dynein heavy chain, putative	379.62	327.83	0.86
E10967_2	MAL8P1.38	hypothetical protein	1205.62	1210.16	1
E11054_1	NULL		13654.62	13143.5	0.96
E11054_2	PFE1000c	hypothetical protein	915.95	910.83	0.99
E11111_1	PFE0075c	rhoptry-associated protein, putative	763.62	767.5	1.01
E11147_1	PFE1015c	hypothetical protein	756.95	647.83	0.86
E11200_1	PF11_0008	erythrocyte membrane protein 1 (PfEMP1)	421.95	384.83	0.91
E11202_1	PFE0570w	hypothetical protein	587.95	558.16	0.95
E11286_1	PFI0870w	hypothetical protein	499.28	512.83	1.03
E11375_3	PFE1120w	hypothetical protein	481.95	586.83	1.22
E11514_1	PFE0100w	hypothetical protein	1147.28	909.5	0.79
E11579_1	PFE1640w	erythrocyte membrane protein 1 (PfEMP1), truncated, pseudogene	408.28	408.83	1
E116_1	PFE1225w	50S ribosomal subunit protein L12, putative	356.28	399.83	1.12
E11659_1	NULL		1682.95	1721.83	1.02
E11659_8	NULL		252.28	241.16	0.96
E11772_2	PFE0440w	hypothetical protein	470.62	419.5	0.89
E1197_2	PFE1300w	hypothetical protein	351.62	345.5	0.98
E1197_6	NULL		1096.62	899.16	0.82
E1197_8	NULL		337.62	414.16	1.23
E1197_9	PFE1310c	hypothetical protein	525.95	487.83	0.93
E12152_1	MAL6P1.279	hypothetical protein	355.62	397.83	1.12
E12152_3	NULL		1430.95	1280.5	0.89
E1220_1	PFE1535w	hypothetical protein	1457.28	1276.16	0.88
E12201_2	PFE1365w	hypothetical protein	412.95	436.16	1.06
E12238_1	MAL7P1.29	hypothetical protein	347.28	404.83	1.17
E12253_3	PFE0120c	merozoite surface protein 8	1026.62	824.83	0.8
E12266_1	NULL		432.62	445.83	1.03
E12266_2	PFE0235c	hypothetical protein	650.28	638.83	0.98
E12394_2	PFE0070w	interspersed repeat antigen, putative	664.95	984.5	1.48
E12445_1	PFE0360c	hypothetical protein	553.62	626.5	1.13
E12599_2	PFE0935c	RNA-binding protein, putative	1306.62	1148.83	0.88
E12756_1	NULL		713.28	677.16	0.95
E12852_1	PFE1245w	zinc finger protein, putative	920.62	845.83	0.92
E12876_1	PFL2405c	PFG377 protein	444.62	208.5	0.47
E12876_2	NULL		221.95	210.16	0.95
E12916_3	PFE0770w	hypothetical protein	931.62	834.16	0.9
E1297_3	PFE1165c	hypothetical protein	953.62	761.83	0.8
E13013_1	PFE0165w	actin depolymerizing factor, putative	873.95	786.16	0.9
E13038_2	PFE0940c	hypothetical protein	519.28	527.16	1.02
E13038_3	NULL		1356.95	1260.83	0.93
E13038_7	PFE0950c	hypothetical protein	651.62	549.16	0.84
E13038_9	PFE0955w	hypothetical protein	525.95	480.83	0.91
E13057_1	MAL7P1.147	ubiquitin carboxyl-terminal hydrolase, putative	603.95	533.16	0.88
E13058_1	NULL		634.28	657.16	1.04
E13140_1	PFE0135w	hypothetical protein	1568.95	1326.16	0.85
E13140_2	PFE0140c	hypothetical protein	626.95	694.16	1.11
E13220_3	PFE0835w	ubiquitin carboxyl-terminal hydrolase 2, putative	351.95	340.16	0.97
E13302_1	NULL		356.62	319.16	0.89
E13302_3	PFE1350c	ubiquitin-conjugating enzyme, putative	665.95	554.83	0.83
E13349_2	PFD1015c	erythrocyte membrane protein 1 (PfEMP1)	982.28	432.16	0.44
E13365_1	PFE1315w	hypothetical protein	1061.62	841.83	0.79
E1341_1	PFE1565w	hypothetical protein	513.62	504.16	0.98
E13462_1	MAL6P1.147	hypothetical protein	754.95	636.16	0.84
E13462_3	MAL6P1.147	hypothetical protein	438.28	354.16	0.81
E13506_2	NULL		408.95	383.5	0.94
E13599_1	PFE1250w	long-chain fatty acid CoA ligase, putative	759.95	682.83	0.9
E13603_1	PFE1400c	beta adaptin protein, putative	926.28	915.16	0.99
E13777_2	PFE0610c	CDK-activating kinase assembly factor, putative	648.95	646.5	1
E13810_1	MAL6P1.201	leucyl-tRNA synthetase, cytoplasmic, putative	556.95	538.83	0.97
E14176_2	PFE0145w	50S ribosomal subunit protein L28, putative	680.28	636.5	0.94
E14323_1	PF07_0061	hypothetical protein	798.62	667.16	0.84
E14340_1	PF07_0121	hypothetical protein, conserved	727.28	744.16	1.02
E15083_1	PFE0100w	hypothetical protein	640.28	628.16	0.98
E15208_1	PF07_0120	hypothetical protein	422.95	490.16	1.16
E15250_1	PFE1195w	karyopherin beta	491.62	423.83	0.86
E15452_2	PFE0040c	Mature parasite-infected erythrocyte surface antigen (MESA) or PfEMP2	612.28	524.83	0.86
E15509_1	PFE0190c	hypothetical protein	1039.95	1021.5	0.98
E15509_11	PFE0175c	unconventional myosin pfm-b	368.62	487.5	1.32
E15509_13	PFE0170c	protein kinase, putative	1143.62	1057.5	0.92
E15509_4	PFE0185c	60S ribosomal subunit protein L31, putative	484.95	495.83	1.02
E15509_5	PFE0175c	unconventional myosin pfm-b	372.95	293.83	0.79
E15509_6	NULL		935.62	742.83	0.79
E15509_9	NULL		873.28	775.83	0.89
E15548_1	PF08_0111	hypothetical protein	1326.95	1216.16	0.92
E15697_1	PFE0570w	hypothetical protein	832.62	709.16	0.85
E15771_1	PF08_0126	DNA repair protein rad54, putative	431.62	507.5	1.18
E15790_1	PFE1105c	hypothetical protein	658.95	724.5	1.1
E15895_1	NULL		-11.24	53.17	-1
E15896_1	PF07_0040	lysophospholipase-like protein, putative	535.28	559.16	1.04
E15896_3	NULL		1986.95	2407.5	1.21
E16071_1	NULL		482.62	485.83	1.01
E16122_2	PFE0385w	hypothetical protein	650.62	621.16	0.95
E16122_4	NULL		525.28	605.5	1.15
E16122_5	PFE0395c	hypothetical protein	594.95	462.5	0.78
E16122_8	PFE0400w	hypothetical protein	1254.62	1599.16	1.27
E16439_1	PFE0060w	hypothetical protein	1186.62	1101.83	0.93
E16452_1	PFE0980c	hypothetical protein	632.28	644.83	1.02
E16528_1	PFE0125w	hypothetical protein	855.28	906.83	1.06
E16757_1	MAL6P1.44	hypothetical protein	760.28	738.16	0.97
E16790_10	PFE1200w	hypothetical protein	1210.62	996.83	0.82
E16790_2	NULL		425.95	342.5	0.8
E16790_5	PFE1210c	hypothetical protein	384.62	634.16	1.65
E16790_7	PFE1205c	hypothetical protein	1292.95	1174.16	0.91
E16790_8	NULL		836.28	919.5	1.1
E16841_1	MAL6P1.84	hypothetical protein	733.62	776.5	1.06
E17057_1	PFE0090w	hypothetical protein	436.28	455.16	1.04
E17330_1	PFE1160w	hypothetical protein	811.28	879.16	1.08
E17330_2	PFE1160w	hypothetical protein	704.28	656.16	0.93
E17352_1	NULL		445.95	415.83	0.93
E17352_2	PFL2580w	hypothetical protein	1149.28	926.83	0.81
E17498_1	MAL6P1.93	hypothetical protein	899.95	876.83	0.97
E17521_1	MAL7P1.171	hypothetical protein	500.62	400.83	0.8
E17542_1	PFE1040c	hypothetical protein	372.62	339.5	0.91
E17645_1	PFE1295c	hypothetical protein	1313.28	1163.16	0.89
E17645_7	PFE1290w	serine/threonine-protein kinase Nek1, putative	497.62	454.5	0.91
E17645_8	PFE1285w	hypothetical protein	635.28	601.16	0.95
E17649_1	PFE1185w	transporter, putative	624.62	513.83	0.82
E17649_5	NULL		328.28	372.5	1.13
E17711_1	PF07_0085	ferrodoxin reductase-like protein	462.95	544.16	1.18
E17761_1	NULL		449.95	396.16	0.88
E18025_1	MAL6P1.134	RNA binding protein, putative	787.95	642.5	0.82
E18031_10	PFE1045c	hypothetical protein	752.95	636.83	0.85
E18031_2	PFE1060c	hypothetical protein	1210.95	1265.5	1.05
E18031_4	PFE1055c	hypothetical protein	783.95	735.83	0.94
E18031_6	PFE1050w	adenosylhomocysteinase(S-adenosyl-L-homocysteine hydrolase)	359.62	343.16	0.95
E18055_2	MAL6P1.93	hypothetical protein	959.62	960.16	1
E18169_1	PFE0485w	phosphatidylinositol 4-kinase	617.28	554.16	0.9
E18169_4	NULL		905.28	916.83	1.01
E18440_1	PFE0745w	hypothetical protein	645.28	657.16	1.02
E18440_4	PFE0750c	hypothetical protein, conserved	733.62	695.5	0.95
E18440_5	PFE0755c	hypothetical protein	871.95	814.83	0.93
E18440_6	NULL		617.62	676.83	1.1
E18445_1	MAL6P1.168	hypothetical protein	746.95	675.16	0.9
E18454_1	NULL		477.95	464.16	0.97
E18454_2	PFE0255w	actin-related protein, putative	992.95	932.16	0.94
E18512_1	PFE0815w	hypothetical protein	787.62	721.16	0.92
E18512_2	PFE0820c	hypothetical protein, conserved	526.95	493.83	0.94
E18512_4	PFE0825w	transporter, putative	1342.62	1211.5	0.9
E18550_1	PFE0370c	subtilisin-like protease precursor, putative	1091.62	981.16	0.9
E18550_2	PFE0365c	hypothetical protein	776.43	684.31	0.88
E18606_1	PFE1525w	hypothetical protein	778.62	809.83	1.04
E18606_4	PFE1530c	hypothetical protein, conserved	920.95	853.5	0.93
E18651_3	NULL		1423.93	1335.31	0.94
E18651_4	NULL		791.28	779.83	0.99
E18651_5	PFE0875c	hypothetical protein, conserved	840.62	824.5	0.98
E18737_1	MAL6P1.147	hypothetical protein	244.93	277.31	1.13
E18742_1	NULL		598.28	539.83	0.9
E18800_1	NULL		333.62	349.83	1.05
E1884_3	MAL6P1.100	hypothetical protein	714.43	720.31	1.01
E18868_1	MAL6P1.164	hypothetical protein	617.95	631.16	1.02
E18877_1	PFE0765w	phosphatidylinositol 3-kinase, putative	381.95	386.5	1.01
E18877_2	PFE0760w	hypothetical protein	887.95	749.16	0.84
E18877_3	PFE0760w	hypothetical protein	984.28	903.83	0.92
E18957_1	PF07_0118	hypothetical protein	735.43	690.81	0.94
E18984_1	PF07_0056	hypothetical protein	464.62	461.5	0.99
E19008_1	NULL		473.28	440.16	0.93
E19231_1	PFE0570w	hypothetical protein	796.28	775.16	0.97
E19248_1	NULL		611.95	635.83	1.04
E19248_5	PFE1415w	cell cycle regulator with zn-finger domain, putative	457.62	414.16	0.91
E19248_7	NULL		1005.95	918.83	0.91
E19275_1	PFI0065w	rifin	392.95	101.5	0.26
E19278_1	NULL		697.38	623.53	0.89
E19278_2	PFE1085w	DEAD-box subfamily ATP-dependant helicase, putative	961.28	721.16	0.75
E19278_5	NULL		521.38	608.03	1.17
E19278_6	PFE1095w	hypothetical protein	840.95	690.5	0.82
E19322_1	PFE1445c	hypothetical protein	699.38	662.53	0.95
E19346_1	PF10_0188	hypothetical protein	859.28	871.83	1.01
E19631_3	PFE0675c	deoxyribodipyrimidine photolyase (photoreactivating enzyme, DNA photolyase), putative	460.28	478.5	1.04
E19631_4	PFE0670w	hypothetical protein	684.88	688.53	1.01
E19695_2	PFE1595c	hypothetical protein	888.62	716.16	0.81
E19695_3	PFE1590w	early transcribed membrane protein	363.95	328.5	0.9
E19748_1	PFE0735w	hypothetical protein	1273.62	1170.5	0.92
E19870_1	PFE1440c	hypothetical protein	906.28	822.83	0.91
E20147_1	PFE0740c	hypothetical protein	805.95	703.5	0.87
E20152_1	NULL		301.43	234.31	0.78
E20260_1	NULL		684.62	701.83	1.03
E20260_6	NULL		894.62	736.16	0.82
E20260_8	PFE1430c	cyclophilin, putative	514.62	488.16	0.95
E20313_1	PFE0600c	hypothetical protein	456.62	504.16	1.1
E20360_1	PFE0040c	Mature parasite-infected erythrocyte surface antigen (MESA) or PfEMP2	217.28	215.83	0.99
E20360_11	PFE0020c	rifin	1030.28	100.5	0.1
E20360_12	PFE0015c	RIF pseudogene	733.62	330.16	0.45
E20360_6	PFE0030c	STEVOR pseudogene	1135.28	1050.5	0.93
E20360_8	NULL		529.62	423.5	0.8
E20410_1	NULL		735.28	722.16	0.98
E20424_1	MAL6P1.147	hypothetical protein	246.28	247.16	1
E20424_2	MAL6P1.147	hypothetical protein	422.95	436.83	1.03
E20514_1	MAL6P1.147	hypothetical protein	344.28	364.83	1.06
E20651_1	NULL		189.28	207.16	1.09
E20800_1	PFE0045c	kinase, putative	746.95	634.16	0.85
E20800_3	PFE0045c	kinase, putative	437.62	525.16	1.2
E20827_1	PFE0265c	hypothetical protein	481.28	536.83	1.12
E20827_3	PFE0270c	DNA repair protein, putative	645.95	593.16	0.92
E21089_1	MAL6P1.4	erythrocyte membrane protein 1 (PfEMP1)	648.28	346.5	0.53
E21208_1	PFE0410w	triose or hexose phosphate / phosphate translocator, putative	790.62	758.5	0.96
E21208_2	NULL		378.62	390.16	1.03
E21208_3	NULL		1135.95	1047.16	0.92
E21208_4	PFE0415w	transcription factor iib, putative	563.62	555.16	0.99
E21208_5	PFE0420c	guanidine nucleotide exchange factor, putative	832.95	744.16	0.89
E21586_1	MAL7P1.147	ubiquitin carboxyl-terminal hydrolase, putative	1032.28	1037.83	1.01
E21753_1	PFE1180c	hypothetical protein	717.28	732.83	1.02
E21786_1	PFE1335c	hypothetical protein	903.62	865.16	0.96
E21786_2	PFE1330c	hypothetical protein	683.62	687.16	1.01
E22147_1	PFE0285c	ubiquitin-like protein, putative	792.28	628.16	0.79
E22156_1	PFE1355c	ubiquitin carboxyl-terminal hydrolase, putative	543.95	522.5	0.96
E22273_1	NULL		673.28	630.5	0.94
E22468_1	PFE0100w	hypothetical protein	737.62	688.83	0.93
E22471_1	MAL6P1.175	DNA polymerase 1, putative	930.62	950.16	1.02
E22504_1	PFE1620c	VAR fragment, pseudogene	707.95	752.5	1.06
E22504_2	PFE1625c	VAR fragment, pseudogene	1482.95	1233.16	0.83
E22697_1	PFE0240w	hypothetical protein	844.28	893.83	1.06
E2283_4	NULL		857.95	717.5	0.84
E2283_7	PFE0130c	hypothetical protein	1054.28	901.83	0.86
E22930_2	PFE0645w	hypothetical protein	935.62	786.16	0.84
E22930_3	PFE0640w	hypothetical protein	1467.28	1203.16	0.82
E23003_1	PFE0375w	cell differentiation protein rcd1, putative	1356.95	1079.5	0.8
E23098_1	PFE1390w	RNA helicase-1	689.95	547.5	0.79
E23098_2	PFE1395c	hypothetical protein	731.62	642.16	0.88
E23195_1	NULL		316.28	314.83	1
E23345_2	MAL6P1.157	hypothetical protein	722.95	702.16	0.97
E23345_3	MAL6P1.157	hypothetical protein	503.62	500.16	0.99
E23784_1	PF07_0061	hypothetical protein	1195.95	1047.16	0.88
E23784_2	PF07_0061	hypothetical protein	435.95	504.16	1.16
E23986_1	NULL		4549.28	4434.16	0.97
E23986_4	NULL		7553.95	7963.83	1.05
E24075_1	PFE1260c	hypothetical protein	798.62	845.83	1.06
E24329_1	MAL6P1.272	ribonuclease, putative	528.62	521.5	0.99
E24470_2	MAL6P1.272	ribonuclease, putative	712.28	735.16	1.03
E2452_1	NULL		740.38	763.03	1.03
E2452_2	PFE1470w	cell cycle regulator protein, putative	590.62	610.16	1.03
E24569_1	PFE0930w	hypothetical protein, conserved	875.62	768.16	0.88
E24569_3	NULL		2194.95	2181.5	0.99
E24569_4	PFE0935c	RNA-binding protein, putative	619.28	624.16	1.01
E24637_1	PFE1255w	hypothetical protein	451.62	469.16	1.04
E24637_2	NULL		76.93	71.81	0.93
E24677_1	PFE0560c	hypothetical protein	759.62	691.5	0.91
E24685_1	MAL6P1.131	SET-domain protein, putative	1242.62	971.16	0.78
E248_3	PFE1405c	eukaryotic translation initiation factor 3, subunit 6	488.62	493.16	1.01
E24971_1	PFE1570c	hypothetical protein	487.28	506.5	1.04
E24991_1	PFE0080c	rhoptry-associated protein 2	809.62	723.83	0.89
E25193_1	MAL6P1.205	hypothetical protein	925.28	849.5	0.92
E25593_1	PFI0540w	hypothetical protein	877.62	747.16	0.85
E25749_1	PFI0160w	hypothetical protein	506.93	508.81	1
E25790_1	MAL6P1.23	hypothetical protein	594.95	556.5	0.94
E25972_1	PFL1900w	hypothetical protein	749.93	691.31	0.92
E26140_1	PFL1815c	hypothetical protein	604.95	601.83	0.99
E26140_2	NULL		178.62	162.5	0.91
E263_4	PFE0335w	hypothetical protein	570.28	538.16	0.94
E263_7	PFE0340c	hypothetical protein, conserved	553.62	474.16	0.86
E263_8	PFE0350c	60S ribosomal subunit protein L4/L1, putative	290.28	333.5	1.15
E26351_1	NULL		432.28	442.16	1.02
E2651_2	PFL1170w	polyadenylate-binding protein, putative	470.28	1001.16	2.13
E26525_1	PFE1525w	hypothetical protein	1046.95	850.16	0.81
E26525_2	PFE1520c	hypothetical protein	890.28	839.83	0.94
E26577_1	PFE0295w	hypothetical protein	515.62	525.83	1.02
E26577_2	PFE0295w	hypothetical protein	801.28	755.5	0.94
E26598_1	PF07_0091	cell cycle control protein cwf15 homologue, putative	720.28	579.83	0.81
E26598_2	NULL		193.95	216.16	1.11
E26598_3	PF07_0091	cell cycle control protein cwf15 homologue, putative	360.28	340.16	0.94
E26609_1	MAL7P1.162	dynein heavy chain, putative	393.28	380.83	0.97
E26609_2	MAL7P1.162	dynein heavy chain, putative	190.28	229.16	1.2
E26634_1	PF07_0026	hypothetical protein	293.62	297.5	1.01
E2667_1	NULL		68.28	49.83	0.73
E2667_2	PFL1730c	hypothetical protein	645.95	659.5	1.02
E26771_1	PFE1035c	BIS(5'-nucleosyl)-tetraphosphatase (diadenosine tetraphosphatase), putative	1013.95	827.83	0.82
E26771_3	PFE1030c	phosphomethylpyrimidine kinase, putative	703.95	689.83	0.98
E26771_4	PFE1025c	hypothetical protein	787.62	608.83	0.77
E26853_1	MAL6P1.53	50S ribosomal subunit L24, putative	634.28	651.16	1.03
E26934_1	MAL6P1.296	nucleolar GTP-binding protein 1, putative	584.28	496.83	0.85
E26964_1	NULL		257.95	275.83	1.07
E27042_1	NULL		86.93	-4.69	-1
E27070_1	NULL		40.93	31.81	0.78
E27173_1	PFE1175w	hypothetical protein	417.95	428.5	1.03
E27247_1	PFE0710w	hypothetical protein	988.28	977.16	0.99
E27247_3	PFE0715w	asparagine -- tRNA ligase, putative	977.88	951.53	0.97
E27247_4	NULL		698.62	730.16	1.05
E27247_5	PFE0725c	hypothetical protein	922.88	915.53	0.99
E27247_7	PFE0730c	ribose 5-phosphate epimerase, putative	1071.62	1028.16	0.96
E27300_2	MAL6P1.41	hypothetical protein	1009.62	925.5	0.92
E27341_1	PFE0545c	histamine-releasing factor, putative	973.62	860.5	0.88
E27357_1	MAL7P1.153	hypothetical protein	942.28	962.16	1.02
E2738_1	MAL6P1.272	ribonuclease, putative	600.95	614.16	1.02
E27433_3	PF08_0109	hypothetical protein	549.28	644.83	1.17
E27461_1	PFE1545c	diaphanous homolog, putative	455.62	505.5	1.11
E27461_3	PFE1540w	hypothetical protein	616.28	518.83	0.84
E27596_2	PFE0925c	snrnp protein, putative	470.95	454.5	0.97
E27723_10	NULL		555.62	461.5	0.83
E27723_15	PFE0895c	Zinc finger protein, putative	424.95	384.83	0.91
E27723_16	PFE0895c	Zinc finger protein, putative	261.62	228.16	0.87
E27723_17	PFE0890c	hypothetical protein	433.28	419.16	0.97
E27723_18	PFE0885w	eukaryotic translation initiation factor 3 subunit, putative	217.28	220.5	1.01
E27723_19	PFE0880c	f-actin capping protein beta subunit, putative	-3.57	-12.19	3.41
E27723_3	PFE0915c	proteasome subunit beta type 1	653.62	553.16	0.85
E27723_7	NULL		820.62	686.83	0.84
E27723_9	PFE0905w	hypothetical protein	178.28	143.16	0.8
E27742_1	NULL		465.62	441.16	0.95
E27742_6	MAL8P1.126	serine protease, putative	75.28	50.5	0.67
E27826_2	NULL		1389.62	1344.16	0.97
E28112_1	NULL		55.62	108.16	1.94
E28350_2	PFE1410c	hypothetical protein	563.62	587.16	1.04
E28472_2	NULL		1252.95	1099.16	0.88
E28541_2	NULL		45.1	46.44	1.03
E28871_14	NULL		663.28	710.83	1.07
E2926_1	MAL7P1.102	hypothetical protein	1181.28	1179.83	1
E29301_1	NULL		23928.28	32575.83	1.36
E29307_2	PFE1500c	hypothetical protein	545.62	591.83	1.08
E29468_1	MAL6P1.198	hypothetical protein	633.95	503.83	0.79
E29469_3	PFE0380c	hypothetical protein, conserved	503.95	507.5	1.01
E29567_11	PFE0660c	uridine phosphorylase, putative	631.95	511.83	0.81
E29567_12	PFE0665c	GTP-binding protein, putative	640.62	647.5	1.01
E29567_9	PFE0655w	hypothetical protein	394.62	357.16	0.91
E29615_1	PFE1010w	protein phosphatase 2c, putative	817.28	818.16	1
E29615_2	PFE1005w	40S ribosomal subunit protein S9, putative	258.95	345.5	1.33
E29615_3	PFE1005w	40S ribosomal subunit protein S9, putative	735.28	702.16	0.95
E29750_1	PFE0160c	Ser/Arg-rich splicing factor, putative	523.62	529.83	1.01
E29792_1	PFE1265w	G-protein coupled receptor, putative	722.28	683.5	0.95
E29792_2	PFE1270c	hypothetical protein	1181.28	971.16	0.82
E29895_1	MAL6P1.98	hypothetical protein	670.28	534.16	0.8
E29895_2	NULL		617.28	571.5	0.93
E29931_1	PFE0195w	P-type ATPase, putative	1228.95	1122.16	0.91
E29931_3	PFE0200c	hypothetical protein, conserved	412.62	413.83	1
E30_1	NULL		384.95	515.16	1.34
E30064_1	PFE0435c	single-strand binding protein, putative	795.62	718.16	0.9
E30210_1	PFE1460w	hypothetical protein	695.28	579.83	0.83
E30210_9	PFE1465w	hypothetical protein	625.28	641.5	1.03
E3038_1	PFE1345c	minichromosome maintenance protein 3, putative	1010.95	902.16	0.89
E3038_3	NULL		28507.28	30339.16	1.06
E310_1	PF08_0103	erythrocyte membrane protein 1 (PfEMP1)	664.95	583.5	0.88
E3185_4	NULL		406.95	414.5	1.02
E3185_5	NULL		432.62	395.5	0.91
E3185_6	PFE1130w	hypothetical protein	611.62	520.83	0.85
E3185_7	PFE1140c	G10 protein, putative	655.28	667.16	1.02
E3215_1	PFE0810c	40S ribosomal subunit protein S14, putative	813.28	796.16	0.98
E3215_10	PFE0785c	hypothetical protein	1199.28	1020.16	0.85
E3215_12	PFE0780w	hypothetical protein	1034.95	907.5	0.88
E3215_17	NULL		909.95	905.5	1
E3215_18	PFE0775c	hypothetical protein	451.62	504.83	1.12
E3215_2	PFE0805w	cation-transporting ATPase 1	963.28	927.5	0.96
E3215_3	PFE0805w	cation-transporting ATPase 1	634.62	568.5	0.9
E3215_4	NULL		396.62	375.16	0.95
E3215_6	PFE0795c	nif-like protein, putative	408.95	372.16	0.91
E3215_8	NULL		605.62	651.83	1.08
E3216_1	NULL		650.28	569.16	0.88
E3301_1	PF07_0047	cell division cycle ATPase, putative	350.28	334.5	0.95
E3305_1	NULL		354.95	317.5	0.89
E3427_1	PFL1620w	asparagine/aspartate rich protein, putative	322.95	328.83	1.02
E3440_1	PF07_0073	seryl-tRNA synthetase, putative	166.62	146.83	0.88
E3552_1	PFE0860c	hypothetical protein	540.95	518.83	0.96
E3554_1	PF08_0103	erythrocyte membrane protein 1 (PfEMP1)	611.95	321.83	0.53
E3612_1	MAL6P1.278	endonuclease iii homologue, putative	519.95	556.5	1.07
E3612_2	MAL6P1.278	endonuclease iii homologue, putative	241.62	293.83	1.22
E383_1	PFE0310c	hypothetical protein	646.28	574.16	0.89
E3831_2	PFE0565w	hypothetical protein	675.62	692.5	1.02
E390_1	NULL		1868.62	1548.5	0.83
E4099_5	PFE1480c	hypothetical protein	667.28	542.5	0.81
E4159_1	PFE1235c	hypothetical protein	841.95	629.5	0.75
E4159_4	NULL		5411.62	5547.16	1.03
E4173_1	PFI1450c	hypothetical protein, conserved	593.62	563.16	0.95
E4247_1	NULL		632.28	576.5	0.91
E4249_1	MAL6P1.147	hypothetical protein	885.28	796.16	0.9
E4295_1	PFE1570c	hypothetical protein	672.28	610.83	0.91
E4387_1	MAL8P1.113	hypothetical protein	1279.28	1250.5	0.98
E4796_2	NULL		441.62	418.5	0.95
E4826_1	MAL7P1.150	cysteine desulfurase, putative	655.28	561.83	0.86
E49_1	MAL6P1.148	6-pyruvoyl tetrahydropterin synthase, putative	808.28	602.16	0.74
E5006_11	PFE0455w	phosphatase 1 regulatory subunit, putative	370.28	385.16	1.04
E5006_15	PFE0450w	chromosome condensation protein, putative	972.95	930.16	0.96
E5006_5	PFE0465c	RNA polymerase I	1221.62	1136.83	0.93
E5027_2	PFE1515w	hypothetical protein	387.28	432.83	1.12
E5141_1	PFE1375c	hypothetical protein	1053.95	962.83	0.91
E517_1	NULL		1832.95	1896.5	1.03
E524_4	PFE0500c	hypothetical protein	542.28	556.5	1.03
E5415_1	NULL		40.95	52.83	1.29
E5415_6	PFE1280w	hypothetical protein	475.95	434.5	0.91
E5479_1	PFE0325w	hypothetical protein	202.95	202.5	1
E5479_2	NULL		781.95	771.5	0.99
E5479_3	PFE0330w	hypothetical protein	746.95	804.83	1.08
E5708_1	PFE1120w	hypothetical protein	414.62	456.5	1.1
E5717_1	NULL		506.28	537.16	1.06
E598_1	PFE0065w	skeleton binding protein	1390.95	1495.5	1.08
E598_1d	NULL		19.1	-11.56	-1
E598_1h	NULL		45.93	41.81	0.91
E598_1i	NULL		90.95	86.83	0.95
E598_1j	NULL		639.95	656.5	1.03
E6043_1	MAL6P1.277	hypothetical protein	608.62	583.16	0.96
E6125_5	PFE1170w	hypothetical protein	1151.76	1108.17	0.96
E6534_1	MAL6P1.27	elongation factor G, putative	238.62	272.16	1.14
E679_2	PFE0995c	hypothetical protein	203.95	228.16	1.12
E679_5	PFE0995c	hypothetical protein	353.28	365.83	1.04
E6790_1	PFI0955w	sugar transporter, putative	666.95	692.16	1.04
E686_1	PF11_0521	erythrocyte membrane protein 1 (PfEMP1)	369.95	32.16	0.09
E6941_1	PFL1965w	RIF pseudogene	346.28	95.83	0.28
E70_3	PFE0850w	hypothetical protein, conserved	1143.76	1359.17	1.19
E70_4	NULL		313.62	278.16	0.89
E7132_1	PF07_0069	hypothetical protein	791.95	688.5	0.87
E714_14	PFE0225w	3-methyl-2-oxobutanoate dehydrogenase (lipoamide), putative	569.95	447.5	0.79
E714_15	PFE0230w	hypothetical protein	1092.62	746.5	0.68
E714_7	PFE0210c	hypothetical protein	628.28	665.5	1.06
E714_9	PFE0215w	ATP-dependent helicase, putative	515.62	506.5	0.98
E7279_2	PFE1510c	Phosphoenolpyruvate/phosphate translocator precursor, putative	735.62	694.5	0.94
E7279_3	PFE1505w	hypothetical protein	533.28	495.83	0.93
E7418_1	MAL6P1.224	hypothetical protein	943.62	893.83	0.95
E7539_1	PFE0355c	serine protease belonging to subtilisin family, putative	309.62	339.5	1.1
E7745_1	NULL		1172.28	1234.83	1.05
E7745_2	PFE0615w	hypothetical protein	423.28	463.16	1.09
E7861_3	PFE1550w	hypothetical protein	995.95	968.16	0.97
E7871_1	PFE1605w	protein with DNAJ domain	429.62	351.16	0.82
E804_1	PFE0960w	50S ribosomal subunit protein L14, putative	806.95	685.16	0.85
E8100_2	PFE1490c	hypothetical protein	896.62	833.16	0.93
E8100_4	PFE1490c	hypothetical protein	479.95	455.16	0.95
E8167_11	PFE0535w	hypothetical protein	762.28	661.5	0.87
E8167_12	PFE0530w	hypothetical protein	997.76	1157.17	1.16
E8167_13	NULL		365.62	434.5	1.19
E8167_2	PFE0540w	WD-repeat potein, putative	578.62	604.16	1.04
E8225_2	PFE1240w	hypothetical protein, conserved	645.62	599.83	0.93
E8314_1	PFE0690c	Rab1 protein	869.28	806.5	0.93
E8314_2	PFE0685w	hypothetical protein	3492.28	2800.5	0.8
E8314_4	PFE0680w	hypothetical protein	882.28	870.5	0.99
E8314_5	NULL		1119.28	1098.83	0.98
E832_1	PFE0470w	hypothetical protein	460.95	390.16	0.85
E84_1	NULL		584.95	507.5	0.87
E8484_1	PF07_0097	hypothetical protein	573.95	599.16	1.04
E8492_1	NULL		157.28	0.16	0
E8769_2	MAL7P1.19	hypothetical protein	825.28	751.83	0.91
E886_1	MAL7P1.162	dynein heavy chain, putative	726.28	517.83	0.71
E886_2	MAL7P1.162	dynein heavy chain, putative	576.62	467.16	0.81
E8914_1	MAL6P1.258	malate:quinone oxidoreductase, putative	396.95	330.16	0.83
E8914_2	MAL6P1.258	malate:quinone oxidoreductase, putative	405.28	369.83	0.91
E902_2	MAL6P1.233	hypothetical protein	751.95	689.83	0.92
E9164_1	PFE1115c	s-adenosylmethionine-dependent methyltransferase, putative	1106.62	954.5	0.86
E9225_1	MAL6P1.147	hypothetical protein	726.28	560.83	0.77
E9244_1	PFE1370w	hsp70 interacting protein, putative	598.62	489.16	0.82
E9255_1	PFE0235c	hypothetical protein	505.55	440.66	0.87
E9299_3	NULL		688.62	662.5	0.96
E9299_5	NULL		478.28	412.5	0.86
E9299_6	PFE1455w	sugar transporter, putative	1055.62	1057.5	1
E945_3	PFE0480c	hypothetical protein	618.62	409.83	0.66
E9475_1	MAL6P1.287	hypothetical protein	551.62	477.5	0.87
E9527_1	PFE1145w	hypothetical protein	833.95	807.16	0.97
E9706_1	MAL6P1.64	RNA-binding protein, putative	326.28	285.83	0.88
E9987_1	PFE1120w	hypothetical protein	1116.62	1065.5	0.95
F10044_1	MAL6P1.68	polypyrimidine tract binding protein, putative	377.28	379.5	1.01
F10044_2	MAL6P1.68	polypyrimidine tract binding protein, putative	701.28	627.16	0.89
F10141_1	PF08_0102	asparagine-rich antigen Pfa55-14	1098.95	1079.5	0.98
F10154_1	MAL6P1.49	DNA helicase, putative	699.28	674.16	0.96
F10185_1	PFE0085c	hypothetical protein	579.62	551.83	0.95
F10185_2	NULL		1081.28	1089.5	1.01
F1021_1	NULL		921.62	786.16	0.85
F1021_2	MAL6P1.287	hypothetical protein	425.62	449.83	1.06
F1021_3	MAL6P1.287	hypothetical protein	528.62	437.83	0.83
F1021_4	MAL6P1.286	myosin-like protein, putative	703.28	556.83	0.79
F10318_1	PF08_0045	2-oxoglutarate dehydrogenase e1 component, mitochondrial precursor	397.62	300.16	0.75
F10429_3	PFE0585c	myo-inositol 1-phosphate synthase, putative	590.62	563.5	0.95
F10466_1	MAL8P1.23	ubiquitin-protein ligase 1, putative	441.95	466.5	1.06
F10626_1	MAL7P1.120	hypothetical protein	366.95	366.16	1
F10634_1	NULL		232.62	218.5	0.94
F10637_1	NULL		1375.28	1105.5	0.8
F10660_2	MAL8P1.85	hypothetical protein	835.62	774.16	0.93
F10660_3	NULL		644.62	584.16	0.91
F10724_1	MAL6P1.165	3-oxoacyl-(acyl-carrier-protein) synthase i/ii	547.28	553.5	1.01
F10730_3	MAL6P1.268	hypothetical protein	857.28	732.83	0.85
F10794_1	MAL8P1.82	hypothetical protein	686.95	578.5	0.84
F10872_1	MAL8P1.54	hypothetical protein	1614.95	1677.5	1.04
F10872_2	NULL		1197.95	1144.16	0.96
F10935_1	MAL6P1.70	coatomer alpha subunit, putative	285.95	268.16	0.94
F10935_2	MAL6P1.70	coatomer alpha subunit, putative	821.28	800.5	0.97
F10949_2	MAL6P1.272	ribonuclease, putative	428.62	484.16	1.13
F10949_3	MAL6P1.272	ribonuclease, putative	683.62	675.16	0.99
F10949_4	MAL6P1.272	ribonuclease, putative	546.95	520.5	0.95
F10953_1	PFD0495c	hypothetical protein	544.95	534.16	0.98
F10998_1	MAL8P1.97	hypothetical protein	720.95	709.83	0.98
F11007_3	NULL		5033.62	3127.16	0.62
F11018_1	MAL6P1.316	erythrocyte membrane protein 1 (PfEMP1)	416.95	4.83	0.01
F11089_1	MAL6P1.116	hypothetical protein	726.28	677.5	0.93
F11232_1	NULL		424.95	475.5	1.12
F11323_11	PFE0490w	hypothetical protein	681.62	611.5	0.9
F11323_5	PFE0495w	hypothetical protein	587.28	552.5	0.94
F11484_1	MAL6P1.267	hypothetical protein	457.28	416.83	0.91
F11491_1	PF08_0092	hypothetical protein	928.95	776.16	0.84
F1150_5	NULL		665.28	147.83	0.22
F1153_1	PF08_0070	hypothetical protein	453.28	485.16	1.07
F11570_1	MAL8P1.123	hypothetical protein	715.95	555.16	0.78
F11575_2	MAL8P1.22	dehydrodolichyl diphosphate synthetase, putative	494.28	510.16	1.03
F11624_1	PF07_0021	hypothetical protein	588.28	568.83	0.97
F11682_2	PFD0720w	hypothetical protein	352.95	342.5	0.97
F11707_1	PF07_0062	GTP-binding translation elongation factor tu family protein, putative	689.95	576.16	0.84
F11738_1	MAL6P1.285	thiamin-phosphate pyrophosphorylase, putative	589.28	572.83	0.97
F11743_1	PFI0920c	hypothetical protein, conserved	606.28	604.16	1
F11776_1	MAL6P1.80	hypothetical protein	971.95	819.5	0.84
F11801_1	MAL6P1.307	hypothetical protein	1479.62	1419.16	0.96
F11919_1	MAL6P1.201	leucyl-tRNA synthetase, cytoplasmic, putative	598.28	563.5	0.94
F11920_1	PF07_0116	hypothetical protein	972.62	866.5	0.89
F11925_1	MAL6P1.260	hypothetical protein	515.62	486.16	0.94
F12076_1	MAL8P1.61	hypothetical protein	1144.95	1070.83	0.94
F12089_3	PFE0475w	asparagine -- t RNA ligase, putative	673.95	639.5	0.95
F12089_8	NULL		915.28	912.5	1
F12313_1	PF08_0108	pepsinogen, putative	633.62	596.83	0.94
F12330_1	PF08_0104	rifin	1066.28	1690.83	1.59
F12694_1	PF07_0085	ferrodoxin reductase-like protein	612.28	448.83	0.73
F12851_2	NULL		970.95	356.16	0.37
F12867_3	MAL6P1.178	hypothetical protein	1095.28	1081.5	0.99
F13223_1	PF08_0043	hypothetical protein	464.62	453.5	0.98
F13307_1	MAL6P1.299	Plasmodium falciparum membrane protein pf12 precursor	1192.62	1161.5	0.97
F13309_2	PFE1270c	hypothetical protein	623.28	643.5	1.03
F1332_1	NULL		884.95	53.5	0.06
F13414_1	PFL1900w	hypothetical protein	452.28	496.83	1.1
F13503_1	MAL6P1.211	hypothetical protein	739.28	735.5	0.99
F13529_1	PF07_0037	Cg2	353.28	367.16	1.04
F13671_1	PF07_0019	hypothetical protein	654.95	553.16	0.84
F13735_1	MAL8P1.56	hypothetical protein	702.62	602.16	0.86
F13746_1	PF10_0309	hypothetical protein	560.95	484.16	0.86
F13784_1	PFL1565c	hypothetical protein	697.28	640.83	0.92
F13845_1	PFE1605w	protein with DNAJ domain	318.62	246.16	0.77
F13865_1	PFE0155w	hypothetical protein	1040.62	1001.5	0.96
F13865_2	PFE0155w	hypothetical protein	858.62	744.16	0.87
F1387_1	MAL6P1.21	hypothetical protein	993.62	870.5	0.88
F13892_1	PF08_0106	erythrocyte membrane protein 1 (PfEMP1)	1267.28	1344.5	1.06
F13914_1	PF08_0089	hypothetical protein	1355.95	1137.83	0.84
F13984_1	PFD0320c	hypothetical protein	565.62	522.83	0.92
F14029_1	NULL		1161.28	1070.5	0.92
F14029_4	PF07_0094	hypothetical protein	1102.62	1011.5	0.92
F14111_2	MAL6P1.200	hypothetical protein	580.62	520.16	0.9
F14111_3	MAL6P1.200	hypothetical protein	504.95	543.16	1.08
F14111_4	MAL6P1.200	hypothetical protein	647.62	626.5	0.97
F14111_5	MAL6P1.200	hypothetical protein	1256.28	1120.16	0.89
F14193_1	PF08_0047	hypothetical protein	644.95	621.5	0.96
F14193_2	NULL		1165.62	1105.83	0.95
F14326_1	MAL6P1.147	hypothetical protein	457.28	410.5	0.9
F14409_1	MAL8P1.151	hypothetical protein, conserved	855.95	801.83	0.94
F14570_1	PF07_0024	hypothetical protein	641.28	621.16	0.97
F14791_1	NULL		1279.28	1065.83	0.83
F14825_1	MAL8P1.139	hypothetical protein	857.62	650.5	0.76
F14846_1	PF08_0060	asparagine-rich antigen	477.62	417.5	0.87
F14846_2	NULL		259.28	279.16	1.08
F14991_2	NULL		464.62	91.83	0.2
F15141_1	NULL		1185.95	1012.83	0.85
F15172_1	NULL		577.62	520.5	0.9
F15196_1	PF08_0096	RNA helicase, putative	1008.28	910.5	0.9
F15200_1	NULL		656.28	525.83	0.8
F15289_2	PFE0115c	hypothetical protein	531.28	501.16	0.94
F15289_3	PFE0110w	hypothetical protein	1205.62	1052.5	0.87
F15410_2	MAL7P1.16	hypothetical protein	727.95	692.83	0.95
F15410_4	MAL7P1.16	hypothetical protein	1425.28	1331.16	0.93
F15467_1	MAL7P1.146	hypothetical protein	794.28	737.83	0.93
F15503_1	PFD0985w	hypothetical protein	951.62	901.5	0.95
F15506_1	MAL8P1.107	hypothetical protein	536.28	552.16	1.03
F15517_1	PFI1525w	hypothetical protein	540.62	640.5	1.18
F15564_2	NULL		33.1	5.44	0.16
F15646_1	MAL6P1.287	hypothetical protein	821.28	696.16	0.85
F15680_1	NULL		20634.28	10842.16	0.53
F15775_1	MAL6P1.190	ribonuclease H1 large subunit, putative	502.28	497.5	0.99
F15957_1	PF11_0297	hypothetical protein	1166.95	1204.83	1.03
F16095_1	NULL		4997.62	4203.5	0.84
F16095_2	PF08_0106	erythrocyte membrane protein 1 (PfEMP1)	439.62	61.16	0.14
F16125_1	PFC0640w	CTRP protein	632.62	656.83	1.04
F16133_1	PF08_0037	hypothetical protein	605.28	586.5	0.97
F16133_2	PF08_0038	hypothetical protein	516.28	501.83	0.97
F16160_1	NULL		27299.93	35908.31	1.32
F16210_1	MAL7P1.145	DNA mismatch repair protein pms1 homologue, putative	750.95	835.16	1.11
F16222_1	NULL		823.62	260.5	0.32
F16271_1	PF07_0105	exonuclease i, putative	911.62	859.16	0.94
F16280_1	MAL7P1.91	exported serine/threonine protein kinase	583.62	478.83	0.82
F16362_1	MAL8P1.58	phosphatidylglycerophosphate synthase	814.28	752.5	0.92
F16382_1	NULL		440.62	65.5	0.15
F16429_3	MAL6P1.270	hypothetical protein	1265.95	1073.5	0.85
F16449_1	PFE0430w	ATP-dependent RNA helicase, putative	593.95	554.83	0.93
F16472_2	MAL7P1.100	serine/threonine protein kinase 2, putative	675.95	589.16	0.87
F16550_11	PFE1530c	hypothetical protein, conserved	788.62	715.83	0.91
F16550_9	PFE1535w	hypothetical protein	595.95	549.5	0.92
F16681_1	MAL7P1.125	hypothetical protein	542.62	577.5	1.06
F16725_1	NULL		1181.62	1167.5	0.99
F16737_1	MAL8P1.24	hypothetical protein	1192.62	1024.16	0.86
F16754_1	MAL7P1.175	hypothetical protein, conserved in P. falciparum	842.28	735.16	0.87
F16755_1	MAL6P1.235	hypothetical protein	1012.95	1030.83	1.02
F16878_7	PFE1095w	hypothetical protein	879.95	822.83	0.94
F16951_1	MAL6P1.154	mitochondrial import inner membrane translocase subunit, putative	589.62	515.16	0.87
F16984_1	PFI1200w	hypothetical protein	841.95	786.5	0.93
F1703_1	MAL7P1.29	hypothetical protein	1046.95	925.5	0.88
F1703_3	NULL		479.95	522.5	1.09
F17039_3	NULL		3892.95	4220.16	1.08
F17165_1	MAL8P1.104	hypothetical protein	629.95	634.5	1.01
F1717_2	NULL		363.62	378.16	1.04
F17275_1	MAL7P1.147	ubiquitin carboxyl-terminal hydrolase, putative	742.62	761.5	1.03
F17289_1	NULL		55.62	37.5	0.67
F17289_2	PF07_0051	erythrocyte membrane protein 1 (PfEMP1)	1203.28	2175.16	1.81
F17434_1	NULL		1743.28	1465.16	0.84
F17434_2	PFI1390w	hypothetical protein	400.95	454.16	1.13
F17473_1	MAL7P1.17	hypothetical protein	578.62	531.83	0.92
F17495_1	PFE0675c	deoxyribodipyrimidine photolyase (photoreactivating enzyme, DNA photolyase), putative	1065.62	984.5	0.92
F17495_6	PFE0665c	GTP-binding protein, putative	696.28	597.16	0.86
F17508_1	MAL7P1.155	hypothetical protein	676.62	761.16	1.12
F17545_3	MAL7P1.62	VAR fragment, pseudogene	332.62	303.5	0.91
F17609_1	NULL		205.62	221.83	1.08
F1761_1	PF08_0032	hypothetical protein	657.28	589.83	0.9
F17612_1	MAL6P1.48	hypothetical protein, expressed	406.95	439.5	1.08
F17681_1	MAL6P1.152	hypothetical protein	221.28	220.5	1
F17836_1	PF07_0042	hypothetical protein	788.62	772.16	0.98
F17836_2	PF07_0042	hypothetical protein	788.62	677.5	0.86
F17989_1	PF08_0080	hypothetical protein	750.28	730.16	0.97
F17989_2	PF08_0080	hypothetical protein	422.62	414.83	0.98
F18101_1	MAL6P1.81	hypothetical protein	682.95	745.16	1.09
F18154_3	MAL8P1.76	meiotic recombination protein dmc1-like protein	643.28	500.16	0.78
F18248_1	NULL		1070.95	1106.5	1.03
F18248_2	PFD1115c	hypothetical protein	1185.28	910.83	0.77
F18417_1	PFI0235w	replication factor A-related protein, putative	639.28	674.16	1.05
F18417_2	NULL		264.95	284.5	1.07
F1846_2	NULL		966.62	1076.5	1.11
F18525_1	PF08_0095	dihydropteroate synthetase	623.28	622.16	1
F18550_1	PFE0740c	hypothetical protein	553.62	563.83	1.02
F18567_3	MAL7P1.52	RIF pseudogene	485.95	39.5	0.08
F18577_2	MAL8P1.135	hypothetical protein	984.62	913.83	0.93
F18577_4	MAL8P1.135	hypothetical protein	567.95	656.16	1.16
F18577_5	NULL		1571.93	1481.81	0.94
F18577_6	NULL		172.95	158.5	0.92
F18689_1	NULL		587.62	691.5	1.18
F18770_1	PF07_0134	rifin	850.95	638.16	0.75
F19080_4	NULL		736.62	73.16	0.1
F19110_2	PFD0160w	hypothetical protein	736.28	593.16	0.81
F19122_1	PFI0260c	hypothetical protein	642.95	539.83	0.84
F19190_1	MAL8P1.21	hypothetical protein	407.62	352.16	0.86
F19199_1	MAL8P1.139	hypothetical protein	874.28	782.83	0.9
F19243_2	MAL8P1.127	hypothetical protein	653.62	486.83	0.74
F19320_4	MAL8P1.124	hypothetical protein	696.95	629.5	0.9
F19409_1	MAL6P1.176	hypothetical protein	266.95	277.83	1.04
F19460_1	MAL6P1.284	hypothetical protein	1198.95	1018.5	0.85
F19549_1	PF07_0024	hypothetical protein	634.62	635.16	1
F19614_3	PF07_0108	hypothetical protein	832.88	779.53	0.94
F19626_1	PF14_0762	hypothetical protein	1709.28	804.5	0.47
F19746_2	NULL		17821.28	24399.5	1.37
F19746_5	MAL7P1.156	hypothetical protein	1079.62	956.16	0.89
F19787_1	PFI0645w	EF-1B	656.95	602.16	0.92
F19787_2	PFI0645w	EF-1B	682.95	636.16	0.93
F19828_1	MAL8P1.132	hypothetical protein	466.95	528.83	1.13
F19828_2	MAL8P1.132	hypothetical protein	984.95	845.83	0.86
F19846_1	PFE0770w	hypothetical protein	341.28	330.5	0.97
F19846_4	NULL		1901.28	1744.83	0.92
F20050_2	PFE1160w	hypothetical protein	520.62	607.16	1.17
F20077_1	NULL		28.93	34.31	1.19
F20079_1	NULL		2407.95	1115.83	0.46
F20079_4	PFD0015c	rifin	618.62	73.83	0.12
F20102_1	MAL8P1.9	u6 snRNA-associated, putative	531.95	544.83	1.02
F20166_1	PF08_0002	conserved hypothetical protein, conserved in P. falciparum	713.95	554.83	0.78
F20224_1	PF07_0090	hypothetical protein	590.95	589.5	1
F20234_1	MAL8P1.1	conserved hypothetical protein, conserved in P. falciparum	520.62	538.5	1.03
F20266_1	MAL7P1.105	hypothetical protein	345.95	401.5	1.16
F20284_1	NULL		568.62	608.16	1.07
F20284_2	NULL		11042.95	9911.83	0.9
F20385_1	MAL7P1.134	hypothetical protein	448.28	390.5	0.87
F20385_2	MAL7P1.134	hypothetical protein	687.28	667.5	0.97
F20385_3	MAL7P1.134	hypothetical protein	624.62	567.16	0.91
F20448_1	MAL8P1.142	proteasome beta-subunit	408.62	391.16	0.96
F20448_4	PF08_0125	tubulin gamma chain	852.62	712.83	0.84
F20560_1	PF07_0071	queuine tRNA-ribosyltransferase; putative	839.62	799.16	0.95
F20625_1	PFD0740w	Plasmodium falciparum protein kinase, putative	726.95	663.5	0.91
F20673_1	PFD0735c	hypothetical protein	560.62	596.5	1.06
F20744_1	PFI0065w	rifin	237.62	31.16	0.13
F20760_1	MAL6P1.137	hypothetical protein, conserved	356.95	353.83	0.99
F20792_1	PF07_0010	hypothetical protein	715.95	642.16	0.9
F20855_1	MAL6P1.59	nucleoside diphosphate kinase, putative	370.28	420.83	1.14
F20870_1	MAL8P1.54	hypothetical protein	950.95	876.5	0.92
F20870_2	MAL8P1.55	hypothetical protein	1152.62	1065.16	0.92
F20894_1	MAL8P1.19	hypothetical protein, conserved	478.28	472.83	0.99
F20896_3	MAL8P1.162	hypothetical protein	859.28	731.16	0.85
F20962_1	NULL		40.1	-6.56	-1
F20989_1	PFE0630c	orotate phosphoribosyltransferase, putative	473.62	505.16	1.07
F21003_1	MAL6P1.275	enoyl-acyl carrier reductase	657.28	613.16	0.93
F21150_1	PF08_0054	heat shock 70 kDa protein	659.62	512.83	0.78
F21429_1	PFE1255w	hypothetical protein	613.28	656.83	1.07
F21429_3	PFE1255w	hypothetical protein	470.95	497.5	1.06
F21506_2	MAL8P1.131	Gas41 homologue	927.28	829.5	0.89
F2151_1	NULL		241.62	225.16	0.93
F21560_1	MAL8P1.88	hypothetical protein	551.28	491.83	0.89
F21584_1	PFD1160w	hypothetical protein	725.62	664.83	0.92
F21598_1	PF07_0107	hypothetical protein	393.95	324.16	0.82
F21821_1	MAL7P1.15	hypothetical protein	851.95	785.5	0.92
F21821_2	MAL7P1.15	hypothetical protein	703.95	607.5	0.86
F21902_1	NULL		702.62	656.16	0.93
F21902_6	MAL8P1.103	hypothetical protein, conserved	675.28	587.83	0.87
F21981_2	PF08_0075	60S ribosomal protein L13, putative	430.28	380.83	0.89
F22081_1	MAL6P1.80	hypothetical protein	811.62	833.5	1.03
F22107_2	MAL6P1.9	rifin	553.62	25.83	0.05
F22233_1	NULL		510.28	507.83	1
F22233_2	PF08_0045	2-oxoglutarate dehydrogenase e1 component, mitochondrial precursor	839.28	795.5	0.95
F22233_3	PF08_0045	2-oxoglutarate dehydrogenase e1 component, mitochondrial precursor	521.28	431.83	0.83
F2227_1	PF07_0037	Cg2	1104.28	1450.5	1.31
F22280_1	PFL1405w	hypothetical protein	493.28	514.16	1.04
F22395_1	PF08_0050	hypothetical protein	767.62	676.16	0.88
F22447_16	PFE0035c	RIF pseudogene	518.28	514.16	0.99
F22447_17	PFE0040c	Mature parasite-infected erythrocyte surface antigen (MESA) or PfEMP2	275.28	314.83	1.14
F22631_1	PF14_0759	hypothetical protein	478.62	497.83	1.04
F22635_2	NULL		452.28	436.83	0.97
F22741_1	PFI1620c	hyptohetical protein	1006.95	947.16	0.94
F22741_2	PFI1620c	hyptohetical protein	634.95	618.16	0.97
F22770_1	PFC0805w	DNA-directed RNA polymerase II, putative	1004.28	987.5	0.98
F22828_1	PF08_0034	histone acetyltransferase Gcn5	803.95	772.5	0.96
F22946_1	PFI0815c	hypothetical protein, conserved	718.28	647.5	0.9
F23145_10	MAL7P1.92	cysteine repeat modular protein 2 homologue	585.95	579.83	0.99
F23145_2	NULL		577.62	578.5	1
F23145_4	NULL		435.28	415.16	0.95
F23172_1	PF08_0008	hypothetical protein	394.62	462.16	1.17
F23172_2	NULL		97.95	71.83	0.73
F23274_1	NULL		856.95	128.83	0.15
F23526_1	MAL7P1.38	regulator of chromosome condensation protein, putative	457.95	470.16	1.03
F23526_2	MAL7P1.38	regulator of chromosome condensation protein, putative	193.95	201.16	1.04
F23544_1	MAL7P1.89	hypothetical protein	535.95	599.83	1.12
F23545_1	PFI1500w	hypothetical protein	1031.95	1029.16	1
F23551_1	MAL8P1.141	hypothetical protein	761.62	592.5	0.78
F23557_1	MAL7P1.89	hypothetical protein	675.62	679.16	1.01
F23564_1	PF14_0175	hypothetical protein	582.95	548.5	0.94
F23564_2	PF14_0175	hypothetical protein	1043.62	1014.5	0.97
F23573_1	PFD0855c	hypothetical protein	967.28	1311.5	1.36
F23644_4	MAL8P1.69	14-3-3 protein	484.62	490.5	1.01
F23699_1	NULL		932.62	888.5	0.95
F23701_1	NULL		552.62	524.83	0.95
F23789_1	PFD0380c	hypothetical protein	634.28	728.83	1.15
F23846_3	PF08_0034	histone acetyltransferase Gcn5	599.95	558.5	0.93
F23916_1	PFI0165c	DEAD/DEAH box helicase, putative	597.95	565.5	0.95
F23940_2	PFE0325w	hypothetical protein	642.62	589.83	0.92
F24041_1	PF08_0114	hypothetical protein	1020.95	1427.5	1.4
F24125_1	MAL7P1.146	hypothetical protein	512.28	506.83	0.99
F24156_1	PFI1785w	hypothetical protein	404.88	366.53	0.91
F24356_1	MAL8P1.86	hypothetical protein	729.28	693.5	0.95
F24393_1	MAL8P1.12	hypothetical protein	784.95	833.5	1.06
F24459_1	NULL		400.62	396.16	0.99
F24461_1	MAL7P1.102	hypothetical protein	473.28	481.5	1.02
F24479_1	PF08_0051	hypothetical protein	782.28	706.16	0.9
F24511_1	MAL8P1.106	hypothetical protein	737.88	708.03	0.96
F24555_1	MAL6P1.288	syntaxin binding protein, putative	556.95	549.83	0.99
F2457_1	NULL		984.62	345.16	0.35
F246_1	PFI0070w	rifin	438.95	23.83	0.05
F24631_1	MAL7P1.84	hypothetical protein	485.28	509.16	1.05
F24631_2	MAL7P1.84	hypothetical protein	270.28	236.16	0.87
F24661_1	NULL		694.62	754.5	1.09
F24726_1	PF07_0019	hypothetical protein	467.28	470.83	1.01
F24843_2	PF08_0089	hypothetical protein	576.95	544.16	0.94
F24941_2	MAL8P1.64	hypothetical protein	768.95	775.5	1.01
F25016_1	PFD0085c	ATP-dept. acyl-coa synthetase, putative	270.95	338.16	1.25
F25069_1	NULL		635.95	35.5	0.06
F25103_1	PFI0210c	hypothetical protein	841.95	762.83	0.91
F25114_1	MAL8P1.43	u5 snrnp-specific 40 kDa protein, putative	516.62	440.5	0.85
F2521_1	PFE1555c	hypothetical protein	487.62	490.5	1.01
F25239_3	NULL		399.28	441.5	1.11
F2530_1	MAL6P1.131	SET-domain protein, putative	708.28	731.16	1.03
F25438_2	MAL7P1.29	hypothetical protein	721.28	688.16	0.95
F25438_3	NULL		877.28	846.5	0.96
F25456_1	PF08_0094	cullin protein, putative	559.95	557.83	1
F25464_1	MAL6P1.39	hypothetical protein	637.95	722.16	1.13
F25543_1	MAL7P1.77	hypothetical protein	494.95	376.5	0.76
F25565_1	PF08_0019	guanine nucleotide-binding protein	613.95	532.83	0.87
F25875_2	PFI0010c	rifin	512.62	89.16	0.17
F25980_1	NULL		550.95	536.16	0.97
F25980_2	NULL		676.28	673.5	1
F2600_1	PF07_0046	50S ribosomal protein L1, putative	660.62	714.16	1.08
F26044_2	NULL		787.95	652.5	0.83
F26109_1	NULL		320.62	313.83	0.98
F26262_1	PF07_0117	eukaryotic translation initiation factor 2 alpha subunit, putative	664.28	523.16	0.79
F26408_1	MAL8P1.65	hypothetical protein	343.95	361.5	1.05
F26422_1	MAL7P1.87	hypothetical protein	594.95	641.16	1.08
F26422_2	MAL7P1.87	hypothetical protein	440.95	427.16	0.97
F2650_2	MAL6P1.41	hypothetical protein	693.62	659.83	0.95
F26666_3	MAL8P1.109	hypothetical protein, conserved	1021.28	879.5	0.86
F26768_1	NULL		828.62	863.16	1.04
F26774_1	PFI1625c	organelle processing peptidase, putative	631.62	530.16	0.84
F26809_3	MAL7P1.129	hypothetical protein	653.62	641.16	0.98
F27064_1	PF08_0012	hypothetical protein	734.62	581.83	0.79
F27079_1	MAL6P1.40	phenylalanine -- tRNA ligase, putative	890.28	857.16	0.96
F27278_4	PF11_0076	hypothetical protein	347.95	352.16	1.01
F27351_1	PFI0690c	hypothetical protein	631.95	545.16	0.86
F27352_2	PFB0720c	hypothetical protein, conserved	506.95	495.83	0.98
F27391_1	PFI0200c	adapter-related protein, putative	399.95	400.83	1
F27464_2	PFI1575c	peptide release factor, putative	534.95	509.5	0.95
F27464_3	NULL		845.62	867.83	1.03
F27536_1	MAL8P1.157	hypothetical protein	899.28	738.16	0.82
F27553_1	PF07_0050	erythrocyte membrane protein 1 (PfEMP1)	427.95	29.5	0.07
F27630_4	NULL		875.95	786.83	0.9
F27679_3	MAL8P1.101	hypothetical protein	642.62	515.16	0.8
F27679_4	MAL8P1.101	hypothetical protein	460.62	517.16	1.12
F27786_1	PF07_0086	hypothetical protein	484.95	466.16	0.96
F28097_1	MAL6P1.141	hypothetical protein	477.28	496.5	1.04
F28148_1	PF08_0005	hypothetical protein	691.28	625.5	0.9
F28292_1	MAL7P1.74	hypothetical protein	687.95	640.16	0.93
F28313_1	PF08_0091	hypothetical protein	502.62	498.83	0.99
F28453_1	NULL		572.28	567.16	0.99
F28460_1	PF07_0069	hypothetical protein	369.95	385.5	1.04
F28584_1	PF07_0139	erythrocyte membrane protein 1 (PfEMP1)	480.28	167.16	0.35
F28758_1	MAL7P1.114	T gondii P36-like protein;	981.95	964.5	0.98
F28782_1	MAL6P1.237	hypothetical protein	613.95	579.16	0.94
F28895_1	PF07_0132	rifin	661.62	106.16	0.16
F28897_1	MAL8P1.139	hypothetical protein	515.62	521.83	1.01
F28964_1	PF13_0161	hypothetical protein	887.28	945.83	1.07
F29130_1	NULL		53.93	65.31	1.21
F29214_1	PFL2290w	preprocathepsin c precursor, putative	366.28	358.5	0.98
F29309_1	PFI0430c	hypothetical protein	502.28	555.5	1.11
F29381_1	NULL		498.62	448.5	0.9
F29467_4	PFE0635c	hypothetical protein	819.28	667.16	0.81
F29473_1	NULL		527.95	543.83	1.03
F29577_2	PFE1560c	hypothetical protein	570.95	560.5	0.98
F29632_5	PF08_0048	ATP-dependant helicase, putative	431.95	414.83	0.96
F29653_1	NULL		319.28	298.16	0.93
F29672_2	MAL6P1.251	rifin	389.28	12.83	0.03
F29767_2	PFL1275c	hypothetical protein	549.95	1126.83	2.05
F29880_1	MAL8P1.139	hypothetical protein	346.62	283.5	0.82
F30127_1	NULL		2965.62	2575.5	0.87
F30127_2	PF08_0105	rifin	692.28	65.5	0.09
F30254_2	PFL1950w	erythrocyte membrane protein 1 (PfEMP1)	284.95	3.83	0.01
F3029_1	PF08_0018	Translation initiation factor like protein	957.95	811.83	0.85
F30316_1	PF07_0122	hypothetical protein, conserved	586.28	482.83	0.82
F30335_1	PFD0135w	VAR pseudogene	761.28	706.83	0.93
F30408_1	NULL		988.95	970.5	0.98
F30461_1	PF08_0011	leucine  -- tRNA ligase	399.95	443.5	1.11
F30461_3	MAL8P1.15	hypothetical protein	708.95	653.16	0.92
F30473_2	PFD0685c	chromosome associated protein, putative	686.95	670.83	0.98
F30537_3	MAL8P1.143	hypothetical protein	476.28	509.83	1.07
F30537_4	NULL		737.28	836.83	1.14
F30663_1	MAL7P1.17	hypothetical protein	1022.95	890.83	0.87
F30663_2	MAL7P1.17	hypothetical protein	724.62	662.5	0.91
F3068_1	NULL		148.62	160.5	1.08
F30728_1	PFL2105c	hypothetical protein	861.28	798.5	0.93
F30774_1	MAL6P1.214	hypothetical protein	864.95	827.16	0.96
F30796_1	MAL6P1.231	bi-functional enzyme: long-chain fatty- acid Co-A ligase and oxalyl Co-A decarboxylase, putative	526.28	523.16	0.99
F3084_1	MAL8P1.23	ubiquitin-protein ligase 1, putative	437.95	435.83	1
F30848_1	MAL8P1.101	hypothetical protein	681.28	665.16	0.98
F30864_2	NULL		483.62	462.16	0.96
F30970_2	NULL		812.62	969.16	1.19
F310_1	NULL		1000.62	856.83	0.86
F31008_1	MAL6P1.183	iswi protein homologue	642.28	547.83	0.85
F31053_2	MAL8P1.34	hypothetical protein	480.28	502.5	1.05
F31218_4	NULL		461.28	441.5	0.96
F31319_2	NULL		884.95	125.83	0.14
F31725_1	NULL		431.28	457.83	1.06
F31855_1	MAL8P1.60	hypothetical protein	866.62	818.5	0.94
F31971_1	PFE0245c	hypothetical protein	473.95	501.5	1.06
F32050_1	MAL8P1.113	hypothetical protein	789.95	741.16	0.94
F32053_1	PF08_0100	ruvB like DNA helicase, putative	315.28	348.5	1.11
F32062_1	NULL		10562.95	10149.16	0.96
F32122_1	MAL6P1.131	SET-domain protein, putative	519.62	607.16	1.17
F32129_1	PF14_0133	ATP-dependent transporter, putative	525.95	490.16	0.93
F32132_1	NULL		100.62	97.83	0.97
F32316_2	PFE0120c	merozoite surface protein 8	535.62	670.5	1.25
F32325_1	PF08_0129	protein phosphatase, putative	1277.28	1066.83	0.84
F32394_1	MAL8P1.152	hypothetical protein	534.28	508.83	0.95
F3247_2	MAL7P1.55	erythrocyte membrane protein 1 (PfEMP1)	208.95	-12.84	-1
F3247_3	MAL7P1.55	erythrocyte membrane protein 1 (PfEMP1)	268.62	27.83	0.1
F32494_1	MAL6P1.277	hypothetical protein	958.88	1012.53	1.06
F3276_2	PF11_0294	ATP-dependent phosphofructokinase, putative	979.28	963.5	0.98
F3277_1	MAL7P1.147	ubiquitin carboxyl-terminal hydrolase, putative	367.88	376.53	1.02
F32870_1	MAL8P1.23	ubiquitin-protein ligase 1, putative	444.28	455.83	1.03
F32922_1	PFL1795c	hypothetical protein	786.62	787.83	1
F3302_4	MAL8P1.156	hypothetical protein	425.28	420.16	0.99
F33056_1	MAL6P1.185	hypothetical protein	798.95	768.16	0.96
F33074_1	NULL		718.62	699.5	0.97
F33346_1	PFD0400w	hypothetical protein	619.62	811.83	1.31
F33406_1	MAL8P1.18	hypothetical protein	681.28	610.16	0.9
F33441_1	PF08_0036	protein transport protein	713.62	707.16	0.99
F33526_1	MAL8P1.92	ATPase, putative	396.95	416.5	1.05
F33612_1	PF08_0102	asparagine-rich antigen Pfa55-14	942.28	880.16	0.93
F33628_1	MAL6P1.147	hypothetical protein	699.28	690.16	0.99
F33675_1	PF13_0332	hypothetical protein	778.28	809.5	1.04
F33791_2	MAL8P1.75	hypothetical protein	445.62	465.16	1.04
F33814_1	NULL		988.62	1056.83	1.07
F33897_1	MAL6P1.74	MYND finger protein	582.62	646.83	1.11
F3410_1	PFE0985w	hypothetical protein	379.95	395.83	1.04
F34109_1	PF08_0088	hypothetical protein	588.62	527.16	0.9
F34232_3	NULL		585.95	602.83	1.03
F34425_1	PF08_0114	hypothetical protein	691.95	635.83	0.92
F34438_1	NULL		1318.95	1224.16	0.93
F34449_1	PF08_0017	hypothetical protein	1026.95	955.5	0.93
F34582_1	MAL6P1.193	transcription or splicing factor-like protein, putative	517.95	491.83	0.95
F34605_1	PF08_0072	hypothetical protein	878.28	813.16	0.93
F34704_1	PFD0180c	CGI-201 protein, short form	848.95	772.5	0.91
F34859_1	MAL7P1.92	cysteine repeat modular protein 2 homologue	952.62	846.83	0.89
F3492_1	PF08_0014	plastid 50S ribosomal protein, putative	1152.28	1043.83	0.91
F35056_3	NULL		2051.28	1990.16	0.97
F35105_1	PF07_0119	hypothetical protein	205.43	237.81	1.16
F35105_2	PF07_0119	hypothetical protein	427.62	474.83	1.11
F35197_1	MAL7P1.138	hypothetical protein	610.95	595.83	0.98
F35197_2	MAL7P1.139	mago nashi protein homolog, putative	1234.62	1210.5	0.98
F35204_1	NULL		50330.28	42650.5	0.85
F35293_1	NULL		4555.95	3134.83	0.69
F35310_1	MAL6P1.150	acetyl-CoA synthetase	622.95	568.16	0.91
F35393_1	NULL		932.62	958.5	1.03
F35453_1	PFL0070c	hypothetical protein	1200.95	917.83	0.76
F35531_1	MAL6P1.73	translation initiation factor IF-2, putative	593.95	594.5	1
F35570_2	MAL8P1.160	hypothetical protein	319.62	357.16	1.12
F35590_1	MAL7P1.162	dynein heavy chain, putative	739.28	653.5	0.88
F357_2	MAL8P1.153	hypothetical protein	535.62	437.16	0.82
F3575_1	NULL		823.28	806.83	0.98
F35756_14	PFE1320w	hypothetical protein	1047.95	924.16	0.88
F35756_2	PFE1340w	transmembrane protein, putative	1182.95	966.5	0.82
F35756_3	NULL		618.28	562.83	0.91
F35756_5	PFE1330c	hypothetical protein	538.28	557.5	1.04
F35774_1	MAL7P1.27	chloroquine resistance transporter, putative	814.95	729.5	0.9
F35823_1	NULL		457.62	516.83	1.13
F35860_1	MAL6P1.147	hypothetical protein	842.28	790.5	0.94
F36083_1	MAL7P1.146	hypothetical protein	1034.62	712.5	0.69
F36098_1	PFI1800w	enzyme, putative	417.95	411.16	0.98
F36120_1	PFE0190c	hypothetical protein	752.62	636.5	0.85
F36341_2	NULL		423.28	424.16	1
F36356_2	PFE0595w	hypothetical protein	665.62	744.5	1.12
F36356_4	PFE0595w	hypothetical protein	771.28	670.83	0.87
F36356_6	PFE0605c	glutathione synthetase	427.62	449.83	1.05
F36374_1	MAL8P1.153	hypothetical protein	353.28	371.5	1.05
F36380_1	NULL		785.62	724.83	0.92
F36380_5	PFD0245c	ATP-dependant RNA helicae-like protein	808.28	658.83	0.82
F36383_1	PF08_0126	DNA repair protein rad54, putative	356.28	368.83	1.04
F36606_1	NULL		134.93	88.81	0.66
F36637_1	MAL13P1.39	hypothetical protein	1120.28	739.83	0.66
F3664_1	MAL8P1.23	ubiquitin-protein ligase 1, putative	430.62	413.16	0.96
F36648_1	MAL8P1.140	methionine aminopeptidase, putative	780.28	736.83	0.94
F36648_2	MAL8P1.140	methionine aminopeptidase, putative	645.28	602.5	0.93
F3666_3	MAL8P1.98	hypothetical protein	1117.62	946.83	0.85
F36721_2	NULL		613.95	586.5	0.96
F36721_3	NULL		5521.62	4913.16	0.89
F36721_5	MAL7P1.86	transcription initiation factor iie, alpha subunit, putative	432.62	494.5	1.14
F36734_1	NULL		737.62	729.16	0.99
F36767_1	PFE1065w	hypothetical protein	425.28	446.83	1.05
F36803_1	PF08_0021	hypothetical protein	1004.28	848.5	0.84
F36958_1	MAL6P1.191	protein kinase, putative	317.95	316.5	1
F37098_2	PFI0975c	hypothetical protein	777.28	723.5	0.93
F37100_2	PFI1735c	hypothetical protein	569.95	566.16	0.99
F37292_1	MAL6P1.108	calcium-dependent protein kinase	452.28	505.16	1.12
F37362_1	MAL8P1.144	hypothetical protein	436.62	444.16	1.02
F37487_1	PFI0975c	hypothetical protein	607.62	610.83	1.01
F37536_1	PF08_0022	hypothetical protein, conserved in P. falciparum	565.95	545.83	0.96
F37850_1	PFI1395w	hypothetical protein	556.95	588.16	1.06
F37871_2	MAL6P1.268	hypothetical protein	516.28	440.16	0.85
F3798_1	PF08_0073	hypothetical protein	481.95	442.83	0.92
F38025_1	MAL6P1.168	hypothetical protein	444.95	431.83	0.97
F38306_1	NULL		217.28	245.5	1.13
F38531_2	PFE1070c	hypothetical protein	572.28	611.16	1.07
F38531_3	NULL		571.62	755.16	1.32
F38618_1	MAL7P1.147	ubiquitin carboxyl-terminal hydrolase, putative	781.95	678.5	0.87
F38658_1	PF08_0061	hypothetical protein	496.95	497.83	1
F38658_2	PF08_0061	hypothetical protein	515.62	478.16	0.93
F38861_1	MAL6P1.104	step II splicing factor, putative	813.28	760.5	0.94
F39050_1	MAL6P1.93	hypothetical protein	1099.95	1116.5	1.02
F39079_1	MAL6P1.135	phosphatidylcholine-sterol acyltransferase precursor, putative	258.95	250.83	0.97
F39214_1	NULL		221.62	220.83	1
F39274_1	MAL8P1.29	hypothetical protein	937.95	908.83	0.97
F39274_2	MAL8P1.29	hypothetical protein	489.28	519.83	1.06
F39343_2	MAL8P1.78	small heat shock protein	702.28	646.83	0.92
F39343_3	PF08_0063	hypothetical protein	484.95	478.5	0.99
F39414_1	MAL8P1.124	hypothetical protein	875.95	827.5	0.94
F39428_1	MAL6P1.37	hypothetical protein	860.62	883.16	1.03
F39459_1	NULL		960.28	710.16	0.74
F39544_1	PF07_0048	erythrocyte membrane protein 1 (PfEMP1)	533.28	25.5	0.05
F39840_1	PF14_0283	hypothetical protein	579.62	636.83	1.1
F39877_1	PFE1220w	hypothetical protein	498.95	541.16	1.08
F39902_1	PF00_0003	hypothetical protein	1018.95	1042.16	1.02
F39907_1	NULL		696.62	1304.5	1.87
F40116_1	MAL7P1.124	hypothetical protein	585.62	626.5	1.07
F403_1	MAL7P1.76	hypothetical protein	884.28	710.16	0.8
F40451_2	NULL		7060.28	6772.5	0.96
F40493_1	PF08_0079	hypothetical protein	681.95	717.83	1.05
F40499_1	PF07_0020	hypothetical protein	667.62	595.83	0.89
F40569_1	NULL		656.62	580.16	0.88
F40572_9	PFE0980c	hypothetical protein	1216.95	1026.83	0.84
F40758_1	NULL		759.95	673.16	0.89
F40758_2	NULL		866.62	830.16	0.96
F4077_2	NULL		626.95	79.83	0.13
F4077_3	NULL		573.95	138.16	0.24
F40797_1	PF11_0507	antigen 332, putative	367.28	642.83	1.75
F41021_1	PF08_0026	hypothetical protein	694.28	593.16	0.85
F41218_2	MAL7P1.20	peptide chain release factor	663.28	615.16	0.93
F41306_3	NULL		1325.95	1179.83	0.89
F41361_1	MAL6P1.192	ATP-dependent DEAD box helicase, putative	944.95	849.83	0.9
F41385_1	PF08_0118	hypothetical protein	715.28	710.83	0.99
F41385_2	PF08_0118	hypothetical protein	1396.28	1335.83	0.96
F41704_1	MAL6P1.169	hypothetical protein	917.28	1013.5	1.1
F41728_1	MAL6P1.93	hypothetical protein	1025.28	980.5	0.96
F41772_1	NULL		870.28	830.83	0.95
F41772_3	NULL		759.95	663.83	0.87
F41772_4	NULL		735.28	767.16	1.04
F41817_1	MAL6P1.107	hypothetical protein	782.62	725.16	0.93
F41820_1	MAL8P1.104	hypothetical protein	864.95	993.16	1.15
F41828_1	MAL6P1.283	hypothetical protein	1319.95	1200.5	0.91
F41917_2	NULL		310.62	374.5	1.21
F42062_1	MAL7P1.25	hypothetical protein	358.62	316.5	0.88
F42069_1	PFE0425w	hypothetical protein	724.95	618.16	0.85
F42069_4	PFE0415w	transcription factor iib, putative	394.62	353.83	0.9
F42072_1	NULL		1085.28	891.83	0.82
F42072_2	MAL6P1.43	hypothetical protein	709.62	596.16	0.84
F42112_4	PFE0620c	hypothetical protein	1297.62	1072.83	0.83
F42117_4	PFE0935c	RNA-binding protein, putative	446.28	400.83	0.9
F4218_1	MAL7P1.164	adaptor-related protein, putative	831.28	642.83	0.77
F42308_1	MAL8P1.154	hypothetical protein	928.95	862.83	0.93
F42424_1	PF07_0065	zinc transporter, putative	524.28	502.16	0.96
F42543_3	PFE0290c	hypothetical protein	962.95	907.5	0.94
F42552_1	PFI0170w	hypothetical protein	743.62	660.5	0.89
F42564_1	PFE1295c	hypothetical protein	679.62	531.5	0.78
F42570_2	MAL8P1.143	hypothetical protein	555.28	572.5	1.03
F42602_1	PF08_0020	hypothetical protein	346.28	305.16	0.88
F42637_1	PF10_0374	gene 11-1 protein precursor	246.62	245.5	1
F42637_2	PF10_0374	gene 11-1 protein precursor	1255.62	1084.83	0.86
F42661_1	NULL		35.1	12.44	0.35
F42703_3	PF08_0121	peptidyl-prolyl cis-trans isomerase precursor	937.28	896.83	0.96
F42703_4	PF08_0120	hypothetical protein	1378.93	1448.31	1.05
F4271_1	PFE1550w	hypothetical protein	489.62	509.16	1.04
F42768_1	PF10_0232	hypothetical protein	880.62	799.83	0.91
F42803_1	MAL7P1.67	hypothetical protein	886.62	877.16	0.99
F42803_3	MAL7P1.66	hypothetical protein	489.28	524.5	1.07
F42803_4	NULL		61.28	42.83	0.7
F42841_1	NULL		3146.95	1169.83	0.37
F42892_1	PF08_0123	hypothetical protein	931.95	827.16	0.89
F42937_1	PFL1885c	calcium/calmodulin-dependent protein kinase 2, putative	282.95	279.83	0.99
F43059_2	MAL6P1.41	hypothetical protein	617.62	587.5	0.95
F43064_1	PF07_0121	hypothetical protein, conserved	664.28	627.5	0.94
F43064_2	MAL7P1.159	antioxidant protein, putative	738.95	692.5	0.94
F43138_1	NULL		972.62	991.83	1.02
F43397_1	MAL6P1.38	calcium antiporter, putative	705.28	592.83	0.84
F43438_1	PF08_0115	hypothetical protein	763.28	728.5	0.95
F43438_3	MAL8P1.133	hypothetical protein, conserved	786.28	600.16	0.76
F43493_1	NULL		2138.62	2299.5	1.08
F43617_1	MAL6P1.48	hypothetical protein, expressed	648.95	720.5	1.11
F4380_1	MAL7P1.15	hypothetical protein	945.95	811.16	0.86
F43935_4	NULL		547.28	588.83	1.08
F44099_1	NULL		405.95	363.83	0.9
F44099_2	NULL		500.62	463.5	0.93
F4422_1	NULL		3371.62	3599.83	1.07
F4422_2	PF08_0066	lipoamide dehydrogenase, putative	891.62	859.83	0.96
F4422_3	PF08_0065	hypothetical protein, conserved	689.28	668.16	0.97
F44245_1	MAL7P1.100	serine/threonine protein kinase 2, putative	661.95	780.83	1.18
F4425_1	MAL6P1.232	cell division cycle protein 48 homologue, putative	451.95	444.5	0.98
F44372_1	MAL6P1.262	hypothetical protein	640.28	1145.5	1.79
F4481_1	NULL		1609.95	1311.5	0.81
F44837_1	NULL		988.62	1133.16	1.15
F44837_3	PFE0685w	hypothetical protein	4137.28	3628.83	0.88
F44853_1	PF08_0017	hypothetical protein	846.62	816.83	0.96
F44853_2	PF08_0017	hypothetical protein	884.95	839.16	0.95
F44871_1	NULL		360.28	187.5	0.52
F44871_2	PF08_0140	erythrocyte membrane protein 1 (PfEMP1)	415.95	92.83	0.22
F44892_1	MAL7P1.104	3'-5' exoribonuclease Csl4 homolog, putative	922.95	801.5	0.87
F44892_2	NULL		754.28	791.16	1.05
F44947_3	PFD0235c	hypothetical protein	1045.95	912.83	0.87
F4495_1	PF07_0061	hypothetical protein	650.28	723.5	1.11
F4501_1	MAL6P1.257	hypothetical protein	706.95	553.16	0.78
F45046_1	NULL		962.95	935.5	0.97
F45046_2	NULL		479.28	391.16	0.82
F45048_1	MAL8P1.150	hypothetical protein	771.62	761.5	0.99
F45048_2	MAL8P1.150	hypothetical protein	709.28	590.83	0.83
F45048_3	MAL8P1.150	hypothetical protein	727.62	659.83	0.91
F45048_4	MAL8P1.149	hypothetical protein	760.62	648.16	0.85
F45228_1	MAL6P1.201	leucyl-tRNA synthetase, cytoplasmic, putative	596.62	565.83	0.95
F45236_1	MAL6P1.100	hypothetical protein	544.62	617.16	1.13
F4524_2	NULL		759.28	744.5	0.98
F4524_3	NULL		416.28	454.83	1.09
F45252_1	MAL8P1.104	hypothetical protein	834.95	693.83	0.83
F45253_1	MAL7P1.164	adaptor-related protein, putative	871.95	783.5	0.9
F45282_1	PFD0260c	sequestrin	1085.62	1066.16	0.98
F45296_1	PF07_0118	hypothetical protein	563.62	526.16	0.93
F45296_2	PF07_0118	hypothetical protein	1284.95	1194.5	0.93
F45342_1	PFE0840c	hypothetical protein	416.62	474.16	1.14
F45342_2	PFE0840c	hypothetical protein	520.95	544.5	1.05
F45354_1	PF07_0116	hypothetical protein	996.62	962.5	0.97
F45387_1	PF07_0102	hypothetical protein	674.38	709.53	1.05
F4541_1	MAL8P1.32	nucleoside transporter, putative	659.62	634.16	0.96
F45432_1	MAL7P1.24	hypothetical protein, conserved	589.28	473.16	0.8
F45512_1	MAL8P1.11	hypothetical protein	440.95	498.16	1.13
F45524_1	PF07_0005	lysophospholipases-like protein, putative	475.28	437.16	0.92
F45556_3	PFE1260c	hypothetical protein	671.95	670.83	1
F4565_1	PFE0345c	hypothetical protein	907.62	818.5	0.9
F4565_4	NULL		689.28	718.5	1.04
F45683_2	PFD0410c	hypothetical protein	657.62	589.16	0.9
F45807_3	PFI0185w	hypothetical protein	642.95	575.5	0.9
F45814_1	PF11_0012	hypothetical protein	1481.95	506.83	0.34
F45820_1	MAL6P1.39	hypothetical protein	679.28	600.83	0.88
F45820_2	NULL		808.28	732.5	0.91
F46067_1	NULL		267.62	278.83	1.04
F46067_3	PFI0925w	gamma-glutamylcysteine synthetase	557.95	467.83	0.84
F46067_4	PFI0925w	gamma-glutamylcysteine synthetase	576.62	570.16	0.99
F46181_1	MAL8P1.141	hypothetical protein	467.95	453.5	0.97
F46183_2	MAL7P1.128	hypothetical protein	979.28	807.83	0.82
F46267_2	MAL7P1.13	hypothetical protein	767.62	760.83	0.99
F46301_17	PFE1435c	hypothetical protein	521.28	555.83	1.07
F46301_8	NULL		1015.95	949.83	0.93
F46320_2	PF07_0012	hypothetical protein	617.95	619.5	1
F46381_1	MAL6P1.110	transketolase, putative	1020.62	1052.16	1.03
F46424_1	NULL		3322.95	2118.5	0.64
F46513_1	PF08_0132	glutamate dehydrogenase	728.62	606.16	0.83
F46513_2	NULL		1036.62	913.83	0.88
F4658_1	MAL6P1.146	P. falciparum PK4 protein kinase	351.62	402.16	1.14
F46584_1	NULL		517.62	462.83	0.89
F46705_1	PF08_0137	hypothetical protein	356.95	380.5	1.07
F4675_1	PFD0985w	hypothetical protein	824.95	794.16	0.96
F46816_1	PF08_0130	wd repeat protein, putative	927.95	785.83	0.85
F46816_2	PF08_0131	1-cys peroxidoxin	349.95	373.5	1.07
F4688_1	PFI1180w	hypothetical protein	309.28	340.5	1.1
F47025_1	NULL		419.28	362.16	0.86
F47068_10	NULL		914.28	808.83	0.88
F47068_6	PFE0460c	hypothetical protein	775.95	670.16	0.86
F47145_2	MAL6P1.24	ATP dependent RNA helicase, putative	415.62	445.83	1.07
F47160_1	MAL7P1.177	predicted integral membrane protein, conserved in P. falciparum	752.62	793.16	1.05
F47237_2	NULL		347.95	379.5	1.09
F47255_1	NULL		1469.62	1398.5	0.95
F47255_2	PF08_0033	hypothetical protein, conserved	797.28	706.5	0.89
F47255_3	MAL8P1.38	hypothetical protein	528.28	447.5	0.85
F47255_5	MAL8P1.38	hypothetical protein	426.95	435.5	1.02
F4732_2	MAL8P1.146	hypothetical protein	645.62	545.83	0.85
F47327_1	MAL6P1.216	hypothetical protein	599.62	606.16	1.01
F47350_1	NULL		639.95	574.5	0.9
F47563_1	PFI1580c	DHHC-type zinc finger protein, putative	695.62	689.83	0.99
F47790_1	MAL6P1.49	DNA helicase, putative	848.62	696.5	0.82
F47822_1	PF07_0096	hypothetical protein	883.62	855.83	0.97
F47864_1	PF07_0039	hypothetical protein	733.95	763.16	1.04
F47864_3	MAL7P1.28	hypothetical protein	1060.28	911.83	0.86
F47984_1	PFE0195w	P-type ATPase, putative	955.95	940.5	0.98
F48130_2	PFE1525w	hypothetical protein	824.62	781.83	0.95
F48138_1	MAL8P1.35	exonuclease, putative	594.62	652.16	1.1
F48181_1	MAL7P1.113	DEAD box helicase, putative	467.95	551.5	1.18
F48181_2	MAL7P1.113	DEAD box helicase, putative	518.28	552.83	1.07
F48197_1	PF08_0109	hypothetical protein	634.95	656.5	1.03
F48253_3	MAL7P1.89	hypothetical protein	450.95	528.16	1.17
F48253_5	MAL7P1.89	hypothetical protein	575.62	568.16	0.99
F48253_6	MAL7P1.89	hypothetical protein	639.62	588.83	0.92
F48270_1	MAL6P1.259	hypothetical protein	615.28	605.83	0.98
F48363_2	MAL7P1.89	hypothetical protein	603.62	555.5	0.92
F48363_3	MAL7P1.89	hypothetical protein	541.28	509.5	0.94
F48395_1	MAL6P1.247	hypothetical protein	796.28	721.16	0.91
F48424_1	NULL		32361.62	34807.16	1.08
F48424_2	MAL7P1.134	hypothetical protein	794.28	714.83	0.9
F48424_3	MAL7P1.134	hypothetical protein	613.28	544.83	0.89
F48433_1	MAL8P1.138	hypothetical protein, conserved	999.95	848.16	0.85
F48446_1	PF07_0086	hypothetical protein	685.62	525.83	0.77
F48446_2	PF07_0087	hypothetical protein	1107.28	940.16	0.85
F48446_5	MAL7P1.112	hypothetical protein	1476.95	1364.16	0.92
F48446_9	NULL		4627.28	4264.5	0.92
F48446_9d	NULL		36.93	27.31	0.74
F48446_9f	NULL		47.1	-16.56	-1
F48446_9g	NULL		88.95	34.5	0.39
F48446_9h	NULL		45.1	-2.56	-1
F48446_9i	NULL		162.95	97.16	0.6
F48446_9j	NULL		254.95	282.16	1.11
F48515_1	MAL8P1.11	hypothetical protein	944.28	797.5	0.84
F48622_4	PF08_0013	hypothetical protein	952.62	849.16	0.89
F48773_2	NULL		428.28	393.5	0.92
F48839_1	PFI0730w	hypothetical protein	868.95	724.5	0.83
F49071_1	NULL		614.95	658.16	1.07
F49178_1	MAL6P1.315	rifin	558.95	89.83	0.16
F49328_1	MAL8P1.84	hypothetical protein	747.62	683.83	0.91
F4934_1	MAL8P1.54	hypothetical protein	926.95	889.5	0.96
F49439_1	MAL7P1.16	hypothetical protein	729.28	623.16	0.85
F49538_1	MAL7P1.19	hypothetical protein	1441.62	1315.16	0.91
F49582_1	PFE1400c	beta adaptin protein, putative	453.28	453.5	1
F49644_2	PF07_0127	hypothetical protein	602.62	592.83	0.98
F49644_4	MAL7P1.167	hypothetical protein	648.62	743.83	1.15
F49644_5	MAL7P1.167	hypothetical protein	651.28	636.5	0.98
F49665_1	NULL		631.95	536.5	0.85
F49677_1	MAL7P1.76	hypothetical protein	751.28	726.83	0.97
F49677_3	MAL7P1.76	hypothetical protein	611.95	587.83	0.96
F49857_1	MAL7P1.73	calcium/calmodulin-dependent protein kinase, putative	980.28	836.83	0.85
F49959_1	MAL6P1.115	hypothetical protein	583.28	502.5	0.86
F49959_2	MAL6P1.115	hypothetical protein	579.28	572.5	0.99
F50107_1	PFA0380w	serine/threonine protein kinase, putative	426.95	422.5	0.99
F5048_1	PFI0570w	GTP-binding protein, putative	959.62	1043.83	1.09
F50551_1	PFI0685w	pseudouridylate synthase, putative	595.62	555.5	0.93
F50580_1	PF08_0084	hypothetical protein	1067.95	966.5	0.91
F50598_1	NULL		776.28	696.16	0.9
F50871_1	PF07_0051	erythrocyte membrane protein 1 (PfEMP1)	672.62	94.5	0.14
F50872_1	PF07_0028	hypothetical protein	674.62	677.5	1
F50986_1	PFD0595w	hypothetical protein	591.95	649.83	1.1
F51040_1	PF07_0111	hypothetical protein	940.28	848.5	0.9
F51106_1	NULL		528.28	543.5	1.03
F51170_1	NULL		278.28	246.83	0.89
F51234_1	PF08_0124	hypothetical protein	600.28	506.83	0.84
F51234_2	PF08_0124	hypothetical protein	726.28	595.5	0.82
F5128_8	MAL7P1.87	hypothetical protein	432.62	395.83	0.91
F51424_1	NULL		477.95	473.16	0.99
F51438_1	MAL6P1.60	hypothetical protein	475.88	514.53	1.08
F51552_2	PF07_0066	hypothetical protein	527.62	495.83	0.94
F51628_1	MAL7P1.29	hypothetical protein	585.28	607.16	1.04
F51756_1	PFI1730w	cytoadherence linked asexual protein (CLAG)	895.95	905.16	1.01
F51805_1	PF07_0072	calmodulin-domain protein kinase, putative	795.62	742.5	0.93
F51857_2	PF07_0086	hypothetical protein	650.95	509.5	0.78
F51945_2	MAL8P1.23	ubiquitin-protein ligase 1, putative	725.28	721.16	0.99
F51945_3	MAL8P1.23	ubiquitin-protein ligase 1, putative	864.95	761.83	0.88
F52051_1	MAL8P1.42	hypothetical protein	818.95	762.16	0.93
F5206_2	PF08_0010	hypothetical protein	373.62	342.16	0.92
F5206_4	MAL8P1.14	hypothetical protein	810.62	797.83	0.98
F5206_7	MAL8P1.14	hypothetical protein	504.62	468.5	0.93
F5206_9	PF08_0009	translation initiation factor EIF-2b alpha subunit, putative	652.62	638.16	0.98
F52084_1	PFI1650w	DNA excision-repair helicase, putative	925.62	792.83	0.86
F52120_1	PFE0830c	unknown protein, mb2	722.28	671.5	0.93
F52206_4	PFE1010w	protein phosphatase 2c, putative	499.62	519.83	1.04
F52397_2	PF08_0074	hypothetical protein, conserved	768.62	672.83	0.88
F52401_1	PF07_0101	hypothetical protein	515.62	477.5	0.93
F52444_1	PF07_0049	erythrocyte membrane protein 1 (PfEMP1)	1133.95	1389.5	1.23
F52511_1	PF08_0051	hypothetical protein	448.95	430.5	0.96
F5252_1	MAL8P1.65	hypothetical protein	444.62	487.83	1.1
F5253_1	PF11_0213	hypothetical protein	998.95	917.83	0.92
F52716_1	MAL6P1.117	hypothetical protein	1228.95	1109.16	0.9
F52797_1	PF11_0265	mitochondrial import inner membrane translocase, putative	474.95	494.5	1.04
F52907_2	PFE1230c	hypothetical protein, conserved	458.28	459.5	1
F52917_1	NULL		389.95	413.83	1.06
F53081_1	MAL8P1.17	disulfide isomerase precursor, putative	1225.62	1061.16	0.87
F53081_2	MAL8P1.17	disulfide isomerase precursor, putative	347.62	399.5	1.15
F53081_3	NULL		798.28	791.16	0.99
F53097_1	NULL		1738.95	492.16	0.28
F53097_3	PF08_0141	erythrocyte membrane protein 1 (PfEMP1)	288.95	-19.17	-1
F53097_4	PF08_0141	erythrocyte membrane protein 1 (PfEMP1)	450.28	464.83	1.03
F5310_2	NULL		457.62	521.5	1.14
F53320_1	MAL7P1.33	hypothetical protein	667.28	656.5	0.98
F53383_11	PFE1450c	hypothetical protein, conserved	495.62	415.5	0.84
F53383_7	PFE1455w	sugar transporter, putative	774.28	664.83	0.86
F53397_2	NULL		1062.62	1118.83	1.05
F53417_1	PF08_0107	erythrocyte membrane protein 1 (PfEMP1)	617.95	54.5	0.09
F53429_1	NULL		1029.28	996.5	0.97
F53446_1	PF08_0116	hypothetical protein	825.28	716.83	0.87
F53446_2	NULL		286.95	200.16	0.7
F53449_1	NULL		848.28	707.16	0.83
F53451_1	NULL		561.28	629.16	1.12
F53510_1	NULL		419.95	61.16	0.15
F53749_1	MAL8P1.13	integral membrane protein	457.95	420.16	0.92
F53854_2	MAL7P1.19	hypothetical protein	820.62	798.16	0.97
F53871_1	NULL		1088.28	885.16	0.81
F53897_1	MAL7P1.118	PelOta protein homologue, putative	726.28	696.83	0.96
F53897_2	MAL7P1.119	hypothetical protein	586.62	532.83	0.91
F53971_1	PF07_0118	hypothetical protein	513.28	429.5	0.84
F54003_1	MAL6P1.90	chaperone, putative	486.28	415.5	0.85
F54011_1	PF07_0077	hypothetical protein	895.95	825.5	0.92
F54088_1	PFL2125c	hypothetical protein	600.28	533.83	0.89
F54091_1	MAL8P1.57	C-13 antigen	919.62	911.16	0.99
F54097_1	MAL6P1.24	ATP dependent RNA helicase, putative	858.28	668.16	0.78
F54239_3	MAL6P1.99	hypothetical protein	412.28	515.5	1.25
F5429_1	MAL8P1.4	hypothetical protein	834.95	700.16	0.84
F54317_1	PF08_0069	importin beta, putative	781.28	727.83	0.93
F54372_1	NULL		801.62	666.16	0.83
F54417_1	NULL		1120.62	1163.83	1.04
F54683_1	PF07_0067	hypothetical protein	814.95	726.5	0.89
F54828_9	PFE1180c	hypothetical protein	369.62	388.16	1.05
F54854_1	PF07_0015	hypothetical protein	450.95	484.83	1.08
F54854_2	PF07_0015	hypothetical protein	287.95	284.16	0.99
F54899_1	MAL8P1.122	hypothetical protein	575.62	621.5	1.08
F54956_1	PFI0340c	hypothetical protein	2680.28	2777.83	1.04
F54997_4	NULL		509.62	552.5	1.08
F55001_1	NULL		708.62	635.16	0.9
F55001_5	MAL8P1.114	hypothetical protein	685.28	564.5	0.82
F55001_6	PF08_0101	hypothetical protein	609.95	547.5	0.9
F55061_5	NULL		10908.28	4351.16	0.4
F5510_1	PF00_0001	hypothetical protein	864.95	707.83	0.82
F55130_1	MAL6P1.174	hypothetical protein	550.95	532.83	0.97
F55150_2	PFI1830c	erythrocyte membrane protein 1 (PfEMP1)	700.62	56.16	0.08
F55215_1	MAL8P1.73	hypothetical protein	690.95	665.5	0.96
F55492_1	MAL7P1.171	hypothetical protein	1783.28	1587.5	0.89
F55601_1	MAL8P1.55	hypothetical protein	659.95	542.5	0.82
F55716_1	NULL		418.95	356.5	0.85
F55716_2	NULL		156.28	147.83	0.95
F55928_1	NULL		755.95	815.5	1.08
F55928_2	PFE0505w	cyclophilin, putative	573.95	656.16	1.14
F55928_5	PFE0510c	hypothetical protein	566.95	524.83	0.93
F55942_1	PF07_0133	rifin	408.28	13.16	0.03
F56085_1	MAL7P1.162	dynein heavy chain, putative	728.28	545.5	0.75
F56229_2	MAL7P1.95	hypothetical protein	743.28	756.16	1.02
F56229_4	PF07_0075	hypothetical protein	566.62	571.5	1.01
F56391_1	NULL		10549.62	13037.5	1.24
F56540_1	PF07_0125	hypothetical protein, conserved	553.62	534.83	0.97
F56710_2	NULL		150.28	118.5	0.79
F56775_5	PFE1155c	mitochondrial processing peptidase alpha subunit, putative	786.95	612.16	0.78
F56806_1	PF07_0107	hypothetical protein	902.28	865.16	0.96
F56837_1	PFI1210w	hypothetical protein	640.95	594.5	0.93
F57034_1	NULL		579.62	598.83	1.03
F57064_1	MAL8P1.20	hypothetical protein	482.95	517.16	1.07
F57064_2	MAL8P1.19	hypothetical protein, conserved	822.95	725.5	0.88
F57076_1	NULL		204.95	184.83	0.9
F57191_1	PFI1345c	hypothetical protein	1183.62	1053.5	0.89
F5729_1	NULL		108.88	79.53	0.73
F57388_1	PF07_0036	Cg6	922.95	878.83	0.95
F57388_2	PF07_0035	cg1 protein	586.95	471.5	0.8
F57655_2	PF11_0486	MAEBL, putative	1117.28	1037.5	0.93
F57655_3	PF11_0486	MAEBL, putative	501.62	492.5	0.98
F57661_1	PFD0840w	hypothetical protein	554.28	537.5	0.97
F57713_2	MAL7P1.172	hypothetical protein	822.28	750.16	0.91
F5774_1	MAL6P1.221	Plasmodium falciparum MSP8-like protein	662.95	694.83	1.05
F57777_1	MAL6P1.125	DNA polymerase epsilon, catalytic subunit a, putative	827.62	685.5	0.83
F57777_2	MAL6P1.125	DNA polymerase epsilon, catalytic subunit a, putative	660.95	593.16	0.9
F57839_1	NULL		1142.62	899.16	0.79
F57843_1	PF08_0030	hypothetical protein	921.95	905.83	0.98
F57982_1	MAL7P1.155	hypothetical protein	673.62	621.16	0.92
F58149_1	NULL		551.95	29.83	0.05
F58335_1	MAL7P1.21	origin recognition complex subunit, putative	616.28	613.16	0.99
F5836_1	MAL6P1.304	homologue of human HSPC025	528.28	537.5	1.02
F58487_1	PF07_0031	P. falciparum 3D7 starin heat shock protein 86	787.62	590.83	0.75
F58851_1	PFE0130c	hypothetical protein	534.62	620.16	1.16
F58910_1	MAL8P1.42	hypothetical protein	594.62	546.83	0.92
F58910_2	MAL8P1.42	hypothetical protein	746.95	728.83	0.98
F59075_2	NULL		1730.95	1498.83	0.87
F59084_1	NULL		493.62	447.83	0.91
F5910_2	PFI1445w	hypothetical protein	553.95	624.83	1.13
F59139_1	PF07_0126	hypothetical protein	301.62	312.16	1.03
F59139_2	PF07_0126	hypothetical protein	835.28	711.16	0.85
F59139_4	PF07_0126	hypothetical protein	618.62	639.16	1.03
F59165_1	MAL8P1.134	hypothetical protein	697.38	621.03	0.89
F59197_1	PF08_0102	asparagine-rich antigen Pfa55-14	668.28	603.16	0.9
F59212_1	PF08_0042	ATP-dependent RNA helicase prh1, putative	760.62	644.16	0.85
F59310_5	PF08_0114	hypothetical protein	490.95	485.16	0.99
F59325_1	MAL6P1.76	uroporphyrinogen decarboxylase, putative	719.95	654.5	0.91
F59453_1	MAL6P1.291	ribosomal protein L18, putative	871.28	792.16	0.91
F5951_1	MAL6P1.255	alpha adaptin-like protein, putative	774.28	791.5	1.02
F59681_5	NULL		330.95	360.5	1.09
F59967_3	MAL8P1.139	hypothetical protein	668.95	653.5	0.98
F60089_1	MAL7P1.57	rifin	450.28	369.5	0.82
F60188_2	MAL8P1.111	hypothetical protein	934.95	839.5	0.9
F60196_1	NULL		1084.28	876.5	0.81
F6022_1	PFD0330w	hypothetical protein	643.62	575.16	0.89
F60464_2	NULL		932.62	913.83	0.98
F6061_1	MAL8P1.12	hypothetical protein	826.28	905.5	1.1
F60633_2	PFE1060c	hypothetical protein	683.28	711.5	1.04
F607_1	NULL		1177.95	1134.16	0.96
F6077_1	PFD0760c	hypothetical protein	668.62	687.5	1.03
F60886_1	PF07_0027	DNA-directed RNA polymerase 2 8.2 kDa polypeptide, putative	532.95	525.83	0.99
F61052_1	NULL		809.95	698.5	0.86
F61115_1	MAL6P1.305	hypothetical protein	531.62	560.16	1.05
F61158_1	PF08_0095	dihydropteroate synthetase	764.62	646.5	0.85
F61293_1	PFI1075w	hypothetical protein	206.62	234.83	1.14
F61469_1	MAL8P1.134	hypothetical protein	889.28	697.5	0.78
F61691_1	NULL		441.28	399.5	0.91
F61856_1	PF08_0002	conserved hypothetical protein, conserved in P. falciparum	364.95	236.16	0.65
F61859_2	PFD0640c	rifin	834.62	873.16	1.05
F61881_1	PF08_0098	abc transporter, putative	491.95	434.5	0.88
F62141_1	MAL6P1.63	hypothetical protein	621.62	547.83	0.88
F62161_1	NULL		937.28	914.5	0.98
F62233_2	MAL7P1.131	hypothetical protein	741.95	693.16	0.93
F62285_1	PF07_0104	kinesin-like protein, putative	454.28	449.16	0.99
F62329_1	PF07_0014	hypothetical protein	511.95	478.83	0.94
F62329_2	PF07_0014	hypothetical protein	598.28	609.5	1.02
F62396_2	MAL7P1.144	hypothetical protein, conserved	634.62	580.5	0.91
F62483_1	PFE0065w	skeleton binding protein	1028.62	1113.5	1.08
F62610_1	PFE0245c	hypothetical protein	631.62	617.5	0.98
F62610_11	NULL		1000.62	782.5	0.78
F62610_13	PFE0275w	hypothetical protein	599.95	529.16	0.88
F62610_2	PFE0250w	hypothetical protein	466.95	390.16	0.84
F62610_5	PFE0260w	hypothetical protein	599.95	549.16	0.92
F6265_1	PF07_0106	hypothetical protein	372.28	407.16	1.09
F62827_1	NULL		378.62	459.83	1.21
F62846_1	MAL7P1.15	hypothetical protein	937.28	876.5	0.94
F62877_1	NULL		491.62	507.83	1.03
F63057_1	PFL1795c	hypothetical protein	383.95	398.16	1.04
F63161_1	PFD0735c	hypothetical protein	618.28	583.16	0.94
F63188_2	MAL6P1.254	hypothetical protein	844.62	868.16	1.03
F63188_3	MAL6P1.254	hypothetical protein	423.62	449.16	1.06
F63326_1	MAL8P1.25	hypothetical protein	804.62	597.83	0.74
F6335_1	PFI0975c	hypothetical protein	458.95	473.83	1.03
F63380_2	MAL6P1.4	erythrocyte membrane protein 1 (PfEMP1)	598.62	49.5	0.08
F63399_1	MAL8P1.40	RNA-binding protein, putative	407.28	441.16	1.08
F63433_1	PFD1015c	erythrocyte membrane protein 1 (PfEMP1)	499.28	103.16	0.21
F63448_3	NULL		1056.95	1070.83	1.01
F63632_3	NULL		62.88	81.53	1.3
F63677_2	PFE1360c	methionine aminopeptidase, putative	671.62	591.16	0.88
F63812_1	MAL8P1.70	hypothetical protein	403.95	399.5	0.99
F63860_1	NULL		455.28	18.5	0.04
F63949_1	MAL7P1.31	hypothetical protein	986.62	799.83	0.81
F63999_1	PFC0540w	hypothetical protein	41.93	84.81	2.02
F64095_1	PFI1165c	hypothetical protein	663.28	443.16	0.67
F64125_1	PFE0515w	hypothetical protein	830.62	804.5	0.97
F64125_2	PFE0520c	topoisomerase I	487.62	481.5	0.99
F64192_2	PFD1060w	u5 small nuclear ribonucleoprotein-specific protein, putative	166.28	150.5	0.91
F64224_1	NULL		66.43	39.81	0.6
F64252_1	MAL8P1.68	hypothetical protein	356.95	349.5	0.98
F64345_2	PFL1590c	elongation factor g, putative	520.28	490.83	0.94
F64347_1	MAL8P1.157	hypothetical protein	418.28	434.5	1.04
F64347_2	MAL8P1.157	hypothetical protein	705.62	680.83	0.96
F6440_1	PF07_0053	hypothetical protein	583.28	632.83	1.08
F6440_2	PF07_0053	hypothetical protein	793.28	769.5	0.97
F64400_1	NULL		969.62	843.83	0.87
F64549_1	MAL7P1.68	hypothetical protein	684.95	671.5	0.98
F64732_1	PFD0985w	hypothetical protein	1144.28	1034.83	0.9
F64735_1	MAL6P1.131	SET-domain protein, putative	681.95	602.5	0.88
F64735_2	MAL6P1.131	SET-domain protein, putative	274.95	305.5	1.11
F64738_1	PF07_0082	hypothetical protein	381.95	426.83	1.12
F64738_4	PF07_0082	hypothetical protein	560.95	551.5	0.98
F64738_5	PF07_0081	hypothetical protein	762.95	692.16	0.91
F64788_1	PF07_0028	hypothetical protein	446.62	479.5	1.07
F64888_1	PF07_0049	erythrocyte membrane protein 1 (PfEMP1)	607.95	38.5	0.06
F64903_1	NULL		312.95	341.16	1.09
F65043_1	MAL7P1.7	RESA-like protein	1130.62	1027.5	0.91
F65043_3	MAL7P1.7	RESA-like protein	380.28	394.5	1.04
F65043_4	MAL7P1.7	RESA-like protein	966.62	871.83	0.9
F65167_1	MAL6P1.267	hypothetical protein	730.62	630.83	0.86
F65467_1	MAL6P1.41	hypothetical protein	92.28	71.16	0.77
F65493_3	PF08_0056	zinc finger protein, putative	701.95	616.83	0.88
F65658_4	PFE1505w	hypothetical protein	311.62	285.5	0.92
F65698_1	MAL8P1.64	hypothetical protein	149.62	138.16	0.92
F65704_2	NULL		655.28	707.83	1.08
F65819_1	NULL		519.28	545.5	1.05
F66030_3	NULL		665.95	617.83	0.93
F66126_1	PFI0015c	rifin	645.62	718.16	1.11
F66271_1	NULL		233.28	268.83	1.15
F66430_1	NULL		491.28	438.16	0.89
F66450_1	PF08_0082	hypothetical protein	522.62	517.5	0.99
F66493_1	NULL		500.62	474.83	0.95
F66664_1	NULL		37.38	25.03	0.67
F66665_1	PF07_0024	hypothetical protein	377.28	327.16	0.87
F66763_1	NULL		-6.24	31.17	-1
F66828_1	NULL		833.28	796.16	0.96
F66828_2	MAL7P1.83	hypothetical protein	-3.24	52.17	-1
F66893_1	MAL8P1.156	hypothetical protein	557.62	505.5	0.91
F66997_1	MAL7P1.50	erythrocyte membrane protein 1 (PfEMP1)	574.95	51.5	0.09
F67045_1	PFI0550w	hypothetical protein	1012.95	929.83	0.92
F67106_1	MAL6P1.211	hypothetical protein	805.95	751.16	0.93
F67106_2	MAL6P1.211	hypothetical protein	379.95	442.5	1.16
F67192_1	NULL		156.95	88.83	0.57
F67281_1	MAL8P1.10	hypothetical protein, conserved	418.62	481.16	1.15
F67294_1	MAL7P1.162	dynein heavy chain, putative	841.28	800.83	0.95
F67368_3	PFI1810w	rifin	858.62	238.5	0.28
F67443_1	PF07_0101	hypothetical protein	963.62	986.83	1.02
F67535_8	PFD0920w	hypothetical protein	439.28	461.5	1.05
F67629_1	PF10_0025	PF70 protein	356.95	440.83	1.23
F67639_2	MAL6P1.289	hypothetical protein	616.62	657.16	1.07
F67648_2	PF07_0003	rifin	517.95	181.5	0.35
F67707_1	PFE0090w	hypothetical protein	431.95	398.83	0.92
F67779_1	NULL		471.28	371.5	0.79
F67796_1	PFI0675w	hypothetical protein	187.28	181.83	0.97
F67874_1	MAL6P1.147	hypothetical protein	606.62	485.16	0.8
F67973_1	PF07_0100	hypothetical protein	629.62	518.5	0.82
F68156_1	MAL6P1.271	cdc2-like protein kinase, putative	618.95	611.83	0.99
F68157_1	MAL6P1.29	hypothetical protein	590.95	533.83	0.9
F68282_1	PFI1720w	hypothetical protein	744.28	614.16	0.83
F68361_2	NULL		514.62	405.5	0.79
F68446_1	PF08_0142	erythrocyte membrane protein 1 (PfEMP1)	1021.28	181.5	0.18
F68446_2	PF08_0142	erythrocyte membrane protein 1 (PfEMP1)	186.95	-11.17	-1
F68459_1	NULL		48.28	20.83	0.43
F68474_2	NULL		593.95	610.83	1.03
F6856_1	NULL		1331.95	1201.83	0.9
F6858_1	MAL8P1.105	hypothetical protein	1177.28	1038.16	0.88
F68634_3	PF08_0044	protein kinase	693.28	666.5	0.96
F68670_1	MAL7P1.93	mitochondrial ribosomal protein S8, putative	893.62	796.16	0.89
F68714_2	NULL		708.62	652.16	0.92
F68864_1	MAL6P1.39	hypothetical protein	1165.28	981.83	0.84
F68934_2	PF07_0038	Cg7	862.95	888.5	1.03
F69158_1	MAL8P1.34	hypothetical protein	518.28	434.83	0.84
F69171_1	MAL7P1.122	conserved GTP-binding protein, putative	588.28	502.83	0.85
F69174_1	NULL		199.95	177.5	0.89
F6919_1	MAL6P1.225	hypothetical protein	556.62	603.16	1.08
F692_1	MAL6P1.36	dihydroorotate dehydrogenase, mitochondrial precursor	368.62	367.16	1
F69212_1	PF07_0064	hypothetical protein	1403.95	1070.83	0.76
F69212_2	PF07_0063	hypothetical protein	860.62	720.83	0.84
F69576_1	MAL7P1.126	hypothetical protein	719.28	711.83	0.99
F69670_1	PFL0360c	hypothetical protein	710.62	733.5	1.03
F69725_1	PFI0570w	GTP-binding protein, putative	567.95	512.16	0.9
F69867_2	PF07_0013	hypothetical protein	442.62	397.16	0.9
F69929_1	NULL		594.62	551.5	0.93
F69951_1	PF08_0081	hypothetical protein	427.62	411.16	0.96
F69951_2	PF08_0081	hypothetical protein	717.62	622.16	0.87
F70068_1	PFD0825c	RNA-binding protein of pumilio/mpt5 family, putative	797.28	710.16	0.89
F70095_1	PFI1060w	hypothetical protein	926.62	791.16	0.85
F7015_1	PF07_0030	P. falciparum strain 3D7 heat shock protein 86	454.62	422.16	0.93
F70278_2	PF08_0085	ubiquitin-conjugating enzyme, putative	323.95	309.5	0.96
F70501_1	PFL2405c	PFG377 protein	232.28	219.83	0.95
F70599_1	MAL8P1.157	hypothetical protein	588.28	645.83	1.1
F70676_1	MAL8P1.62	hypothetical protein	308.62	339.16	1.1
F70676_3	MAL8P1.63	hypothetical protein, conserved	641.62	679.16	1.06
F70761_1	NULL		769.95	689.83	0.9
F70772_1	MAL7P1.73	calcium/calmodulin-dependent protein kinase, putative	692.62	659.16	0.95
F70772_2	NULL		1060.62	937.16	0.88
F70779_1	NULL		656.62	648.16	0.99
F70835_1	MAL7P1.137	kelch protein, putative	316.28	405.16	1.28
F71022_1	PF07_0113	hypothetical protein	600.28	654.5	1.09
F71033_2	MAL7P1.160	hypothetical protein	565.95	597.83	1.06
F71033_3	MAL7P1.160	hypothetical protein	689.95	704.16	1.02
F71039_2	MAL7P1.150	cysteine desulfurase, putative	502.62	439.5	0.87
F71039_5	MAL7P1.150	cysteine desulfurase, putative	725.62	600.16	0.83
F71067_4	PFD0135w	VAR pseudogene	375.28	386.16	1.03
F71096_1	PFI0990c	hypothetical protein	1180.62	1072.83	0.91
F71130_3	PFE0835w	ubiquitin carboxyl-terminal hydrolase 2, putative	352.28	351.16	1
F71130_4	PFE0840c	hypothetical protein	469.28	465.83	0.99
F71176_2	PFE0405c	hypothetical protein	1020.28	1009.16	0.99
F71176_5	PFE0400w	hypothetical protein	1045.62	1196.83	1.14
F71182_1	MAL7P1.19	hypothetical protein	594.95	487.5	0.82
F71182_3	MAL7P1.19	hypothetical protein	583.62	538.83	0.92
F71224_1	MAL7P1.88	hypothetical protein	731.28	631.5	0.86
F71224_3	NULL		578.28	618.83	1.07
F71239_1	PF07_0055	hypothetical protein	403.28	473.16	1.17
F713_1	NULL		303.62	226.16	0.74
F71520_1	PFL2030w	queuine tRNA ribosyltransferase, putative	678.28	646.16	0.95
F71594_1	MAL6P1.93	hypothetical protein	450.28	397.5	0.88
F71665_1	NULL		422.62	448.83	1.06
F71755_1	MAL6P1.70	coatomer alpha subunit, putative	817.62	608.16	0.74
F71853_2	PFE0820c	hypothetical protein, conserved	506.28	499.16	0.99
F71883_1	MAL6P1.75	hypothetical protein, conserved	715.28	705.5	0.99
F71933_1	PF07_0007	hypothetical protein	944.28	929.16	0.98
F720_1	PF08_0060	asparagine-rich antigen	874.28	775.16	0.89
F720_2	PF08_0060	asparagine-rich antigen	272.62	344.16	1.26
F72113_1	NULL		897.28	826.83	0.92
F72257_2	MAL7P1.155	hypothetical protein	489.28	533.5	1.09
F72257_3	NULL		1085.28	1085.5	1
F7227_2	PF07_0134	rifin	780.28	87.83	0.11
F7227_5	NULL		662.62	145.16	0.22
F72410_2	PF08_0113	vacuolar proton translocating ATPase  subunit A	407.95	446.16	1.09
F7288_1	PF07_0059	4-nitrophenylphosphatase	604.62	596.83	0.99
F7374_1	PF08_0078	hypothetical protein	484.28	448.83	0.93
F7374_2	PF08_0077	GDP-mannose 4,6-dehydratase, putative	589.95	610.83	1.04
F739_1	PF07_0128	erythrocyte binding antigen	605.62	512.5	0.85
F740_1	PF08_0068	hypothetical protein	996.62	864.83	0.87
F7508_2	PFE0105c	hypothetical protein	545.62	564.16	1.03
F7632_1	MAL8P1.91	hypothetical protein	796.62	859.16	1.08
F7632_3	MAL8P1.91	hypothetical protein	516.62	480.83	0.93
F7809_2	PFE0560c	hypothetical protein	316.28	337.16	1.07
F7809_6	PFE0550w	hypothetical protein	540.28	478.16	0.89
F7828_1	MAL7P1.81	eukaryotic translation initiation factor 3 37.28 kDa subunit, putative	611.95	654.5	1.07
F784_1	PFL2135c	hypothetical protein	491.95	414.83	0.84
F7915_1	MAL6P1.65	ubiquitin-conjugating enzyme E2, putative	730.28	670.16	0.92
F792_1	PFI0550w	hypothetical protein	399.28	360.5	0.9
F7922_1	MAL6P1.61	DNA repair protein RAD50, putative	858.28	786.5	0.92
F8009_1	NULL		484.28	478.83	0.99
F8027_1	PF07_0115	integral membrane protein, putative	506.95	410.5	0.81
F8027_3	PF07_0115	integral membrane protein, putative	1412.28	1214.5	0.86
F8058_1	PFD1175w	Plasmodium falciparum trophozoite antigen r45-like protein	46.76	85.17	1.82
F8291_1	PFD0985w	hypothetical protein	506.95	451.5	0.89
F8429_3	PFL1510c	hypothetical protein	569.95	463.83	0.81
F8433_1	MAL6P1.147	hypothetical protein	619.62	552.83	0.89
F8511_1	PFI1475w	merozoite surface protein 1, precursor	393.95	440.5	1.12
F8554_1	PF07_0089	hypothetical protein	777.95	688.16	0.88
F8612_1	PF07_0016	hypothetical protein	1126.28	1117.83	0.99
F8612_2	NULL		3041.95	3513.5	1.16
F8921_1	PF07_0129	ATP-dept. acyl-coa synthetase	727.62	773.83	1.06
F8939_1	MAL6P1.82	hypothetical protein	999.62	930.83	0.93
F8939_2	MAL6P1.83	hypothetical protein, conserved	665.95	696.16	1.05
F8956_1	MAL8P1.75	hypothetical protein	669.95	632.5	0.94
F9091_1	MAL7P1.132	hypothetical protein	1088.95	1014.83	0.93
F9123_1	NULL		804.62	803.83	1
F9247_1	PF07_0058	hypothetical protein	735.28	762.16	1.04
F960_1	PF07_0113	hypothetical protein	724.95	668.16	0.92
F960_2	NULL		1343.95	1020.16	0.76
F960_3	NULL		1074.28	978.5	0.91
F960_4	PF07_0112	proteasome subunit alpha type 5, putative	269.62	277.16	1.03
F960_5	PF07_0112	proteasome subunit alpha type 5, putative	1064.95	986.16	0.93
F960_7	MAL7P1.151	modification methylase-like protein	906.95	747.5	0.82
F960_8	MAL7P1.151	modification methylase-like protein	939.62	812.83	0.87
F9676_1	PF07_0086	hypothetical protein	260.62	275.5	1.06
I10055_2	NULL		766.95	754.5	0.98
I10209_1	PFI1085w	ubiquitin-like protein, putative	356.62	361.83	1.01
I10218_1	MAL13P1.107	hypothetical protein	682.95	683.83	1
I1033_3	PFI1730w	cytoadherence linked asexual protein (CLAG)	610.95	428.5	0.7
I10472_1	PFL2520w	reticulocyte-binding protein, putative	779.95	747.5	0.96
I10565_1	PFI0570w	GTP-binding protein, putative	680.28	590.83	0.87
I10630_1	PFI1695c	small nuclear ribonucleoprotein (snRNP), putative	865.28	744.16	0.86
I10790_1	PFI0850w	hypothetical protein	614.95	544.83	0.89
I10798_1	PFI0550w	hypothetical protein	825.95	719.16	0.87
I10869_1	PFI0355c	ATP-dependent heat shock protein, putative	918.95	658.83	0.72
I10869_2	PFI0360c	hypothetical protein	1124.28	999.5	0.89
I10882_1	PFI1265w	hypothetical protein	898.28	901.5	1
I10955_1	NULL		424.28	461.16	1.09
I11056_2	NULL		1009.28	825.83	0.82
I11161_1	NULL		627.28	588.83	0.94
I11182_1	PFI0880c	acid phosphatase, putative	297.95	347.16	1.17
I11211_1	NULL		788.28	802.5	1.02
I11271_1	NULL		539.95	541.83	1
I11281_1	PFI1540w	hypothetical protein	581.28	592.16	1.02
I11291_1	PF13_0348	hypothetical protein	740.28	728.5	0.98
I11342_1	PFI0605c	hypothetical protein, conserved	697.28	719.16	1.03
I1136_2	NULL		5089.62	1781.83	0.35
I11369_1	NULL		532.28	421.16	0.79
I11401_1	PFI0525w	nucleotide binding protein, putative	401.95	425.5	1.06
I11401_2	PFI0530c	DNA primase, large subunit, putative	650.62	464.83	0.71
I11448_2	PFI0265c	rhoptry protein, putative	466.95	430.5	0.92
I11448_5	PFI0265c	rhoptry protein, putative	789.28	751.5	0.95
I11495_1	MAL7P1.84	hypothetical protein	544.28	599.16	1.1
I11523_2	NULL		1108.62	1092.16	0.99
I11523_4	PFI0425w	transporter, putative	754.28	696.16	0.92
I11584_1	PF13_0193	MSP7-like protein	623.62	591.5	0.95
I1175_1	PFI1185c	hypothetical protein	677.95	638.83	0.94
I11857_1	NULL		909.28	875.5	0.96
I11857_2	PFI0865w	hypothetical protein, conserved	671.95	624.5	0.93
I11857_3	PFI0865w	hypothetical protein, conserved	1030.28	913.16	0.89
I12038_2	PFI1465w	hypothetical protein	1050.62	999.16	0.95
I12057_1	NULL		457.28	482.83	1.06
I12132_1	PFI1570c	aminopeptidase, putative	816.28	729.5	0.89
I12132_2	NULL		1174.95	1022.83	0.87
I1215_1	PFI0585c	hypothetical protein	632.95	619.83	0.98
I12159_3	NULL		760.95	630.5	0.83
I12192_2	PFI0900w	hypothetical protein	634.28	494.5	0.78
I1225_2	PF14_0492	protein phosphatase 2b regulatory subunit, putative	895.95	818.5	0.91
I12303_1	PFI0445c	hypothetical protein	834.28	742.5	0.89
I12310_2	PFI0160w	hypothetical protein	650.95	636.16	0.98
I12412_1	PFI1775w	hypothetical protein	740.28	793.83	1.07
I12547_1	PFI0310w	hypothetical protein	867.95	790.16	0.91
I12552_2	PFI1755c	hypothetical protein	437.28	417.5	0.95
I12692_1	PFI1470c	hypothetical protein	639.28	655.83	1.03
I12708_1	PF08_0021	hypothetical protein	520.62	474.83	0.91
I1272_1	NULL		-7.24	20.17	-1
I12812_3	PFI1715w	hypothetical protein	546.62	508.83	0.93
I12816_1	PFI0165c	DEAD/DEAH box helicase, putative	627.62	689.83	1.1
I12861_2	PFI0875w	Heat shock protein	759.62	742.5	0.98
I12861_2f	NULL		28.1	-4.56	-1
I12861_2h	NULL		22.43	25.31	1.13
I12861_2i	NULL		52.43	53.81	1.03
I12861_2j	NULL		334.28	306.83	0.92
I1291_1	PFL2365w	hypothetical protein	488.28	484.83	0.99
I12932_1	PFI1120c	hypothetical protein	452.62	423.83	0.94
I13056_1	PFI0755c	6-phosphofructokinase, putative	556.62	513.5	0.92
I13124_2	PFI0835c	N-glycosylase/DNA lyase, putative	723.62	778.83	1.08
I13128_2	MAL7P1.12	erythrocyte membrane-associated antigen	636.28	582.5	0.92
I13129_1	NULL		697.28	647.83	0.93
I13218_1	PFL1665c	hypothetical protein	621.62	492.83	0.79
I13369_1	NULL		877.62	797.5	0.91
I13369_2	PFI0655c	hypothetical protein	767.62	831.83	1.08
I13417_1	PFI1710w	cytoadherence-linked protein	538.62	548.5	1.02
I13466_1	PFI1320c	hypothetical protein	571.28	587.5	1.03
I13490_2	PFI1125c	3-oxoacyl-(acyl-carrier protein) reductase, putative	770.62	719.5	0.93
I13490_3	NULL		691.95	728.5	1.05
I13569_1	PFI1500w	hypothetical protein	343.95	339.5	0.99
I13569_2	PFI1500w	hypothetical protein	1256.28	1316.16	1.05
I13674_3	PFI0490c	hypothetical protein	756.62	747.16	0.99
I13674_4	PFI0485c	hypothetical protein	1088.28	936.16	0.86
I13674_5	PFI0480w	helicase with Zn-finger motif, putative	437.95	432.83	0.99
I13816_1	NULL		605.28	493.83	0.82
I13901_1	NULL		18846.28	17263.16	0.92
I13908_1	PFI1095w	hypothetical protein	1111.62	1060.16	0.95
I13908_3	PFI1095w	hypothetical protein	589.95	637.5	1.08
I13918_1	PF13_0254	hypothetical protein	584.95	548.16	0.94
I1393_1	PFI0565w	hypothetical protein	622.28	637.5	1.02
I13978_1	NULL		902.28	822.5	0.91
I1401_1	PF11_0190	hypothetical protein	691.62	718.5	1.04
I14041_1	PFI0770c	hypothetical protein	397.95	536.16	1.35
I14125_1	PFL1030w	hypothetical protein	262.62	364.5	1.39
I14195_1	PFI0370c	subunit of proteaseome activator complex, putative	303.62	350.5	1.15
I14201_1	PFI1475w	merozoite surface protein 1, precursor	553.62	4.83	0.01
I14203_2	NULL		1043.95	931.83	0.89
I1431_1	PF07_0074	hypothetical protein	557.28	515.83	0.93
I14335_1	PF13_0091	hypothetical protein	796.28	564.16	0.71
I1437_1	NULL		12.62	9.5	0.75
I14381_1	PF08_0087	importin alpha, putative	386.95	380.83	0.98
I14393_1	PFI1820w	erythrocyte membrane protein 1 (PfEMP1)	388.28	49.16	0.13
I14413_3	PFI0630w	26S proteasome regulatory subunit, putative	429.95	409.5	0.95
I14440_1	PFI0030c	rifin	535.28	83.83	0.16
I1454_1	NULL		605.28	641.16	1.06
I14670_1	NULL		698.95	662.5	0.95
I14670_5	PFI1575c	peptide release factor, putative	550.95	495.83	0.9
I14718_1	MAL13P1.116	hypothetical protein	606.28	526.5	0.87
I14729_1	MAL13P1.293	hypothetical protein	817.28	738.16	0.9
I14747_2	MAL13P1.310	hypothetical protein	856.95	814.5	0.95
I14759_1	NULL		721.28	659.83	0.91
I14812_1	PFI1090w	s-adenosylmethionine synthetase, putative	558.62	632.5	1.13
I14864_1	PFI1120c	hypothetical protein	736.62	751.16	1.02
I14956_1	PFI1445w	hypothetical protein	721.28	626.5	0.87
I14975_1	PF07_0128	erythrocyte binding antigen	679.38	626.03	0.92
I1520_1	MAL13P1.328	hypothetical protein	525.28	516.16	0.98
I1522_1	PFI1145w	hypothetical protein	705.62	686.83	0.97
I1522_2	PFI1145w	hypothetical protein	256.95	280.83	1.09
I15266_1	NULL		553.62	608.5	1.1
I15351_1	MAL13P1.114	hypothetical protein	729.62	570.83	0.78
I15358_1	PFI0715w	hypothetical protein, conserved	603.95	564.83	0.94
I15363_1	PFI0200c	adapter-related protein, putative	504.95	460.5	0.91
I15363_2	PFI0200c	adapter-related protein, putative	728.28	830.5	1.14
I15423_1	NULL		1103.95	1020.16	0.92
I15461_1	PFI0665w	hypothetical protein	1151.95	1140.16	0.99
I15461_2	PFI0665w	hypothetical protein	750.95	668.16	0.89
I15505_1	MAL6P1.139	hypothetical protein	570.28	632.5	1.11
I15544_1	PFI0405w	hypothetical protein	983.95	743.16	0.76
I15642_1	PFL0935c	erythrocyte membrane protein 1 (PfEMP1)	752.28	67.16	0.09
I1568_2	PFI1455c	hypothetical protein	1061.95	818.5	0.77
I1568_6	NULL		846.62	796.16	0.94
I15719_2	PFI0795w	hypothetical protein	606.95	576.16	0.95
I15719_4	PFI0795w	hypothetical protein	916.95	846.83	0.92
I15763_1	PFI1040c	hypothetical protein	779.95	846.16	1.08
I15858_1	PFI0120c	hypothetical protein	844.62	779.16	0.92
I15861_1	PFI0895c	hypothetical protein, conserved	1072.95	886.5	0.83
I15861_2	PFI0895c	hypothetical protein, conserved	714.95	671.5	0.94
I15870_1	PFI0565w	hypothetical protein	866.28	859.83	0.99
I15908_1	PFI1670c	vacuolar ATP synthase subunit E, putative	447.95	475.5	1.06
I15913_1	PFI0130c	hypothetical protein	646.62	635.83	0.98
I15927_1	PFI0340c	hypothetical protein	817.28	738.83	0.9
I15927_5	PFI0335w	hypothetical protein	285.62	357.16	1.25
I15927_6	PFI0335w	hypothetical protein	520.62	529.5	1.02
I15927_7	PFI0330c	hypothetical protein	645.62	612.83	0.95
I15949_1	MAL7P1.91	exported serine/threonine protein kinase	768.62	697.16	0.91
I16009_1	NULL		867.28	763.5	0.88
I16046_2	PFI1130c	DNA-directed RNA polymerase II, putative	587.62	521.5	0.89
I16129_1	PFI0410c	hypothetical protein	521.95	626.16	1.2
I16149_1	PF14_0185	ATP-dependent RNA helicase, putative	881.62	843.5	0.96
I16172_1	NULL		1059.95	928.16	0.88
I16326_1	MAL7P1.95	hypothetical protein	1220.95	1119.16	0.92
I16356_1	NULL		1740.62	1532.16	0.88
I16362_10	NULL		1641.28	1505.5	0.92
I16487_2	PFI1480w	hypothetical protein	799.95	783.83	0.98
I16487_3	PFI1480w	hypothetical protein	734.95	671.83	0.91
I16629_1	PFI1020c	Inosine-5'-monophosphate dehydrogenase	722.95	654.5	0.91
I1664_2	PFI0295c	hypothetical protein	536.62	555.16	1.03
I16671_2	PF07_0076	hypothetical protein	570.95	537.5	0.94
I16671_5	PF07_0076	hypothetical protein	713.62	670.83	0.94
I16684_1	PFI0260c	hypothetical protein	888.28	708.16	0.8
I16689_1	MAL13P1.49	hypothetical protein	625.95	595.83	0.95
I16748_1	PFI0820c	RNA-binding protein, putative	514.62	473.16	0.92
I16754_3	NULL		36.62	24.5	0.67
I16837_2	PFI0180w	alpha tubulin	540.62	573.5	1.06
I16847_1	NULL		650.95	674.16	1.04
I1689_2	PFI1105w	Phosphoglycerate kinase	545.62	440.83	0.81
I16933_1	PFI1170c	Thioredoxin reductase	535.28	471.83	0.88
I16936_3	PFI0705w	hypothetical protein, conserved	682.28	629.16	0.92
I16949_1	PFI0805w	hypothetical protein	1229.28	1282.16	1.04
I16989_2	NULL		745.62	764.83	1.03
I17089_3	NULL		861.62	807.16	0.94
I17100_1	PFI0470w	FHA domain protein, putative	1226.95	1150.83	0.94
I17152_1	PFI1560c	hypothetical protein	856.95	926.83	1.08
I17174_3	PFI0540w	hypothetical protein	472.62	492.16	1.04
I17263_1	PFI0155c	ras family GTP-ase, putative	640.95	591.16	0.92
I17293_1	NULL		592.28	676.5	1.14
I17293_2	PFI0210c	hypothetical protein	716.28	681.5	0.95
I17293_4	PFI0210c	hypothetical protein	663.95	680.16	1.02
I17310_1	NULL		849.95	807.5	0.95
I17310_3	PFI0915w	hypothetical protein	255.95	308.16	1.2
I17310_6	PFI0920c	hypothetical protein, conserved	425.95	389.16	0.91
I17314_1	MAL13P1.132	microfibril-associated protein homologue, putative	463.62	434.5	0.94
I17421_1	PF14_0114	GTP-binding protein, putative	905.28	886.16	0.98
I17505_1	PFI1605w	hypothetical protein	910.28	847.83	0.93
I17557_1	PF14_0683	hypothetical protein	614.28	614.16	1
I17587_1	PFI1160w	hypothetical protein	857.62	755.5	0.88
I17631_1	PFI0760w	hypothetical protein	1315.95	1143.16	0.87
I1781_2	PFI1240c	prolyl-t-RNA synthase, putative	590.28	538.16	0.91
I1808_1	NULL		208.95	181.16	0.87
I1884_1	MAL13P1.294	GTP-binding protein, putative	818.95	734.16	0.9
I1897_1	PFI1635w	delta tubulin, putative	1324.62	1105.16	0.83
I1897_2	PFI1640c	hypothetical protein	361.28	349.5	0.97
I1904_1	PFI0860c	ATP-dependant RNA helicase, putative	693.62	669.5	0.97
I1904_2	PFI0855w	hypothetical protein	660.95	484.83	0.73
I1923_1	PFI0720w	hypothetical protein	831.62	843.16	1.01
I1974_1	PFI1290w	protein kinase, putative	668.28	601.5	0.9
I2458_1	PFI0550w	hypothetical protein	534.62	459.16	0.86
I253_1	MAL13P1.133	hypothetical protein	612.62	440.83	0.72
I2533_1	PFI1015w	hypothetical protein	713.28	668.16	0.94
I2577_1	NULL		1310.95	1080.16	0.82
I2629_1	PF14_0704	hypothetical protein	1043.95	837.5	0.8
I2631_1	PFI1280c	protein kinase, putative	787.95	705.83	0.9
I2679_1	PF14_0670	hypothetical protein	849.62	821.83	0.97
I2689_1	NULL		549.62	503.16	0.92
I271_1	PFI1700c	vesicle transport protein, putative	804.28	791.5	0.98
I2712_1	NULL		167.62	170.16	1.02
I2712_2	NULL		53.93	55.31	1.03
I2739_1	PF13_0077	DEAD box helicase, putative	418.95	410.5	0.98
I2966_1	PFI0325c	hypothetical protein	713.62	689.5	0.97
I2966_2	PFI0320w	hypothetical protein	640.28	444.5	0.69
I3002_1	PFI0910w	DNA helicase, putative	689.28	708.16	1.03
I3112_2	PFI1680w	hypothetical protein	689.62	633.83	0.92
I3149_1	PFI1500w	hypothetical protein	675.28	679.83	1.01
I3164_2	PFI0970c	hypothetical protein	639.95	581.16	0.91
I3248_1	PFI0625c	hypothetical protein	923.28	791.83	0.86
I3270_3	PFI0045c	stevor	651.95	311.5	0.48
I3340_1	PFI0410c	hypothetical protein	915.95	814.83	0.89
I3340_2	NULL		510.28	499.83	0.98
I3340_3	PFI0410c	hypothetical protein	730.62	709.83	0.97
I3340_6	PFI0415c	ribosomal RNA methyltransferase, putative	570.62	580.16	1.02
I3406_1	NULL		36.93	52.31	1.42
I3470_1	PFI0085c	hypothetical protein	965.62	908.83	0.94
I3489_1	PFI0505c	hypothetical protein	331.28	335.83	1.01
I3518_1	PF14_0024	hypothetical protein	579.95	615.16	1.06
I3519_2	NULL		344.88	392.03	1.14
I3537_1	PFL1620w	asparagine/aspartate rich protein, putative	824.62	712.5	0.86
I3555_1	PFI1005w	ADP-ribosylation factor-like protein, putative	835.95	778.16	0.93
I3555_2	PFI1005w	ADP-ribosylation factor-like protein, putative	820.28	786.83	0.96
I3634_1	PFI0830c	hypothetical protein	666.62	645.5	0.97
I3638_1	PFI1385c	hypothetical protein	646.28	646.16	1
I3665_1	MAL7P1.83	hypothetical protein	438.62	484.16	1.1
I3668_1	PFI1150w	hypothetical protein	589.28	593.5	1.01
I3767_1	PFI1615w	hypothetical protein	986.95	974.5	0.99
I3854_2	PFI0400c	hypothetical protein	1054.62	945.5	0.9
I3854_4	PFI0395w	hypothetical protein	781.95	806.83	1.03
I398_3	PF13_0320	guanylyl cyclase	906.28	783.16	0.86
I400_1	PFI1600w	mRNA processing protein, putative	940.28	888.16	0.94
I41_1	NULL		534.28	526.5	0.99
I4167_1	PFI1215w	splicesome-associated protein, putative	889.62	782.16	0.88
I4167_2	NULL		458.95	477.16	1.04
I4179_1	PFI0725c	hypothetical protein	726.62	706.83	0.97
I4256_1	MAL13P1.19	hypothetical protein	558.28	510.16	0.91
I43_1	PF14_0608	hypothetical protein	445.95	487.83	1.09
I4344_1	NULL		434.95	474.16	1.09
I4355_3	NULL		503.62	595.5	1.18
I4355_4	PFI0275w	hypothetical protein	741.95	708.16	0.95
I4394_2	PFI0785c	transporter, putative	1115.95	1082.16	0.97
I4487_1	PFI1070c	hypothetical protein	587.28	573.16	0.98
I4500_1	PF13_0101	hypothetical protein	747.95	679.83	0.91
I4547_1	PFI1470c	hypothetical protein	620.95	715.16	1.15
I4547_2	NULL		292.28	291.5	1
I4555_2	PFI0850w	hypothetical protein	332.95	359.16	1.08
I4582_1	MAL13P1.13	hypothetical protein	664.28	554.5	0.83
I4647_2	NULL		417.95	418.16	1
I4667_1	NULL		260.28	258.83	0.99
I4688_1	PF13_0332	hypothetical protein	503.95	588.83	1.17
I4719_2	PFI0175w	hypothetical protein	418.62	436.16	1.04
I4719_5	PFI0175w	hypothetical protein	546.95	659.83	1.21
I4719_6	PFI0175w	hypothetical protein	436.95	490.16	1.12
I4730_1	PFI0510c	hypothetical protein	693.28	749.5	1.08
I4738_1	MAL13P1.234	hypothetical protein	775.28	744.5	0.96
I477_1	PFI0275w	hypothetical protein	580.62	509.83	0.88
I4780_1	PFI1000w	hypothetical protein	524.62	634.16	1.21
I4780_2	PFI1000w	hypothetical protein	549.95	568.5	1.03
I4862_1	NULL		672.28	696.83	1.04
I496_1	PFI0690c	hypothetical protein	423.62	400.83	0.95
I4989_1	PFI1115c	pre-mRNA splicing factor protein, putative	1434.28	1292.16	0.9
I4989_2	PFI1110w	glutamate--ammonia ligase (glutamine synthetase), putative	588.62	580.83	0.99
I5035_1	PFI0260c	hypothetical protein	704.62	589.5	0.84
I5092_3	MAL8P1.98	hypothetical protein	535.62	565.5	1.06
I5180_1	PFI0475w	small nuclear ribonucleoprotein (snRNP), putative	459.62	530.16	1.15
I5180_2	PFI0475w	small nuclear ribonucleoprotein (snRNP), putative	593.28	580.83	0.98
I5222_1	PFI0680c	hypothetical protein	960.62	885.16	0.92
I523_4	NULL		301.28	252.16	0.84
I5252_1	PFI1245c	Protein phosphatase-beta	570.95	535.83	0.94
I5362_2	PFI0840w	hypothetical protein	517.95	492.16	0.95
I5362_4	PFI0845w	hypothetical protein	408.95	421.5	1.03
I5481_1	PF14_0589	valine - tRNA ligase, putative	437.28	467.83	1.07
I5511_2	NULL		555.62	586.16	1.05
I5572_1	PFL1515c	hypothetical protein	581.95	554.16	0.95
I5599_1	MAL13P1.336	hypothetical protein	533.28	503.5	0.94
I5607_1	NULL		20726.95	22683.16	1.09
I5698_1	PF13_0199	hypothetical protein	837.62	919.5	1.1
I5700_1	PFI1415w	Serine/Threonine protein kinase, putative	439.62	466.83	1.06
I5747_1	NULL		537.62	570.83	1.06
I578_5	PFI0240c	E1-E2_ATPase/hydrolase, putative	823.95	701.5	0.85
I587_1	PFI0135c	papain family cysteine protease, putative	693.28	663.5	0.96
I5893_2	NULL		304.62	308.5	1.01
I5974_1	PFI0540w	hypothetical protein	566.28	583.83	1.03
I601_1	MAL7P1.97	hypothetical protein	749.62	761.5	1.02
I6032_1	PFI0165c	DEAD/DEAH box helicase, putative	423.28	412.83	0.98
I6032_2	PFI0165c	DEAD/DEAH box helicase, putative	1152.28	1022.83	0.89
I6033_4	PFI0890c	large ribosomal subunit protein L3, prokaryotic (50S)-like, putative	296.95	317.5	1.07
I6033_5	NULL		683.95	824.83	1.21
I607_1	PFI0285w	hypothetical protein	1380.95	1299.16	0.94
I6081_1	PFI1265w	hypothetical protein	387.95	407.5	1.05
I6174_2	MAL7P1.83	hypothetical protein	1105.28	935.83	0.85
I6204_1	PFI1370c	phosphatidylserine decarboxylase	365.28	360.16	0.99
I6204_2	PFI1365w	cytochrome c oxidase subunit, putative	865.95	734.5	0.85
I622_1	PFI0510c	hypothetical protein	490.95	507.5	1.03
I6356_1	NULL		1654.28	1592.83	0.96
I6567_1	PFI0495w	hypothetical protein	574.28	585.83	1.02
I6567_2	PFI0495w	hypothetical protein	620.62	618.16	1
I660_1	PFI0940c	hypothetical protein	1031.95	926.5	0.9
I6639_1	NULL		281.62	297.16	1.06
I6653_2	PFI1475w	merozoite surface protein 1, precursor	266.95	277.16	1.04
I6658_1	PFI0730w	hypothetical protein	782.62	672.5	0.86
I6658_2	PFI0735c	NADH dehydrogenase, putative	641.95	582.16	0.91
I6658_3	PFI0735c	NADH dehydrogenase, putative	444.62	439.16	0.99
I6724_1	PFI0665w	hypothetical protein	1140.95	1030.16	0.9
I6724_2	PFI0670w	hypothetical protein, conserved	302.28	360.83	1.19
I6740_1	PFL1055c	hypothetical protein	746.62	672.16	0.9
I6851_1	PFI0410c	hypothetical protein	661.95	674.83	1.02
I6851_2	PFI0410c	hypothetical protein	861.95	809.16	0.94
I694_2	NULL		831.28	814.83	0.98
I6942_1	NULL		728.28	768.83	1.06
I7030_1	NULL		247.28	137.83	0.56
I7030_2	NULL		477.62	153.5	0.32
I7085_1	PFI0455w	exoribonuclease, putative	1172.95	1068.83	0.91
I7097_1	NULL		735.28	889.5	1.21
I7097_2	PFI0385c	S1/P1nuclease, putative	845.28	700.83	0.83
I7097_3	NULL		390.95	396.83	1.02
I7106_1	PFI1345c	hypothetical protein	765.28	754.83	0.99
I7196_2	PFI1720w	hypothetical protein	695.28	652.5	0.94
I7243_1	MAL6P1.205	hypothetical protein	1084.62	1022.16	0.94
I7361_3	PFI0695c	phospholipid or glycerol acyltransferase, putative	399.62	388.5	0.97
I7365_3	PFI1060w	hypothetical protein	1250.62	1103.83	0.88
I7404_1	PFI0870w	hypothetical protein	802.95	736.16	0.92
I7438_2	PFI1685w	cAMP-dependent protein kinase catalytic subunit	622.95	544.83	0.87
I7449_2	NULL		780.62	711.16	0.91
I7597_1	PFI0410c	hypothetical protein	691.95	646.83	0.93
I7697_1	PFI1315c	hypothetical protein	427.95	419.5	0.98
I7697_2	PFI1315c	hypothetical protein	755.62	724.83	0.96
I779_1	PFI1635w	delta tubulin, putative	990.28	949.16	0.96
I7884_1	PFI1255w	hypothetical protein, conserved	743.62	673.83	0.91
I791_2	PFI0255c	mitochondrial carrier protein, putative	711.95	641.83	0.9
I8013_1	PFI0505c	hypothetical protein	806.28	739.5	0.92
I8034_1	PF13_0277	hypothetical protein	459.62	470.5	1.02
I8058_1	MAL13P1.176	Plasmodium falciparum reticulocyte binding protein 2 homolog b	472.28	514.16	1.09
I8083_1	PFI0195c	hypothetical protein	642.95	630.16	0.98
I8129_1	PFI0330c	hypothetical protein	619.95	554.16	0.89
I8243_1	PF13_0234	phosphoenolpyruvate carboxykinase	879.95	751.83	0.85
I8256_1	PFI0290c	beta subunit of coatomer complex, putative	548.95	511.5	0.93
I8305_1	PFI0345w	hypothetical protein	611.62	630.16	1.03
I8325_1	PFI0990c	hypothetical protein	337.28	373.5	1.11
I8332_1	PFI0365w	hypothetical protein	257.62	271.83	1.06
I8378_3	PFI1730w	cytoadherence linked asexual protein (CLAG)	173.95	174.5	1
I8447_1	PFI1445w	hypothetical protein	557.28	616.16	1.11
I8674_1	PFI0710c	hypothetical protein	954.28	918.5	0.96
I8674_2	PFI0710c	hypothetical protein	622.28	653.5	1.05
I8675_1	PFL1435c	myosin d	575.28	534.83	0.93
I8757_1	PF13_0183	hypothetical protein	1012.62	1028.16	1.02
I8781_1	PFI0975c	hypothetical protein	695.62	695.5	1
I879_1	PFI1195c	hypothetical protein	507.62	485.83	0.96
I879_2	NULL		1024.28	844.83	0.82
I8803_1	PFI0925w	gamma-glutamylcysteine synthetase	924.28	733.5	0.79
I8811_1	PFI0260c	hypothetical protein	630.28	613.83	0.97
I884_1	PFI0750c	hypothetical protein	383.95	438.5	1.14
I8851_1	PFL0545w	kinesin-related protein, putative	671.28	665.5	0.99
I8963_1	PF14_0678	exported protein 2	876.62	773.83	0.88
I9089_1	MAL13P1.239	hypothetical protein	439.95	545.16	1.24
I9146_1	NULL		1390.62	1517.5	1.09
I9146_6	PFI0390c	hypothetical protein	826.62	854.83	1.03
I9158_1	PFI0445c	hypothetical protein	534.95	496.83	0.93
I9158_2	PFI0440w	hypothetical protein	722.28	617.5	0.85
I9158_3	PFI0440w	hypothetical protein	724.95	691.5	0.95
I9158_4	PFI0440w	hypothetical protein	664.95	619.5	0.93
I9166_1	PFI0225w	hypothetical protein	530.95	504.16	0.95
I9218_1	PF14_0628	hypothetical protein	788.28	590.83	0.75
I9218_5	PF14_0629	hypothetical protein	618.28	587.83	0.95
I9234_2	NULL		2493.62	1537.16	0.62
I9234_3	PFI0055c	rifin	1500.95	931.5	0.62
I9302_2	PFI0380c	formylmethionine deformylase, putative	587.62	554.16	0.94
I9302_5	PFI0375w	ribosomal protein L35 with long N-terminal extension, putative	479.62	358.5	0.75
I9333_1	MAL7P1.91	exported serine/threonine protein kinase	831.28	673.16	0.81
I9338_1	PFI0555c	hypothetical protein	654.28	601.83	0.92
I938_1	PFI1285w	hypothetical protein	1037.95	1012.16	0.98
I9545_1	PFI1505c	hypothetical protein	839.62	727.83	0.87
I9566_2	PFI0025c	rifin	839.95	107.83	0.13
I9598_3	PFI0510c	hypothetical protein	790.95	610.83	0.77
I9688_1	PF13_0010	Gbph2	3517.28	2569.16	0.73
I9710_1	PFI0550w	hypothetical protein	1020.28	853.83	0.84
I9715_1	PFI0775w	glycolipid transfer protein, putative	942.95	682.5	0.72
I9716_1	PF14_0392	Ser/Thr protein kinase, putative	407.28	367.16	0.9
I9716_2	PF14_0392	Ser/Thr protein kinase, putative	386.28	359.83	0.93
I9716_3	NULL		402.95	389.83	0.97
I9764_1	PFI1650w	DNA excision-repair helicase, putative	637.62	605.83	0.95
I9876_1	PFI1200w	hypothetical protein	682.62	696.5	1.02
I9948_1	PFI0260c	hypothetical protein	547.62	522.5	0.95
J101_4	PF10_0001	erythrocyte membrane protein 1 (PfEMP1)	914.62	877.16	0.96
J1010_1	PF13_0173	hypothetical protein	849.28	794.83	0.94
J1011_1	NULL		1842.95	1525.5	0.83
J1011_2	NULL		601.62	660.5	1.1
J1011_3	PF10_0330	ubiquitin-conjugating enzyme, putative	484.95	438.16	0.9
J1024_1	PFL1115w	hypothetical protein	385.28	406.16	1.05
J104_1	PF10_0379	phospholipase, putative	871.95	904.5	1.04
J1058_1	PFL0940c	VAR fragment, pseudogene	258.28	236.83	0.92
J1058_2	PFL0940c	VAR fragment, pseudogene	460.62	451.16	0.98
J106_11	NULL		565.95	541.83	0.96
J106_4	PF10_0215	hypothetical protein	563.95	594.5	1.05
J106_6	PF10_0215	hypothetical protein	942.62	921.16	0.98
J106_9	PF10_0214	hypothetical protein	635.95	712.5	1.12
J109_1	PF10_0182	hypothetical protein	606.95	567.16	0.93
J109_2	PF10_0181	hypothetical protein	970.28	897.83	0.93
J109_4	PF10_0180	hypothetical protein	932.28	965.16	1.04
J109_5	NULL		814.62	654.16	0.8
J110_1	PF10_0172	hypothetical protein	1031.62	1026.5	1
J110_3	PF10_0173	hypothetical protein	1381.95	1138.16	0.82
J110_4	PF10_0174	26s proteasome subunit p55, putative	614.95	621.83	1.01
J110_5	PF10_0175	tRNA pseudouridine synthase, putative	750.28	745.83	0.99
J111_5	PFL1370w	NIMA-related protein kinase (Pfnek-1)	458.62	492.83	1.07
J1113_1	MAL13P1.193	hypothetical protein	941.95	799.16	0.85
J1125_1	PF11_0111	asparagine-rich antigen	1400.95	1260.16	0.9
J116_1	PF10_0355	hypothetical protein	477.62	564.83	1.18
J116_13	PF10_0344	glutamate-rich protein	699.95	303.5	0.43
J116_2	PF10_0352	hypothetical protein	884.95	703.83	0.8
J116_3	PF10_0351	hypothetical protein	487.62	500.5	1.03
J116_4	PF10_0350	hypothetical protein	3304.28	1625.5	0.49
J116_5	PF10_0348	hypothetical protein	223.62	298.83	1.34
J116_6	PF10_0347	hypothetical protein	948.28	933.83	0.98
J116_7	PF10_0346	merozoite surface protein 6	398.28	390.83	0.98
J116_9	PF10_0345	merozoite surface protein-3	269.62	289.83	1.07
J119_1	PF10_0171	hypothetical protein	410.95	408.83	0.99
J12_1	PF10_0378	hypothetical protein	761.28	739.83	0.97
J120_1	PF10_0032	hypothetical protein	756.62	726.5	0.96
J120_11	PF10_0036	N-acetyltransferase, putative	796.95	742.5	0.93
J120_12	PF10_0037	hypothetical protein	770.95	791.5	1.03
J120_14	PF10_0038	ribosomal protein S20e, putative	567.28	598.16	1.05
J120_15	PF10_0038	ribosomal protein S20e, putative	557.62	563.5	1.01
J120_17	PF10_0039	hypothetical protein	553.62	439.5	0.79
J120_2	PF10_0033	hypothetical protein	467.28	638.83	1.37
J120_5	NULL		695.28	631.5	0.91
J120_6	PF10_0034	hypothetical protein	825.95	968.16	1.17
J120_8	NULL		377.62	330.16	0.87
J120_9	PF10_0035	hypothetical protein	838.62	747.16	0.89
J121_1	PF10_0262	hypothetical protein	529.95	505.16	0.95
J1249_1	PFI0005w	erythrocyte membrane protein 1 (PfEMP1)	594.28	68.16	0.11
J125_11	PF10_0292	hypothetical protein	582.28	603.16	1.04
J125_3	PF10_0294	RNA helicase, putative	1024.28	975.83	0.95
J125_7	NULL		987.95	931.5	0.94
J125_8	NULL		706.28	636.83	0.9
J12778_1	NULL		702.62	667.83	0.95
J12778_2	PF13_0221	hypothetical protein	619.62	649.83	1.05
J12778_4	PF13_0221	hypothetical protein	403.62	429.16	1.06
J130_2	PFL1450c	hypothetical protein	1130.28	886.83	0.78
J132_12	PF10_0327	Myb2 protein	715.95	717.5	1
J132_14	PF10_0326	hypothetical protein	627.28	683.16	1.09
J132_5	NULL		712.28	582.5	0.82
J132_9	PF10_0328	hypothetical protein	293.62	380.83	1.3
J141_1	PF10_0331	hypothetical protein, conserved	643.95	627.83	0.97
J1417_2	PF10_0100	hypothetical protein	1055.95	1084.5	1.03
J1443_1	PFL1325c	hypothetical protein	869.28	884.16	1.02
J147_1	PF10_0342	hypothetical protein	633.95	605.16	0.95
J147_2	PF10_0341	hypothetical protein, conserved	735.62	710.5	0.97
J147_3	PF10_0340	methionine -- tRNA ligase, putative	754.95	798.16	1.06
J151_10	PF10_0288	hypothetical protein	865.95	864.16	1
J151_11	PF10_0289	adenosine deaminase, putative	541.62	427.16	0.79
J151_12	PF10_0290	hypothetical protein	873.95	796.5	0.91
J151_3	PF10_0284	hypothetical protein	651.28	591.5	0.91
J151_5	PF10_0286	hypothetical protein	674.28	623.5	0.92
J151_6	PF10_0285	hypothetical protein	986.95	866.16	0.88
J151_8	PF10_0287	hypothetical protein	679.28	710.83	1.05
J152_13	PF10_0315	hypothetical protein	679.62	586.16	0.86
J152_17	NULL		544.95	576.5	1.06
J152_19	PF10_0314	asparagine-rich antigen	461.28	491.5	1.07
J153_2	PF10_0317	hypothetical protein	805.28	745.5	0.93
J153_4	PF10_0318	hypothetical protein, conserved	635.95	587.83	0.92
J1546_1	NULL		693.28	693.16	1
J1546_2	PF14_0419	hypothetical protein	646.28	605.83	0.94
J1546_3	NULL		1188.95	1078.16	0.91
J156_1	NULL		17511.28	15430.5	0.88
J156_2	PF10_0406	erythrocyte membrane protein 1 (PfEMP1)	675.95	662.5	0.98
J156_4	PF10_0405	rifin	665.62	77.83	0.12
J157_2	PF10_0042	hypothetical protein	515.95	667.5	1.29
J157_3	PF10_0041	U5 small nuclear ribonuclear protein, putative	735.95	745.16	1.01
J157_4	PF10_0040	hypothetical protein	808.62	697.5	0.86
J158_2	PF10_0217	pre-mRNA splicing factor, putative	658.28	650.5	0.99
J158_3	PF10_0218	citrate synthase, mitochondrial precursor, putative	459.28	496.5	1.08
J1588_1	PFI1265w	hypothetical protein	1074.62	1088.83	1.01
J1616_1	NULL		1063.95	957.16	0.9
J162_1	PF10_0162	hypothetical protein	683.28	652.16	0.95
J163_4	NULL		739.95	729.5	0.99
J163_6	PF10_0066	hypothetical protein	433.95	457.83	1.06
J163_7	PF10_0065	hypothetical protein	938.95	816.83	0.87
J163_8	PF10_0064	hypothetical protein	699.95	640.83	0.92
J167_13	PF10_0335	hypothetical protein	1046.28	888.16	0.85
J167_14	PF10_0335	hypothetical protein	842.28	806.83	0.96
J167_2	NULL		935.28	915.16	0.98
J167_5	NULL		461.95	448.83	0.97
J167_6	PF10_0332	ribosomal protein L27, putative	742.95	688.83	0.93
J167_7	PF10_0333	hypothetical protein	586.62	571.83	0.97
J167_8	PF10_0334	flavoprotein subunit of succinate dehydrogenase	629.95	523.16	0.83
J17_1	PF10_0232	hypothetical protein	749.28	652.83	0.87
J17_2	PF10_0232	hypothetical protein	657.62	527.16	0.8
J170_1	PF10_0270	hypothetical protein	915.62	828.83	0.91
J170_10	PF10_0268	merozoite capping protein-1	642.62	648.16	1.01
J170_18	PF10_0267	hypothetical protein	428.95	400.16	0.93
J170_19	PF10_0266	hypothetical protein	1146.95	1000.5	0.87
J170_2	NULL		1524.95	1323.83	0.87
J171_6	PF10_0390	hypothetical protein	1308.28	471.83	0.36
J180_11	PF10_0006	rifin	618.62	915.83	1.48
J180_14	PF10_0008	hypothetical protein	513.95	512.83	1
J180_17	PF10_0012	erythrocyte membrane protein 1 (PfEMP1), truncated	1218.28	1051.83	0.86
J181_2	PF10_0117	hypothetical protein	838.62	752.83	0.9
J181_4	PF10_0117	hypothetical protein	682.95	655.16	0.96
J181_9	PF10_0119	hypothetical protein	781.28	702.5	0.9
J183_1	PF10_0219	hypothetical protein	743.28	758.83	1.02
J183_2	PF10_0220	hypothetical protein	804.28	685.16	0.85
J183_4	PF10_0221	GcpE protein	698.62	680.16	0.97
J183_5	PF10_0223	hypothetical protein	1578.28	1516.83	0.96
J183_6	PF10_0224	dynein heavy chain, putative	1109.62	923.16	0.83
J183_7	PF10_0225	orotidine-monophosphate-decarboxylase, putative	615.95	652.83	1.06
J183_8	PF10_0226	hypothetical protein, conserved	674.62	776.5	1.15
J183_9	NULL		1160.28	1075.83	0.93
J190_1	PF10_0193	hypothetical protein, conserved	822.95	849.83	1.03
J190_2	NULL		808.28	829.5	1.03
J1901_1	MAL13P1.315	hypothetical protein	987.62	817.5	0.83
J1901_2	NULL		1343.95	1151.5	0.86
J191_1	PF10_0058	hypothetical protein	437.95	522.83	1.19
J191_4	PF10_0058	hypothetical protein	584.95	641.83	1.1
J191_6	NULL		1254.62	1183.83	0.94
J197_1	PF10_0115	QF122 antigen	419.28	469.83	1.12
J198_2	PF10_0273	hypothetical protein	610.95	589.16	0.96
J198_4	PF10_0273	hypothetical protein	739.95	779.5	1.05
J198_5	PF10_0272	ribosomal protein L3, putative	425.28	401.16	0.94
J206_1	PF10_0129	hypothetical protein	1041.28	829.16	0.8
J206_2	NULL		1731.28	1720.16	0.99
J206_6	PF10_0131	hypothetical protein	501.95	525.83	1.05
J206_7	PF10_0131	hypothetical protein	535.95	564.83	1.05
J21_1	PF10_0369	helicase, putative	860.95	759.5	0.88
J21_12	NULL		1069.62	853.5	0.8
J21_13	PF10_0364	hypothetical protein	572.95	595.5	1.04
J21_14	PF10_0363	pyruvate kinase, putative	926.62	840.16	0.91
J21_15	PF10_0362	DNA polymerase zeta catalytic subunit, putative	283.95	296.5	1.04
J21_21	PF10_0361	hypothetical protein	273.95	285.83	1.04
J21_24	PF10_0360	hypothetical protein	1044.62	1020.83	0.98
J21_25	NULL		390.95	376.16	0.96
J21_26	PF10_0360	hypothetical protein	745.62	702.16	0.94
J21_27	PF10_0359	hypothetical protein	826.28	757.16	0.92
J21_31	PF10_0357	hypothetical protein	1376.62	1273.5	0.93
J21_5	PF10_0368	dynamin protein, putative	418.28	429.83	1.03
J21_6	PF10_0367	hypothetical protein	1389.28	1151.5	0.83
J21_7	PF10_0366	ADP/ATP transporter on adenylate translocase	389.28	373.16	0.96
J21_9	NULL		807.95	837.16	1.04
J212_1	PF10_0246	hypothetical protein	770.62	664.16	0.86
J212_3	PF10_0246	hypothetical protein	1959.28	1309.5	0.67
J212_4	NULL		867.28	710.83	0.82
J212_5	PF10_0245	glucosamine--fructose-6-phosphate aminotransferase, putative	505.28	496.16	0.98
J2166_1	NULL		161.62	168.16	1.04
J218_1	PF10_0113	hypothetical protein	845.95	741.5	0.88
J2180_1	PF13_0219	hypothetical protein	357.62	395.83	1.11
J219_1	PF10_0114	DNA repair protein RAD23, putative	610.28	654.5	1.07
J22_1	PF10_0090	hypothetical protein	405.62	424.16	1.05
J22_2	PF10_0089	hypothetical protein	807.62	764.83	0.95
J22_3	PF10_0088	hypothetical protein	669.95	652.83	0.97
J22_4	PF10_0087	diphthine synthase	489.95	501.83	1.02
J22_5	PF10_0086	adenylate kinase, putative	566.28	567.5	1
J221_2	PF10_0257	hypothetical protein	776.95	862.5	1.11
J222_2	PF10_0320	hypothetical protein	1008.28	870.83	0.86
J222_3	PF10_0320	hypothetical protein	891.62	848.83	0.95
J222_7	PF10_0320	hypothetical protein	1086.28	891.16	0.82
J223_2	PF10_0304	hypothetical protein	1033.28	948.83	0.92
J223_4	PF10_0306	hypothetical protein	782.28	813.83	1.04
J227_1	NULL		1182.28	1234.83	1.04
J227_2	PF10_0243	hypothetical protein	604.95	665.5	1.1
J227_3	PF10_0244	hypothetical protein	841.95	728.16	0.86
J227_6	PF10_0244	hypothetical protein	1330.62	1265.16	0.95
J2277_2	PF11_0213	hypothetical protein	1201.28	1096.16	0.91
J2286_1	PF14_0463	chloroquine resistance marker protein	411.62	422.83	1.03
J232_1	PF10_0261	hypothetical protein	823.95	831.83	1.01
J232_2	PF10_0260	hypothetical protein	724.62	730.16	1.01
J232_6	PF10_0259	hypothetical protein	731.95	639.83	0.87
J232_8	PF10_0258	hypothetical protein	728.28	659.16	0.91
J232_9	PF10_0258	hypothetical protein	577.28	652.16	1.13
J236_1	PF10_0319	hypothetical protein	633.95	546.5	0.86
J239_10	PF10_0184	hypothetical protein	567.95	672.16	1.18
J239_5	PF10_0186	hypothetical protein	600.95	646.16	1.08
J239_9	PF10_0185	hypothetical protein	918.28	865.83	0.94
J242_1	PF10_0374	gene 11-1 protein precursor	460.95	411.5	0.89
J242_2	PF10_0375	hypothetical protein	832.28	889.16	1.07
J242_8	PF10_0377	hypothetical protein	674.28	665.16	0.99
J245_1	PF10_0234	hypothetical protein	644.28	707.5	1.1
J245_10	PF10_0238	hypothetical protein	406.28	458.5	1.13
J245_13	PF10_0239	hypothetical protein	1019.28	1010.83	0.99
J245_3	PF10_0233	hypothetical protein	660.62	665.5	1.01
J245_5	PF10_0235	hypothetical protein	873.62	637.83	0.73
J245_6	PF10_0236	hypothetical protein	843.62	813.5	0.96
J245_7	PF10_0237	hypothetical protein	1190.95	1113.83	0.94
J245_9	NULL		660.95	652.5	0.99
J246_2	PF10_0128	hypothetical protein	480.28	454.16	0.95
J246_5	PF10_0127	hypothetical protein	745.28	716.5	0.96
J2465_1	PF13_0204	nuclear movement protein, putative	734.62	701.83	0.96
J2465_2	NULL		1111.28	1018.16	0.92
J248_1	NULL		479.28	475.5	0.99
J248_10	NULL		867.95	1022.83	1.18
J248_11	NULL		613.62	578.83	0.94
J248_2	NULL		754.62	759.5	1.01
J248_4	PF10_0168	hypothetical protein	656.28	774.83	1.18
J248_5	PF10_0167	hypothetical protein	579.28	543.5	0.94
J248_7	PF10_0166	hypothetical protein	491.95	525.5	1.07
J248_9	PF10_0165	DNA polymerase delta catalytic subunit	528.28	521.5	0.99
J252_1	PF10_0108	hypothetical protein	1024.95	991.83	0.97
J252_2	PF10_0107	hypothetical protein	1042.28	996.16	0.96
J252_3	NULL		764.95	679.5	0.89
J252_4	NULL		1563.62	1655.83	1.06
J2541_1	NULL		1190.95	1094.16	0.92
J2541_2	PFL1025c	hypothetical protein	425.62	459.16	1.08
J26_1	PF10_0200	hypothetical protein, conserved	827.62	826.5	1
J26_10	NULL		799.28	837.5	1.05
J26_13	PF10_0195	hypothetical protein	754.28	820.83	1.09
J26_2	PF10_0199	hypothetical protein	554.28	468.83	0.85
J26_3	PF10_0198	hypothetical protein	457.95	565.5	1.23
J26_5	PF10_0197	hypothetical protein	589.95	576.16	0.98
J26_7	PF10_0196	cytoplasmic dynein intermediate chain, putative	746.95	756.5	1.01
J26_9	PF10_0195	hypothetical protein	557.28	489.16	0.88
J2629_1	PF13_0211	calcium-dependent protein kinase	401.95	432.5	1.08
J2629_2	MAL13P1.188	hypothetical protein	767.95	725.16	0.94
J267_1	PF10_0094	hypothetical protein	677.95	577.5	0.85
J267_2	PF10_0093	hypothetical protein	721.88	688.03	0.95
J268_1	PF10_0183	hypothetical protein	560.62	477.5	0.85
J269_1	PF10_0228	hypothetical protein, conserved	434.95	470.83	1.08
J269_10	PF10_0231	hypothetical protein	776.62	672.5	0.87
J269_5	PF10_0229	hypothetical protein, conserved	1140.95	1231.16	1.08
J269_7	PF10_0230	hypothetical protein, conserved	554.62	497.5	0.9
J269_9	PF10_0231	hypothetical protein	447.95	473.83	1.06
J27_1	PF10_0187	ribosomal protein L30e, putative	848.62	816.83	0.96
J27_13	NULL		1075.28	1091.16	1.01
J27_14	PF10_0188	hypothetical protein	778.95	729.83	0.94
J27_18	PF10_0188	hypothetical protein	666.62	629.5	0.94
J27_3	NULL		1229.62	1113.16	0.91
J2708_1	NULL		1069.62	1128.16	1.05
J2708_2	NULL		639.95	693.83	1.08
J2708_3	NULL		609.95	598.83	0.98
J276_1	PF10_0178	hypothetical protein	559.95	554.83	0.99
J276_3	NULL		689.62	657.83	0.95
J276_4	NULL		960.28	880.16	0.92
J2870_1	NULL		596.28	480.5	0.81
J2896_1	PF11_0208	phosphoglycerate mutase, putative	619.28	549.83	0.89
J293_1	PF10_0116	hypothetical protein	980.95	892.5	0.91
J293_4	PF10_0116	hypothetical protein	773.62	793.83	1.03
J2951_6	PF11_0156	hypothetical protein	827.28	823.16	1
J2975_2	MAL13P1.179	hypothetical protein	890.62	935.83	1.05
J299_1	PF14_0631	hypothetical protein	798.62	767.16	0.96
J300_1	PF10_0046	hypothetical protein	1230.28	1221.16	0.99
J304_1	PF10_0241	hypothetical protein	643.28	575.83	0.9
J309_10	PF10_0254	hypothetical protein	830.28	912.16	1.1
J309_11	NULL		559.95	566.83	1.01
J309_13	PF10_0253	hypothetical protein	940.28	876.5	0.93
J309_17	PF10_0252	hypothetical protein	702.62	633.5	0.9
J309_18	PF10_0251	hypothetical protein	732.28	693.16	0.95
J309_19	PF10_0251	hypothetical protein	1053.62	926.16	0.88
J309_4	NULL		643.62	666.16	1.04
J318_2	PF10_0205	hypothetical protein	900.62	909.16	1.01
J322_1	PF10_0063	hypothetical protein	853.28	776.5	0.91
J322_3	NULL		1378.95	1321.16	0.96
J322_4	NULL		804.95	808.16	1
J322_6	NULL		1172.62	1130.83	0.96
J322_7	NULL		830.28	770.5	0.93
J3224_1	PF13_0210	hypothetical protein	1340.95	1380.16	1.03
J326_1	PF10_0242	hypothetical protein	735.28	676.16	0.92
J33_1	PF10_0027	hypothetical protein	576.95	505.5	0.88
J33_10	PF10_0023	hypothetical protein	378.62	333.83	0.88
J33_11	PF10_0022	hypothetical protein	583.95	561.83	0.96
J33_12	PF10_0021	hypothetical protein	710.28	621.83	0.88
J33_15	PF10_0020	hypothetical protein	464.28	387.83	0.84
J33_16	PF10_0019	early transcribed membrane protein	237.28	296.16	1.25
J33_2	PF10_0026	hypothetical protein	474.28	406.83	0.86
J33_20	PF10_0017	hypothetical protein	613.62	625.5	1.02
J33_21	PF10_0016	acyl CoA binding protein, putative	665.28	714.16	1.07
J33_27	PF10_0013	hypothetical protein	537.62	523.16	0.97
J33_3	PF10_0026	hypothetical protein	667.28	597.16	0.89
J33_5	PF10_0025	PF70 protein	583.62	665.83	1.14
J33_6	PF10_0024	hypothetical protein	895.62	922.16	1.03
J34_4	PF10_0265	hypothetical protein	611.28	634.16	1.04
J34_5	NULL		709.28	643.5	0.91
J34_9	PF10_0263	hypothetical protein	641.62	630.16	0.98
J3424_1	PFL1605w	hypothetical protein	442.28	549.16	1.24
J346_4	PF10_0103	eukaryotic translation initiation factor 2, beta, putative	628.95	540.5	0.86
J346_5	NULL		579.28	540.5	0.93
J352_1	PF10_0312	hypothetical protein	629.62	613.16	0.97
J352_5	PF10_0311	hypothetical protein, conserved	743.95	767.5	1.03
J352_7	NULL		1005.62	1073.5	1.07
J352_8	PF10_0310	hypothetical protein	438.28	439.5	1
J373_1	PF10_0099	hypothetical protein	557.95	547.16	0.98
J3764_1	PF13_0200	hypothetical protein	569.95	583.5	1.02
J378_1	NULL		1274.95	1169.83	0.92
J379_2	PF10_0280	hypothetical protein	791.95	698.83	0.88
J379_5	PF10_0279	hypothetical protein	747.28	802.83	1.07
J38_18	PF10_0400	rifin	1493.28	117.83	0.08
J38_7	PF10_0395	stevor, putative	593.95	78.83	0.13
J3810_1	PF11_0227	hypothetical protein	342.62	361.5	1.06
J382_10	NULL		489.28	469.83	0.96
J382_12	NULL		836.28	838.5	1
J382_13	NULL		494.95	477.5	0.96
J382_14	NULL		589.28	553.16	0.94
J383_1	PF10_0291	hypothetical protein	597.62	546.5	0.91
J388_1	PF10_0194	hypothetical protein	644.28	674.5	1.05
J388_3	NULL		1073.62	1003.83	0.93
J40_15	PF10_0251	hypothetical protein	570.62	537.16	0.94
J40_2	NULL		961.95	746.83	0.78
J40_6	PF10_0248	hypothetical protein	890.28	882.83	0.99
J40_7	PF10_0249	hypothetical protein	446.62	474.5	1.06
J414_1	PF10_0085	nucleolar protein NOP5, putative	569.95	511.83	0.9
J425_2	PF10_0163	hypothetical protein	551.62	651.83	1.18
J425_3	PF10_0164	hypothetical protein	382.28	376.5	0.98
J43_10	PF10_0050	hypothetical protein	1058.95	890.16	0.84
J43_12	PF10_0051	ADP/ATP carrier protein, putative	604.95	563.83	0.93
J43_14	PF10_0051	ADP/ATP carrier protein, putative	253.28	228.83	0.9
J43_15	PF10_0052	hypothetical protein	422.95	377.5	0.89
J43_16	PF10_0053	tRNA ligase, putative	658.95	584.16	0.89
J43_17	NULL		1073.28	936.5	0.87
J43_19	PF10_0054	hypothetical protein	557.95	530.16	0.95
J43_20	PF10_0055	hypothetical protein	570.62	688.83	1.21
J43_21	PF10_0055	hypothetical protein	851.95	823.16	0.97
J43_22	PF10_0056	hypothetical protein	651.28	716.16	1.1
J43_23	PF10_0057	regulator of nonsense transcripts, putative	579.62	606.83	1.05
J43_3	PF10_0048	hypothetical protein	556.95	589.5	1.06
J43_4	NULL		775.28	669.83	0.86
J43_7	NULL		437.62	419.16	0.96
J4379_1	PFL1330c	hypothetical protein	580.95	597.16	1.03
J44_1	NULL		508.95	470.5	0.92
J44_4	PF10_0069	hypothetical protein	964.95	974.16	1.01
J44_6	PF10_0069	hypothetical protein	752.28	683.5	0.91
J448_11	PF10_0204	hypothetical protein	1222.95	1161.5	0.95
J448_6	NULL		1143.62	1099.5	0.96
J45_1	PF10_0070	hypothetical protein	569.95	550.16	0.97
J45_11	PF10_0073	hypothetical protein	278.62	294.83	1.06
J45_4	NULL		1167.95	1186.83	1.02
J45_5	PF10_0071	rhoGAP protein	2066.95	1787.5	0.86
J45_7	NULL		1306.62	1194.5	0.91
J461_4	NULL		826.62	784.16	0.95
J461_5	PF10_0301	calmodulin, putative	749.95	750.83	1
J461_7	PF10_0300	hypothetical protein, conserved	542.28	503.16	0.93
J4689_1	PF13_0226	hypothetical protein, conserved	496.28	476.5	0.96
J478_10	PF10_0028	hypothetical protein, conserved	1069.28	955.83	0.89
J478_4	PF10_0031	hypothetical protein	779.28	1025.16	1.32
J478_5	PF10_0030	hypothetical protein	544.28	493.16	0.91
J478_6	PF10_0029	hypothetical protein	567.62	587.16	1.03
J478_7	NULL		301.28	304.83	1.01
J483_1	NULL		879.62	918.83	1.04
J483_2	PF10_0121	hypoxanthine phosphoribosyltransferase	589.38	555.03	0.94
J4848_1	NULL		543.62	424.83	0.78
J4848_2	MAL13P1.158	hypothetical protein	653.28	659.5	1.01
J485_4	PF10_0380	trophozoite antigen R45, putative	814.95	799.5	0.98
J490_1	PF10_0170	hypothetical protein	1023.28	1052.5	1.03
J493_1	NULL		441.95	479.5	1.08
J50_1	PF10_0322	S-adenosylmethionine decarboxylase-ornithine decarboxylase	681.62	660.83	0.97
J504_1	PF10_0274	hypothetical protein	1091.62	1012.5	0.93
J504_4	PF10_0275	protoporphyrinogen oxidase, putative	1139.62	1035.5	0.91
J504_5	PF10_0276	hypothetical protein	1154.28	1090.83	0.95
J504_7	NULL		204.95	251.5	1.23
J512_1	PF10_0125	hypothetical protein	587.95	553.5	0.94
J512_2	PF10_0126	hypothetical protein, conserved	581.62	595.83	1.02
J512_2d	NULL		70.1	-6.56	-1
J512_2j	NULL		49.62	47.83	0.96
J53_1	NULL		816.62	803.16	0.98
J53_16	PF10_0135	hypothetical protein	311.28	339.83	1.09
J53_17	PF10_0136	Initiation factor 2 subunit family, putative	404.95	395.83	0.98
J53_18	PF10_0137	GDP-fucose synthase, putative	751.28	689.83	0.92
J53_21	PF10_0138	hypothetical protein	258.28	253.5	0.98
J53_22	PF10_0139	hypothetical protein	1417.28	1158.83	0.82
J53_23	PF10_0139	hypothetical protein	497.28	486.16	0.98
J53_26	PF10_0140	hypothetical protein	264.55	281.16	1.06
J53_27	PF10_0141	cdk7, putative	903.28	851.83	0.94
J53_28	PF10_0142	hypothetical protein	903.95	875.5	0.97
J53_29	PF10_0143	ADA2-like protein	317.95	316.16	0.99
J53_30	PF10_0144	prohibitin, putative	807.62	756.5	0.94
J53_31	PF10_0145	hypothetical protein	388.62	443.5	1.14
J53_34	PF10_0145	hypothetical protein	624.95	557.83	0.89
J53_36	PF10_0146	hypothetical protein	618.62	620.16	1
J53_37	PF10_0147	FAD synthetase, putative	556.95	450.16	0.81
J53_38	PF10_0148	hypothetical protein	842.28	839.83	1
J53_39	PF10_0149	cysteine -- tRNA ligase, putative	384.28	456.16	1.19
J53_40	PF10_0150	methionine aminopeptidase, putative	585.62	568.5	0.97
J53_41	PF10_0151	hypothetical protein	543.28	481.83	0.89
J53_42	PF10_0152	hypothetical protein	495.95	518.83	1.05
J53_43	PF10_0153	hsp60	423.28	449.83	1.06
J53_46	PF10_0154	ribonucleotide reductase small subunit, putative	571.95	560.5	0.98
J53_48	PF10_0155	enolase	564.95	494.83	0.88
J53_50	PF10_0156	hypothetical protein	748.95	761.83	1.02
J53_51	PF10_0157	hypothetical protein	904.95	742.5	0.82
J53_52	PF10_0158	hypothetical protein	725.62	753.83	1.04
J53_55	PF10_0160	3.8 protein	593.28	497.16	0.84
J53_56	PF10_0160	3.8 protein	1429.95	1409.83	0.99
J53_58	PF10_0161	hypothetical protein	775.95	768.16	0.99
J53_60	NULL		766.95	823.16	1.07
J53_7	PF10_0132	phospholipase C-like, putative	425.95	421.83	0.99
J53_8	PF10_0133	hypothetical protein	286.28	348.5	1.22
J534_1	PF10_0278	hypothetical protein, conserved	302.28	335.16	1.11
J541_1	PF13_0193	MSP7-like protein	409.95	376.16	0.92
J541_3	PF13_0193	MSP7-like protein	432.95	402.16	0.93
J541_4	PF13_0192	hypothetical protein	1030.28	944.16	0.92
J555_1	PF10_0307	hypothetical protein	656.62	674.5	1.03
J56_5	NULL		1540.95	1409.5	0.91
J56_7	PF10_0176	hypothetical protein	793.95	705.5	0.89
J564_1	NULL		1908.95	1863.5	0.98
J564_2	PF10_0296	hypothetical protein	1191.28	1004.5	0.84
J564_3	PF10_0295	hypothetical protein	727.95	723.16	0.99
J5665_24	PF11_0278	hypothetical protein	617.28	665.5	1.08
J5704_1	NULL		979.28	868.5	0.89
J58_2	PF10_0075	asparagine-rich antigen	397.62	362.5	0.91
J58_3	PF10_0074	hypothetical protein	2133.62	1923.5	0.9
J58_4	PF10_0073	hypothetical protein	654.28	705.16	1.08
J583_1	NULL		815.95	806.16	0.99
J583_3	NULL		483.62	507.5	1.05
J583_7	NULL		979.28	1014.16	1.04
J587_3	NULL		912.62	909.83	1
J587_4	NULL		986.62	1035.5	1.05
J587_5	PF10_0407	dihydrolipoamide acetyltransferase, putative	827.62	801.83	0.97
J587_6	PF10_0407	dihydrolipoamide acetyltransferase, putative	665.95	646.16	0.97
J590_2	PF10_0324	hypothetical protein	473.28	466.16	0.98
J6_12	PF10_0309	hypothetical protein	709.62	631.83	0.89
J6_14	PF10_0309	hypothetical protein	557.95	565.83	1.01
J6_2	PF10_0307	hypothetical protein	470.62	457.16	0.97
J6_4	PF10_0308	hypothetical protein	381.95	407.83	1.07
J6_6	PF10_0308	hypothetical protein	1586.28	1424.83	0.9
J6186_1	MAL13P1.276	hypothetical protein	1185.28	1021.5	0.86
J62_1	PF10_0281	hypothetical protein	522.62	510.5	0.98
J63_1	NULL		1397.62	1287.5	0.92
J63_2	NULL		649.28	736.83	1.13
J63_4	PF10_0283	hypothetical protein	890.28	919.5	1.03
J63_5	PF10_0282	hypothetical protein	641.62	569.16	0.89
J634_1	PF10_0068	hypothetical protein	1046.62	1107.5	1.06
J634_2	NULL		250.95	286.5	1.14
J64_1	PF10_0299	hypothetical protein, conserved	461.28	505.5	1.1
J64_2	PF10_0298	26S proteasome subunit, putative	800.28	922.83	1.15
J64_3	PF10_0297	hypothetical protein	477.95	505.83	1.06
J647_1	PF10_0095	hypothetical protein	796.62	894.16	1.12
J647_5	NULL		875.95	757.83	0.87
J647_6	PF10_0097	hypothetical protein	1180.62	1040.5	0.88
J647_8	PF10_0098	hypothetical protein	423.95	401.5	0.95
J649_1	PF10_0337	ADP-ribosylation factor-like protein	514.28	483.83	0.94
J65_1	PF10_0210	deoxyribose-phosphate aldolase, putative	742.62	858.16	1.16
J65_10	PF10_0208	hypothetical protein, conserved	800.28	741.5	0.93
J65_11	PF10_0207	hypothetical protein	555.28	512.83	0.92
J65_12	NULL		1156.28	912.83	0.79
J65_14	PF10_0206	hypothetical protein	1319.28	1277.83	0.97
J65_2	PF10_0209	RNA helicase, putative	638.62	583.16	0.91
J65_6	PF10_0208	hypothetical protein, conserved	616.62	631.16	1.02
J667_1	NULL		1443.62	1332.16	0.92
J687_1	PF10_0112	hypothetical protein	534.95	523.83	0.98
J687_3	NULL		318.62	313.16	0.98
J69_1	PF10_0091	hypothetical protein	1114.62	980.5	0.88
J69_3	NULL		603.62	591.83	0.98
J697_2	PF10_0060	hypothetical protein	881.28	850.16	0.96
J697_3	PF10_0061	hypothetical protein	262.28	291.5	1.11
J697_5	PF10_0062	hypothetical protein	684.62	690.16	1.01
J6979_1	PFL1130c	hypothetical protein	636.28	1242.16	1.95
J70_1	PF10_0122	phosphoglucomutase, putative	656.28	559.16	0.85
J70_2	PF10_0123	GMP synthetase	481.62	440.16	0.91
J70_5	PF10_0124	hypothetical protein	495.62	478.5	0.97
J71_1	NULL		1284.95	1072.5	0.83
J71_11	PF10_0373	hypothetical protein	301.95	332.5	1.1
J71_12	NULL		610.28	676.16	1.11
J71_15	NULL		651.28	861.5	1.32
J71_2	NULL		1307.28	1301.5	1
J71_4	PF10_0371	hypothetical protein	759.62	673.16	0.89
J71_6	NULL		975.28	977.83	1
J71_8	NULL		859.28	884.16	1.03
J71_9	PF10_0372	hypothetical protein	1002.95	927.83	0.93
J73_10	PF10_0082	hypothetical protein	595.28	533.16	0.9
J73_12	PF10_0081	26S proteasome regulatory subunit 4, putative	350.28	353.83	1.01
J73_13	NULL		752.62	720.5	0.96
J73_14	PF10_0080	endonuclease, putative	1074.28	889.83	0.83
J73_15	PF10_0079	hypothetical protein	601.95	566.16	0.94
J73_17	PF10_0078	hypothetical protein	894.62	792.5	0.89
J73_18	PF10_0077	eukaryotic translation initiation factor 3 subunit 7, putative	482.28	512.16	1.06
J73_19	PF10_0076	hypothetical protein	674.95	718.16	1.06
J73_4	PF10_0084	tubulin beta chain, putative	806.95	808.83	1
J73_6	PF10_0083	hypothetical protein	798.28	738.5	0.93
J753_2	PF10_0321	hypothetical protein	616.28	555.83	0.9
J796_1	PF10_0190	hypothetical protein	1172.28	1152.83	0.98
J797_1	PF10_0191	hypothetical protein	1159.95	1207.16	1.04
J81_1	PF10_0189	hypothetical protein	328.28	367.83	1.12
J82_3	PF10_0212	hypothetical protein	576.62	620.16	1.08
J82_7	PF10_0211	hypothetical protein	502.95	488.83	0.97
J85_10	PF10_0044	hypothetical protein	1186.28	1018.83	0.86
J85_3	PF10_0045	hypothetical protein	745.95	644.5	0.86
J85_4	NULL		925.28	930.83	1.01
J85_5	PF10_0044	hypothetical protein	729.28	674.5	0.92
J857_1	PFL1950w	erythrocyte membrane protein 1 (PfEMP1)	486.95	35.5	0.07
J8570_1	MAL13P1.217	hypothetical protein	681.95	688.5	1.01
J858_1	PFL1950w	erythrocyte membrane protein 1 (PfEMP1)	953.95	947.83	0.99
J870_2	PF10_0274	hypothetical protein	493.28	511.83	1.04
J915_1	NULL		1143.95	1021.5	0.89
J920_1	NULL		418.62	384.16	0.92
J920_3	PF10_0101	hypothetical protein	953.28	850.83	0.89
J920_4	PF10_0101	hypothetical protein	501.28	477.83	0.95
J938_1	PFL0970w	pre-mRNA splicing factor, putative	443.28	487.83	1.1
J94_3	PF10_0212	hypothetical protein	1720.95	1538.16	0.89
Km1367_1	PFL1240c	hypothetical protein	449.28	892.83	1.99
Km1367_2	PFL1240c	hypothetical protein	755.62	1269.83	1.68
Km1367_3	PFL1240c	hypothetical protein	605.95	1238.83	2.04
Km1570_4	PFL0975w	hypothetical protein	389.62	381.16	0.98
Km1590_1	NULL		2925.28	395.16	0.14
Km1590_2	PFL1960w	erythrocyte membrane protein 1 (PfEMP1)	973.28	304.5	0.31
Km2064_2	PF10_0145	hypothetical protein	914.28	810.16	0.89
Km2234_6	NULL		644.28	669.83	1.04
Km2319_1	PFL1900w	hypothetical protein	793.95	743.83	0.94
Km2326_6	NULL		436.28	560.16	1.28
Km302_1	PFL1300c	hypothetical protein	475.28	967.5	2.04
Km302_2	NULL		662.28	1076.16	1.62
Km302_3	NULL		864.62	1384.16	1.6
Km333_1	PFL1130c	hypothetical protein	267.62	658.83	2.46
Km3516_4	PFL1430c	hypothetical protein	512.28	478.83	0.93
Km3535_1	PF10_0362	DNA polymerase zeta catalytic subunit, putative	623.28	624.83	1
Km3703_3	PFL1190c	hypothetical protein	427.28	802.5	1.88
Km3703_4	PFL1190c	hypothetical protein	708.62	1274.83	1.8
Km374_2	PF11_0025	hypothetical protein	2075.28	867.16	0.42
Km389_2	PF10_0062	hypothetical protein	1412.95	1224.5	0.87
Km548_1	PF10_0352	hypothetical protein	904.62	654.83	0.72
Km695_2	PFL1210w	hypothetical protein	1292.28	2433.16	1.88
Km708_1	PF10_0037	hypothetical protein	495.95	389.16	0.78
Km757_6	NULL		389.95	330.5	0.85
Km765_1	PFL1540c	phenylalanyl-tRNA synthetase alpha chain, putative	853.62	1023.5	1.2
Km765_3	PFL1535w	hypothetical protein	482.62	578.83	1.2
Km799_7	NULL		761.62	700.5	0.92
Km827_4	PF10_0120	hypothetical protein	1404.62	1546.5	1.1
Km896_4	PF10_0145	hypothetical protein	791.28	766.16	0.97
Km902_4	PF10_0344	glutamate-rich protein	1149.28	707.83	0.62
Km948_3	PF10_0188	hypothetical protein	829.95	763.83	0.92
Km993_1	PF10_0099	hypothetical protein	578.62	588.83	1.02
Kn1007_1	PFL1650w	hypothetical protein	885.28	858.83	0.97
Kn1009_2	PFL0805w	hypothetical protein	141.62	143.5	1.01
Kn10286_1	NULL		484.62	483.16	1
Kn1037_1	PFL2665c	erythrocyte membrane protein 1 (PfEMP1)	306.28	-9.17	-1
Kn1042_1	PFI0160w	hypothetical protein	433.95	521.16	1.2
Kn1047_2	PFI1645c	hypothetical protein	722.28	605.16	0.84
Kn1047_4	PFI1645c	hypothetical protein	828.95	830.16	1
Kn1056_2	PFL1790w	ubiquitin activating enzyme, putative	803.28	745.83	0.93
Kn1056_3	NULL		667.28	714.5	1.07
Kn1058_1	PFL1720w	Serine hydroxymethyltransferase	309.62	311.5	1.01
Kn1069_1	MAL13P1.177	hypothetical protein, conserved in P. falciparum	940.95	757.16	0.8
Kn1069_3	MAL13P1.177	hypothetical protein, conserved in P. falciparum	503.62	604.83	1.2
Kn1101_2	PF10_0004	rifin	494.28	243.16	0.49
Kn1106_1	PFL2250c	rac-beta serine/threonine protein kinase, putative	598.28	514.83	0.86
Kn1106_5	PFL2245w	hypothetical protein	810.95	877.16	1.08
Kn1115_1	NULL		399.28	342.16	0.86
Kn1115_2	MAL13P1.232	hypothetical protein	737.95	653.5	0.89
Kn11230_3	MAL6P1.11	rifin	1296.28	485.83	0.37
Kn1132_1	PFI0110c	hypothetical protein	968.62	863.5	0.89
Kn1133_1	PF10_0303	25 kDa ookinete surface antigen precursor (pfs25)	770.28	719.5	0.93
Kn11437_2	MAL13P1.36	hypothetical protein, conserved	1007.28	900.5	0.89
Kn1187_1	PFL1765c	hypothetical protein	519.62	619.16	1.19
Kn12363_3	PF08_0137	hypothetical protein	548.62	552.16	1.01
Kn1239_1	PFL1205c	hypothetical protein	569.95	1255.5	2.2
Kn12486_2	MAL6P1.41	hypothetical protein	452.95	435.5	0.96
Kn12889_1	MAL8P1.80	hypothetical protein	597.62	668.83	1.12
Kn1300_1	PFL0645c	hypothetical protein	873.95	833.16	0.95
Kn1300_3	PFL0640w	hypothetical protein	807.95	783.83	0.97
Kn131_2	PF10_0361	hypothetical protein	631.28	598.5	0.95
Kn1319_1	PFL1060c	hypothetical protein, conserved	639.28	712.16	1.11
Kn1387_1	NULL		792.95	822.83	1.04
Kn1387_3	NULL		1030.62	1068.5	1.04
Kn1453_1	PF10_0306	hypothetical protein	730.62	811.83	1.11
Kn1453_6	NULL		86.95	83.16	0.96
Kn146_1	PF10_0189	hypothetical protein	625.62	671.83	1.07
Kn1470_1	PFL1155w	GTP cyclohydrolase I	1884.95	959.83	0.51
Kn1473_2	PF10_0024	hypothetical protein	827.62	972.16	1.17
Kn1506_2	PFL2220w	hypothetical protein	874.62	646.5	0.74
Kn1621_1	PFL1930w	hypothetical protein	796.28	873.16	1.1
Kn1626_1	PFI0520w	actin-like protein, putative	486.28	421.5	0.87
Kn1626_2	PFI0515w	prenylated protein, putative	835.95	739.83	0.89
Kn1689_3	MAL13P1.166	helicase, putative	486.95	429.5	0.88
Kn1713_1	PFI0575c	hypothetical protein	903.95	1081.83	1.2
Kn1714_2	PFL1265c	hypothetical protein	667.95	1154.16	1.73
Kn1714_3	PFL1260w	hydrolase / phosphatase, putative	634.28	1275.5	2.01
Kn1786_1	NULL		927.95	1717.5	1.85
Kn1802_2	PFI0035c	rifin	536.28	102.5	0.19
Kn1891_5	NULL		1272.95	1049.5	0.82
Kn1970_1	PFL1050w	hypothetical protein	301.95	324.83	1.08
Kn1993_1	PFL0760w	hypothetical protein	716.62	729.16	1.02
Kn2004_3	PF10_0055	hypothetical protein	582.95	666.5	1.14
Kn2008_4	PFL0050c	hypothetical protein	662.28	687.16	1.04
Kn201_14	PF10_0328	hypothetical protein	935.28	831.83	0.89
Kn201_6	PF10_0329	aspartyl protease, putative	784.95	760.5	0.97
Kn2020_1	PF07_0004	hypothetical protein	574.95	548.16	0.95
Kn2029_3	PFL0740c	10 kd chaperonin, putative	415.28	394.5	0.95
Kn2029_4	PFL0735w	cyclophilin	453.62	449.83	0.99
Kn2031_1	MAL7P1.127	hypothetical protein	694.95	725.16	1.04
Kn2065_1	PFL1175w	hypothetical protein	505.62	1166.16	2.31
Kn2073_1	NULL		1546.95	1500.16	0.97
Kn2073_2	PFI0550w	hypothetical protein	572.28	554.83	0.97
Kn209_1	MAL6P1.146	P. falciparum PK4 protein kinase	516.95	606.83	1.17
Kn2161_1	PFI1510w	hypothetical protein	868.28	954.5	1.1
Kn2173_1	PFL1600c	hypothetical protein	554.28	620.83	1.12
Kn2174_1	MAL6P1.34	hypothetical protein	858.28	743.83	0.87
Kn2174_2	MAL6P1.34	hypothetical protein	1192.62	1101.16	0.92
Kn2175_2	PFL2645c	rifin	276.28	-6.17	-1
Kn2223_1	MAL7P1.162	dynein heavy chain, putative	511.95	557.5	1.09
Kn2241_1	PFI0410c	hypothetical protein	526.95	503.83	0.96
Kn2245_1	NULL		772.62	520.83	0.67
Kn226_1	PFI0160w	hypothetical protein	821.28	800.16	0.97
Kn2340_2	NULL		1046.28	830.5	0.79
Kn2400_1	PF07_0018	hypothetical protein	957.28	881.16	0.92
Kn2436_2	PFL1095c	hypothetical protein	685.62	760.5	1.11
Kn2445_1	PFI0805w	hypothetical protein	561.62	570.5	1.02
Kn2471_2	PFL2170c	hypothetical protein	519.28	517.5	1
Kn2497_2	PFL1075w	hypothetical protein	1018.28	1032.5	1.01
Kn2549_3	PFL0830w	hypothetical protein	465.95	503.83	1.08
Kn2562_1	MAL8P1.79	hypothetical protein	716.62	527.83	0.74
Kn267_1	PFL1010c	hypothetical protein	950.95	880.5	0.93
Kn2715_3	PFL2380c	hypothetical protein	462.95	442.5	0.96
Kn2725_1	PFL1025c	hypothetical protein	428.62	375.83	0.88
Kn274_1	MAL6P1.284	hypothetical protein	702.95	686.5	0.98
Kn2880_1	NULL		1083.28	1083.5	1
Kn3020_1	PFL2020c	hypothetical protein	1858.95	1950.5	1.05
Kn307_1	PFL1800w	hypothetical protein	1349.28	1404.83	1.04
Kn3081_1	PF13_0083	lipoate-protein ligase a, putative	680.95	579.16	0.85
Kn3092_1	NULL		2412.95	2236.5	0.93
Kn3094_1	PFI0185w	hypothetical protein	998.28	948.83	0.95
Kn3190_1	PFL0080c	serine/threonine-protein kinase Nek1, putative	2410.28	2474.83	1.03
Kn330_1	PFL1070c	endoplasmin homolog precursor, putative	463.28	370.83	0.8
Kn3360_1	PF13_0250	G-beta repeat protein, putative	949.28	908.16	0.96
Kn3360_3	PF13_0250	G-beta repeat protein, putative	1025.28	952.83	0.93
Kn3360_4	NULL		266.28	286.5	1.08
Kn3360_5	PF13_0249	hypothetical protein	1072.28	867.16	0.81
Kn3380_2	PFL1620w	asparagine/aspartate rich protein, putative	641.62	627.83	0.98
Kn3544_2	PF10_0043	ribosomal protein L13, putative	359.28	356.16	0.99
Kn3690_1	PFL1390w	hypothetical protein	701.62	716.83	1.02
Kn3690_3	PFL1395c	hypothetical protein	1110.28	1233.83	1.11
Kn3698_1	NULL		1513.28	1448.16	0.96
Kn3698_3	NULL		869.62	889.83	1.02
Kn3698_4	NULL		1913.95	1758.83	0.92
Kn3709_1	PFI1480w	hypothetical protein	1364.62	1907.83	1.4
Kn3744_1	PF10_0174	26s proteasome subunit p55, putative	526.62	594.16	1.13
Kn3771_1	PFL1775c	hypothetical protein, conserved	1178.28	1214.83	1.03
Kn3773_1	PFL1135c	hypothetical protein	400.62	876.83	2.19
Kn3840_1	NULL		385.28	348.5	0.9
Kn3840_3	NULL		676.05	652.16	0.96
Kn386_1	PFL2405c	PFG377 protein	899.95	820.83	0.91
Kn400_1	PFL2205w	hypothetical protein	852.62	851.83	1
Kn400_3	PFL2205w	hypothetical protein	788.95	791.83	1
Kn4026_1	PF10_0310	hypothetical protein	835.62	886.5	1.06
Kn4028_2	NULL		1676.28	1929.5	1.15
Kn4028_4	PFI0745w	hypothetical protein	1472.28	1503.16	1.02
Kn4044_1	PFL0840c	hypothetical protein	896.28	681.83	0.76
Kn4044_2	NULL		580.28	570.16	0.98
Kn408_1	PF08_0068	hypothetical protein	2042.28	1879.83	0.92
Kn4252_3	NULL		2316.28	2109.83	0.91
Kn4252_4	NULL		444.62	440.83	0.99
Kn427_6	PF10_0309	hypothetical protein	656.62	653.16	0.99
Kn4298_1	PFL1165w	hypothetical protein	1404.28	1964.16	1.4
Kn434_1	PFL1505c	hypothetical protein	477.62	489.5	1.02
Kn4441_1	MAL7P1.23	hypothetical protein	520.28	553.16	1.06
Kn4447_1	NULL		587.93	650.31	1.11
Kn4447_2	NULL		667.28	701.16	1.05
Kn4524_1	PFL2045w	hypothetical protein	1126.95	1114.83	0.99
Kn459_1	NULL		1690.95	1681.83	0.99
Kn459_3	PFL1575w	hypothetical protein	1204.62	1083.5	0.9
Kn46_3	PFL0415w	acyl carrier protein, mitochondrial precursor, putative	500.28	529.5	1.06
Kn4643_2	MAL8P1.84	hypothetical protein	938.28	929.83	0.99
Kn4670_1	PFL2605w	rifin	1043.28	267.83	0.26
Kn4782_2	MAL8P1.23	ubiquitin-protein ligase 1, putative	2723.62	2314.16	0.85
Kn4809_2	NULL		540.28	497.16	0.92
Kn4895_2	PFL0965c	hypothetical protein	1052.95	803.16	0.76
Kn4926_1	PFL1935c	hypothetical protein	1497.95	1300.83	0.87
Kn50_6	NULL		1676.28	1628.5	0.97
Kn5026_1	NULL		790.62	821.5	1.04
Kn5081_1	PFI1405c	hypothetical protein	296.95	325.5	1.1
Kn5123_1	PF14_0665	hypothetical protein	667.95	573.5	0.86
Kn5150_1	PFL1170w	polyadenylate-binding protein, putative	1056.28	2118.83	2.01
Kn5186_1	NULL		1965.28	2340.5	1.19
Kn5186_3	PFL1180w	Chromatin assembly protein (ASF1), putative	622.28	1175.16	1.89
Kn519_3	NULL		806.62	602.83	0.75
Kn5217_2	MAL8P1.125	tyrosyl-tRNA synthetase, putative	1632.62	1671.5	1.02
Kn5244_3	NULL		410.95	114.83	0.28
Kn5299_2	NULL		622.95	434.83	0.7
Kn5414_1	PFL1585c	hypothetical protein	1287.95	1131.5	0.88
Kn5414_3	NULL		2230.62	2763.16	1.24
Kn5561_2	NULL		1322.62	1273.83	0.96
Kn5578_1	PFL0850w	hypothetical protein	1393.28	1350.16	0.97
Kn5587_1	MAL7P1.119	hypothetical protein	986.95	837.16	0.85
Kn5587_2	MAL7P1.119	hypothetical protein	285.62	349.16	1.22
Kn5610_3	PFL2260w	hypothetical protein	986.28	980.5	0.99
Kn569_3	PF10_0376	hypothetical protein	1262.95	1365.16	1.08
Kn57_1	PFL1675c	hypothetical protein	1084.62	988.83	0.91
Kn585_3	PFI0095c	hypothetical protein	900.95	857.83	0.95
Kn5868_2	PF13_0256	hypothetical protein	1473.28	1485.83	1.01
Kn588_2	NULL		1066.95	1129.16	1.06
Kn588_3	NULL		2270.62	2417.5	1.06
Kn5899_1	NULL		455.95	338.5	0.74
Kn5905_4	PFI0295c	hypothetical protein	705.28	638.83	0.91
Kn5905_5	PFI0295c	hypothetical protein	1187.62	1253.16	1.06
Kn603_1	PFL1110c	cAMP-dependent protein kinase regulatory subunit, putative	443.28	447.5	1.01
Kn603_2	PFL1110c	cAMP-dependent protein kinase regulatory subunit, putative	708.62	610.83	0.86
Kn609_1	PFL0185c	nucleosome assembly protein 1, putative	1507.62	1472.16	0.98
Kn610_1	PF10_0308	hypothetical protein	943.28	846.16	0.9
Kn63_3	PF07_0029	heat shock protein 86	451.28	453.5	1
Kn656_1	NULL		1081.95	1068.5	0.99
Kn657_1	PFL1345c	hypothetical protein, conserved	1316.62	1431.16	1.09
Kn657_2	PFL1345c	hypothetical protein, conserved	1008.95	1010.83	1
Kn67_1	PF07_0021	hypothetical protein	633.28	605.5	0.96
Kn672_1	PFL2280w	cyclin g-associated kinase, putative	725.62	829.83	1.14
Kn6804_2	PFL2195w	hypothetical protein	1389.28	1218.5	0.88
Kn6869_1	PF07_0104	kinesin-like protein, putative	813.62	790.83	0.97
Kn701_1	PFL1995c	hypothetical protein	1408.62	1482.5	1.05
Kn7024_1	PFL1530w	asparagine-rich protein, putative	454.28	441.83	0.97
Kn707_1	PFL2475w	DEAD/DEAH box helicase, putative	2327.28	2419.5	1.04
Kn722_2	PF10_0374	gene 11-1 protein precursor	495.95	498.16	1
Kn7264_1	PFI1070c	hypothetical protein	677.95	644.5	0.95
Kn768_1	MAL7P1.69	calmodulin, putative	2027.95	1893.5	0.93
Kn7692_2	PFL1515c	hypothetical protein	1790.28	1480.83	0.83
Kn7854_1	PFL0495c	ABC transporter, putative	930.95	806.5	0.87
Kn7887_2	PF14_0504	hypothetical protein	760.28	737.83	0.97
Kn7943_1	PFI1120c	hypothetical protein	624.28	635.16	1.02
Kn8017_1	PFL1365w	hypothetical protein	1983.95	1690.16	0.85
Kn802_1	PF10_0177	erythrocyte membrane-associated antigen	1103.28	1138.5	1.03
Kn8027_1	NULL		639.62	167.83	0.26
Kn819_1	PF10_0212	hypothetical protein	1469.62	1297.5	0.88
Kn820_1	PF10_0059	hypothetical protein	1257.62	1191.16	0.95
Kn8240_2	NULL		224.28	160.16	0.71
Kn836_1	NULL		814.28	723.5	0.89
Kn8362_1	NULL		2201.95	2029.83	0.92
Kn8391_1	PFL1090w	hypothetical protein	1550.95	1571.83	1.01
Kn8409_1	PFL0435w	hypothetical protein	985.28	1140.5	1.16
Kn872_1	PFL2625w	rifin	2003.95	1357.83	0.68
Kn8928_1	PFL2415w	Hbeta58/Vps26 protein homolog, putative	879.62	890.16	1.01
Kn8928_4	PFL2415w	Hbeta58/Vps26 protein homolog, putative	440.28	454.16	1.03
Kn906_1	PFI1830c	erythrocyte membrane protein 1 (PfEMP1)	1524.95	988.83	0.65
Kn906_2	PFI1830c	erythrocyte membrane protein 1 (PfEMP1)	1961.28	949.83	0.48
Kn918_1	PFI1500w	hypothetical protein	900.95	943.5	1.05
Kn9335_1	PFI0530c	DNA primase, large subunit, putative	786.95	682.5	0.87
Kn934_2	PF10_0118	hypothetical protein	3274.62	3236.5	0.99
Kn945_1	MAL13P1.171	transmembrane protein Tmp21 homologue, putative	1997.62	1918.83	0.96
Kn945_3	PF13_0182	hypothetical protein	429.62	438.83	1.02
Kn9479_1	PF08_0028	hypothetical protein	1497.95	1401.5	0.94
Kn962_1	NULL		96.62	76.16	0.79
Kn973_1	PFL1650w	hypothetical protein	807.38	731.53	0.91
Kn973_2	PFL1655c	hypothetical protein	1087.95	939.5	0.86
Kn9796_1	PFL0945w	VAR fragment, pseudogene	684.62	672.16	0.98
Kn9796_3	PFL0950c	p-type Atpase2	506.95	467.16	0.92
Ks1_2	PF11_0424	hypothetical protein	697.62	697.83	1
Ks100_2	PF11_0065	ribosomal protein S4, putative	155.62	162.16	1.04
Ks100_3	NULL		497.28	529.16	1.06
Ks100_4	NULL		837.95	737.5	0.88
Ks101_1	PF11_0306	A/G-specific adenine glycosylase, putative	635.95	615.16	0.97
Ks101_10	NULL		377.76	343.17	0.91
Ks101_18	PF11_0302	hypothetical protein	841.28	622.16	0.74
Ks101_4	PF11_0305	hypothetical protein	559.62	596.16	1.07
Ks101_6	NULL		495.28	513.5	1.04
Ks101_8	PF11_0304	hypothetical protein	1097.95	936.5	0.85
Ks1022_2	NULL		1054.28	907.83	0.86
Ks1022_5	PF11_0128	hypothetical protein, conserved	839.62	816.83	0.97
Ks1022_8	PF11_0130	hypothetical protein	962.62	739.5	0.77
Ks103_2	PF11_0288	hypothetical protein	615.62	564.83	0.92
Ks103_3	PF11_0289	hypothetical protein	405.28	389.5	0.96
Ks1030_1	PF11_0415	hypothetical protein	756.62	657.83	0.87
Ks1030_3	NULL		588.28	636.5	1.08
Ks1030_4	PF11_0414	hypothetical protein	802.95	757.83	0.94
Ks1030_5	PF11_0413	hypothetical protein	746.95	742.5	0.99
Ks1032_1	PF11_0097	succinyl-CoA synthetase alpha subunit, putative	1074.95	896.16	0.83
Ks1032_5	PF11_0098	endoplasmic reticulum-resident calcium binding protein	577.95	585.16	1.01
Ks1032_6	PF11_0099	heat shock protein DnaJ homologue Pfj2	763.95	767.16	1
Ks1035_1	PF10_0213	10b antigen, putative	503.62	513.83	1.02
Ks106_1	NULL		525.28	559.83	1.07
Ks106_13	PF11_0455	hypothetical protein	976.28	887.5	0.91
Ks106_5	NULL		474.28	488.16	1.03
Ks107_1	PF11_0226	hypothetical protein	816.62	772.16	0.95
Ks107_2	PF11_0225	PfGCN20	823.95	688.5	0.84
Ks1071_3	PF11_0251	endoplasmic reticulum oxidoreductin, putative	921.62	794.83	0.86
Ks1072_1	PF11_0168	hypothetical protein	683.95	683.16	1
Ks1104_1	PF11_0325	hypothetical protein	354.28	367.83	1.04
Ks111_1	PF11_0308	hypothetical protein	992.95	987.5	0.99
Ks111_3	PF11_0309	hypothetical protein	563.95	533.5	0.95
Ks111_4	PF11_0310	hypothetical protein	480.28	547.5	1.14
Ks112_2	PF11_0187	clathrin assembly protein AP19, putative	412.95	424.5	1.03
Ks112_3	PF11_0188	heat shock protein 90, putative	679.95	813.16	1.2
Ks113_1	PF11_0177	ubiquitin C-terminal hydrolase, family 1, putative	628.95	594.83	0.95
Ks113_5	PF11_0176	hypothetical protein	631.28	662.16	1.05
Ks115_1	PF11_0359	coatomer delta subunit, putative	491.95	528.83	1.07
Ks115_2	NULL		2126.28	2071.5	0.97
Ks115_5	PF11_0360	hypothetical protein	564.95	543.83	0.96
Ks115_6	NULL		864.95	754.5	0.87
Ks117_1	PF11_0143	hypothetical protein	498.28	510.5	1.02
Ks117_2	PF11_0144	hypothetical protein	983.62	885.16	0.9
Ks117_4	PF11_0145	glyoxalase I, putative	398.76	638.17	1.6
Ks117_5	NULL		239.28	252.16	1.05
Ks117_6	PF11_0146	hypothetical protein	560.62	581.83	1.04
Ks117_7	PF11_0147	mitogen-activated protein kinase 2	786.28	726.16	0.92
Ks117_8	PF11_0148	dynein light chain type 2, putative	422.62	466.16	1.1
Ks1196_1	PF11_0057	hypothetical protein	764.62	668.83	0.87
Ks12_1	PF11_0209	hypothetical protein	859.62	853.16	0.99
Ks12_11	PF11_0212	hypothetical protein	819.28	611.83	0.75
Ks12_13	PF11_0213	hypothetical protein	482.62	525.5	1.09
Ks12_15	PF11_0214	hypothetical protein	830.62	878.83	1.06
Ks12_17	PF11_0215	hypothetical protein	488.62	495.16	1.01
Ks12_18	PF11_0216	hypothetical protein	764.28	767.16	1
Ks12_6	PF11_0210	hypothetical protein	1245.62	1091.5	0.88
Ks12_7	PF11_0211	hypothetical protein, conserved	696.95	725.5	1.04
Ks1228_7	PF10_0365	hypothetical protein	890.28	744.16	0.84
Ks1238_1	PF11_0384	hypothetical protein, conserved	596.28	533.16	0.89
Ks125_1	PF11_0395	guanylyl cyclase	1047.62	873.83	0.83
Ks125_3	PF11_0394	hypothetical protein	1156.28	1036.83	0.9
Ks125_6	PF11_0393	hypothetical protein, conserved	548.28	613.5	1.12
Ks127_1	NULL		971.62	872.5	0.9
Ks127_10	PF11_0462	hypothetical protein	531.95	569.5	1.07
Ks127_13	PF11_0462	hypothetical protein	473.95	499.16	1.05
Ks127_16	PF11_0461	rab6	325.28	355.83	1.09
Ks127_17	PF11_0460	hypothetical protein	482.28	523.16	1.08
Ks127_2	PF11_0465	dynamin-like protein	489.62	506.83	1.04
Ks127_20	PF11_0459	hypothetical protein	1117.62	1145.5	1.02
Ks127_3	NULL		892.28	858.5	0.96
Ks127_5	PF11_0464	hypothetical protein	376.28	403.5	1.07
Ks127_6	PF11_0463	coat protein, gamma subunit, putative	152.95	154.83	1.01
Ks127_7	NULL		540.62	539.83	1
Ks13_2	PF11_0402	hypothetical protein	725.76	884.17	1.22
Ks13_4	PF11_0404	malaria antigen	586.95	549.16	0.94
Ks133_1	PF11_0061	histone H4, putative	239.62	214.83	0.9
Ks133_2	PF11_0060	hypothetical protein	396.28	419.16	1.06
Ks135_1	PF11_0331	t-complex protein 1, alpha subunit, putative	312.95	259.83	0.83
Ks135_4	PF11_0332	hypothetical protein	473.62	488.5	1.03
Ks135_5	PF11_0333	hypothetical protein	1185.95	1319.83	1.11
Ks136_3	PF11_0055	hypothetical protein	456.95	522.16	1.14
Ks136_4	NULL		1883.62	2106.16	1.12
Ks136_5	PF11_0056	hypothetical protein	701.28	647.83	0.92
Ks1361_1	PF11_0222	hypothetical protein	1067.62	916.5	0.86
Ks139_1	PF11_0092	hypothetical protein	614.95	555.5	0.9
Ks142_1	PF10_0136	Initiation factor 2 subunit family, putative	338.28	387.5	1.15
Ks1444_1	NULL		968.28	997.16	1.03
Ks1480_2	PF11_0054	hypothetical protein	488.95	490.83	1
Ks1480_3	PF11_0054	hypothetical protein	941.28	818.5	0.87
Ks15_1	PF11_0390	reticulocyte binding protein, putative	378.28	401.5	1.06
Ks15_2	PF11_0391	hypothetical protein	729.28	707.5	0.97
Ks15_3	PF11_0392	hypothetical protein	913.28	828.16	0.91
Ks152_1	PF11_0154	hypothetical protein	577.62	559.5	0.97
Ks152_10	PF11_0156	hypothetical protein	15.1	-13.56	-1
Ks152_11	PF11_0157	glycerol-3-phosphate dehydrogenase, putative	807.62	708.83	0.88
Ks152_12	PF11_0157	glycerol-3-phosphate dehydrogenase, putative	399.05	415.66	1.04
Ks152_2	PF11_0155	hypothetical protein	680.28	677.83	1
Ks155_1	PF11_0353	hypothetical protein	964.62	847.16	0.88
Ks155_2	PF11_0352	protein disulfide isomerase related protein	653.28	753.5	1.15
Ks157_1	PF11_0512	ring-infected erythrocyte surface antigen 2, RESA-2 - malaria parasite (Plasmodium falciparum)-related	230.28	380.16	1.65
Ks157_11	PF11_0509	ring-infected erythrocyte surface antigen, putative	467.76	760.17	1.63
Ks157_13	PF11_0508	hypothetical protein	604.62	1264.16	2.09
Ks157_14	PF11_0508	hypothetical protein	635.95	1059.5	1.67
Ks157_15	PF11_0507	antigen 332, putative	669.28	1416.83	2.12
Ks157_17	PF11_0506	hypothetical protein	665.95	1296.5	1.95
Ks157_18	PF11_0505	hypothetical protein	488.28	910.16	1.86
Ks157_19	PF11_0504	hypothetical protein	913.28	1747.5	1.91
Ks157_2	PF11_0512	ring-infected erythrocyte surface antigen 2, RESA-2 - malaria parasite (Plasmodium falciparum)-related	589.95	1231.16	2.09
Ks157_4	PF11_0511	hypothetical protein	728.88	1470.03	2.02
Ks157_5	PF11_0510	Ser/Thr protein kinase, putative	389.28	810.5	2.08
Ks168_2	NULL		424.28	414.83	0.98
Ks168_5	PF11_0249	hypothetical protein	979.28	870.5	0.89
Ks168_6	PF11_0248	hypothetical protein	587.28	607.5	1.03
Ks17_1	PF11_0134	hypothetical protein	687.62	708.83	1.03
Ks17_15	PF11_0131	hypothetical protein	1040.95	891.83	0.86
Ks17_16	PF11_0526	hypothetical protein	934.28	912.5	0.98
Ks17_2	PF11_0527	hypothetical protein	503.28	490.16	0.97
Ks1704_1	NULL		982.95	979.5	1
Ks1717_1	PF11_0466	transport protein, putative	469.28	470.5	1
Ks172_2	PF11_0189	hypothetical protein	391.62	424.83	1.08
Ks173_8	PF10_0135	hypothetical protein	544.62	639.83	1.17
Ks178_2	NULL		1308.62	1432.83	1.09
Ks178_4	NULL		21097.28	19133.5	0.91
Ks178_5	PF11_0142	hypothetical protein, conserved	871.95	900.16	1.03
Ks183_1	PF11_0231	hypothetical protein	709.95	675.16	0.95
Ks1832_1	PF11_0125	hypothetical protein	825.62	817.16	0.99
Ks186_1	PF11_0064	hypothetical protein	812.62	743.16	0.91
Ks186_10	PF11_0062	histone H2B	570.76	738.17	1.29
Ks186_6	PF11_0063	hypothetical protein	559.62	491.83	0.88
Ks186_9	NULL		1330.62	1126.83	0.85
Ks187_2	NULL		596.95	598.5	1
Ks187_4	PF11_0322	hypothetical protein	848.62	798.83	0.94
Ks187_5	PF11_0323	hypothetical protein	666.62	627.16	0.94
Ks187_7	NULL		501.95	542.16	1.08
Ks189_1	PF11_0096	casein kinase II, alpha subunit, putative	502.62	443.16	0.88
Ks189_2	PF11_0095	hypothetical protein, conserved	434.95	504.83	1.16
Ks196_1	NULL		621.28	575.5	0.93
Ks196_2	PF11_0049	hypothetical protein, conserved	925.28	840.5	0.91
Ks1964_2	PF11_0318	PF16 protein, putative	517.62	497.5	0.96
Ks2_1	PF11_0158	hypothetical protein	1094.95	1163.16	1.06
Ks2_11	PF11_0161	falcipain-2 precursor, putative	775.28	260.5	0.34
Ks2_12	PF11_0162	falcipain-3	280.28	311.83	1.11
Ks2_13	PF11_0163	hypothetical protein	1929.62	676.83	0.35
Ks2_14	PF11_0164	peptidyl-prolyl cis-trans isomerase	604.28	603.16	1
Ks2_2	NULL		504.95	529.5	1.05
Ks2_9	PF11_0160	hypothetical protein	349.62	370.16	1.06
Ks202_3	NULL		3819.28	3687.5	0.97
Ks202_5	PF11_0172	hypothetical protein, conserved	907.28	767.83	0.85
Ks202_6	PF11_0171	hypothetical protein	606.62	590.16	0.97
Ks202_7	NULL		907.95	917.83	1.01
Ks202_8	PF11_0170	cyclophilin, putative	1091.62	920.16	0.84
Ks202_9	NULL		836.28	687.83	0.82
Ks206_1	PF11_0186	hypothetical protein	742.28	775.16	1.04
Ks206_2	NULL		860.28	791.5	0.92
Ks206_3	PF11_0185	hypothetical protein	471.62	380.5	0.81
Ks2098_1	PF11_0346	hypothetical protein	783.28	841.83	1.07
Ks210_1	PF11_0234	hypothetical protein	584.28	674.83	1.15
Ks210_10	NULL		789.95	887.5	1.12
Ks210_15	PF11_0236	hypothetical protein	1007.28	895.5	0.89
Ks210_16	PF11_0237	hypothetical protein	369.62	394.83	1.07
Ks210_17	PF11_0238	hypothetical protein	656.62	603.16	0.92
Ks210_4	PF11_0235	hypothetical protein	855.28	763.16	0.89
Ks213_1	PF11_0290	hypothetical protein	674.62	596.16	0.88
Ks22_2	PF11_0521	erythrocyte membrane protein 1 (PfEMP1)	589.28	131.16	0.22
Ks220_1	PF11_0529	rifin	792.28	83.83	0.11
Ks220_4	PF11_0020	rifin	526.62	72.5	0.14
Ks220_7	PF11_0021	rifin	1075.28	243.83	0.23
Ks221_3	PF10_0198	hypothetical protein	372.62	443.16	1.19
Ks222_1	PF11_0489	hypothetical protein	991.95	947.5	0.96
Ks2242_1	NULL		622.28	635.16	1.02
Ks225_1	PF11_0466	transport protein, putative	327.28	331.5	1.01
Ks225_10	PF11_0469	hypothetical protein	1002.95	903.83	0.9
Ks225_2	PF11_0467	hypothetical protein	821.62	861.83	1.05
Ks225_7	PF11_0468	hypothetical protein	603.62	672.16	1.11
Ks228_6	PF10_0211	hypothetical protein	733.28	718.5	0.98
Ks230_1	PF11_0503	hypothetical protein	500.62	872.83	1.74
Ks2300_1	NULL		707.28	685.16	0.97
Ks2345_1	NULL		545.95	520.83	0.95
Ks239_6	PF11_0232	hypothetical protein	359.28	417.83	1.16
Ks239_7	PF11_0233	hypothetical protein	753.95	687.16	0.91
Ks244_1	PF11_0230	hypothetical protein	517.62	555.16	1.07
Ks244_2	PF11_0230	hypothetical protein	580.62	588.83	1.01
Ks244_3	NULL		477.62	437.16	0.92
Ks244_7	PF11_0229	hypothetical protein	838.62	725.5	0.87
Ks244_8	PF11_0228	hypothetical protein	993.28	930.16	0.94
Ks244_9	PF11_0228	hypothetical protein	815.95	727.16	0.89
Ks245_1	PF11_0240	dynein heavy chain, putative	718.62	688.5	0.96
Ks245_2	PF11_0240	dynein heavy chain, putative	728.95	711.5	0.98
Ks245_4	PF11_0239	hypothetical protein	760.62	672.5	0.88
Ks248_2	NULL		439.95	438.5	1
Ks248_3	PF11_0247	hypothetical protein	783.95	753.5	0.96
Ks249_1	PF11_0337	50S ribosomal protein L2, putative	221.62	230.5	1.04
Ks249_2	NULL		524.28	505.5	0.96
Ks249_3	NULL		1939.62	1708.5	0.88
Ks25_1	PF11_0075	hypothetical protein	1050.28	858.83	0.82
Ks25_10	PF11_0079	hypothetical protein	798.95	730.16	0.91
Ks25_12	NULL		580.95	586.16	1.01
Ks25_15	PF11_0080	hypothetical protein	785.95	771.16	0.98
Ks25_17	PF11_0524	U6 snRNA associated Sm-like protein Ls; U6 snRNA associated Sm-like protein LsM4, putative	813.95	646.16	0.79
Ks25_19	PF11_0083	nucleic acid binding factor, putative	747.28	640.5	0.86
Ks25_26	PF11_0083	nucleic acid binding factor, putative	625.28	635.83	1.02
Ks25_5	PF11_0076	hypothetical protein	730.76	860.17	1.18
Ks25_8	PF11_0077	hypothetical protein	834.62	702.5	0.84
Ks25_9	PF11_0078	hypothetical protein	653.28	662.16	1.01
Ks2508_1	PF10_0047	hypothetical protein	540.95	470.16	0.87
Ks2565_1	NULL		168.95	162.83	0.96
Ks259_1	PF11_0246	hypothetical protein	680.95	675.5	0.99
Ks259_2	PF11_0245	translation elongation factor EF-1, subunit alpha, putative	463.62	526.5	1.14
Ks259_3	NULL		963.28	903.16	0.94
Ks259_4	PF11_0245	translation elongation factor EF-1, subunit alpha, putative	531.28	459.5	0.86
Ks259_6	PF11_0244	hypothetical protein	593.28	643.16	1.08
Ks259_7	PF11_0243	hypothetical protein	605.95	556.16	0.92
Ks26_1	PF11_0123	hypothetical protein	673.28	695.83	1.03
Ks26_10	PF11_0118	hypothetical protein	409.62	409.5	1
Ks26_11	PF11_0117	replication factor C subunit 5, putative	1254.95	1101.16	0.88
Ks26_12	PF11_0116	hypothetical protein	689.62	602.16	0.87
Ks26_15	PF11_0115	hypothetical protein	874.95	824.16	0.94
Ks26_16	NULL		754.62	680.83	0.9
Ks26_17	PF11_0114	actin, putative	629.76	811.17	1.29
Ks26_2	PF11_0122	hypothetical protein	552.62	501.83	0.91
Ks26_21	NULL		452.62	394.83	0.87
Ks26_23	PF11_0112	vacuolar sorting protein 35, putative	1030.95	950.16	0.92
Ks26_24	NULL		923.95	872.5	0.94
Ks26_26	PF11_0111	asparagine-rich antigen	591.95	530.16	0.9
Ks26_3	NULL		827.95	865.83	1.05
Ks26_5	PF11_0120	hypothetical protein	513.95	498.16	0.97
Ks26_6	PF11_0119	hypothetical protein	70.28	71.16	1.01
Ks2640_1	PF10_0079	hypothetical protein	334.95	239.83	0.72
Ks266_15	PF11_0275	hypothetical protein	572.28	586.83	1.03
Ks266_16	PF11_0276	hypothetical protein	820.95	720.16	0.88
Ks266_6	PF11_0273	hypothetical protein	527.28	468.5	0.89
Ks266_8	PF11_0274	hypothetical protein	767.95	816.5	1.06
Ks271_1	PF11_0457	hypothetical protein	122.95	315.83	2.57
Ks271_2	PF11_0458	hypothetical protein	56.95	50.5	0.89
Ks2886_1	NULL		638.28	602.83	0.94
Ks291_10	NULL		825.28	746.16	0.9
Ks291_14	PF11_0260	ribosomal protein L35, putative	729.95	790.5	1.08
Ks291_5	PF11_0263	hypothetical protein	496.95	415.5	0.84
Ks291_6	PF11_0262	hypothetical protein	1025.62	1018.5	0.99
Ks291_8	PF11_0261	hypothetical protein	702.28	640.16	0.91
Ks2938_1	PF11_0111	asparagine-rich antigen	812.62	209.83	0.26
Ks3_3	PF11_0377	casein kinase 1	320.95	312.83	0.97
Ks3_4	PF11_0375	hypothetical protein	922.28	858.5	0.93
Ks303_2	NULL		804.95	744.5	0.92
Ks303_5	PF11_0326	hypothetical protein	399.62	383.5	0.96
Ks306_1	PF11_0139	protein tyrosine phosphatase, putative	809.62	880.83	1.09
Ks306_2	PF11_0140	hypothetical protein	829.62	835.16	1.01
Ks306_3	PF11_0141	UDP-galactose transporter, putative	798.28	739.16	0.93
Ks3088_1	NULL		2057.62	2078.83	1.01
Ks309_1	NULL		339.62	353.16	1.04
Ks309_2	PF11_0241	hypothetical protein	533.28	586.83	1.1
Ks309_3	PF11_0241	hypothetical protein	673.62	758.5	1.13
Ks31_1	PF11_0327	hypothetical protein	722.76	916.17	1.27
Ks31_2	PF11_0327	hypothetical protein	504.62	481.83	0.95
Ks316_13	PF11_0406	hypothetical protein	462.62	398.83	0.86
Ks316_16	NULL		1387.62	1419.83	1.02
Ks316_17	PF11_0407	adrenodoxin reductase, putative	611.28	534.16	0.87
Ks316_18	PF11_0408	hypothetical protein	691.28	703.83	1.02
Ks316_19	PF11_0409	hypothetical protein, conserved	629.62	657.83	1.04
Ks316_3	PF11_0405	hypothetical protein, conserved	668.62	618.16	0.92
Ks3180_1	PF11_0282	deoxyuridine 5'-triphosphate nucleotidohydrolase, putative	820.28	813.83	0.99
Ks32_1	NULL		531.95	538.83	1.01
Ks32_6	PF11_0094	hypothetical protein	911.95	827.5	0.91
Ks329_3	PF11_0358	DNA-directed RNA polymerase, beta subunit, putative	718.28	653.5	0.91
Ks331_1	PF11_0374	hypothetical protein	650.95	582.16	0.89
Ks331_5	PF11_0373	hypothetical protein	816.28	827.16	1.01
Ks332_1	PF11_0418	hypothetical protein	575.28	504.16	0.88
Ks3365_1	PF10_0200	hypothetical protein, conserved	612.62	647.16	1.06
Ks341_1	NULL		539.28	475.5	0.88
Ks341_2	PF11_0279	hypothetical protein	613.28	589.83	0.96
Ks342_2	PF11_0034	hypothetical protein	909.28	464.16	0.51
Ks349_10	PF11_0371	hypothetical protein	952.62	968.83	1.02
Ks349_11	PF11_0372	hypothetical protein	735.28	669.16	0.91
Ks349_12	PF11_0373	hypothetical protein	552.95	566.5	1.02
Ks349_9	PF11_0370	hypothetical protein	631.62	582.5	0.92
Ks362_6	PF11_0345	hypothetical protein	619.95	614.16	0.99
Ks363_1	PF11_0319	hypothetical protein	508.28	503.5	0.99
Ks363_2	PF11_0320	hypothetical protein	1871.28	1861.83	0.99
Ks363_4	PF11_0321	hypothetical protein	530.62	574.83	1.08
Ks370_11	PF11_0267	hypothetical protein	633.28	646.5	1.02
Ks370_2	PF11_0268	hypothetical protein	561.95	564.16	1
Ks370_4	PF11_0268	hypothetical protein	1292.28	1102.5	0.85
Ks370_8	NULL		708.95	682.16	0.96
Ks371_8	PF11_0291	hypothetical protein	659.28	744.16	1.13
Ks373_1	PF11_0378	hypothetical protein	544.28	539.5	0.99
Ks375_3	PF11_0048	casein kinase II beta chain, putative	641.95	565.16	0.88
Ks379_2	NULL		979.95	1027.5	1.05
Ks379_3	NULL		1199.95	1138.5	0.95
Ks379_5	PF11_0108	hypothetical protein, conserved	496.95	555.83	1.12
Ks379_8	PF11_0109	hypothetical protein	842.28	735.83	0.87
Ks382_1	PF11_0344	apical membrane antigen 1 precursor	556.95	469.16	0.84
Ks387_1	PF11_0297	hypothetical protein	856.95	779.83	0.91
Ks387_14	NULL		1528.62	1621.5	1.06
Ks387_2	PF11_0296	hypothetical protein	562.62	465.16	0.83
Ks387_5	PF11_0295	farnesyl pyrophosphate synthase, putative	464.62	392.5	0.84
Ks387_8	PF11_0295	farnesyl pyrophosphate synthase, putative	1026.62	959.16	0.93
Ks393_1	PF11_0456	hypothetical protein	697.62	678.83	0.97
Ks396_1	PF11_0151	hypothetical protein	786.62	744.16	0.95
Ks4_10	PF11_0010	rifin	461.28	61.83	0.13
Ks4_14	PF11_0013	stevor, putative, degenerate	900.62	29.83	0.03
Ks4_15	PF11_0014	hypothetical protein	1398.95	370.16	0.26
Ks4_5	PF11_0008	erythrocyte membrane protein 1 (PfEMP1)	249.95	-22.17	-1
Ks41_1	PF11_0174	hypothetical protein	656.28	658.83	1
Ks415_1	PF11_0240	dynein heavy chain, putative	708.95	676.16	0.95
Ks42_1	PF11_0090	hypothetical protein	349.28	369.5	1.06
Ks42_2	PF11_0090	hypothetical protein	694.62	849.5	1.22
Ks42_3	PF11_0089	hypothetical protein	589.28	676.16	1.15
Ks42_4	PF11_0088	hypothetical protein	395.95	458.83	1.16
Ks42_5	NULL		661.28	566.5	0.86
Ks42_6	PF11_0087	Rad51 homolog, putative	570.76	659.17	1.15
Ks423_1	PF11_0329	hypothetical protein	291.62	316.83	1.09
Ks423_3	PF11_0330	hypothetical protein	624.95	644.83	1.03
Ks423_5	NULL		553.62	447.5	0.81
Ks423_6	NULL		1942.28	1930.16	0.99
Ks424_1	NULL		811.62	893.5	1.1
Ks424_11	PF11_0254	hypothetical protein	585.95	611.5	1.04
Ks424_12	PF11_0254	hypothetical protein	901.28	925.5	1.03
Ks424_13	PF11_0255	hypothetical protein	945.95	972.16	1.03
Ks424_14	PF11_0255	hypothetical protein	929.95	840.5	0.9
Ks424_2	PF11_0252	hypothetical protein	1074.28	822.5	0.77
Ks424_5	PF11_0253	hypothetical protein	657.28	775.5	1.18
Ks431_2	PF11_0105	hypothetical protein	906.28	905.5	1
Ks436_2	PF11_0242	asparagine-rich protein	268.28	269.5	1
Ks44_1	PF11_0351	heat shock protein hsp70 homologue	639.62	434.16	0.68
Ks44_10	PF11_0347	hypothetical protein	354.62	349.83	0.99
Ks44_11	PF11_0347	hypothetical protein	436.28	509.5	1.17
Ks44_3	PF11_0350	hypothetical protein	560.62	459.16	0.82
Ks44_5	PF11_0348	hypothetical protein	522.28	531.16	1.02
Ks443_2	PF10_0137	GDP-fucose synthase, putative	798.62	697.83	0.87
Ks446_1	PF10_0138	hypothetical protein	502.62	538.5	1.07
Ks45_1	NULL		1097.62	975.5	0.89
Ks453_3	PF11_0281	hypothetical protein	887.95	800.16	0.9
Ks453_5	PF11_0281	hypothetical protein	485.62	526.5	1.08
Ks465_1	PF11_0203	hypothetical protein	321.28	264.83	0.82
Ks465_2	PF11_0202	clathrin coat assembly protein, putative	568.62	554.16	0.97
Ks466_1	PF11_0432	hypothetical protein	933.28	996.5	1.07
Ks466_3	PF11_0431	membrane skeletal protein, putative	724.95	840.16	1.16
Ks47_1	PF11_0093	hypothetical protein	521.28	573.16	1.1
Ks47_2	NULL		846.28	875.5	1.03
Ks470_1	PF11_0292	hypothetical protein	888.28	802.83	0.9
Ks470_2	PF11_0292	hypothetical protein	390.28	511.16	1.31
Ks470_3	PF11_0293	multiprotein bridging factor type 1, putative	666.95	596.83	0.89
Ks48_12	PF11_0515	rifin	391.28	592.5	1.51
Ks48_16	PF11_0514	hypothetical protein	996.62	700.16	0.7
Ks48_18	PF11_0513	hypothetical protein	661.62	1161.16	1.76
Ks48_2	PF11_0519	rifin	242.28	-8.17	-1
Ks48_3	PF11_0518	rifin, putative,truncated	448.62	77.83	0.17
Ks48_4	PF11_0517	rifin	629.95	4.83	0.01
Ks48_8	PF11_0516	stevor, putative	536.95	117.16	0.22
Ks488_1	PF11_0301	spermidine synthase	626.95	599.5	0.96
Ks488_10	NULL		535.28	548.16	1.02
Ks488_11	PF11_0298	GPI8p transamidase	1028.95	992.83	0.96
Ks488_5	PF11_0301	spermidine synthase	760.95	640.83	0.84
Ks488_7	PF11_0300	hypothetical protein	726.62	617.5	0.85
Ks488_9	PF11_0300	hypothetical protein	1228.95	1036.83	0.84
Ks497_1	PF11_0256	pyruvate dehydrogenase E1 component, alpha subunit, putative	527.28	508.16	0.96
Ks497_2	PF11_0257	ethanolamine kinase, putative	683.62	624.5	0.91
Ks5_1	PF11_0277	hypothetical protein	1307.62	1064.5	0.81
Ks5029_1	PF11_0477	CCAAT-box DNA binding protein subunit B	772.95	852.5	1.1
Ks506_1	PF11_0052	hypothetical protein	1108.28	1021.16	0.92
Ks506_3	NULL		813.95	786.16	0.97
Ks506_6	PF11_0051	phenylalanine -- tRNA ligase, putative	1394.95	1323.16	0.95
Ks506_9	PF11_0050	hypothetical protein	807.62	802.5	0.99
Ks509_1	PF11_0184	DNA mismatch repair protein MLH1, putative	1039.28	956.16	0.92
Ks509_2	PF11_0183	GTP-binding nuclear protein ran/tc4	397.95	305.16	0.77
Ks509_4	PF11_0181	tyrosine --tRNA ligase, putative	542.28	501.5	0.92
Ks509_6	PF11_0180	hypothetical protein	691.62	619.83	0.9
Ks509_7	PF11_0179	hypothetical protein	950.95	797.83	0.84
Ks509_8	PF11_0178	hypothetical protein	867.95	765.83	0.88
Ks51_11	PF11_0218	hypothetical protein	740.28	671.5	0.91
Ks51_12	PF11_0217	hypothetical protein	1230.28	1109.5	0.9
Ks51_2	PF11_0221	hypothetical protein	617.62	605.16	0.98
Ks51_3	PF11_0220	hypothetical protein	921.95	856.83	0.93
Ks51_4	PF11_0220	hypothetical protein	620.43	617.81	1
Ks51_5	NULL		1014.62	953.5	0.94
Ks51_6	PF11_0219	hypothetical protein	479.95	472.5	0.98
Ks51_9	PF11_0218	hypothetical protein	1029.28	1040.5	1.01
Ks510_10	PF11_0381	subtilisin-like protease 2	839.28	729.5	0.87
Ks510_12	PF11_0382	ribosomal protein S9, putative	416.95	320.16	0.77
Ks510_13	PF11_0383	hypothetical protein	514.62	494.83	0.96
Ks510_3	PF11_0379	hypothetical protein	712.95	601.83	0.84
Ks510_6	PF11_0380	hypothetical protein	795.28	720.16	0.91
Ks510_8	PF11_0381	subtilisin-like protease 2	453.95	518.16	1.14
Ks513_1	NULL		578.95	568.83	0.98
Ks532_3	PF11_0307	hypothetical protein	707.62	688.83	0.97
Ks533_1	PF11_0341	hypothetical protein	804.62	725.83	0.9
Ks533_4	PF11_0342	hypothetical protein	464.95	429.5	0.92
Ks539_1	PF11_0433	hypothetical protein	1268.95	1252.83	0.99
Ks54_1	PF11_0035	hypothetical protein	883.62	682.16	0.77
Ks54_4	PF11_0036	hypothetical protein, conserved	1002.95	944.83	0.94
Ks545_1	PF11_0429	hypothetical protein	635.62	616.5	0.97
Ks545_4	PF11_0429	hypothetical protein	956.28	976.16	1.02
Ks545_7	NULL		1170.95	1122.16	0.96
Ks5580_2	PF10_0338	hypothetical protein	897.62	879.16	0.98
Ks5580_5	PF10_0336	hypothetical protein	1005.62	1034.16	1.03
Ks559_1	PF11_0452	hypothetical protein	515.28	562.16	1.09
Ks56_1	PF11_0478	hypothetical protein	620.62	592.5	0.95
Ks56_11	PF11_0480	hypothetical protein	588.95	539.83	0.92
Ks56_14	NULL		909.28	862.5	0.95
Ks56_16	PF11_0481	hypothetical protein	507.95	545.83	1.07
Ks56_17	PF11_0482	hypothetical protein	526.62	527.83	1
Ks56_18	PF11_0483	farnesyltransferase beta subunit, putative	503.95	486.83	0.97
Ks56_22	PF11_0484	hypothetical protein	825.95	826.5	1
Ks56_23	PF11_0484	hypothetical protein	657.28	498.5	0.76
Ks56_24	PF11_0485	hypothetical protein	659.62	670.83	1.02
Ks56_26	NULL		985.95	874.5	0.89
Ks56_27	NULL		644.62	651.83	1.01
Ks56_31	PF11_0486	MAEBL, putative	397.28	403.16	1.01
Ks56_32	PF11_0487	hypothetical protein	1188.62	952.5	0.8
Ks56_33	PF11_0488	hypothetical protein	692.95	638.16	0.92
Ks56_4	PF11_0478	hypothetical protein	701.95	749.16	1.07
Ks56_7	PF11_0479	hypothetical protein	1007.62	948.16	0.94
Ks56_9	NULL		628.28	686.5	1.09
Ks560_5	PF11_0324	hypothetical protein	366.28	348.16	0.95
Ks565_1	PF11_0204	hypothetical protein	1106.28	1005.16	0.91
Ks565_10	PF11_0207	hypothetical protein	433.62	418.83	0.97
Ks565_2	PF11_0205	hypothetical protein	1141.28	1074.5	0.94
Ks565_4	PF11_0206	hypothetical protein	603.95	602.83	1
Ks586_1	PF11_0364	hypothetical protein	431.95	393.5	0.91
Ks586_5	PF11_0363	hypothetical protein	865.62	787.5	0.91
Ks586_6	NULL		514.62	558.5	1.09
Ks586_7	PF11_0362	hypothetical protein	721.95	610.5	0.85
Ks59_1	PF11_0053	PfSNF2L	858.95	715.5	0.83
Ks59_3	PF11_0053	PfSNF2L	820.62	765.83	0.93
Ks592_1	PF11_0313	ribosomal phosphoprotein P0	393.95	449.16	1.14
Ks592_1j	NULL		38.28	44.5	1.16
Ks592_4	PF11_0311	N-acetyl-glucosamine phosphate mutase, putative	587.95	587.5	1
Ks595_1	PF11_0417	hypothetical protein	675.28	657.5	0.97
Ks595_2	PF11_0417	hypothetical protein	1043.28	981.83	0.94
Ks595_4	PF11_0416	myosin heavy chain subunit, putative	609.62	592.5	0.97
Ks601_3	PF11_0264	DNA-dependent RNA polymerase	734.95	664.83	0.9
Ks624_1	PF11_0314	26S protease subunit regulatory subunit 6a, putative	556.28	600.5	1.08
Ks624_12	PF11_0316	hypothetical protein	976.95	881.83	0.9
Ks624_2	PF11_0315	hypothetical protein	1056.28	906.83	0.86
Ks624_4	PF11_0315	hypothetical protein	658.62	603.5	0.92
Ks624_8	PF11_0316	hypothetical protein	847.95	777.83	0.92
Ks625_10	PF11_0426	hypothetical protein	692.28	669.83	0.97
Ks625_11	NULL		581.28	677.16	1.16
Ks625_14	PF11_0425	hypothetical protein	701.95	716.83	1.02
Ks625_2	PF11_0428	hypothetical protein, conserved	532.62	612.83	1.15
Ks625_7	PF11_0427	dolichyl-phosphate b-D-mannosyltransferase, putative	650.62	633.16	0.97
Ks637_1	PF11_0290	hypothetical protein	516.95	509.83	0.99
Ks64_1	PF11_0124	hypothetical protein	824.62	745.83	0.9
Ks64_2	PF11_0124	hypothetical protein	483.95	533.83	1.1
Ks643_2	PF11_0091	hypothetical protein	576.28	585.5	1.02
Ks646_2	PF11_0286	hypothetical protein, conserved	799.62	720.16	0.9
Ks646_5	PF11_0285	hypothetical protein	838.62	881.5	1.05
Ks646_6	PF11_0284	methyltransferase, putative	544.28	586.16	1.08
Ks646_7	PF11_0283	hypothetical protein	725.62	756.5	1.04
Ks66_1	NULL		1887.28	1927.83	1.02
Ks66_13	NULL		438.28	442.5	1.01
Ks66_16	PF11_0471	hypothetical protein	305.95	314.83	1.03
Ks66_2	PF11_0477	CCAAT-box DNA binding protein subunit B	719.62	711.16	0.99
Ks66_3	PF11_0476	hypothetical protein	521.62	575.16	1.1
Ks66_5	PF11_0475	hypothetical protein	850.95	821.16	0.96
Ks66_6	PF11_0474	hypothetical protein, conserved	810.28	800.5	0.99
Ks66_7	PF11_0473	hypothetical protein	732.62	691.83	0.94
Ks664_1	PF11_0072	hypothetical protein	527.28	640.83	1.22
Ks664_3	PF11_0071	RuvB DNA helicase, putative	602.95	584.5	0.97
Ks664_35	PF11_0069	hypothetical protein	816.62	679.83	0.83
Ks664_8	PF11_0070	hypothetical protein	587.28	544.5	0.93
Ks667_1	PF11_0412	Vacuolar ATP synthase subunit F, putative	994.28	856.83	0.86
Ks667_3	PF11_0411	hypothetical protein	927.95	877.83	0.95
Ks667_4	PF11_0410	hypothetical protein	408.95	427.16	1.04
Ks68_12	PF11_0085	hypothetical protein	555.95	611.16	1.1
Ks68_13	PF11_0086	hypothetical protein	945.28	818.83	0.87
Ks692_10	PF11_0101	hypothetical protein	881.62	881.16	1
Ks692_12	PF11_0100	hypothetical protein	517.62	568.5	1.1
Ks692_4	NULL		738.62	797.16	1.08
Ks692_6	PF11_0525	hypothetical protein	527.62	463.16	0.88
Ks692_9	PF11_0525	hypothetical protein	805.95	843.16	1.05
Ks694_2	PF11_0419	hypothetical protein	759.28	648.83	0.85
Ks694_7	PF11_0420	hypothetical protein	465.95	529.83	1.14
Ks71_1	PF11_0127	hypothetical protein	589.28	640.5	1.09
Ks711_3	PF11_0258	co-chaperone GrpE, putative	626.28	529.83	0.85
Ks711_8	PF11_0259	hypothetical protein	611.28	597.83	0.98
Ks72_1	NULL		924.95	799.16	0.86
Ks72_16	PF11_0401	hypothetical protein	538.28	528.16	0.98
Ks72_4	PF11_0397	hypothetical protein, conserved	489.28	443.5	0.91
Ks72_6	PF11_0398	hypothetical protein	938.62	878.5	0.94
Ks72_9	PF11_0399	hypothetical protein	502.62	500.16	1
Ks732_3	PF11_0335	hypothetical protein	1198.95	910.5	0.76
Ks732_4	PF11_0336	hypothetical protein, conserved	885.95	902.16	1.02
Ks75_1	PF11_0047	hypothetical protein	787.62	708.5	0.9
Ks75_10	PF11_0043	60S acidic ribosomal protein p1, putative	450.62	395.16	0.88
Ks75_11	PF11_0042	hypothetical protein	853.28	899.16	1.05
Ks75_13	NULL		640.62	591.5	0.92
Ks75_15	PF11_0040	early transcribed membrane protein 11.2	449.95	458.83	1.02
Ks75_16	PF11_0039	early transcribed membrane protein 11.1	459.62	514.83	1.12
Ks75_18	PF11_0038	hypothetical protein	555.62	635.16	1.14
Ks75_22	PF11_0037	hypothetical protein	435.95	470.5	1.08
Ks75_5	PF11_0046	hypothetical protein	557.62	553.16	0.99
Ks75_7	NULL		446.28	441.83	0.99
Ks75_9	PF11_0044	hypothetical protein	1003.28	973.83	0.97
Ks76_3	PF11_0420	hypothetical protein	826.28	778.16	0.94
Ks76_5	PF11_0420	hypothetical protein	783.62	777.5	0.99
Ks76_7	PF11_0421	hypothetical protein	922.62	950.16	1.03
Ks76_8	PF11_0422	hypothetical protein	1094.28	1037.83	0.95
Ks76_9	PF11_0423	hypothetical protein	344.62	349.16	1.01
Ks783_1	PF11_0269	hypothetical protein	715.95	661.16	0.92
Ks783_2	PF11_0270	threonine -- tRNA ligase, putative	572.28	503.5	0.88
Ks79_1	PF11_0066	caltractin (centrin), putative	848.95	842.16	0.99
Ks79_2	PF11_0066	caltractin (centrin), putative	916.62	742.16	0.81
Ks79_3	PF11_0067	hypothetical protein	766.62	736.5	0.96
Ks79_4	PF11_0068	hypothetical protein, conserved	345.62	382.16	1.11
Ks79_7	PF11_0069	hypothetical protein	968.62	789.5	0.82
Ks8_2	PF11_0200	U2 snRNP auxiliary factor, small subunit, putative	716.95	747.16	1.04
Ks8_4	PF11_0199	hypothetical protein	690.95	781.83	1.13
Ks80_1	PF11_0153	hypothetical protein	523.28	707.16	1.35
Ks808_5	NULL		1268.28	1165.16	0.92
Ks81_2	PF11_0396	Protein phosphatase 2C	653.28	641.16	0.98
Ks818_1	PF11_0338	Aquaglyceroporin	459.43	453.81	0.99
Ks818_2	PF11_0339	hypothetical protein	924.62	848.16	0.92
Ks82_1	NULL		662.28	707.16	1.07
Ks82_3	PF11_0448	hypothetical protein	1205.28	1019.83	0.85
Ks82_4	PF11_0449	hypothetical protein	933.28	950.16	1.02
Ks82_5	PF11_0450	hypothetical protein	795.95	744.83	0.94
Ks82_6	PF11_0451	hypothetical protein	1066.95	907.5	0.85
Ks82_7	NULL		426.62	468.5	1.1
Ks822_2	NULL		1067.28	933.83	0.87
Ks822_5	PF11_0150	hypothetical protein	790.62	908.83	1.15
Ks826_1	PF11_0165	falcipain 2 precursor	456.62	596.5	1.31
Ks826_2	PF11_0166	hypothetical protein	457.28	446.16	0.98
Ks8267_1	PF11_0110	hypothetical protein	466.62	516.16	1.11
Ks828_1	PF11_0385	hypothetical protein	499.95	481.5	0.96
Ks828_3	PF11_0386	30S ribosomal protein S14, putative	416.95	450.5	1.08
Ks83_1	PF11_0434	hypothetical protein	670.28	664.83	0.99
Ks83_12	PF11_0440	hypothetical protein	950.62	906.5	0.95
Ks83_15	PF11_0441	hypothetical protein	602.28	597.5	0.99
Ks83_16	PF11_0442	hypothetical protein	384.62	421.16	1.1
Ks83_17	PF11_0443	hypothetical protein, conserved	434.95	479.16	1.1
Ks83_18	PF11_0445	DNA-directed RNA polymerase I, putative	434.62	423.16	0.97
Ks83_19	NULL		656.76	715.17	1.09
Ks83_3	PF11_0435	hypothetical protein	531.28	522.83	0.98
Ks83_4	PF11_0436	hypothetical protein	768.28	767.5	1
Ks83_5	PF11_0437	hypothetical protein	358.95	372.5	1.04
Ks83_8	PF11_0438	Ribosomal protein, putative	874.62	817.83	0.94
Ks83_9	PF11_0439	hypothetical protein	762.28	643.5	0.84
Ks838_1	PF11_0271	hypothetical protein, conserved	961.62	809.16	0.84
Ks838_3	NULL		875.95	823.5	0.94
Ks838_5	PF11_0272	ribosomal protein S18, putative	454.62	440.16	0.97
Ks848_1	PF11_0389	hypothetical protein	672.28	675.16	1
Ks85_1	NULL		391.28	486.83	1.24
Ks85_10	PF11_0369	hypothetical protein	755.28	646.83	0.86
Ks85_3	PF11_0365	hypothetical protein	602.28	610.16	1.01
Ks85_6	NULL		833.28	873.5	1.05
Ks85_7	PF11_0367	hypothetical protein	508.62	511.5	1.01
Ks85_8	PF11_0368	hypothetical protein	645.95	659.83	1.02
Ks85_9	NULL		1176.95	1034.83	0.88
Ks854_9	PF10_0407	dihydrolipoamide acetyltransferase, putative	705.28	744.83	1.06
Ks86_2	PF11_0343	hypothetical protein, conserved	632.95	560.83	0.89
Ks89_1	PF11_0354	hypothetical protein	697.95	610.16	0.87
Ks89_10	PF11_0357	hypothetical protein	840.76	802.17	0.95
Ks89_2	PF11_0354	hypothetical protein	761.76	817.17	1.07
Ks89_3	NULL		630.62	620.16	0.98
Ks89_7	NULL		773.28	682.5	0.88
Ks89_8	PF11_0356	hypothetical protein	754.62	741.5	0.98
Ks91_2	PF11_0224	circumsporozoite-related antigen	283.95	277.83	0.98
Ks91_3	NULL		421.28	416.83	0.99
Ks91_4	PF11_0223	hypothetical protein	868.28	813.16	0.94
Ks92_1	PF11_0007	erythrocyte membrane protein 1 (PfEMP1)	632.95	65.83	0.1
Ks92_2	PF11_0002	hypothetical protein	2758.28	2869.5	1.04
Ks94_3	NULL		1262.95	1098.16	0.87
Ks94_5	PF11_0074	hypothetical protein	585.62	614.16	1.05
Ks950_1	PF11_0387	hypothetical protein	854.28	922.5	1.08
Ks950_3	PF11_0388	hypothetical protein	586.28	671.5	1.15
Ks97_1	PF11_0191	hypothetical protein	451.76	469.17	1.04
Ks97_10	NULL		496.95	572.83	1.15
Ks97_11	PF11_0195	hypothetical protein	726.95	686.83	0.94
Ks97_12	PF11_0195	hypothetical protein	967.28	921.83	0.95
Ks97_16	PF11_0196	hypothetical protein	788.62	766.16	0.97
Ks97_17	NULL		982.62	1041.83	1.06
Ks97_18	PF11_0197	hypothetical protein	1119.28	921.83	0.82
Ks97_2	PF11_0192	hypothetical protein	829.62	724.5	0.87
Ks97_20	PF11_0198	hypothetical protein, conserved	494.62	507.16	1.03
Ks97_6	PF11_0193	hypothetical protein	371.95	410.5	1.1
Ks97_8	PF11_0193	hypothetical protein	959.95	934.83	0.97
Ks97_9	PF11_0194	hypothetical protein	705.95	698.83	0.99
Ks977_2	PF11_0287	hypothetical protein	715.28	692.5	0.97
Ks98_1	PF11_0528	hypothetical protein	1104.95	951.5	0.86
Ks98_2	PF11_0528	hypothetical protein	420.62	492.83	1.17
Ks98_3	PF11_0528	hypothetical protein	904.95	715.16	0.79
Ks98_4	PF11_0528	hypothetical protein	908.95	732.83	0.81
Ks98_5	PF11_0528	hypothetical protein	1187.95	1123.16	0.95
Ks98_7	PF11_0528	hypothetical protein	850.95	798.5	0.94
L1_1	NULL		15478.62	12758.16	0.82
L1_100	PFL0170w	hypothetical protein	1095.28	1062.83	0.97
L1_101	PFL0175c	hypothetical protein, conserved	783.28	841.16	1.07
L1_102	PFL0180w	cytochrome c1 heme lyase, putative	646.95	615.5	0.95
L1_103	PFL0180w	cytochrome c1 heme lyase, putative	430.95	415.16	0.96
L1_11	PFL0015c	rifin	1698.95	650.83	0.38
L1_15	PFL0020w	erythrocyte membrane protein 1 (PfEMP1)	598.62	63.16	0.11
L1_17	PFL0025c	rifin	834.28	123.16	0.15
L1_21	MAL13P1.354	erythrocyte membrane protein 1 (PfEMP1), pseudogene	385.62	61.5	0.16
L1_28	PFL0035c	octapeptide-repeat antigen, putative	824.28	736.5	0.89
L1_3	NULL		2556.95	1935.83	0.76
L1_31	PFL0040c	hypothetical protein	731.28	723.83	0.99
L1_32	PFL0045c	hypothetical protein	1096.28	1069.16	0.98
L1_39	PFL0055c	protein with DNAJ domain (resa-like), putative	742.62	657.5	0.89
L1_42	PFL0060w	hypothetical protein	934.95	910.5	0.97
L1_43	PFL0065w	hypothetical protein	1298.28	1128.83	0.87
L1_45	PFL0070c	hypothetical protein	645.62	593.16	0.92
L1_46	NULL		456.62	530.16	1.16
L1_47	PFL0075w	XPA binding protein 1, putative	480.95	473.83	0.99
L1_48	PFL0080c	serine/threonine-protein kinase Nek1, putative	1788.62	1676.5	0.94
L1_49	PFL0085c	hypothetical protein	635.28	550.5	0.87
L1_52	PFL0090c	hypothetical protein	570.28	645.5	1.13
L1_53	PFL0095c	hypothetical protein	484.28	399.16	0.82
L1_56	PFL0100c	ATP dependent RNA helicase, putative	954.95	912.5	0.96
L1_62	PFL0105w	hypothetical protein	285.62	269.16	0.94
L1_63	PFL0110c	PfmpC	764.28	660.5	0.86
L1_66	PFL0115w	hypothetical protein	529.95	508.5	0.96
L1_69	PFL0115w	hypothetical protein	1689.62	1736.83	1.03
L1_7	PFL0005w	erythrocyte membrane protein 1 (PfEMP1)	682.95	72.5	0.11
L1_70	PFL0115w	hypothetical protein	661.95	676.5	1.02
L1_72	PFL0115w	hypothetical protein	964.28	943.16	0.98
L1_77	PFL0115w	hypothetical protein	807.28	866.5	1.07
L1_79	NULL		1026.62	937.16	0.91
L1_80	PFL0115w	hypothetical protein	988.95	1015.16	1.03
L1_81	PFL0115w	hypothetical protein	597.95	562.5	0.94
L1_82	PFL0115w	hypothetical protein	656.95	599.5	0.91
L1_83	NULL		611.95	670.5	1.1
L1_85	PFL0125c	hypothetical protein	714.28	665.83	0.93
L1_87	PFL0130c	hypothetical protein, conserved	757.28	710.5	0.94
L1_89	NULL		1474.95	1389.16	0.94
L1_90	NULL		754.28	738.16	0.98
L1_92	PFL0130c	hypothetical protein, conserved	1059.28	872.83	0.82
L1_94	PFL0135w	hypothetical protein	929.28	872.83	0.94
L1_95	PFL0145c	high mobility group protein	348.28	343.5	0.99
L1_96	PFL0150w	origin recognition complex 1 protein	401.28	368.5	0.92
L1_97	PFL0155c	hypothetical protein	1001.62	936.83	0.94
L1_98	PFL0160w	hypothetical protein	468.28	437.83	0.93
L1_99	PFL0165c	hypothetical protein	993.28	897.5	0.9
L2_1	PFL0195w	hypothetical protein	646.95	618.5	0.96
L2_10	PFL0225c	hypothetical protein	608.62	610.83	1
L2_101	PFL0400w	50S ribosomal protein L29, putative	579.28	584.16	1.01
L2_104	PFL0405w	hypothetical protein	731.62	711.5	0.97
L2_106	PFL0410w	hypothetical protein	521.95	539.83	1.03
L2_109	PFL0420w	hypothetical protein	839.62	774.5	0.92
L2_110	PFL0425c	hypothetical protein	1203.93	1043.31	0.87
L2_114	PFL0430w	tim10 homologue, putative	427.28	373.16	0.87
L2_117	PFL0440c	hypothetical protein	882.28	806.5	0.91
L2_118	PFL0445w	hypothetical protein	1199.62	1208.5	1.01
L2_12	PFL0230w	hypothetical protein	1284.28	1325.83	1.03
L2_120	PFL0450c	hypothetical protein	368.28	436.5	1.19
L2_123	PFL0455c	hypothetical protein	787.28	767.5	0.97
L2_126	NULL		4879.28	4758.16	0.98
L2_127	NULL		1320.28	1191.83	0.9
L2_131	PFL0470w	hypothetical protein	708.62	698.16	0.99
L2_135	NULL		1157.62	1315.5	1.14
L2_136	PFL0480w	porphobilinogen deaminase, putative	715.95	692.5	0.97
L2_139	PFL0485w	hypothetical protein	451.95	433.5	0.96
L2_140	PFL0490c	hypothetical protein	1175.95	1145.83	0.97
L2_146	PFL0500w	50S ribosomal protein L1, putative	1289.95	1217.16	0.94
L2_147	PFL0505c	hypothetical protein	628.28	584.83	0.93
L2_148	PFL0510c	hypothetical protein	855.62	842.5	0.98
L2_149	PFL0515w	hypothetical protein	767.95	696.83	0.91
L2_15	PFL0250w	hypothetical protein	1569.95	1579.16	1.01
L2_150	PFL0520c	hypothetical protein	800.62	727.83	0.91
L2_153	PFL0530c	hypothetical protein	1340.95	1215.83	0.91
L2_154	PFL0525w	hypothetical protein	1240.62	1079.83	0.87
L2_155	PFL0535c	hypothetical protein	953.62	807.83	0.85
L2_158	PFL0540w	mannosyltransferase, putative	814.95	936.83	1.15
L2_161	PFL0545w	kinesin-related protein, putative	1052.28	1082.83	1.03
L2_163	PFL0545w	kinesin-related protein, putative	800.95	829.5	1.04
L2_166	PFL0555c	hypothetical protein	396.28	432.5	1.09
L2_17	PFL0255c	uga suppressor tRNA-associated antigenic protein, putative	580.62	476.5	0.82
L2_172	NULL		1040.95	1189.5	1.14
L2_175	NULL		303.62	274.5	0.9
L2_176	PFL0565w	heat shock protein DNAJ homologue Pfj4	1015.95	862.16	0.85
L2_180	PFL0570c	hypothetical protein	414.95	416.5	1
L2_182	PFL0575w	hypothetical protein	821.28	667.83	0.81
L2_184	PFL0580w	DNA replication licensing factor mcm5, putative	509.28	403.5	0.79
L2_185	NULL		1076.95	995.83	0.92
L2_187	PFL0585w	PfpUB Plasmodium falciparum polyubiquitin	932.95	1013.16	1.09
L2_188	PFL0590c	p-type ATPase, putative	396.62	382.5	0.96
L2_190	PFL0595c	glutathione peroxidase	715.28	565.83	0.79
L2_192	PFL0600w	hypothetical protein	621.62	715.5	1.15
L2_193	PFL0605c	hypothetical protein	664.28	662.83	1
L2_194	PFL0610w	hypothetical protein	652.95	619.5	0.95
L2_195	PFL0610w	hypothetical protein	667.28	663.83	0.99
L2_196	PFL0610w	hypothetical protein	718.62	709.5	0.99
L2_198	PFL0610w	hypothetical protein	578.95	570.5	0.99
L2_199	PFL0615w	hypothetical protein	611.95	584.83	0.96
L2_20	PFL0260c	hypothetical protein	870.62	771.5	0.89
L2_200	PFL0620c	choline transporter	672.62	589.83	0.88
L2_201	PFL0625c	eukaryotic translation initiation factor 3 subunit 10, putative	201.62	265.16	1.32
L2_202	PFL0630w	iron-sulfur subunit of succinate dehydrogenase	515.62	517.5	1
L2_203	PFL0635c	bromodomain protein, putative	826.62	763.16	0.92
L2_207	PFL0650c	hypothetical protein	542.62	489.16	0.9
L2_210	PFL0655w	hypothetical protein	1067.28	932.5	0.87
L2_212	PFL0660w	dynein light chain 1, putative	480.95	436.16	0.91
L2_213	PFL0665c	RNA polymerase subunit 8c, putative	761.28	678.5	0.89
L2_215	PFL0670c	Bi-functional aminoacyl-tRNA synthetase, putative	250.95	292.5	1.17
L2_216	PFL0675c	hypothetical protein	707.95	599.16	0.85
L2_218	PFL0680c	hypothetical protein	402.62	447.5	1.11
L2_220	NULL		1300.95	1323.16	1.02
L2_224	PFL0685w	hypothetical protein	765.28	681.5	0.89
L2_226	PFL0690c	hypothetical protein	618.62	613.16	0.99
L2_228	PFL0695c	geranylgeranyl transferase type2 beta subunit, putative	696.62	617.83	0.89
L2_23	PFL0265w	hypothetical protein	582.28	582.83	1
L2_231	NULL		623.95	620.83	1
L2_233	PFL0700w	hypothetical protein	750.95	557.16	0.74
L2_235	PFL0705c	adrenodoxin-type ferredoxin, putative	283.28	294.83	1.04
L2_237	PFL0710w	hypothetical protein	858.28	738.16	0.86
L2_238	PFL0715w	hypothetical protein	727.95	728.5	1
L2_246	PFL0720w	hypothetical protein	847.62	894.83	1.06
L2_247	PFL0725w	thioredoxin peroxidase	540.28	479.83	0.89
L2_248	PFL0730w	hypothetical protein	518.28	583.16	1.13
L2_253	PFL0745c	hypothetical protein	382.28	430.83	1.13
L2_259	PFL0755c	hypothetical protein	738.62	667.5	0.9
L2_265	PFL0765w	hypothetical protein	555.62	573.5	1.03
L2_267	PFL0770w	seryl-tRNA synthetase, putative	776.62	646.5	0.83
L2_268	PFL0775w	hypothetical protein	987.28	836.83	0.85
L2_270	PFL0780w	glycerol-3-phosphate dehydrogenase, putative	464.95	409.5	0.88
L2_276	PFL0785c	signal recognition particle 19 kd protein, putative	542.62	563.5	1.04
L2_277	PFL0790w	hypothetical protein	1105.28	939.5	0.85
L2_279	NULL		1222.95	1095.5	0.9
L2_28	PFL0270c	hypothetical protein	262.95	257.83	0.98
L2_280	PFL0795c	hypothetical protein	786.28	804.5	1.02
L2_283	PFL0800c	hypothetical protein	685.95	566.16	0.83
L2_284	PFL0805w	hypothetical protein	761.62	785.5	1.03
L2_3	NULL		862.95	851.5	0.99
L2_30	PFL0275w	hypothetical protein	350.95	380.83	1.09
L2_31	NULL		475.28	431.5	0.91
L2_34	NULL		477.95	478.16	1
L2_35	PFL0280c	hypothetical protein	403.62	420.5	1.04
L2_36	PFL0285w	glyoxalase II family protein, putative	758.62	829.16	1.09
L2_37	PFL0290w	hypothetical protein	611.28	530.83	0.87
L2_40	PFL0290w	hypothetical protein	741.95	677.5	0.91
L2_44	PFL0295c	hypothetical protein, conserved	1185.95	1075.83	0.91
L2_48	PFL0300c	phosphoesterase, putative	662.62	655.5	0.99
L2_49	PFL0305c	hypothetical protein	663.95	609.83	0.92
L2_51	PFL0305c	hypothetical protein	682.62	672.16	0.98
L2_53	PFL0305c	hypothetical protein	1321.62	1192.83	0.9
L2_55	PFL0310c	eukaryotic translation initiation factor 3 subunit 8, putative	310.95	398.5	1.28
L2_57	PFL0315c	hypothetical protein	1430.62	967.5	0.68
L2_58	PFL0320w	hypothetical protein	732.95	733.83	1
L2_59	PFL0325w	hypothetical protein	614.28	613.83	1
L2_60	PFL0330c	DNA-directed RNA polymerase III subunit, putative	744.28	668.16	0.9
L2_62	PFL0335c	eukaryotic translation initiation factor 5, putative	395.28	392.5	0.99
L2_63	PFL0340w	hypothetical protein	867.62	786.16	0.91
L2_64	PFL0345w	hypothetical protein	722.95	680.5	0.94
L2_68	PFL0350c	hypothetical protein	1028.95	858.83	0.83
L2_7	PFL0200c	hypothetical protein	1030.62	974.16	0.95
L2_70	PFL0350c	hypothetical protein	533.95	551.5	1.03
L2_72	PFL0355c	hypothetical protein	565.62	545.16	0.96
L2_73	PFL0360c	hypothetical protein	740.95	657.16	0.89
L2_76	PFL0370w	hypothetical protein	706.28	578.16	0.82
L2_8	PFL0205w	hypothetical protein	1060.62	1019.5	0.96
L2_80	PFL0375w	hypothetical protein	683.28	706.5	1.03
L2_81	PFL0380c	tRNA delta(2)-isopentenylpyrophosphate transferase, putative	1321.62	1167.16	0.88
L2_84	PFL0385c	blood stage antigen 41-3 precursor	511.28	537.83	1.05
L2_9	PFL0210c	eukaryotic initiation factor 5a, putative	528.95	449.5	0.85
L2_97	PFL0390c	hypothetical protein	795.62	704.5	0.89
L2_98	PFL0395c	hypothetical protein	999.28	958.16	0.96
L3_1	PFL0815w	DNA-binding chaperone, putative	863.95	850.83	0.98
L3_13	NULL		948.95	802.5	0.85
L3_14	PFL0845w	hypothetical protein	907.28	898.83	0.99
L3_15	PFL0855c	hypothetical protein	851.62	671.5	0.79
L3_19	PFL0860c	hypothetical protein, conserved	1293.62	1056.5	0.82
L3_2	PFL0820c	hypothetical protein	664.62	654.83	0.99
L3_22	PFL0865w	hypothetical protein	1140.95	1011.5	0.89
L3_25	NULL		687.28	696.5	1.01
L3_29	PFL0870w	hypothetical protein	743.28	743.83	1
L3_3	PFL0825c	hypothetical protein	817.28	724.5	0.89
L3_34	PFL0875w	hypothetical protein	1375.62	1383.83	1.01
L3_35	PFL0880c	hypothetical protein	798.95	762.83	0.95
L3_38	PFL0885w	hypothetical protein	253.95	265.83	1.05
L3_6	PFL0830w	hypothetical protein	1156.62	1079.5	0.93
L3_7	PFL0835w	GTP-binding protein, putative	320.95	280.5	0.87
L3_9	PFL0835w	GTP-binding protein, putative	565.28	586.16	1.04
M1020_1	PF13_0124	hypothetical protein, conserved	856.62	791.16	0.92
M10202_11	NULL		1452.62	1349.83	0.93
M10202_2	MAL13P1.103	hypothetical protein	533.95	681.5	1.28
M10202_5	MAL13P1.103	hypothetical protein	561.28	509.16	0.91
M10202_9	MAL13P1.103	hypothetical protein	996.28	883.5	0.89
M1042_1	PF13_0337	hypothetical protein	752.28	714.16	0.95
M1042_2	MAL13P1.319	hypothetical protein	442.62	441.16	1
M1042_7	NULL		921.95	821.16	0.89
M10432_1	PF13_0033	26S proteasome regulatory subunit, putative	938.62	885.83	0.94
M10576_1	NULL		411.93	425.81	1.03
M10970_3	MAL13P1.33	hypothetical protein	632.95	688.5	1.09
M1102_1	PF13_0287	adenylosuccinate synthetase	393.28	456.5	1.16
M11064_1	MAL13P1.234	hypothetical protein	1139.62	1219.83	1.07
M11064_4	PF13_0245	hypothetical protein	1109.28	1114.83	1.01
M11064_5	PF13_0246	hypothetical protein	1281.95	1025.5	0.8
M11356_1	MAL13P1.95	ferredoxin	465.95	464.5	1
M11356_2	MAL13P1.94	hypothetical protein	678.28	657.5	0.97
M11356_4	NULL		1092.62	1079.5	0.99
M11356_5	MAL13P1.92	40S ribosomal protein S15, putative	571.62	460.16	0.81
M11377_1	PF13_0231	hypothetical protein	599.95	599.83	1
M11377_3	PF13_0232	Casein kinase II regulatory subunit, putative	498.95	465.83	0.93
M11581_1	MAL13P1.32	hypothetical protein	768.28	756.16	0.98
M11919_1	PF14_0425	fructose-bisphosphate aldolase	870.95	693.83	0.8
M12190_1	PF13_0052	ribosomal RNA methyltransferase, putative	335.95	361.83	1.08
M12190_2	PF13_0051	snornp protein gar1 homologue, putative	660.62	591.83	0.9
M12190_5	NULL		1511.28	1402.16	0.93
M1222_1	MAL13P1.323	hypothetical protein	575.95	626.83	1.09
M12359_1	PF13_0335	hypothetical protein	596.62	527.16	0.88
M12387_1	NULL		1598.62	1514.5	0.95
M1254_1	MAL13P1.266	hypothetical protein	388.95	356.83	0.92
M1254_2	PF13_0272	thioredoxin-related protein, putative	708.95	632.5	0.89
M12568_1	PF13_0103	hypothetical protein	491.28	486.5	0.99
M126_11	NULL		868.95	846.16	0.97
M126_2	MAL13P1.83	hypothetical protein	149.95	105.5	0.7
M126_4	MAL13P1.83	hypothetical protein	326.28	263.83	0.81
M126_9	MAL13P1.84	protein kinase, putative	804.95	682.5	0.85
M12812_1	PF13_0145	hypothetical malaria antigen	748.28	687.16	0.92
M12812_3	PF13_0144	oxidoreductase, putative	419.62	406.5	0.97
M12812_5	PF13_0143	phosphoribosylpyrophosphate synthetase	755.95	669.5	0.89
M12812_6	PF13_0142	u6 snRNA-associated sm-like protein, putative	489.95	520.16	1.06
M12812_7	PF13_0141	L-lactate dehydrogenase	623.95	507.5	0.81
M12883_6	PF13_0244	Pfsec61	675.95	617.5	0.91
M12963_1	PF13_0080	hypothetical protein	549.62	527.5	0.96
M13032_1	NULL		613.95	601.5	0.98
M13314_1	MAL13P1.26	hypothetical protein	1251.62	1142.5	0.91
M13316_1	NULL		1269.95	1133.16	0.89
M13360_3	PF13_0084	ubiquitin-like protein, putative	277.62	239.16	0.86
M13360_5	NULL		835.62	745.83	0.89
M1343_2	MAL13P1.76	hypothetical protein	430.28	361.83	0.84
M13642_1	PFL1970w	VAR pseudogene	108.43	12.81	0.12
M13713_4	NULL		589.62	544.16	0.92
M14_1	PF13_0293	hypothetical protein	976.28	936.5	0.96
M14163_1	PF13_0357	hypothetical protein	111.62	104.83	0.94
M14163_2	PF13_0358	mitochondrial import inner membrane translocase, putative	425.95	436.5	1.02
M14235_1	MAL13P1.43	hypothetical protein	806.95	842.83	1.04
M14235_3	PF13_0049	60S ribosomal protein L24, putative	578.95	584.16	1.01
M14415_2	MAL13P1.42	hypothetical protein	488.28	491.16	1.01
M15018_1	PF14_0075	plasmepsin, putative	711.28	550.16	0.77
M15127_1	PF13_0086	hypothetical protein	686.95	548.83	0.8
M15459_3	PF14_0664	biotin carboxylase subunit of  acetyl CoA carboxylase, putative	849.95	875.16	1.03
M15567_2	NULL		503.28	538.16	1.07
M15633_1	PFL1690w	hypothetical protein	656.95	594.16	0.9
M15752_2	MAL13P1.238	hypothetical protein	1017.62	844.5	0.83
M15752_5	PF13_0253	ethanolamine-phosphate cytidylyltransferase, putative	576.62	461.16	0.8
M15786_2	PF13_0265	hypothetical protein	731.62	676.83	0.93
M15943_1	PF14_0589	valine - tRNA ligase, putative	417.62	404.5	0.97
M1595_2	PF13_0076	hypothetical protein	743.95	692.83	0.93
M16188_1	NULL		534.62	590.5	1.1
M16243_1	NULL		496.28	497.16	1
M16243_2	PF13_0269	glycerol kinase, putative	747.62	605.83	0.81
M16281_2	MAL13P1.28	hypothetical protein	710.95	698.16	0.98
M16285_3	NULL		715.28	1200.5	1.68
M16407_3	PF13_0097	hypothetical protein	1057.62	964.83	0.91
M16407_5	PF13_0098	hypothetical protein	1052.95	964.16	0.92
M1661_1	MAL13P1.63	Plasmodium falciparum asparagine-rich protein	565.28	573.5	1.01
M16622_2	MAL13P1.118	cAMP-specific 3',5'-cyclic phosphodiesterase 4D, putative	2137.62	2024.16	0.95
M16622_6	MAL13P1.118	cAMP-specific 3',5'-cyclic phosphodiesterase 4D, putative	680.62	551.83	0.81
M16853_1	PF14_0276	ribosomal protein L15, putative	811.95	658.83	0.81
M16857_1	PF14_0070	hypothetical protein	441.28	398.83	0.9
M1688_1	MAL13P1.83	hypothetical protein	1643.62	1393.5	0.85
M17049_2	MAL13P1.79	hypothetical protein	655.62	576.83	0.88
M17049_4	NULL		526.28	510.16	0.97
M17181_1	MAL13P1.349	hypothetical protein	537.95	670.83	1.25
M17230_1	PF13_0261	ATP binding protein, putative	717.28	694.83	0.97
M17230_2	NULL		1427.95	1514.5	1.06
M17275_1	PF13_0356	hypothetical protein	926.28	917.16	0.99
M17327_1	NULL		578.62	657.16	1.14
M17691_2	PF13_0187	hypothetical protein	639.95	596.83	0.93
M1774_1	PF13_0323	binding protein, putative	1144.62	1092.5	0.95
M18079_3	MAL13P1.119	cAMP-specific 3',5'-cyclic phosphodiesterase 4B, putative	1790.95	1637.5	0.91
M18079_4	MAL13P1.119	cAMP-specific 3',5'-cyclic phosphodiesterase 4B, putative	3125.95	2739.5	0.88
M18079_5	MAL13P1.120	splicing factor, putative	794.62	650.16	0.82
M18376_1	PF14_0200	hypothetical protein	702.95	776.83	1.11
M18377_2	NULL		765.62	44.83	0.06
M1840_1	PF13_0216	hypothetical protein	781.62	761.16	0.97
M1840_2	NULL		668.28	618.5	0.93
M18539_2	MAL13P1.351	hypothetical protein	817.62	926.83	1.13
M1886_1	MAL13P1.156	hypothetical protein	1542.62	1444.83	0.94
M18869_1	PF13_0184	hypothetical protein	850.95	737.16	0.87
M18924_1	PF13_0166	protein kinase, putative	211.88	275.53	1.3
M18924_15	PF13_0167	hypothetical protein	1681.95	1626.5	0.97
M18924_16	MAL13P1.167	signal peptidase, putative	1877.28	1834.16	0.98
M18924_17	MAL13P1.167	signal peptidase, putative	1093.62	960.5	0.88
M18924_18	PF13_0168	hypothetical protein	804.95	748.83	0.93
M18924_2	PF13_0165	hypothetical protein	696.28	783.83	1.13
M18924_4	NULL		942.28	910.83	0.97
M18924_9	MAL13P1.166	helicase, putative	1046.62	864.16	0.83
M19188_2	MAL13P1.209	60S ribosomal subunit porotein L18, putative	466.95	419.83	0.9
M19188_5	PF13_0225	hypothetical protein	1006.62	996.83	0.99
M19188_9	MAL13P1.210	hypothetical protein	713.62	693.83	0.97
M19559_4	MAL13P1.75	hypothetical protein	552.95	645.83	1.17
M196_2	PF13_0343	hypothetical protein	475.95	521.16	1.09
M196_4	MAL13P1.327	Ribosomal protein S17 homologue, putative	462.95	479.83	1.04
M196_6	PF13_0342	hypothetical protein	577.62	639.16	1.11
M196_7	MAL13P1.326	ferrochelatase, putative	1343.28	1337.16	1
M196_8	PF13_0341	DNA-directed RNA polymerase 2, putative	670.95	602.5	0.9
M1962_1	MAL13P1.178	hypothetical protein	639.62	696.5	1.09
M19791_1	MAL13P1.178	hypothetical protein	748.62	729.5	0.97
M19895_2	NULL		1095.62	329.5	0.3
M19950_1	NULL		1253.95	1197.5	0.95
M20060_1	MAL13P1.105	hypothetical protein	740.95	712.83	0.96
M20116_2	NULL		549.62	575.5	1.05
M20186_2	NULL		575.95	-4.84	-1
M20208_1	PF13_0188	hypothetical protein	833.28	698.83	0.84
M20989_1	PF13_0157	ribose-phosphate pyrophosphokinase, putative	571.28	543.5	0.95
M21368_1	MAL13P1.212	hypothetical protein	685.95	683.5	1
M21368_2	MAL13P1.212	hypothetical protein	659.95	693.16	1.05
M21368_3	MAL13P1.212	hypothetical protein	736.95	704.5	0.96
M21439_1	PF13_0247	transmission blocking target antigen precursor	1114.95	912.16	0.82
M21439_2	PF13_0248	pf47	574.55	542.16	0.94
M21508_2	NULL		2221.62	2140.16	0.96
M21508_6	MAL13P1.281	glutamate--tRNA ligase, putative	937.55	797.66	0.85
M2157_1	PF13_0055	FYVE zinc finger protein, putative	638.62	535.83	0.84
M21626_4	PF13_0191	hypothetical protein	424.28	230.5	0.54
M21665_1	PF13_0062	clathrin-adaptor medium chain, putative	271.28	255.83	0.94
M21665_2	PF13_0063	26S proteasome regulatory subunit 7, putative	602.95	582.5	0.97
M21780_2	MAL13P1.249	hypothetical protein	784.62	698.16	0.89
M21780_3	PF13_0259	cytidine and deoxycytidylate deaminase family, putative	427.28	406.83	0.95
M21780_4	NULL		1205.62	1082.16	0.9
M21780_7	PF13_0258	sexual stage-specific protein kinase	842.95	723.16	0.86
M21855_1	PF13_0241	hypothetical protein	657.62	629.16	0.96
M21954_1	MAL13P1.295	hypothetical protein	831.62	762.5	0.92
M22143_2	NULL		1052.28	859.83	0.82
M22193_10	PF13_0331	hypothetical protein, conserved	594.95	588.83	0.99
M22193_2	PF13_0329	hypothetical protein	841.95	826.5	0.98
M22193_4	MAL13P1.309	hypothetical protein	805.62	681.5	0.85
M22193_8	PF13_0330	ATP-dependent DNA helicase, putative	849.95	792.83	0.93
M22193_9	NULL		1121.28	1121.16	1
M22451_2	MAL13P1.350	hypothetical protein	1058.62	923.16	0.87
M22455_1	PF13_0010	Gbph2	3197.28	2402.83	0.75
M22545_1	PF13_0229	IRP-like protein	802.95	748.83	0.93
M22545_2	NULL		456.62	445.83	0.98
M22662_1	PF13_0201	sporozoite surface protein 2	745.28	614.16	0.82
M22678_1	MAL13P1.39	hypothetical protein	1166.28	1214.5	1.04
M22678_3	MAL13P1.39	hypothetical protein	836.62	720.5	0.86
M22760_1	PF14_0672	cyclic nucleotide phosphodiesterase, putative	683.95	679.83	0.99
M2305_1	PF13_0078	hypothetical protein	679.95	650.83	0.96
M23273_2	MAL13P1.113	hypothetical protein	794.95	710.16	0.89
M23550_1	PF13_0193	MSP7-like protein	561.62	585.16	1.04
M23550_4	PF13_0194	hypothetical protein	1205.62	1112.83	0.92
M23550_5	MAL13P1.174	MSP7-like protein	608.62	637.83	1.05
M23550_7	PF13_0196	MSP7-like protein	788.95	735.5	0.93
M23823_3	PF14_0124	actin II	480.28	447.83	0.93
M2394_2	PF13_0116	hypothetical protein	638.95	640.16	1
M24104_1	PF13_0348	hypothetical protein	608.28	624.83	1.03
M24235_1	PF13_0012	hypothetical protein	579.28	632.83	1.09
M24315_1	MAL13P1.261	hypothetical protein	938.28	928.83	0.99
M24561_15	PF13_0147	hypothetical protein	544.28	538.16	0.99
M24561_16	MAL13P1.143	hypothetical protein	464.28	514.83	1.11
M24561_19	MAL13P1.142	hypothetical protein	1377.28	1187.5	0.86
M24561_22	MAL13P1.141	hypothetical protein	586.28	600.16	1.02
M24561_24	MAL13P1.140	hypothetical protein	786.95	773.5	0.98
M24561_3	MAL13P1.144	hypothetical protein	788.62	765.16	0.97
M24561_9	MAL13P1.144	hypothetical protein	686.28	803.5	1.17
M24602_1	PF13_0203	hypothetical protein	178.62	187.16	1.05
M24889_1	PF13_0228	40S ribosomal subunit protein S6, putative	433.95	382.16	0.88
M24933_19	MAL13P1.246	hypothetical protein	386.28	425.5	1.1
M24933_22	MAL13P1.246	hypothetical protein	564.28	541.5	0.96
M24933_4	PF13_0257	glutamate--tRNA ligase	758.62	676.16	0.89
M24933_5	MAL13P1.248	nucleoside diphospahte hydrolase	896.28	840.83	0.94
M24933_9	MAL13P1.247	hypothetical protein	568.28	635.83	1.12
M25032_1	MAL13P1.44	protein phosphatase 2c-like protein, putative	832.62	685.5	0.82
M25032_3	MAL13P1.45	hypothetical protein, conserved	295.62	296.16	1
M2511_2	MAL13P1.54	hypothetical protein, conserved	872.62	831.16	0.95
M2511_3	PF13_0060	hypothetical protein	571.62	633.83	1.11
M2511_7	PF13_0061	ATP synthase gamma chain, mitochondrial precursor, putative	522.28	447.16	0.86
M25344_2	MAL13P1.315	hypothetical protein	676.62	738.16	1.09
M25683_1	PF14_0078	HAP protein	636.62	567.83	0.89
M25771_1	PF14_0541	V-type H(+)-translocating pyrophosphatase, putative	503.95	405.5	0.8
M25872_1	PF13_0286	methyltransferase, putative	469.28	507.83	1.08
M25872_4	MAL13P1.271	vATPase, putative	596.62	549.83	0.92
M25872_5	MAL13P1.271	vATPase, putative	712.62	686.16	0.96
M25872_6	NULL		1509.62	1238.16	0.82
M2604_2	NULL		908.28	831.83	0.92
M26051_1	PF13_0270	hypothetical protein	644.95	602.5	0.93
M26091_1	PF13_0308	DNA helicase	576.62	574.5	1
M26091_3	PF13_0309	hypothetical protein	922.62	747.5	0.81
M2610_1	PF13_0058	hypothetical protein	608.62	754.16	1.24
M2610_3	PF13_0057	Rab5B protein	746.28	702.5	0.94
M26214_1	MAL13P1.61	hypothetical protein	704.28	714.16	1.01
M26245_1	MAL13P1.298	hypothetical protein	372.95	360.5	0.97
M26245_2	PF13_0317	hypothetical protein	882.95	1071.83	1.21
M26245_3	PF13_0318	hypothetical protein, conserved	456.62	469.16	1.03
M26245_5	PF13_0318	hypothetical protein, conserved	547.95	543.5	0.99
M26245_8	MAL13P1.299	hypothetical protein, conserved	987.95	1096.16	1.11
M26245_9	MAL13P1.300	hypothetical protein	335.62	386.83	1.15
M26251_1	PF14_0572	hypothetical protein	1251.05	964.16	0.77
M26257_1	NULL		208.38	181.03	0.87
M26734_1	PF13_0023	DNA-directed RNA polymerase 2, putative	818.62	647.5	0.79
M26739_1	MAL13P1.19	hypothetical protein	586.28	576.16	0.98
M26746_1	PF13_0104	hypothetical protein	1793.28	1303.83	0.73
M26914_4	MAL13P1.264	hypothetical protein	757.28	713.5	0.94
M26914_8	PF13_0271	ABC transporter, putative	897.05	726.16	0.81
M27095_1	PF14_0040	hypothetical protein	620.62	573.83	0.92
M27363_1	PF14_0287	hypothetical protein	604.95	488.83	0.81
M27404_1	PF13_0029	hypothetical protein	777.28	698.83	0.9
M27955_1	MAL13P1.157	hypothetical protein	688.95	667.16	0.97
M28007_3	MAL13P1.35	u1 small nuclear ribonucleoprotein a, putative	711.95	580.83	0.82
M28249_5	PF13_0001	erythrocyte membrane protein 1 (PfEMP1)	768.62	69.16	0.09
M28331_2	PF13_0220	hypothetical protein	655.95	731.83	1.12
M2905_2	PF13_0016	methyl transferase-like protein, putative	751.28	634.5	0.84
M29079_1	PF13_0021	small heat shock protein, putative	478.95	516.16	1.08
M29079_3	PF13_0020	hypothetical protein	834.95	710.16	0.85
M29079_4	MAL13P1.24	hypothetical protein	862.95	770.83	0.89
M2931_1	PF13_0322	falcilysin	769.62	731.5	0.95
M2931_3	MAL13P1.303	polyadenylate binding protein, putative	1625.62	1530.5	0.94
M29405_1	MAL13P1.225	thioredoxin, putative	463.62	514.5	1.11
M29414_1	PF13_0156	proteasome subunit beta type 7 precursor, putative	730.62	692.5	0.95
M29456_12	MAL13P1.146	AMP deaminase, putative	730.62	716.16	0.98
M29456_2	MAL13P1.146	AMP deaminase, putative	747.95	626.16	0.84
M29456_3	MAL13P1.146	AMP deaminase, putative	651.28	610.16	0.94
M29456_8	MAL13P1.146	AMP deaminase, putative	508.95	401.83	0.79
M29567_1	MAL13P1.105	hypothetical protein	858.95	760.5	0.89
M29681_1	PF13_0185	histone h3, putative	858.28	743.5	0.87
M29747_1	MAL13P1.345	hypothetical protein	536.28	594.5	1.11
M29816_1	PFE0780w	hypothetical protein	956.28	819.5	0.86
M29861_1	PF13_0031	hypothetical protein	789.28	696.16	0.88
M29861_2	PF13_0031	hypothetical protein	672.62	612.5	0.91
M30027_1	PF13_0254	hypothetical protein	632.28	599.16	0.95
M30184_1	PFI0055c	rifin	1407.28	592.5	0.42
M30262_1	PFL2565w	hypothetical protein	907.28	-1.17	0
M30664_1	PF13_0039	hypothetical protein	645.95	580.83	0.9
M30810_1	PF13_0186	hypothetical protein	664.95	527.5	0.79
M30813_1	MAL13P1.102	hypothetical protein	960.28	939.83	0.98
M30813_2	NULL		526.28	547.83	1.04
M30813_3	PF13_0102	DNAJ-like Sec63 homologue	659.95	730.16	1.11
M31010_2	NULL		586.95	533.5	0.91
M31010_4	NULL		702.62	729.5	1.04
M31208_1	NULL		756.62	715.5	0.95
M31208_11	NULL		611.95	591.16	0.97
M31208_14	NULL		836.95	709.16	0.85
M31208_15	MAL13P1.122	hypothetical protein	661.28	581.5	0.88
M31208_2	PF13_0126	hypothetical protein	732.28	708.5	0.97
M31208_3	PF13_0126	hypothetical protein	727.95	673.83	0.93
M31208_5	MAL13P1.124	hypothetical protein	587.28	570.5	0.97
M31208_7	MAL13P1.123	hypothetical protein	885.28	869.16	0.98
M31208_9	MAL13P1.123	hypothetical protein	776.28	688.5	0.89
M31503_1	NULL		47.99	-17.12	-1
M31639_1	PF13_0125	hypothetical protein	975.28	793.83	0.81
M3222_2	MAL13P1.294	GTP-binding protein, putative	773.62	729.5	0.94
M3222_8	MAL13P1.293	hypothetical protein	607.62	583.16	0.96
M32527_1	PF13_0208	hypothetical protein	846.95	754.83	0.89
M32529_1	PF13_0215	hypothetical protein	454.62	438.83	0.97
M32649_1	PFL2410w	hypothetical protein	1478.95	1322.5	0.89
M327_1	NULL		898.95	772.83	0.86
M32756_1	PFL0935c	erythrocyte membrane protein 1 (PfEMP1)	667.62	622.83	0.93
M32775_1	PF13_0011	plasmodium falciparum gamete antigen 27/25	568.62	536.83	0.94
M32813_2	MAL13P1.184	endopeptidase, putative	1018.28	818.83	0.8
M33088_1	MAL13P1.213	transcription activator, putative	678.28	501.16	0.74
M33088_2	PF13_0233	myosin a	459.28	424.16	0.92
M33419_1	MAL13P1.343	proteasome regulatory subunit, putative	659.95	599.5	0.91
M33419_2	NULL		1255.95	1247.5	0.99
M33419_3	MAL13P1.342	hypothetical protein	631.28	598.5	0.95
M33512_1	PF13_0271	ABC transporter, putative	828.62	814.5	0.98
M33512_2	MAL13P1.262	hypothetical protein	674.28	657.16	0.97
M33579_1	PF13_0273	hypothetical protein, conserved	904.28	766.83	0.85
M33579_2	PF13_0274	hypothetical protein, conserved	693.62	713.16	1.03
M33579_3	PF13_0274	hypothetical protein, conserved	921.28	830.16	0.9
M33579_4	MAL13P1.268	hypothetical protein	958.28	812.16	0.85
M33739_10	MAL13P1.131	hypothetical protein	469.28	556.5	1.19
M33739_2	MAL13P1.133	hypothetical protein	684.62	660.5	0.96
M33739_5	MAL13P1.133	hypothetical protein	1146.62	1135.83	0.99
M33739_6	MAL13P1.132	microfibril-associated protein homologue, putative	502.62	454.5	0.9
M33871_2	MAL13P1.337	Skp1 family protein, putative	343.95	294.5	0.86
M34107_1	PF13_0106	hypothetical protein	860.95	682.83	0.79
M34107_2	PF13_0107	hypothetical protein	917.62	937.83	1.02
M34107_3	PF13_0109	N2,N2-dimethylguanosine tRNA methyltransferase, putative	980.62	1046.5	1.07
M34527_1	MAL13P1.249	hypothetical protein	610.28	633.5	1.04
M34556_1	PF14_0093	hypothetical protein	596.95	606.83	1.02
M3465_1	MAL13P1.73	hypothetical protein	570.95	498.16	0.87
M34743_1	MAL13P1.329	hypothetical protein, conserved	632.95	625.5	0.99
M34743_2	NULL		1491.95	1428.16	0.96
M34743_3	NULL		1070.62	1007.16	0.94
M34743_6	PF13_0345	aminomethyltransferase, mitochondrial precursor	1060.62	932.16	0.88
M34743_8	PF13_0344	UBA/THIF-type NAD/FAD binding protein, putative	869.28	857.16	0.99
M34763_1	NULL		744.95	550.5	0.74
M34896_1	NULL		535.95	566.5	1.06
M34896_2	MAL13P1.257	hypothetical protein, conserved	799.62	774.5	0.97
M35008_1	MAL13P1.323	hypothetical protein	575.62	604.83	1.05
M35008_2	PF13_0340	exosome complex exonuclease, putative	834.62	606.5	0.73
M35008_4	MAL13P1.324	aldo-keto reductase, putative	633.28	596.16	0.94
M35008_5	MAL13P1.325	hypothetical protein	505.62	567.5	1.12
M35101_1	NULL		314.62	323.5	1.03
M35431_1	PF14_0631	hypothetical protein	910.28	928.16	1.02
M35742_1	PF13_0082	cop-coated vesicle membrane protein p24 precursor, putative	789.95	607.83	0.77
M35780_4	MAL13P1.179	hypothetical protein	616.62	615.5	1
M35892_1	MAL13P1.269	hypothetical protein	483.62	355.16	0.73
M35892_2	MAL13P1.269	hypothetical protein	413.95	449.16	1.09
M35892_3	MAL13P1.269	hypothetical protein	663.62	687.16	1.04
M35892_4	NULL		1115.95	1167.16	1.05
M3590_1	MAL13P1.48	hypothetical protein	1148.28	1048.16	0.91
M3590_2	NULL		919.62	848.83	0.92
M35930_10	MAL13P1.227	ubiquitin-conjugating enzyme, putative	601.95	588.16	0.98
M35930_11	MAL13P1.226	hypothetical protein	502.95	528.5	1.05
M35930_12	MAL13P1.226	hypothetical protein	463.28	443.5	0.96
M35930_13	MAL13P1.226	hypothetical protein	379.95	460.5	1.21
M35930_3	MAL13P1.229	hypothetical protein	415.95	456.5	1.1
M35930_4	MAL13P1.229	hypothetical protein	658.62	608.83	0.92
M35930_5	PF13_0243	hypothetical protein	382.95	455.83	1.19
M35930_6	PF13_0242	isocitrate dehydrogenase (NADP), mitochondrial precursor	516.62	415.16	0.8
M35930_8	MAL13P1.228	hypothetical protein	451.28	460.83	1.02
M35930_9	MAL13P1.228	hypothetical protein	516.28	442.5	0.86
M35935_1	MAL13P1.31	hypothetical protein	724.95	681.83	0.94
M35935_2	MAL13P1.31	hypothetical protein	964.28	908.5	0.94
M364_1	MAL13P1.74	hypothetical protein	721.28	691.5	0.96
M364_2	PF13_0080	hypothetical protein	531.28	501.5	0.94
M36520_1	MAL13P1.147	hypothetical protein	428.62	454.83	1.06
M36520_2	MAL13P1.147	hypothetical protein	780.28	741.5	0.95
M36520_4	PF13_0149	chromatin assembly factor 1 subunit, putative	597.95	564.16	0.94
M36656_1	PF13_0197	merozoite surface protein 7	637.28	524.5	0.82
M3675_2	MAL13P1.81	hypothetical protein	675.95	642.16	0.95
M36754_1	PF13_0328	proliferating cell nuclear antigen	654.28	601.16	0.92
M36754_16	NULL		1093.62	971.83	0.89
M36754_18	PF13_0326	actin-depolymerizing factor, putative	721.62	712.5	0.99
M36754_19	PF13_0326	actin-depolymerizing factor, putative	646.28	584.16	0.9
M36754_2	MAL13P1.308	hypothetical protein	417.28	345.16	0.83
M36754_20	PF13_0325	hypothetical protein	656.28	693.16	1.06
M36754_21	MAL13P1.304	malaria antigen	406.95	467.5	1.15
M36754_23	MAL13P1.304	malaria antigen	702.95	720.83	1.03
M36754_6	PF13_0327	hypothetical protein	594.95	558.83	0.94
M36754_9	MAL13P1.307	hypothetical protein	711.95	691.5	0.97
M3677_1	PF14_0131	hypothetical protein	597.93	599.31	1
M36950_1	PF14_0256	exosome complex exonuclease rrp41, putative	539.95	442.83	0.82
M3696_2	MAL13P1.333	hypothetical protein	516.28	472.83	0.92
M3696_3	MAL13P1.332	hypothetical protein	438.95	452.83	1.03
M3696_4	MAL13P1.331	hypothetical protein, conserved	320.28	332.83	1.04
M36983_1	PF13_0073	hypothetical protein	482.95	465.83	0.96
M37080_3	PF13_0324	vesicle transport protein, putative	839.62	738.83	0.88
M37116_3	MAL13P1.237	hypothetical protein	432.62	446.83	1.03
M37145_1	PF13_0154	hypothetical protein	601.28	607.5	1.01
M37145_2	PF13_0154	hypothetical protein	711.28	756.16	1.06
M37145_3	PF13_0155	hypothetical protein	732.62	722.5	0.99
M37197_1	NULL		778.95	-12.17	-1
M37322_4	PF13_0295	hypothetical protein	454.95	464.83	1.02
M37322_5	PF13_0294	serine/threonine protein phosphatase pfPp5	413.95	382.83	0.92
M37465_1	NULL		768.62	84.83	0.11
M37499_1	PF13_0313	zinc finger protein	363.28	361.16	0.99
M3766_1	MAL13P1.39	hypothetical protein	807.62	625.83	0.77
M37744_1	PF13_0112	hypothetical protein	753.62	722.5	0.96
M37744_2	NULL		1340.95	1251.5	0.93
M3777_1	PF14_0695	DNA-directed RNA polymerase, alpha subunit, truncated, putative	529.62	494.5	0.93
M37773_1	MAL13P1.188	hypothetical protein	712.95	720.16	1.01
M37773_2	NULL		1321.62	1234.5	0.93
M37773_3	NULL		269.28	253.16	0.94
M37794_10	NULL		1001.95	1007.83	1.01
M37794_11	NULL		1131.95	1094.83	0.97
M37794_12	MAL13P1.191	hypothetical protein, conserved	600.28	649.83	1.08
M37794_14	NULL		1182.28	1098.83	0.93
M37794_18	PF13_0214	elongation factor 1-gamma, putative	414.28	458.5	1.11
M37794_2	MAL13P1.194	hypothetical protein	554.28	577.83	1.04
M37794_3	MAL13P1.193	hypothetical protein	520.95	505.16	0.97
M37794_6	MAL13P1.192	hypothetical protein	947.95	882.83	0.93
M37794_7	NULL		581.28	540.5	0.93
M37914_2	MAL13P1.352	hypothetical protein	1155.62	1051.16	0.91
M37949_2	MAL13P1.260	hypothetical protein	536.28	529.5	0.99
M38113_2	PF13_0090	ADP-ribosylation factor, putative	890.95	791.5	0.89
M38113_3	MAL13P1.85	hypothetical protein	635.28	549.83	0.87
M38127_1	PF13_0059	ribosomal protein S15, mitochondrial precursor, putative	658.95	640.5	0.97
M3816_2	PF13_0045	40S ribosomal protein S27, putative	888.62	864.5	0.97
M38190_1	MAL13P1.121	hypothetical protein	518.95	498.5	0.96
M38218_2	MAL13P1.206	phosphate transporter, putative	480.62	483.16	1.01
M38247_1	PFL0930w	clathrin heavy chain, putative	737.28	673.83	0.91
M38472_1	NULL		608.28	652.83	1.07
M38472_2	MAL13P1.270	proteasome subunit, putative	300.95	299.5	1
M38472_3	PF13_0283	hypothetical protein	498.95	475.5	0.95
M38740_1	PF14_0747	hypothetical protein	826.62	617.16	0.75
M38757_11	MAL13P1.130	hypothetical protein	766.62	750.83	0.98
M38757_3	PF13_0137	hypothetical protein	715.28	657.83	0.92
M38757_4	PF13_0136	hypothetical protein	541.62	484.16	0.89
M38757_6	PF13_0135	hypothetical protein	1357.28	1142.5	0.84
M38757_7	MAL13P1.130	hypothetical protein	718.62	669.16	0.93
M38913_1	PF13_0352	hypothetical protein	755.95	609.16	0.81
M38913_3	PF13_0353	NADH-cytochrome b5 reductase, putative	552.62	501.16	0.91
M38913_6	MAL13P1.341	hypothetical protein, conserved	750.62	543.5	0.72
M38913_7	MAL13P1.341	hypothetical protein, conserved	788.28	686.16	0.87
M38913_8	PF13_0354	alanine--tRNA ligase, putative	618.95	522.16	0.84
M38941_1	NULL		1599.62	2529.16	1.58
M38941_10	PF13_0349	nucleoside diphosphate kinase b; putative	694.28	609.16	0.88
M38941_3	MAL13P1.335	phosphatidylserine synthase i; putative	498.95	461.5	0.92
M38941_6	MAL13P1.335	phosphatidylserine synthase i; putative	493.95	459.83	0.93
M38941_7	PF13_0351	hypothetical protein	578.95	576.5	1
M38941_8	PF13_0351	hypothetical protein	810.28	776.5	0.96
M38941_9	PF13_0350	signal recognition particle receptor alpha subunit, putative	462.28	432.5	0.94
M39036_1	MAL13P1.50	hypothetical protein	498.95	535.5	1.07
M39036_2	NULL		441.28	463.83	1.05
M39175_1	MAL13P1.322	splicing factor, putative	832.62	696.16	0.84
M3928_1	PF13_0071	hypothetical protein	648.28	644.5	0.99
M3928_2	PF13_0070	branched-chain alpha keto-acid dehydrogenase, putative	684.62	635.16	0.93
M39668_5	MAL13P1.13	hypothetical protein	449.95	490.16	1.09
M39874_4	MAL13P1.114	hypothetical protein	368.62	369.16	1
M40872_1	MAL13P1.278	Ser/Thr protein kinase	555.62	542.83	0.98
M40872_4	MAL13P1.278	Ser/Thr protein kinase	801.28	732.16	0.91
M40872_5	MAL13P1.279	cell division control protein 2 homolog	435.28	396.83	0.91
M40872_8	PF13_0304	elongation factor 1 alpha	815.62	898.16	1.1
M40872_8j	NULL		304.28	350.83	1.15
M40983_1	MAL13P1.78	hypothetical protein	748.28	700.5	0.94
M40983_2	MAL13P1.78	hypothetical protein	581.28	539.5	0.93
M40983_3	PF13_0085	serine/threonine protein kinase, putative	890.62	752.16	0.84
M40997_1	PF13_0018	hypothetical protein	632.28	578.16	0.91
M41041_1	PF13_0236	hypothetical protein, conserved	535.62	500.83	0.94
M41274_1	PFL1955w	erythrocyte membrane protein 1 (PfEMP1)	367.28	24.83	0.07
M41547_1	PF14_0329	hypothetical protein, conserved	315.62	245.16	0.78
M41763_1	MAL13P1.197	hypothetical protein	299.95	313.83	1.05
M41763_12	MAL13P1.195	hypothetical protein	744.95	833.83	1.12
M41763_2	MAL13P1.196	protein kinase, putative	499.28	477.83	0.96
M41763_4	NULL		571.28	573.16	1
M41763_6	MAL13P1.195	hypothetical protein	565.28	620.83	1.1
M41776_1	NULL		524.62	570.5	1.09
M4230_1	MAL13P1.56	m1-family aminopeptidase	753.95	633.16	0.84
M42424_1	NULL		648.28	567.83	0.88
M42506_1	NULL		380.28	430.16	1.13
M42640_1	NULL		574.62	502.16	0.87
M42658_1	PF13_0040	DNA-directed RNA polymerase alpha chain, putative	180.62	236.5	1.31
M42687_2	PF13_0301	ubiquitin-conjugating enzyme, putative	581.95	539.5	0.93
M42736_1	PF13_0019	sodium/hydrogen exchanger, putative	594.28	486.83	0.82
M42932_1	PF13_0239	hypothetical protein	709.95	691.16	0.97
M42932_3	PF13_0240	aspartate carbamoyltransferase	637.62	477.83	0.75
M42966_1	PF13_0310	hypothetical protein	776.28	662.5	0.85
M43116_3	PF13_0267	hypothetical protein	578.95	582.5	1.01
M43116_4	NULL		896.28	771.16	0.86
M43116_5	PF13_0266	hypothetical protein	1194.95	958.83	0.8
M43376_1	PF13_0302	hypothetical protein, conserved	602.28	563.16	0.94
M43376_3	PF13_0303	hypothetical protein	603.95	561.5	0.93
M43406_1	NULL		622.62	551.16	0.89
M43418_1	PF13_0014	40S ribosomal protein S7 homologue, putative	746.62	682.83	0.91
M43418_2	PF13_0014	40S ribosomal protein S7 homologue, putative	591.95	595.16	1.01
M43418_3	MAL13P1.14	ATP-dependent DEAD box helicase, putative	864.28	744.83	0.86
M43418_8	PF13_0013	PBS lyase HEAT-like repeat domain protein	385.95	426.83	1.11
M43630_3	MAL13P1.330	hypothetical protein	699.62	721.83	1.03
M43630_4	MAL13P1.330	hypothetical protein	681.95	650.5	0.95
M4364_1	PF13_0262	lysine--tRNA ligase	644.62	646.16	1
M43755_1	PF14_0482	hypothetical protein, conserved	871.62	797.5	0.91
M43799_1	PF13_0139	hypothetical protein	670.95	595.5	0.89
M43799_10	MAL13P1.134	helicase, putative	1187.95	969.83	0.82
M43799_11	PF13_0138	hypothetical protein, conserved	486.95	538.83	1.11
M43799_14	MAL13P1.133	hypothetical protein	497.28	567.16	1.14
M43799_15	MAL13P1.133	hypothetical protein	698.28	662.5	0.95
M43799_2	PF13_0139	hypothetical protein	563.62	613.5	1.09
M43799_5	NULL		999.28	860.16	0.86
M43799_6	MAL13P1.134	helicase, putative	806.28	826.5	1.03
M43799_8	NULL		776.95	750.16	0.97
M43799_9	MAL13P1.134	helicase, putative	497.28	508.16	1.02
M43941_1	MAL13P1.346	DNA repair endonuclease	335.62	328.83	0.98
M43941_2	MAL13P1.346	DNA repair endonuclease	615.62	582.16	0.95
M44175_1	NULL		262.28	272.16	1.04
M44229_3	MAL13P1.340	hypothetical protein	488.28	492.83	1.01
M44229_5	MAL13P1.339	hypothetical protein	649.28	710.5	1.09
M44300_12	PF13_0150	DNA-directed RNA polymerase 3 largest subunit	766.62	809.16	1.06
M44300_13	PF13_0151	hypothetical protein	625.62	539.5	0.86
M44300_14	PF13_0152	transcriptional regulatory protein sir2 homologue, putative	939.28	746.5	0.79
M44397_1	PF13_0134	hypothetical protein	565.95	509.16	0.9
M44397_10	PF13_0132	60S ribosomal protein L23a, putative	977.95	893.5	0.91
M44397_11	PF13_0131	hypothetical protein	613.95	730.83	1.19
M44397_12	PF13_0130	vacuolar ATP synthase subunit g, putative	407.28	404.5	0.99
M44397_14	PF13_0129	ribosomal protein L6 homologue, putative	868.95	719.83	0.83
M44397_17	PF13_0128	beta-hydroxyacyl-acp dehydratase precursor	788.95	733.16	0.93
M44397_19	MAL13P1.129	hypothetical protein	1234.95	1120.5	0.91
M44397_6	PF13_0133	aspartyl (acid) protease, putative	528.62	489.5	0.93
M446_1	PF13_0292	hypothetical protein	668.62	794.83	1.19
M446_3	PF13_0291	replication licensing factor, putative	770.95	674.5	0.87
M45029_1	NULL		429.28	443.5	1.03
M45177_1	PF13_0182	hypothetical protein	648.28	557.5	0.86
M45177_10	PF13_0178	translation initiation factor 6, putative	573.95	507.83	0.88
M45177_11	PF13_0177	ATP-dependent RNA helicase, putative	478.95	577.16	1.21
M45177_12	PF13_0176	apurinic/apyrimidinic endonuclease Apn1	641.95	630.5	0.98
M45177_14	NULL		511.95	535.16	1.05
M45177_15	PF13_0175	hypothetical protein, conserved	743.95	761.16	1.02
M45177_16	MAL13P1.170	hypothetical protein	742.28	601.16	0.81
M45177_18	PF13_0174	P. falciparum homologue of human mbp-1 interacting protein-2a; putative	1028.95	854.83	0.83
M45177_19	NULL		992.95	963.83	0.97
M45177_20	PF13_0173	hypothetical protein	390.28	468.5	1.2
M45177_5	PF13_0181	hypothetical protein	733.62	682.16	0.93
M45177_6	PF13_0180	chaperonin, putative	696.95	637.5	0.91
M45177_7	NULL		1492.62	1302.16	0.87
M45177_8	NULL		1317.95	1358.16	1.03
M45177_9	PF13_0179	isoleucine -- tRNA ligase, putative	681.62	610.5	0.9
M45317_2	NULL		841.62	748.5	0.89
M45317_5	MAL13P1.159	hypothetical protein, conserved	1185.62	1039.83	0.88
M45317_6	MAL13P1.160	unknown	711.95	637.83	0.9
M45317_9	MAL13P1.161	unknown	575.95	583.5	1.01
M45339_1	MAL13P1.243	elongation factor Tu, putative	999.28	748.16	0.75
M4542_1	PFL2570w	acyl-coa ligase antigen	519.28	21.83	0.04
M4542_2	NULL		453.62	232.83	0.51
M45468_1	PF13_0290	hypothetical protein	719.28	696.83	0.97
M45468_2	PF13_0289	hypothetical protein	726.28	785.83	1.08
M4548_1	MAL13P1.46	hypothetical protein	654.28	674.16	1.03
M4548_2	PF13_0054	hypothetical protein	634.28	613.83	0.97
M45541_1	PFL0950c	p-type Atpase2	605.62	557.5	0.92
M45542_1	MAL13P1.169	syntaxin 5, putative	502.62	520.16	1.03
M45542_4	MAL13P1.169	syntaxin 5, putative	1369.95	1208.83	0.88
M45542_5	PF13_0171	60S ribosomal protein L23, putative	491.62	467.5	0.95
M45542_7	PF13_0170	glutaminyl-tRNA synthetase, putative	667.28	642.5	0.96
M45597_4	NULL		935.62	821.83	0.88
M45727_11	PF13_0036	DNAJ protein, putative	515.95	626.16	1.21
M45727_12	PF13_0035	hypothetical protein	835.28	931.5	1.12
M45727_3	PF13_0038	hypothetical protein	890.28	908.5	1.02
M45727_7	PF13_0037	DEAD box helicase, putative	902.28	770.5	0.85
M45763_1	PF13_0198	reticulocyte binding protein 2 homolog a	877.62	700.16	0.8
M45867_2	PF13_0089	hypothetical protein	512.28	495.16	0.97
M45918_10	NULL		523.62	517.16	0.99
M45918_3	MAL13P1.23	hypothetical protein	534.28	541.83	1.01
M45918_6	MAL13P1.22	DNA ligase 1	390.62	365.5	0.94
M45918_8	MAL13P1.21	hypothetical protein	610.95	526.5	0.86
M46081_2	MAL13P1.19	hypothetical protein	562.28	451.16	0.8
M46228_1	PFL1960w	erythrocyte membrane protein 1 (PfEMP1)	421.62	93.5	0.22
M46462_1	MAL13P1.285	hypothetical protein	867.28	704.83	0.81
M46462_2	MAL13P1.284	pyrroline carboxylate reductase	249.28	240.83	0.97
M46462_3	NULL		813.28	724.16	0.89
M46462_5	MAL13P1.283	TCP1 chaperonin delta subunit, putative	605.28	557.16	0.92
M46757_1	PF14_0522	hypothetical protein	589.62	363.83	0.62
M46791_1	PF13_0065	vacuolar ATP synthase catalytic subunit a	749.95	686.5	0.92
M46791_2	PF13_0066	malonyl coa-acyl carrier	597.62	507.16	0.85
M46791_4	PF13_0067	hypothetical protein	896.62	841.16	0.94
M46819_1	MAL13P1.240	hypothetical protein	690.62	669.5	0.97
M46819_2	NULL		1602.95	1541.5	0.96
M46861_1	NULL		405.62	359.83	0.89
M46928_1	PF13_0190	hypothetical protein	749.28	689.5	0.92
M46979_1	MAL13P1.288	hypothetical protein, conserved	916.62	867.5	0.95
M47001_2	PF13_0255	hypothetical protein	1568.28	1261.16	0.8
M47019_2	NULL		879.28	826.83	0.94
M47035_1	MAL13P1.215	hypothetical protein	1072.62	960.83	0.9
M47080_1	MAL13P1.338	u1 small nuclear ribonucleoprotein, putative	687.28	579.16	0.84
M4714_1	PF13_0311	hypothetical protein	683.28	659.83	0.97
M47202_1	NULL		427.62	377.5	0.88
M47319_1	PF13_0183	hypothetical protein	708.95	735.83	1.04
M47319_2	MAL13P1.172	hypothetical protein, conserved	642.95	580.16	0.9
M47872_1	NULL		654.95	767.83	1.17
M47872_2	NULL		614.62	562.83	0.92
M48367_1	PF13_0088	Myb1 protein	391.62	442.83	1.13
M48367_2	PF13_0087	hypothetical protein, conserved	417.95	421.5	1.01
M4842_1	PF13_0140	dihydrofolate synthase/folylpolyglutamate synthase	768.62	669.5	0.87
M4842_6	MAL13P1.135	snare protein homologue, putative	238.28	238.16	1
M48629_1	MAL13P1.39	hypothetical protein	552.95	531.16	0.96
M48835_1	PF14_0598	glyceraldehyde-3-phosphate dehydrogenase	239.95	221.83	0.92
M48963_1	MAL13P1.204	exoribonuclease PH, putative	715.95	648.83	0.91
M48963_3	MAL13P1.203	hypothetical protein	536.95	523.5	0.97
M48963_4	PF13_0218	ABC transporter, putative	776.95	775.16	1
M48963_5	PF13_0217	hypothetical protein	712.62	683.5	0.96
M49010_1	PF13_0315	RNA binding protein, putative	332.28	314.5	0.95
M49091_1	PFL1285c	proliferating cell nuclear antigen, putative	661.62	1440.83	2.18
M49091_2	PFL1285c	proliferating cell nuclear antigen, putative	433.62	971.5	2.24
M49138_1	MAL13P1.19	hypothetical protein	675.95	569.83	0.84
M49138_2	MAL13P1.19	hypothetical protein	630.95	663.16	1.05
M49210_1	PF13_0117	hypothetical protein, conserved	899.95	851.83	0.95
M4927_1	PF13_0096	Ubiquitin Carboxyl-terminal Hydrolase-like zinc finger protein	433.95	424.83	0.98
M4927_3	PF13_0095	DNA replication licensing factor mcm4, putative	864.95	682.16	0.79
M49439_1	MAL13P1.241	GTPase, putative	515.62	540.83	1.05
M49509_6	NULL		627.95	522.5	0.83
M49556_1	NULL		270.62	299.83	1.11
M49637_1	PF13_0077	DEAD box helicase, putative	789.05	708.66	0.9
M49680_3	PF13_0148	hypothetical protein	629.95	780.83	1.24
M49899_2	PF13_0300	mitochondrial inner membrane translocase, putative	790.55	737.66	0.93
M50030_1	PF13_0048	hypothetical protein	672.95	782.83	1.16
M50253_1	MAL13P1.205	GTP-binding protein, putative	752.99	700.88	0.93
M50253_2	MAL13P1.205	GTP-binding protein, putative	1211.62	1276.5	1.05
M50536_1	PF13_0091	hypothetical protein	608.99	589.88	0.97
M50721_1	MAL13P1.312	hypothetical protein	718.62	677.5	0.94
M50721_4	MAL13P1.311	hypothetical protein	455.99	475.88	1.04
M50721_5	MAL13P1.310	hypothetical protein	515.28	459.16	0.89
M50773_1	NULL		488.95	515.83	1.05
M51089_1	PF13_0101	hypothetical protein	493.62	552.83	1.12
M51168_1	PF13_0114	hypothetical protein	859.62	836.5	0.97
M51323_1	PFL2275c	70 kDa peptidylprolyl isomerase, putative	662.62	605.5	0.91
M5172_1	PF13_0099	hypothetical protein	700.62	628.83	0.9
M5172_2	MAL13P1.89	hypothetical protein	797.62	710.5	0.89
M5172_5	MAL13P1.90	hypothetical protein	1079.95	1044.83	0.97
M52103_1	PF13_0072	hypothetical protein	722.62	721.83	1
M52114_1	PFL1620w	asparagine/aspartate rich protein, putative	537.28	477.16	0.89
M52144_1	MAL13P1.59	hypothetical protein	912.28	855.83	0.94
M52375_1	PF14_0495	hypothetical protein	1800.95	1911.16	1.06
M52423_1	PF13_0199	hypothetical protein	445.62	447.5	1
M52624_1	PF13_0314	hypothetical protein	823.62	838.83	1.02
M52704_3	PF13_0100	glycerol-3-phosphate acyltransferase, putative	819.28	790.5	0.96
M52848_1	NULL		736.1	571.44	0.78
M5299_1	PF13_0064	hypothetical protein	1142.62	1027.83	0.9
M5299_2	PF13_0064	hypothetical protein	782.1	729.44	0.93
M5299_3	MAL13P1.55	cytochrome c2 precursor,putative	490.95	610.83	1.24
M53027_1	PF13_0207	1-deoxy-D-xylulose 5-phosphate synthase	490.62	469.83	0.96
M53181_1	PF13_0094	hypothetical protein	559.1	560.44	1
M53181_3	PF13_0094	hypothetical protein	809.28	738.16	0.91
M53181_4	PF13_0094	hypothetical protein	513.1	525.44	1.02
M53240_1	PFL2480w	hypothetical protein	349.28	379.5	1.09
M53642_4	PF13_0263	hypothetical protein	806.95	722.5	0.9
M53752_1	PF13_0161	hypothetical protein	321.28	329.5	1.03
M53850_1	PF13_0275	hypothetical protein	600.28	473.83	0.79
M53850_2	PF13_0275	hypothetical protein	680.28	622.16	0.91
M53930_1	NULL		950.28	808.83	0.85
M54262_1	PF13_0034	vacuolar ATP synthase subunit h, putative	1665.28	1751.5	1.05
M54370_2	NULL		780.28	789.83	1.01
M5441_1	MAL13P1.116	hypothetical protein	678.62	631.16	0.93
M5455_1	PF13_0145	hypothetical malaria antigen	413.62	436.5	1.06
M5455_3	PF13_0145	hypothetical malaria antigen	711.62	773.5	1.09
M5455_6	MAL13P1.138	hypothetical protein	764.62	653.5	0.85
M5455_7	MAL13P1.139	hypothetical protein, conserved	1318.28	1194.83	0.91
M54626_1	MAL13P1.190	proteasome regulatory component, putative	660.28	582.5	0.88
M54626_3	MAL13P1.190	proteasome regulatory component, putative	193.95	210.83	1.09
M54626_4	PF13_0213	60S ribosomal subunit protein L6e, putative	487.28	467.83	0.96
M5464_1	MAL13P1.289	mitotic control protein dis3 homologue, putative	606.95	579.5	0.95
M55122_1	PF13_0189	hypothetical protein	587.62	533.83	0.91
M55240_4	PF13_0005	rifin	815.95	167.16	0.2
M55240_8	PF13_0003	erythrocyte membrane protein 1 (PfEMP1)	292.95	14.5	0.05
M55362_1	NULL		290.28	306.83	1.06
M55479_1	MAL13P1.149	hypothetical protein	1022.62	863.83	0.84
M55479_5	MAL13P1.149	hypothetical protein	284.95	305.16	1.07
M55746_2	MAL13P1.69	septum formation protein MAF homologue, putative	842.62	792.5	0.94
M55746_3	PF13_0079	hypothetical protein	625.62	561.16	0.9
M55888_10	PF13_0238	conserved protein, putative	747.62	738.16	0.99
M55888_2	NULL		545.62	600.16	1.1
M55888_4	MAL13P1.216	DNA helicase, putative	707.95	618.83	0.87
M55888_6	MAL13P1.216	DNA helicase, putative	949.62	771.16	0.81
M55888_8	MAL13P1.218	UDP-N-acetylglucosamine pyrophosphorylase, putative	632.28	615.83	0.97
M55941_1	NULL		308.62	111.16	0.36
M55949_1	PF13_0115	frameshifted ebl1, pseudogene	649.62	-7.17	-1
M56059_1	PF13_0281	hypothetical protein	459.95	445.83	0.97
M56059_3	PF13_0282	proteasome subunit, putative	541.28	464.16	0.86
M56256_2	PF13_0162	hypothetical protein	500.95	467.5	0.93
M56268_1	PF13_0121	dihydrolipoamide succinyltransferase, putative	888.62	761.5	0.86
M56462_1	NULL		600.62	562.5	0.94
M56462_2	NULL		766.28	724.5	0.95
M56512_12	PF13_0320	guanylyl cyclase	604.62	614.5	1.02
M56512_15	PF13_0320	guanylyl cyclase	455.62	486.83	1.07
M56512_18	PF13_0320	guanylyl cyclase	725.28	763.83	1.05
M56512_4	PF13_0320	guanylyl cyclase	935.28	827.83	0.89
M56710_1	PF13_0285	hypothetical protein, conserved	833.62	789.83	0.95
M57062_1	PF13_0075	hypothetical protein, conserved in P. falciparum	644.62	653.83	1.01
M57062_3	PF13_0074	hypothetical protein	696.62	576.16	0.83
M57162_1	PF13_0361	hypothetical protein	462.95	460.5	0.99
M57163_1	PF13_0078	hypothetical protein	851.95	877.5	1.03
M57295_1	NULL		1093.95	1145.16	1.05
M57341_1	PF13_0252	nucleoside transporter 1	520.62	513.5	0.99
M57341_2	PF13_0251	DNA topoisomerase III, putative	668.62	683.83	1.02
M57443_3	PF13_0205	tryptophan--tRNA ligase, putative	741.95	607.5	0.82
M57785_3	PF13_0224	60S ribosomal subunit protein L18, putative	468.28	586.5	1.25
M57785_5	NULL		926.62	896.16	0.97
M57998_1	MAL13P1.233	hypothetical protein	331.95	275.5	0.83
M58024_1	PF13_0043	CCAAT-binding transcription factor, putative	580.95	554.5	0.95
M58024_2	PF13_0044	carbamoyl phosphate synthetase, putative	586.95	464.83	0.79
M5804_3	MAL13P1.96	chromosome segregation protein, putative	682.62	599.5	0.88
M58072_1	PF13_0237	hypothetical protein	630.62	542.83	0.86
M58298_1	MAL13P1.148	P. falciparum myosin	1020.62	901.16	0.88
M58298_2	NULL		538.95	523.5	0.97
M58298_3	MAL13P1.148	P. falciparum myosin	744.62	623.5	0.84
M58361_1	PF13_0338	hypothetical protein	905.95	808.83	0.89
M58361_2	MAL13P1.321	hypothetical protein	665.62	666.83	1
M58416_1	NULL		348.62	336.83	0.97
M58736_5	PF13_0364	erythrocyte membrane protein 1 (PfEMP1)	587.28	94.16	0.16
M58750_2	PF14_0367	hypothetical protein	818.62	665.16	0.81
M58784_1	NULL		212.95	19.83	0.09
M58847_3	PF13_0024	hypothetical protein	587.28	565.83	0.96
M58847_5	PF13_0025	hypothetical protein	563.62	591.5	1.05
M58927_1	PF13_0299	hypothetical protein	610.28	583.16	0.96
M5894_4	MAL13P1.202	hypothetical protein	1080.95	816.83	0.76
M5894_7	MAL13P1.201	hypothetical protein	535.28	461.5	0.86
M59170_2	PF13_0268	ribosomal protein L17, putative	499.62	490.83	0.98
M59170_4	NULL		954.62	927.83	0.97
M59170_5	NULL		869.62	854.5	0.98
M59170_6	MAL13P1.258	hypothetical protein	940.62	788.5	0.84
M59463_1	MAL13P1.353	hypothetical protein	393.28	676.5	1.72
M5949_1	PF13_0359	mitochondrial carrier protein, putative	764.95	693.83	0.91
M5949_2	PF13_0359	mitochondrial carrier protein, putative	1037.28	1141.5	1.1
M59497_3	MAL13P1.334	hypothetical protein	613.62	550.5	0.9
M59497_4	MAL13P1.333	hypothetical protein	413.62	453.83	1.1
M5968_1	PF13_0260	hypothetical protein, conserved	1007.62	903.5	0.9
M59807_1	PF13_0315	RNA binding protein, putative	742.62	684.5	0.92
M60188_1	PF14_0437	helicase, truncated, putative	23.1	33.44	1.45
M60243_1	PF13_0297	hypothetical protein, conserved	328.28	347.5	1.06
M60243_3	PF13_0298	hypothetical protein	806.28	692.16	0.86
M60464_2	MAL13P1.60	erythrocyte binding antigen 140	682.28	586.5	0.86
M6114_1	PF13_0335	hypothetical protein	800.62	880.5	1.1
M6127_1	PF13_0209	hypothetical protein	571.95	611.83	1.07
M6127_5	PF13_0209	hypothetical protein	749.28	705.5	0.94
M63_1	NULL		1123.95	1183.83	1.05
M633_1	PF13_0053	hypothetical protein	812.62	666.16	0.82
M6335_3	PF13_0333	hypothetical protein	722.28	697.16	0.97
M6335_4	PF13_0334	polynucleotide kinase, putative	811.95	720.83	0.89
M6483_1	PFL2440w	DNA repair protein rhp16, putative	405.95	426.83	1.05
M6483_3	PFL2440w	DNA repair protein rhp16, putative	700.28	632.83	0.9
M6508_1	PF13_0120	hypothetical protein	516.28	525.5	1.02
M6522_2	MAL13P1.57	hypothetical protein	888.62	785.83	0.88
M6522_4	PF13_0068	hypothetical protein	763.95	651.5	0.85
M6522_5	PF13_0069	translation initiation factor if-2, putative	1241.62	1121.83	0.9
M6522_6	NULL		906.95	789.83	0.87
M6581_1	PF13_0022	cyclin 4	840.28	744.5	0.89
M6581_2	MAL13P1.25	hypothetical protein	1551.95	1493.5	0.96
M6612_2	PF13_0041	hypothetical protein	987.28	917.5	0.93
M6612_4	NULL		457.95	496.83	1.08
M6670_1	MAL13P1.106	hypothetical protein	594.62	567.83	0.95
M6741_1	MAL13P1.100	hypothetical protein	752.28	728.83	0.97
M7044_1	PF13_0092	cholinephosphate cytidylyltransferase	563.95	612.16	1.09
M7044_10	MAL13P1.87	hypothetical protein	765.95	742.5	0.97
M7044_5	PF13_0093	hypothetical protein	718.28	629.5	0.88
M7044_8	PF13_0093	hypothetical protein	721.95	699.16	0.97
M7078_1	MAL13P1.220	lipoate synthase, putative	328.62	270.16	0.82
M724_2	MAL13P1.348	hypothetical protein	469.62	452.83	0.96
M724_4	NULL		735.95	699.83	0.95
M724_5	MAL13P1.347	hypothetical protein	704.95	715.16	1.01
M7574_1	PF13_0015	hypothetical protein	772.62	607.83	0.79
M7770_1	MAL13P1.29	hypothetical protein	962.95	802.16	0.83
M7770_2	MAL13P1.29	hypothetical protein	920.28	790.5	0.86
M783_2	NULL		1650.62	1588.16	0.96
M783_4	MAL13P1.344	RNAse L inhibitor protein, putative	762.95	647.5	0.85
M7883_1	MAL13P1.125	hypothetical protein	760.95	746.16	0.98
M7883_3	MAL13P1.126	hypothetical protein	737.95	613.16	0.83
M7883_5	MAL13P1.126	hypothetical protein	711.28	735.5	1.03
M7883_6	PF13_0127	hypothetical protein	516.28	569.83	1.1
M7883_7	MAL13P1.127	hypothetical protein	996.95	845.83	0.85
M789_3	MAL13P1.302	hypothetical protein	720.28	580.5	0.81
M7985_1	MAL13P1.27	hypothetical protein	650.62	656.5	1.01
M8032_1	PF13_0164	hypothetical protein, conserved	712.28	625.5	0.88
M8032_2	NULL		1105.95	974.83	0.88
M8032_4	MAL13P1.164	elongation factor tu, putative	484.62	478.16	0.99
M8032_6	MAL13P1.165	hypothetical protein	597.95	641.5	1.07
M8047_1	NULL		724.62	665.83	0.92
M8199_1	PF13_0278	hypothetical protein	650.62	634.5	0.98
M8199_3	PF13_0278	hypothetical protein	829.28	661.5	0.8
M8199_4	PF13_0279	hypothetical protein	733.95	680.16	0.93
M8199_5	PF13_0280	ER lumen protein retaining receptor	1250.62	1228.83	0.98
M8609_1	PF13_0044	carbamoyl phosphate synthetase, putative	746.62	541.16	0.72
M8686_1	PF13_0227	vacuolar ATP synthase subunit D, putative	915.28	854.16	0.93
M8686_5	PF13_0227	vacuolar ATP synthase subunit D, putative	449.28	376.5	0.84
M8980_1	PF13_0050	hypothetical protein	839.28	779.16	0.93
M951_1	PF13_0222	RNA lariat debranching enzyme, putative	689.62	586.83	0.85
M9578_1	PF13_0153	hypothetical protein	898.28	862.16	0.96
N127_1	PF14_0174	hypothetical protein, conserved	455.95	445.83	0.98
N127_12	PF14_0170	hypothetical protein	695.95	641.83	0.92
N127_14	PF14_0169	hypothetical protein	539.62	527.5	0.98
N127_15	PF14_0168	hypothetical protein	674.62	648.83	0.96
N127_16	PF14_0166	lysine -- tRNA ligase, putative	806.95	796.5	0.99
N127_17	PF14_0165	hypothetical protein	683.95	685.83	1
N127_18	PF14_0164	NADP-specific glutamate dehydrogenase	736.28	709.83	0.96
N127_22	NULL		735.62	716.5	0.97
N127_25	NULL		583.62	586.83	1.01
N127_28	NULL		821.62	835.83	1.02
N127_29	PF14_0161	hypothetical protein, conserved	915.28	754.5	0.82
N127_3	PF14_0173	hypothetical protein	671.28	665.5	0.99
N127_32	PF14_0160	hypothetical protein	956.95	853.83	0.89
N127_33	PF14_0159	hypothetical protein, conserved	1103.62	1064.83	0.96
N127_34	PF14_0158	hypothetical protein	526.62	563.16	1.07
N127_35	PF14_0157	hypothetical protein	912.28	846.83	0.93
N127_37	PF14_0156	dimethyladenosine transferase, putative	383.62	393.5	1.03
N127_38	PF14_0155	hypothetical protein	886.95	808.83	0.91
N127_39	PF14_0154	hypothetical protein	846.62	807.16	0.95
N127_44	PF14_0153	hypothetical protein	689.28	684.5	0.99
N127_48	PF14_0152	hypothetical protein	799.95	786.5	0.98
N127_5	PF14_0172	hypothetical protein	1072.95	1012.16	0.94
N127_53	PF14_0151	hypothetical protein	846.28	752.83	0.89
N127_54	PF14_0150	RNA polymerase small subunit, putative	769.62	768.83	1
N127_57	PF14_0149	hypothetical protein	955.28	891.16	0.93
N127_7	PF14_0171	hypothetical protein	1449.28	1513.83	1.04
N128_1	PF14_0441	pyruvate dehydrogenase E1 beta subunit, putative	636.28	523.16	0.82
N128_103	PF14_0391	ribosomal protein L1, putative	692.62	536.16	0.77
N128_11	PF14_0436	helicase, truncated, putative	479.62	502.83	1.05
N128_12	PF14_0435	hypothetical protein	740.95	698.16	0.94
N128_13	NULL		776.28	768.16	0.99
N128_15	PF14_0434	hypothetical protein	498.28	480.83	0.96
N128_2	PF14_0440	hypothetical protein	797.62	806.5	1.01
N128_20	PF14_0433	hypothetical protein	562.62	588.83	1.05
N128_23	PF14_0432	hypothetical protein	595.95	623.16	1.05
N128_24	PF14_0431	serine/threonine kinase-1	736.28	668.83	0.91
N128_25	PF14_0430	hypothetical protein	657.28	592.83	0.9
N128_28	PF14_0429	RNA helicase, putative	551.28	518.83	0.94
N128_30	PF14_0428	histidine -- tRNA ligase, putative	658.62	654.16	0.99
N128_32	PF14_0427	hypothetical protein	798.95	749.16	0.94
N128_33	PF14_0426	hypothetical protein	634.62	719.5	1.13
N128_37	NULL		384.62	376.83	0.98
N128_38	PF14_0423	Ser/Thr protein kinase, putative	1089.62	838.16	0.77
N128_39	NULL		502.28	534.5	1.06
N128_4	PF14_0439	leucine aminopeptidase, putative	347.62	371.16	1.07
N128_41	PF14_0420	hypothetical protein	380.28	491.83	1.29
N128_46	NULL		1192.28	972.5	0.82
N128_49	PF14_0419	hypothetical protein	847.62	814.83	0.96
N128_5	PF14_0438	hypothetical protein	929.28	830.16	0.89
N128_53	PF14_0419	hypothetical protein	839.95	750.83	0.89
N128_54	NULL		604.62	549.16	0.91
N128_56	PF14_0417	heat shock protein, putative	640.28	568.83	0.89
N128_57	PF14_0416	hypothetical protein	419.28	446.5	1.06
N128_6	PF14_0438	hypothetical protein	944.62	816.83	0.86
N128_60	PF14_0415	dephospho-CoA kinase, putative	879.28	896.83	1.02
N128_61	PF14_0414	hypothetical protein, conserved	832.62	727.16	0.87
N128_63	PF14_0412	hypothetical protein	369.95	389.16	1.05
N128_64	NULL		541.28	516.5	0.95
N128_66	PF14_0410	hypothetical protein	481.95	388.16	0.81
N128_68	PF14_0409	hypothetical protein	715.28	718.16	1
N128_70	NULL		735.95	738.16	1
N128_71	PF14_0408	Ser/Thr protein kinase, putative	587.62	651.5	1.11
N128_72	PF14_0407	hypothetical protein	521.28	540.5	1.04
N128_73	PF14_0406	hypothetical protein	631.95	643.83	1.02
N128_74	PF14_0405	hypothetical protein	789.28	738.5	0.94
N128_75	PF14_0404	hypothetical protein	373.62	353.83	0.95
N128_76	PF14_0403	protein prenyltransferase alpha subunit, putative	669.28	629.5	0.94
N128_80	PF14_0403	protein prenyltransferase alpha subunit, putative	498.95	483.83	0.97
N128_81	NULL		25.76	70.17	2.72
N128_83	PF14_0402	hypothetical protein	970.62	859.83	0.89
N128_85	PF14_0401	methionine -- tRNA ligase, putative	383.62	412.83	1.08
N128_86	PF14_0400	hypothetical protein, conserved	540.95	533.16	0.99
N128_87	NULL		12335.28	13418.16	1.09
N128_88	PF14_0399	ADP-ribosylation-like factor, putative	694.28	653.5	0.94
N128_90	PF14_0398	hypothetical protein	604.28	543.5	0.9
N128_91	PF14_0396	hypothetical protein	1178.95	1116.16	0.95
N128_92	PF14_0397	hypothetical protein, conserved	582.62	608.16	1.04
N128_94	PF14_0395	hypothetical protein, conserved	865.62	841.83	0.97
N128_95	PF14_0394	hypothetical protein	709.62	671.16	0.95
N128_97	PF14_0393	structure specific recognition protein, putative	845.62	739.16	0.87
N128_98	PF14_0392	Ser/Thr protein kinase, putative	1020.95	973.5	0.95
N129_1	PF14_0745	hypothetical protein	788.62	713.16	0.9
N129_10	PF14_0740	hypothetical protein	973.95	902.83	0.93
N129_13	PF14_0739	hypothetical protein	730.62	755.5	1.03
N129_14	PF14_0738	lysophospholipase, putative	798.62	801.5	1
N129_15	PF14_0737	lysophospholipase, putative	525.62	534.5	1.02
N129_17	PF14_0736	hypothetical protein	517.95	426.5	0.82
N129_20	PF14_0735	hypothetical protein	566.28	527.16	0.93
N129_22	PF14_0734	hypothetical protein	431.62	18.5	0.04
N129_29	PF14_0733	hypothetical protein	441.62	-0.5	0
N129_33	PF14_0732	hypothetical protein	411.62	15.5	0.04
N129_36	PF14_0731	hypothetical protein	210.28	255.5	1.22
N129_38	PF14_0729	hypothetical protein	962.95	954.5	0.99
N129_39	NULL		1126.95	1093.5	0.97
N129_40	PF14_0728	hypothetical protein	741.28	693.83	0.94
N129_41	PF14_0727	hypothetical protein	17.99	47.88	2.66
N129_46	PF14_0726	hypothetical protein	621.62	630.5	1.01
N129_48	PF14_0725	tubulin, putative	857.62	802.83	0.94
N129_5	PF14_0744	hypothetical protein	398.28	412.83	1.04
N129_6	PF14_0743	hypothetical protein	965.28	939.16	0.97
N129_8	PF14_0742	hypothetical protein	996.28	850.5	0.85
N130_1	PF14_0573	hypothetical protein	328.95	388.5	1.18
N130_13	PF14_0569	hypothetical protein	1067.28	977.83	0.92
N130_17	PF14_0568	hypothetical protein	919.62	747.83	0.81
N130_18	PF14_0567	hypothetical protein	745.95	685.16	0.92
N130_19	PF14_0566	hypothetical protein	862.62	840.16	0.97
N130_20	PF14_0565	hypothetical protein	891.28	858.5	0.96
N130_21	PF14_0564	hypothetical protein, conserved	883.62	719.16	0.81
N130_22	PF14_0563	DEAD-box RNA helicase, putative	659.62	615.5	0.93
N130_25	PF14_0562	hypothetical protein	1189.95	1198.83	1.01
N130_26	NULL		983.28	929.5	0.95
N130_28	PF14_0561	hypothetical protein	865.62	826.16	0.95
N130_29	PF14_0560	hypothetical protein	897.95	733.5	0.82
N130_30	PF14_0559	hypothetical protein	408.28	380.16	0.93
N130_31	PF14_0558	hypothetical protein	455.95	502.5	1.1
N130_35	PF14_0557	hypothetical protein	697.28	630.16	0.9
N130_37	PF14_0556	hypothetical protein	765.62	638.5	0.83
N130_39	PF14_0553	trophozoite cysteine proteinase precursor	529.95	494.83	0.93
N130_4	PF14_0571	hypothetical protein	1005.28	1006.83	1
N130_40	PF14_0552	hypothetical protein	596.28	529.83	0.89
N130_41	PF14_0551	hypothetical protein	939.28	977.16	1.04
N130_42	PF14_0550	hypothetical protein	1131.28	1046.16	0.92
N130_43	PF14_0549	hypothetical protein	2897.62	2909.83	1
N130_44	PF14_0548	ATPase, putative	363.62	383.83	1.06
N130_45	PF14_0547	hypothetical protein	494.28	521.16	1.05
N130_46	PF14_0546	hypothetical protein, conserved	562.62	513.5	0.91
N130_47	PF14_0544	hypothetical protein	654.62	583.5	0.89
N130_5	PF14_0571	hypothetical protein	904.28	908.5	1
N130_50	NULL		887.62	798.16	0.9
N130_52	PF14_0543	hypothetical protein, conserved	951.95	823.16	0.86
N130_54	NULL		638.28	429.16	0.67
N130_6	PF14_0570	hypothetical protein, conserved	608.28	590.16	0.97
N130_60	PF14_0541	V-type H(+)-translocating pyrophosphatase, putative	609.28	578.5	0.95
N130_61	PF14_0540	hypothetical protein	598.28	471.83	0.79
N131_10	PF14_0132	ribosomal protein S9, putative	460.28	430.5	0.94
N131_12	PF14_0134	hypothetical protein	768.62	754.16	0.98
N131_13	NULL		1098.62	991.5	0.9
N131_17	PF14_0135	hypothetical protein	568.62	521.83	0.92
N131_2	PF14_0128	ubiquitin conjugating enzyme, putative	563.95	524.83	0.93
N131_23	NULL		485.28	449.5	0.93
N131_24	PF14_0136	hypothetical protein, conserved	647.62	611.83	0.94
N131_27	NULL		558.62	471.5	0.84
N131_3	NULL		529.95	443.83	0.84
N131_4	PF14_0129	hypothetical protein	1104.62	976.16	0.88
N131_43	NULL		925.95	843.83	0.91
N131_5	PF14_0130	hypothetical protein	617.62	622.5	1.01
N131_51	PF14_0139	hypothetical protein	522.28	477.16	0.91
N131_52	PF14_0140	hypothetical protein	446.62	524.83	1.18
N131_54	NULL		1137.28	1329.16	1.17
N131_55	PF14_0141	ribosomal protein L10, putative	550.28	566.83	1.03
N132_1	PF14_0390	hypothetical protein	507.95	493.83	0.97
N132_101	PF14_0360	hypothetical protein	788.95	761.16	0.96
N132_102	PF14_0359	hypothetical protein, conserved	1713.62	1640.16	0.96
N132_103	PF14_0358	41-2 protein antigen precursor	478.62	448.83	0.94
N132_105	PF14_0357	acetyl CoA synthetase, putative	215.95	226.5	1.05
N132_106	PF14_0356	hypothetical protein	727.62	676.5	0.93
N132_107	PF14_0355	hypothetical protein	1366.95	1402.83	1.03
N132_108	PF14_0354	hypothetical protein	358.28	356.5	1
N132_109	PF14_0353	hypothetical protein	330.62	439.16	1.33
N132_11	PF14_0387	hypothetical protein	1200.28	1070.5	0.89
N132_113	PF14_0352	ribonucleoside-diphosphate reductase, large subunit	528.95	514.5	0.97
N132_115	PF14_0351	hypothetical protein	435.62	483.83	1.11
N132_116	PF14_0350	hypothetical protein	862.62	818.16	0.95
N132_118	PF14_0349	histidine triad protein, putative	550.28	549.5	1
N132_119	PF14_0348	ATP-dependent Clp protease proteolytic subunit, putative	536.95	541.5	1.01
N132_122	PF14_0347	hypothetical protein	338.62	380.5	1.12
N132_124	PF14_0346	cGMP-dependent protein kinase 1, beta isozyme, putative	575.28	572.5	1
N132_125	PF14_0346	cGMP-dependent protein kinase 1, beta isozyme, putative	351.95	352.83	1
N132_127	PF14_0345	hypothetical protein	689.95	619.5	0.9
N132_128	NULL		842.28	788.16	0.94
N132_131	PF14_0344	hypothetical protein	663.28	598.83	0.9
N132_132	PF14_0343	hypothetical protein	501.95	513.16	1.02
N132_133	PF14_0342	hypothetical protein	422.62	476.5	1.13
N132_136	PF14_0341	glucose-6-phosphate isomerase	478.95	444.16	0.93
N132_137	PF14_0340	hypothetical protein	839.28	712.83	0.85
N132_139	PF14_0339	hypothetical protein	349.62	418.83	1.2
N132_142	PF14_0338	hypothetical protein	468.28	509.16	1.09
N132_147	PF14_0338	hypothetical protein	661.28	659.16	1
N132_15	PF14_0386	hypothetical protein	781.28	779.83	1
N132_150	PF14_0337	hypothetical protein	764.95	691.5	0.9
N132_152	PF14_0336	hypothetical protein	380.28	412.83	1.09
N132_155	PF14_0335	hypothetical protein, conserved	817.28	808.16	0.99
N132_156	PF14_0334	NAD(P)H-dependent glutamate synthase, putative	463.62	393.16	0.85
N132_157	PF14_0333	hypothetical protein	821.62	805.16	0.98
N132_16	PF14_0385	hypothetical protein	1106.62	963.16	0.87
N132_162	PF14_0332	hypothetical protein	845.28	931.83	1.1
N132_166	PF14_0331	cytochrome c oxidase assembly protein, putative	483.28	405.83	0.84
N132_168	PF14_0330	hypothetical protein	806.28	707.83	0.88
N132_171	PF14_0328	mitochondrial import inner membrane translocase subunit tim17, putative	371.28	372.5	1
N132_172	PF14_0327	methionine aminopeptidase, type II, putative	556.95	530.83	0.95
N132_173	PF14_0326	hypothetical protein	500.95	462.5	0.92
N132_174	NULL		1400.28	1228.5	0.88
N132_177	PF14_0325	hypothetical protein	911.62	760.16	0.83
N132_178	PF14_0324	hypothetical protein, conserved	588.95	526.16	0.89
N132_18	NULL		1009.28	977.83	0.97
N132_180	PF14_0323	calmodulin	1109.62	960.5	0.87
N132_181	PF14_0322	hypothetical protein	845.28	656.5	0.78
N132_184	NULL		429.28	359.16	0.84
N132_186	PF14_0321	ABC transporter, putative	1125.95	1053.16	0.94
N132_187	PF14_0320	hypothetical protein	731.28	671.16	0.92
N132_188	PF14_0319	hypothetical protein	721.95	590.16	0.82
N132_19	PF14_0384	hypothetical protein	756.95	840.5	1.11
N132_194	PF14_0318	hypothetical protein	380.95	404.5	1.06
N132_22	PF14_0383	hypothetical protein	771.28	653.83	0.85
N132_24	PF14_0382	metalloendopeptidase, putative	769.95	752.16	0.98
N132_27	PF14_0381	delta-aminolevulinic acid dehydratase	635.28	597.5	0.94
N132_3	NULL		816.95	802.16	0.98
N132_37	PF14_0380	hypothetical protein	1023.95	1010.16	0.99
N132_39	PF14_0379	hypothetical protein	861.95	763.16	0.89
N132_4	PF14_0388	hypothetical protein	915.28	968.16	1.06
N132_40	PF14_0378	triose-phosphate isomerase	376.28	365.5	0.97
N132_41	NULL		707.28	675.5	0.96
N132_43	PF14_0377	vesicle-associated membrane protein, putative	619.28	752.5	1.22
N132_44	NULL		993.95	984.83	0.99
N132_46	PF14_0376	hypothetical protein	877.62	1011.5	1.15
N132_50	PF14_0375	hypothetical protein	755.95	666.5	0.88
N132_52	PF14_0374	hypothetical protein	49.99	73.88	1.48
N132_54	PF14_0373	ubiquinol cytochrome c oxidoreductase, putative	725.62	744.16	1.03
N132_55	PF14_0372	hypothetical protein	705.95	750.83	1.06
N132_57	PF14_0371	hypothetical protein	616.28	623.5	1.01
N132_60	PF14_0371	hypothetical protein	1182.95	1069.16	0.9
N132_63	PF14_0370	RNA helicase, putative	421.62	436.5	1.04
N132_66	PF14_0369	hypothetical protein	1291.95	1261.5	0.98
N132_68	NULL		419.95	376.83	0.9
N132_70	PF14_0367	hypothetical protein	570.28	684.5	1.2
N132_73	PF14_0367	hypothetical protein	527.95	482.16	0.91
N132_88	PF14_0366	small subunit DNA primase	436.28	512.5	1.17
N132_92	PF14_0365	hypothetical protein	962.62	843.83	0.88
N132_93	PF14_0364	cleavage and polyadenylation specifity factor protein, putative	769.95	689.16	0.9
N132_94	PF14_0363	metacaspase-like protein	766.95	713.83	0.93
N132_97	PF14_0362	hypothetical protein	821.95	811.83	0.99
N132_99	PF14_0361	translocation protein sec62, putative	773.62	558.16	0.72
N133_1	PF14_0702	hypothetical protein	663.62	677.5	1.02
N133_13	NULL		690.95	582.16	0.84
N133_19	PF14_0694	protein disulfide isomerase, putative	630.95	600.83	0.95
N133_2	PF14_0701	hypothetical protein	601.62	500.5	0.83
N133_26	NULL		1008.28	1127.83	1.12
N133_3	PF14_0701	hypothetical protein	854.95	754.16	0.88
N133_34	PF14_0692	hypothetical protein	949.28	861.83	0.91
N133_36	PF14_0691	hypothetical protein	1389.28	1246.83	0.9
N133_39	PF14_0691	hypothetical protein	1322.28	1345.83	1.02
N133_4	PF14_0700	hypothetical protein, conserved	655.28	671.83	1.03
N133_40	PF14_0690	Histone deactylase, putative	572.28	583.16	1.02
N133_42	PF14_0689	hypothetical protein	1228.95	1143.83	0.93
N133_43	PF14_0688	hypothetical protein, conserved	227.28	315.83	1.39
N133_46	PF14_0687	hypothetical protein	1318.95	1295.16	0.98
N133_47	PF14_0686	hypothetical protein	474.62	509.83	1.07
N133_48	PF14_0685	hypothetical protein	625.95	668.5	1.07
N133_49	PF14_0684	hypothetical protein	470.28	598.5	1.27
N133_50	PF14_0683	hypothetical protein	1105.62	1036.83	0.94
N133_51	NULL		527.95	572.16	1.08
N133_53	PF14_0682	hypothetical protein	832.28	782.83	0.94
N133_57	NULL		411.62	387.83	0.94
N133_58	PF14_0681	diacylglycerol kinase, putative	660.28	610.83	0.93
N133_62	NULL		642.28	620.83	0.97
N133_7	PF14_0699	hypothetical protein, conserved	1121.28	884.83	0.79
N133_70	PF14_0679	sulfate transporter, putative	404.95	407.16	1.01
N133_8	PF14_0698	hypothetical protein	533.62	569.83	1.07
N133_9	PF14_0697	dihydroorotase, putative	524.95	494.5	0.94
N134_1	PF14_0631	hypothetical protein	888.95	846.83	0.95
N134_100	PF14_0594	hypothetical protein	651.28	538.83	0.83
N134_101	PF14_0593	hypothetical protein	612.28	647.16	1.06
N134_102	PF14_0592	hypothetical protein	676.28	669.5	0.99
N134_103	PF14_0591	hypothetical protein	717.62	758.16	1.06
N134_104	PF14_0590	hypothetical protein	852.28	750.16	0.88
N134_106	PF14_0589	valine - tRNA ligase, putative	428.62	419.83	0.98
N134_107	PF14_0588	hypothetical protein	844.95	799.83	0.95
N134_11	PF14_0627	ribosomal protein S3, putative	778.28	672.5	0.86
N134_111	PF14_0587	hypothetical protein	462.28	421.83	0.91
N134_113	PF14_0586	hypothetical protein	643.95	647.16	1
N134_114	PF14_0586	hypothetical protein	486.28	456.5	0.94
N134_116	NULL		827.95	879.16	1.06
N134_118	PF14_0585	ribosomal protein S28e, putative	439.95	461.83	1.05
N134_119	PF14_0584	ribosomal protein S4, putative	600.28	538.5	0.9
N134_120	PF14_0583	hypothetical protein	657.62	561.5	0.85
N134_123	PF14_0583	hypothetical protein	661.62	760.83	1.15
N134_126	PF14_0582	hypothetical protein	501.62	512.83	1.02
N134_128	NULL		2153.28	2048.5	0.95
N134_13	PF14_0626	dynein beta chain, putative	396.95	404.5	1.02
N134_130	NULL		1019.62	1018.5	1
N134_131	PF14_0580	hypothetical protein	845.95	756.83	0.89
N134_132	PF14_0579	ribosomal protein L27, putative	384.28	354.83	0.92
N134_138	PF14_0578	hypothetical protein	521.28	576.16	1.11
N134_139	PF14_0577	hypothetical protein	450.95	517.16	1.15
N134_140	PF14_0576	ubiquitin carboxyl-terminal hydrolase, putative	923.95	752.16	0.81
N134_141	PF14_0575	hypothetical protein	404.95	411.16	1.02
N134_142	PF14_0574	hypothetical protein	666.28	610.5	0.92
N134_16	PF14_0626	dynein beta chain, putative	672.62	638.83	0.95
N134_17	PF14_0626	dynein beta chain, putative	812.62	728.16	0.9
N134_2	PF14_0630	protein serine/threonine phosphatase	384.62	361.83	0.94
N134_20	PF14_0625	hypothetical protein	536.28	529.16	0.99
N134_22	PF14_0624	hypothetical protein	605.28	639.16	1.06
N134_23	PF14_0623	hypothetical protein	616.95	458.83	0.74
N134_24	PF14_0623	hypothetical protein	701.62	702.16	1
N134_26	PF14_0622	hypothetical protein	635.62	650.16	1.02
N134_29	PF14_0621	hypothetical protein	1099.62	935.16	0.85
N134_30	PF14_0620	hypothetical protein	960.62	996.83	1.04
N134_32	PF14_0620	hypothetical protein	633.62	573.5	0.91
N134_34	PF14_0619	hypothetical protein	733.62	741.16	1.01
N134_38	PF14_0618	hypothetical protein	533.62	501.83	0.94
N134_41	PF14_0617	hypothetical protein	634.28	684.83	1.08
N134_42	NULL		1149.28	939.16	0.82
N134_43	PF14_0616	hypothetical protein, conserved	523.95	468.5	0.89
N134_44	PF14_0615	ATP synthase (C/AC39) subunit, putative	429.95	425.16	0.99
N134_45	PF14_0614	hypothetical protein	643.95	664.5	1.03
N134_47	PF14_0613	hypothetical protein	620.62	521.16	0.84
N134_5	NULL		755.62	959.83	1.27
N134_51	PF14_0612	hypothetical protein	723.62	679.83	0.94
N134_57	PF14_0611	hypothetical protein	645.95	735.16	1.14
N134_58	PF14_0611	hypothetical protein	682.62	648.16	0.95
N134_61	PF14_0610	hypothetical protein	328.28	334.16	1.02
N134_66	PF14_0609	hypothetical protein	868.62	915.83	1.05
N134_67	PF14_0608	hypothetical protein	884.28	788.5	0.89
N134_73	PF14_0607	hypothetical protein	1069.95	996.5	0.93
N134_74	PF14_0606	hypothetical protein, conserved	638.95	616.16	0.96
N134_75	PF14_0605	cyclin, putative	469.28	547.5	1.17
N134_76	PF14_0604	hypothetical protein	826.28	696.16	0.84
N134_77	PF14_0603	hypothetical protein	959.28	863.5	0.9
N134_78	PF14_0602	DNA polymerase alpha subunit, putative	744.62	595.5	0.8
N134_80	NULL		634.62	593.5	0.94
N134_82	PF14_0601	replication factor C3	628.62	525.5	0.84
N134_83	PF14_0600	hypothetical protein	754.28	647.16	0.86
N134_84	PF14_0599	hypothetical protein	812.62	888.5	1.09
N134_91	PF14_0597	cytochrome c1 precursor, putative	651.62	573.83	0.88
N134_93	PF14_0596	hypothetical protein	1478.28	1369.16	0.93
N134_95	NULL		762.95	706.83	0.93
N134_96	PF14_0595	hypothetical protein	809.28	688.5	0.85
N134_98	NULL		552.62	559.5	1.01
N135_1	PF14_0644	hypothetical protein	832.95	685.5	0.82
N135_12	PF14_0638	hypothetical protein	851.28	695.16	0.82
N135_14	PF14_0637	rhoptry protein, putative	627.95	591.16	0.94
N135_16	PF14_0637	rhoptry protein, putative	821.62	720.5	0.88
N135_17	PF14_0636	hypothetical protein	921.95	924.83	1
N135_18	PF14_0635	hypothetical protein, conserved	626.62	609.83	0.97
N135_2	PF14_0643	hypothetical protein, conserved	716.62	602.16	0.84
N135_20	PF14_0635	hypothetical protein, conserved	723.95	771.16	1.07
N135_21	PF14_0634	hypothetical protein	497.28	524.5	1.05
N135_22	NULL		1370.28	1251.5	0.91
N135_23	PF14_0633	hypothetical protein	706.28	740.83	1.05
N135_24	PF14_0632	26S proteasome subunit, putative	756.28	657.83	0.87
N135_27	PF14_0631	hypothetical protein	538.28	555.16	1.03
N135_6	PF14_0642	hypothetical protein	682.28	768.83	1.13
N135_7	PF14_0641	1-deoxy-D-xylulose 5-phosphate reductoisomerase	652.62	539.83	0.83
N135_8	PF14_0640	hypothetical protein	664.95	680.16	1.02
N135_9	PF14_0639	DNA-3-methyladenine glycosylase, putative	456.95	439.5	0.96
N136_12	PF14_0251	hypothetical protein	842.95	876.16	1.04
N136_13	PF14_0252	hypothetical protein	411.62	400.5	0.97
N136_14	PF14_0252	hypothetical protein	895.95	922.5	1.03
N136_16	PF14_0252	hypothetical protein	269.95	322.16	1.19
N136_3	PF14_0247	hypothetical protein	766.95	678.16	0.88
N136_4	PF14_0248	ubiquinol-cytochrome c reductase hinge protein, putative	981.28	886.16	0.9
N136_6	PF14_0249	hypothetical protein	728.28	826.83	1.14
N136_7	PF14_0250	hypothetical protein	630.62	578.5	0.92
N137_10	PF14_0660	hypothetical protein	518.62	578.83	1.12
N137_11	PF14_0661	hypothetical protein, conserved	629.28	511.83	0.81
N137_14	PF14_0662	hypothetical protein	934.62	904.5	0.97
N137_15	PF14_0663	hypothetical protein	633.62	579.16	0.91
N137_17	PF14_0664	biotin carboxylase subunit of  acetyl CoA carboxylase, putative	683.95	664.5	0.97
N137_2	PF14_0655	RNA helicase-1, putative	1031.62	861.83	0.84
N137_20	NULL		958.62	921.16	0.96
N137_21	PF14_0666	hypothetical protein	393.28	435.5	1.11
N137_22	NULL		462.28	461.5	1
N137_23	PF14_0666	hypothetical protein	536.62	566.83	1.06
N137_25	PF14_0667	hypothetical protein	1133.28	997.16	0.88
N137_29	PF14_0667	hypothetical protein	855.62	783.5	0.92
N137_30	PF14_0668	hypothetical protein	870.62	790.16	0.91
N137_31	PF14_0669	hypothetical protein	549.95	558.16	1.01
N137_35	PF14_0671	hypothetical protein	1227.28	1285.5	1.05
N137_38	NULL		821.62	869.16	1.06
N137_39	NULL		559.28	593.16	1.06
N137_4	PF14_0656	U2 snRNP auxiliary factor, putative	361.62	414.83	1.15
N137_43	PF14_0673	hypothetical protein	657.62	653.16	0.99
N137_44	PF14_0674	hypothetical protein	431.95	480.83	1.11
N137_45	PF14_0675	reticulocyte binding protein 2 homolog B, putative	788.62	824.5	1.05
N137_5	PF14_0657	hypothetical protein	629.95	644.16	1.02
N137_50	PF14_0676	20S proteasome beta 4 subunit, putative	731.28	672.83	0.92
N137_52	NULL		697.95	607.83	0.87
N137_53	NULL		526.28	529.5	1.01
N137_7	PF14_0658	translation initiation factor EF-1, putative	778.95	699.83	0.9
N137_9	PF14_0659	hypothetical protein	1242.62	950.5	0.76
N138_10	PF14_0277	coatamer protein, beta subunit, putative	969.28	836.16	0.86
N138_101	PF14_0313	hypothetical protein	870.28	781.83	0.9
N138_102	PF14_0314	chromatin assembly factor 1 p55 subunit, putative	950.95	792.16	0.83
N138_104	PF14_0314	chromatin assembly factor 1 p55 subunit, putative	647.28	583.5	0.9
N138_105	PF14_0315	hypothetical protein	410.62	373.83	0.91
N138_12	PF14_0278	ATP-dependent DNA helicase, putative	788.62	785.5	1
N138_13	PF14_0279	hypothetical protein	658.28	620.16	0.94
N138_15	PF14_0280	phosphotyrosyl phosphatase activator, putative	854.62	733.16	0.86
N138_17	PF14_0280	phosphotyrosyl phosphatase activator, putative	912.62	937.83	1.03
N138_2	NULL		628.62	537.16	0.85
N138_21	NULL		513.95	550.5	1.07
N138_24	NULL		1083.62	974.5	0.9
N138_26	PF14_0282	hypothetical protein, conserved	955.28	1050.16	1.1
N138_27	PF14_0283	hypothetical protein	583.62	613.83	1.05
N138_29	PF14_0284	hypothetical protein	969.62	760.5	0.78
N138_3	PF14_0274	hypothetical protein, conserved	938.95	932.16	0.99
N138_30	PF14_0285	exodeoxyribonuclease III, putative	519.95	519.16	1
N138_31	PF14_0286	glutamate dehydrogenase, putative	523.28	479.16	0.92
N138_34	PF14_0288	cytochrome c oxidase subunit II precursor, putative	914.95	881.83	0.96
N138_35	PF14_0289	ribosomal protein L17, putative	392.28	415.83	1.06
N138_36	PF14_0290	hypothetical protein	517.95	529.5	1.02
N138_38	PF14_0291	hypothetical protein	905.62	881.5	0.97
N138_39	PF14_0292	hypothetical protein, conserved	444.95	427.16	0.96
N138_40	PF14_0293	hypothetical protein	454.62	464.83	1.02
N138_43	PF14_0294	mitogen-activated protein kinase 1	764.95	832.83	1.09
N138_44	NULL		712.28	798.16	1.12
N138_45	PF14_0295	ATP-specific succinyl-CoA synthetase beta subunit, putative	840.62	651.83	0.78
N138_48	PF14_0296	ribosomal protein L14, putative	497.62	416.83	0.84
N138_51	NULL		674.62	648.83	0.96
N138_52	PF14_0297	ecto-nucleoside triphosphate diphosphohydrolase 1, putative	497.62	476.83	0.96
N138_57	PF14_0298	hypothetical protein	1226.95	1256.16	1.02
N138_60	PF14_0299	hypothetical protein	945.95	784.83	0.83
N138_61	PF14_0300	syntaxin, putative	617.62	669.5	1.08
N138_62	NULL		992.28	887.5	0.89
N138_64	PF14_0301	hypothetical protein	426.62	466.5	1.09
N138_66	PF14_0302	hypothetical protein	1146.28	1035.5	0.9
N138_70	PF14_0304	hypothetical protein	1320.62	1218.16	0.92
N138_73	PF14_0303	hypothetical protein	624.28	663.5	1.06
N138_78	NULL		1457.62	1323.16	0.91
N138_79	PF14_0305	hypothetical protein	875.95	828.16	0.95
N138_81	PF14_0305	hypothetical protein	649.62	619.5	0.95
N138_82	PF14_0305	hypothetical protein	949.62	937.16	0.99
N138_84	NULL		498.62	462.83	0.93
N138_86	PF14_0306	hypothetical protein	1332.95	1170.16	0.88
N138_89	PF14_0307	hypothetical protein, conserved	582.62	478.83	0.82
N138_90	PF14_0308	hypothetical protein	919.62	870.83	0.95
N138_91	PF14_0309	protein-L-isoaspartate O-methyltransferase beta-aspartate methyltransferase, putative	447.62	441.83	0.99
N138_92	NULL		681.28	646.16	0.95
N138_93	NULL		1672.95	1501.83	0.9
N138_94	PF14_0310	hypothetical protein	989.62	933.5	0.94
N138_95	PF14_0311	hypothetical protein	665.95	631.16	0.95
N138_97	PF14_0312	hypothetical protein	689.62	701.83	1.02
N138_99	NULL		735.62	684.83	0.93
N139_11	PF14_0756	hypothetical protein	635.95	650.83	1.02
N139_12	PF14_0755	hypothetical protein	780.62	791.16	1.01
N139_13	PF14_0754	hypothetical protein	618.95	601.16	0.97
N139_17	PF14_0752	hypothetical protein	300.28	361.16	1.2
N139_2	PF14_0760	hypothetical protein	876.62	792.5	0.9
N139_20	PF14_0751	fatty acyl coenzyme A synthetase-1, putative	463.95	547.5	1.18
N139_21	PF14_0751	fatty acyl coenzyme A synthetase-1, putative	664.95	563.5	0.85
N139_22	PF14_0751	fatty acyl coenzyme A synthetase-1, putative	731.28	696.5	0.95
N139_23	PF14_0749	acyl CoA binding protein	945.28	836.83	0.89
N139_24	NULL		784.28	720.16	0.92
N139_29	PF14_0747	hypothetical protein	687.28	26.5	0.04
N139_31	PF14_0746	hypothetical protein	514.28	541.16	1.05
N139_4	PF14_0758	hypothetical protein	672.62	700.16	1.04
N139_5	PF14_0757	hypothetical protein	551.28	482.83	0.88
N139_6	PF14_0757	hypothetical protein	417.28	476.83	1.14
N139_8	PF14_0756	hypothetical protein	947.28	909.83	0.96
N140_1	PF14_0494	hypothetical protein, conserved	853.95	628.5	0.74
N140_10	NULL		748.28	653.16	0.87
N140_12	PF14_0502	hypothetical protein	1168.62	1074.16	0.92
N140_14	PF14_0503	hypothetical protein	435.95	422.16	0.97
N140_2	PF14_0495	hypothetical protein	584.28	515.16	0.88
N140_21	PF14_0504	hypothetical protein	716.62	646.83	0.9
N140_22	PF14_0505	hypothetical protein	464.62	468.83	1.01
N140_25	PF14_0506	hypothetical protein	474.95	553.5	1.17
N140_3	PF14_0496	hyothetical protein	726.28	650.5	0.9
N140_30	NULL		550.95	541.16	0.98
N140_31	NULL		818.95	769.83	0.94
N140_35	PF14_0506	hypothetical protein	1197.62	1071.5	0.89
N140_4	PF14_0497	hypothetical protein	1029.62	808.83	0.79
N140_5	PF14_0498	hypothetical protein	1099.95	954.16	0.87
N140_6	PF14_0499	hypothetical protein	740.28	667.5	0.9
N140_9	PF14_0501	hypothetical protein	766.28	749.83	0.98
N141_1	NULL		1345.28	1124.16	0.84
N141_14	PF14_0224	PP1-like protein serine/threonine phosphatase	741.62	638.5	0.86
N141_2	NULL		1336.95	1174.83	0.88
N141_25	NULL		1085.62	1120.5	1.03
N141_27	PF14_0224	PP1-like protein serine/threonine phosphatase	525.95	569.5	1.08
N141_29	NULL		492.95	537.16	1.09
N141_3	PF14_0226	hypothetical protein	672.62	679.16	1.01
N141_30	NULL		1603.28	1564.16	0.98
N141_32	PF14_0223	cyclophilin, putative	926.28	767.16	0.83
N141_34	PF14_0222	hypothetical protein	197.62	224.5	1.14
N141_35	NULL		735.28	820.5	1.12
N141_36	PF14_0221	hypothetical protein, conserved	421.95	468.16	1.11
N141_38	PF14_0220	hypothetical protein	650.95	639.83	0.98
N141_39	PF14_0219	hypothetical protein	514.28	609.5	1.19
N141_40	PF14_0218	actin, putative	554.62	506.83	0.91
N141_41	PF14_0217	hypothetical protein	407.28	457.16	1.12
N141_43	PF14_0216	hypothetical protein	523.28	492.5	0.94
N141_45	PF14_0215	hypothetical protein	703.95	660.83	0.94
N141_47	PF14_0214	hypothetical protein	678.95	629.16	0.93
N141_48	PF14_0213	hypothetical protein	1020.62	1024.16	1
N141_5	PF14_0225	hypothetical protein	1356.62	1237.16	0.91
N141_50	PF14_0213	hypothetical protein	737.28	665.83	0.9
N141_51	PF14_0212	hypothetical protein	468.95	495.83	1.06
N141_52	PF14_0211	hypothetical protein	1405.95	1145.5	0.81
N141_53	PF14_0210	hypothetical protein	571.95	630.5	1.1
N141_55	PF14_0209	hypothetical protein	658.62	714.16	1.08
N141_57	PF14_0208	hypothetical protein, conserved	704.95	754.5	1.07
N141_60	PF14_0207	RNA polymerase subunit, putative	1213.62	1167.83	0.96
N141_8	PF14_0224	PP1-like protein serine/threonine phosphatase	857.28	784.83	0.92
N142_1	PF14_0705	hypothetical protein	752.95	768.5	1.02
N142_2	PF14_0706	hypothetical protein	383.62	281.83	0.73
N142_4	PF14_0707	hypothetical protein	632.95	642.83	1.02
N142_5	PF14_0708	hypothetical protein	884.95	837.16	0.95
N143_10	PF14_0201	hypothetical protein	299.28	258.83	0.86
N143_12	PF14_0200	hypothetical protein	777.95	704.83	0.91
N143_14	PF14_0199	hypothetical protein	307.62	315.16	1.02
N143_15	PF14_0199	hypothetical protein	939.62	766.5	0.82
N143_16	PF14_0198	glycine -- tRNA ligase, putative	521.95	443.83	0.85
N143_18	PF14_0197	hypothetical protein	342.95	354.16	1.03
N143_19	PF14_0196	hypothetical protein	715.95	569.5	0.8
N143_2	PF14_0775	hypothetical protein	596.95	750.5	1.26
N143_20	PF14_0195	hypothetical protein	591.95	430.16	0.73
N143_21	PF14_0194	spliceosome-associated protein, putative	777.28	810.83	1.04
N143_25	PF14_0193	hypothetical protein	969.95	881.16	0.91
N143_29	PF14_0192	glutathione reductase	738.28	567.5	0.77
N143_3	NULL		353.95	411.5	1.16
N143_30	PF14_0191	hypothetical protein	1034.28	936.83	0.91
N143_32	PF14_0190	hypothetical protein	612.95	551.83	0.9
N143_35	PF14_0190	hypothetical protein	1148.95	912.5	0.79
N143_36	PF14_0189	hypothetical protein	539.62	561.83	1.04
N143_38	NULL		1304.95	1261.5	0.97
N143_39	PF14_0188	hypothetical protein	545.28	576.83	1.06
N143_41	PF14_0187	glutathione s-transferase, putative	665.28	701.83	1.05
N143_44	PF14_0186	hypothetical protein	561.95	614.83	1.09
N143_45	PF14_0185	ATP-dependent RNA helicase, putative	667.95	612.16	0.92
N143_48	PF14_0184	hypothetical protein	400.95	435.5	1.09
N143_5	NULL		847.62	689.16	0.81
N143_53	PF14_0183	RNA helicase, putative	610.28	577.16	0.95
N143_54	PF14_0183	RNA helicase, putative	735.95	667.83	0.91
N143_55	PF14_0181	calmodulin, putative	475.28	449.5	0.95
N143_56	NULL		1108.95	1024.16	0.92
N143_57	PF14_0180	hypothetical protein	835.95	743.83	0.89
N143_58	PF14_0179	hypothetical protein	422.62	413.83	0.98
N143_59	NULL		378.28	324.83	0.86
N143_61	PF14_0178	hypothetical protein	748.95	616.5	0.82
N143_64	NULL		995.62	1086.83	1.09
N143_66	PF14_0177	DNA replication licensing factor MCM2	524.62	446.16	0.85
N143_7	PF14_0774	mannose-1-phosphate guanyltransferase, putative	869.95	710.16	0.82
N143_71	PF14_0176	hypothetical protein	1015.28	914.16	0.9
N143_76	PF14_0175	hypothetical protein	674.95	688.5	1.02
N143_9	PF14_0202	dynein-associated protein, putative	937.62	846.16	0.9
N145_1	NULL		526.95	431.16	0.82
N145_12	PF14_0020	choline kinase, putative	775.62	772.5	1
N145_14	PF14_0019	hypothetical protein	468.95	499.83	1.07
N145_20	PF14_0018	hypothetical protein	945.62	802.16	0.85
N145_22	PF14_0017	lysophospholipase, putative	500.62	453.16	0.91
N145_23	PF14_0016	hypothetical protein	429.28	381.5	0.89
N145_28	PF14_0015	aminopeptidase, putative	559.95	606.83	1.08
N145_33	PF14_0014	hypothetical protein	518.95	489.83	0.94
N145_36	PF14_0013	hypothetical protein	496.28	473.83	0.95
N145_38	NULL		501.62	459.5	0.92
N145_40	PF14_0010	glycophorin binding protein-related antigen	2575.62	2500.5	0.97
N145_43	PF14_0008	rifin	670.95	128.5	0.19
N145_44	NULL		917.62	288.16	0.31
N145_45	PF14_0007	stevor, putative	1001.28	560.83	0.56
N145_50	PF14_0005	rifin	451.28	27.5	0.06
N145_57	PF14_0002	rifin	709.95	87.5	0.12
N145_59	NULL		13850.62	7116.5	0.51
N145_61	PF14_0001	erythrocyte membrane protein 1 (PfEMP1), truncated, pseudogene	312.62	33.5	0.11
N145_62	NULL		742.28	196.16	0.26
N145_9	PF14_0021	hypothetical protein	754.28	749.16	0.99
N146_2	PF13_0235	hypothetical protein	473.28	410.83	0.87
N147_10	PF14_0712	hypothetical protein	612.95	574.5	0.94
N147_12	PF14_0712	hypothetical protein	604.95	541.16	0.89
N147_13	PF14_0712	hypothetical protein	1168.28	941.5	0.81
N147_14	PF14_0712	hypothetical protein	451.28	514.83	1.14
N147_16	PF14_0712	hypothetical protein	824.95	803.16	0.97
N147_18	PF14_0713	hypothetical protein	524.28	485.16	0.93
N147_2	PF14_0709	ribosomal protein L20, putative	689.28	726.5	1.05
N147_21	PF14_0714	hypothetical protein, conserved	485.95	482.16	0.99
N147_24	PF14_0715	hypothetical protein	649.95	674.5	1.04
N147_25	PF14_0716	Proteosome subunit alpha type 1, putative	788.62	647.83	0.82
N147_3	PF14_0710	hypothetical protein	517.62	528.16	1.02
N147_4	NULL		614.95	665.5	1.08
N147_6	PF14_0711	hypothetical protein, conserved	486.62	459.83	0.94
N148_1	PF14_0724	hypothetical protein	826.95	728.16	0.88
N148_11	PF14_0718	hypothetical protein, conserved	931.95	965.83	1.04
N148_12	PF14_0717	hypothetical protein	357.28	316.5	0.89
N148_2	PF14_0723	hypothetical protein	462.95	343.83	0.74
N148_5	PF14_0722	hypothetical protein	1149.62	787.83	0.69
N148_6	PF14_0722	hypothetical protein	765.95	758.83	0.99
N148_7	PF14_0721	cytochrome c oxidase assembly protein, putative	589.28	573.16	0.97
N148_9	PF14_0720	hypothetical protein	615.62	617.16	1
N149_1	PF14_0480	hypothetical protein	1007.62	901.16	0.89
N149_10	PF14_0485	hypothetical protein	551.28	475.5	0.86
N149_11	PF14_0486	elongation factor 2	421.28	350.5	0.83
N149_12	PF14_0487	hypothetical protein	373.28	376.16	1.01
N149_13	PF14_0488	hypothetical protein	773.95	747.5	0.97
N149_15	NULL		450.95	388.5	0.86
N149_17	PF14_0489	hypothetical protein	669.62	709.16	1.06
N149_18	PF14_0490	hypothetical protein	427.95	544.5	1.27
N149_19	PF14_0491	hypothetical protein	769.62	654.83	0.85
N149_2	PF14_0480	hypothetical protein	451.28	418.16	0.93
N149_22	PF14_0492	protein phosphatase 2b regulatory subunit, putative	623.62	551.16	0.88
N149_3	NULL		504.95	457.5	0.91
N149_30	PF14_0493	sortilin, putative	480.28	526.16	1.1
N149_4	PF14_0481	hypothetical protein, conserved	517.62	370.5	0.72
N149_7	NULL		1597.95	1603.5	1
N149_9	PF14_0484	acetyl-CoA acetyltransferase, putative	569.62	485.5	0.85
N150_10	PF14_0117	hypothetical protein, conserved	1031.28	863.5	0.84
N150_11	PF14_0116	hypothetical protein	545.28	557.16	1.02
N150_13	PF14_0115	hypothetical protein	368.62	417.5	1.13
N150_15	PF14_0113	hypothetical protein	727.62	798.83	1.1
N150_16	PF14_0113	hypothetical protein	621.28	662.5	1.07
N150_19	PF14_0112	POM1, putative	430.62	464.5	1.08
N150_22	PF14_0111	hypothetical protein	601.28	545.5	0.91
N150_27	PF14_0110	hypothetical protein	806.62	773.5	0.96
N150_28	NULL		630.62	1100.5	1.75
N150_3	NULL		1542.95	1536.5	1
N150_32	NULL		1220.95	1199.16	0.98
N150_33	PF14_0108	hypothetical protein	857.28	785.16	0.92
N150_36	PF14_0108	hypothetical protein	612.62	577.16	0.94
N150_39	NULL		695.62	710.5	1.02
N150_44	PF14_0105	hypothetical protein	1024.62	897.16	0.88
N150_48	PF14_0104	eukaryotic translation initiation factor 2 gamma subunit, putative	544.62	578.83	1.06
N150_49	NULL		854.95	792.16	0.93
N150_50	PF14_0102	rhoptry-associated protein 1	608.28	527.83	0.87
N150_51	PF14_0101	hypothetical protein	469.95	409.16	0.87
N150_52	PF14_0101	hypothetical protein	1292.28	1053.16	0.81
N150_53	PF14_0100	cytidine triphosphate synthetase	452.28	388.16	0.86
N150_56	PF14_0099	hypothetical protein, conserved	658.62	704.16	1.07
N150_57	PF14_0098	hypothetical protein	480.95	442.83	0.92
N150_58	PF14_0097	cytidine diphosphate-diacylglycerol synthase	549.28	578.5	1.05
N150_6	PF14_0121	hypothetical protein	501.28	501.83	1
N150_60	PF14_0096	hypothetical protein	622.28	641.83	1.03
N150_62	PF14_0095	hypothetical protein	1204.28	987.83	0.82
N150_63	PF14_0094	hypothetical protein	824.62	657.5	0.8
N150_65	PF14_0093	hypothetical protein	938.62	964.16	1.03
N150_66	NULL		489.62	460.83	0.94
N150_68	PF14_0091	hypothetical protein	833.28	626.16	0.75
N150_7	PF14_0121	hypothetical protein	560.62	499.16	0.89
N150_71	PF14_0090	hypothetical protein	420.62	444.16	1.06
N150_72	PF14_0089	hypothetical protein	455.95	453.83	1
N150_75	PF14_0089	hypothetical protein	830.95	783.83	0.94
N150_76	PF14_0088	hypothetical protein	670.62	584.5	0.87
N150_78	PF14_0087	hypothetical protein	605.62	636.5	1.05
N150_79	PF14_0086	hypothetical protein	732.62	599.5	0.82
N150_8	PF14_0120	hypothetical protein	683.95	564.83	0.83
N150_80	PF14_0085	hypothetical protein	561.62	591.5	1.05
N150_82	PF14_0084	hypothetical protein	620.62	445.83	0.72
N150_83	PF14_0083	ribosomal protein S8e, putative	407.62	420.16	1.03
N150_84	PF14_0082	hypothetical protein	496.28	585.5	1.18
N150_87	PF14_0081	DNA repair helicase, putative	540.62	493.5	0.91
N150_88	PF14_0080	hypothetical protein	754.28	769.5	1.02
N150_89	PF14_0079	hypothetical protein	439.28	409.5	0.93
N150_9	PF14_0119	hypothetical protein, conserved	542.62	494.83	0.91
N150_91	PF14_0077	plasmepsin 2 precursor	833.95	785.5	0.94
N150_93	PF14_0076	plasmepsin 1 precursor	577.62	494.83	0.86
N151_10	PF14_0465	hypothetical protein	668.28	598.5	0.9
N151_11	PF14_0464	hypothetical protein	349.28	405.5	1.16
N151_14	PF14_0463	chloroquine resistance marker protein	883.28	796.16	0.9
N151_18	PF14_0462	SEL-1 protein, putative	513.95	500.16	0.97
N151_19	PF14_0461	hypothetical protein	1284.28	1290.5	1
N151_25	NULL		736.28	715.5	0.97
N151_26	NULL		465.62	485.16	1.04
N151_3	PF14_0467	hypothetical protein	617.95	660.16	1.07
N151_30	PF14_0458	hypothetical protein	859.62	827.83	0.96
N151_31	PF14_0457	hypothetical protein	829.28	828.16	1
N151_33	PF14_0456	hypothetical protein, conserved	740.95	585.83	0.79
N151_35	PF14_0455	multidrug resistance protein 2	738.28	717.5	0.97
N151_36	PF14_0454	hypothetical protein	989.62	849.83	0.86
N151_37	PF14_0453	hypothetical protein	650.28	524.83	0.81
N151_39	NULL		1196.95	1094.16	0.91
N151_4	NULL		1039.28	1027.16	0.99
N151_41	NULL		1185.95	1045.83	0.88
N151_44	PF14_0451	mitochondrial ribosomal protein S14 precursor, putative	534.95	545.83	1.02
N151_45	PF14_0450	hypothetical protein	631.28	692.83	1.1
N151_50	PF14_0448	ribosomal protein S2, putative	648.62	523.5	0.81
N151_52	PF14_0447	hypothetical protein	551.95	525.16	0.95
N151_55	PF14_0446	hypothetical protein	653.95	616.83	0.94
N151_58	PF14_0445	hypothetical protein	522.62	468.16	0.9
N151_60	PF14_0444	hypothetical protein	745.62	767.16	1.03
N151_61	PF14_0444	hypothetical protein	566.95	476.83	0.84
N151_64	PF14_0443	centrin, putative	714.28	752.16	1.05
N151_65	PF14_0442	hypothetical protein	535.95	579.5	1.08
N151_9	PF14_0466	hypothetical protein	309.28	276.83	0.9
N152_1	PF14_0127	N-myristoyltransferase	561.28	477.83	0.85
N152_12	PF14_0123	hypothetical protein	802.28	855.83	1.07
N152_13	PF14_0123	hypothetical protein	479.28	465.16	0.97
N152_17	PF14_0123	hypothetical protein	732.95	630.5	0.86
N152_18	NULL		772.62	770.16	1
N152_5	PF14_0126	hypothetical protein, conserved	372.28	325.5	0.87
N152_8	PF14_0125	deoxyhypusine synthase	648.28	676.5	1.04
N153_1	PF14_0531	hypothetical protein	756.28	753.16	1
N153_10	PF14_0536	hypothetical protein	763.62	705.16	0.92
N153_13	PF14_0537	hypothetical protein	753.62	816.16	1.08
N153_14	NULL		806.62	850.5	1.05
N153_15	PF14_0538	hypothetical protein	664.62	631.16	0.95
N153_16	PF14_0539	hypothetical protein	518.95	532.5	1.03
N153_2	NULL		577.95	645.16	1.12
N153_5	PF14_0532	hypothetical protein	620.28	666.16	1.07
N153_7	PF14_0533	hypothetical protein	451.28	477.16	1.06
N153_8	PF14_0534	hypothetical protein	420.28	443.5	1.06
N153_9	PF14_0535	hypothetical protein	731.95	751.83	1.03
N154_1	PF14_0204	hypothetical protein	341.28	339.5	0.99
N154_2	NULL		163.95	184.16	1.12
N154_3	PF14_0206	hypothetical protein	647.28	668.5	1.03
N155_1	NULL		697.95	703.16	1.01
N155_10	NULL		1891.62	3536.5	1.87
N155_11	PF14_0025	proteosome subunit, putative	679.28	590.83	0.87
N155_12	PF14_0026	hypothetical protein	736.62	713.16	0.97
N155_13	NULL		530.28	492.16	0.93
N155_14	PF14_0027	ribosomal S27a, putative	568.28	522.16	0.92
N155_15	PF14_0028	hypothetical protein, conserved	721.62	710.5	0.98
N155_16	PF14_0028	hypothetical protein, conserved	462.28	415.83	0.9
N155_19	PF14_0029	hypothetical protein	581.95	615.5	1.06
N155_21	PF14_0029	hypothetical protein	1044.62	1020.16	0.98
N155_23	PF14_0030	hypothetical protein	400.28	446.5	1.12
N155_24	NULL		843.28	843.83	1
N155_25	PF14_0031	hypothetical protein	907.28	784.5	0.86
N155_29	PF14_0031	hypothetical protein	432.95	493.5	1.14
N155_3	PF14_0022	exopolyphosphatase, putative	1021.62	943.5	0.92
N155_31	NULL		634.62	592.16	0.93
N155_32	PF14_0031	hypothetical protein	473.95	411.5	0.87
N155_34	PF14_0032	hypothetical protein	851.28	853.83	1
N155_35	PF14_0033	hypothetical protein	323.28	390.83	1.21
N155_36	NULL		502.28	565.5	1.13
N155_38	PF14_0035	hypothetical protein	900.62	851.16	0.95
N155_39	NULL		350.95	389.16	1.11
N155_42	PF14_0036	acid phosphatase, putative	593.62	600.5	1.01
N155_7	PF14_0023	hypothetical protein, conserved	587.28	524.5	0.89
N155_8	NULL		1113.28	1059.5	0.95
N156_3	PF13_0118	hypothetical protein	666.62	651.83	0.98
N156_5	MAL13P1.112	hypothetical protein	873.95	933.16	1.07
N156_6	PF13_0117	hypothetical protein, conserved	599.62	491.16	0.82
N157_1	PF14_0253	hypothetical protein	1140.62	1123.83	0.99
N157_10	PF14_0257	hypothetical protein, conserved	270.62	287.5	1.06
N157_11	PF14_0259	hypothetical protein	682.62	689.5	1.01
N157_12	PF14_0260	hypothetical protein	592.95	546.16	0.92
N157_13	PF14_0261	proliferation-associated protein 2g4, putative	564.62	556.16	0.99
N157_14	NULL		544.28	487.16	0.9
N157_17	NULL		527.95	538.16	1.02
N157_18	PF14_0263	hypothetical protein	693.28	716.16	1.03
N157_23	PF14_0263	hypothetical protein	726.95	606.5	0.83
N157_34	PF14_0264	hypothetical protein	623.95	582.5	0.93
N157_38	PF14_0266	hypothetical protein	591.95	643.83	1.09
N157_4	PF14_0254	DNA mismatch repair protein Msh2p, putative	610.95	552.83	0.9
N157_40	PF14_0267	transcription initiation TFIID-like, putative	522.95	514.16	0.98
N157_41	PF14_0268	hypothetical protein	1257.28	1138.83	0.91
N157_45	PF14_0269	hypothetical protein, conserved	692.62	716.83	1.03
N157_6	NULL		874.62	795.16	0.91
N157_7	PF14_0255	hypothetical protein	503.28	498.83	0.99
N158_1	NULL		826.28	899.5	1.09
N158_2	PF14_0654	hypothetical protein	465.28	481.5	1.03
N158_3	PF14_0654	hypothetical protein	630.62	599.83	0.95
N158_4	PF14_0653	hypothetical protein	999.95	1045.5	1.05
N158_6	PF14_0652	hypothetical protein	575.62	710.83	1.23
N158_7	PF14_0650	hypothetical protein	414.95	501.5	1.21
N159_1	PF14_0046	hypothetical protein	552.95	538.5	0.97
N159_10	PF14_0049	hypothetical protein	887.95	922.16	1.04
N159_12	PF14_0050	hypothetical protein	775.95	700.83	0.9
N159_13	PF14_0051	hypothetical protein, conserved	406.28	446.16	1.1
N159_14	PF14_0051	hypothetical protein, conserved	935.28	851.83	0.91
N159_19	PF14_0052	hypothetical protein, conserved	738.62	744.5	1.01
N159_2	NULL		509.28	487.16	0.96
N159_20	PF14_0053	ribonucleotide reductase small subunit	789.95	663.5	0.84
N159_23	PF14_0054	hypothetical protein, conserved	613.28	599.5	0.98
N159_24	PF14_0055	hypothetical protein, conserved	604.62	486.5	0.8
N159_25	PF14_0055	hypothetical protein, conserved	444.28	548.83	1.24
N159_30	PF14_0056	hypothetical protein	515.62	542.83	1.05
N159_31	PF14_0058	hypothetical protein	487.95	560.83	1.15
N159_32	PF14_0059	hypothetical protein	316.62	339.16	1.07
N159_33	PF14_0060	hypothetical protein	828.28	738.16	0.89
N159_34	PF14_0061	hypothetical protein	609.62	558.16	0.92
N159_35	PF14_0062	hypothetical protein	289.95	338.5	1.17
N159_36	PF14_0062	hypothetical protein	401.95	458.83	1.14
N159_38	PF14_0063	ATP-dependent Clp protease, putative	1073.62	1097.5	1.02
N159_39	PF14_0064	vacuolar protein sorting 29, putative	535.62	513.16	0.96
N159_4	PF14_0047	hypothetical protein	764.95	772.16	1.01
N159_40	PF14_0065	hypothetical protein	626.28	676.5	1.08
N159_42	PF14_0066	hypothetical protein, conserved	613.28	523.16	0.85
N159_45	PF14_0067	hypothetical protein	554.62	627.5	1.13
N159_46	PF14_0068	fibrillarin, putative	364.95	351.83	0.96
N159_47	NULL		325.95	368.5	1.13
N159_51	NULL		1131.28	974.83	0.86
N159_56	PF14_0070	hypothetical protein	780.28	677.83	0.87
N159_7	PF14_0048	hypothetical protein	681.62	637.16	0.93
N161_1	PF14_0703	hypothetical protein	659.95	654.83	0.99
N161_2	PF14_0704	hypothetical protein	827.28	696.83	0.84
N162_10	NULL		632.62	612.83	0.97
N162_3	PF13_0336	hypothetical protein	379.62	406.83	1.07
N163_1	PF14_0647	hypothetical protein	498.95	562.16	1.13
N163_10	PF14_0648	hypothetical protein	476.62	438.83	0.92
N163_15	PF14_0649	hypothetical protein	716.95	603.16	0.84
N163_7	NULL		201.88	176.53	0.87
N164_1	PF14_0231	ribosomal protein L7a, putative	538.62	605.83	1.12
N164_4	PF14_0230	Ribosomal protein family L5, putative	419.62	509.16	1.21
N164_5	NULL		1222.95	1162.5	0.95
N164_7	PF14_0229	hypothetical protein	580.28	477.16	0.82
N165_1	PF14_0037	hypothetical protein	806.28	707.16	0.88
N165_10	PF14_0043	hypothetical protein	722.28	715.83	0.99
N165_14	PF14_0043	hypothetical protein	726.62	703.5	0.97
N165_15	PF14_0044	hypothetical protein	1003.62	908.83	0.91
N165_16	PF14_0045	hypothetical protein	629.95	618.5	0.98
N165_2	PF14_0038	cytochrome c, putative	666.62	721.16	1.08
N165_6	PF14_0039	hypothetical protein	934.95	973.5	1.04
N165_8	PF14_0041	ribosomal protein L16, putative	405.95	451.83	1.11
N165_9	PF14_0042	hypothetical protein	565.62	545.5	0.96
N166_2	NULL		1085.62	1041.83	0.96
N166_3	PF14_0270	ribosomal protein L15, putative	573.28	637.5	1.11
N168_1	PF14_0531	hypothetical protein	721.95	721.5	1
N168_10	PF14_0528	hemolysin, putative	1370.62	1367.5	1
N168_12	PF14_0527	hypothetical protein	727.95	739.5	1.02
N168_15	NULL		599.62	611.5	1.02
N168_17	PF14_0526	hypothetical protein, conserved	761.62	682.16	0.9
N168_2	PF14_0530	ferlin, putative	413.95	391.83	0.95
N168_21	PF14_0525	hypothetical protein	1073.95	956.83	0.89
N168_23	NULL		1041.95	877.16	0.84
N168_25	NULL		767.28	692.16	0.9
N168_27	PF14_0523	protein phosphatase 2C, putative	552.62	575.16	1.04
N168_29	PF14_0521	hypothetical protein	1139.62	911.83	0.8
N168_3	NULL		600.28	576.16	0.96
N168_30	PF14_0520	6-phosphogluconate dehydrogenase, decarboxylating, putative	543.62	501.16	0.92
N168_32	PF14_0519	ribosomal protein S11, putative	641.28	572.5	0.89
N168_34	PF14_0518	nifU protein, putative	557.28	451.83	0.81
N168_36	PF14_0517	peptidase, putative	396.95	349.83	0.88
N168_6	NULL		315.28	214.5	0.68
N168_9	NULL		897.28	814.83	0.91
N169_11	NULL		973.28	313.5	0.32
N169_15	PF14_0770	rifin	683.62	61.16	0.09
N169_17	PF14_0771	stevor, putative	571.95	135.16	0.24
N169_20	PF14_0773	erythrocyte membrane protein 1 (PfEMP1), truncated, pseudogene	763.95	103.83	0.14
N169_4	NULL		2402.62	1561.5	0.65
N169_8	PF14_0767	stevor, putative	866.28	665.83	0.77
N170_1	PF14_0761	fatty acyl CoA synthetase 1	325.95	322.83	0.99
N170_4	PF14_0763	hypothetical protein	1115.62	538.16	0.48
N171_1	PF14_0074	hypothetical protein	509.95	620.16	1.22
N171_3	PF14_0073	hypothetical protein	427.28	458.16	1.07
N171_4	PF14_0072	hypothetical protein, conserved	830.95	827.16	1
N172_3	PF14_0316	DNA topoisomerase II, putative	780.28	830.83	1.06
N173_1	PF14_0509	hypothetical protein	490.95	453.5	0.92
N173_3	PF14_0508	pyridine nucleotide transhydrogenase, putative	560.62	461.5	0.82
N173_5	PF14_0507	hypothetical protein	662.28	636.5	0.96
N173_6	PF14_0506	hypothetical protein	319.95	376.83	1.18
N175_10	PF14_0144	mRNA capping enzyme, putative	698.62	657.16	0.94
N175_11	PF14_0145	hypothetical protein	665.95	647.16	0.97
N175_12	PF14_0146	ribonucleoprotein, putative	651.95	681.16	1.04
N175_14	PF14_0146	ribonucleoprotein, putative	482.95	518.16	1.07
N175_15	PF14_0147	ATP-dependent protease, putative	1220.28	1135.83	0.93
N175_16	PF14_0148	uracil-DNA glycosylase, putative	609.62	518.83	0.85
N175_2	PF14_0142	serine/threonine protein phosphatase, putative	587.62	517.5	0.88
N175_3	NULL		1164.28	1096.5	0.94
N175_6	PF14_0143	hypothetical protein	626.28	576.16	0.92
N175_8	PF14_0143	hypothetical protein	494.95	532.5	1.08
N175_9	NULL		704.28	763.5	1.08
N176_2	PF14_0470	hypothetical protein	1120.95	808.83	0.72
N176_3	PF14_0469	transcription factor IIIb subunit, putative	717.28	598.83	0.83
N176_4	NULL		426.62	421.5	0.99
N176_5	PF14_0468	hypothetical protein	511.28	483.83	0.95
N177_2	PF14_0227	calcium-dependent protein kinase, putative	641.28	573.5	0.89
N177_5	NULL		850.28	932.83	1.1
N177_6	PF14_0228	hypothetical protein	570.95	505.5	0.89
N179_1	NULL		2198.95	3419.5	1.56
N179_2	PF14_0245	hypothetical protein	1609.28	1613.5	1
N179_3	PF14_0246	phosphoenolpyruvate carboxylase, putative	468.95	449.5	0.96
N181_1	NULL		579.62	527.83	0.91
N181_10	PF14_0238	hypothetical protein	765.62	759.83	0.99
N181_11	NULL		347.95	386.16	1.11
N181_15	PF14_0239	hypothetical protein	811.62	804.16	0.99
N181_16	PF14_0240	ribosomal protein L21e, putative	552.28	478.83	0.87
N181_17	PF14_0241	basic transcription factor 3b, putative	521.95	555.5	1.06
N181_18	PF14_0242	arginine n-methyltransferase, putative	911.62	901.5	0.99
N181_2	PF14_0234	DNA-directed DNA polymerase, putative	425.62	494.83	1.16
N181_21	PF14_0243	dynein-associated protein, putative	540.28	539.83	1
N181_23	NULL		926.62	899.83	0.97
N181_25	PF14_0244	ABC transporter, putative	722.95	643.5	0.89
N181_3	PF14_0235	hypothetical protein	1185.62	1113.5	0.94
N181_4	PF14_0236	hypothetical protein	512.95	502.83	0.98
N181_8	PF14_0237	hypothetical protein	828.28	727.16	0.88
N182_1	PF14_0512	hypothetical protein	731.28	657.5	0.9
N182_2	PF14_0513	RNA binding protein, putative	625.95	563.83	0.9
N182_4	PF14_0515	hypothetical protein	947.95	872.16	0.92
N182_5	PF14_0516	serine/threonine-protein kinase	432.62	456.5	1.06
N185_13	PF14_0476	protein kinase, putative	535.62	504.5	0.94
N185_14	PF14_0477	signal recognition particle 54 kDa protein, putative	668.62	564.16	0.84
N185_15	PF14_0478	hypothetical protein	928.95	852.5	0.92
N185_17	PF14_0479	hypothetical protein	691.62	635.5	0.92
N185_19	NULL		855.28	763.16	0.89
N185_2	PF14_0471	hypothetical protein	723.62	741.5	1.02
N185_4	PF14_0472	hypothetical protein	929.95	876.83	0.94
N185_5	PF14_0473	3'-5' exonuclease, putative	507.95	471.83	0.93
N185_6	PF14_0474	hypothetical protein	455.28	502.16	1.1
N185_7	PF14_0475	hypothetical protein	739.95	693.16	0.94
N187_1	NULL		726.95	679.16	0.93
N187_2	PF14_0678	exported protein 2	521.28	533.83	1.02
N187_5	PF14_0677	RNA 3'-Terminal Phosphate Cyclase-like protein, putative	828.95	705.5	0.85
N189_1	PF14_0232	hypothetical protein, conserved	639.28	604.5	0.95
N189_3	NULL		329.62	326.83	0.99
N189_5	NULL		702.28	728.83	1.04
N189_6	NULL		3304.62	10447.83	3.16
N197_1	PF14_0510	hypothetical protein	914.95	864.5	0.94
N197_2	PF14_0511	glucose-6-phosphate dehydrogenase-6-phosphogluconolactonase	672.28	704.16	1.05
N231_1	NULL		336.62	310.16	0.92
N236_1	NULL		40.93	44.81	1.09
N237_1	NULL		177.95	67.83	0.38
N243_1	NULL		476.28	536.83	1.13
N244_2	MAL13P1.103	hypothetical protein	538.28	657.83	1.22
N244_3	NULL		1334.95	1326.5	0.99
oPFA32028	PFA0705c	STEVOR pseudogene	684.95	620.5	0.91
oPFA32029	PFA0630c	hypothetical protein	779.95	778.83	1
oPFA32030	PFA0100c	hypothetical protein	1074.28	812.83	0.76
oPFA32031	PFA0705c	STEVOR pseudogene	540.62	556.5	1.03
oPFA32032	PFA0760w	rifin	897.95	294.83	0.33
oPFA32033	NULL		953.62	972.16	1.02
oPFA32034	NULL		1078.62	1034.16	0.96
oPFA32035	PFA0455c	integral membrane protein, GNS1/SUR4 family, putative	1106.28	1098.16	0.99
oPFA32036	PFA0390w	DNA repair exonuclease, putative	818.62	733.5	0.9
oPFA32037	PFA0180w	hypothetical protein	575.95	616.16	1.07
oPFA32038	PFA0220w	ubiquitin carboxyl-terminal hydrolase, putative	922.62	671.5	0.73
oPFA32039	PFA0350c	hypothetical protein	490.62	424.16	0.86
oPFB0668	PFB0865w	small nuclear ribonucleoprotein, putative	1312.95	1190.16	0.91
oPFB0669	PFB0295w	adenylosuccinate lyase, putative	631.28	570.5	0.9
oPFB0670	PFB0330c	cysteine protease, putative	552.95	490.5	0.89
oPFB0671	PFB0150c	protein kinase, putative	778.62	759.5	0.98
oPFB0672	PFB0065w	stevor, putative	518.95	50.83	0.1
oPFB0673	PFB0735c	hypothetical protein	1033.95	856.83	0.83
oPFB0674	PFB0030c	rifin	463.28	98.16	0.21
oPFB0675	PFB0445c	helicase, putative	531.95	483.5	0.91
oPFB0676	PFB0420w	2C-methyl-D-erythritol 2,4-cyclodiphosphate synthase	785.62	924.5	1.18
oPFB0677	PFB0095c	erythrocyte membrane protein 3	6031.28	43.5	0.01
oPFB0678	PFB0075c	hypothetical protein	665.62	19.16	0.03
oPFB0679	PFB0860c	RNA helicase, putative	561.28	342.83	0.61
oPFB0680	PFB0395w	hypothetical protein	1051.95	889.16	0.85
oPFB0681	PFB1015w	rifin	1419.28	1046.5	0.74
oPFB0682	PFB0020c	erythrocyte membrane protein 1 (PfEMP1), truncated	749.62	530.16	0.71
oPFB0683	PFB0040c	rifin	908.95	301.5	0.33
oPFB0684	PFB1055c	erythrocyte membrane protein 1 (PfEMP1)	164.28	-25.17	-1
oPFB0685	PFB0960c	hypothetical protein	719.62	291.83	0.41
oPFB0686	PF11_0008	erythrocyte membrane protein 1 (PfEMP1)	1545.28	642.83	0.42
oPFB0687	PFB0365w	hypothetical protein, conserved	788.28	619.5	0.79
oPFB0688	PFB0555c	hypothetical protein	620.62	573.83	0.92
oPFB0689	PFB0953w	hypothetical protein	970.95	886.5	0.91
oPFBLOB0001	PFI1090w	s-adenosylmethionine synthetase, putative	655.62	557.5	0.85
oPFBLOB0002	NULL		12483.62	11498.5	0.92
oPFBLOB0003	PFI1730w	cytoadherence linked asexual protein (CLAG)	969.28	903.83	0.93
oPFBLOB0004	PFC1095w	rifin (3D7-rifT3-5)	475.28	277.16	0.58
oPFBLOB0005	PFD0615c	erythrocyte membrane protein 1 (PfEMP1)	643.28	157.5	0.24
oPFBLOB0006	PFD0425w	hypothetical protein	652.95	626.5	0.96
oPFBLOB0007	PFD0450c	hypothetical protein, conserved	604.62	567.5	0.94
oPFBLOB0008	PFB1005w	rifin	313.28	167.16	0.53
oPFBLOB0009	PF10_0334	flavoprotein subunit of succinate dehydrogenase	780.62	727.5	0.93
oPFBLOB0010	PFD0440w	hypothetical protein	905.28	931.5	1.03
oPFBLOB0011	PF08_0071	Fe-superoxide dismutase	1300.62	948.83	0.73
oPFBLOB0012	PFI1475w	merozoite surface protein 1, precursor	537.28	17.16	0.03
oPFBLOB0013	NULL		1443.95	1337.5	0.93
oPFBLOB0014	PFD0305c	vacuolar ATP synthase subunit b	528.95	474.5	0.9
oPFBLOB0015	PFD0560w	hypothetical protein	1215.62	1079.5	0.89
oPFBLOB0016	PFD0385w	hypothetical protein	684.62	695.5	1.02
oPFBLOB0017	PFI1245c	Protein phosphatase-beta	914.95	893.83	0.98
oPFBLOB0018	NULL		1472.28	1529.16	1.04
oPFBLOB0019	MAL8P1.58	phosphatidylglycerophosphate synthase	786.62	638.5	0.81
oPFBLOB0020	PFE0120c	merozoite surface protein 8	636.28	585.5	0.92
oPFBLOB0021	NULL		1128.28	951.5	0.84
oPFBLOB0022	PFD0335c	hypothetical protein	589.62	452.16	0.77
oPFBLOB0023	NULL		99.62	34.83	0.35
oPFBLOB0024	PFC0970w	hypothetical protein	1159.95	1060.5	0.91
oPFBLOB0025	PFC0570c	hypothetical protein	1014.62	979.16	0.97
oPFBLOB0026	MAL7P1.170	ring stage expressed protein	989.62	868.83	0.88
oPFBLOB0027	MAL6P1.8	rifin	632.95	32.83	0.05
oPFBLOB0028	NULL		839.95	303.16	0.36
oPFBLOB0029	NULL		355.95	393.5	1.11
oPFBLOB0030	PF07_0054	histone h2b, putative	437.62	356.16	0.81
oPFBLOB0031	NULL		1258.62	481.83	0.38
oPFBLOB0033	NULL		1556.95	657.83	0.42
oPFBLOB0034	PFE0030c	STEVOR pseudogene	672.62	588.83	0.88
oPFBLOB0035	PFD0430c	hypothetical protein	567.95	469.16	0.83
oPFBLOB0036	PFD1015c	erythrocyte membrane protein 1 (PfEMP1)	2316.28	1339.16	0.58
oPFBLOB0037	NULL		49.93	43.31	0.87
oPFBLOB0038	MAL7P1.5	hypothetical protein, conserved in P. falciparum	1679.62	506.83	0.3
oPFBLOB0039	NULL		36.1	-7.56	-1
oPFBLOB0040	PFD0865c	cdc2-related protein kinase 1	491.62	478.83	0.97
oPFBLOB0041	NULL		8.76	32.17	3.67
oPFBLOB0043	PFI0045c	stevor	455.62	69.83	0.15
oPFBLOB0044	PF07_0088	40S ribosomal protein S5, putative	764.95	720.5	0.94
oPFBLOB0045	PFE0030c	STEVOR pseudogene	1298.95	1277.83	0.98
oPFBLOB0046	MAL6P1.10	stevor	410.28	38.16	0.09
oPFBLOB0047	PFD0065w	STEVOR pseudogene	1060.28	1262.83	1.19
oPFBLOB0048	PF07_0001	rifin	79.28	5.83	0.07
oPFBLOB0049	NULL		331.62	-3.84	-1
oPFBLOB0050	NULL		658.62	598.83	0.91
oPFBLOB0051	PF11_0012	hypothetical protein	1082.28	352.5	0.33
oPFBLOB0052	NULL		896.62	426.83	0.48
oPFBLOB0053	MAL6P1.4	erythrocyte membrane protein 1 (PfEMP1)	2205.62	1878.16	0.85
oPFBLOB0054	PFE1215c	developmentally regulated GTP-binding protein 1, putative	1002.95	1057.5	1.05
oPFBLOB0055	MAL7P1.68	hypothetical protein	820.95	705.83	0.86
oPFBLOB0056	PFE0845c	60S ribosomal subunit protein L8, putative	1070.62	994.5	0.93
oPFBLOB0057	PF10_0374	gene 11-1 protein precursor	3650.95	3099.16	0.85
oPFBLOB0058	MAL6P1.313	rifin	920.28	409.5	0.44
oPFBLOB0059	PFI0035c	rifin	547.28	172.83	0.32
oPFBLOB0060	PFE0175c	unconventional myosin pfm-b	821.62	688.16	0.84
oPFBLOB0061	PFC0195w	hypothetical protein	1256.62	973.16	0.77
oPFBLOB0062	PF11_0010	rifin	639.95	94.16	0.15
oPFBLOB0063	PFE0965c	vacuolar ATP synthetase, putative	1075.95	1168.5	1.09
oPFBLOB0064	PFI0015c	rifin	668.62	776.5	1.16
oPFBLOB0065	PF08_0003	tryptophan/threonine-rich antigen	455.62	395.16	0.87
oPFBLOB0066	PF11_0020	rifin	888.28	162.83	0.18
oPFBLOB0067	NULL		250.62	223.5	0.89
oPFBLOB0068	PF10_0404	rifin	575.95	94.16	0.16
oPFBLOB0069	PF08_0076	40S ribosomal protein S16	480.28	447.5	0.93
oPFBLOB0070	PF10_0398	rifin	816.62	88.83	0.11
oPFBLOB0071	PFD0065w	STEVOR pseudogene	578.95	635.83	1.1
oPFBLOB0072	NULL		341.95	357.5	1.05
oPFBLOB0073	NULL		48.93	53.31	1.09
oPFBLOB0074	NULL		1073.62	1055.5	0.98
oPFBLOB0075	NULL		1212.95	1070.5	0.88
oPFBLOB0076	PFD0025w	rifin	701.28	264.5	0.38
oPFBLOB0077	PFE1115c	s-adenosylmethionine-dependent methyltransferase, putative	1229.95	1182.83	0.96
oPFBLOB0078	PFI0740c	ubiquitin conjugating enzyme, putative	545.28	551.83	1.01
oPFBLOB0079	MAL6P1.5	rifin	1281.95	336.5	0.26
oPFBLOB0080	PFD0030c	rifin	649.62	111.83	0.17
oPFBLOB0081	NULL		1512.62	957.16	0.63
oPFBLOB0082	PFI1340w	fumarate hydratase, putative	532.62	512.83	0.96
oPFBLOB0083	NULL		1096.62	212.83	0.19
oPFBLOB0084	PFE0025c	rifin	698.28	19.16	0.03
oPFBLOB0086	NULL		-0.24	37.17	-1
oPFBLOB0087	MAL6P1.11	rifin	493.28	19.16	0.04
oPFBLOB0088	NULL		734.62	745.83	1.02
oPFBLOB0089	PF10_0401	rifin	484.95	211.5	0.44
oPFBLOB0090	PF10_0150	methionine aminopeptidase, putative	636.95	513.83	0.81
oPFBLOB0091	PFE0865c	splicing factor, putative	480.62	473.16	0.98
oPFBLOB0092	PF13_0115	frameshifted ebl1, pseudogene	606.62	-16.84	-1
oPFBLOB0093	PFI0280c	hypothetical protein, conserved	839.62	842.5	1
oPFBLOB0094	PF08_0110	Rab18 GTPase	381.28	352.16	0.92
oPFBLOB0095	PFI0895c	hypothetical protein, conserved	780.95	740.5	0.95
oPFBLOB0096	MAL6P1.119	DEAD/DEAH box ATP-dependent RNA helicase, putative	585.62	574.83	0.98
oPFBLOB0097	NULL		1247.62	302.16	0.24
oPFBLOB0098	MAL6P1.1	erythrocyte membrane protein 1 (PfEMP1)	388.95	57.16	0.15
oPFBLOB0099	MAL8P1.128	proteasome subunit alpha type 6	616.95	571.16	0.93
oPFBLOB0100	PF13_0121	dihydrolipoamide succinyltransferase, putative	1238.62	980.83	0.79
oPFBLOB0101	PF10_0244	hypothetical protein	537.28	523.16	0.97
oPFBLOB0102	PFD0725c	arsenical pump-driving ATPase, putative	659.62	655.16	0.99
oPFBLOB0103	PFD1165w	hypothetical protein	1123.28	1165.83	1.04
oPFBLOB0104	PFE0005w	erythrocyte membrane protein 1 (PfEMP1)	539.95	113.16	0.21
oPFBLOB0105	PFE0555w	stearoyl-CoA desaturase (acyl-CoA desaturase, faty acid desaturase), putative	1377.28	1194.16	0.87
oPFBLOB0106	PFD0120w	RIF pseudogene	630.62	570.16	0.9
oPFBLOB0107	MAL8P1.131	Gas41 homologue	867.28	850.83	0.98
oPFBLOB0108	PFD0135w	VAR pseudogene	920.28	915.83	1
oPFBLOB0109	PFD1170c	hypothetical protein	804.95	738.16	0.92
oPFBLOB0111	PFI0135c	papain family cysteine protease, putative	586.95	561.16	0.96
oPFBLOB0113	NULL		1087.62	275.83	0.25
oPFBLOB0114	NULL		14.76	27.17	1.84
oPFBLOB0115	PF10_0208	hypothetical protein, conserved	1186.95	1075.83	0.91
oPFBLOB0116	NULL		591.28	68.5	0.12
oPFBLOB0117	PFI1450c	hypothetical protein, conserved	928.62	854.5	0.92
oPFBLOB0118	PFE0505w	cyclophilin, putative	857.28	713.16	0.83
oPFBLOB0119	PFI1670c	vacuolar ATP synthase subunit E, putative	568.95	436.5	0.77
oPFBLOB0120	PFD0135w	VAR pseudogene	340.95	311.83	0.91
oPFBLOB0121	PFI1415w	Serine/Threonine protein kinase, putative	410.62	470.5	1.15
oPFBLOB0123	MAL8P1.136	hypothetical protein	682.28	672.83	0.99
oPFBLOB0124	PF07_0015	hypothetical protein	691.95	502.5	0.73
oPFBLOB0125	MAL7P1.111	hypothetical protein	906.62	781.16	0.86
oPFBLOB0126	NULL		24.93	11.81	0.47
oPFBLOB0127	PF00_0002	mismatch repair protein Msh2p	652.28	561.16	0.86
oPFBLOB0128	PFI1165c	hypothetical protein	489.95	365.16	0.75
oPFBLOB0129	PF07_0065	zinc transporter, putative	998.62	793.16	0.79
oPFBLOB0130	MAL6P1.70	coatomer alpha subunit, putative	1746.28	1879.16	1.08
oPFBLOB0131	PFL1970w	VAR pseudogene	718.62	120.16	0.17
oPFBLOB0132	MAL8P1.126	serine protease, putative	718.62	751.5	1.05
oPFBLOB0133	PFD1015c	erythrocyte membrane protein 1 (PfEMP1)	1085.62	131.83	0.12
oPFBLOB0134	PF08_0041	unknown	731.95	661.83	0.9
oPFBLOB0136	NULL		461.28	484.5	1.05
oPFBLOB0137	NULL		132.95	88.5	0.67
oPFBLOB0138	PFI1575c	peptide release factor, putative	885.28	799.5	0.9
oPFBLOB0139	PF07_0068	cysteine desulfurase, putative	1413.28	1503.5	1.06
oPFBLOB0140	PF10_0214	hypothetical protein	579.95	558.83	0.96
oPFBLOB0142	NULL		659.62	685.5	1.04
oPFBLOB0143	PF07_0057	transcription elongation factor s-ii, putative	578.62	580.5	1
oPFBLOB0144	MAL8P1.3	integral membrane protein, conserved in P. falciparum	529.28	583.83	1.1
oPFBLOB0145	PFE1170w	hypothetical protein	548.95	410.16	0.75
oPFBLOB0146	NULL		892.28	882.83	0.99
oPFBLOB0147	PFI0980w	hypothetical protein	1000.28	818.5	0.82
oPFBLOB0148	PF07_0060	hypothetical protein, conserved	805.28	673.16	0.84
oPFBLOB0149	PFI1645c	hypothetical protein	367.28	310.5	0.85
oPFBLOB0150	NULL		97.43	82.31	0.84
oPFBLOB0151	NULL		617.28	543.83	0.88
oPFBLOB0152	NULL		35952.28	43753.16	1.22
oPFBLOB0153	NULL		8053.95	3249.83	0.4
oPFBLOB0154	PFD1170c	hypothetical protein	499.62	435.16	0.87
oPFBLOB0155	PFE1080w	ribosomal large subunit pseudouridylate synthase, putative	1043.28	1078.83	1.03
oPFBLOB0156	MAL6P1.112	hypothetical protein, conserved	705.62	670.16	0.95
oPFBLOB0157	PFD0135w	VAR pseudogene	786.62	706.5	0.9
oPFBLOB0158	MAL8P1.88	hypothetical protein	828.62	766.5	0.93
oPFBLOB0159	PFI1525w	hypothetical protein	809.62	773.5	0.96
oPFBLOB0160	NULL		755.62	746.16	0.99
oPFBLOB0161	MAL7P1.15	hypothetical protein	730.95	734.83	1.01
oPFBLOB0163	PFI0225w	hypothetical protein	910.62	878.5	0.96
oPFBLOB0164	PFE0425w	hypothetical protein	804.62	761.16	0.95
oPFBLOB0165	NULL		856.28	865.16	1.01
oPFBLOB0166	PFD0825c	RNA-binding protein of pumilio/mpt5 family, putative	978.95	953.83	0.97
oPFBLOB0167	PFE0205w	ATP-dependent helicase, putative	515.62	513.83	1
oPFBLOB0168	PFI1185c	hypothetical protein	977.28	899.83	0.92
oPFBLOB0169	PFI1535w	hypothetical protein	742.95	769.83	1.04
oPFBLOB0170	PFI1230c	hypothetical protein	890.95	790.83	0.89
oPFBLOB0171	PFD0905w	hypothetical protein	414.95	459.5	1.11
oPFBLOB0172	PFI1500w	hypothetical protein	1110.95	1083.83	0.98
oPFBLOB0173	MAL8P1.74	hypothetical protein	1022.62	962.83	0.94
oPFBLOB0174	NULL		1.76	23.17	13.18
oPFBLOB0175	NULL		602.95	488.5	0.81
oPFBLOB0176	MAL6P1.111	trancription factor, putative	710.28	596.83	0.84
oPFBLOB0177	MAL8P1.155	hypothetical protein	886.95	789.5	0.89
oPFBLOB0178	PFD0100c	hypothetical protein	726.28	636.83	0.88
oPFBLOB0179	NULL		13.93	-2.69	-1
oPFBLOB0180	PFE0490w	hypothetical protein	607.28	512.83	0.84
oPFBLOB0181	MAL8P1.2	hypothetical protein with DNAJ domain	562.62	580.5	1.03
oPFBLOB0182	PFE0440w	hypothetical protein	744.95	783.5	1.05
oPFBLOB0183	PFE1160w	hypothetical protein	1022.62	897.5	0.88
oPFBLOB0184	PFI0365w	hypothetical protein	600.95	576.5	0.96
oPFBLOB0185	PFI0385c	S1/P1nuclease, putative	390.95	370.83	0.95
oPFBLOB0186	PFE0855c	hypothetical protein	586.95	453.5	0.77
oPFBLOB0187	MAL8P1.47	hypothetical protein	646.28	678.16	1.05
oPFBLOB0188	PFI0495w	hypothetical protein	1082.28	1160.5	1.07
oPFBLOB0190	PFI0205w	hypothetical protein	729.28	717.5	0.98
oPFBLOB0191	PFD0985w	hypothetical protein	617.28	701.16	1.14
oPFBLOB0192	PFD0870w	hypothetical protein	1069.62	905.16	0.85
oPFBLOB0193	NULL		1134.95	1131.83	1
oPFC0747	PFC0320w	hypothetical protein	1035.28	856.5	0.83
oPFC0748	PFC0220w	hypothetical protein	481.28	506.83	1.05
oPFC0749	PFC0350c	T-complex protein eta subunit, putative	1086.62	919.5	0.85
oPFC0750	PFC0805w	DNA-directed RNA polymerase II, putative	822.95	778.16	0.95
oPFC0751	PFC0745c	proteasome component C8, putative	1209.62	1067.83	0.88
oPFC0752	PFC0695w	hypothetical protein	995.95	1065.5	1.07
oPFC0753	PFC0685w	hypothetical protein	808.28	759.5	0.94
oPFC0754	PFC0265c	hypothetical protein	848.62	875.5	1.03
oPFC0755	PFC0875w	hypothetical protein	751.28	733.16	0.98
oPFC0756	PFC0260w	hypothetical protein	687.28	567.5	0.83
oPFC0757	PFC0930c	hypothetical protein	542.95	527.83	0.97
oPFC0758	PFC0700c	hypothetical protein	798.28	709.16	0.89
oPFC0759	NULL		895.62	912.83	1.02
oPFC0760	PFC0030c	rifin	261.28	34.5	0.13
oPFC0761	PFC1100w	rifin (3D7-rifT3-6)	327.95	143.5	0.44
oPFC0762	PFC0040w	rifin	390.28	33.16	0.08
oPFC0763	PFC0180c	hypothetical protein	612.62	532.5	0.87
oPFC0764	PFC0865w	RNA-binding protein, putative	342.62	373.83	1.09
oPFC0765	PFC0581w	hypothetical protein	1179.95	977.16	0.83
oPFC0766	PFC1010w	hypothetical protein	636.62	541.16	0.85
oPFC0767	PFC0495w	aspartyl protease, putative	415.95	388.5	0.93
oPFC0768	PFC0506w	hypothetical protein	789.62	679.5	0.86
oPFC0769	PFC0110w	Cytoadherence linked asexual protein, CLAG	795.62	716.83	0.9
oPFC0770	PFC0970w	hypothetical protein	625.62	667.5	1.07
oPFC0771	PFC1025w	F49C12.11-like protein	620.28	588.83	0.95
oPFC0772	PFC0120w	Cytoadherence linked asexual protein, CLAG	628.62	370.83	0.59
oPFC0773	PFC0590c	hypothetical protein	1000.28	675.16	0.67
oPFC0774	PFC0195w	hypothetical protein	681.28	742.5	1.09
oPFC0775	PFC0912w	hypothetical protein	898.28	837.5	0.93
oPFC0776	PFC0115c	VAR pseudogene	463.95	470.5	1.01
oPFC0777	NULL		760.28	783.83	1.03
oPFC0778	NULL		8125.62	10317.16	1.27
oPFD66954	PFD0830w	bifunctional dihydrofolate reductase-thymidylate synthase	733.95	807.16	1.1
oPFD66955	NULL		1482.62	1350.83	0.91
oPFD66956	PFD0515w	hypothetical protein, conserved	964.95	804.16	0.83
oPFD66957	PFD0430c	hypothetical protein	753.95	656.5	0.87
oPFD66958	PFD0310w	sexual stage-specific protein precursor	486.62	423.5	0.87
oPFD66959	PFD0525w	hypothetical protein	984.95	958.83	0.97
oPFD66960	PFD0510c	protein phosphatase, putative	1373.28	1298.83	0.95
oPFD66961	PFD0445c	hypothetical protein	1024.28	1061.16	1.04
oPFD66962	PFD0590c	DNA polymerase alpha	592.95	576.83	0.97
oPFD66963	PFD0565c	RNA helicase, putative	1193.28	1056.83	0.89
oPFD66964	PFD0465w	DNAJ homologue	901.28	823.5	0.91
oPFD66965	PFD0610w	hypothetical protein, conserved	589.95	748.83	1.27
oPFD66966	PFD0580c	hypothetical protein	1558.95	1578.83	1.01
oPFD66967	PFD0625c	erythrocyte membrane protein 1 (PfEMP1)	593.28	49.16	0.08
oPFD66968	PFD0615c	erythrocyte membrane protein 1 (PfEMP1)	1041.62	414.83	0.4
oPFD66969	PFD0370w	hypothetical protein	782.95	736.5	0.94
oPFD66970	PFD0440w	hypothetical protein	904.28	726.83	0.8
oPFD66971	PFD0010w	unknown	2967.62	1505.16	0.51
oPFD66972	PFD1020c	rifin	643.28	573.16	0.89
oPFD66973	PFD0130c	RIF pseudogene	1155.28	1242.83	1.08
oPFD66974	NULL		2916.95	2505.5	0.86
oPFD66975	PFD1175w	Plasmodium falciparum trophozoite antigen r45-like protein	408.95	392.5	0.96
oPFD66976	PFD1240w	rifin	499.28	386.16	0.77
oPFD66977	PFD1230c	rifin	480.95	69.83	0.15
oPFD66978	PFD1010w	rifin	1202.28	251.5	0.21
oPFD66979	PFD1025w	VAR pseudogene	511.62	557.5	1.09
oPFD66980	PFA0050c	rifin	2131.62	1728.5	0.81
oPFD66981	PFD0055w	rifin	516.95	124.83	0.24
oPFD66982	PF10_0005	rifin	3664.62	1621.83	0.44
oPFD66983	PFD0060w	rifin	1154.95	852.83	0.74
oPFD66984	NULL		1033.28	833.5	0.81
oPFD66985	PFD1220c	rifin	478.95	426.5	0.89
oPFD66986	PFD0640c	rifin	706.95	101.5	0.14
oPFD66987	PFD0960c	unknown	1197.95	1241.5	1.04
oPFD66988	PFD0635c	erythrocyte membrane protein 1 (PfEMP1)	467.62	80.5	0.17
oPFD66989	PFD0135w	VAR pseudogene	747.95	730.16	0.98
oPFD66990	PFD0255w	Plasmodium yoelii blood stage membrane protein ag-1	803.95	736.16	0.92
oPFD66991	NULL		567.95	550.5	0.97
oPFD66992	PFD0255w	Plasmodium yoelii blood stage membrane protein ag-1	799.95	748.16	0.94
oPFD66993	PFD1035w	steroid dehydrogenase kik-i, putative	456.28	437.5	0.96
oPFD66994	NULL		469.95	423.83	0.9
oPFD66995	PFD0995c	erythrocyte membrane protein 1 (PfEMP1)	565.28	78.16	0.14
oPFD66996	PFD0780w	glutamyl-tRNA(Gln) amidotransferase subunit A, putative	581.28	590.5	1.02
oPFD66997	PFD1245c	erythrocyte membrane protein 1 (PfEMP1)	471.28	-16.5	-1
oPFD66998	PFD0005w	erythrocyte membrane protein 1 (PfEMP1)	342.95	41.83	0.12
oPFD66999	PFD0930w	CGI-141 protein homolog	1495.95	1815.16	1.21
oPFD67000	PFD1060w	u5 small nuclear ribonucleoprotein-specific protein, putative	420.62	432.5	1.03
oPFD67001	PFD1120c	predicted integral membrane protein	742.28	801.16	1.08
oPFD67002	PFD1235w	erythrocyte membrane protein 1 (PfEMP1)	390.95	19.83	0.05
oPFD67003	NULL		1182.95	1022.83	0.86
oPFD67004	PFD0835c	hypothetical protein	707.62	653.5	0.92
oPFD67005	PFD0105c	hypothetical protein	573.95	455.5	0.79
oPFD67006	PFD0710w	GTP-binding protein, putative	575.28	531.5	0.92
oPFD67007	PFD0655w	VAR-related pseudogene	575.95	522.5	0.91
oPFD67008	PFD0320c	hypothetical protein	1349.28	1604.16	1.19
oPFD67009	PFD0020c	erythrocyte membrane protein 1 (PfEMP1)	498.62	115.16	0.23
oPFD67010	PFD0235c	hypothetical protein	687.28	585.16	0.85
oPFD67011	PFD0070c	rifin	675.28	607.16	0.9
oPFD67012	PFD0655w	VAR-related pseudogene	480.28	490.83	1.02
oPFD67013	PFD1140w	hypothetical protein	614.95	513.83	0.84
oPFD67014	PFD1145c	hypothetical protein	782.62	690.5	0.88
oPFD67015	PFD0715c	hypothetical protein, conserved	811.95	701.16	0.86
oPFD67016	PFD0945c	hypothetical protein	906.95	921.83	1.02
oPFE30211	PFE1135w	hypothetical protein, conserved	930.28	946.16	1.02
oPFF72411	MAL6P1.213	Pfs77 protein	554.28	466.16	0.84
oPFF72412	MAL6P1.91	ornithine aminotransferase	679.62	619.5	0.91
oPFF72413	MAL6P1.189	hexokinase	701.95	577.83	0.82
oPFF72414	MAL6P1.199	chorismate synthase	712.95	572.16	0.8
oPFF72415	MAL6P1.249	histone h2a	671.95	596.83	0.89
oPFF72416	MAL6P1.314	Plasmodium falciparum var-like protein	479.62	23.5	0.05
oPFF72417	MAL6P1.6	rifin	858.28	48.83	0.06
oPFF72418	MAL6P1.312	erythrocyte membrane protein 1 (PfEMP1), truncated	3434.28	3114.83	0.91
oPFF72419	NULL		858.28	870.5	1.01
oPFF72420	MAL6P1.178	hypothetical protein	853.95	898.5	1.05
oPFF72421	MAL6P1.1	erythrocyte membrane protein 1 (PfEMP1)	3372.28	2728.83	0.81
oPFF72422	NULL		1371.28	1190.83	0.87
oPFF72423	NULL		446.28	128.5	0.29
oPFF72424	NULL		549.28	200.5	0.37
oPFF72425	MAL6P1.160	pyruvate kinase, putative	859.95	768.83	0.89
oPFF72426	MAL6P1.232	cell division cycle protein 48 homologue, putative	353.95	303.83	0.86
oPFF72427	MAL6P1.244	60S ribosomal protein L27a, putative	712.28	762.5	1.07
oPFF72428	NULL		2153.62	560.83	0.26
oPFF72429	NULL		290.28	231.83	0.8
oPFF72430	MAL6P1.215	pyridoxine biosynthetic enzyme pdx1 homologue, putative	332.28	323.5	0.97
oPFF72431	MAL6P1.311	rifin	581.28	151.16	0.26
oPFF72432	NULL		411.62	48.83	0.12
oPFF72433	NULL		923.28	809.16	0.88
oPFF72434	NULL		1264.95	1166.83	0.92
oPFF72435	NULL		505.28	198.5	0.39
oPFF72436	MAL6P1.250	rifin	543.62	7.83	0.01
oPFF72437	MAL6P1.104	step II splicing factor, putative	859.28	799.83	0.93
oPFF72438	MAL6P1.232	cell division cycle protein 48 homologue, putative	631.28	515.16	0.82
oPFF72439	MAL6P1.88	proteasome subunit alpha type 2, putative	368.28	320.5	0.87
oPFF72440	MAL6P1.232	cell division cycle protein 48 homologue, putative	553.28	589.16	1.06
oPFF72441	PFI0030c	rifin	416.28	44.5	0.11
oPFF72442	MAL6P1.72	glutaredoxin-like protein, putative	890.28	759.16	0.85
oPFF72443	MAL6P1.300	hypothetical protein, conserved	617.28	516.5	0.84
oPFF72444	MAL6P1.242	malate dehydrogenase, putative	600.28	553.16	0.92
oPFF72445	MAL6P1.195	RNA-binding protein mei2 homologue, putative	1040.28	843.16	0.81
oPFF72446	MAL6P1.229	hypothetical protein	1252.95	1139.83	0.91
oPFF72447	PFE0070w	interspersed repeat antigen, putative	976.62	841.5	0.86
oPFF72448	MAL6P1.278	endonuclease iii homologue, putative	583.62	502.83	0.86
oPFF72449	MAL6P1.206	hypothetical protein, conserved	740.95	676.5	0.91
oPFF72450	MAL6P1.161	hypothetical protein, conserved	493.95	468.16	0.95
oPFF72451	MAL6P1.184	anaphase-promoting complex subunit, putative	712.62	607.83	0.85
oPFF72452	MAL6P1.25	MYND finger domain protein	859.28	811.16	0.94
oPFF72453	MAL6P1.210	nascent polypeptide associated complex alpha chain, putative	448.95	432.16	0.96
oPFF72454	MAL6P1.35	bcs1-like protein, putative	720.28	538.16	0.75
oPFF72455	NULL		1204.62	1159.5	0.96
oPFF72456	PF10_0369	helicase, putative	1319.95	1105.5	0.84
oPFF72457	MAL6P1.153	4-methyl-5(B-hydroxyethyl)-thiazol monophosphate biosynthesis enzyme	645.95	685.5	1.06
oPFF72458	MAL6P1.317	var-like protein, truncated	484.95	43.16	0.09
oPFF72459	MAL6P1.266	pyridoxine kinase	834.28	785.16	0.94
oPFF72460	MAL6P1.182	N-acetylglucosaminyl- phosphatidylinositol de-n-acetylase, putative	855.62	797.83	0.93
oPFF72461	MAL6P1.145	ethanolaminephosphotransferase, putative	487.62	497.83	1.02
oPFF72462	MAL6P1.101	hypothetical protein, conserved	826.62	783.83	0.95
oPFF72463	MAL6P1.172	poly(A) polymerase PAP, putative	703.28	707.5	1.01
oPFF72464	MAL6P1.137	hypothetical protein, conserved	488.62	455.83	0.93
oPFF72465	MAL6P1.70	coatomer alpha subunit, putative	611.62	511.83	0.84
oPFF72466	MAL6P1.252	erythrocyte membrane protein 1 (PfEMP1)	698.95	17.16	0.02
oPFF72467	MAL6P1.122	hypothetical protein	493.28	430.5	0.87
oPFF72468	MAL6P1.1	erythrocyte membrane protein 1 (PfEMP1)	604.28	118.83	0.2
oPFF72469	MAL6P1.121	hypothetical protein	1109.95	953.16	0.86
oPFF72470	MAL6P1.198	hypothetical protein	707.95	626.5	0.88
oPFF72471	NULL		896.95	803.83	0.9
oPFF72472	MAL6P1.56	ST kinase, putative	717.28	663.16	0.92
oPFF72473	MAL6P1.58	cyclin dependent kinase binding protein, putative	932.95	915.5	0.98
oPFF72474	MAL6P1.77	hypothetical protein, conserved	1567.28	1552.16	0.99
oPFF72475	MAL6P1.136	DNAJ domain protein, putative	807.95	754.5	0.93
oPFF72476	MAL6P1.155	c3h4-type ring finger protein, putative	955.62	877.83	0.92
oPFF72477	MAL6P1.78	para-hydroxybenzoate--polyprenyltransferase (4- hydroxybenzoate octaprenyltransferase), putative	932.28	851.83	0.91
oPFF72478	MAL6P1.148	6-pyruvoyl tetrahydropterin synthase, putative	797.28	707.5	0.89
oPFF72479	MAL6P1.28	geranylgeranyltransferase, putative	604.28	530.16	0.88
oPFF72480	MAL6P1.298	hypothetical protein	516.62	545.83	1.06
oPFF72481	NULL		1549.28	1532.16	0.99
oPFF72482	MAL6P1.214	hypothetical protein	838.38	760.03	0.91
oPFF72483	MAL6P1.197	ferredoxin--NADP reductase, putative	720.28	713.5	0.99
oPFF72484	MAL6P1.279	hypothetical protein	699.38	675.53	0.97
oPFF72485	MAL6P1.133	transmembrane amino acid transporter protein, putative	1136.95	963.5	0.85
oPFF72486	MAL6P1.151	transportin	873.28	799.5	0.92
oPFF72487	MAL6P1.292	integral membrane protein	784.28	664.5	0.85
oPFF72488	MAL6P1.97	cardiolipin synthetase, putative	937.28	953.83	1.02
oPFF72489	MAL6P1.306	hypothetical protein	936.28	1008.83	1.08
oPFF72490	MAL6P1.223	hypothetical protein	976.95	988.5	1.01
oPFF72491	MAL6P1.220	cleavage stimulation factor subunit 1- like protein, putative	812.28	775.5	0.95
oPFF72492	MAL6P1.33	hypothetical protein	1343.95	1290.83	0.96
oPFF72493	MAL6P1.273	hypothetical protein	1045.28	989.16	0.95
oPFF72494	MAL6P1.95	citrate synthase-like protein, putative	953.95	839.83	0.88
oPFF72495	MAL6P1.265	hypothetical protein	585.95	607.5	1.04
oPFF72496	NULL		1484.28	1437.5	0.97
oPFF72497	MAL6P1.263	hypothetical protein	697.95	634.83	0.91
oPFF72498	MAL6P1.140	glutamyl-tRNA(Gln) amidotransferase subunit B, putative	707.28	682.83	0.97
oPFF72499	MAL6P1.290	adapter-related protein, putative	503.95	440.16	0.87
oPFF72500	MAL6P1.30	hypothetical protein	391.55	358.16	0.91
oPFF72501	MAL6P1.103	ribosomal protein L19-like protein, putative	495.62	378.16	0.76
oPFF72502	MAL6P1.202	hypothetical protein	838.62	813.83	0.97
oPFF72503	MAL6P1.169	hypothetical protein	841.28	854.16	1.02
oPFF72504	NULL		1028.62	985.5	0.96
oPFF72505	NULL		1360.62	1359.83	1
oPFF72506	NULL		728.28	684.5	0.94
oPFF72507	MAL6P1.42	hypothetical protein	563.95	509.5	0.9
oPFF72508	MAL6P1.127	hypothetical protein	534.95	454.5	0.85
oPFF72509	MAL6P1.149	hypothetical protein	664.28	559.16	0.84
oPFF72510	MAL6P1.177	hypothetical protein	1081.62	851.16	0.79
oPFF72511	MAL6P1.152	hypothetical protein	440.95	450.83	1.02
oPFF72512	MAL6P1.282	hypothetical protein	1977.28	1695.83	0.86
oPFF72513	MAL6P1.166	hypothetical protein	760.28	672.16	0.88
oPFF72514	MAL6P1.228	hypothetical protein	645.62	708.5	1.1
oPFF72515	MAL6P1.129	sec14-like cytosolic factor or phosphatidylinositol/phosphatidylcholine transfer protein, putative	531.95	458.83	0.86
oPFF72516	MAL6P1.99	hypothetical protein	583.62	615.5	1.05
oPFF72517	MAL6P1.203	hypothetical protein, conserved	923.28	861.83	0.93
oPFF72518	MAL6P1.159	hypothetical protein	383.95	334.16	0.87
oPFG0001	PF07_0034	Cg3	1141.62	923.83	0.81
oPFG0002	PF07_0033	Cg4	708.62	679.16	0.96
oPFG0003	PF07_0031	P. falciparum 3D7 starin heat shock protein 86	574.95	497.83	0.87
oPFG0004	PF07_0032	Cg8	558.28	580.5	1.04
oPFG0005	PFE0625w	GTPase, putative	897.28	833.83	0.93
oPFG0006	NULL		643.95	623.16	0.97
oPFG0007	PF07_0006	starp antigen	1378.95	1291.16	0.94
oPFG0008	NULL		110.28	2.5	0.02
oPFG0009	PF07_0112	proteasome subunit alpha type 5, putative	683.28	620.5	0.91
oPFG0011	MAL7P1.47	RIF pseudogene	560.62	158.16	0.28
oPFG0012	PF07_0049	erythrocyte membrane protein 1 (PfEMP1)	750.95	807.83	1.08
oPFG0013	NULL		652.62	624.5	0.96
oPFG0014	MAL7P1.60	VAR fragment, pseudogene	807.62	612.5	0.76
oPFG0015	NULL		899.95	585.16	0.65
oPFG0016	PF07_0103	chaperone, putative	949.28	881.5	0.93
oPFG0017	NULL		871.62	783.16	0.9
oPFG0018	NULL		433.28	407.16	0.94
oPFG0019	MAL7P1.58	hypothetical protein, conserved in P. falciparum	1088.95	913.16	0.84
oPFG0020	PFI0190w	ribosomal protein L32, putative	804.95	756.5	0.94
oPFG0021	PF07_0138	rifin	1268.28	207.16	0.16
oPFG0022	MAL7P1.52	RIF pseudogene	3429.28	2600.16	0.76
oPFG0023	PF07_0043	60S ribosomal protein L34-a, putative	1027.28	760.16	0.74
oPFG0024	PF07_0123	mRNA (N6-adenosine)-methyltransferase, putative	576.95	504.16	0.87
oPFG0025	PF07_0011	hypothetical protein, conserved	1253.28	1009.16	0.81
oPFG0026	PF07_0095	hypothetical protein, conserved	832.62	796.16	0.96
oPFG0027	NULL		1572.95	1394.83	0.89
oPFG0028	MAL7P1.175	hypothetical protein, conserved in P. falciparum	958.62	886.16	0.92
oPFG0029	PF07_0073	seryl-tRNA synthetase, putative	442.62	434.83	0.98
oPFG0030	PFE0700c	hypothetical protein, conserved	746.95	826.83	1.11
oPFG0031	MAL7P1.56	erythrocyte membrane protein 1 (PfEMP1)	381.62	38.16	0.1
oPFG0032	MAL7P1.100	serine/threonine protein kinase 2, putative	756.62	763.16	1.01
oPFG0033	NULL		928.28	961.16	1.04
oPFG0034	PFE0675c	deoxyribodipyrimidine photolyase (photoreactivating enzyme, DNA photolyase), putative	579.28	492.83	0.85
oPFG0035	PF07_0023	DNA replication licensing factor mcm7 homologue, putative	651.28	549.16	0.84
oPFG0036	MAL7P1.34	hypothetical protein	956.95	760.16	0.79
oPFG0037	NULL		13289.62	7074.5	0.53
oPFG0038	MAL7P1.26	O-sialoglycoprotein endopeptidase, putative	711.28	595.5	0.84
oPFG0039	PF07_0092	hypothetical protein, conserved	925.28	972.5	1.05
oPFG0040	PF07_0009	chitinase precursor fragment, putative	1198.28	955.16	0.8
oPFG0041	PF07_0098	dynactin 4, putative	1419.28	1534.83	1.08
oPFG0042	NULL		463.95	487.83	1.05
oPFG0043	PF07_0125	hypothetical protein, conserved	419.28	360.5	0.86
oPFG0044	MAL7P1.12	erythrocyte membrane-associated antigen	937.28	923.83	0.99
oPFG0045	MAL7P1.145	DNA mismatch repair protein pms1 homologue, putative	475.95	413.5	0.87
oPFG0046	PFE0705c	helicase, belonging to UvrD family, putative	595.28	502.16	0.84
oPFG0047	PFE0800w	hypothetical protein	856.62	716.5	0.84
oPFG0048	PF07_0008	hypothetical protein	672.95	582.16	0.87
oPFG0049	PF07_0044	hypothetical protein	672.95	697.83	1.04
oPFG0050	PF07_0091	cell cycle control protein cwf15 homologue, putative	823.95	692.16	0.84
oPFG0051	PFE0740c	hypothetical protein	1417.28	1181.5	0.83
oPFG0052	PFE0675c	deoxyribodipyrimidine photolyase (photoreactivating enzyme, DNA photolyase), putative	936.28	1031.5	1.1
oPFG0053	PF07_0083	hypothetical protein, conserved	701.95	757.83	1.08
oPFG0054	MAL7P1.14	hypothetical protein	690.95	651.83	0.94
oPFG0055	PF07_0106	hypothetical protein	644.95	523.83	0.81
oPFG0056	NULL		960.62	1038.5	1.08
oPFG0057	PF08_0067	hypothetical protein	1393.28	1427.16	1.02
oPFG0058	MAL7P1.130	3-demethylubiquinone-9 3-methyltransferase-like protein, putative	1093.28	969.16	0.89
oPFG0059	PF07_0055	hypothetical protein	461.28	507.5	1.1
oPFG0060	MAL7P1.16	hypothetical protein	555.95	578.16	1.04
oPFG0061	MAL7P1.157	hypothetical protein	751.28	767.83	1.02
oPFH0001	PF08_0106	erythrocyte membrane protein 1 (PfEMP1)	1340.62	831.83	0.62
oPFH0002	PF08_0085	ubiquitin-conjugating enzyme, putative	724.95	681.83	0.94
oPFH0003	PF08_0099	hypothetical protein, conserved	755.95	649.16	0.86
oPFH0004	MAL8P1.67	hypothetical protein, conserved	780.95	823.83	1.05
oPFH0005	PF08_0006	prohibitin, putative	573.62	497.5	0.87
oPFH0006	MAL8P1.48	small nuclear ribonucleoprotein polypeptide g, 65009- 64161, putative	1081.62	1106.5	1.02
oPFH0007	PF08_0031	oxoglutarate/malate translocator protein, putative	711.62	771.83	1.08
oPFH0008	MAL8P1.81	hypothetical protein, conserved	685.95	623.5	0.91
oPFH0009	MAL8P1.40	RNA-binding protein, putative	528.62	428.83	0.81
oPFH0010	NULL		509.62	534.83	1.05
oPFH0011	MAL8P1.10	hypothetical protein, conserved	223.95	259.5	1.16
oPFH0012	PF08_0039	ribosomal protein, putative	703.95	740.83	1.05
oPFH0013	PF08_0055	u3 small nucleolar ribonucleoprotein protein, putative	997.95	974.83	0.98
oPFH0014	MAL8P1.96	hypothetical protein	530.62	573.16	1.08
oPFH0015	PFD0850c	hypothetical protein	684.62	650.83	0.95
oPFH0016	PF08_0135	hypothetical protein, conserved	643.28	565.16	0.88
oPFH0017	PF08_0060	asparagine-rich antigen	796.28	777.83	0.98
oPFH0018	MAL8P1.37	lipoate-protein ligase, putative	482.95	536.5	1.11
oPFH0019	MAL8P1.95	hypothetical protein	549.62	610.5	1.11
oPFH0020	MAL8P1.16	hypothetical protein	1230.95	1155.83	0.94
oPFH0021	MAL8P1.150	hypothetical protein	654.28	642.5	0.98
oPFH0022	PF08_0064	hypothetical protein, conserved	433.62	440.83	1.02
oPFH0023	PF08_0042	ATP-dependent RNA helicase prh1, putative	600.62	550.16	0.92
oPFH0024	PF08_0092	hypothetical protein	744.28	749.83	1.01
oPFH0025	MAL8P1.99	hypothetical protein	813.28	779.16	0.96
oPFH0026	MAL8P1.49	hypothetical protein	700.62	645.83	0.92
oPFH0027	PF08_0023	hypothetical protein	733.28	770.16	1.05
oPFH0028	MAL8P1.8	hypothetical protein	1055.62	952.5	0.9
oPFH0029	PF08_0079	hypothetical protein	655.95	642.16	0.98
oPFH0030	MAL8P1.41	hypothetical protein	923.62	832.83	0.9
oPFH0031	PF08_0062	hypothetical protein	840.28	805.83	0.96
oPFH0032	PF08_0124	hypothetical protein	1097.62	1211.16	1.1
oPFH0033	PF08_0093	hypothetical protein	1111.62	829.16	0.75
oPFH0034	PF08_0020	hypothetical protein	691.62	669.83	0.97
oPFH0035	PF08_0029	hypothetical protein	675.95	634.16	0.94
oPFH0036	PF08_0034	histone acetyltransferase Gcn5	394.28	466.83	1.18
oPFH0037	PF08_0083	hypothetical protein	535.95	444.5	0.83
oPFH0038	PF08_0046	hypothetical protein	850.95	862.5	1.01
oPFH0039	PF08_0032	hypothetical protein	1158.28	1022.83	0.88
oPFI17632	PFI1170c	Thioredoxin reductase	515.28	537.83	1.04
oPFI17633	PFI0180w	alpha tubulin	473.95	425.16	0.9
oPFI17634	PFI1665w	uncharacterised trophozoite protein	564.28	574.5	1.02
oPFI17635	PFI1260c	Histone deacetylase	1068.95	886.83	0.83
oPFI17636	PFI1710w	cytoadherence-linked protein	747.62	706.16	0.94
oPFI17637	PFI0925w	gamma-glutamylcysteine synthetase	475.95	407.5	0.86
oPFI17638	PFI1740c	hypothetical protein	935.95	905.5	0.97
oPFI17639	PFI1100w	Para-aminobenzoic acid synthetase	870.28	817.5	0.94
oPFI17640	MAL6P1.314	Plasmodium falciparum var-like protein	1807.28	406.5	0.22
oPFI17641	PFI0155c	ras family GTP-ase, putative	1234.62	1049.5	0.85
oPFI17642	NULL		2308.28	1096.16	0.47
oPFI17643	PF08_0139	rifin	476.62	86.16	0.18
oPFI17644	PFI1360c	serine/threonine protein phosphatase, putative	551.62	533.83	0.97
oPFI17645	PFI1650w	DNA excision-repair helicase, putative	682.62	621.5	0.91
oPFI17646	PFI0860c	ATP-dependant RNA helicase, putative	680.62	570.16	0.84
oPFI17647	PFI0065w	rifin	385.62	37.5	0.1
oPFI17648	PFI0025c	rifin	627.62	108.5	0.17
oPFI17649	PFI0010c	rifin	825.28	167.16	0.2
oPFI17650	PFI1805w	rifin	585.95	148.16	0.25
oPFI17651	PFI0075w	rifin	739.62	505.83	0.68
oPFI17652	PFI1340w	fumarate hydratase, putative	411.95	393.83	0.96
oPFI17653	PFI0885w	heme binding protein, putative	853.95	701.83	0.82
oPFI17654	PFI0150c	hypothetical protein	1303.62	1356.5	1.04
oPFI17655	PFI1695c	small nuclear ribonucleoprotein (snRNP), putative	626.28	675.83	1.08
oPFI17656	PFI0125c	hypothetical protein	903.62	807.5	0.89
oPFI17657	PFI0055c	rifin	1217.28	639.16	0.53
oPFI17658	PFI1350c	hypothetical protein	921.62	850.83	0.92
oPFI17659	PFI1650w	DNA excision-repair helicase, putative	695.62	645.5	0.93
oPFI17660	PFI1420w	guanylate kinase, putative	761.95	686.16	0.9
oPFI17661	PFI1155w	hypothetical protein	616.95	666.16	1.08
oPFI17662	PFI1625c	organelle processing peptidase, putative	591.95	587.16	0.99
oPFI17663	PFI0115c	hypothetical protein	509.28	482.16	0.95
oPFI17664	PFI0105c	hypothetical protein	853.28	692.83	0.81
oPFI17665	PFI0660c	protease, putative	1052.62	988.16	0.94
oPFI17666	PFI0685w	pseudouridylate synthase, putative	757.95	649.83	0.86
oPFI17667	PFI1325w	hypothetical protein	972.95	945.16	0.97
oPFI17668	PFI0890c	large ribosomal subunit protein L3, prokaryotic (50S)-like, putative	629.62	660.5	1.05
oPFI17669	PFI1830c	erythrocyte membrane protein 1 (PfEMP1)	500.95	87.83	0.18
oPFI17670	PFI0290c	beta subunit of coatomer complex, putative	451.95	443.83	0.98
oPFI17671	PFI1470c	hypothetical protein	797.95	766.83	0.96
oPFI17672	PFI0985c	chaperone protein	1154.62	1163.16	1.01
oPFI17673	PFI1110w	glutamate--ammonia ligase (glutamine synthetase), putative	499.28	457.83	0.92
oPFI17674	PFI0280c	hypothetical protein, conserved	1287.28	1269.16	0.99
oPFI17675	PFI1565w	conserved protein	509.95	388.5	0.76
oPFI17676	PFI0230c	hypothetical protein, conserved	350.62	384.16	1.1
oPFI17677	PFI1130c	DNA-directed RNA polymerase II, putative	441.62	333.16	0.75
oPFI17678	PFI1580c	DHHC-type zinc finger protein, putative	716.95	606.83	0.85
oPFI17679	PFI1050c	hypothetical protein	1008.62	989.5	0.98
oPFI17680	PFI0965w	conserved protein, putative	1172.95	1082.5	0.92
oPFI17681	PFI1560c	hypothetical protein	1178.95	1200.16	1.02
oPFI17682	PFI1545c	proteosome precursor, putative	863.95	835.16	0.97
oPFI17683	PFI0480w	helicase with Zn-finger motif, putative	1177.95	1105.16	0.94
oPFI17684	PFI1640c	hypothetical protein	742.28	754.83	1.02
oPFI17685	PFI1400c	hypothetical protein	870.62	896.16	1.03
oPFI17686	PFI1795c	hypothetical protein	1101.62	945.16	0.86
oPFI17687	PFI0460w	hypothetical protein	625.28	570.5	0.91
oPFI17688	PFI0135c	papain family cysteine protease, putative	856.95	801.16	0.93
oPFI17689	PFI1180w	hypothetical protein	834.28	847.83	1.02
oPFI17690	PFI0335w	hypothetical protein	641.62	664.5	1.04
oPFI17691	PFI1310w	NAD synthase, putative	596.28	469.83	0.79
oPFI17692	PFI1235w	hypothetical protein	1064.28	1087.16	1.02
oPFI17693	PFI0165c	DEAD/DEAH box helicase, putative	933.28	854.83	0.92
oPFI17694	PFI1140w	NADPH-cytochrome p450 reductase	736.28	683.16	0.93
oPFI17695	PFI0880c	acid phosphatase, putative	816.62	862.5	1.06
oPFI17696	PFI0530c	DNA primase, large subunit, putative	783.28	769.16	0.98
oPFI17697	PFI0215c	signal peptidase, putative	648.95	621.16	0.96
oPFI17698	PFI1115c	pre-mRNA splicing factor protein, putative	307.62	332.16	1.08
oPFI17699	NULL		10949.95	10966.5	1
oPFI17700	PFI1295c	membrane transporter, putative	1045.28	977.83	0.94
oPFI17701	PFI1240c	prolyl-t-RNA synthase, putative	1008.28	951.83	0.94
oPFI17702	PFI1175c	RNA-binding protein, putative	712.28	703.16	0.99
oPFI17703	PFI0005w	erythrocyte membrane protein 1 (PfEMP1)	458.95	73.5	0.16
oPFI17704	PFI1005w	ADP-ribosylation factor-like protein, putative	1217.28	1016.83	0.84
oPFI17705	PFI1075w	hypothetical protein	868.28	815.83	0.94
oPFI17706	PFI0680c	hypothetical protein	729.28	757.5	1.04
oPFI17707	PFI0590c	hypothetical protein	896.28	809.83	0.9
oPFI17708	PFI1485c	diacylglycerol kinase, putative	1148.28	1038.16	0.9
oPFI17709	PFI0895c	hypothetical protein, conserved	438.95	390.16	0.89
oPFI17710	PFI0700c	Met-10+ like protein, putative	1067.62	825.5	0.77
oPFI17711	PFI0815c	hypothetical protein, conserved	988.95	841.16	0.85
oPFI17712	PFI1380c	hypothetical protein	910.62	850.5	0.93
oPFI17713	NULL		974.28	1043.16	1.07
oPFI17714	PFI1080w	hypothetical protein	935.95	777.16	0.83
oPFI17715	PFI0650c	hypothetical protein	1379.62	1189.5	0.86
oPFI17716	PFI1780w	hypothetical protein	593.28	601.5	1.01
oPFI17717	PFI0250c	hypothetical protein	765.28	766.83	1
oPFI17718	PFI1430w	hypothetical protein	1124.62	984.5	0.88
oPFI17719	PFI1480w	hypothetical protein	581.62	637.5	1.1
oPFI17720	PFI1790w	hypothetical protein	733.95	761.83	1.04
oPFI17721	PFI0235w	replication factor A-related protein, putative	566.95	508.83	0.9
oPFI17722	PFI1485c	diacylglycerol kinase, putative	641.95	519.5	0.81
oPFI17723	PFI0950w	protein disulfide isomerase, putative	900.95	780.16	0.87
oPFI17724	PFI0610w	hypothetical protein	963.62	942.16	0.98
oPFI17725	PFI1750c	hypothetical protein	799.62	764.5	0.96
oPFI17726	PFI1495w	hypothetical protein	394.28	424.83	1.08
oPFI17727	PFI0640c	hypothetical protein	551.28	493.5	0.9
oPFI17728	PFI1605w	hypothetical protein	706.28	621.16	0.88
oPFI17729	PFI1145w	hypothetical protein	549.95	684.83	1.25
oPFI17730	PFI0465c	hypothetical protein	626.95	634.5	1.01
oPFI17731	PFI0245c	hypothetical protein	1002.28	870.83	0.87
oPFI17732	PFI1490c	Large cyclophilin-like protein	735.28	730.83	0.99
oPFI17733	NULL		1320.28	1538.16	1.17
oPFI17734	PFI0580c	hypothetical protein	385.95	372.5	0.97
oPFI17735	PFI0820c	RNA-binding protein, putative	212.62	231.16	1.09
oPFI17736	NULL		760.95	783.5	1.03
oPFI17737	PFI0195c	hypothetical protein	711.95	604.83	0.85
oPFI17738	PFI1550c	hypothetical protein	765.62	801.83	1.05
oPFI17739	PFI1420w	guanylate kinase, putative	532.95	512.16	0.96
oPFJ12779	PF10_0203	ADP-ribosylation factor	527.62	531.5	1.01
oPFJ12780	PF10_0343	S-antigen	2883.62	141.16	0.05
oPFJ12781	PF10_0159	glycophorin-binding protein 130 precursor	1342.95	1213.83	0.9
oPFJ12782	PF10_0159	glycophorin-binding protein 130 precursor	4243.28	4427.16	1.04
oPFJ12783	NULL		542.28	532.83	0.98
oPFJ12784	PF10_0003	rifin	425.28	337.5	0.79
oPFJ12785	PF10_0396	rifin	856.28	142.16	0.17
oPFJ12786	PF10_0403	rifin	501.95	45.16	0.09
oPFJ12787	PF10_0394	rifin	693.95	58.83	0.08
oPFJ12788	PF10_0402	rifin	503.95	113.5	0.23
oPFJ12789	PF10_0397	rifin	1757.95	635.83	0.36
oPFJ12790	PF10_0330	ubiquitin-conjugating enzyme, putative	672.95	600.16	0.89
oPFJ12791	PF10_0002	rifin	814.95	291.83	0.36
oPFJ12792	PF10_0320	hypothetical protein	967.28	738.83	0.76
oPFJ12793	PF10_0264	40S ribosomal protein,  putative	593.62	564.83	0.95
oPFJ12794	PF10_0316	phosphatidyl-inositol glycan, class A, putative	614.95	580.16	0.94
oPFJ12795	PF10_0309	hypothetical protein	801.95	756.83	0.94
oPFJ12796	PF10_0043	ribosomal protein L13, putative	529.62	498.5	0.94
oPFJ12797	NULL		1304.62	1316.5	1.01
oPFJ12798	PF10_0269	DNA-directed RNA polymerase II, putative	1047.95	820.16	0.78
oPFJ12799	PF10_0407	dihydrolipoamide acetyltransferase, putative	743.62	751.5	1.01
oPFJ12800	PF10_0107	hypothetical protein	850.62	765.16	0.9
oPFJ12801	PF10_0368	dynamin protein, putative	721.28	561.5	0.78
oPFJ12802	PF10_0015	acyl CoA binding protein, putative	878.95	1206.5	1.37
oPFJ12803	PF10_0208	hypothetical protein, conserved	775.28	798.5	1.03
oPFJ12804	PF10_0276	hypothetical protein	784.62	691.16	0.88
oPFJ12805	PF10_0359	hypothetical protein	1003.28	1038.83	1.04
oPFJ12806	PF10_0195	hypothetical protein	644.62	529.16	0.82
oPFJ12807	PF10_0093	hypothetical protein	796.28	847.83	1.06
oPFJ12808	NULL		696.62	693.83	1
oPFJ12809	PF10_0329	aspartyl protease, putative	924.95	798.16	0.86
oPFJ12810	PF10_0136	Initiation factor 2 subunit family, putative	636.28	519.16	0.82
oPFJ12811	PF10_0383	hypothetical protein, conserved	22118.62	9040.16	0.41
oPFJ12812	PF10_0342	hypothetical protein	540.28	550.83	1.02
oPFJ12813	PF10_0044	hypothetical protein	724.28	764.16	1.06
oPFJ12814	PF10_0251	hypothetical protein	523.62	505.16	0.96
oPFJ12815	PF10_0219	hypothetical protein	760.95	732.83	0.96
oPFJ12816	PF10_0098	hypothetical protein	1180.62	1132.5	0.96
oPFK12890	PF11_0377	casein kinase 1	1000.28	876.5	0.88
oPFK12891	PF11_0512	ring-infected erythrocyte surface antigen 2, RESA-2 - malaria parasite (Plasmodium falciparum)-related	738.28	1328.83	1.8
oPFK12892	NULL		1259.95	1293.83	1.03
oPFK12893	PF11_0068	hypothetical protein, conserved	389.62	416.5	1.07
oPFK12894	PF11_0039	early transcribed membrane protein 11.1	1046.95	931.16	0.89
oPFK12895	PF11_0009	rifin	440.95	395.5	0.9
oPFK12896	PF11_0167	hypothetical protein	842.95	717.5	0.85
oPFK12897	PF11_0013	stevor, putative, degenerate	741.28	38.16	0.05
oPFK12898	PF11_0447	translation initiation factor eIF-1A, putative	765.95	791.83	1.03
oPFK12899	NULL		755.62	785.16	1.04
oPFK12900	PF11_0011	rifin	680.28	162.5	0.24
oPFK12901	PF11_0336	hypothetical protein, conserved	546.28	514.5	0.94
oPFK12902	PF11_0510	Ser/Thr protein kinase, putative	966.95	1685.16	1.74
oPFK12903	PF11_0451	hypothetical protein	1324.62	1063.16	0.8
oPFK12904	PF11_0191	hypothetical protein	942.28	660.83	0.7
oPFK12905	NULL		16919.95	19292.16	1.14
oPFK12906	PF11_0171	hypothetical protein	516.95	463.83	0.9
oPFK12907	PF11_0242	asparagine-rich protein	684.62	623.16	0.91
oPFK12908	PF11_0227	hypothetical protein	858.28	735.83	0.86
oPFK12909	PF11_0521	erythrocyte membrane protein 1 (PfEMP1)	560.95	12.83	0.02
oPFK12910	PF11_0172	hypothetical protein, conserved	864.28	786.16	0.91
oPFK12911	PF11_0181	tyrosine --tRNA ligase, putative	987.28	934.83	0.95
oPFK12912	PF10_0383	hypothetical protein, conserved	41706.95	16579.5	0.4
oPFK12913	PF11_0251	endoplasmic reticulum oxidoreductin, putative	1002.95	1025.5	1.02
oPFK12914	PF11_0109	hypothetical protein	892.28	918.83	1.03
oPFK12915	PF11_0190	hypothetical protein	883.95	782.16	0.88
oPFL0004	PFL2215w	actin	414.95	388.16	0.94
oPFL0005	PFL1700c	vacuolar-type H+-translocating inorganic pyrophosphatase	587.28	595.5	1.01
oPFL0006	PFL1550w	lipoamide dehydrogenase	584.62	548.83	0.94
oPFL0007	PFL2510w	chitinase	650.28	667.16	1.03
oPFL0008	PFL2210w	delta-aminolevulinic acid synthetase	1219.62	1036.16	0.85
oPFL0009	PFL1385c	101 kd malaria antigen	650.62	648.83	1
oPFL0010	PFL1005c	chromodomain protein	608.95	521.5	0.86
oPFL0011	PFL0585w	PfpUB Plasmodium falciparum polyubiquitin	1117.28	1288.83	1.15
oPFL0012	PFL0940c	VAR fragment, pseudogene	832.28	750.16	0.9
oPFL0013	PFL2460w	coronin	491.28	428.83	0.87
oPFL0014	PFL2345c	tat-binding protein homolog	756.62	629.16	0.83
oPFL0015	PFL1885c	calcium/calmodulin-dependent protein kinase 2, putative	358.28	360.5	1.01
oPFL0016	PFL1545c	chaperonin cpn60, mitochondrial precursor	777.95	621.83	0.8
oPFL0017	PFL1880w	long-chain-fatty-acid--CoA ligase, putative	546.62	504.5	0.92
oPFL0018	PFL2060c	rabGDI protein	572.95	479.83	0.84
oPFL0019	PFL1545c	chaperonin cpn60, mitochondrial precursor	828.95	698.5	0.84
oPFL0020	PFL0005w	erythrocyte membrane protein 1 (PfEMP1)	403.95	13.16	0.03
oPFL0021	PFL1500w	Rab2 GTPase, putative	1125.95	1020.5	0.91
oPFL0022	PFL2460w	coronin	415.95	422.83	1.02
oPFL0023	PFL1745c	clustered-asparagine-rich protein	832.95	808.5	0.97
oPFL0024	PFL0190w	ubiquitin-conjugating enzyme e2, putative	941.62	907.83	0.96
oPFL0025	PFL0020w	erythrocyte membrane protein 1 (PfEMP1)	1557.28	720.83	0.46
oPFL0026	PFL2140c	ADP-ribosylation factor GTPase-activating protein	526.62	516.83	0.98
oPFL0027	PFL1520w	dim1 protein homolog, putative	1059.62	1025.5	0.97
oPFL0028	PFL0660w	dynein light chain 1, putative	398.28	397.16	1
oPFL0029	PFL1725w	ATP synthase beta chain, mitochondrial precursor, putative	485.28	439.83	0.91
oPFL0030	PFL2610w	stevor	611.62	607.16	0.99
oPFL0031	PFL2640c	rifin	540.95	99.16	0.18
oPFL0032	PFL2620w	stevor	466.95	362.16	0.78
oPFL0033	PFL2655w	rifin	641.62	241.83	0.38
oPFL0034	PFL2635w	stevor	558.95	307.16	0.55
oPFL0035	PFL2055w	40S ribosomal protein S17, putative	1257.62	685.16	0.54
oPFL0036	PFL1970w	VAR pseudogene	1141.62	603.16	0.53
oPFL0037	PFL1360c	hypothetical protein	622.95	622.16	1
oPFL0038	PFL1465c	heat shock protein hslv, putative	528.28	514.16	0.97
oPFL0039	NULL		878.95	961.5	1.09
oPFL0040	PFL1425w	t-complex protein 1, gamma subunit, putative	724.95	696.83	0.96
oPFL0041	PFL1160c	hypothetical protein, conserved	813.28	1365.83	1.68
oPFL0042	PFL0010c	rifin	670.62	119.16	0.18
oPFL0043	PFL0945w	VAR fragment, pseudogene	941.62	886.16	0.94
oPFL0044	PFL2630w	rifin	676.28	36.5	0.05
oPFL0045	PFL1945c	hypothetical protein	640.62	553.5	0.86
oPFL0046	PFL2005w	replication factor c subunit 4	587.28	511.16	0.87
oPFL0047	PFL2115c	glucose inhibited division protein A homologue, putative	783.28	678.5	0.87
oPFL0048	PFL0960w	D-ribulose-5-phosphate 3-epimerase, putative	728.95	721.83	0.99
oPFL0049	PFL2615w	rifin	495.28	32.16	0.06
oPFL0050	PFL1955w	erythrocyte membrane protein 1 (PfEMP1)	4937.28	2810.16	0.57
oPFL0051	PFL1925w	cell division protein FtsH, putative	1026.28	844.5	0.82
oPFL0052	NULL		808.28	804.5	1
oPFL0053	PFL1715w	hypothetical protein	846.28	685.5	0.81
oPFL0054	PFL1680w	splicing factor 3b, subunit 3, 130kD, putative	783.62	830.16	1.06
oPFL0055	PFL1310c	ATP-dependent RNA helicase, putative	487.28	877.83	1.8
oPFL0056	PFL1185c	cytochrome c heme lyase, putative	850.62	1594.83	1.87
oPFL0057	PFL2550w	hypothetical protein, conserved in P. falciparum	958.62	776.5	0.81
oPFL0058	NULL		1488.28	1520.83	1.02
oPFL0059	PFL1960w	erythrocyte membrane protein 1 (PfEMP1)	739.28	45.5	0.06
oPFL0060	PFL1490w	hypothetical protein	628.28	614.5	0.98
oPFL0061	PFL1150c	ribosomal protein L24, putative	606.95	881.83	1.45
oPFL0062	PFL2325c	P. falciparum homologue of Drosophila nmda1 protein, putative	822.62	741.83	0.9
oPFL0063	PFL1915w	dna gyrase subunit b, putative	839.28	777.83	0.93
oPFL0064	PFL1895w	ribosomal protein L23, putative	353.95	371.83	1.05
oPFL0065	NULL		315.62	323.5	1.02
oPFL0066	PFL2300w	hypothetical protein	544.62	539.83	0.99
oPFL0067	PFL2240w	hypothetical protein	995.95	924.83	0.93
oPFL0068	PFL2310w	hypothetical protein, conserved	559.62	541.83	0.97
oPFL0069	PFL2305w	hypothetical protein, conserved	656.95	609.83	0.93
oPFL0070	PFL2150c	hypothetical protein, conserved	709.95	664.5	0.94
oPFL0071	PFL1555w	cytochrome b5, putative	642.95	644.5	1
oPFL0072	PFL1525c	pre-mRNA splicing factor RNA helicase, putative	836.95	689.5	0.82
oPFL0073	PFL2000w	mitochondrial carrier protein, putative	726.28	734.16	1.01
oPFL0074	PFL1480w	hypothetical protein	520.95	567.5	1.09
oPFL0075	PFL2585c	rifin	606.28	573.16	0.95
oPFL0076	PFL0175c	hypothetical protein, conserved	626.95	632.5	1.01
oPFL0077	PFL1060c	hypothetical protein, conserved	714.95	740.5	1.04
oPFL0078	NULL		1716.28	1610.5	0.94
oPFL0079	PFL0900c	arginyl-tRNA synthetase, putative	265.62	264.5	1
oPFL0080	PFL1595w	hypothetical protein, conserved	1055.62	1059.5	1
oPFL0081	PFL1145w	hypothetical protein, conserved	509.62	876.83	1.72
oPFL0082	PFL2075c	hypothetical protein, conserved	544.95	609.16	1.12
oPFL0083	PFL0560c	minichromosome maintenance protein, putative	855.62	790.83	0.92
oPFL0084	PFL2000w	mitochondrial carrier protein, putative	2325.28	2308.5	0.99
oPFL0085	PFL1770c	hypothetical protein	886.28	886.16	1
oPFL0086	PFL2090c	P. falciparum homologue of yeast snf7	1207.28	1168.5	0.97
oPFL0087	PFL1920c	hydroxyethylthiazole kinase, putative	583.28	575.83	0.99
oPFL0088	PFL1475w	sun-family protein, putative	444.28	399.83	0.9
oPFL0089	PFL1245w	ubiquitin-activating enzyme e1, putative	939.95	1827.5	1.94
oPFL0090	PFL0020w	erythrocyte membrane protein 1 (PfEMP1)	333.28	218.83	0.66
oPFL0091	PFL1845c	calcyclin binding protein, putative	783.28	693.83	0.89
oPFL0092	PFL0885w	hypothetical protein	615.28	539.83	0.88
oPFL0093	PFL1560c	hypothetical protein	1086.95	1043.5	0.96
oPFL0094	PFL1810w	hypothetical protein	847.62	910.16	1.07
oPFL0095	PFL1710c	tetQ family GTPase, putative	772.95	729.83	0.94
oPFL0096	PFL1855w	cell cycle control protein, putative	1066.28	952.83	0.89
oPFL0097	PFL2430c	eukaryotic translation initiation factor 2b, subunit 2, putative	1004.62	911.16	0.91
oPFL0098	PFL2180w	50S ribosomal protein L3, putative	801.28	721.83	0.9
oPFL0099	PFL1420w	macrophage migration inhibitory factor homolog, putative	618.28	513.83	0.83
oPFL0100	PFL2270w	hypothetical protein	673.95	612.5	0.91
oPFL0101	PFL0130c	hypothetical protein, conserved	582.95	597.5	1.02
oPFL0102	PFL1685w	hypothetical protein, conserved	799.95	902.16	1.13
oPFL0103	PFL2395c	dimethyladenosine transferase, putative	755.62	685.5	0.91
oPFL0104	PFL2390c	hypothetical protein	1322.62	1262.5	0.95
oPFL0105	PFL2265c	hypothetical protein	865.28	750.16	0.87
oPFL0106	PFL2245w	hypothetical protein	988.62	1019.5	1.03
oPFL0107	PFL1585c	hypothetical protein	816.62	718.16	0.88
oPFL0108	PFL2175w	ubiquitin-conjugating enzyme e2, putative	1091.95	1002.83	0.92
oPFL0109	PFL1140w	hypothetical protein, conserved	834.28	1457.5	1.75
oPFL0110	PFL2230c	hypothetical protein, conserved	660.28	735.16	1.11
oPFL0111	PFL2110c	hypothetical protein	946.62	887.5	0.94
oPFL0112	PFL1890c	hypothetical protein, conserved	809.62	599.83	0.74
oPFL0113	PFL1040w	hypothetical protein	605.62	514.83	0.85
[truncated: 16,308 more chars]
