# Supplementary material for: The Transcriptome of the Intraerythrocytic Developmental Cycle of Plasmodium falciparum
Source: PLoS Biol. 2003 Aug 18;1(1):e5. doi: 10.1371/journal.pbio.0000005 (PMC176545; doi:10.1371/journal.pbio.0000005)
Supplement: Table S5 — This table contains all of the predicted apicoplast-targeted ORFs from PlasmoDB.org. The presence of each ORF on the DNA microarray is tabulated, as well as whether each ORF is present in the overview set. Finally, the plastid ORFs in-phase with plastid genome expression are listed, as well as the corresponding oligonucleotide identifiers. (147 KB TXT). [file pbio.0000005.st005.txt]

TABLE S5: Putative apicoplast targeted genes and expression profiles
Bozdech & Llinas et al.

This table contains all of the predicted apicoplast targeted ORFs from PlasmoDB.
The presence of each ORF on the DNA microarray is tabulated as well as whether
each ORF is present in the final analyzed set. Finally, the plastid ORFs in-phase
with plastid genome expression are listed.  Intensity ratios for all ORFs in the
analyzed set are also given.

Column 1: 551 Predicted apicoplast ORFs from PlasmoDB
Column 2: Predicted apicoplast ORFs found on the DNA microarray used
Column 3: Predicted apicoplast ORFs present in the final QC set
Column 4: Predicted apicoplast ORFs in-phase with plastid genome expression
Column 5: PlasmoDB Manual annotations for these ORFs

Microarray Intesity ratios BELOW!!!
Column 1: oligonucleotide ID				
Column 2: PlasmoDB ID				
Column 3: PlasmoDB Manual annotation				
Columns 4-49: Intensity ratios for all timepoints				

Putative Apicoplast Targeted ORFs				
Predicted Apicoplast Targeted sequences	Represented on the microarray	Present in QC set?	In-phase with the apicoplast	PlasmoDB Manual annotation
MAL13P1.114	MAL13P1.114	MAL13P1.114		hypothetical protein
MAL13P1.131	MAL13P1.131	MAL13P1.131	MAL13P1.131	hypothetical protein
MAL13P1.160	MAL13P1.160	MAL13P1.160	MAL13P1.160	unknown
MAL13P1.161	MAL13P1.161	MAL13P1.161	MAL13P1.161	unknown
MAL13P1.171	MAL13P1.171	MAL13P1.171	MAL13P1.171	transmembrane protein Tmp21 homologue, putative
MAL13P1.172	MAL13P1.172	MAL13P1.172		hypothetical protein, conserved
MAL13P1.193	MAL13P1.193	MAL13P1.193	MAL13P1.193	hypothetical protein
MAL13P1.196	MAL13P1.196	MAL13P1.196	MAL13P1.196	protein kinase, putative
MAL13P1.212	MAL13P1.212	MAL13P1.212		hypothetical protein
MAL13P1.217	MAL13P1.217	MAL13P1.217	MAL13P1.217	hypothetical protein
MAL13P1.22	MAL13P1.22	MAL13P1.22	MAL13P1.22	DNA ligase 1
MAL13P1.220	MAL13P1.220			lipoate synthase, putative
MAL13P1.25	MAL13P1.25			hypothetical protein
MAL13P1.251				hypothetical protein
MAL13P1.254				hypothetical protein
MAL13P1.255	MAL13P1.255			hypothetical protein
MAL13P1.258	MAL13P1.258			hypothetical protein
MAL13P1.262	MAL13P1.262	MAL13P1.262		hypothetical protein
MAL13P1.27	MAL13P1.27	MAL13P1.27		hypothetical protein
MAL13P1.281	MAL13P1.281	MAL13P1.281		glutamate--tRNA ligase, putative
MAL13P1.285	MAL13P1.285			hypothetical protein
MAL13P1.297				ADP-ribosylation factor, putative
MAL13P1.300	MAL13P1.300	MAL13P1.300		hypothetical protein
MAL13P1.324	MAL13P1.324	MAL13P1.324	MAL13P1.324	aldo-keto reductase, putative
MAL13P1.332	MAL13P1.332	MAL13P1.332		hypothetical protein
MAL13P1.342	MAL13P1.342	MAL13P1.342		hypothetical protein
MAL13P1.49	MAL13P1.49			hypothetical protein
MAL13P1.56	MAL13P1.56	MAL13P1.56		m1-family aminopeptidase
MAL13P1.59	MAL13P1.59	MAL13P1.59		hypothetical protein
MAL13P1.61	MAL13P1.61	MAL13P1.61		hypothetical protein
MAL13P1.62				hypothetical protein
MAL13P1.67	MAL13P1.67			methionyl-tRNA formyltransferase, putative
MAL13P1.68				hypothetical protein
MAL13P1.70	MAL13P1.70	MAL13P1.70		hypothetical protein
MAL13P1.75	MAL13P1.75	MAL13P1.75		hypothetical protein
MAL13P1.76	MAL13P1.76	MAL13P1.76		hypothetical protein
MAL13P1.87	MAL13P1.87	MAL13P1.87		hypothetical protein
MAL13P1.95	MAL13P1.95	MAL13P1.95	MAL13P1.95	ferredoxin
MAL6P1.135	MAL6P1.135	MAL6P1.135		phosphatidylcholine-sterol acyltransferase precursor, putative
MAL6P1.136	MAL6P1.136	MAL6P1.136		DNAJ domain protein, putative
MAL6P1.165	MAL6P1.165	MAL6P1.165		3-oxoacyl-(acyl-carrier-protein) synthase i/ii
MAL6P1.197	MAL6P1.197	MAL6P1.197		ferredoxin--NADP reductase, putative
MAL6P1.202	MAL6P1.202	MAL6P1.202		hypothetical protein
MAL6P1.217				hypothetical protein
MAL6P1.262	MAL6P1.262			hypothetical protein
MAL6P1.27	MAL6P1.27	MAL6P1.27		elongation factor G, putative
MAL6P1.275	MAL6P1.275	MAL6P1.275		enoyl-acyl carrier reductase
MAL6P1.289	MAL6P1.289	MAL6P1.289		hypothetical protein
MAL6P1.290	MAL6P1.290			adapter-related protein, putative
MAL6P1.291	MAL6P1.291	MAL6P1.291	MAL6P1.291	ribosomal protein L18, putative
MAL6P1.303				hypothetical protein
MAL6P1.47				hypothetical protein
MAL6P1.50				glyoxalase I, putative
MAL6P1.76	MAL6P1.76	MAL6P1.76		uroporphyrinogen decarboxylase, putative
MAL6P1.84	MAL6P1.84	MAL6P1.84		hypothetical protein
MAL7P1.119	MAL7P1.119	MAL7P1.119		hypothetical protein
MAL7P1.141				hypothetical protein
MAL7P1.144	MAL7P1.144	MAL7P1.144		hypothetical protein, conserved
MAL7P1.149				hypothetical protein
MAL7P1.150	MAL7P1.150	MAL7P1.150		cysteine desulfurase, putative
MAL7P1.151	MAL7P1.151	MAL7P1.151		modification methylase-like protein
MAL7P1.157	MAL7P1.157			hypothetical protein
MAL7P1.159	MAL7P1.159			antioxidant protein, putative
MAL7P1.163				hypothetical protein
MAL7P1.178				hypothetical protein
MAL7P1.20	MAL7P1.20	MAL7P1.20	MAL7P1.20	peptide chain release factor
MAL7P1.23	MAL7P1.23	MAL7P1.23	MAL7P1.23	hypothetical protein
MAL7P1.26	MAL7P1.26	MAL7P1.26		O-sialoglycoprotein endopeptidase, putative
MAL7P1.31	MAL7P1.31	MAL7P1.31		hypothetical protein
MAL7P1.32				hypothetical protein
MAL7P1.33	MAL7P1.33	MAL7P1.33		hypothetical protein
MAL7P1.58	MAL7P1.58	MAL7P1.58		hypothetical protein, conserved in P. falciparum
MAL7P1.6				hypothetical protein
MAL7P1.76	MAL7P1.76	MAL7P1.76		hypothetical protein
MAL7P1.92	MAL7P1.92			cysteine repeat modular protein 2 homologue
MAL8P1.101	MAL8P1.101	MAL8P1.101	MAL8P1.101	hypothetical protein
MAL8P1.124	MAL8P1.124	MAL8P1.124		hypothetical protein
MAL8P1.138	MAL8P1.138	MAL8P1.138	MAL8P1.138	hypothetical protein, conserved
MAL8P1.140	MAL8P1.140	MAL8P1.140	MAL8P1.140	methionine aminopeptidase, putative
MAL8P1.143	MAL8P1.143	MAL8P1.143		hypothetical protein
MAL8P1.161				hypothetical protein
MAL8P1.163	MAL8P1.163			hypothetical protein
MAL8P1.18	MAL8P1.18	MAL8P1.18		hypothetical protein
MAL8P1.19	MAL8P1.19	MAL8P1.19		hypothetical protein, conserved
MAL8P1.25	MAL8P1.25			hypothetical protein
MAL8P1.26				hypothetical protein
MAL8P1.37	MAL8P1.37			lipoate-protein ligase, putative
MAL8P1.45				hypothetical protein
MAL8P1.55	MAL8P1.55	MAL8P1.55	MAL8P1.55	hypothetical protein
MAL8P1.59				hypothetical protein
MAL8P1.61	MAL8P1.61	MAL8P1.61	MAL8P1.61	hypothetical protein
MAL8P1.73	MAL8P1.73	MAL8P1.73		hypothetical protein
MAL8P1.86	MAL8P1.86	MAL8P1.86		hypothetical protein
MAL8P1.94				hypothetical protein
PF07_0068	PF07_0068	PF07_0068		cysteine desulfurase, putative
PF07_0073	PF07_0073	PF07_0073	PF07_0073	seryl-tRNA synthetase, putative
PF07_0081	PF07_0081	PF07_0081	PF07_0081	hypothetical protein
PF07_0087	PF07_0087	PF07_0087		hypothetical protein
PF07_0089	PF07_0089			hypothetical protein
PF07_0100	PF07_0100	PF07_0100		hypothetical protein
PF07_0103	PF07_0103	PF07_0103		chaperone, putative
PF07_0109				hypothetical protein
PF07_0113	PF07_0113	PF07_0113	PF07_0113	hypothetical protein
PF07_0115	PF07_0115	PF07_0115		integral membrane protein, putative
PF08_0001				hypothetical protein
PF08_0004				hypothetical protein
PF08_0011	PF08_0011	PF08_0011		leucine  -- tRNA ligase
PF08_0014	PF08_0014	PF08_0014	PF08_0014	plastid 50S ribosomal protein, putative
PF08_0015				hypothetical protein
PF08_0016				hypothetical protein
PF08_0047	PF08_0047	PF08_0047		hypothetical protein
PF08_0063	PF08_0063	PF08_0063		hypothetical protein
PF08_0066	PF08_0066	PF08_0066	PF08_0066	lipoamide dehydrogenase, putative
PF08_0067	PF08_0067	PF08_0067	PF08_0067	hypothetical protein
PF08_0078	PF08_0078	PF08_0078		hypothetical protein
PF08_0101	PF08_0101	PF08_0101	PF08_0101	hypothetical protein
PF08_0112				hypothetical protein
PF08_0137	PF08_0137	PF08_0137		hypothetical protein
PF10_0013	PF10_0013	PF10_0013		hypothetical protein
PF10_0026	PF10_0026	PF10_0026		hypothetical protein
PF10_0027	PF10_0027			hypothetical protein
PF10_0030	PF10_0030	PF10_0030	PF10_0030	hypothetical protein
PF10_0035	PF10_0035	PF10_0035		hypothetical protein
PF10_0053	PF10_0053	PF10_0053		tRNA ligase, putative
PF10_0055	PF10_0055	PF10_0055		hypothetical protein
PF10_0060	PF10_0060	PF10_0060	PF10_0060	hypothetical protein
PF10_0071	PF10_0071			rhoGAP protein
PF10_0082	PF10_0082	PF10_0082		hypothetical protein
PF10_0088	PF10_0088			hypothetical protein
PF10_0093	PF10_0093	PF10_0093		hypothetical protein
PF10_0098	PF10_0098	PF10_0098		hypothetical protein
PF10_0116	PF10_0116	PF10_0116	PF10_0116	hypothetical protein
PF10_0119	PF10_0119	PF10_0119		hypothetical protein
PF10_0138	PF10_0138	PF10_0138		hypothetical protein
PF10_0149	PF10_0149	PF10_0149		cysteine -- tRNA ligase, putative
PF10_0166	PF10_0166	PF10_0166		hypothetical protein
PF10_0175	PF10_0175	PF10_0175		tRNA pseudouridine synthase, putative
PF10_0186	PF10_0186	PF10_0186	PF10_0186	hypothetical protein
PF10_0192				hypothetical protein
PF10_0197	PF10_0197	PF10_0197		hypothetical protein
PF10_0207	PF10_0207	PF10_0207	PF10_0207	hypothetical protein
PF10_0221	PF10_0221	PF10_0221	PF10_0221	GcpE protein
PF10_0233	PF10_0233	PF10_0233		hypothetical protein
PF10_0245	PF10_0245	PF10_0245		glucosamine--fructose-6-phosphate aminotransferase, putative
PF10_0246	PF10_0246	PF10_0246		hypothetical protein
PF10_0260	PF10_0260			hypothetical protein
PF10_0290	PF10_0290			hypothetical protein
PF10_0313	PF10_0313			hypothetical protein
PF10_0332	PF10_0332	PF10_0332	PF10_0332	ribosomal protein L27, putative
PF10_0359	PF10_0359	PF10_0359		hypothetical protein
PF10_0363	PF10_0363	PF10_0363		pyruvate kinase, putative
PF10_0365	PF10_0365			hypothetical protein
PF10_0369	PF10_0369	PF10_0369		helicase, putative
PF10_0407	PF10_0407			dihydrolipoamide acetyltransferase, putative
PF11_0025	PF11_0025			hypothetical protein
PF11_0044	PF11_0044	PF11_0044		hypothetical protein
PF11_0045				hypothetical protein
PF11_0046	PF11_0046	PF11_0046		hypothetical protein
PF11_0052	PF11_0052	PF11_0052		hypothetical protein
PF11_0055	PF11_0055	PF11_0055	PF11_0055	hypothetical protein
PF11_0059				hypothetical protein
PF11_0067	PF11_0067	PF11_0067		hypothetical protein
PF11_0072	PF11_0072	PF11_0072	PF11_0072	hypothetical protein
PF11_0073				hypothetical protein
PF11_0074	PF11_0074	PF11_0074		hypothetical protein
PF11_0076	PF11_0076	PF11_0076		hypothetical protein
PF11_0099	PF11_0099	PF11_0099	PF11_0099	heat shock protein DnaJ homologue Pfj2
PF11_0110	PF11_0110	PF11_0110		hypothetical protein
PF11_0135				hypothetical protein
PF11_0175	PF11_0175	PF11_0175		heat shock protein 101, putative
PF11_0178	PF11_0178			hypothetical protein
PF11_0181	PF11_0181	PF11_0181		tyrosine --tRNA ligase, putative
PF11_0197	PF11_0197	PF11_0197		hypothetical protein
PF11_0211	PF11_0211	PF11_0211		hypothetical protein, conserved
PF11_0212	PF11_0212	PF11_0212		hypothetical protein
PF11_0218	PF11_0218	PF11_0218		hypothetical protein
PF11_0230	PF11_0230	PF11_0230		hypothetical protein
PF11_0231	PF11_0231	PF11_0231		hypothetical protein
PF11_0235	PF11_0235			hypothetical protein
PF11_0238	PF11_0238	PF11_0238	PF11_0238	hypothetical protein
PF11_0256	PF11_0256	PF11_0256	PF11_0256	pyruvate dehydrogenase E1 component, alpha subunit, putative
PF11_0261	PF11_0261			hypothetical protein
PF11_0270	PF11_0270	PF11_0270		threonine -- tRNA ligase, putative
PF11_0278	PF11_0278	PF11_0278		hypothetical protein
PF11_0285	PF11_0285			hypothetical protein
PF11_0304	PF11_0304	PF11_0304		hypothetical protein
PF11_0306	PF11_0306	PF11_0306		A/G-specific adenine glycosylase, putative
PF11_0307	PF11_0307			hypothetical protein
PF11_0323	PF11_0323			hypothetical protein
PF11_0324	PF11_0324	PF11_0324	PF11_0324	hypothetical protein
PF11_0328				hypothetical protein
PF11_0333	PF11_0333	PF11_0333	PF11_0333	hypothetical protein
PF11_0335	PF11_0335			hypothetical protein
PF11_0337	PF11_0337	PF11_0337	PF11_0337	50S ribosomal protein L2, putative
PF11_0348	PF11_0348	PF11_0348	PF11_0348	hypothetical protein
PF11_0372	PF11_0372			hypothetical protein
PF11_0386	PF11_0386	PF11_0386	PF11_0386	30S ribosomal protein S14, putative
PF11_0435	PF11_0435	PF11_0435	PF11_0435	hypothetical protein
PF11_0459	PF11_0459	PF11_0459	PF11_0459	hypothetical protein
PF11_0464	PF11_0464	PF11_0464		hypothetical protein
PF11_0466	PF11_0466	PF11_0466		transport protein, putative
PF11_0470				hypothetical protein
PF11_0475	PF11_0475			hypothetical protein
PF11_0493				hypothetical protein
PF11_0503	PF11_0503	PF11_0503		hypothetical protein
PF11_0525	PF11_0525			hypothetical protein
PF13_0012	PF13_0012	PF13_0012		hypothetical protein
PF13_0025	PF13_0025	PF13_0025	PF13_0025	hypothetical protein
PF13_0032				hypothetical protein
PF13_0039	PF13_0039	PF13_0039		hypothetical protein
PF13_0040	PF13_0040	PF13_0040	PF13_0040	DNA-directed RNA polymerase alpha chain, putative
PF13_0066	PF13_0066			malonyl coa-acyl carrier
PF13_0077	PF13_0077	PF13_0077		DEAD box helicase, putative
PF13_0100	PF13_0100			glycerol-3-phosphate acyltransferase, putative
PF13_0109	PF13_0109	PF13_0109		N2,N2-dimethylguanosine tRNA methyltransferase, putative
PF13_0125	PF13_0125	PF13_0125		hypothetical protein
PF13_0128	PF13_0128	PF13_0128		beta-hydroxyacyl-acp dehydratase precursor
PF13_0133	PF13_0133	PF13_0133		aspartyl (acid) protease, putative
PF13_0134	PF13_0134	PF13_0134		hypothetical protein
PF13_0157	PF13_0157	PF13_0157		ribose-phosphate pyrophosphokinase, putative
PF13_0168	PF13_0168	PF13_0168		hypothetical protein
PF13_0172	PF13_0172	PF13_0172		hypothetical protein
PF13_0180	PF13_0180	PF13_0180		chaperonin, putative
PF13_0182	PF13_0182	PF13_0182	PF13_0182	hypothetical protein
PF13_0191	PF13_0191	PF13_0191		hypothetical protein
PF13_0205	PF13_0205	PF13_0205		tryptophan--tRNA ligase, putative
PF13_0207	PF13_0207	PF13_0207		1-deoxy-D-xylulose 5-phosphate synthase
PF13_0240	PF13_0240	PF13_0240		aspartate carbamoyltransferase
PF13_0265	PF13_0265	PF13_0265		hypothetical protein
PF13_0271	PF13_0271	PF13_0271		ABC transporter, putative
PF13_0277	PF13_0277	PF13_0277		hypothetical protein
PF13_0295	PF13_0295			hypothetical protein
PF13_0312	PF13_0312	PF13_0312	PF13_0312	hypothetical protein
PF13_0344	PF13_0344	PF13_0344		UBA/THIF-type NAD/FAD binding protein, putative
PF13_0354	PF13_0354	PF13_0354		alanine--tRNA ligase, putative
PF13_0355				hypothetical protein
PF13_0361	PF13_0361	PF13_0361		hypothetical protein
PF14_0014	PF14_0014	PF14_0014		hypothetical protein
PF14_0015	PF14_0015	PF14_0015		aminopeptidase, putative
PF14_0030	PF14_0030			hypothetical protein
PF14_0031	PF14_0031	PF14_0031	PF14_0031	hypothetical protein
PF14_0040	PF14_0040			hypothetical protein
PF14_0051	PF14_0051	PF14_0051		hypothetical protein, conserved
PF14_0061	PF14_0061	PF14_0061	PF14_0061	hypothetical protein
PF14_0063	PF14_0063	PF14_0063	PF14_0063	ATP-dependent Clp protease, putative
PF14_0071	PF14_0071	PF14_0071		hypothetical protein
PF14_0088	PF14_0088	PF14_0088	PF14_0088	hypothetical protein
PF14_0089	PF14_0089	PF14_0089	PF14_0089	hypothetical protein
PF14_0094	PF14_0094			hypothetical protein
PF14_0105	PF14_0105	PF14_0105	PF14_0105	hypothetical protein
PF14_0112	PF14_0112	PF14_0112		POM1, putative
PF14_0114	PF14_0114	PF14_0114		GTP-binding protein, putative
PF14_0132	PF14_0132	PF14_0132	PF14_0132	ribosomal protein S9, putative
PF14_0133	PF14_0133	PF14_0133	PF14_0133	ATP-dependent transporter, putative
PF14_0155	PF14_0155			hypothetical protein
PF14_0165	PF14_0165			hypothetical protein
PF14_0166	PF14_0166	PF14_0166		lysine -- tRNA ligase, putative
PF14_0179	PF14_0179			hypothetical protein
PF14_0198	PF14_0198	PF14_0198		glycine -- tRNA ligase, putative
PF14_0211	PF14_0211	PF14_0211	PF14_0211	hypothetical protein
PF14_0249	PF14_0249	PF14_0249	PF14_0249	hypothetical protein
PF14_0265				peptide chain release factor 1, putative
PF14_0270	PF14_0270	PF14_0270	PF14_0270	ribosomal protein L15, putative
PF14_0284	PF14_0284			hypothetical protein
PF14_0286	PF14_0286			glutamate dehydrogenase, putative
PF14_0296	PF14_0296	PF14_0296		ribosomal protein L14, putative
PF14_0318	PF14_0318	PF14_0318		hypothetical protein
PF14_0342	PF14_0342	PF14_0342		hypothetical protein
PF14_0348	PF14_0348	PF14_0348	PF14_0348	ATP-dependent Clp protease proteolytic subunit, putative
PF14_0351	PF14_0351	PF14_0351	PF14_0351	hypothetical protein
PF14_0367	PF14_0367			hypothetical protein
PF14_0369	PF14_0369	PF14_0369	PF14_0369	hypothetical protein
PF14_0381	PF14_0381	PF14_0381		delta-aminolevulinic acid dehydratase
PF14_0382	PF14_0382			metalloendopeptidase, putative
PF14_0404	PF14_0404			hypothetical protein
PF14_0415	PF14_0415			dephospho-CoA kinase, putative
PF14_0417	PF14_0417	PF14_0417		heat shock protein, putative
PF14_0422				hypothetical protein
PF14_0435	PF14_0435			hypothetical protein
PF14_0439	PF14_0439	PF14_0439		leucine aminopeptidase, putative
PF14_0440	PF14_0440	PF14_0440		hypothetical protein
PF14_0441	PF14_0441			pyruvate dehydrogenase E1 beta subunit, putative
PF14_0447	PF14_0447	PF14_0447	PF14_0447	hypothetical protein
PF14_0470	PF14_0470	PF14_0470		hypothetical protein
PF14_0498	PF14_0498			hypothetical protein
PF14_0508	PF14_0508			pyridine nucleotide transhydrogenase, putative
PF14_0517	PF14_0517	PF14_0517		peptidase, putative
PF14_0533	PF14_0533	PF14_0533	PF14_0533	hypothetical protein
PF14_0543	PF14_0543	PF14_0543		hypothetical protein, conserved
PF14_0566	PF14_0566	PF14_0566	PF14_0566	hypothetical protein
PF14_0581				ribosomal protein S10, putative
PF14_0607	PF14_0607	PF14_0607		hypothetical protein
PF14_0616	PF14_0616	PF14_0616		hypothetical protein, conserved
PF14_0625	PF14_0625			hypothetical protein
PF14_0641	PF14_0641	PF14_0641	PF14_0641	1-deoxy-D-xylulose 5-phosphate reductoisomerase
PF14_0642	PF14_0642	PF14_0642	PF14_0642	hypothetical protein
PF14_0658	PF14_0658	PF14_0658		translation initiation factor EF-1, putative
PF14_0664	PF14_0664			biotin carboxylase subunit of  acetyl CoA carboxylase, putative
PF14_0691	PF14_0691	PF14_0691		hypothetical protein
PF14_0695	PF14_0695	PF14_0695	PF14_0695	DNA-directed RNA polymerase, alpha subunit, truncated, putative
PF14_0696				hypothetical protein
PF14_0712	PF14_0712	PF14_0712		hypothetical protein
PF14_0729	PF14_0729			hypothetical protein
PF14_0730				hypothetical protein
PF14_0736	PF14_0736			hypothetical protein
PF14_0742	PF14_0742			hypothetical protein
PF14_0753				hypothetical protein
PF14_0756	PF14_0756			hypothetical protein
PF14_0757	PF14_0757	PF14_0757		hypothetical protein
PF14_0762	PF14_0762			hypothetical protein
PFA0055c				hypothetical protein, conserved in P. falciparum
PFA0060w				hypothetical protein, conserved in P. falciparum
PFA0115w				hypothetical protein
PFA0200w				hypothetical protein
PFA0225w	PFA0225w	PFA0225w		LytB protein
PFA0340w	PFA0340w	PFA0340w	PFA0340w	hypothetical protein
PFA0385w				hypothetical protein
PFA0485w	PFA0485w	PFA0485w	PFA0485w	hypothetical protein
PFA0555c				UMP-CMP kinase, putative
PFA0580c	PFA0580c	PFA0580c		TatD-like deoxyribonuclease, putative
PFA0610c	PFA0610c			hypothetical protein, conserved in P. falciparum
PFA0685c	PFA0685c			hypothetical protein, conserved in P. falciparum
PFA0700c				hypothetical protein, conserved in P. falciparum
PFA0715c				hypothetical protein
PFB0075c	PFB0075c			hypothetical protein
PFB0110w	PFB0110w			hypothetical protein
PFB0120w	PFB0120w	PFB0120w		hypothetical protein
PFB0180w	PFB0180w			5'-3' exonuclease, N-terminal resolvase-like domain, putative
PFB0194w	PFB0194w	PFB0194w		hypothetical protein
PFB0205c	PFB0205c	PFB0205c		hypothetical protein
PFB0270w	PFB0270w	PFB0270w		hypothetical protein, conserved
PFB0385w	PFB0385w	PFB0385w	PFB0385w	acyl carrier protein, putative
PFB0390w	PFB0390w	PFB0390w	PFB0390w	ribosome releasing factor, putative
PFB0395w	PFB0395w	PFB0395w		hypothetical protein
PFB0400w	PFB0400w			hypothetical protein
PFB0420w	PFB0420w	PFB0420w		2C-methyl-D-erythritol 2,4-cyclodiphosphate synthase
PFB0485c	PFB0485c	PFB0485c		hypothetical protein
PFB0505c	PFB0505c	PFB0505c		beta-ketoacyl-acyl carrier protein synthase III precursor, putative
PFB0545c	PFB0545c	PFB0545c		ribosomal protein L7/L12, putative
PFB0570w	PFB0570w	PFB0570w		hypothetical protein
PFB0600c	PFB0600c	PFB0600c		hypothetical protein
PFB0675w	PFB0675w	PFB0675w		hypothetical protein
PFB0680w	PFB0680w	PFB0680w		hypothetical protein
PFB0685c	PFB0685c	PFB0685c	PFB0685c	acyl-CoA synthetase
PFB0695c	PFB0695c			acyl-CoA synthetase
PFB0725c				hypothetical protein
PFB0814c	PFB0814c			hypothetical protein
PFB0855c	PFB0855c	PFB0855c		hypothetical protein
PFB0890c	PFB0890c	PFB0890c		pseudouridine synthetase, putative
PFB0921c	PFB0921c	PFB0921c		hypothetical protein
PFB0923c	PFB0923c	PFB0923c		hypothetical protein
PFB0930w	PFB0930w	PFB0930w		hypothetical protein
PFC0045w	PFC0045w			hypothetical protein
PFC0055w	PFC0055w			hypothetical protein
PFC0065c	PFC0065c	PFC0065c		possable Alpha/Beta hydrolase protein
PFC0075c	PFC0075c	PFC0075c		hypothetical protein
PFC0080c	PFC0080c	PFC0080c		hypothetical protein
PFC0125w	PFC0125w	PFC0125w		ABC transporter, putative
PFC0215c	PFC0215c			hypothetical protein
PFC0225c	PFC0225c	PFC0225c		elongation factor (EF-TS), putative
PFC0241w	PFC0241w	PFC0241w	PFC0241w	hypothetical protein
PFC0250c	PFC0250c	PFC0250c	PFC0250c	AP endonuclease (DNA-(apurinic or apyrimidinic site) lyase), putative
PFC0260w	PFC0260w			hypothetical protein
PFC0310c	PFC0310c	PFC0310c	PFC0310c	ATP-dependent CLP protease, putative
PFC0330w	PFC0330w	PFC0330w		PDZ domain protein, putative
PFC0416w				hypothetical protein
PFC0435w	PFC0435w	PFC0435w	PFC0435w	hypothetical protein
PFC0450w	PFC0450w	PFC0450w		hypothetical protein
PFC0470w	PFC0470w	PFC0470w		valine -- tRNA ligase, putative
PFC0555c	PFC0555c	PFC0555c		hypothetical protein
PFC0575w	PFC0575w	PFC0575w		hypothetical protein
PFC0580c	PFC0580c			hypothetical protein
PFC0590c	PFC0590c	PFC0590c	PFC0590c	hypothetical protein
PFC0670c	PFC0670c	PFC0670c	PFC0670c	hypothetical protein
PFC0715c	PFC0715c	PFC0715c		hypothetical protein
PFC0795w	PFC0795w			hypothetical protein
PFC0810c	PFC0810c	PFC0810c		hypothetical protein
PFC0831w	PFC0831w			triosephophate isomerase, putative
PFC0845c	PFC0845c	PFC0845c		ubiquitin--protein ligase, putative
PFC0850c	PFC0850c	PFC0850c		hypothetical protein
PFC0925w	PFC0925w	PFC0925w		hypothetical protein
PFD0075w	PFD0075w	PFD0075w		hypothetical protein, conserved in P. falciparum
PFD0210c	PFD0210c	PFD0210c		hypothetical protein
PFD0230c	PFD0230c	PFD0230c		protease, putative
PFD0430c	PFD0430c	PFD0430c		hypothetical protein
PFD0465w	PFD0465w	PFD0465w		DNAJ homologue
PFD0480w	PFD0480w			hypothetical protein
PFD0530c	PFD0530c	PFD0530c		hypothetical protein
PFD0555c	PFD0555c	PFD0555c		hypothetical protein
PFD0675w	PFD0675w	PFD0675w	PFD0675w	hypothetical protein
PFD0690c	PFD0690c			hypothetical protein
PFD0710w	PFD0710w	PFD0710w	PFD0710w	GTP-binding protein, putative
PFD0760c	PFD0760c	PFD0760c	PFD0760c	hypothetical protein
PFD0780w	PFD0780w	PFD0780w	PFD0780w	glutamyl-tRNA(Gln) amidotransferase subunit A, putative
PFD0820w	PFD0820w			hypothetical protein
PFD0835c	PFD0835c	PFD0835c		hypothetical protein
PFD0980w	PFD0980w			holo-(acyl-carrier protein) synthase, putative
PFD1100c	PFD1100c	PFD1100c		hypothetical protein
PFD1165w	PFD1165w	PFD1165w		hypothetical protein
PFD1175w	PFD1175w	PFD1175w		Plasmodium falciparum trophozoite antigen r45-like protein
PFD1195c				hypothetical protein
PFE0055c	PFE0055c	PFE0055c		heat shock protein, putative
PFE0100w	PFE0100w	PFE0100w		hypothetical protein
PFE0115c	PFE0115c			hypothetical protein
PFE0145w	PFE0145w	PFE0145w	PFE0145w	50S ribosomal subunit protein L28, putative
PFE0150c	PFE0150c	PFE0150c		4-diphosphocytidyl-2c-methyl-D-erythritol kinase (CMK), putative
PFE0180w				hypothetical protein
PFE0205w	PFE0205w	PFE0205w	PFE0205w	ATP-dependent helicase, putative
PFE0215w	PFE0215w	PFE0215w	PFE0215w	ATP-dependent helicase, putative
PFE0265c	PFE0265c	PFE0265c		hypothetical protein
PFE0345c	PFE0345c	PFE0345c	PFE0345c	hypothetical protein
PFE0355c	PFE0355c	PFE0355c		serine protease belonging to subtilisin family, putative
PFE0405c	PFE0405c	PFE0405c	PFE0405c	hypothetical protein
PFE0410w	PFE0410w	PFE0410w		triose or hexose phosphate / phosphate translocator, putative
PFE0420c	PFE0420c	PFE0420c		guanidine nucleotide exchange factor, putative
PFE0435c	PFE0435c	PFE0435c	PFE0435c	single-strand binding protein, putative
PFE0455w	PFE0455w			phosphatase 1 regulatory subunit, putative
PFE0475w	PFE0475w	PFE0475w		asparagine -- t RNA ligase, putative
PFE0480c	PFE0480c			hypothetical protein
PFE0495w	PFE0495w	PFE0495w	PFE0495w	hypothetical protein
PFE0555w	PFE0555w	PFE0555w	PFE0555w	stearoyl-CoA desaturase (acyl-CoA desaturase, faty acid desaturase), putative
PFE0560c	PFE0560c	PFE0560c		hypothetical protein
PFE0575c				hypothetical protein
PFE0670w	PFE0670w	PFE0670w		hypothetical protein
PFE0710w	PFE0710w	PFE0710w	PFE0710w	hypothetical protein
PFE0715w	PFE0715w	PFE0715w		asparagine -- tRNA ligase, putative
PFE0805w	PFE0805w	PFE0805w		cation-transporting ATPase 1
PFE0815w	PFE0815w	PFE0815w		hypothetical protein
PFE0830c	PFE0830c	PFE0830c		unknown protein, mb2
PFE0855c	PFE0855c	PFE0855c		hypothetical protein
PFE0875c	PFE0875c			hypothetical protein, conserved
PFE0905w	PFE0905w	PFE0905w		hypothetical protein
PFE0925c	PFE0925c	PFE0925c		snrnp protein, putative
PFE1000c	PFE1000c	PFE1000c		hypothetical protein
PFE1045c	PFE1045c	PFE1045c		hypothetical protein
PFE1075c				hypothetical protein
PFE1135w	PFE1135w	PFE1135w	PFE1135w	hypothetical protein, conserved
PFE1190c				hypothetical protein
PFE1225w	PFE1225w	PFE1225w	PFE1225w	50S ribosomal subunit protein L12, putative
PFE1295c	PFE1295c	PFE1295c		hypothetical protein
PFE1300w	PFE1300w	PFE1300w		hypothetical protein
PFE1330c	PFE1330c			hypothetical protein
PFE1375c	PFE1375c	PFE1375c	PFE1375c	hypothetical protein
PFE1445c	PFE1445c	PFE1445c		hypothetical protein
PFE1460w	PFE1460w	PFE1460w	PFE1460w	hypothetical protein
PFE1510c	PFE1510c	PFE1510c	PFE1510c	Phosphoenolpyruvate/phosphate translocator precursor, putative
PFE1525w	PFE1525w	PFE1525w		hypothetical protein
PFE1595c	PFE1595c	PFE1595c		hypothetical protein
PFE1610w				hypothetical protein
PFE1615c	PFE1615c	PFE1615c		hypothetical protein
PFI0095c	PFI0095c	PFI0095c		hypothetical protein
PFI0120c	PFI0120c	PFI0120c		hypothetical protein
PFI0125c	PFI0125c			hypothetical protein
PFI0140w				hypothetical protein
PFI0185w	PFI0185w			hypothetical protein
PFI0205w	PFI0205w			hypothetical protein
PFI0210c	PFI0210c			hypothetical protein
PFI0230c	PFI0230c	PFI0230c	PFI0230c	hypothetical protein, conserved
PFI0305c				hypothetical protein
PFI0375w	PFI0375w	PFI0375w	PFI0375w	ribosomal protein L35 with long N-terminal extension, putative
PFI0380c	PFI0380c	PFI0380c		formylmethionine deformylase, putative
PFI0390c	PFI0390c			hypothetical protein
PFI0405w	PFI0405w	PFI0405w	PFI0405w	hypothetical protein
PFI0490c	PFI0490c	PFI0490c	PFI0490c	hypothetical protein
PFI0525w	PFI0525w	PFI0525w		nucleotide binding protein, putative
PFI0570w	PFI0570w	PFI0570w		GTP-binding protein, putative
PFI0660c	PFI0660c			protease, putative
PFI0670w	PFI0670w	PFI0670w		hypothetical protein, conserved
PFI0680c	PFI0680c	PFI0680c		hypothetical protein
PFI0685w	PFI0685w	PFI0685w		pseudouridylate synthase, putative
PFI0695c	PFI0695c	PFI0695c		phospholipid or glycerol acyltransferase, putative
PFI0700c	PFI0700c			Met-10+ like protein, putative
PFI0900w	PFI0900w			hypothetical protein
PFI0920c	PFI0920c	PFI0920c		hypothetical protein, conserved
PFI0990c	PFI0990c	PFI0990c	PFI0990c	hypothetical protein
PFI1010w				hypothetical protein
PFI1050c	PFI1050c			hypothetical protein
PFI1065c				hypothetical protein
PFI1125c	PFI1125c			3-oxoacyl-(acyl-carrier protein) reductase, putative
PFI1195c	PFI1195c	PFI1195c	PFI1195c	hypothetical protein
PFI1240c	PFI1240c	PFI1240c	PFI1240c	prolyl-t-RNA synthase, putative
PFI1285w	PFI1285w	PFI1285w		hypothetical protein
PFI1470c	PFI1470c	PFI1470c	PFI1470c	hypothetical protein
PFI1485c	PFI1485c	PFI1485c		diacylglycerol kinase, putative
PFI1515w				hypothetical protein
PFI1530c				hypothetical protein
PFI1580c	PFI1580c	PFI1580c	PFI1580c	DHHC-type zinc finger protein, putative
PFI1585c				30S ribosomal protein S6-like protein, putative
PFI1645c	PFI1645c	PFI1645c		hypothetical protein
PFI1745c				hypothetical protein
PFI1760w				hypothetical protein
PFI1765c				hypothetical protein
PFI1795c	PFI1795c	PFI1795c		hypothetical protein
PFL0035c	PFL0035c	PFL0035c		octapeptide-repeat antigen, putative
PFL0080c	PFL0080c	PFL0080c	PFL0080c	serine/threonine-protein kinase Nek1, putative
PFL0115w	PFL0115w	PFL0115w		hypothetical protein
PFL0245w				hypothetical protein
PFL0365c				hypothetical protein
PFL0375w	PFL0375w			hypothetical protein
PFL0380c	PFL0380c	PFL0380c		tRNA delta(2)-isopentenylpyrophosphate transferase, putative
PFL0400w	PFL0400w			50S ribosomal protein L29, putative
PFL0480w	PFL0480w	PFL0480w		porphobilinogen deaminase, putative
PFL0500w	PFL0500w	PFL0500w	PFL0500w	50S ribosomal protein L1, putative
PFL0595c	PFL0595c	PFL0595c	PFL0595c	glutathione peroxidase
PFL0600w	PFL0600w	PFL0600w	PFL0600w	hypothetical protein
PFL0615w	PFL0615w	PFL0615w		hypothetical protein
PFL0655w	PFL0655w	PFL0655w		hypothetical protein
PFL0700w	PFL0700w			hypothetical protein
PFL0715w	PFL0715w			hypothetical protein
PFL0770w	PFL0770w	PFL0770w		seryl-tRNA synthetase, putative
PFL0835w	PFL0835w	PFL0835w	PFL0835w	GTP-binding protein, putative
PFL0840c	PFL0840c	PFL0840c		hypothetical protein
PFL0875w	PFL0875w	PFL0875w	PFL0875w	hypothetical protein
PFL0900c	PFL0900c	PFL0900c		arginyl-tRNA synthetase, putative
PFL0990w				hypothetical protein
PFL1000c	PFL1000c			hypothetical protein
PFL1050w	PFL1050w	PFL1050w	PFL1050w	hypothetical protein
PFL1060c	PFL1060c	PFL1060c		hypothetical protein, conserved
PFL1120c	PFL1120c	PFL1120c	PFL1120c	DNA GyrAse a-subunit, putative
PFL1210w	PFL1210w			hypothetical protein
PFL1255c				hypothetical protein
PFL1295w				hypothetical protein
PFL1390w	PFL1390w	PFL1390w		hypothetical protein
PFL1405w	PFL1405w	PFL1405w		hypothetical protein
PFL1430c	PFL1430c	PFL1430c	PFL1430c	hypothetical protein
PFL1515c	PFL1515c	PFL1515c		hypothetical protein
PFL1540c	PFL1540c	PFL1540c		phenylalanyl-tRNA synthetase alpha chain, putative
PFL1545c	PFL1545c	PFL1545c		chaperonin cpn60, mitochondrial precursor
PFL1670c				hypothetical protein
PFL1710c	PFL1710c	PFL1710c		tetQ family GTPase, putative
PFL1740w	PFL1740w	PFL1740w	PFL1740w	hypothetical protein
PFL1775c	PFL1775c	PFL1775c		hypothetical protein, conserved
PFL1780w	PFL1780w			hypothetical protein
PFL1815c	PFL1815c	PFL1815c		hypothetical protein
PFL1835w				hypothetical protein
PFL1915w	PFL1915w			dna gyrase subunit b, putative
PFL1945c	PFL1945c	PFL1945c		hypothetical protein
PFL2015w				hypothetical protein
PFL2030w	PFL2030w	PFL2030w		queuine tRNA ribosyltransferase, putative
PFL2115c	PFL2115c	PFL2115c		glucose inhibited division protein A homologue, putative
PFL2130w				hypothetical protein
PFL2185w				hypothetical protein
PFL2320w				hypothetical protein
PFL2330w				hypothetical protein
PFL2395c	PFL2395c	PFL2395c		dimethyladenosine transferase, putative
PFL2405c	PFL2405c	PFL2405c		PFG377 protein
PFL2410w	PFL2410w	PFL2410w		hypothetical protein
PFL2485c				tryptophanyl-tRNA synthetase, putative
PFL2505c				hypothetical protein
PFL2565w	PFL2565w	PFL2565w		hypothetical protein
PFL2575c	PFL2575c			hypothetical protein

Microarray Intensity Ratios for Putative Apicoplast Targeted ORFs				
Oligonucleotide ID	PlasmoDB ID	Manual annotation	TP 1	TP 2	TP 3	TP 4	TP 5	TP 6	TP 7	TP 8	TP 9	TP 10	TP 11	TP 12	TP 13	TP 14	TP 15	TP 16	TP 17	TP 18	TP 19	TP 20	TP 21	TP 22	TP 24	TP 25	TP 26	TP 27	TP 28	TP 30	TP 31	TP 32	TP 33	TP 34	TP 35	TP 36	TP 37	TP 38	TP 39	TP 40	TP 41	TP 42	TP 43	TP 44	TP 45	TP 46	TP 47	TP 48
m39874_4	MAL13P1.114	hypothetical protein	1.26	1.08	0.65	0.64	0.64	0.58	0.39	0.55	0.32	0.32	0.22	0.15	0.19	0.15	0.15	0.07	 	0.23	0.1	0.18	0.09	0.12	0.19	0.21	0.37	0.46	0.66	1.05	1.2	1.72	1.34	1.87	2.98	3.87	4.3	4.14	3.47	3.53	2.16	2.68	1.61	1.62	1.19	1.2	1.07	1.21
m33739_10	MAL13P1.131	hypothetical protein	0.75	0.69	0.52	0.59	0.39	0.38	0.38	0.34	0.4	0.52	0.16	0.29	0.27	0.22	0.32	0.31	0.48	0.48	0.77	1.03	0.86	1.05	1.53	1.6	1.66	1.73	1.72	1.55	1.61	1.85	2.07	2.16	2.11	2.07	2.42	1.67	1.29	1.09	0.67	0.79	0.75	0.84	0.79	0.51	0.63	0.66
m45317_6	MAL13P1.160	unknown	0.5	0.48	0.44	0.51	0.32	0.34	0.21	0.23	0.26	0.27	0.26	0.23	0.33	0.29	0.46	0.31	0.49	0.59	0.76	0.96	0.89	0.88	1.43	1.49	1.59	1.65	1.63	1.61	1.8	1.83	1.66	1.66	1.65	1.31	1.19	1.04	0.67	0.67	0.5	0.56	0.54	0.5	0.58	0.66	0.67	0.55
m45317_9	MAL13P1.161	unknown	0.47	0.46	0.43	0.45	0.27	0.32	0.26	0.24	0.27	0.3	0.26	0.29	0.37	0.3	0.39	0.37	0.53	0.54	0.68	1	1	0.9	1.72	1.52	1.63	1.6	1.86	1.93	2.12	1.93	1.73	1.62	1.49	1.39	1.34	0.91	0.68	0.71	0.51	0.6	0.55	0.49	0.56	0.66	0.65	0.62
kn945_1	MAL13P1.171	transmembrane protein Tmp21 homologue, putative	0.81	1.13	0.81	1.49	1.07	1.18	1.05	1.43	1.77	1.71	1.4	1.63	1.53	1.04	1.18	1.14	1.01	0.91	1.03	1.01	1.29	1.04	0.98	1.17	1.08	1.06	1.01	1.08	1.03	1.12	1.24	1.02	0.98	0.9	0.84	0.64	0.56	0.55	0.38	0.43	0.45	0.56	0.71	0.63	0.83	0.91
opfm60526	MAL13P1.171	transmembrane protein Tmp21 homologue, putative	0.83	1.03	0.87	1.36	1	1.28	1.16	1.43	1.8	1.66	1.52	1.49	1.45	1.16	1.25	1.04	1.05	0.91	1.06	0.99	1.07	0.89	0.92	1.11	1.08	1	0.89	1.01	1.05	1.12	1.26	1.08	0.95	0.88	0.9	0.68	0.6	0.5	0.36	0.36	0.46	0.53	0.69	0.73	0.7	0.87
m47319_2	MAL13P1.172	hypothetical protein, conserved	1.18	1.19	1.52	1.76	2.03	2.32	1.71	2.54	2.24	2.42	1.76	2.01	1.89	1.36	1.21	1.31	1.22	0.88	0.95	0.94	1.06	1.01	0.76	0.96	0.98	0.85	0.77	0.81	0.68	0.77	1.01	0.76	0.93	0.83	0.72	0.56	0.65	0.53	0.4	0.54	0.58	0.75	0.73	0.89	0.86	1.02
m37794_3	MAL13P1.193	hypothetical protein	0.95	0.81	0.73	0.47	0.46	0.4	0.29	0.28	0.2	0.24	0.2	0.19	0.35	0.27	0.47	0.4	0.5	0.67	0.59	0.81	0.68	1.14	1.59	1.4	1.69	1.47	1.66	1.69	1.78	1.5	1.55	1.24	1.51	1.33	1.03	1.04	0.73	0.93	0.81	0.91	0.83	0.99	0.77	0.85	0.77	0.76
m41763_2	MAL13P1.196	protein kinase, putative	0.58	0.52	0.63	0.39	0.32	0.33	0.21	0.27	0.25	0.19	0.2	0.16	0.14	0.3	0.37	0.17	0.27	0.57	0.75	0.73	0.89	0.85	1.48	 	1.68	2.07	1.75	2	2.14	1.9	2.03	1.41	1.68	1.4	1.38	1.11	0.81	1.06	0.6	0.64	0.65	0.64	0.68	0.69	0.61	0.62
m21368_1	MAL13P1.212	hypothetical protein	3.23	2.84	1.6	1.94	1.31	0.76	0.67	0.71	0.66	0.58	0.63	0.39	0.45	1	0.52	0.26	0.31	0.72	 	0.47	0.42	0.44	0.66	0.55	0.59	0.73	0.65	0.72	0.81	0.47	0.87	0.8	0.94	1.13	1.01	0.88	1.41	1.83	1.69	3.06	4.21	4.95	3.44	2.94	3.75	1.51
m21368_3	MAL13P1.212	hypothetical protein	2.72	2.53	1.48	1.51	1.2	1.07	0.94	1.08	1.05	0.99	0.74	0.87	0.99	0.73	0.88	0.54	0.79	0.68	0.65	0.75	0.55	0.53	0.54	0.67	0.65	0.61	0.6	0.5	0.57	0.67	0.58	0.79	0.94	1.01	0.98	0.87	1.23	1.34	1.37	2.06	3.07	3.8	2.47	1.72	2.54	1.33
j8570_1	MAL13P1.217	hypothetical protein	0.55	0.45	0.57	0.46	0.42	0.37	0.24	0.34	0.35	0.32	0.3	0.26	0.37	0.39	0.5	0.47	0.56	0.63	0.77	0.75	0.9	1.03	1.35	1.32	1.5	1.54	1.77	1.77	1.72	1.81	2.24	1.91	1.76	1.69	1.6	1.1	0.81	0.86	0.61	0.68	0.65	0.67	0.73	0.61	0.72	0.68
m45918_6	MAL13P1.22	DNA ligase 1	1.29	1.04	0.81	0.7	0.41	0.47	0.38	0.4	0.4	0.32	0.39	0.17	0.24	0.33	0.53	0.31	0.44	0.51	0.84	0.82	0.92	0.93	0.95	1.29	1.29	1.12	1.09	1.31	1.02	1.32	1.84	1.35	1.58	1.7	1.65	1.37	1.63	1.85	1.22	1.57	1.21	1.08	1.05	0.67	0.82	0.8
m33512_2	MAL13P1.262	hypothetical protein	0.4	0.54	0.56	0.57	0.52	0.61	0.44	0.66	0.64	0.98	0.83	0.96	1.12	0.99	1.29	1.13	1.03	1.31	1.17	1.29	1.07	1.26	1.42	1.3	1.56	1.76	1.72	1.67	1.93	1.62	1.14	1.01	1.19	1.14	1.27	0.95	0.47	0.51	0.39	0.44	0.52	0.53	0.53	0.6	0.63	0.55
m7985_1	MAL13P1.27	hypothetical protein	0.73	0.88	1.18	1.44	1.2	1.33	1.27	1.5	1.24	1.95	2.05	1.59	1.99	1.77	2.21	1.41	1.82	2.03	1.98	1.84	1.14	1.46	1.87	1.53	1.33	1.47	1.27	1.07	1.06	1.05	0.48	0.49	0.45	0.46	0.51	0.34	0.2	0.3	0.18	0.36	0.48	0.46	0.77	0.76	0.81	0.86
m21508_6	MAL13P1.281	glutamate--tRNA ligase, putative	0.69	0.65	0.63	0.58	0.5	0.62	0.47	0.58	0.58	0.66	0.6	0.63	0.8	0.64	0.78	0.8	0.96	0.97	0.99	1.22	1.44	1.12	1.58	1.41	1.64	1.41	1.53	1.55	1.44	1.21	1.19	0.92	1	0.94	0.81	0.73	0.63	0.73	0.53	0.65	0.84	0.71	0.62	0.76	0.73	0.66
m26245_9	MAL13P1.300	hypothetical protein	0.46	0.38	0.72	0.62	0.43	0.63	0.69	0.88	1.4	1.4	1.88	1.14	1.14	1.42	1.54	1.54	1.51	1.49	2.11	2.13	2	1.66	1.98	2.12	1.75	1.45	1.4	1.37	1.06	0.87	1.01	0.8	0.75	0.7	0.74	0.57	0.41	0.71	0.44	0.5	0.7	0.45	0.65	0.54	0.57	0.66
m35008_4	MAL13P1.324	aldo-keto reductase, putative	0.49	0.49	0.54	0.34	0.36	0.19	0.22	0.31	0.19	0.17	 	0.15	0.2	0.26	0.31	0.23	0.36	0.49	0.82	0.66	0.6	0.9	1.42	1.25	1.58	1.66	1.61	1.9	2.24	2.03	1.74	1.62	1.87	1.55	1.55	0.99	0.91	0.65	0.49	0.51	0.5	0.55	0.48	0.52	0.53	0.44
opfm60483	MAL13P1.324	aldo-keto reductase, putative	0.91	0.71	0.77	0.55	0.47	0.37	0.35	0.43	0.46	0.39	0.24	0.33	0.37	0.38	0.42	0.4	0.46	0.6	0.71	0.64	0.69	0.73	1.38	1.15	1.4	1.39	1.58	1.95	1.92	1.62	2.09	1.51	1.72	1.82	1.74	1.29	 	1.24	1.01	0.98	1.04	1.41	0.73	0.73	0.75	0.75
m3696_3	MAL13P1.332	hypothetical protein	0.93	0.86	0.54	0.46	0.41	0.35	0.23	0.31	0.32	0.32	0.32	0.44	0.66	0.47	0.73	0.64	1.05	1.16	1.08	1.43	1.25	1.73	2.04	1.84	1.87	1.9	1.66	1.7	1.73	1.14	1.57	0.99	1.09	1	0.97	0.6	0.54	0.65	0.58	0.65	0.8	0.8	0.51	0.81	0.73	0.59
m33419_3	MAL13P1.342	hypothetical protein	4	2.34	1.24	1.57	1.2	0.9	0.85	0.85	0.83	0.46	0.39	0.48	0.37	0.2	0.2	0.09	0.1	0.18	0.12	0.14	0.15	0.1	0.11	0.09	0.1	0.1	0.08	0.13	0.15	0.32	0.62	0.91	1.34	2.44	1.62	1.57	3.58	3.57	4.69	7.28	5.77	5.53	4	2.47	2.94	2.26
m4230_1	MAL13P1.56	m1-family aminopeptidase	1.49	1.61	1.75	1.63	1.99	2.52	1.66	2.03	1.92	2.85	2.21	2.82	2.27	2.22	2.6	2.61	2.63	2.47	3.09	1.66	2.01	2.37	1.13	 	1.07	0.96	0.71	0.63	0.54	0.63	0.55	0.49	0.52	0.63	0.67	0.65	0.51	0.68	0.56	0.83	1.31	1.31	1.16	0.47	0.59	0.67
m52144_1	MAL13P1.59	hypothetical protein	1.27	0.88	0.54	0.66	0.45	0.33	0.4	0.42	0.6	0.65	0.97	0.76	1.29	1.44	2.33	1.83	1.89	3.44	2.24	2.33	1.4	1.61	1.79	1.41	1.15	1.68	1.04	0.76	0.81	0.58	0.7	0.7	0.71	0.75	0.86	0.64	0.87	0.88	0.88	1.35	1.34	1.37	0.93	0.83	0.72	0.63
m26214_1	MAL13P1.61	hypothetical protein	1.55	1.8	2.41	3.68	3.28	3.73	3.78	4.72	5.27	5.77	4.64	4.56	4.79	3.15	2.91	2.02	1.3	0.99	0.5	0.48	0.31	0.23	0.19	0.14	0.11	0.11	0.09	0.06	0.06	0.06	0.05	0.05	0.04	0.05	0.06	0.08	0.1	0.16	0.22	0.36	0.67	0.74	1.4	1.92	2.03	1.99
opfm60507	MAL13P1.70	hypothetical protein	1.99	1.96	2.01	2.44	1.52	1.86	1.86	2.12	2.03	2.12	1.9	1.58	1.81	1.24	1.3	1.01	1.28	1.23	1.16	0.97	0.85	0.72	0.78	0.77	0.64	0.55	0.45	0.44	0.41	0.52	0.44	0.54	0.58	0.69	0.67	0.59	 	1.11	1.02	1.13	1.32	1.3	1.66	1.74	1.37	1.91
m19559_4	MAL13P1.75	hypothetical protein	0.4	0.26	0.4	0.25	0.22	0.21	0.24	0.25	0.34	0.29	0.3	0.48	0.93	0.53	0.98	0.85	1.13	1.52	1.46	1.48	1.48	1.31	2.27	1.56	1.96	1.66	1.66	1.95	2.08	1.41	0.97	1.18	0.89	0.61	0.6	0.59	0.57	0.63	0.34	0.36	0.68	0.45	0.39	0.61	0.41	0.65
m1343_2	MAL13P1.76	hypothetical protein	0.85	0.87	1.12	1.59	1.14	1.5	1.49	1.52	1.81	1.9	1.74	1.33	1.68	1.54	1.6	1.41	1.44	1.26	1.08	1.57	0.95	1.14	1.23	1.38	1.16	1.36	1.06	0.85	0.92	0.78	0.77	0.66	0.52	0.5	0.47	0.34	0.19	0.35	0.26	0.45	0.54	0.54	0.73	0.92	0.83	0.97
m7044_10	MAL13P1.87	hypothetical protein	0.63	0.72	1.12	1.1	1.15	1.09	0.95	1.39	1.47	1.56	1.24	1.29	1.57	1.08	1.15	1	1.01	0.96	0.91	1.11	1.02	0.9	1.27	1.11	1.27	1.19	1.25	1.32	1.5	1.14	1.07	1.02	1.05	0.79	0.77	0.58	0.44	0.48	0.39	0.52	0.51	0.44	0.66	0.93	0.75	0.81
m11356_1	MAL13P1.95	ferredoxin	0.43	0.38	0.53	0.38	0.19	0.21	0.14	0.18	0.13	0.21	0.51	0.2	0.36	0.34	0.61	0.39	0.59	0.78	0.78	1.06	0.91	0.99	1.73	1.48	1.66	1.88	1.68	1.92	2.28	1.68	1.66	1.22	1.37	1.22	1.13	0.88	0.64	0.7	0.45	0.5	0.53	0.49	0.47	0.66	0.6	0.43
f39079_1	MAL6P1.135	phosphatidylcholine-sterol acyltransferase precursor, putative	2.16	1.69	1.22	1.09	0.91	0.95	0.83	1.06	0.95	0.87	0.64	0.73	0.82	0.53	0.58	0.42	0.47	0.7	0.29	0.4	0.31	0.39	0.32	0.35	0.35	0.39	0.32	0.34	0.43	0.43	0.97	1.37	1.62	1.88	1.43	1.72	2.31	2.98	3.11	4.49	2.36	3.33	2.77	1.9	2.49	1.55
opff72475	MAL6P1.136	DNAJ domain protein, putative	0.64	0.53	0.74	0.71	0.71	0.76	0.74	0.84	1.2	1.24	1.09	1.03	1.33	1.15	1.39	1.15	1.18	1.25	1.2	1.5	1.18	1.26	1.64	1.21	1.41	1.46	1.39	1.32	1.37	1.27	1.23	0.97	1.16	0.98	0.91	0.72	0.36	0.48	0.42	0.45	0.37	0.46	0.53	0.53	0.55	0.62
f10724_1	MAL6P1.165	3-oxoacyl-(acyl-carrier-protein) synthase i/ii	1.12	0.98	1.13	1.06	0.95	0.75	0.94	0.87	0.76	0.76	1.1	0.86	0.94	0.94	1.32	 	0.41	0.95	0.97	0.71	0.75	0.62	1.4	0.84	0.89	1.13	0.9	1.27	1.7	0.99	1.02	0.67	0.81	0.81	0.72	0.78	1	1.17	0.97	1.3	1.47	1.19	1.17	1.36	1.07	0.86
opff72483	MAL6P1.197	ferredoxin--NADP reductase, putative	1.28	1.51	1.59	2.29	1.02	1.52	1.54	1.48	2.64	2.18	2.55	1.27	1.22	1.49	1.6	0.92	1.18	1.01	1.95	2.51	1.38	1.36	2	1.4	1.11	1.31	0.91	0.83	0.77	0.73	0.69	0.73	0.62	0.52	0.51	0.38	0.22	0.39	0.24	0.32	0.52	0.7	0.82	0.88	1.05	1.09
opff72502	MAL6P1.202	hypothetical protein	0.54	0.52	 	0.59	0.37	 	0.59	1.15	1.55	1.77	2.08	0.99	1.11	1.51	1.81	1.41	1.44	3.69	2.8	3.43	2.09	1.71	2.12	2.23	2.2	2.2	1.09	1.04	1.02	0.92	0.82	0.88	0.8	0.61	0.53	0.31	0.28	0.33	0.14	0.4	0.3	0.3	0.48	 	0.51	0.61
e6534_1	MAL6P1.27	elongation factor G, putative	0.35	0.3	0.4	0.3	0.33	0.3	0.34	0.4	0.31	0.58	0.48	0.73	0.94	0.8	0.97	1.17	1.49	1.33	1.54	1.55	1.78	1.7	1.8	2.1	2.1	1.44	1.85	1.61	1.35	1.08	0.84	0.58	0.68	0.64	0.61	0.49	0.29	0.51	0.31	0.37	0.39	0.53	0.33	0.47	0.43	0.68
f21003_1	MAL6P1.275	enoyl-acyl carrier reductase	0.84	0.76	1.29	0.83	1.12	1	0.89	0.98	0.98	1.04	1.1	1.07	1.22	1.33	1.52	0.93	0.9	1.47	1.49	1.19	1.15	1.12	1.3	1.07	1.33	1.22	0.95	1.25	1.48	1.1	1.08	1.01	0.85	0.84	0.85	0.83	0.79	0.74	0.62	0.62	0.93	0.67	0.84	0.95	1.15	0.68
f67639_2	MAL6P1.289	hypothetical protein	1.88	1.55	0.93	1.22	0.78	0.82	0.64	0.6	0.5	0.4	0.31	0.31	0.39	0.25	0.26	0.19	0.28	0.29	0.2	0.26	0.26	0.4	0.38	0.46	0.49	0.53	0.5	0.68	0.75	1.02	1.39	1.51	2.03	2.49	2.41	1.95	2.38	3.72	3.86	4.51	3.29	2.79	2.5	1.56	1.85	1.56
f59453_1	MAL6P1.291	ribosomal protein L18, putative	0.83	0.82	0.49	0.45	0.39	0.34	0.2	0.27	0.21	0.17	0.16	0.15	0.24	0.18	0.31	0.26	0.26	0.44	0.53	0.68	0.86	0.79	0.93	1.2	1.39	1.41	1.44	1.56	1.61	1.63	2.83	1.91	2.05	1.73	1.51	1.25	1.22	1.12	0.74	0.99	0.69	0.68	0.62	0.49	0.7	0.6
f59325_1	MAL6P1.76	uroporphyrinogen decarboxylase, putative	0.55	0.54	 	0.45	0.45	0.4	0.51	0.26	0.26	0.3	0.57	0.23	0.37	0.84	0.93	0.64	1	1.04	1.18	1.71	1.78	1.95	2.75	 	2.27	2.07	2.15	1.88	1.5	0.92	0.84	0.79	0.73	0.64	0.75	0.71	0.63	0.5	0.47	0.64	0.79	0.76	0.86	0.86	0.7	0.57
e16841_1	MAL6P1.84	hypothetical protein	0.39	0.48	0.44	0.4	0.46	0.52	0.4	0.42	0.32	0.47	0.53	0.49	0.71	0.56	0.76	0.64	0.89	0.91	0.9	1.08	1.04	1.39	1.58	1.52	1.75	1.77	2.04	1.72	1.92	1.59	1.07	0.97	1.08	0.84	0.81	0.7	0.42	0.55	0.48	0.4	0.49	0.41	0.49	0.53	0.52	0.41
f53897_2	MAL7P1.119	hypothetical protein	1.17	1.44	0.67	0.95	1.03	0.6	0.42	0.47	0.25	0.27	0.21	0.18	0.17	0.09	0.09	0.05	0.04	0.07	0.05	0.04	0.03	0.04	0.03	0.07	0.12	0.22	0.5	0.81	1.11	1.25	1.84	1.93	2.8	4.27	4.59	3.82	3.7	3.94	2.89	2.61	1.71	2.07	1.35	1.44	1.59	1.25
kn5587_1	MAL7P1.119	hypothetical protein	1.18	1.24	0.64	0.63	0.74	0.61	0.37	0.55	0.23	0.33	0.17	0.2	0.2	0.1	0.09	0.07	0.1	0.1	0.05	0.08	0.04	0.06	0.05	0.08	0.17	0.21	0.42	0.86	0.99	1.23	1.68	1.58	2.91	3.75	4.24	4.17	3.59	4.55	3.32	3.23	1.62	2.14	1.25	1.79	1.76	1.37
kn5587_2	MAL7P1.119	hypothetical protein	1.22	1.16	0.53	0.61	0.69	0.58	0.34	0.45	0.27	0.27	0.17	0.15	0.14	0.06	0.05	0.04	0.03	0.04	0.02	0.02	0.02	0.02	0.03	0.05	0.12	0.18	0.45	0.77	1.04	1.2	1.77	1.8	3.07	3.85	3.96	3.56	4.03	3.64	2.77	2.83	1.5	1.94	1.3	1.5	1.44	1.29
f62396_2	MAL7P1.144	hypothetical protein, conserved	0.67	0.49	 	0.68	0.55	0.51	0.61	0.73	1.49	1.67	2.03	2.03	2.73	2.93	1.85	3.31	2.27	1.74	 	1.85	1.65	1.05	1.2	0.9	0.54	0.9	0.54	0.47	0.64	0.48	0.44	0.54	0.55	0.5	0.69	0.79	0.69	0.65	0.39	0.53	0.82	0.58	0.88	1.45	0.76	 
e4826_1	MAL7P1.150	cysteine desulfurase, putative	1.3	1.34	2.12	2.4	2.39	2.12	2.21	2.48	2.51	2.68	2.67	2.04	2.33	1.94	1.7	1.66	1.9	1.51	1.57	1.59	1.74	1.17	1.28	1.1	0.84	0.77	0.69	0.45	0.38	0.1	0.25	0.25	0.2	0.2	0.27	0.21	 	0.27	0.24	0.36	0.63	0.67	0.83	1.01	1.2	1.56
f71039_2	MAL7P1.150	cysteine desulfurase, putative	1.44	1.44	1.94	2.38	2.41	2.78	2.18	2.47	3.1	3.03	2.28	2.37	2.66	1.91	1.84	1.71	1.97	1.69	1.62	1.8	1.59	1.39	1.53	1.28	0.89	0.91	0.69	0.45	0.42	0.3	0.35	0.34	0.25	0.19	0.26	0.19	0.19	0.32	0.35	0.51	0.76	0.73	1.12	1.25	1.37	1.51
f71039_5	MAL7P1.150	cysteine desulfurase, putative	1.23	1.18	1.87	2.39	2	2.04	1.98	2.2	2.97	2.68	2.26	2.23	2.41	1.83	1.78	1.54	1.57	1.77	1.53	1.69	1.53	1.12	1.44	0.99	0.77	0.79	0.76	0.51	0.46	0.39	0.38	0.32	0.26	0.26	0.25	0.21	0.29	0.31	0.31	0.44	0.82	0.63	0.94	1.38	1.5	1.33
f960_7	MAL7P1.151	modification methylase-like protein	0.93	1.24	1.33	2.15	1.41	1.65	1.78	2.11	2.12	2.3	2.63	1.71	2.04	1.85	1.72	1.56	1.68	1.77	1.65	1.43	1.28	1.39	1.2	1.08	1	1.17	0.96	0.78	0.93	0.78	0.64	0.62	0.62	0.55	0.66	0.36	0.34	0.42	0.33	0.36	0.53	0.54	0.87	1.16	1.05	1.07
f960_8	MAL7P1.151	modification methylase-like protein	0.81	1.33	1.58	1.88	1.94	2.29	1.97	2.86	1.56	3.11	2.5	2.24	2.17	2.26	1.65	2.08	2.43	1.8	1.89	1.5	1.47	1.85	1	1.43	1.28	0.92	0.9	0.9	0.74	0.57	0.7	0.61	0.73	0.58	0.66	0.47	0.28	0.33	0.29	0.34	0.5	0.66	0.68	0.59	0.8	0.66
f41218_2	MAL7P1.20	peptide chain release factor	0.69	0.68	0.83	0.74	0.7	0.62	0.53	1	0.65	0.76	0.49	0.71	1.12	0.83	0.86	0.89	0.92	0.97	1.01	1.14	1.05	1	1.41	1.22	1.13	1.51	1.34	1.74	1.65	1.37	1.4	1.08	1.21	1.12	1.01	0.86	0.75	0.9	0.57	0.79	0.74	0.7	0.63	0.67	0.68	0.74
kn4441_1	MAL7P1.23	hypothetical protein	0.67	0.6	0.69	0.39	0.36	0.44	0.2	0.3	0.27	0.25	0.57	0.26	0.36	0.68	0.73	0.49	0.7	1.06	1.31	1.09	1.15	1.43	1.09	2.09	1.71	1.54	1.3	1.58	1.28	1.74	1.49	1.22	1.4	1.14	1.14	0.96	0.6	0.9	0.4	0.67	0.79	0.68	0.56	0.44	0.58	0.36
opfg0038	MAL7P1.26	O-sialoglycoprotein endopeptidase, putative	1.59	1.71	2.1	2.48	2.1	2.48	1.74	1.82	2.7	2.09	3.31	1.76	2.13	2.34	2.39	1.65	1.5	3.52	4.47	1.87	1.24	1.08	1.19	 	0.99	1.04	0.79	0.87	0.63	0.53	0.49	0.37	0.31	0.22	0.32	0.26	0.15	0.38	0.2	0.3	0.62	0.53	1	1.04	0.95	1.15
f63949_1	MAL7P1.31	hypothetical protein	0.89	0.82	0.79	1.21	1.02	0.96	1.14	1.61	2.26	1.91	1.91	1.77	1.91	1.72	1.91	1.61	1.45	1.78	1.8	2.01	2.24	1.35	1.21	1.12	1.05	1.17	0.89	0.88	0.83	0.93	0.77	0.55	0.52	0.48	0.5	0.32	0.39	0.45	0.32	0.36	0.47	0.48	0.53	0.72	0.69	1.07
f53320_1	MAL7P1.33	hypothetical protein	0.4	0.3	0.28	0.25	0.2	0.26	0.2	0.24	0.3	0.38	0.53	0.64	0.86	0.88	1.18	1.01	1.4	1.67	2.23	2.21	2.41	2.07	2.52	2	1.62	1.84	1.74	1.35	1.19	0.97	1.05	0.72	0.66	0.45	0.51	0.54	0.48	0.46	0.41	0.5	0.51	0.41	0.42	0.48	0.39	0.39
opfg0019	MAL7P1.58	hypothetical protein, conserved in P. falciparum	0.12	0.1	0.14	0.12	0.06	0.05	0.15	0.18	0.37	0.83	1.31	1.7	2.87	2.49	3.49	3.07	3.98	4.42	3.82	4.43	3.26	2.31	2.05	1.42	0.98	0.91	0.64	0.48	0.43	0.38	0.33	0.26	0.22	0.17	0.22	0.16	0.15	0.15	0.07	0.09	0.1	0.07	0.11	0.11	0.18	0.18
f403_1	MAL7P1.76	hypothetical protein	1.67	1.92	2.3	2.91	2.62	2.65	2.42	3.47	2.52	3.43	2.29	2.95	3.16	1.62	1.49	1.27	1.11	1.2	1.06	0.84	0.98	0.75	0.82	0.64	0.61	0.51	0.49	0.48	0.45	0.36	0.33	0.23	0.24	0.25	0.27	0.22	0.28	0.41	0.51	0.54	0.93	1.12	1.18	1.99	1.89	1.74
f49677_1	MAL7P1.76	hypothetical protein	1.74	2	2.55	2.95	2.8	2.76	2.7	3.59	2.82	3.34	2.49	2.53	2.93	1.76	1.55	1.4	1.22	1.26	1.07	0.89	0.9	0.88	0.79	0.68	0.62	0.56	0.56	0.45	0.44	0.36	0.37	0.27	0.26	0.25	0.32	0.28	0.27	0.45	0.44	0.65	0.91	1.09	1.16	1.63	1.79	1.73
f49677_3	MAL7P1.76	hypothetical protein	1.67	2.2	2.13	4.13	2.35	1.77	2.37	2.85	3.24	2.52	2.3	2.51	2.76	1.7	1.66	1.33	1.32	1.47	1.2	1.02	0.92	0.77	0.71	0.64	0.61	0.54	0.5	0.29	0.29	0.43	0.29	0.3	0.32	0.31	0.42	0.44	0.53	0.5	0.52	0.57	1	0.86	1.4	1.54	1.82	1.67
f27679_3	MAL8P1.101	hypothetical protein	0.49	0.49	0.5	0.35	0.33	0.35	0.24	0.22	0.15	0.23	0.26	0.21	0.32	0.4	0.54	0.4	0.53	0.65	0.65	0.8	0.91	0.98	1.41	1.36	1.53	1.62	2.1	1.95	2.02	1.93	1.81	1.49	1.66	1.6	1.68	1.22	0.88	0.84	0.75	0.66	0.65	0.69	0.66	0.59	0.64	0.58
f27679_4	MAL8P1.101	hypothetical protein	0.4	0.37	0.48	0.35	0.34	0.4	0.12	0.2	0.11	0.13	0.28	0.17	0.22	0.31	0.44	0.28	0.48	0.79	0.66	0.6	0.73	0.75	1.34	1.35	1.62	1.54	1.68	1.48	1.58	1.8	1.86	1.18	1.59	1.39	1.4	1.09	0.75	0.8	0.75	0.61	0.68	0.43	0.57	0.6	0.54	0.42
f30848_1	MAL8P1.101	hypothetical protein	0.44	0.66	0.54	0.57	0.53	0.49	0.26	0.54	0.29	0.46	0.35	0.43	0.56	0.46	0.57	0.54	0.88	0.72	0.87	0.84	0.9	0.99	1.49	1.5	1.58	1.56	1.82	1.81	2.01	1.69	1.78	1.32	1.69	1.69	1.67	1.3	0.75	0.76	0.55	0.57	0.66	0.68	0.58	0.57	0.65	0.72
f19320_4	MAL8P1.124	hypothetical protein	0.48	0.42	0.49	0.39	0.3	0.37	0.39	0.36	0.4	0.46	0.55	0.56	0.7	0.92	1.14	1.06	1.35	1.5	2.25	2.28	1.91	1.96	2.88	1.72	1.6	1.87	1.72	1.21	1.16	0.88	0.83	0.82	0.71	0.72	0.75	0.7	0.63	0.74	0.4	0.49	0.45	0.46	0.36	0.43	0.42	0.44
f39414_1	MAL8P1.124	hypothetical protein	0.68	0.62	0.63	0.53	0.63	0.62	0.49	0.7	0.69	0.78	0.71	0.79	1.08	1.11	1.24	1.39	1.42	1.54	2.16	2.08	1.74	2.01	2.46	1.89	1.85	1.69	1.1	1.27	0.96	0.76	0.83	0.63	0.67	0.62	0.6	0.62	0.55	0.7	0.53	0.64	0.74	0.63	0.52	0.8	0.55	0.58
f48433_1	MAL8P1.138	hypothetical protein, conserved	1.01	0.94	0.69	0.77	0.4	0.34	0.4	0.36	0.35	0.25	0.28	0.18	0.24	0.37	0.32	0.12	0.16	0.37	0.41	0.44	0.41	0.61	1.11	0.93	1.11	1.56	1.49	2.05	2.16	1.71	2.31	1.8	1.89	1.93	1.57	1.26	1.19	1.16	0.79	1.15	0.99	1.23	0.9	0.86	0.98	0.8
f36648_1	MAL8P1.140	methionine aminopeptidase, putative	0.58	0.61	0.5	0.43	0.42	0.33	0.28	0.26	0.24	0.24	0.2	0.26	0.3	0.26	0.42	0.3	0.44	0.49	0.7	0.73	0.9	1.02	1.48	1.4	1.73	1.54	1.74	1.88	2.05	1.69	1.95	1.62	1.72	1.45	1.36	1.02	0.62	0.76	0.56	0.57	0.62	0.64	0.69	0.84	0.8	0.64
f36648_2	MAL8P1.140	methionine aminopeptidase, putative	0.56	0.67	0.69	0.58	0.43	0.55	0.46	0.4	0.43	0.78	1.08	0.51	0.69	0.79	1.08	0.71	0.99	1.02	1.29	1.26	1.5	1.3	1.38	1.41	1.44	1.33	1.65	1.48	1.51	1.25	1.68	1.25	1.31	1.41	1.23	0.84	0.57	0.7	0.53	0.48	0.5	0.65	0.58	0.74	0.82	0.66
f30537_3	MAL8P1.143	hypothetical protein	1.17	1.07	1.05	1.2	1.13	1.24	0.84	1.13	0.83	1.07	0.93	0.73	0.83	0.69	0.66	0.59	0.81	0.59	0.65	0.69	0.72	0.69	0.83	0.9	0.96	0.89	1.23	1.12	1.29	1.3	1.46	1.39	1.64	1.87	2.05	1.7	1.58	1.44	1.22	1.48	1.11	1.24	1.12	1.29	1.34	1.17
f42570_2	MAL8P1.143	hypothetical protein	1.01	1.06	1.02	1.39	1.1	0.98	0.89	0.8	0.64	0.81	0.77	0.68	0.75	0.73	0.74	0.59	0.73	0.66	0.54	0.67	0.63	0.71	0.74	0.75	0.78	1.13	1.15	1.33	1.35	1.62	1.28	1.51	1.49	1.79	1.91	1.59	1.32	1.51	0.98	1.27	1.08	1.04	1.32	1.07	1.43	1.1
f33406_1	MAL8P1.18	hypothetical protein	0.47	0.4	0.62	0.33	0.41	0.46	0.28	0.34	0.2	0.36	0.3	0.38	0.65	0.53	0.57	0.61	0.85	0.8	0.89	0.95	1.02	1.77	1.75	1.72	1.94	1.54	2.13	1.71	1.64	1.15	1.16	0.78	1.2	1.29	1.13	0.92	0.79	0.72	0.47	0.62	0.56	0.57	0.56	0.63	0.61	0.6
f20894_1	MAL8P1.19	hypothetical protein, conserved	0.9	1.11	1.46	1.76	1.58	1.84	1.34	2.19	1.33	2.3	1.59	1.52	2.65	1.39	1.49	1.42	1.98	1.35	1.32	1.63	1.44	1.26	1.2	1.16	1.27	0.86	0.87	0.69	0.58	0.45	0.32	0.3	0.29	0.22	0.28	0.34	0.4	0.28	0.29	0.41	0.53	0.56	0.74	1.3	1.16	1.17
f57064_2	MAL8P1.19	hypothetical protein, conserved	0.81	1.16	1.39	1.4	1.8	1.46	1.11	1.94	1.1	1.94	1.55	1.87	2.61	1.47	1.64	1.59	1.89	1.64	1.44	1.44	1.14	1.96	1.24	1.06	1.11	0.86	0.84	0.8	0.76	0.44	0.37	0.35	0.38	0.34	0.39	0.29	0.19	0.29	0.21	0.27	0.47	0.62	0.75	1.25	1.17	1
f20870_2	MAL8P1.55	hypothetical protein	0.55	0.51	0.43	0.41	0.42	0.49	0.41	0.44	0.28	0.29	0.35	0.22	0.4	0.55	0.79	0.5	0.83	0.93	1.27	1.28	1.59	1.32	1.74	1.72	2.09	1.71	1.69	1.81	1.44	1.42	1.4	1.01	1.02	0.71	0.8	0.84	0.83	0.6	0.54	0.59	0.68	0.51	0.55	0.63	0.49	0.33
f55601_1	MAL8P1.55	hypothetical protein	0.6	0.66	0.64	0.54	0.55	0.48	0.28	0.47	0.38	0.44	0.49	0.34	0.41	0.67	0.71	0.49	0.64	0.84	1.04	1.22	1.04	1.06	1.15	1.59	1.48	1.47	1.21	1.37	1.3	1.18	1.54	1.34	1.12	1.2	1.3	1.25	1.21	1.26	0.78	0.73	0.77	0.69	0.6	0.45	0.43	0.63
f12076_1	MAL8P1.61	hypothetical protein	0.9	0.92	0.56	0.72	0.51	0.68	0.37	0.47	0.48	0.37	0.39	0.24	0.32	0.36	0.46	0.25	0.19	0.56	 	0.66	0.59	0.8	0.83	0.97	1.29	1.65	1.36	1.49	1.8	1.46	2.25	1.58	2.45	1.98	1.95	1.25	1.15	1.12	0.9	1.1	1.05	1.16	0.96	1.09	1.1	0.74
f55215_1	MAL8P1.73	hypothetical protein	1.25	1.03	0.74	0.98	0.73	0.61	0.51	0.49	0.48	0.3	0.2	0.21	0.16	0.14	0.13	0.09	0.11	0.08	0.07	0.06	0.06	0.06	0.05	0.08	0.13	0.28	0.45	0.75	0.93	1.63	2.25	2.4	2.58	3.96	4.36	4.22	5.26	4.57	2.8	2.81	1.83	1.43	1.49	0.92	1.31	1.13
f24356_1	MAL8P1.86	hypothetical protein	0.47	0.41	0.27	0.26	0.16	0.16	 	0.14	0.18	0.33	0.48	0.44	0.9	0.86	1.45	1.3	1.88	1.98	2.21	3.02	2.03	2.39	2.66	2.31	2.14	2.39	1.98	1.64	1.46	1.34	0.98	0.78	0.67	0.68	0.59	0.54	0.43	0.39	0.33	0.43	0.4	0.45	0.38	0.33	0.32	0.29
opfblob0139	PF07_0068	cysteine desulfurase, putative	0.53	0.51	0.54	0.49	0.46	0.45	0.16	0.5	0.51	0.44	0.7	0.46	0.59	0.74	0.78	1.1	1.12	1.37	1.5	2.22	1.7	2.53	1.5	2.62	2.29	1.8	1.69	1.76	1.48	1.42	1.66	1.27	1.11	1.09	1	0.8	0.44	0.75	0.38	0.36	0.47	0.64	0.45	0.37	0.43	0.52
e3440_1	PF07_0073	seryl-tRNA synthetase, putative	0.73	0.76	0.94	1.19	1.07	1.35	1.17	1.4	1.44	1.58	1.44	1.26	1.56	1.27	1.35	1.15	1.26	1.21	1.07	1.34	1.23	1.12	1.16	1.17	1.14	1.46	1.37	1.37	1.28	1.31	1.31	1.04	0.99	1.05	1.04	0.8	0.7	0.61	0.49	0.56	0.64	0.62	0.82	0.93	1.01	0.86
opfg0029	PF07_0073	seryl-tRNA synthetase, putative	0.77	0.82	0.87	1.42	1.05	1.12	1.08	1.35	1.56	1.52	1.34	1.36	1.65	1.12	1.29	1.25	1.16	1.26	1.03	1.2	1.16	1.07	1.12	1.08	1.05	1.25	1.36	1.31	1.28	1.48	1.34	1.15	1.03	1.02	1.04	0.85	0.71	0.63	0.5	0.56	0.64	0.6	0.76	0.82	0.92	0.91
f64738_5	PF07_0081	hypothetical protein	0.63	0.8	0.81	0.83	0.99	1.25	0.51	0.78	0.52	0.92	0.72	0.93	1.14	0.71	0.77	0.65	0.84	0.69	0.71	0.87	0.69	1.35	1.21	1.33	1.58	1.19	1.39	1.7	1.56	1.12	1.34	1.33	1.65	1.18	1.18	0.86	0.53	0.74	0.42	0.59	0.6	0.76	0.72	0.83	0.91	0.7
f48446_2	PF07_0087	hypothetical protein	0.35	0.36	0.3	0.3	0.21	0.15	0.12	0.14	0.16	0.24	0.27	0.33	0.59	0.53	0.78	0.78	1.07	1.22	1.27	1.61	1.37	1.67	2.02	1.68	1.92	2.02	1.91	1.84	1.95	1.71	1.88	1.38	1.17	1.04	1.11	0.78	0.64	0.53	0.4	0.47	0.42	0.4	0.35	0.32	0.37	0.31
f67973_1	PF07_0100	hypothetical protein	0.62	0.66	0.89	0.57	0.63	0.63	0.49	0.6	0.53	0.71	1.02	0.62	0.92	1.16	1.36	1.08	1.45	1.54	2.62	1.85	1.5	1.53	2.15	1.73	1.76	1.79	1.38	1.28	1.19	0.98	0.76	0.79	0.8	0.72	0.7	0.52	0.39	0.57	0.46	0.62	 	0.49	0.6	0.7	0.53	0.46
opfg0016	PF07_0103	chaperone, putative	2.06	2	2.09	2.67	2.1	2.2	2.03	2.6	2.76	2.62	1.81	1.96	2.01	1.51	1.54	1.4	1.36	1.05	1.1	1.31	1.24	1.04	0.96	0.89	0.89	0.86	0.76	0.63	0.65	0.53	0.76	0.64	0.57	0.57	0.67	0.46	0.65	0.73	0.74	1.09	1.01	1.13	1.18	1.68	1.48	1.47
f71022_1	PF07_0113	hypothetical protein	0.68	0.85	0.58	0.72	0.57	0.81	0.28	0.39	0.6	0.41	0.4	0.48	0.57	0.58	0.67	0.68	0.93	0.72	0.98	1.08	1.24	1.34	1.86	1.72	1.89	1.67	1.9	1.62	1.69	1.54	1.32	1.18	1.58	1.15	1.19	0.83	0.6	0.71	0.57	0.64	0.87	0.76	0.66	0.68	0.49	0.61
f8027_1	PF07_0115	integral membrane protein, putative	0.44	0.45	0.48	0.61	0.56	0.7	0.56	0.92	0.72	1.14	1.06	1.06	1.42	1.27	1.27	1.13	1.26	1.54	1.61	1.41	1.36	1.19	1.41	1.42	1.47	1.29	1.16	1.18	1.05	1.16	0.83	1.01	0.85	0.77	0.77	0.6	0.44	0.55	0.36	0.41	0.42	0.38	0.53	0.52	0.49	0.46
f8027_3	PF07_0115	integral membrane protein, putative	0.59	0.56	0.71	0.82	0.9	0.81	0.85	0.77	1.12	1.21	1.34	1.32	1.07	1.24	1.7	1.33	1.27	1.64	1.59	1.25	1.39	1.18	1.58	1.28	0.95	1.37	1.39	1.22	1.31	1.87	1.11	1.07	0.89	0.9	0.85	0.79	0.54	0.64	0.49	0.51	0.56	0.55	0.63	0.43	0.37	0.46
f30461_1	PF08_0011	leucine  -- tRNA ligase	0.39	0.31	0.28	0.35	0.26	0.34	0.21	0.26	0.31	0.48	0.47	0.62	0.97	0.92	1.26	1.1	1.64	1.73	2.01	1.94	2.02	1.68	2.08	1.66	1.45	1.54	1.45	1.39	1.3	1.31	0.96	0.84	0.84	0.71	0.76	0.59	0.59	0.56	0.54	0.56	0.58	0.25	0.45	0.45	0.43	0.43
f3492_1	PF08_0014	plastid 50S ribosomal protein, putative	0.44	0.5	0.52	0.41	0.31	0.22	0.16	0.29	0.18	0.22	0.19	0.26	0.37	0.37	0.44	0.52	0.63	0.77	0.89	1	1.09	1.37	1.93	1.65	1.61	2.04	1.77	1.84	2.31	1.59	2.08	1.27	1.44	1.34	1.3	0.96	0.7	0.7	0.46	0.63	0.55	0.53	0.43	0.37	0.48	0.4
f14193_1	PF08_0047	hypothetical protein	2.58	2.27	2.55	2.33	2.5	2.93	1.97	2.55	1.82	2.54	1.71	1.77	2.01	1.33	1.17	1.05	1.3	0.97	0.98	0.81	0.69	0.91	0.59	0.78	0.63	0.57	0.5	0.48	0.39	0.6	0.74	0.69	1.06	1.01	1.06	0.97	0.82	1.23	1.01	1.43	1.91	2.16	2.03	1.22	1.76	1.48
f39343_3	PF08_0063	hypothetical protein	0.37	0.32	0.31	0.22	0.16	0.18	0.14	0.15	0.13	0.27	0.42	0.49	0.92	0.79	1.12	1.4	1.59	1.85	2.25	1.97	2.12	2.31	2.93	2.16	1.87	1.77	2.08	1.64	1.71	1.03	1.03	0.63	0.52	0.59	0.64	0.56	0.46	0.5	0.35	0.37	0.34	0.36	0.31	0.51	0.39	0.53
f4422_2	PF08_0066	lipoamide dehydrogenase, putative	1.17	1.25	1.2	0.91	0.93	1.07	0.81	1.03	0.56	0.81	1.18	0.65	0.93	1.62	0.94	0.58	 	0.92	1.02	1.1	0.83	0.77	1.63	1.11	1.6	1.47	1.9	1.58	1.47	 	1.21	0.71	0.83	1.05	0.95	0.85	0.73	0.96	0.75	0.97	1.21	1.32	1.8	1.94	1.22	0.59
opfg0057	PF08_0067	hypothetical protein	0.78	0.53	0.45	0.49	0.41	0.43	0.31	0.35	0.38	0.41	0.46	0.37	0.5	0.53	0.78	0.6	0.83	1.86	1.25	1.6	1.4	1.48	1.44	2.07	1.84	2.09	1.65	1.92	1.71	1.6	1.86	1.71	1.43	1.01	1.15	0.9	0.56	0.67	0.39	0.44	0.48	0.57	0.72	0.48	0.5	0.59
f7374_1	PF08_0078	hypothetical protein	1.01	0.9	0.69	0.56	0.52	0.63	0.47	0.68	0.53	0.68	0.66	0.88	1.19	0.88	1.01	1.18	1.47	1.19	1.42	1.5	1.39	2.08	1.75	1.59	1.52	1.2	1.33	1.19	1.05	0.73	0.78	0.75	0.92	0.89	0.87	0.91	0.87	1.11	1.18	1.11	1.24	1.21	1.23	1.31	1.14	1.03
f55001_6	PF08_0101	hypothetical protein	1.07	1.21	0.72	0.6	0.73	0.38	0.32	0.34	0.21	0.24	0.22	0.3	0.44	0.4	0.51	0.41	0.74	0.74	0.92	0.9	1.03	1.57	1.46	1.58	1.55	1.28	1.5	1.34	1.38	0.88	1.36	0.98	1.5	1.56	1.65	1.22	1.33	1.38	1.15	1.18	1.17	1.39	0.76	0.97	0.92	0.67
f46705_1	PF08_0137	hypothetical protein	2.32	2.29	2.28	2.92	1.75	2.18	1.89	2.02	2.13	2.69	1.86	1.99	2.14	1.8	1.92	1.73	1.9	2.01	2.1	1.7	1.31	1.01	0.7	0.57	0.42	0.41	0.27	0.21	0.18	0.21	0.15	0.18	0.16	0.19	0.3	0.33	0.42	0.58	0.74	1.01	1.61	1.47	2.06	2.67	2.35	2.12
kn12363_3	PF08_0137	hypothetical protein	2.11	2.1	2.56	2.07	2.32	2.06	1.93	1.95	1.66	2.59	1.74	2.12	2.7	1.78	1.8	1.9	2.19	2.01	1.98	1.42	1.32	1.08	0.82	0.65	0.45	0.4	0.41	0.27	0.17	0.21	0.2	0.15	0.15	0.24	0.27	0.32	0.41	0.53	0.73	0.94	1.35	1.57	1.78	2.36	2.32	2.42
j33_27	PF10_0013	hypothetical protein	0.12	0.15	0.13	0.16	0.16	0.17	0.26	0.52	0.7	1.35	1.59	1.75	2.79	2.1	2.66	2.81	3.23	3.02	2.99	2.97	2.36	2.39	1.91	1.54	1.26	1.05	0.99	0.65	0.65	0.37	0.41	0.3	0.26	0.22	0.29	0.19	0.15	0.17	0.12	0.13	0.15	0.18	0.15	0.23	0.22	0.26
j33_2	PF10_0026	hypothetical protein	0.8	1.14	1.07	1.03	0.9	0.57	0.61	0.76	0.51	0.88	0.76	0.98	1.41	0.85	1.06	1.11	1.44	1.44	1.57	1.42	1.41	1.44	1.52	1.34	1.17	1.14	1.46	1.13	1.1	0.98	0.67	0.48	0.49	0.54	0.62	0.51	0.36	0.49	0.5	0.53	0.91	0.93	1.07	1.38	1.36	1.22
j33_3	PF10_0026	hypothetical protein	1.15	1.16	1.4	1.17	0.99	0.85	1.06	0.94	1.07	1.24	1.17	1.2	1.37	1.14	1.34	1.26	1.39	1.58	1.75	1.53	1.21	1.32	1.62	1.18	1.07	1.23	1.32	1.07	1.05	1.01	0.71	0.58	0.5	0.53	0.71	0.45	0.35	0.56	0.51	0.7	1.07	1.03	1.31	1.36	1.54	1.32
j478_5	PF10_0030	hypothetical protein	0.61	0.57	0.68	0.83	0.76	0.6	0.62	0.65	0.94	0.78	0.8	0.85	1	0.74	0.98	0.64	0.85	1.08	0.87	1.05	0.93	0.83	1.34	1.06	1.14	1.45	1.3	1.45	1.68	1.49	1.36	1.19	0.97	0.88	0.84	0.66	0.56	0.53	0.38	0.4	0.52	0.56	0.7	0.91	0.76	0.78
j120_9	PF10_0035	hypothetical protein	0.58	0.45	0.27	0.43	0.42	0.47	0.46	0.47	0.65	0.6	0.53	0.67	0.8	0.87	1.14	1	1.24	1.61	1.81	1.78	1.99	1.38	1.93	1.56	1.38	1.38	1.5	1.59	1.34	1.14	1.03	0.85	0.83	0.87	0.82	0.74	0.67	0.71	0.59	0.51	0.8	0.73	0.64	0.62	0.64	0.41
j43_16	PF10_0053	tRNA ligase, putative	1.41	1.62	1.63	2.36	1.73	1.99	1.34	1.52	1.75	1.91	1.55	1.44	1.47	1.36	1.3	1.14	1.12	1.15	1.33	1.41	1.21	0.98	1.5	1.24	0.91	1.25	1.05	1.23	1.19	1.05	0.84	0.58	0.56	0.69	0.65	0.41	0.29	0.63	0.46	0.55	0.9	0.93	1.06	1.08	1.5	1.19
kn2004_3	PF10_0055	hypothetical protein	1.01	0.92	1.05	1	1.02	0.92	0.83	1.24	0.92	1.41	1.09	1.44	1.93	1.11	1.28	1.25	1.22	1.4	1.19	1.17	0.89	1.07	1.39	1.04	1.11	1.04	0.85	0.99	1.08	0.71	0.67	0.62	0.69	0.64	0.59	0.57	0.46	0.68	0.53	0.73	0.74	0.92	0.89	1.01	1.06	1.1
j697_2	PF10_0060	hypothetical protein	0.67	0.62	0.56	0.45	0.47	0.48	0.31	0.38	0.33	0.29	0.22	0.24	0.32	0.26	0.4	0.26	0.38	0.65	0.47	0.57	0.64	0.82	1.42	1.34	1.68	1.44	1.69	1.81	1.69	1.58	1.88	1.41	1.9	1.32	1.32	0.92	0.75	0.84	0.68	0.49	0.69	0.69	0.66	0.61	0.55	0.63
j73_10	PF10_0082	hypothetical protein	1.12	1.1	1.22	1.24	1.26	1.27	1	1.19	1.15	1.45	1.1	0.9	0.9	0.8	0.73	0.63	0.6	0.65	0.73	0.7	0.65	0.67	0.91	0.87	0.93	1.01	1.12	1.2	1.37	1.41	1.48	1.49	1.69	1.68	1.87	1.56	1.21	1.15	0.9	0.97	0.89	0.98	1.01	1.02	1.07	1.16
j267_2	PF10_0093	hypothetical protein	0.35	0.28	0.4	0.31	0.31	0.51	0.3	0.58	0.45	0.85	0.66	0.92	1.52	1.28	1.31	1.89	1.97	1.84	2.41	1.98	2.62	2.45	1.83	2.25	2.25	1.4	1.54	1.02	0.91	0.54	0.71	0.46	0.47	0.39	0.4	0.31	0.35	0.36	0.21	0.32	0.32	0.26	0.31	0.39	0.33	0.33
opfj12807	PF10_0093	hypothetical protein	0.66	0.34	 	0.36	0.3	0.34	0.41	0.47	0.56	0.92	0.72	0.86	1.22	1.29	1.36	1.66	1.92	1.91	1.88	2.04	2.3	2.17	2.45	2.23	2.04	1.5	1.73	1.23	1.07	0.93	0.78	0.56	0.51	0.51	0.58	0.5	0.39	0.41	0.2	0.34	0.27	0.33	0.32	0.26	0.28	0.39
j647_8	PF10_0098	hypothetical protein	2.07	2.14	2.08	1.98	1.84	1.8	1.39	1.57	1.35	1.44	1	0.95	0.94	0.64	0.73	0.59	0.68	0.6	0.64	0.68	0.69	0.71	0.72	0.76	0.76	0.79	0.71	0.56	0.6	0.61	0.66	0.6	0.69	0.78	0.78	0.68	0.85	1.13	1.65	1.91	3.46	3.74	2.64	2.63	3.31	2.77
opfj12816	PF10_0098	hypothetical protein	2.28	2.3	2.29	1.72	1.89	2.05	1.34	1.58	1.37	1.62	1.15	1.01	0.97	0.59	0.66	0.68	0.64	0.6	0.57	0.73	0.61	0.77	0.57	0.88	0.85	0.81	0.7	0.66	0.57	0.57	0.67	0.62	0.63	0.83	0.91	0.67	0.75	1.07	1.34	2.08	3.63	3.63	2.88	1.6	3.2	2.54
j293_1	PF10_0116	hypothetical protein	0.91	0.71	0.72	0.68	0.62	0.6	0.46	0.39	0.53	0.44	0.4	0.58	0.46	0.49	0.66	0.53	0.57	0.73	0.63	0.63	0.87	0.72	1.01	0.87	0.84	1.01	1.24	1.45	1.36	1.36	1.89	1.71	1.71	2.15	1.97	1.61	1.75	1.68	1.19	1.05	0.96	0.93	0.78	0.98	0.89	0.74
j293_4	PF10_0116	hypothetical protein	0.7	0.62	0.49	0.62	0.42	0.33	0.32	0.29	0.36	0.3	0.34	0.37	0.45	0.41	0.5	0.41	0.55	0.7	0.57	0.72	0.7	0.65	1.02	0.87	0.91	1.19	1.1	1.56	1.78	1.72	1.9	1.68	1.64	1.55	1.73	1.36	1.57	1.31	0.91	0.91	0.84	0.76	0.82	0.9	0.83	0.71
j181_9	PF10_0119	hypothetical protein	1.35	1.38	0.57	1.08	0.76	0.62	0.42	0.45	0.38	0.25	0.19	0.14	0.13	0.06	0.08	0.04	 	0.1	 	0.04	0.03	0.04	0.05	0.07	0.13	0.22	0.4	0.73	0.94	1.27	1.95	2.3	2.74	3.27	3.11	3.07	4.5	3.89	2.85	2.56	1.89	1.72	1.77	1.9	2.21	1.43
j53_21	PF10_0138	hypothetical protein	3.07	2.51	1.04	1.46	0.99	0.89	0.79	0.6	0.54	0.44	0.36	0.24	0.19	0.14	0.13	0.05	0.05	0.17	0.04	 	0.02	0.04	 	 	0.01	0.04	0.04	0.14	0.22	0.63	0.97	1.42	2.34	3.28	3.17	3.15	4.34	6.32	5.13	6.2	4.22	3.64	2.37	1.52	1.71	1.45
ks446_1	PF10_0138	hypothetical protein	2.9	2.43	1.16	1.61	0.94	0.96	0.82	0.61	0.57	0.46	0.38	0.24	0.19	0.15	0.14	0.06	0.04	0.07	 	0.03	0.03	0.03	0.05	0.02	0.01	0.08	0.04	0.15	0.24	0.76	0.99	1.57	2.15	3.53	3.32	3.43	4.05	5.69	5.32	5.31	4.71	3.79	2.55	1.41	1.71	1.61
j53_39	PF10_0149	cysteine -- tRNA ligase, putative	0.69	0.75	1.19	1.04	1.23	1.32	1.22	1.74	1.52	2.05	1.68	1.7	2.12	1.61	1.47	1.98	1.98	1.75	1.98	1.77	1.54	1.7	1.31	1.64	1.51	1.02	0.97	0.86	0.65	0.66	0.57	0.53	0.49	0.5	0.54	0.47	0.39	0.56	0.35	0.5	0.72	0.68	0.64	0.61	0.57	0.65
j248_7	PF10_0166	hypothetical protein	1.22	1.06	0.65	0.82	0.64	0.52	0.43	0.37	0.38	0.28	0.21	0.13	0.16	0.11	0.14	0.07	0.09	0.14	0.15	0.15	0.11	0.13	0.23	0.2	0.3	0.43	0.62	0.97	1.12	1.61	1.95	2.35	2.98	4	4.18	3.35	4.12	3.35	2.36	2.66	1.75	1.69	1.37	1.21	1.32	1.03
j110_5	PF10_0175	tRNA pseudouridine synthase, putative	0.81	0.83	1	0.72	1.06	0.87	0.79	1	0.74	1.02	0.92	0.76	0.87	1	0.8	1.09	1.04	0.87	1.19	1.35	1.91	2.21	1.31	1.96	1.84	1.3	1.42	1.37	1.05	1	1.85	1.08	0.98	0.92	1.05	0.73	0.57	0.78	0.53	0.56	0.87	1	0.69	0.64	0.58	0.62
j239_5	PF10_0186	hypothetical protein	0.7	0.8	0.78	0.7	0.57	0.44	0.28	0.48	0.35	0.6	0.75	0.33	0.41	 	0.63	0.39	0.58	0.72	0.45	0.48	0.74	0.65	0.98	1.27	1.25	1.42	1.58	1.66	2.1	1.78	1.2	1.14	1.82	1.77	2.01	1.45	1.07	1.2	0.61	0.68	0.97	0.98	1.25	1.37	1.18	1.02
j26_5	PF10_0197	hypothetical protein	1.02	1.26	1.64	1.88	2.01	1.91	2.03	1.97	2.7	2.58	2.48	2.07	2.39	1.87	1.94	1.58	2.01	1.74	1.61	1.67	1.2	1.49	1.18	1.08	0.99	1.14	0.76	0.56	0.59	0.5	0.42	0.49	0.39	0.33	0.35	0.36	0.31	0.35	0.36	0.44	0.7	0.53	0.8	0.87	0.97	1
j65_11	PF10_0207	hypothetical protein	0.56	0.54	0.52	0.55	0.43	0.34	0.37	0.4	0.35	0.39	0.32	0.22	0.35	0.27	0.31	0.22	0.37	0.31	0.38	0.4	0.55	0.63	0.9	1.19	1.52	1.47	1.38	1.92	1.62	1.85	1.86	1.5	1.66	1.66	1.47	0.99	0.77	0.82	0.6	0.58	0.5	0.61	0.6	0.53	0.42	0.52
j183_4	PF10_0221	GcpE protein	0.45	0.45	0.36	0.33	0.29	0.24	0.16	0.25	0.15	0.17	0.21	0.1	0.18	0.31	0.24	0.2	0.35	0.43	0.65	0.71	0.92	1.19	1.77	1.66	1.59	1.86	1.91	2.1	2.26	1.63	1.59	1.23	1.48	1.23	1.22	0.93	0.59	0.8	0.51	0.62	0.6	0.53	0.47	0.57	0.51	0.4
j245_3	PF10_0233	hypothetical protein	0.74	0.7	0.47	0.48	0.44	0.41	0.3	0.46	0.38	0.51	0.41	0.6	0.81	0.61	0.73	0.89	1.17	1.29	1.32	1.39	1.85	1.7	1.82	1.65	1.69	1.68	1.92	1.51	1.36	1.19	1.18	0.86	0.89	0.89	0.72	0.64	0.72	0.62	0.8	1.17	1.23	1.14	0.96	1.06	1.11	0.91
j212_5	PF10_0245	glucosamine--fructose-6-phosphate aminotransferase, putative	1.25	1.35	1.37	1.57	1.03	1.16	1.01	1.19	1.14	1.17	1.11	0.84	0.88	0.74	0.74	0.51	0.67	0.51	0.54	0.64	0.63	0.6	0.77	0.75	0.87	1.15	1.09	1.35	1.46	1.22	1.37	1.16	1.21	1.26	1.25	0.91	1.02	1.06	0.67	0.88	0.98	0.94	1.06	1.15	1.36	1.04
j212_1	PF10_0246	hypothetical protein	0.54	0.5	0.46	0.49	0.41	0.21	0.28	0.32	0.29	0.48	0.46	0.49	0.67	0.58	0.73	0.95	0.95	0.88	1.3	1.07	1.72	1.64	2.14	1.68	1.51	1.37	1.67	1.63	1.85	1.4	1.53	1.34	1.34	1.08	1.22	1.17	1.05	0.86	0.79	0.52	0.55	0.69	0.46	0.69	0.46	1.03
j167_6	PF10_0332	ribosomal protein L27, putative	0.58	0.55	0.54	0.61	0.34	0.34	0.21	0.31	0.26	0.25	0.24	0.17	0.22	0.39	0.52	0.29	0.47	0.51	0.8	0.73	0.81	0.75	1.29	1.17	1.46	1.46	1.52	1.84	1.81	1.73	2.34	1.44	1.78	1.63	1.45	1.05	0.99	0.82	0.51	0.61	0.73	0.59	0.67	0.6	0.65	0.64
j21_27	PF10_0359	hypothetical protein	0.65	0.46	0.54	0.32	0.28	0.37	0.33	0.4	0.53	0.46	0.71	0.7	1.15	1.18	1.78	1.76	2.26	3.07	2.69	3.42	2.54	2.26	3	1.94	1.9	1.66	1.29	1.11	1	0.67	0.62	0.56	0.49	0.5	0.58	0.5	0.42	0.49	0.43	0.57	0.57	0.62	0.55	0.82	0.73	0.62
opfj12805	PF10_0359	hypothetical protein	0.61	0.35	0.64	0.33	0.23	0.42	0.59	0.39	0.69	0.61	0.88	0.74	1.1	1.12	1.51	1.52	1.67	2.22	1.88	2.59	2.16	1.94	2.64	2.14	1.98	1.74	1.67	1.14	1.07	1.13	0.88	0.84	0.56	0.58	0.73	0.64	0.39	0.52	0.31	0.42	0.58	0.52	0.82	0.77	0.81	0.73
j21_14	PF10_0363	pyruvate kinase, putative	0.47	0.48	0.42	0.38	0.25	0.32	0.18	0.27	0.24	0.43	0.61	0.5	0.99	1.08	1.44	1.68	2.16	1.92	2.64	2.74	2.97	2.54	2.35	2.46	1.93	1.72	1.35	1.31	0.92	0.93	0.73	0.63	0.63	0.53	0.56	0.53	0.42	0.54	0.57	0.6	0.61	0.68	0.5	0.52	0.48	0.47
j21_1	PF10_0369	helicase, putative	0.86	0.92	1.15	1.17	1.11	0.69	1.04	1.31	1.04	1.36	1.08	1.16	1.46	0.91	0.98	1.07	1.14	0.91	0.9	0.92	0.94	1.01	1.11	1.19	1.17	0.99	0.91	0.97	0.7	0.78	0.67	0.57	0.77	0.88	0.82	0.73	0.66	0.85	0.69	0.65	0.81	1.05	0.92	1.03	1.17	1.04
opff72456	PF10_0369	helicase, putative	1.41	1.26	1.34	1.89	1.54	1.54	1.44	1.6	2.26	2	1.71	1.53	1.64	1.43	1.6	1.22	1.27	1.07	1.45	1.48	1.2	1.12	1.55	1.04	0.94	1.12	0.86	0.84	0.83	0.74	0.98	0.79	0.88	0.73	0.75	0.54	0.6	0.76	0.55	0.7	0.66	0.76	0.88	0.83	1.09	1.1
ks75_9	PF11_0044	hypothetical protein	0.37	0.43	0.36	0.35	0.28	0.26	0.24	0.24	 	0.22	0.23	0.21	0.4	0.37	0.68	0.6	0.92	0.76	1.16	1.15	1.29	1.86	1.66	2.2	2.32	1.73	1.96	1.96	1.6	1.39	1.29	0.89	1.08	0.91	0.89	0.73	0.42	0.56	0.42	0.58	0.45	0.47	0.45	0.62	0.52	0.38
ks75_5	PF11_0046	hypothetical protein	1.63	1.38	0.86	1.75	2.19	1.39	1.68	1.18	1.36	1.21	1.37	1.09	1.25	0.95	0.81	0.69	0.58	0.73	0.73	0.55	0.3	0.41	0.55	0.49	0.45	0.5	0.5	0.37	0.55	0.48	0.42	0.46	0.5	0.76	0.84	0.82	1.06	1.16	1.27	0.96	2.3	2.26	1.79	2.09	1.75	1.46
ks506_1	PF11_0052	hypothetical protein	1.71	1.75	1.34	1.74	1.65	1.66	1.13	1.66	1.45	1.6	1.12	1.36	1.79	0.83	1	1.01	1.08	0.9	0.89	0.93	1.04	0.93	1.15	0.89	1.06	0.88	0.83	0.88	0.98	0.74	0.94	0.79	0.83	0.68	0.64	0.5	0.65	0.76	0.84	1.3	1.47	1.78	1.55	1.9	1.95	1.65
ks136_3	PF11_0055	hypothetical protein	0.63	0.7	0.7	0.9	0.88	0.92	0.93	1.24	1.47	1.62	1.21	1.47	1.38	1.11	1.05	1.13	1.01	1.01	0.91	0.85	0.89	0.92	0.81	1.12	1.11	1.16	1.39	1.41	1.32	1.54	1.62	1.29	1.19	1.27	1.16	0.85	0.62	0.57	0.45	0.46	0.57	0.52	0.58	0.47	0.65	0.7
ks79_3	PF11_0067	hypothetical protein	2.31	2	1.68	2.16	2.23	1.87	1.72	2.03	2.57	2.31	1.72	2.13	2.15	1.41	1.73	1.43	1.33	1.25	1.17	0.88	0.96	0.73	0.56	0.5	0.45	0.35	0.31	0.23	0.21	0.24	0.31	0.32	0.42	0.6	0.62	0.66	1.25	1.25	1.44	2.27	2.8	2.69	2.07	1.65	1.83	1.82
ks664_1	PF11_0072	hypothetical protein	0.4	0.52	0.48	0.47	0.44	0.5	0.33	0.47	0.4	0.56	0.39	0.6	0.77	0.51	0.53	0.59	0.7	0.63	0.72	0.8	1.12	1.06	1.34	1.34	1.95	1.31	1.45	1.67	1.88	1.24	1.76	1.25	1.63	1.17	1.05	0.88	0.69	0.66	0.5	0.5	0.46	0.57	0.52	0.83	0.72	0.59
ks94_5	PF11_0074	hypothetical protein	0.6	0.57	0.4	0.32	0.23	0.15	0.22	0.26	0.18	0.29	0.28	0.33	0.56	0.5	0.76	0.68	0.95	1.22	1.45	1.51	1.22	1.64	2.09	1.67	1.7	1.83	1.73	1.63	1.63	1.46	1.28	1.11	1.04	0.93	1.11	0.86	0.47	0.76	0.5	0.51	0.58	0.54	0.45	0.5	0.44	0.53
ks25_5	PF11_0076	hypothetical protein	0.48	0.59	0.72	0.86	0.7	0.98	0.82	1.01	1.04	1.48	1.36	1.45	1.6	1.41	1.67	1.63	1.48	1.36	2.66	1.75	1.6	1.66	1.91	1.52	1.47	1.32	1.41	1.14	1.12	 	0.61	0.65	0.49	0.4	0.59	0.55	0.51	0.37	0.37	0.35	 	0.32	0.47	 	0.66	0.62
ks1032_6	PF11_0099	heat shock protein DnaJ homologue Pfj2	0.98	0.94	0.87	1.35	1.18	1.18	0.98	1.16	1.41	1.52	1.33	1.24	1.2	1.09	1.14	1.04	1.07	0.9	1.09	0.95	1.07	0.8	1.08	1	0.94	1.14	1.21	1.15	1.3	1.48	1.53	1.32	1.37	1.49	1.37	0.94	0.74	0.65	0.53	0.54	0.64	0.6	0.68	0.63	0.74	0.79
ks8267_1	PF11_0110	hypothetical protein	1.4	1.58	1.96	1.34	1.45	1.87	1.17	1.83	1.24	2.13	1.84	1.4	1.82	1.21	1.49	1.32	1.76	1.28	1.47	2.24	1.12	1.94	1.56	1.44	1.27	0.98	1.07	0.73	0.68	0.62	0.53	0.43	0.48	0.42	0.49	0.36	0.35	0.53	0.44	0.59	0.98	1.26	1.05	1.46	1.44	1.2
ks212_4	PF11_0175	heat shock protein 101, putative	2.7	2.6	2.1	2.25	2.43	2.69	1.98	2.4	2.38	3.18	2.01	3.08	2.92	1.93	1.83	1.92	1.4	1.42	1.29	0.63	0.55	0.53	0.24	0.38	0.26	0.27	0.16	0.14	0.17	0.34	0.27	0.42	0.47	0.78	0.83	0.92	1.2	1.67	1.48	1.9	2.96	3.26	2.08	0.92	1.24	0.96
ks509_4	PF11_0181	tyrosine --tRNA ligase, putative	0.71	0.69	0.43	0.36	0.31	0.27	0.16	0.28	0.25	0.37	0.38	0.51	0.68	0.66	0.86	0.95	1.22	1.29	1.59	1.72	1.76	1.78	2.21	2.05	2.12	1.93	1.87	1.54	1.68	1.04	1.07	0.78	0.9	0.74	0.71	0.57	0.49	0.45	0.48	0.49	0.49	0.55	0.44	0.56	0.52	0.45
opfk12911	PF11_0181	tyrosine --tRNA ligase, putative	0.8	0.62	0.46	0.36	0.26	0.29	0.31	0.3	0.34	0.39	0.53	0.51	0.7	0.66	1	1.01	1.17	1.27	1.64	2.01	1.88	1.89	2.34	2.22	2.23	1.74	1.79	1.63	1.56	1.08	1.11	0.85	0.81	0.73	0.92	0.64	0.45	0.67	0.43	0.5	0.46	0.54	0.34	0.53	0.59	0.68
ks97_18	PF11_0197	hypothetical protein	0.37	0.37	0.4	0.37	0.28	0.35	0.22	0.26	0.27	0.43	0.37	0.46	0.71	0.59	0.74	0.74	1.01	1.01	1.09	1.41	1.62	1.41	1.85	1.57	1.81	1.6	1.71	1.77	1.86	1.53	1.44	1.17	1.22	0.96	0.92	0.76	0.53	0.55	0.45	0.48	0.42	0.37	0.44	0.58	0.5	0.5
ks12_7	PF11_0211	hypothetical protein, conserved	2.62	2.52	2.9	3.39	2.32	2.16	2.58	2.37	2.65	2.62	2.7	1.96	1.86	1.56	1.51	1.19	1.03	0.88	0.99	1.02	0.82	0.63	0.69	0.57	0.43	0.54	0.42	0.3	0.34	0.38	0.35	0.37	0.34	0.4	0.46	0.39	0.45	0.69	0.75	0.87	1.44	1.74	2	1.69	2.22	1.77
ks12_11	PF11_0212	hypothetical protein	1.73	1.62	1.83	2.01	1.47	1.6	1.44	1.38	1.69	1.59	1.41	1.23	1.37	1.13	1.35	1.17	1.37	1.39	1.33	1.56	1.47	1.2	1.32	1.36	1.19	1.33	1.19	1.09	0.87	1.13	0.89	0.68	0.66	0.64	0.55	0.5	0.45	0.5	0.44	0.57	0.98	0.91	1.12	1.24	1.25	1.16
ks51_11	PF11_0218	hypothetical protein	1.05	1.44	1.31	1.29	1.44	1.36	0.87	1.26	0.64	1.25	0.85	0.87	1.08	0.48	0.53	0.48	0.34	0.54	0.43	0.52	0.5	0.57	0.65	0.75	0.96	0.85	1.14	1.3	1.61	1.22	1.14	0.97	1.55	1.42	1.84	1.44	1.09	1.14	0.66	0.78	0.76	1.06	0.97	1.58	1.39	1.18
ks51_9	PF11_0218	hypothetical protein	0.95	1.74	1.61	1.23	2.64	1.58	1.03	1.9	0.37	1.66	0.71	1.02	1.43	0.57	0.3	0.53	0.53	0.37	0.42	0.38	0.47	0.88	0.64	0.88	1.16	0.76	1.63	1.36	1.39	0.9	1.18	0.77	1.8	2.03	1.89	1.62	0.99	1.21	0.74	0.71	0.89	1.47	0.8	1.33	1.2	1.19
ks244_1	PF11_0230	hypothetical protein	1.61	1.87	2.21	2.82	2.31	2.26	1.88	2.56	2.15	2.68	2.27	1.99	2.59	1.47	1.66	1.3	1.31	1.32	0.83	0.88	0.76	0.84	0.64	0.59	0.53	0.48	0.45	0.43	0.51	0.55	0.52	0.55	0.65	0.73	0.81	0.85	0.84	0.92	0.64	0.72	0.85	0.96	1.25	2.09	1.69	1.71
ks244_2	PF11_0230	hypothetical protein	1.6	1.86	2.33	2.4	2.48	2.56	2.08	2.62	2.29	2.83	2.45	2.16	2.74	1.6	1.62	1.26	1.33	1.33	0.88	1.01	0.65	0.71	0.67	0.54	0.57	0.52	0.53	0.48	0.52	0.58	0.53	0.62	0.66	0.73	0.89	0.81	0.77	0.82	0.61	0.79	1.06	1.13	1.2	1.91	1.92	1.78
ks183_1	PF11_0231	hypothetical protein	2.85	2.42	3.41	4.22	2.34	3.68	3.19	3.99	4.8	3.62	2.56	2.24	1.78	1.45	1.12	0.97	0.66	0.59	0.5	0.37	0.35	0.4	0.31	0.35	0.29	0.37	0.32	0.37	0.4	0.49	0.89	0.86	1	1.18	1.17	0.97	1.43	1.04	0.78	1.11	1.22	1.67	1.59	1.52	2.04	1.98
ks210_17	PF11_0238	hypothetical protein	0.79	0.73	0.56	0.58	0.42	0.41	0.24	0.27	0.27	0.18	0.13	0.09	0.11	0.08	0.09	0.05	 	0.13	0.04	0.1	0.08	0.15	0.28	0.66	0.96	1.16	1.23	1.63	1.3	2.24	2.57	2.76	2.87	2.86	2.3	1.75	1.27	1.1	0.72	0.94	0.86	0.85	1.09	0.4	0.62	0.61
ks497_1	PF11_0256	pyruvate dehydrogenase E1 component, alpha subunit, putative	0.94	0.93	1.44	1.4	1.8	1.88	1.22	1.82	1.15	2.05	1.45	1.59	1.35	0.95	0.95	0.66	0.54	1.34	 	0.83	0.86	1	1.44	1.4	1.35	1.16	1.3	1.47	1.32	0.95	0.92	0.69	0.6	0.72	0.74	0.48	0.38	0.54	0.42	0.62	0.72	0.53	0.57	0.92	0.94	0.75
ks783_2	PF11_0270	threonine -- tRNA ligase, putative	0.62	0.61	0.66	0.79	0.8	0.88	0.93	1.22	1.32	1.56	1.34	1.63	2.36	1.53	1.8	1.47	1.61	1.75	1.36	1.54	1.27	1.13	1.36	1.11	1.06	1.27	1.04	1.12	1.08	1.07	0.91	0.7	0.69	0.69	0.67	0.62	0.59	0.68	0.5	0.62	0.56	0.58	0.68	0.89	0.97	0.77
j5665_24	PF11_0278	hypothetical protein	1.74	2.07	1.22	0.97	1.09	0.91	0.56	0.93	0.25	0.62	0.26	0.37	0.47	0.21	0.13	0.12	0.12	0.21	0.13	0.07	0.08	0.11	0.04	0.06	0.12	0.11	0.18	0.41	0.46	0.69	0.94	1.23	2	2.81	3.15	3.42	3.16	5.61	4.39	4.64	3.15	3.28	2.27	2.87	2.27	1.82
ks101_8	PF11_0304	hypothetical protein	1.21	1	0.62	0.66	0.6	0.58	0.41	0.44	0.4	0.31	0.24	0.21	0.25	0.27	0.22	0.06	0.07	0.24	0.08	 	0.07	0.07	0.15	0.12	0.27	0.53	0.57	1.14	1.43	1.7	1.75	2.07	2.59	2.9	2.67	2.69	2.71	2.43	1.47	1.35	1.18	1.31	1.58	1.79	1.4	1.32
ks101_1	PF11_0306	A/G-specific adenine glycosylase, putative	0.33	0.42	0.47	0.47	0.5	0.57	0.42	0.42	0.39	0.48	0.61	0.48	0.59	0.72	0.84	0.8	1.02	1.12	1.3	1.63	1.74	1.73	2.18	1.91	1.96	1.83	1.98	1.82	1.53	1.54	1.57	1.02	0.89	0.77	0.76	0.63	0.42	0.58	0.44	0.48	0.59	0.53	0.59	0.55	0.49	0.42
ks560_5	PF11_0324	hypothetical protein	0.58	0.34	1.36	0.26	0.31	 	0.32	0.27	0.13	0.2	0.14	0.21	0.48	0.36	0.43	0.46	0.46	0.63	1.06	0.75	1.23	1.77	2.41	1.77	1.84	1.63	1.75	1.69	1.77	1.2	1.04	1.24	1.26	1.01	1.33	1.23	1.57	0.95	0.8	1.02	0.83	0.84	0.73	0.96	0.69	0.77
ks135_5	PF11_0333	hypothetical protein	1.09	0.89	0.8	0.83	0.72	0.91	0.76	0.95	0.74	1.17	0.83	0.84	0.98	0.78	0.94	0.86	0.94	0.89	0.9	1.02	0.94	1.02	1.39	1.05	1.06	1.06	1.4	1.63	1.66	1.03	1.28	1.03	1.12	1.23	1.2	1	0.94	0.94	0.82	0.82	1.33	1.48	1.13	1.2	1.02	1.36
ks732_1	PF11_0333	hypothetical protein	0.5	0.49	0.56	0.38	0.5	0.51	0.37	0.53	0.45	0.73	0.62	0.74	0.91	0.75	0.86	0.86	1.06	0.95	1.29	1.28	1.09	1.48	1.78	1.47	1.84	1.75	1.87	1.58	1.76	1.56	1.43	1.31	1.33	1.25	1.25	0.98	0.87	0.65	0.5	0.7	0.66	0.59	0.6	0.59	0.57	0.45
ks249_1	PF11_0337	50S ribosomal protein L2, putative	0.68	0.61	0.84	0.95	0.83	0.79	0.87	1.01	1.19	1.12	0.93	1.06	1.19	0.76	0.82	0.61	0.73	0.83	0.83	0.82	0.89	0.86	1.36	1.18	1.17	1.34	1.34	1.36	1.81	1.04	1.82	1.25	1.31	1.06	1.01	0.9	0.69	0.83	0.71	0.65	0.75	0.7	0.73	1.19	0.86	0.69
ks44_5	PF11_0348	hypothetical protein	0.81	0.79	0.87	0.92	1.02	0.98	0.61	0.92	0.74	1	0.75	0.91	1.09	0.72	0.75	0.93	1.03	0.83	1.02	1.09	1.19	1.02	1.3	1.32	1.45	1.2	1.4	1.32	1.42	1.11	1.38	1.16	1.39	1.43	1.26	1.07	0.91	0.78	0.56	0.64	0.65	0.75	0.73	0.74	0.86	0.8
ks828_3	PF11_0386	30S ribosomal protein S14, putative	0.5	0.46	0.42	0.42	0.35	0.28	0.23	0.21	0.18	0.15	0.13	0.1	0.18	0.2	0.29	0.21	0.33	0.43	0.43	0.53	0.68	0.72	1.22	1.26	1.2	1.56	1.48	1.76	1.98	2.11	2.71	2.2	2.06	1.82	1.65	1.18	1.18	0.92	0.67	0.81	0.64	0.64	0.59	0.78	0.67	0.54
ks83_3	PF11_0435	hypothetical protein	1.05	0.63	0.76	0.46	0.39	0.39	0.37	0.28	0.38	0.25	0.35	0.24	0.38	0.4	0.62	0.34	0.38	0.7	0.6	0.59	0.48	0.61	1.06	0.71	0.74	1.3	1.33	1.29	1.65	1.99	1.72	1.81	2.09	2.24	2.03	2.21	1.84	2.04	1.4	1.6	1.15	1.02	1.08	0.75	0.92	0.81
ks127_20	PF11_0459	hypothetical protein	0.5	0.42	0.57	0.46	0.34	0.39	0.16	0.23	0.22	0.21	0.35	0.11	0.15	0.38	0.37	0.17	0.31	0.62	0.55	0.94	0.86	0.99	1.48	1.47	1.75	2.2	1.96	2.36	2.47	2.07	1.79	1.52	1.47	1.11	0.96	0.78	0.51	0.63	0.48	0.56	0.61	0.3	0.5	0.54	0.54	0.47
ks127_5	PF11_0464	hypothetical protein	1.17	1.08	0.55	0.61	0.68	0.6	0.43	0.53	0.27	0.29	0.22	0.19	0.22	0.23	0.38	0.07	0.13	0.36	 	0.29	0.06	0.06	0.08	0.12	0.24	0.32	0.48	0.92	0.98	1.19	1.51	1.58	2.68	3.35	3.42	3.3	2.47	3.48	2.09	1.67	1.3	1.59	1.12	0.94	1.22	1.01
ks1717_1	PF11_0466	transport protein, putative	0.53	0.37	0.48	0.4	0.3	0.27	0.39	0.47	0.64	0.35	0.62	0.46	0.62	0.68	0.9	0.79	1.04	1.53	1.52	1.33	1.69	1.49	2.37	1.94	1.63	1.58	1.49	1.56	1.29	1.23	1.02	0.87	0.85	0.78	0.75	0.66	0.64	0.53	0.43	0.38	0.65	0.56	0.54	0.66	0.43	0.73
ks230_1	PF11_0503	hypothetical protein	0.97	1.32	1.81	2.55	2.78	3.85	3.24	5.05	3.59	6.7	4.62	4.3	5.17	3.31	2.43	2.35	1.88	0.85	0.71	0.57	0.58	0.47	0.32	0.27	0.24	0.18	0.15	0.09	0.09	0.04	0.07	0.07	0.08	0.09	0.12	0.09	0.09	0.14	0.13	0.26	0.55	0.67	0.95	1.45	1.56	1.65
m24235_1	PF13_0012	hypothetical protein	4.29	2.8	1.46	1.88	1.54	1.52	1.24	1.4	1.4	0.81	1.41	0.79	0.71	1.18	0.84	0.5	 	0.99	 	0.52	0.23	0.33	0.53	0.71	0.64	0.46	0.44	0.39	0.33	0.56	0.63	1.02	0.98	1.11	1.07	1.08	2.07	1.69	2.38	3.64	3.58	4.38	3.94	2.1	2.57	2.25
m58847_5	PF13_0025	hypothetical protein	0.44	0.58	0.46	0.52	0.31	0.16	0.16	0.18	0.16	0.16	0.21	0.13	0.2	0.16	0.29	0.27	0.34	0.6	0.7	0.74	0.84	0.86	1.57	1.43	1.53	1.79	1.68	1.8	2.11	1.52	1.82	1.71	1.84	1.42	1.52	1.08	0.81	0.71	0.45	0.43	0.53	0.49	0.49	0.54	0.51	0.58
m30664_1	PF13_0039	hypothetical protein	2.69	3.01	2.28	2.36	1.09	0.6	0.78	0.66	0.71	0.49	0.37	0.29	0.34	0.15	0.21	0.1	0.08	0.17	0.1	0.08	0.05	0.06	0.07	0.06	0.06	0.08	0.07	0.14	0.31	0.6	0.73	1.22	1.42	2.16	2.31	2.47	2.68	4.21	3.98	5.38	3.36	3.16	2.82	2.55	2.63	2.06
m42658_1	PF13_0040	DNA-directed RNA polymerase alpha chain, putative	1.24	1.23	1.06	0.71	0.57	0.5	0.4	0.53	0.41	0.51	0.36	0.49	0.53	0.38	0.56	0.49	0.59	0.68	1.14	0.87	1.02	1.15	1.46	1.73	1.66	1.34	1.16	1.47	1.24	1.18	1.39	1.5	1.51	1.6	1.33	1.23	1.02	1.21	0.7	0.92	1.16	1.24	0.99	0.85	0.83	0.89
i2739_1	PF13_0077	DEAD box helicase, putative	0.55	0.55	0.64	0.36	0.34	0.49	0.48	0.48	0.48	0.6	0.78	0.6	0.85	0.96	1.32	1.03	1.64	1.6	2.06	2.65	2.14	1.86	2.58	1.92	1.91	1.83	1.54	1.35	1.29	1.09	1.08	1.05	1.03	1.29	1.41	1.3	1.11	1.08	0.8	0.83	0.97	0.85	0.82	0.8	0.85	0.8
m49637_1	PF13_0077	DEAD box helicase, putative	0.47	0.46	0.28	0.38	0.28	0.35	0.22	0.28	0.31	0.41	0.39	0.49	0.81	0.81	1.24	0.97	1.47	1.33	1.95	2.65	2.05	1.68	2.31	1.81	1.66	1.81	1.33	1.44	1.43	1.12	0.83	1.05	1.03	1.02	1.12	0.86	1.09	1.04	0.39	0.63	0.45	0.6	0.63	0.71	0.75	0.51
m34107_3	PF13_0109	N2,N2-dimethylguanosine tRNA methyltransferase, putative	1.68	1.86	2.32	2.34	1.84	1.71	1.87	2.28	2.3	2.47	2.53	1.79	2.16	1.73	1.79	1.54	1.76	1.73	2.01	1.54	1.32	1.18	1.1	0.96	0.79	0.75	0.62	0.48	0.37	0.35	0.33	0.32	0.28	0.25	0.34	0.24	0.24	0.36	0.34	0.53	0.86	0.9	1.03	1.2	1.11	1.22
m31639_1	PF13_0125	hypothetical protein	2.81	2.32	1.74	2.76	1.75	1.74	1.68	1.69	2.43	1.96	1.59	1.32	1.56	1.08	1.11	0.86	0.85	0.78	0.68	0.72	0.65	0.55	0.58	0.52	0.41	0.46	0.38	0.37	0.37	0.49	0.59	0.86	0.9	1.09	0.9	0.7	1.65	1.59	2.01	3.94	3.22	2.7	2.46	1.75	2.12	1.75
m44397_17	PF13_0128	beta-hydroxyacyl-acp dehydratase precursor	1.71	1.66	2.26	1.65	2.57	2.15	1.07	1.18	1.23	1.02	1	1.28	1.49	0.84	1.12	0.75	1.04	1.08	1.47	1.24	1.07	1.31	2.16	1.26	1.03	1.19	0.95	0.87	0.87	0.57	0.64	0.66	0.41	0.56	0.61	0.59	0.86	0.82	0.57	0.56	0.92	0.95	1.32	1.74	1.91	1.19
m44397_6	PF13_0133	aspartyl (acid) protease, putative	0.76	0.85	0.92	1.39	0.85	1.2	1.24	1.64	2.11	2.36	1.87	1.47	1.85	1.46	1.45	1.28	1.11	1.11	1.23	1.12	0.99	0.95	1.02	1.11	1.01	1.26	1.12	1.18	1.2	1.44	1.22	1.29	1.21	1.15	0.82	0.79	0.47	0.57	0.47	0.48	0.53	0.45	0.85	0.92	0.8	0.97
m44397_1	PF13_0134	hypothetical protein	0.73	0.63	0.46	0.52	0.5	0.49	0.23	0.61	0.59	0.66	0.37	0.68	0.9	0.74	0.68	0.95	1.08	1.31	1.37	1.39	1.31	1.42	1.85	1.63	1.51	1.88	1.59	1.91	1.85	1.66	1.53	1.26	1.08	0.97	0.82	0.85	0.55	0.73	0.54	0.51	0.52	0.56	0.52	0.55	0.49	0.57
m20989_1	PF13_0157	ribose-phosphate pyrophosphokinase, putative	1.13	1.24	1.38	1.84	1.24	1.23	1.64	1.61	2.4	2.03	1.92	1.46	1.98	1.42	1.58	1.4	1.37	1.49	1.6	1.46	1.62	1.17	1.43	1.14	0.9	1.09	0.98	0.92	0.83	0.85	0.81	0.75	0.44	0.39	0.43	0.31	0.24	0.34	0.28	0.41	0.41	0.49	0.85	1.05	0.95	1.09
m18924_18	PF13_0168	hypothetical protein	0.69	0.43	0.77	0.57	0.45	0.67	0.44	0.64	0.51	0.74	0.68	0.63	1.09	0.47	0.89	0.53	0.65	0.92	 	1.04	0.7	0.89	1.22	0.9	2.04	1.31	0.78	1.35	1.58	0.67	0.65	0.88	1.65	0.9	0.94	1.02	0.5	1.07	0.66	0.89	 	0.97	 	0.92	1.22	0.91
opfm60535	PF13_0172	hypothetical protein	1.28	1.22	1.12	1.94	1.19	1.06	1.66	1.62	2.44	2.17	2.65	1.63	1.9	2.17	2.59	2.28	2.21	2.13	2.35	2.16	1.87	1.47	1.32	1.15	0.99	1.04	0.67	0.6	0.47	0.48	0.44	0.36	0.31	0.37	0.43	0.37	0.33	0.48	0.41	0.44	0.76	0.79	0.92	0.62	0.72	0.96
m45177_6	PF13_0180	chaperonin, putative	0.35	0.32	0.4	0.47	0.41	0.46	0.5	0.56	0.75	0.86	0.97	0.93	1.3	1.18	1.61	1.48	1.61	1.85	1.63	2.38	2.07	1.86	2.22	1.98	1.75	1.68	1.78	1.58	1.36	1.14	0.88	0.72	0.59	0.49	0.54	0.44	0.39	0.42	0.33	0.28	0.42	0.36	0.45	0.62	0.5	0.54
kn945_3	PF13_0182	hypothetical protein	0.62	0.73	0.61	0.58	0.34	0.59	0.49	0.52	0.59	0.76	0.87	0.61	0.75	0.9	0.98	0.9	0.84	1.1	1.29	1.09	0.89	1.04	1.69	1.74	1.63	1.98	1.75	1.68	1.42	1.94	1.17	1.58	1.48	1.14	1.14	0.82	0.55	0.74	0.48	0.62	0.57	0.58	0.7	0.45	0.49	0.63
m45177_1	PF13_0182	hypothetical protein	0.64	 	0.63	 	 	0.42	0.51	0.55	0.53	0.76	0.76	0.73	0.83	0.6	0.95	0.87	1	1.2	0.9	1.23	1.18	1.21	1.32	1.59	1.34	1.59	1.83	1.77	1.8	1.73	1.22	1.35	1.27	1.26	1.18	1.07	0.56	0.71	0.63	0.49	0.57	0.6	0.72	0.55	0.67	0.73
m21626_4	PF13_0191	hypothetical protein	0.34	0.25	0.39	0.25	0.25	0.3	0.16	0.31	0.31	0.45	0.52	0.94	1.36	1.14	1.43	1.66	1.93	2.27	2.39	2.64	2.55	1.98	2.28	1.99	1.68	1.54	1.36	1.26	0.98	0.88	0.63	0.54	0.58	0.51	0.5	0.51	0.52	0.4	0.39	0.38	0.49	0.44	0.36	0.44	0.46	0.38
m57443_3	PF13_0205	tryptophan--tRNA ligase, putative	0.62	0.75	1.06	1.31	1.11	1.09	1.28	1.6	1.72	2.2	2.08	1.81	2.62	1.92	1.61	1.76	2.01	1.58	2.22	1.71	1.38	1.3	1.54	1.29	1.2	1.25	0.96	1.04	0.99	0.63	0.78	0.59	0.56	0.44	0.45	0.36	0.35	0.35	0.31	0.39	0.54	0.53	0.61	0.83	0.77	0.92
m53027_1	PF13_0207	1-deoxy-D-xylulose 5-phosphate synthase	0.49	0.53	0.46	0.69	0.53	0.78	0.64	1.09	1.04	1.35	1.16	1.1	1.15	1.25	1.5	1.23	1.5	1.66	2.25	2.11	2.14	1.75	1.81	1.71	1.98	1.8	1.39	1.24	1.11	1.11	0.87	0.75	0.72	0.55	0.59	0.39	0.35	0.37	0.3	0.3	0.51	0.26	0.48	0.5	0.42	0.63
m42932_3	PF13_0240	aspartate carbamoyltransferase	0.52	0.57	0.59	0.71	0.87	1.02	0.84	1.22	1.32	1.59	1.5	1.74	2.2	1.57	1.7	1.55	1.85	1.87	1.71	1.96	1.51	1.87	2.01	1.57	1.56	1.5	1.27	1.03	1.02	0.71	0.57	0.44	0.43	0.35	0.39	0.42	0.44	0.28	0.26	0.33	0.4	0.41	0.44	0.72	0.63	0.63
m15786_2	PF13_0265	hypothetical protein	1.58	1.31	1.45	1.58	1.57	1.36	1.18	1.12	1.16	1.1	1.06	0.99	1	0.88	0.94	0.71	0.76	0.71	0.67	0.62	0.65	0.49	0.5	0.6	0.54	0.63	0.75	0.92	0.84	1.37	1.3	1.28	1.45	1.82	1.72	1.62	1.74	1.67	1.23	1.17	1.41	1.3	1.4	1.09	1.37	1.13
m26914_8	PF13_0271	ABC transporter, putative	1.67	1.86	1.27	1.9	1.35	0.92	1.14	1.3	1.46	1.5	1.41	1.25	1.47	1.21	1.52	1.17	1.23	1.42	1.42	1.66	1.19	1.09	1.07	0.75	0.6	0.59	0.41	0.5	0.54	0.57	0.77	1.01	1.09	1.2	1.22	0.9	1.83	1.57	0.9	1.14	1.11	1.19	1.28	1.36	1.3	1.21
m33512_1	PF13_0271	ABC transporter, putative	1.59	1.61	1.4	1.59	1.22	1.09	1.17	1.23	1.22	1.42	1.46	1.27	1.5	1.44	2.1	1.26	1.59	2.03	1.95	2.14	1.11	1.35	1.13	0.94	0.68	0.68	0.58	0.51	0.54	0.68	0.84	0.78	1.05	1.43	1.33	1.12	1.71	1.61	1.11	1.41	0.92	1.26	1.19	1.08	1.23	0.88
i8034_1	PF13_0277	hypothetical protein	0.45	0.54	0.55	0.52	0.57	0.55	0.47	0.85	0.41	1.07	0.64	0.99	1.38	0.86	0.71	1.03	1.28	0.92	1.03	0.93	1.16	1.14	1.32	1.36	1.8	1.12	1.39	1.63	1.55	1.01	0.9	0.85	1.27	1.28	1.2	0.99	0.63	0.82	0.54	0.54	0.59	0.63	0.6	0.79	0.78	0.75
opfm60538	PF13_0312	hypothetical protein	0.84	0.73	0.87	0.69	0.38	0.5	0.4	0.46	0.43	0.35	0.51	0.22	0.25	0.45	0.25	0.27	0.39	0.5	0.45	0.77	0.68	1.01	1.37	1.37	1.63	1.79	1.52	1.8	1.94	1.57	2.33	2.2	1.89	1.32	1.23	0.87	0.9	0.88	0.62	1.04	0.69	0.88	0.9	0.82	0.89	0.78
m34743_8	PF13_0344	UBA/THIF-type NAD/FAD binding protein, putative	0.72	0.63	0.83	1.31	0.86	1.08	1.47	1.84	2.39	2.61	2.47	1.62	2.16	1.74	1.93	1.87	1.78	1.8	1.88	2.12	1.54	1.49	1.56	1.43	1.11	1.07	0.69	0.75	0.64	0.51	0.49	0.56	0.45	0.35	0.41	0.35	0.57	0.41	0.39	0.49	0.79	0.41	0.66	0.87	0.75	1.05
m38913_8	PF13_0354	alanine--tRNA ligase, putative	0.93	1.03	1.33	1.8	1.31	1.46	1.32	1.5	1.6	1.95	1.62	1.84	2.53	1.39	1.9	1.26	1.33	1.64	1.3	1.43	1.36	0.93	1.44	0.98	0.96	1.19	1.02	0.99	0.94	0.91	0.54	0.5	0.43	0.38	0.44	0.43	0.43	0.44	0.36	0.49	0.55	0.5	0.8	0.99	1.08	0.95
m57162_1	PF13_0361	hypothetical protein	0.45	0.48	0.54	0.45	0.55	0.56	0.45	0.65	0.39	0.88	0.57	0.8	1.1	0.73	0.58	1	1.1	0.83	0.91	0.99	1.07	1.69	1.53	1.88	2.02	1.3	1.72	1.81	1.51	1.07	1.15	0.82	1.43	1.18	1.08	0.76	0.54	0.67	0.46	0.5	0.53	0.63	0.46	0.58	0.51	0.8
n145_33	PF14_0014	hypothetical protein	0.24	0.23	0.2	0.16	0.14	0.07	0.1	0.21	0.28	0.69	0.68	0.82	1.22	1.04	1.27	1.62	1.94	1.57	1.98	2.52	2.34	2.45	2.28	1.96	2.27	1.59	1.62	1.39	1.38	0.82	0.85	0.62	0.71	0.61	0.63	0.33	0.3	0.32	0.23	0.28	0.27	0.29	0.31	0.46	0.42	0.46
n145_28	PF14_0015	aminopeptidase, putative	0.81	0.52	0.81	0.67	0.59	0.79	0.91	1.43	2.22	2.18	2	1.91	2.29	2.35	1.54	2.44	1.89	1.79	1.28	0.86	0.76	0.74	0.72	0.73	0.58	0.67	0.53	0.53	0.57	0.66	0.59	0.65	0.62	0.64	0.44	0.53	0.5	0.69	0.54	0.63	1.54	1.13	1.75	2.11	1.83	1.56
opfn0267	PF14_0015	aminopeptidase, putative	0.68	0.45	0.57	0.7	0.53	0.45	1.03	1.37	2.41	2.22	2.03	2.02	2.36	2.35	2.3	2.56	1.94	1.81	1.28	0.89	0.8	0.63	0.57	0.5	0.42	0.52	0.43	0.48	0.48	0.46	0.54	0.53	0.43	0.44	0.47	0.28	0.37	0.5	0.46	0.64	0.85	0.87	1.54	1.89	1.78	1.91
n155_25	PF14_0031	hypothetical protein	0.78	0.64	0.79	0.58	0.53	0.48	0.43	0.38	0.4	0.29	0.5	0.25	0.46	0.4	0.52	0.43	0.48	0.77	0.82	0.8	0.79	0.97	1.43	1.31	1.42	1.61	1.72	1.85	1.83	1.67	1.3	1.26	1.37	1.79	1.52	1.26	1.05	1.22	0.74	0.91	0.72	0.72	0.75	0.66	0.76	0.81
n159_13	PF14_0051	hypothetical protein, conserved	0.33	0.46	0.47	0.3	0.34	0.3	0.29	0.34	0.36	0.45	0.46	0.44	0.77	0.74	1.05	0.87	1.41	1.5	1.51	2.15	1.95	1.71	2.3	2.5	1.93	1.73	2.1	1.89	1.58	1.5	1.07	1.02	0.8	0.74	0.91	0.55	0.45	0.84	0.25	0.37	0.48	0.42	0.55	0.41	0.45	0.5
n159_14	PF14_0051	hypothetical protein, conserved	0.85	0.84	0.51	0.61	0.58	0.59	0.49	0.7	0.66	0.73	0.52	0.64	0.8	0.8	1.18	0.9	1.23	1.46	1.53	2.32	1.33	1.52	2.32	1.93	1.8	2.08	1.61	1.49	1.25	1.4	0.92	0.95	0.93	0.71	0.66	0.64	0.29	0.57	0.52	0.6	0.72	0.85	0.7	0.74	0.5	0.77
n159_34	PF14_0061	hypothetical protein	0.33	0.39	0.27	0.32	0.16	0.17	0.03	0.14	0.08	0.13	0.15	0.09	0.19	0.13	0.34	0.3	0.47	0.5	0.75	1.25	1.33	1.13	1.91	1.71	1.99	1.88	2.03	1.98	2.05	1.76	1.39	1.33	1.27	0.99	0.99	0.62	0.42	0.6	0.31	0.26	0.41	0.38	0.46	0.58	0.49	0.53
n159_38	PF14_0063	ATP-dependent Clp protease, putative	0.46	0.42	0.41	0.33	0.26	0.27	0.18	0.19	0.11	0.23	0.15	0.19	0.3	0.25	0.36	0.46	0.55	0.56	0.73	0.88	1.06	1.1	1.44	1.58	1.66	1.6	2.11	1.98	2.29	1.9	1.62	1.56	1.95	1.75	1.62	1.28	0.66	0.78	0.5	0.5	0.6	0.54	0.54	0.7	0.63	0.66
opfn0278	PF14_0071	hypothetical protein	1.08	1.07	1.26	1.11	1.02	0.88	0.81	0.69	0.84	0.85	0.95	1.03	1.22	0.94	1.11	0.94	1.29	1.13	1.33	1.28	1.3	1.32	1.68	1.31	1.25	1.15	1.47	1.2	1.27	1.14	1.19	0.95	1.03	0.88	1.06	0.74	0.62	0.79	0.57	0.75	0.86	1.05	0.88	1.18	1.23	1.2
n150_76	PF14_0088	hypothetical protein	0.42	0.47	0.4	0.41	0.33	0.34	0.27	0.28	0.19	0.35	0.26	0.24	0.45	0.33	0.44	0.39	0.6	0.63	0.48	0.75	0.65	0.86	1.06	1.53	1.57	1.79	1.86	2.03	2.27	2.2	1.68	1.75	1.57	1.24	1.3	0.87	0.69	0.79	0.53	0.53	0.49	0.56	0.57	0.65	0.75	0.55
n150_72	PF14_0089	hypothetical protein	0.81	0.92	0.69	0.57	0.49	0.65	0.34	0.43	0.31	0.4	0.25	0.29	0.45	0.26	0.33	0.29	0.46	0.46	0.44	0.75	0.53	0.95	1.25	1.25	1.56	1.34	1.46	1.43	1.49	1.31	1.3	1.64	1.88	1.89	1.93	1.68	1.25	1.36	0.92	0.89	0.97	1.11	0.91	1.02	1.13	0.82
n150_75	PF14_0089	hypothetical protein	0.75	0.77	0.5	0.46	0.4	0.45	0.21	0.3	0.18	0.19	0.16	0.12	0.21	0.17	0.26	0.21	0.37	0.36	0.42	0.71	0.59	0.9	1.26	1.33	1.55	1.49	1.5	1.58	1.9	1.31	1.73	1.62	2.26	2.06	1.97	1.74	1.21	1.48	0.94	0.99	0.73	1.02	0.8	0.99	1.03	0.9
n150_44	PF14_0105	hypothetical protein	0.58	0.57	0.48	0.52	0.33	0.29	0.14	0.22	0.23	0.18	0.1	0.12	0.13	0.14	0.15	0.14	0.2	0.18	0.28	0.34	0.58	0.51	0.82	1.13	1.31	1.39	1.56	1.81	1.79	2.5	2.33	2.47	2.23	1.82	1.81	1.18	0.97	 	0.57	0.62	0.57	0.52	0.69	0.31	0.43	0.49
n150_19	PF14_0112	POM1, putative	0.52	0.45	0.46	0.46	0.31	0.34	0.23	0.26	0.3	0.27	0.27	0.27	0.41	0.43	0.74	0.65	0.82	1.53	1.44	1.52	1.24	1.51	2.47	2.06	2.28	2.24	1.74	2.04	2.25	1.6	1.18	1	1.09	0.8	0.77	0.59	0.39	0.52	0.39	0.47	0.4	0.49	0.45	0.62	0.54	0.48
i17421_1	PF14_0114	GTP-binding protein, putative	0.8	0.88	1.11	0.88	1.11	0.69	0.93	1.13	0.73	1.2	0.85	0.91	1.18	0.76	0.74	0.68	0.95	0.72	0.69	0.72	0.65	0.92	1.32	1.05	1.12	0.94	1.08	1.07	0.87	0.87	0.76	0.63	0.76	0.88	0.91	0.67	0.6	0.92	0.65	0.7	1.11	1.31	0.89	0.91	0.9	1.11
n131_10	PF14_0132	ribosomal protein S9, putative	0.4	0.44	0.31	0.27	0.22	0.19	0.2	0.13	0.1	0.12	0.18	0.07	0.13	0.32	0.33	0.23	0.34	0.5	0.74	0.65	0.89	1	1.54	 	1.86	1.77	1.99	1.87	2.01	1.97	1.86	1.37	1.71	1.48	1.59	0.93	0.49	0.71	0.41	0.55	0.62	0.57	0.39	0.45	0.41	0.44
f32129_1	PF14_0133	ATP-dependent transporter, putative	0.64	0.71	0.78	0.79	0.58	0.52	0.46	0.84	0.48	0.57	0.42	0.56	0.74	0.52	0.61	0.62	0.71	0.87	0.85	0.82	0.94	1.01	1.34	1.2	1.08	1.64	1.52	1.9	2.15	1.57	1.51	1.21	1.11	1.31	1.07	0.77	0.78	0.79	0.7	0.68	0.58	0.61	0.63	0.71	0.72	0.65
n127_16	PF14_0166	lysine -- tRNA ligase, putative	0.29	0.32	0.36	0.29	0.28	 	 	0.28	 	0.41	0.65	0.66	1	0.88	1.38	1.33	1.61	1.64	1.88	2.6	1.87	2.06	2.19	1.49	1.85	1.8	1.95	1.68	1.66	1.31	1.16	0.99	0.83	0.92	0.92	0.6	0.48	1.02	0.38	0.39	0.32	0.31	0.5	0.53	0.62	0.48
n143_16	PF14_0198	glycine -- tRNA ligase, putative	0.85	0.82	1.29	1.54	1.59	1.68	1.42	1.54	1.8	1.79	1.89	1.84	2.34	1.69	2.13	1.62	1.69	1.94	1.62	1.75	1.53	1.16	1.53	1.05	1.02	1.24	1.15	1.02	0.94	0.89	0.65	0.56	0.43	0.41	0.39	0.41	0.39	0.44	0.28	0.46	 	0.46	0.76	0.94	1.03	0.89
n141_52	PF14_0211	hypothetical protein	0.73	0.75	0.49	0.63	0.37	0.27	0.24	0.23	0.26	0.15	0.12	0.09	0.11	0.09	0.14	0.1	0.18	0.2	0.24	0.34	0.37	0.34	0.75	0.67	0.8	1.06	1.13	1.56	1.96	2.25	2.38	2.43	2.41	2.37	2.53	1.91	1.81	1.53	0.83	0.98	0.77	0.71	0.89	0.82	0.81	0.75
n136_6	PF14_0249	hypothetical protein	0.61	0.54	0.59	0.34	0.37	0.33	0.39	0.45	0.27	0.52	0.23	0.35	0.64	0.44	0.53	0.5	0.63	0.72	0.94	0.91	0.86	1.22	1.62	1.4	1.74	1.4	1.88	1.81	1.67	1.26	1.3	1.16	1.49	1.85	1.72	1.49	0.99	0.96	0.61	0.7	0.69	0.78	0.62	0.72	0.72	0.82
n166_3	PF14_0270	ribosomal protein L15, putative	0.44	0.47	0.51	0.35	0.34	0.28	0.27	0.32	0.21	0.37	0.23	0.37	0.5	0.37	0.41	0.53	0.76	0.58	0.75	0.79	0.92	1.08	1.61	1.46	1.84	1.41	1.98	2	2.26	1.56	1.63	1.4	1.5	1.5	1.39	0.83	0.7	0.63	0.47	0.56	0.55	0.55	0.48	0.51	0.56	0.55
n138_48	PF14_0296	ribosomal protein L14, putative	0.95	0.97	1.05	1.08	1.04	1.52	1.34	1.82	2.59	2.64	2.24	2.13	2.48	1.85	1.81	1.62	1.47	1.21	1.54	1.75	1.24	1.38	1.07	1.28	1.14	0.96	1	0.64	0.65	0.56	0.81	0.55	0.51	0.35	0.4	0.33	0.26	0.23	0.21	0.26	0.42	0.63	0.51	0.37	0.5	0.49
n132_194	PF14_0318	hypothetical protein	0.43	0.43	0.29	0.24	0.24	0.23	0.14	0.28	0.2	0.28	0.2	0.33	0.56	0.51	0.7	0.78	1.19	1.16	1.15	1.65	1.39	2.18	1.98	2.15	2.26	2.22	1.83	1.47	1.43	1.43	0.86	0.98	1.2	0.91	0.82	0.72	0.46	0.5	0.39	0.37	0.37	0.4	0.34	0.35	0.32	0.41
n132_133	PF14_0342	hypothetical protein	0.6	1.06	1.17	1.43	1.08	1.41	1.22	1.81	0.98	2.11	1.6	1.6	1.75	1.28	1.07	1.31	1.37	1	1.19	1.02	0.96	1.26	1.16	1.33	1.33	1.11	1.36	1.2	1.23	0.71	0.82	0.76	0.88	0.81	0.94	0.69	0.41	0.55	0.43	0.51	0.68	0.92	0.7	0.85	0.99	0.86
n132_119	PF14_0348	ATP-dependent Clp protease proteolytic subunit, putative	0.54	0.6	0.46	0.49	0.28	0.24	0.26	0.32	0.34	0.39	0.32	0.25	0.32	0.39	0.58	0.48	0.75	0.91	1.2	1.71	1.36	1.79	2.47	1.88	2.14	2.35	1.74	2	1.93	1.67	1.28	1.4	1.27	0.84	1.03	0.63	0.42	0.45	0.27	0.28	0.36	0.32	0.53	0.5	0.48	0.4
n132_115	PF14_0351	hypothetical protein	0.64	0.74	 	0.7	0.49	0.35	 	0.34	0.29	0.31	0.28	0.19	0.27	 	0.25	0.19	0.18	0.47	0.46	0.65	0.53	0.61	1.3	1.21	1.55	1.8	1.76	2.16	2.64	2.45	1.78	1.83	1.7	1.6	1.66	1.08	0.98	1.22	0.66	0.69	0.68	0.63	0.82	0.92	0.79	0.58
n132_66	PF14_0369	hypothetical protein	0.83	0.75	0.68	0.82	0.47	0.44	0.33	0.31	0.34	0.23	0.22	0.16	0.17	0.21	0.18	0.13	0.18	0.3	0.22	0.33	0.42	0.46	0.65	0.86	0.94	1.26	1.32	1.64	1.7	2.53	2.55	2.75	2.75	2.56	2.29	1.99	1.52	1.43	0.98	1.08	1	0.91	1	0.64	0.79	0.77
n132_27	PF14_0381	delta-aminolevulinic acid dehydratase	0.33	0.36	0.3	0.2	0.29	 	0.17	0.22	0.19	0.29	0.41	0.48	0.64	0.8	1.08	1.08	1.31	1.62	1.73	2.06	2.26	1.65	1.97	2.23	2.04	1.62	1.71	1.77	1.43	1.4	1.16	0.7	0.68	0.59	0.56	0.4	0.26	0.44	0.37	0.32	0.36	0.31	0.35	0.35	0.36	0.35
opfn0246	PF14_0381	delta-aminolevulinic acid dehydratase	0.39	0.39	0.47	0.29	0.26	 	 	0.19	0.19	0.33	0.58	0.57	0.72	0.77	1.44	1.21	1.45	1.8	2.2	1.86	2.14	1.71	1.89	1.94	1.96	1.65	1.88	1.62	1.6	1.47	1.08	0.82	0.7	0.7	0.7	0.42	0.41	0.44	0.25	0.23	0.39	0.37	0.31	0.33	0.34	0.43
n128_56	PF14_0417	heat shock protein, putative	0.5	0.39	0.4	0.32	0.27	0.31	0.21	0.25	0.34	0.44	0.46	0.62	0.86	0.82	1.11	1.15	1.23	1.63	1.98	1.6	1.88	1.6	1.72	1.81	1.64	1.57	1.67	1.61	1.38	1.57	1.34	1.29	1.07	0.84	0.95	0.8	0.59	0.67	0.43	0.52	0.51	0.46	0.48	0.5	0.48	0.6
n128_4	PF14_0439	leucine aminopeptidase, putative	0.39	0.39	0.55	0.71	0.57	0.82	0.95	1.31	2.04	1.86	1.68	1.63	1.96	1.47	2.01	1.46	1.48	1.65	1.4	1.68	1.42	1.3	1.22	1.29	1.23	1.32	1.06	0.97	0.78	0.77	0.73	0.61	0.46	0.41	0.37	0.36	0.32	0.31	0.21	0.29	0.3	0.36	0.6	0.72	0.75	0.9
opfn0263	PF14_0439	leucine aminopeptidase, putative	0.41	0.42	0.45	0.71	0.61	0.94	1.03	1.27	2.23	1.96	1.67	1.68	2.33	1.64	1.94	1.66	1.72	1.86	1.57	1.87	1.82	1.29	1.6	1.31	1.22	1.56	1.14	1.14	1	0.81	0.75	0.65	0.5	0.45	0.38	0.37	0.33	0.34	0.26	0.44	0.4	0.35	0.71	0.9	0.99	0.99
n128_2	PF14_0440	hypothetical protein	2.02	1.59	0.97	1.37	0.82	1.03	0.86	0.78	1.22	1.12	1.17	1.06	1.17	0.9	1.15	0.93	1.16	1.12	1.65	1.33	1.21	1.04	1.5	0.93	0.76	0.86	0.6	0.51	0.46	0.45	0.47	0.61	0.68	0.79	0.76	0.69	1.23	1.45	1.26	2.43	2.64	2.48	2.17	2.27	2.71	2.26
n151_52	PF14_0447	hypothetical protein	0.71	0.7	0.74	0.7	0.59	0.77	0.44	0.58	0.66	0.67	0.7	0.55	0.6	0.51	0.84	0.56	0.82	0.86	1.06	1.24	1.24	1.03	1.09	1.2	1.3	1.3	1.13	1.31	1.25	1.66	1.47	1.29	1.27	1.23	1.32	0.94	0.65	0.56	0.52	0.64	0.56	0.47	0.62	0.63	0.61	0.59
n176_2	PF14_0470	hypothetical protein	0.77	0.94	0.95	1.5	1.4	1.81	1.33	1.77	1.79	2.11	1.93	1.92	2.03	1.65	1.62	1.65	1.69	1.45	1.92	1.92	1.9	1.44	1.64	1.59	1.17	0.99	0.84	0.62	0.62	0.39	0.51	0.41	0.47	0.34	0.38	0.29	0.35	0.34	0.35	0.41	0.47	0.52	0.79	1.14	1.03	1.05
n168_36	PF14_0517	peptidase, putative	0.72	0.59	0.54	0.74	0.61	0.64	0.72	0.9	1.21	1.48	1.36	1.39	2.09	1.81	1.97	1.91	2.02	2.35	2.3	2.14	2	1.7	1.99	1.31	1.03	1.12	1.1	0.81	0.69	0.66	0.58	0.46	0.4	0.36	0.41	0.36	0.32	0.34	0.33	0.43	0.4	0.41	0.49	0.47	0.44	0.61
n153_7	PF14_0533	hypothetical protein	0.53	0.56	0.59	0.64	0.5	0.35	0.35	0.27	0.25	0.35	0.24	0.21	0.29	0.45	0.46	0.25	0.36	0.58	0.54	0.58	0.74	0.68	1.14	1.13	1.24	1.67	1.76	2.13	2.25	1.82	1.78	1.7	1.5	1.62	1.73	1.29	0.84	0.89	0.57	0.78	0.85	0.88	0.73	0.76	0.79	0.53
n130_52	PF14_0543	hypothetical protein, conserved	0.79	0.74	0.69	1.2	0.82	0.83	0.9	1.03	1.7	1.45	1.27	1.36	1.58	1.08	1.18	1.04	0.96	1	0.91	0.99	0.94	0.69	0.99	0.77	0.84	1.14	1.09	1.25	1.36	1.69	1.52	1.7	1.49	1.38	1.22	1.11	1.22	1.02	0.73	0.85	0.65	0.57	0.87	1.07	0.99	0.86
opfn0271	PF14_0543	hypothetical protein, conserved	0.84	0.7	0.73	1.12	0.82	0.88	0.92	0.98	1.65	1.46	1.25	1.36	1.37	1.16	1.14	1.01	0.91	1.01	0.85	0.91	0.91	0.63	1.06	0.71	0.79	1.02	1.15	1.25	1.39	1.67	1.52	1.61	1.42	1.58	1.57	1.19	1.13	1.06	0.72	0.86	0.64	0.59	0.82	0.85	0.98	0.85
n130_19	PF14_0566	hypothetical protein	1.22	1.48	1.13	1.2	0.96	1.13	0.68	0.8	0.75	0.72	0.61	0.53	0.5	0.27	0.4	0.22	0.26	0.44	0.31	0.5	0.53	0.65	0.93	0.96	1.15	1.16	1.25	1.53	1.7	1.5	1.84	1.78	2.11	1.67	1.67	1.33	1.04	0.86	0.7	0.83	0.96	0.99	0.87	0.92	1.1	0.83
n134_73	PF14_0607	hypothetical protein	1.36	1.31	0.76	1	0.8	0.63	0.48	0.53	0.39	0.33	0.23	0.17	0.14	0.07	0.1	0.06	0.05	0.08	0.07	0.04	0.04	0.04	0.03	0.07	0.15	0.22	0.35	0.71	0.91	1.62	2.03	2.4	2.61	3.18	4.77	3.84	3.65	3.59	2.45	2.24	1.6	1.52	1.57	1.13	1.35	1.18
n134_43	PF14_0616	hypothetical protein, conserved	1	0.97	1.42	1.22	1.38	1.57	1.33	1.9	1.75	1.98	1.52	1.6	1.98	1.51	1.44	1.62	1.55	1.62	1.47	1.28	1.32	1.07	0.9	1.05	0.94	0.7	0.77	 	0.6	0.68	0.8	0.59	0.66	0.88	0.9	0.77	0.86	0.91	0.66	0.81	0.81	0.76	0.8	0.93	0.87	0.81
n135_7	PF14_0641	1-deoxy-D-xylulose 5-phosphate reductoisomerase	0.53	0.51	0.45	0.51	0.31	0.24	0.21	0.23	0.19	0.16	0.42	0.13	0.2	0.2	0.37	0.21	0.42	0.86	0.72	0.92	0.85	0.86	1.67	1.44	1.45	1.92	1.74	1.88	2.13	2.2	1.81	1.65	1.48	1.2	1.22	0.72	0.61	0.67	0.4	0.53	0.39	0.41	0.47	 	0.51	0.46
n135_6	PF14_0642	hypothetical protein	0.77	0.74	0.62	0.72	0.7	0.55	0.49	0.57	0.74	0.59	0.6	0.64	0.65	0.54	0.67	0.51	0.67	0.74	0.81	0.81	0.84	0.82	1.29	1.22	1.24	1.43	1.65	1.75	1.97	1.89	1.98	1.56	1.76	1.58	1.61	1.03	0.86	0.74	0.58	0.67	0.6	0.67	0.61	0.64	0.63	0.66
n137_7	PF14_0658	translation initiation factor EF-1, putative	0.43	0.55	0.44	0.66	0.4	0.42	0.43	0.55	0.72	0.74	0.79	0.84	0.94	0.78	0.89	0.93	1.02	0.95	1.1	1.3	1.07	1.24	1.6	1.43	1.47	1.68	1.37	1.48	1.83	 	1.45	1.38	1.4	0.98	1.13	0.67	0.59	0.49	0.33	0.45	0.42	0.45	0.51	0.57	0.55	0.52
n133_36	PF14_0691	hypothetical protein	1.63	1.4	1.07	1.71	0.94	1.2	1.07	1.26	1.62	1.31	1.19	0.89	1.08	0.94	0.87	0.9	0.89	0.72	0.82	0.83	0.88	0.7	0.65	0.75	0.74	0.84	0.74	0.83	0.78	0.98	1.16	1.34	1.49	1.5	1.1	1.11	1.65	1.58	1.24	2	1.72	1.53	1.58	1.49	1.41	1.44
n133_39	PF14_0691	hypothetical protein	1.69	1.51	1.24	1.61	1.17	1.51	1.17	1.63	1.71	1.56	1.19	0.97	1.01	0.94	0.95	0.98	0.97	0.74	0.84	0.91	0.93	0.92	0.64	0.93	0.9	0.75	0.77	0.73	0.64	0.92	1.32	1.5	1.5	1.53	1.47	1.33	1.74	1.68	1.27	1.8	2.32	1.66	1.51	0.95	1.28	1.22
m3777_1	PF14_0695	DNA-directed RNA polymerase, alpha subunit, truncated, putative	1.06	1	0.67	0.5	0.47	0.34	0.22	0.32	0.22	0.27	0.28	0.17	0.18	0.18	0.46	0.29	0.34	0.65	0.92	0.78	0.92	1.31	1.6	1.37	1.02	1.51	1.77	1.53	1.64	1.26	1.48	1.22	1.67	1.7	1.72	1.22	1.43	1.68	1.21	1.45	0.89	0.97	0.8	0.53	0.71	0.47
n147_10	PF14_0712	hypothetical protein	2.54	2.14	2.41	2.51	2.8	2.42	1.92	2.34	2.9	2.4	1.74	2.3	1.99	1.24	1.37	0.87	0.66	0.9	0.51	0.48	0.33	0.29	0.42	0.26	0.32	0.25	0.24	0.24	0.34	0.35	0.24	0.36	0.33	0.49	0.58	0.48	0.85	1.12	1.94	1.73	3.06	2.65	2.83	2.69	3.05	1.68
n147_13	PF14_0712	hypothetical protein	1.55	0.99	1.57	1.06	1.65	1.06	1.14	1.39	2.24	1.37	0.97	1.61	1.06	0.91	1.2	0.81	0.57	1.09	0.59	0.47	0.44	0.45	0.32	0.4	0.38	0.5	0.37	0.51	0.61	0.75	1.08	0.81	0.79	1.1	1.06	1.56	1.52	1.76	1.54	1.44	1.64	1.57	1.08	0.53	0.85	0.82
n139_5	PF14_0757	hypothetical protein	0.91	0.44	0.88	0.5	0.9	0.67	0.69	0.76	1.32	0.7	0.72	1.26	0.6	0.74	1.13	0.73	0.57	0.89	0.54	0.51	0.73	0.49	0.45	0.49	0.54	0.5	0.6	0.58	0.74	0.61	1.16	0.57	0.82	1.33	1.04	1.11	1.57	1.15	1.27	1.06	0.82	1.16	0.56	0.51	0.63	0.75
a11025_2	PFA0225w	LytB protein	0.88	0.72	0.77	0.44	0.4	0.44	0.37	0.43	0.36	0.47	0.43	0.49	0.72	0.65	0.67	0.72	0.88	1.13	1.02	1.18	1.3	1.45	1.66	1.51	1.62	1.52	1.49	1.37	1.56	1.09	1.17	0.89	1.06	0.85	0.92	0.87	0.87	0.88	0.79	0.96	1	1.02	1.24	1.31	1.72	1.39
a1700_6	PFA0340w	hypothetical protein	0.59	0.58	0.56	0.53	0.43	0.47	0.27	0.36	0.27	0.32	0.46	0.3	0.35	0.38	0.54	0.38	0.57	0.54	0.69	0.86	1.06	1.04	1.57	1.6	1.86	1.66	1.92	2.25	2.03	1.5	1.5	1.25	1.46	1.16	1.09	0.96	0.8	0.71	0.51	0.59	0.8	0.75	0.63	1.03	0.79	0.74
a3310_15	PFA0485w	hypothetical protein	0.73	0.53	0.57	0.5	0.33	0.33	0.29	0.36	0.34	0.35	0.31	0.23	0.37	0.3	0.5	0.36	0.57	0.72	0.6	0.77	0.58	0.72	0.78	1.14	1.47	1.52	1.59	1.91	2.12	1.64	1.89	2.1	1.96	2.03	1.51	1.29	1.02	1	0.72	0.68	0.87	0.67	0.85	0.7	0.87	0.76
a14801_2	PFA0580c	TatD-like deoxyribonuclease, putative	0.52	0.48	0.66	0.71	0.74	0.86	0.66	0.83	0.96	1.11	1.03	1.09	1.31	0.98	1.25	1.11	1.25	1.17	1.33	1.52	1.61	1.34	1.8	1.76	1.75	1.77	1.36	1.43	1.39	1.19	1.16	0.76	0.81	0.63	0.61	0.64	0.52	0.58	0.41	0.39	0.59	0.53	0.52	0.73	0.58	0.53
b70	PFB0120w	hypothetical protein	2.24	2.13	2.04	2.11	2.08	2.07	1.98	2.45	3.01	2.93	2.11	2.27	2.56	1.4	1.26	0.95	0.71	0.64	0.43	0.34	0.23	0.16	0.12	0.08	0.06	0.06	0.05	0.03	0.04	0.06	0.12	0.19	0.29	0.6	0.63	0.67	1.48	1.56	2.18	4.17	5.2	4.46	4.45	4.46	4.28	3.45
b117	PFB0194w	hypothetical protein	1.98	1.61	1.29	1.31	1.02	1.02	0.86	1.16	1.25	1.4	1.12	1.25	1.45	0.99	1.02	1.02	0.96	0.88	0.86	0.84	0.87	0.69	0.77	0.66	0.7	0.63	0.66	0.58	0.65	0.64	0.88	0.79	1.01	1.33	1.32	1.2	1.73	1.89	2.57	3.47	2.74	2.62	1.79	1.62	1.67	1.25
b119	PFB0194w	hypothetical protein	2.05	1.62	1.4	1.02	1.46	1.18	0.87	1.33	0.92	1.47	0.91	1.48	1.58	1.16	0.86	1.03	1.04	0.93	0.89	0.81	0.75	1.01	0.84	0.8	0.85	0.53	0.48	0.55	0.55	0.47	0.89	0.76	1.07	1.37	1.2	1.21	1.45	2.24	2.48	3.24	2.51	3.58	1.43	0.77	0.95	0.82
b122	PFB0205c	hypothetical protein	0.74	0.64	0.62	0.53	0.51	0.63	0.51	0.68	0.5	0.8	0.68	0.86	1.22	0.91	1.24	1.32	1.59	1.66	1.72	2	1.69	2.03	2.08	1.8	1.43	1.9	1.37	1.31	1.21	0.84	0.85	0.75	0.75	0.63	0.67	0.53	0.36	0.75	0.5	0.71	0.84	0.77	1.08	1.28	1.46	1.02
b171	PFB0270w	hypothetical protein, conserved	1.35	1.4	1.26	1.16	1.07	1.2	0.95	1.1	1.22	1.44	1.51	1.07	1.28	1	1.33	0.98	1.22	1.16	1.48	1.84	1.54	1.2	1.48	1.18	1.21	1.2	1.02	0.93	0.9	0.71	0.81	0.76	0.88	0.69	0.8	0.57	0.9	0.94	0.81	1.09	1.3	1.39	1.3	1.39	1.16	0.78
b172	PFB0270w	hypothetical protein, conserved	1.43	1.27	1.57	1.5	0.99	1.2	1.22	1.15	1.47	1.47	1.69	1.09	1.37	1.66	1.32	1.11	1.5	1.47	1.48	1.94	1.5	1.49	1.66	1.25	1.19	1.51	1.22	1	1.07	0.75	 	0.86	0.82	0.83	0.86	0.71	0.84	0.92	0.93	1.16	1.61	1.54	1.41	1.33	1.59	1.07
b270	PFB0385w	acyl carrier protein, putative	0.68	0.75	0.55	0.53	0.33	0.41	0.26	0.25	0.17	0.2	0.4	0.16	0.24	0.36	0.64	0.37	0.58	0.89	1.07	1.17	1.04	1.17	1.52	1.95	1.7	1.44	1.49	1.55	1.54	1.74	1.99	1.79	1.61	1.51	1.55	1	0.8	0.84	0.58	0.63	0.72	0.73	0.65	0.42	0.49	0.41
b272	PFB0390w	ribosome releasing factor, putative	0.38	0.48	0.37	0.35	0.27	0.25	0.12	0.18	0.1	0.17	0.21	0.25	0.41	0.27	0.49	0.45	0.73	0.77	1.06	1.08	1.17	1.38	2	1.76	2.32	1.56	1.89	1.96	2.1	1.27	1.3	0.92	1.31	 	1.16	0.76	0.55	0.58	0.36	0.5	0.49	0.49	0.38	0.63	0.54	0.39
b277	PFB0395w	hypothetical protein	0.79	0.95	1.14	1.62	1.18	1.64	1.39	2.16	2.22	2.42	2.13	1.89	1.92	1.41	1.49	1.23	1.45	1.15	1.57	1.42	1.23	1.4	1.27	1.43	1.21	1.29	1.09	1	1.11	0.82	0.9	0.84	0.79	0.62	0.78	0.56	0.5	0.44	0.32	0.44	0.63	0.53	0.64	0.81	0.85	0.81
opfb0680	PFB0395w	hypothetical protein	0.73	1.06	1.18	1.3	1.37	2.04	1.45	2.32	2.09	2.69	2.13	1.8	1.87	1.62	1.65	1.68	1.63	1.33	1.37	1.36	1.61	1.65	1.15	1.63	1.51	1.1	1.04	0.92	0.96	0.91	0.95	0.83	0.92	0.68	0.76	0.6	0.43	0.44	0.39	0.42	0.57	0.58	0.64	0.64	0.71	0.79
b295	PFB0420w	2C-methyl-D-erythritol 2,4-cyclodiphosphate synthase	0.37	0.36	0.46	0.36	0.3	0.4	0.35	0.42	0.53	0.6	0.74	0.62	0.88	0.78	1.01	0.98	1.05	1.07	1.28	1.67	1.49	1.4	2.11	1.68	1.65	1.65	1.86	1.61	1.65	1.33	1.4	0.94	0.91	0.84	0.85	0.59	0.54	0.54	0.36	0.45	0.47	0.45	0.47	0.54	0.52	0.46
opfb0676	PFB0420w	2C-methyl-D-erythritol 2,4-cyclodiphosphate synthase	0.35	0.33	0.41	0.36	0.24	0.26	0.3	0.43	0.52	0.63	0.58	0.69	0.96	0.84	1.04	0.99	1.16	1.69	1.38	2.21	1.8	1.55	2.41	1.78	1.96	1.94	1.58	1.86	2.04	1.14	1.25	0.91	0.97	0.68	0.65	0.53	0.41	0.51	0.28	0.41	0.38	0.36	0.35	0.57	0.49	0.55
b342	PFB0485c	hypothetical protein	2.95	3.29	3.17	3.38	2.21	2.47	2.63	2.87	2.74	2.59	1.94	1.57	1.57	1.23	1.09	1.1	0.88	0.91	0.84	0.64	0.75	0.63	0.54	0.53	0.42	0.4	0.32	0.21	0.22	0.25	0.33	0.3	0.3	0.34	0.47	0.41	0.77	0.76	0.97	1.18	2.19	1.99	2.25	1.93	2.43	2.35
b351	PFB0505c	beta-ketoacyl-acyl carrier protein synthase III precursor, putative	0.86	1.09	 	0.97	1.34	1.09	0.79	1.75	1.07	1.84	1.12	1.45	1.27	0.93	1.13	1.16	1.14	0.91	1.05	0.85	0.98	1.37	1.08	1.23	1.15	1.11	1.1	1.32	1.3	0.89	1.07	0.85	0.72	0.83	0.83	0.69	0.69	1.11	0.76	0.84	0.99	1.01	0.88	1.07	0.96	0.95
b374	PFB0545c	ribosomal protein L7/L12, putative	0.84	0.91	0.92	0.87	0.84	1.07	0.72	0.94	1.07	1.07	1.08	1.37	1.74	1.13	1.52	1.25	1.7	1.56	1.95	2.19	1.98	1.86	2.19	1.91	1.81	1.41	1.34	1.11	1.05	0.69	0.64	0.54	0.51	0.43	0.57	0.42	0.38	0.44	0.42	0.42	0.68	0.67	0.59	0.85	0.84	0.79
b387	PFB0570w	hypothetical protein	3.57	2.38	1.3	1.28	0.79	0.64	0.63	0.63	0.7	0.44	0.34	0.35	0.32	0.14	0.19	0.09	0.08	0.15	0.05	0.09	0.06	0.08	0.07	0.07	0.08	0.13	0.11	0.13	0.25	0.46	0.81	1.05	1.51	2.2	1.87	1.77	3.36	3.75	4.93	6.75	4.57	4.62	2.68	2.1	2.97	1.99
b397	PFB0600c	hypothetical protein	0.4	0.37	0.34	0.32	0.27	0.29	0.16	0.18	0.14	0.2	0.28	0.25	0.41	0.46	0.81	0.63	0.91	1.05	1.39	1.69	1.93	1.76	2.29	2.05	2.34	2.45	1.92	1.84	2	1.35	1.3	1.03	1.06	0.7	0.79	0.72	0.58	0.5	0.36	0.48	0.49	0.4	0.34	0.42	0.41	0.33
b453	PFB0675w	hypothetical protein	2.94	2.29	2.01	2.82	2.23	1.92	1.85	2.06	2.65	2.16	1.73	2.05	1.73	1.55	1.97	1.28	1.05	1.36	1.22	0.98	0.97	0.6	0.5	0.42	0.38	0.38	0.27	0.23	0.23	0.36	0.35	0.52	0.63	0.85	 	0.73	1.32	1.52	1.72	2.57	2.53	2.48	2.31	1.36	1.55	1.56
b456	PFB0680w	hypothetical protein	1.31	1.24	0.76	0.68	0.73	0.65	0.41	0.5	0.3	0.33	0.18	0.16	0.18	0.09	0.19	0.04	0.04	0.22	0.03	 	0.02	0.04	0.04	0.06	0.15	0.25	0.38	0.83	1.2	1.67	1.36	1.88	2.5	2.98	3.95	4.21	3.6	3.99	3.05	2.95	1.7	1.78	1.75	1.77	1.52	1.29
b457	PFB0680w	hypothetical protein	1.17	0.99	0.69	0.72	0.61	0.65	0.42	0.39	0.32	0.23	0.22	0.15	0.18	0.18	0.21	0.05	0.05	0.34	0.05	0.08	0.04	0.05	0.07	0.08	0.17	0.35	0.43	1	1.32	1.82	1.28	2.11	2.52	3.02	3.39	3.51	3.55	3.54	2.46	3.1	1.79	1.78	1.73	1.96	2	1.41
b458	PFB0685c	acyl-CoA synthetase	0.73	0.59	0.71	0.45	0.57	0.46	0.33	0.28	0.19	0.24	0.46	0.17	0.32	0.53	0.61	0.25	0.33	0.87	0.68	0.78	0.84	0.88	1.72	1.49	1.78	1.55	1.64	1.95	2.33	1.62	1.63	1.24	1.36	1.08	1.24	0.94	0.66	0.9	0.67	0.71	0.76	0.67	0.62	1.09	0.74	0.75
b543	PFB0855c	hypothetical protein	0.96	0.99	0.76	0.71	0.72	0.83	0.34	0.37	0.36	0.44	0.49	0.56	0.71	0.58	0.88	0.7	0.93	1.05	1.3	1.53	1.35	1.44	2	1.69	1.73	1.69	1.62	1.55	1.5	1.23	1.17	0.89	1	0.9	0.83	0.74	0.67	0.68	0.62	0.74	0.81	0.79	0.75	0.9	0.74	0.64
b560	PFB0890c	pseudouridine synthetase, putative	0.42	0.43	0.39	0.42	0.17	 	0.34	0.24	0.2	0.19	0.42	0.25	0.45	 	0.65	0.58	0.76	 	0.8	1.43	1.31	1.26	1.62	1.63	1.89	1.48	1.73	1.79	1.86	1.38	1.47	1.23	1.3	1.05	1.07	0.86	0.74	0.69	0.57	0.76	0.71	0.68	0.59	0.85	0.9	0.54
b576	PFB0921c	hypothetical protein	0.79	1.14	0.98	1	0.81	0.84	0.81	1.3	1.25	1.95	1.91	1.98	2.86	2.06	2.15	3.1	3.52	2.09	2.96	3	2.45	2.36	1.55	1.37	1.2	0.94	0.71	0.52	0.5	0.32	0.49	0.35	0.32	0.27	0.33	0.26	0.32	0.37	0.31	0.58	0.71	0.8	0.7	0.68	1.09	0.75
b577	PFB0923c	hypothetical protein	0.33	0.37	0.34	0.43	0.31	0.31	0.52	1.02	1.55	2.18	2.32	2.71	3.25	2.57	2.76	2.86	3.22	2.88	2.45	1.9	1.27	1.03	0.83	0.7	0.53	0.58	0.5	0.48	0.51	0.4	0.38	0.4	0.29	0.31	0.37	0.28	0.27	0.29	0.32	0.3	0.36	0.36	0.41	0.52	0.58	0.55
b587	PFB0930w	hypothetical protein	0.54	0.65	0.64	1.03	0.61	0.59	0.8	1.08	1.73	1.85	2.02	2.15	2.62	2.17	2.54	2.67	2.39	2.91	1.88	1.65	1.43	1.13	1.1	0.94	0.73	0.93	0.77	0.74	0.66	0.37	0.53	0.53	0.41	0.45	0.44	0.41	0.4	0.45	0.39	0.42	0.5	0.48	0.51	0.81	0.72	0.63
c40	PFC0065c	possable Alpha/Beta hydrolase protein	2.03	1.75	1.29	1.29	1.2	1.13	1.47	1.53	2.02	2.19	2.38	1.72	2.28	1.85	1.54	1.79	1.63	1.25	2.35	1.34	1.08	1.22	0.91	1.13	0.8	0.8	0.58	0.43	0.49	0.7	0.5	0.63	0.77	1.04	0.83	0.79	0.77	1.1	0.93	1.82	2.45	2.48	2.18	0.77	1.07	0.88
c43	PFC0075c	hypothetical protein	1.34	1.44	1.55	3.02	2.53	2	2.2	2.84	3.08	2.69	2.19	2.17	2.35	1.45	1.35	1.2	1.07	0.92	0.97	0.88	 	 	0.95	0.93	0.75	0.83	0.68	0.6	0.73	0.68	0.7	0.6	0.64	0.43	0.52	0.51	0.61	0.57	0.41	0.5	0.78	0.78	1.23	1.72	1.47	1.23
c46	PFC0080c	hypothetical protein	1.83	2	2.16	2.71	2.08	2.26	2.28	2.61	2.46	2.96	2.48	2.43	3.14	2.02	1.99	1.95	1.86	1.7	1.68	1.51	1.29	0.96	0.72	0.52	0.43	0.36	0.29	0.2	0.16	0.15	0.12	0.12	0.1	0.13	0.2	0.26	0.28	0.35	0.31	0.45	0.84	0.98	1.18	1.69	1.86	1.48
c83	PFC0125w	ABC transporter, putative	0.38	0.42	0.33	0.24	0.24	0.25	0.19	0.19	0.11	0.13	0.22	0.16	0.38	0.45	0.71	0.65	1.11	1.04	1.19	1.77	1.75	2.16	2.42	2.48	2.55	2.09	1.94	1.81	1.85	1.25	1.14	1.01	1.04	0.82	0.82	0.69	0.4	0.61	0.42	0.53	0.52	0.44	0.49	0.56	0.49	0.43
c143	PFC0225c	elongation factor (EF-TS), putative	0.83	0.7	 	0.87	0.66	 	0.7	0.79	1.16	1.04	1.21	0.97	1.12	1.14	1.16	1.01	0.98	1.14	1.03	1.15	1.07	0.84	1.02	1.09	1.18	1.21	1.31	1.42	1.35	1.31	1.21	1.07	1.14	1.03	1.16	0.98	0.58	0.92	0.71	0.96	 	1.06	1.02	1.1	0.98	0.83
c154	PFC0241w	hypothetical protein	0.99	0.99	1.03	0.89	0.53	0.83	0.63	1.01	0.84	0.82	0.77	0.45	0.47	0.5	0.73	0.25	0.54	0.82	0.63	0.71	0.59	0.63	1.05	0.97	1.29	1.38	1.12	1.56	1.6	1.23	1.5	1.15	1.49	1.33	1.31	0.88	1.07	0.91	0.94	1.05	1.04	1.05	0.95	1.34	0.94	0.92
c156	PFC0250c	AP endonuclease (DNA-(apurinic or apyrimidinic site) lyase), putative	0.58	0.53	0.59	0.47	0.35	0.41	0.27	0.23	0.22	 	0.28	0.11	0.16	0.25	0.32	0.19	0.27	0.4	0.39	0.61	0.62	0.65	1	1.22	1.32	1.57	1.65	1.71	1.96	1.98	2.42	1.86	2.11	2.08	2.03	1.57	1.23	1.08	0.69	0.84	0.84	0.85	0.75	0.66	0.7	0.56
c199	PFC0310c	ATP-dependent CLP protease, putative	0.59	0.57	0.49	0.49	0.3	0.34	0.24	0.23	0.29	0.22	0.25	0.24	0.31	0.29	0.55	0.4	0.55	0.64	0.77	0.81	1.05	0.98	1.57	1.33	1.51	1.6	1.55	1.9	2.05	1.82	2.3	1.68	1.64	1.29	1.41	1.05	1.21	1.01	0.59	0.73	0.68	0.58	0.6	0.76	0.8	0.62
c227	PFC0330w	PDZ domain protein, putative	0.71	0.64	0.93	0.91	0.91	0.97	0.85	1.14	1.28	1.36	1.67	1.45	1.52	1.27	1.32	0.96	0.99	1.08	1.03	1.08	1.11	0.87	1.29	1.09	1.2	1.43	1.22	1.35	1.5	1.43	1.09	0.99	0.9	0.71	0.72	0.69	0.59	0.6	0.51	0.52	0.62	0.54	0.81	1.08	1.04	0.81
c283	PFC0435w	hypothetical protein	0.51	0.44	0.57	0.36	0.34	0.26	0.16	0.2	0.11	0.15	0.1	0.1	0.1	0.08	0.09	0.05	0.06	0.09	0.1	0.11	0.16	0.28	0.65	0.79	1.15	1.24	1.71	1.84	2.49	2.41	2.04	2.12	2.51	2.23	2.27	1.59	0.82	1.06	0.77	0.71	0.69	0.62	0.58	0.63	0.67	0.55
c289	PFC0450w	hypothetical protein	1.46	1.33	1.42	1.49	1.38	1.54	1.24	1.44	1.48	1.45	1.36	1.34	1.04	1.26	1.13	1.09	1.03	1.05	1.1	0.91	1.13	1.04	0.59	1.07	0.85	0.79	0.67	0.68	0.62	0.83	0.98	0.88	0.93	0.85	0.87	0.78	0.77	0.98	0.88	1.03	1.5	1.32	1.04	0.45	0.68	0.73
c302	PFC0470w	valine -- tRNA ligase, putative	0.78	0.86	0.96	0.92	1.01	1.22	0.99	1	1.1	1.43	1.43	1.45	1.8	1.06	1.3	1.54	1.6	0.95	1.17	1.36	1.21	1.88	0.81	1.23	0.8	1.08	1.02	1.06	0.84	0.7	0.83	0.74	0.52	0.5	0.68	0.68	0.6	0.67	0.42	0.72	1.51	1.14	1.51	1.3	1.11	1.15
c373	PFC0555c	hypothetical protein	0.67	0.68	1.2	0.6	0.94	1.01	0.5	0.82	0.52	0.82	0.95	0.91	0.87	0.92	1.05	0.83	0.85	1.02	1.32	0.97	0.94	2.14	1.37	2.03	1.39	1.22	1.17	1.08	1.02	0.93	1.39	0.95	1.28	1.14	1.08	1.23	1.1	1.03	0.57	0.69	1.02	0.81	0.89	0.86	0.59	1.11
c394	PFC0575w	hypothetical protein	0.39	0.4	0.36	0.27	0.28	0.23	0.24	0.16	0.11	0.21	0.39	0.23	0.47	0.51	0.77	0.65	1	1.15	1.41	1.53	1.18	1.75	2.43	1.89	1.85	2	1.89	1.74	1.72	1.43	1.34	0.9	1.17	1.09	1.03	0.79	0.51	0.59	0.42	0.47	0.6	0.48	0.42	0.46	0.37	0.37
c418	PFC0590c	hypothetical protein	0.94	0.84	1.11	0.96	1.34	1.4	1.06	1.47	1.05	1.41	1.33	1.05	1.51	0.97	0.99	0.74	0.89	0.72	0.7	0.69	0.97	1.18	1.43	1.56	1.57	1.29	1.36	1.75	1.15	0.77	0.86	0.64	0.8	0.82	0.78	0.68	 	0.65	0.59	0.77	0.98	1.06	0.95	1.37	1.18	1.2
c419	PFC0590c	hypothetical protein	0.46	0.5	0.36	0.4	0.31	0.27	0.22	0.3	0.19	0.27	0.38	0.19	0.25	0.26	0.41	0.3	0.46	0.58	0.85	1.18	1.33	1.55	2.2	2.36	2.56	2.27	2.11	1.87	2.03	1.34	1.34	1.16	1.28	1.16	1.11	0.75	0.65	0.6	0.43	0.51	0.59	0.59	0.45	0.63	0.5	0.7
opfc0773	PFC0590c	hypothetical protein	0.54	0.57	0.41	0.39	0.24	0.32	0.18	0.22	0.15	0.21	0.15	0.21	0.31	0.27	0.42	0.53	0.93	0.59	1.24	1.65	1.66	2.17	2.7	2.91	2.67	2.48	2.21	2.06	2.18	1.46	1.24	1.17	1.25	0.98	0.78	0.81	0.57	0.62	0.43	0.59	0.46	0.48	0.49	0.61	0.58	0.53
c441	PFC0670c	hypothetical protein	0.46	0.37	0.33	0.31	0.23	0.18	0.17	0.16	0.23	0.23	0.23	0.24	0.44	0.37	0.6	0.56	0.58	0.87	0.84	0.99	0.99	1.03	1.49	1.53	1.53	1.84	1.89	1.63	1.75	2.37	2.44	1.99	1.82	1.38	1.24	0.95	0.59	0.73	0.58	0.57	0.51	0.47	0.38	0.37	0.29	0.35
c470	PFC0715c	hypothetical protein	0.51	0.41	0.68	0.45	0.48	0.39	0.47	0.44	0.39	0.37	0.37	0.41	0.43	0.63	0.81	0.58	0.77	0.95	1.15	1.01	1.55	1.28	1.69	1.86	2.03	1.46	1.43	1.84	1.23	1.01	1.08	0.85	0.85	0.96	0.92	0.76	0.68	0.88	0.76	0.59	0.67	0.62	0.5	0.47	0.51	0.6
c528	PFC0810c	hypothetical protein	1.3	1.22	1.75	1.86	1.99	1.87	1.45	1.83	1.47	1.86	1.5	1.5	1.58	1.19	0.81	1.03	1.27	0.9	0.84	0.81	0.84	0.8	0.85	0.92	0.91	1	0.95	1.13	1	1.28	1.06	0.96	1.02	0.97	0.94	0.9	0.65	0.78	0.5	0.63	0.82	0.83	1.04	1.02	0.97	1.04
c559	PFC0845c	ubiquitin--protein ligase, putative	0.54	0.55	0.59	0.61	0.5	0.59	0.43	0.52	0.51	0.68	0.72	0.78	0.93	0.73	1.13	0.74	0.86	1.22	1.32	1.37	1.06	1.11	1.5	1.23	1.39	1.57	1.31	1.47	1.63	1.45	1.32	1.05	1.09	0.96	1.06	0.8	0.7	0.64	0.45	0.57	0.49	0.48	0.52	0.71	0.64	0.47
c563	PFC0850c	hypothetical protein	0.66	0.88	1.13	1.46	1.49	1.87	1.35	1.7	1.02	1.84	1.5	1.3	1.54	1.3	1.26	1.28	1.74	1.23	1.56	1.63	1.63	1.68	1.7	1.71	1.56	1.47	1.43	1.12	1.02	0.84	0.62	0.57	0.55	0.58	0.59	0.5	0.32	0.48	0.32	0.45	0.62	0.68	0.73	0.85	0.78	0.8
c614	PFC0925w	hypothetical protein	0.54	0.61	0.7	0.55	0.96	0.9	0.8	1.44	0.62	1.68	1.13	1.75	2.11	1.11	1.06	1.29	1.3	1.03	1.15	1.05	1.34	1.41	1.36	1.35	1.56	0.99	1.45	1.15	1.16	0.7	0.78	0.57	0.75	0.78	0.74	0.64	0.49	0.6	0.54	0.54	0.66	0.73	0.61	1.08	0.94	0.87
d42243_39	PFD0075w	hypothetical protein, conserved in P. falciparum	0.34	0.61	0.32	0.78	0.39	0.37	0.35	0.53	0.77	0.9	1.11	1.14	1.71	1.76	2.51	2.33	2.72	2.99	2.97	3.81	2.2	2.38	1.9	1.79	1.15	1.19	0.82	0.54	0.44	0.38	0.39	0.35	0.35	0.32	0.39	0.35	0.31	0.26	0.24	0.25	0.33	0.33	0.33	0.32	0.28	0.27
d6287_63	PFD0210c	hypothetical protein	0.7	0.81	1.12	0.84	1.41	1.26	1.1	1.56	0.99	1.89	1.24	1.47	1.73	1.21	1.1	1.18	1.15	1.01	0.91	0.85	0.88	1.23	0.87	1.21	1.3	0.9	1.04	1.03	0.86	0.7	0.86	0.72	0.92	0.88	0.87	0.73	0.37	0.54	0.37	0.43	0.47	0.65	0.57	0.46	0.49	0.64
d49176_6	PFD0230c	protease, putative	1.5	1.42	0.74	0.73	0.67	0.61	0.41	0.46	0.31	0.34	0.22	0.18	0.19	0.11	0.11	0.07	0.06	0.1	0.06	0.06	0.04	0.05	0.05	0.1	0.17	0.23	0.42	0.71	0.94	1.12	1.51	1.79	2.64	3.6	3.99	3.28	3.46	4.1	3.42	2.8	1.91	2.06	1.36	1.48	1.43	1.41
d49176_7	PFD0230c	protease, putative	1.74	1.13	0.85	0.74	0.68	0.55	0.43	0.47	0.48	0.3	0.21	0.21	0.2	0.09	0.15	0.05	0.06	0.13	0.03	0.08	0.03	0.04	0.06	0.06	0.12	0.23	0.38	0.66	0.96	1.32	1.75	2.09	2.76	3.1	3.26	3.47	4.19	4.57	3.42	3.01	1.85	1.84	1.37	1.43	1.5	1.21
opfblob0035	PFD0430c	hypothetical protein	0.92	0.43	0.99	0.47	0.76	0.44	0.66	0.59	1.33	0.52	0.54	1	0.48	0.62	0.89	0.55	0.43	0.81	0.66	0.41	0.51	0.43	0.31	0.47	0.37	0.5	0.42	0.51	0.57	0.76	1.38	0.71	0.81	1.27	0.98	1.07	1.65	1.52	1.17	0.81	0.84	1.04	0.56	0.37	0.47	0.56
d17715_51	PFD0465w	DNAJ homologue	0.62	0.62	0.82	0.64	1.09	1.09	0.71	1.25	0.55	1.53	1.16	1.59	2.1	1.38	1.04	1.7	2.25	1.3	1.54	1.59	1.69	1.44	1.81	1.57	1.63	1.02	1.07	 	0.81	0.44	0.45	0.48	0.4	0.5	0.48	0.56	0.55	0.43	0.5	0.37	0.56	0.61	0.52	0.78	0.66	0.71
opfd66964	PFD0465w	DNAJ homologue	0.73	0.93	0.93	0.94	1.32	0.89	0.76	1.18	0.71	1.68	1.08	1.65	1.88	1.43	1.39	1.6	1.8	1.41	1.63	1.55	1.59	2.38	1.81	1.63	1.42	1.11	1.06	0.81	0.76	0.59	0.59	0.57	0.64	0.68	0.72	0.58	0.45	0.61	0.44	0.4	0.45	0.73	0.45	0.86	0.66	0.7
d17715_27	PFD0530c	hypothetical protein	1.64	1.78	0.96	0.87	0.68	0.71	0.48	0.55	0.4	0.38	0.36	0.28	0.32	0.31	0.33	0.34	0.4	0.36	0.39	0.41	0.49	0.61	0.62	0.73	0.87	0.93	1.06	0.91	1.11	1.31	1.36	1.39	2.09	2.31	2.55	1.93	2.05	2.51	2.12	2.42	1.7	1.67	1.31	1.03	1.28	0.95
d17715_20	PFD0555c	hypothetical protein	0.42	0.23	0.66	0.23	0.27	0.14	0.26	0.44	0.3	0.73	1.03	1.29	1.91	1.44	1.29	1.83	2.38	2.45	1.8	1.71	1.66	2.51	1.87	1.68	1.42	1.18	1.42	1.34	1.14	0.75	0.55	0.61	0.53	0.53	0.6	0.62	0.59	0.59	0.16	0.41	0.48	0.5	0.34	0.74	0.48	0.71
d23156_21	PFD0675w	hypothetical protein	0.44	0.62	0.42	0.52	0.33	0.46	0.32	0.23	0.12	0.17	0.42	0.11	0.22	0.3	0.51	0.19	0.36	0.38	0.49	0.62	0.89	1.01	0.9	1.8	1.74	1.29	1.35	1.58	1.37	1.37	2.66	1.46	2.03	1.37	1.41	1.07	0.8	0.72	0.59	0.54	0.73	0.66	0.54	0.43	0.42	0.36
d33539_16	PFD0710w	GTP-binding protein, putative	1.31	1.24	0.76	1.03	0.55	0.51	0.44	0.33	0.32	0.32	0.43	0.24	0.38	0.64	0.7	0.49	0.58	0.86	0.77	1	0.67	0.87	1.16	1.05	0.98	1.38	1.32	1.4	1.46	1.42	1.25	1.49	1.53	1.66	1.78	1.21	1.5	1.32	1.19	1.45	1.69	1.5	1.57	1.15	1.36	0.86
opfd67006	PFD0710w	GTP-binding protein, putative	1.6	1.39	0.9	0.99	0.61	0.51	0.51	0.46	0.55	0.42	0.44	0.35	0.47	0.38	0.59	0.55	0.73	0.95	0.68	0.86	0.73	0.86	1.14	0.99	1.06	1.02	1.34	1.45	1.35	1.85	1.14	1.52	1.71	1.6	1.53	1.32	1.25	1.57	1.2	1.6	1.36	1.29	1.68	1.23	1.28	1.01
d33539_33	PFD0760c	hypothetical protein	1.54	1.22	0.79	0.85	0.52	0.54	0.3	0.31	0.32	0.23	0.3	0.16	0.2	0.2	0.37	0.28	0.3	0.53	0.6	0.86	0.86	0.71	1.28	1.2	1.34	1.42	1.48	1.51	1.56	1.75	1.85	1.53	1.68	1.43	1.43	1.16	1.36	1.15	1.15	1.8	1.77	1.66	1.4	1.13	1.36	0.86
f6077_1	PFD0760c	hypothetical protein	1.42	1.22	0.84	0.89	0.58	0.58	0.45	0.36	0.32	0.42	0.27	0.29	0.46	0.34	0.44	0.32	0.47	0.49	0.64	0.74	0.89	0.82	1.29	1.36	1.31	1.27	1.55	1.52	1.55	1.44	1.44	1.67	1.55	1.38	1.35	1.03	1	1.19	0.89	1.12	1.52	1.4	1.15	0.89	0.97	0.99
d33539_47	PFD0780w	glutamyl-tRNA(Gln) amidotransferase subunit A, putative	0.65	0.65	0.79	0.58	0.59	0.78	0.91	0.74	0.75	0.84	1	0.69	0.87	1.17	0.93	0.62	0.88	0.82	1.06	0.84	0.93	1.03	1.35	1	1.1	1.15	1.2	1.64	1.13	1.22	1.25	1.07	1.27	1.4	1.49	0.9	0.75	0.97	0.78	0.99	0.84	0.87	0.81	0.68	0.82	0.78
opfd66996	PFD0780w	glutamyl-tRNA(Gln) amidotransferase subunit A, putative	0.79	0.68	0.47	0.59	0.44	0.38	0.26	0.34	0.31	0.36	0.29	0.35	0.44	0.36	0.48	0.49	0.65	0.67	0.89	1.02	1.01	1.1	1.38	1.42	1.4	1.54	1.53	1.8	1.9	2.04	1.69	1.5	1.75	1.54	1.48	1.33	0.89	1.15	0.74	0.87	0.62	0.67	0.82	0.71	0.85	0.75
d33539_83	PFD0835c	hypothetical protein	0.6	0.7	0.81	0.98	0.88	0.97	0.83	0.92	0.89	1.22	1.23	1.13	1.56	1.11	1.61	1.21	1.75	1.45	1.57	1.74	1.61	1.45	1.81	1.37	1.33	1.49	1.34	1.23	1.28	0.99	0.78	0.67	0.61	0.59	0.64	0.51	0.35	0.56	0.31	0.41	0.61	0.59	0.62	0.75	0.86	0.69
opfd67004	PFD0835c	hypothetical protein	0.68	1.15	0.83	1.14	1.46	0.97	0.81	1.26	0.73	1.66	1.44	1.39	1.77	1.17	1.23	1.5	1.94	1.35	1.73	1.55	1.42	1.94	1.99	2.08	1.93	1.17	1.56	1.21	1.05	0.72	0.81	0.65	0.68	0.63	0.6	0.52	0.33	0.44	0.29	0.36	0.48	0.64	0.64	0.71	0.65	0.79
d16785_8	PFD1100c	hypothetical protein	1.36	1.33	0.59	0.98	0.9	0.66	0.57	0.55	0.4	0.36	0.25	0.21	0.21	0.14	 	0.09	0.09	0.14	0.1	0.07	0.05	0.07	0.07	0.1	0.14	0.23	0.38	0.87	0.79	1.42	1.95	2.16	2.58	3.41	3.53	2.99	4.11	3.97	2.79	3.48	2.19	1.98	1.87	1.04	1.73	1.42
d34948_3	PFD1165w	hypothetical protein	3.08	2.32	2.88	3.01	2.4	2.74	2.51	2.85	2.98	 	2.33	1.64	1.68	1.38	1.18	0.86	0.75	0.58	0.47	0.37	0.31	0.29	0.23	0.2	0.15	0.21	0.19	0.09	0.13	0.18	0.21	0.19	0.27	0.45	0.53	0.53	0.69	1.07	1.06	1.96	2.84	2.92	2.77	2.17	2.27	1.81
opfblob0103	PFD1165w	hypothetical protein	3.08	2.61	3.15	3.54	2.99	3.61	2.25	3.11	3.1	3.44	2.25	2.4	2.66	1.59	1.53	1.3	0.94	0.83	0.6	0.34	0.3	0.22	0.13	0.12	0.07	0.1	 	0.06	0.04	 	0.08	0.14	0.15	0.37	0.39	0.42	0.58	0.97	1.2	2.04	2.24	2.21	2.59	2.26	3	2.18
d27953_4	PFD1175w	Plasmodium falciparum trophozoite antigen r45-like protein	0.9	0.94	1.4	1.8	2.02	2.69	1.96	4.07	3	4.46	2.97	3.36	4.59	2.69	2.22	2.13	2.41	1.54	1.14	0.85	0.51	0.52	0.4	0.32	0.23	0.21	0.15	0.12	0.14	0.09	0.09	0.1	0.1	0.13	0.15	0.17	0.21	0.3	0.33	0.44	0.69	0.85	1.43	1.89	2.12	1.97
opfd66975	PFD1175w	Plasmodium falciparum trophozoite antigen r45-like protein	0.9	1.14	1.49	2.47	2.5	2.35	2.02	4.19	2.83	5.11	3.23	2.98	3.79	2.2	2	2.04	1.9	1.13	1.03	0.78	0.67	0.49	0.38	0.31	0.26	0.22	0.2	0.13	0.13	0.16	0.12	0.14	0.13	0.17	0.2	0.2	0.2	0.34	0.35	0.46	0.66	0.77	1.17	1.86	1.7	1.85
e23643_1	PFE0055c	heat shock protein, putative	4.23	4.22	4.16	3.49	4.23	4.21	1.71	2.56	2.45	3.95	2.1	2.36	2.44	0.95	1.72	0.99	1.13	0.6	1	0.4	0.63	0.49	0.36	0.39	0.31	0.25	0.17	0.31	0.31	0.22	0.23	0.3	0.4	0.62	0.56	0.65	0.89	1	0.97	2	2.4	3.02	2.19	1.62	1.3	1.76
e11514_1	PFE0100w	hypothetical protein	0.83	1.08	1.27	1.45	1.17	1.65	1.14	1.25	1.29	1.58	1.76	1.16	1.85	1.29	1.42	1.13	1.32	1.68	1.49	1.65	1.18	1.49	1.44	1.16	1.36	1.54	1.29	1.37	1.61	1.1	0.85	0.83	0.97	0.79	0.87	0.75	0.53	0.51	0.18	0.59	0.61	0.61	0.75	1.04	1.33	0.98
e15083_1	PFE0100w	hypothetical protein	0.83	1.02	1.22	1.51	1.27	1.13	1.05	1.25	1.22	1.41	1.32	1.03	1.3	0.96	1.25	0.91	1.05	1.13	1.06	1.41	1.02	1.1	1.33	1.2	1.24	1.29	1.14	1.21	1.25	1.01	0.89	0.86	0.92	0.72	0.82	0.55	0.36	0.46	0.31	0.32	0.62	0.58	0.8	1.02	0.91	0.94
e22468_1	PFE0100w	hypothetical protein	0.81	1.08	1.14	1.57	1.18	1.75	1.05	1.25	1.09	1.75	1.46	1.25	1.43	1.04	1.03	1.14	1.4	1.12	1.25	1.21	1.37	1.25	1.3	1.29	1.48	1.24	1.06	1.06	1.12	0.87	0.89	0.8	0.97	0.73	0.76	0.66	0.62	0.56	0.39	0.44	0.61	0.75	0.71	1.01	1.05	0.92
e14176_2	PFE0145w	50S ribosomal subunit protein L28, putative	1.01	0.95	0.68	0.62	0.54	0.55	0.32	0.38	0.28	0.32	0.27	0.29	0.5	0.33	0.44	0.49	0.65	0.56	0.51	0.77	0.87	0.97	1.17	1.28	1.42	1.27	1.4	1.45	1.68	1.02	1.41	1.14	1.65	1.54	1.63	1.25	1.39	1.4	1.64	1.88	1.35	1.54	1.22	1.3	1.2	0.96
e14176_1	PFE0150c	4-diphosphocytidyl-2c-methyl-D-erythritol kinase (CMK), putative	1.29	1.3	0.9	1	1.2	0.98	0.79	1.34	0.92	1.2	0.89	1.15	1.3	0.64	0.78	0.73	0.77	0.82	0.9	0.72	0.56	0.6	0.95	0.72	0.8	0.76	1.06	1.07	0.83	1.18	1.03	1.16	1.43	1.53	1.47	1.31	1.03	1.36	1.1	1.77	1.17	1.55	1.31	1.12	0.97	0.87
opfblob0167	PFE0205w	ATP-dependent helicase, putative	1.35	1.24	1.14	1.01	0.85	0.49	0.71	0.59	0.7	0.68	0.94	0.6	0.72	0.67	1.08	0.75	0.92	1.17	1.12	1.27	1.03	1.17	1.41	1.24	1.08	1.56	1.23	1.32	1.41	1.38	1.34	1.01	1.18	1.39	1.45	1.21	1.3	1.5	1.49	1.92	1.75	1.9	1.45	1.18	1.22	1.17
e714_9	PFE0215w	ATP-dependent helicase, putative	0.45	0.39	0.47	0.34	0.29	0.27	0.21	0.17	0.2	0.15	0.19	0.16	0.31	0.41	0.48	0.5	0.6	0.82	1.01	1.06	1.3	1.33	1.93	1.77	1.69	1.91	1.85	1.96	1.85	1.78	1.84	1.43	1.27	1.06	0.93	0.86	0.62	0.74	0.52	0.56	0.59	0.45	0.56	0.5	0.48	0.47
e20827_1	PFE0265c	hypothetical protein	0.65	0.62	0.67	0.55	0.64	0.61	0.54	0.51	0.56	0.59	0.96	0.6	0.85	0.94	1.56	0.69	 	1.64	1.12	1.26	0.77	 	1.12	1.03	1.34	1.19	1.35	1.48	1.49	1.24	1.31	0.87	1.35	1.43	1.18	0.95	0.67	0.75	0.6	0.64	0.75	0.8	0.67	0.82	0.79	0.71
f4565_1	PFE0345c	hypothetical protein	0.86	0.78	0.77	0.69	0.72	0.59	0.51	0.74	0.69	0.67	0.53	0.75	0.78	0.55	0.71	0.63	0.82	0.93	1.05	1.21	1.24	1.32	1.74	1.5	1.55	1.45	1.5	1.55	1.57	1.21	1.46	1.07	1	1.06	1.04	0.76	0.75	0.8	0.7	0.78	0.89	0.77	0.78	0.82	1.13	1
e7539_1	PFE0355c	serine protease belonging to subtilisin family, putative	1.24	0.87	0.89	0.72	0.61	0.62	0.44	0.47	0.43	0.34	0.23	0.22	0.24	0.27	0.24	0.12	0.09	0.29	0.09	0.15	0.12	0.14	0.24	0.37	0.52	0.78	0.84	1.21	1.34	1.51	1.91	2.32	2.4	3.02	2.7	2.68	2.67	2.18	1.39	1.74	1.35	1.27	1.62	1.23	1.47	1.24
f71176_2	PFE0405c	hypothetical protein	0.65	0.7	0.71	0.74	0.49	0.68	 	0.45	0.52	0.65	0.59	0.49	0.52	0.61	0.8	0.45	0.7	0.73	0.58	0.91	0.73	0.85	1.4	1.25	1.26	1.6	1.54	1.76	1.76	1.46	1.63	1.3	1.37	1.46	1.45	1.03	0.87	0.93	0.71	0.81	0.83	0.98	0.88	0.79	0.89	0.7
e21208_1	PFE0410w	triose or hexose phosphate / phosphate translocator, putative	0.39	0.36	0.35	0.5	0.35	0.54	0.46	0.57	0.97	0.95	0.87	0.86	1	1.07	1.24	1.41	1.27	1.46	1.93	1.9	2.64	1.97	1.7	1.79	1.72	1.88	1.45	1.38	1.22	1.44	1.6	1.11	0.8	0.59	0.58	0.53	0.44	0.39	0.3	0.39	0.4	0.33	0.45	0.45	0.44	0.44
e21208_5	PFE0420c	guanidine nucleotide exchange factor, putative	0.85	0.96	0.54	0.93	0.67	0.72	0.56	0.48	0.44	0.35	0.37	0.24	0.27	0.47	0.52	0.2	0.25	0.44	0.32	0.4	0.31	0.35	0.38	0.48	0.39	0.67	0.83	1.33	1.25	1.62	1.63	1.82	2.29	2.35	2.61	2.08	2.1	2.07	1.29	1.8	1.19	1.27	1.48	1.48	1.46	0.9
e30064_1	PFE0435c	single-strand binding protein, putative	0.61	0.61	0.52	0.47	0.44	0.36	0.3	0.42	0.28	0.43	0.38	0.34	0.46	0.5	0.57	0.42	0.71	0.6	0.67	0.92	0.89	1.06	1.08	1.48	1.72	1.31	1.4	1.76	1.46	1.56	1.7	1.17	1.56	1.48	1.66	1.16	0.72	0.93	0.63	0.54	0.75	0.74	0.56	0.72	0.53	0.5
f12089_3	PFE0475w	asparagine -- t RNA ligase, putative	0.48	0.4	0.39	0.33	0.38	0.35	0.28	0.38	0.41	0.57	0.61	0.86	1.16	1.05	1.35	1.2	1.58	1.71	1.84	2.04	1.66	1.86	2.16	1.73	1.77	1.73	1.53	1.51	1.37	1.02	1.04	0.82	0.72	0.6	0.58	0.55	0.21	0.48	0.3	0.43	0.51	0.44	0.43	0.64	0.59	0.44
f11323_5	PFE0495w	hypothetical protein	0.76	0.69	0.84	0.75	0.67	0.58	0.43	0.67	0.47	0.6	0.56	0.42	0.61	0.73	0.7	0.35	 	0.74	 	0.74	0.52	0.81	1.1	1.08	1.38	1.5	1.35	1.9	1.59	1.28	1.33	1.05	1.46	1.43	1.44	1.02	0.89	1.08	1.08	0.88	1.03	0.99	1	1.38	1.15	1
opfblob0105	PFE0555w	stearoyl-CoA desaturase (acyl-CoA desaturase, faty acid desaturase), putative	0.76	0.74	0.65	0.73	0.49	0.38	0.27	0.29	0.3	0.24	0.16	0.12	0.13	0.11	0.09	0.06	0.03	0.18	0.13	0.31	0.35	0.38	0.76	0.71	0.91	1.32	1.54	2.07	2.12	3.26	1.99	2.42	2.42	2.17	2.4	1.77	1.39	1.41	0.83	1.02	0.72	0.54	0.81	0.77	0.94	0.85
e24677_1	PFE0560c	hypothetical protein	0.46	0.36	0.4	0.38	0.27	0.27	0.25	0.41	0.53	0.66	0.67	0.61	0.95	0.99	1.32	1.12	1.28	1.72	1.49	1.83	1.17	1.56	1.8	1.71	1.57	1.86	1.47	1.56	1.53	1.77	1.24	1.29	1.26	1.08	1.09	0.8	0.48	0.55	0.37	0.43	0.45	0.39	0.4	0.31	0.29	0.4
f7809_2	PFE0560c	hypothetical protein	0.34	0.31	0.33	0.38	0.3	0.32	0.41	0.41	0.41	0.57	0.64	0.56	0.84	0.84	0.98	0.98	1.28	1.21	1.22	1.31	1.36	1.3	1.56	1.6	1.59	1.43	1.67	1.47	1.42	1.49	1.22	0.89	1.13	1.25	1.1	0.84	0.51	0.62	0.43	0.54	0.51	0.51	0.44	0.43	0.4	0.41
e19631_4	PFE0670w	hypothetical protein	1.01	0.89	1.5	0.94	1.36	1.66	1.25	1.28	2.77	1.87	3.16	2.16	1.99	2.3	2.19	1.55	1.54	1.96	3.15	2.35	1.08	1.62	1.82	1.31	1.22	1.33	0.93	0.63	0.83	0.69	0.8	0.76	0.69	0.56	0.51	0.72	0.41	0.53	0.37	0.45	0.57	0.81	0.63	0.4	0.47	0.33
e27247_1	PFE0710w	hypothetical protein	0.59	0.72	0.68	0.85	0.82	0.84	0.78	1	1	1.37	1.08	1.16	1.13	0.96	0.91	0.95	0.98	0.85	0.8	0.93	1.08	1.26	1.29	1.34	1.26	1.29	1.49	1.25	1.49	1.17	1.67	1.19	1.46	1.56	1.59	1.17	0.97	0.87	0.64	0.68	0.65	0.71	0.56	0.63	0.7	0.65
e27247_3	PFE0715w	asparagine -- tRNA ligase, putative	0.61	0.63	0.82	0.78	0.63	1.15	0.63	1.09	0.68	1.23	0.99	1.02	1.72	1.11	1.15	1.12	1.35	1.04	1.2	1.39	1.47	1.51	1.67	1.52	1.65	1.25	1.33	1.55	1.29	0.81	0.78	0.61	0.72	0.65	0.7	0.64	0.52	0.55	0.55	0.56	0.73	0.71	0.73	1.29	0.92	0.96
e3215_3	PFE0805w	cation-transporting ATPase 1	0.5	0.49	0.67	0.63	0.61	0.43	0.36	0.6	0.61	0.66	0.7	0.76	0.76	0.6	1.22	0.82	1.09	1.44	1.67	1.53	1.93	1.5	1.36	1.74	1.73	1.26	0.84	1.3	1.13	1.15	1.23	1.12	0.82	0.71	0.63	0.43	0.86	0.51	0.48	0.67	0.6	0.68	0.85	 	0.69	0.52
e18512_1	PFE0815w	hypothetical protein	0.78	0.79	0.96	1.25	1.02	2.14	1.44	2.4	3.11	3.04	3.1	1.89	2.19	1.72	2.02	1.63	1.49	1.28	1.68	2.04	1.65	1.36	1.3	0.98	0.95	1.03	0.62	0.44	0.5	0.39	0.38	0.44	0.41	0.24	0.34	0.3	0.25	0.26	0.3	0.27	0.44	0.51	0.66	1.21	1	0.92
f52120_1	PFE0830c	unknown protein, mb2	0.55	0.56	0.71	0.47	0.33	0.5	0.42	0.43	0.32	0.61	0.54	0.55	0.77	0.68	0.8	0.78	1.16	0.97	1.41	1.37	1.53	1.49	2.06	1.72	1.94	1.47	1.74	1.57	1.66	0.88	0.98	0.85	0.96	0.88	0.9	0.7	0.48	0.69	0.46	0.45	0.74	0.71	0.58	0.75	0.8	0.83
opfblob0186	PFE0855c	hypothetical protein	1.48	1.02	1.06	0.59	0.52	0.59	1.06	1.16	1.24	1.16	1.05	1.1	1.19	0.66	1.31	0.78	0.94	1.59	1.44	1.28	1.1	1.06	1.41	0.96	0.91	0.8	0.69	0.68	0.6	0.45	0.4	0.37	0.28	0.38	0.48	0.5	0.58	0.91	1	1.16	1.89	1.61	3	5.04	3.69	3.78
e27723_9	PFE0905w	hypothetical protein	0.59	0.38	 	0.58	0.46	0.33	0.59	0.73	0.49	0.7	0.77	0.84	0.99	0.98	1.08	1.01	1.29	1.14	1.28	1.32	1.35	1.24	1.43	1.35	1.22	1.51	1.29	 	1.31	1.2	0.95	0.72	0.71	0.8	0.95	0.8	0.86	0.62	0.31	0.57	0.52	0.56	0.86	0.66	1.08	 
e27596_2	PFE0925c	snrnp protein, putative	0.75	0.78	1.06	1.04	1.09	1.22	1.11	1.2	1.08	1.34	1.17	1.22	1.59	1.12	1.2	0.97	1.07	1.12	1.11	0.98	0.97	0.96	0.99	1.02	1.04	1.1	1.09	1.12	1.05	0.94	0.97	0.78	0.83	0.63	0.58	0.62	0.48	0.51	0.43	0.49	0.59	0.6	0.67	0.83	0.85	0.81
e11054_2	PFE1000c	hypothetical protein	0.64	0.66	0.75	0.61	0.74	0.65	0.46	0.57	0.58	0.57	0.59	0.58	0.63	0.67	0.85	0.68	0.84	0.88	1.23	1.71	1.41	1.55	1.98	1.79	1.87	1.53	1.31	1.57	1.79	1.42	1.52	1.07	1.18	0.89	0.81	0.72	0.59	0.63	0.44	0.56	0.66	0.72	0.55	0.73	0.66	0.61
e18031_10	PFE1045c	hypothetical protein	0.48	0.51	0.77	0.53	0.58	0.47	0.37	0.52	0.37	0.62	0.73	0.57	0.96	0.78	0.98	1.03	0.94	1.65	1.55	1.28	1.34	1.58	1.38	1.75	1.55	1.47	1.59	1.78	1.35	1.5	1.15	1.02	0.94	0.82	0.87	0.75	0.61	0.67	0.42	0.43	0.6	0.52	0.57	0.39	0.52	0.46
opfe30211	PFE1135w	hypothetical protein, conserved	0.58	0.41	0.6	0.43	0.36	0.62	0.3	0.4	0.54	0.32	0.39	0.3	0.35	0.29	0.28	0.32	0.46	0.56	0.45	0.69	0.66	0.81	1.12	1.32	1.44	1.7	1.61	2.09	1.91	2.11	1.93	1.65	1.46	1.31	1.22	0.92	0.69	0.62	0.43	0.58	0.51	0.59	0.55	0.6	0.61	0.64
e116_1	PFE1225w	50S ribosomal subunit protein L12, putative	0.48	0.46	0.44	0.43	0.38	0.31	0.2	0.21	0.16	0.19	0.17	0.18	0.27	0.32	0.37	0.25	0.37	0.47	0.39	0.6	0.59	0.57	1.1	1.07	1.22	1.42	1.7	1.75	1.91	2.08	1.92	1.59	1.68	1.67	1.51	1.1	0.79	0.71	0.57	0.6	0.55	0.59	0.51	0.65	0.56	0.49
e17645_1	PFE1295c	hypothetical protein	0.49	0.48	0.41	0.44	0.42	0.43	0.36	0.39	0.42	0.45	0.71	0.71	0.89	1	1.37	1.21	1.96	1.49	1.89	2.29	2.04	1.92	2.58	2.04	1.81	1.71	1.51	1.4	1.45	1.09	0.94	0.72	0.71	0.7	0.72	0.61	0.58	0.66	0.38	0.51	0.61	0.64	0.57	0.6	0.56	0.46
e1197_2	PFE1300w	hypothetical protein	0.49	0.34	0.42	0.42	0.23	0.35	 	0.27	0.19	0.26	0.5	0.22	0.46	0.75	1.16	0.68	1.17	1.32	2.45	2.45	2.13	1.9	3.03	2.23	1.81	2.33	1.7	1.49	1.5	1.14	1.19	0.85	0.75	0.62	0.69	0.71	0.57	0.66	0.37	0.38	0.47	0.26	0.53	0.6	0.43	 
e5141_1	PFE1375c	hypothetical protein	0.86	0.88	0.64	0.55	0.65	0.68	0.48	0.68	0.63	0.75	0.61	0.5	0.7	0.52	0.74	0.58	0.76	0.77	0.79	1.01	0.76	1.37	1.15	1.36	1.53	1.41	1.31	1.12	1.34	1.16	1.48	1.1	1.58	1.5	1.52	1.33	1.13	1.42	1.02	0.97	0.88	1.1	0.72	0.62	0.66	0.66
e19322_1	PFE1445c	hypothetical protein	1.8	1.6	1.63	1.91	1.4	1.63	1.2	1.36	1.78	1.52	1.26	1.25	1.38	1.05	1.05	0.98	1.15	1.04	1.28	1.14	1.34	0.89	1.32	0.89	0.82	0.94	0.89	0.82	0.87	0.78	0.92	0.77	0.84	0.95	0.79	0.76	1.24	1.28	1.17	1.69	1.48	1.45	1.38	1.41	1.4	1.38
e30210_1	PFE1460w	hypothetical protein	0.65	0.65	0.54	0.66	0.5	0.3	0.36	0.31	0.4	0.38	0.47	0.5	0.6	0.59	0.78	0.62	0.8	1.12	1.3	1.21	1.26	1.36	1.98	1.52	1.31	1.75	1.65	1.9	1.71	1.71	1.73	1.11	1	1.04	1.03	0.71	0.61	0.63	0.45	0.64	0.57	0.62	0.59	0.51	0.52	0.41
e7279_2	PFE1510c	Phosphoenolpyruvate/phosphate translocator precursor, putative	0.7	0.6	0.48	0.5	0.35	0.34	0.27	0.29	0.26	0.21	0.18	0.19	0.24	0.22	0.46	0.3	0.47	0.61	0.77	0.85	0.89	1.25	0.92	1.75	1.79	1.64	1.65	1.83	1.27	2.19	2.36	2.27	1.88	1.43	1.45	1.14	0.9	0.96	0.5	0.62	0.63	0.6	0.71	0.32	0.49	0.41
e26525_1	PFE1525w	hypothetical protein	1.93	0.91	2.25	1.25	1.63	1.83	1.25	1.92	1.88	2.05	1.71	1.64	2.18	1.22	1.64	1.59	 	1.59	1.52	1.14	1.15	0.91	1.4	0.89	1.01	1.14	0.62	0.76	0.74	0.77	0.44	0.42	0.54	0.52	0.55	0.87	1.18	1.14	0.95	1.14	1.35	1.55	 	1.94	1.89	1.23
e19695_2	PFE1595c	hypothetical protein	1.17	1.11	0.95	1.42	1.81	2.08	1.71	2.29	2.77	2.76	2.23	2.3	1.99	1.58	1.49	1.16	0.98	0.88	0.87	0.61	0.63	0.54	0.52	0.65	0.61	0.59	0.59	0.7	0.64	0.77	1.04	0.81	0.97	1.01	1.16	1.08	 	0.88	0.67	0.63	0.75	0.85	0.8	1.06	1.01	0.95
d57574_1	PFE1615c	hypothetical protein	0.11	0.12	0.08	0.16	0.15	0.2	0.21	0.44	0.93	1.45	1.54	1.83	2.94	2.63	2.77	2.84	3.88	3.25	2.95	2.94	2.07	1.76	1.31	1.12	0.82	0.92	0.65	0.5	0.44	0.34	0.25	0.28	0.23	0.21	0.23	0.33	0.33	0.24	0.24	0.26	0.27	0.21	0.24	0.3	0.26	0.33
kn585_3	PFI0095c	hypothetical protein	0.81	1.05	0.79	0.98	0.83	0.57	0.52	0.51	0.62	0.63	0.62	0.54	0.66	0.62	0.96	1.08	1.47	1.42	1.71	1.9	2	2.44	1.67	2.09	1.86	1.64	1.32	0.96	1.04	1.03	0.85	0.88	0.86	0.62	0.67	0.47	0.37	0.41	0.3	0.4	0.46	0.49	0.49	0.52	0.47	0.51
i15858_1	PFI0120c	hypothetical protein	4.24	3.67	3.92	3.4	2.85	2.75	2.94	2.86	2.72	2.57	2.18	1.49	1.29	0.91	0.84	0.61	0.5	0.49	0.34	0.25	0.25	0.19	0.17	0.19	0.13	0.17	0.14	0.09	0.12	0.16	0.2	0.32	0.34	0.63	0.67	0.72	1.07	1.3	1.77	2.79	4.51	4.25	3.71	2.82	3	2.69
opfi17676	PFI0230c	hypothetical protein, conserved	0.84	0.63	0.51	0.47	0.39	0.38	0.23	0.38	0.36	0.37	0.13	0.24	0.27	0.19	0.19	0.26	0.39	0.31	0.37	0.4	0.53	0.66	0.96	1.34	1.32	1.45	1.33	1.74	1.55	2.44	2.46	2.33	2.33	2.3	1.86	1.31	0.95	0.86	0.55	0.79	0.67	0.72	0.71	0.33	0.34	0.43
i9302_5	PFI0375w	ribosomal protein L35 with long N-terminal extension, putative	0.62	0.74	0.53	0.55	0.45	0.54	0.35	0.47	0.46	0.45	0.36	0.42	0.44	0.38	0.37	0.34	0.37	0.42	0.44	0.5	0.59	0.63	0.77	0.97	1.21	1.15	1.3	1.5	1.54	1.43	1.91	1.6	1.86	1.55	1.62	1.26	0.92	0.86	0.64	0.72	0.63	0.7	0.6	0.5	0.64	0.62
i9302_2	PFI0380c	formylmethionine deformylase, putative	0.36	0.38	0.48	0.31	0.29	0.34	0.23	0.37	0.32	0.58	0.48	0.78	0.84	0.87	0.95	1.11	1.17	1.27	1.39	1.5	1.97	1.99	1.44	2.16	2.17	1.54	1.7	1.29	1.33	1.26	1.73	0.89	1.08	1.12	1.06	0.76	0.57	0.64	0.46	0.54	0.44	0.54	0.33	0.32	0.34	0.23
i15544_1	PFI0405w	hypothetical protein	0.69	0.78	0.54	0.87	0.47	0.43	0.35	0.52	0.42	0.41	0.38	0.27	0.41	0.25	0.32	0.43	0.57	0.37	0.46	0.46	0.5	0.55	0.88	0.87	0.89	1.34	1.26	1.57	1.85	1.91	2.37	2.3	2.34	2.13	2.13	1.57	1.79	1.28	0.94	1.21	0.87	0.83	0.95	0.9	0.87	0.71
i13674_3	PFI0490c	hypothetical protein	0.67	0.7	0.8	0.99	0.86	0.98	0.85	1.08	1.2	1.25	0.99	0.79	1.16	0.94	0.99	0.83	0.98	0.97	1.13	1.02	1.12	1.13	1.5	1.46	1.18	1.44	1.33	1.36	1.11	1.68	1.37	1.26	1.17	1.08	1.02	0.86	0.75	0.66	0.47	0.52	0.53	0.54	0.67	0.59	0.68	0.63
i11401_1	PFI0525w	nucleotide binding protein, putative	0.65	0.62	0.53	0.64	0.52	0.52	0.46	0.59	0.63	0.78	0.61	0.74	1	0.73	0.94	0.98	1.04	1.04	1.08	1.33	1.38	1.27	1.63	1.41	1.59	1.45	1.34	1.36	1.36	1.28	1.36	1.18	1.27	1.11	1.31	1.07	0.96	0.87	0.62	0.71	0.73	0.72	0.63	0.55	0.72	0.75
f69725_1	PFI0570w	GTP-binding protein, putative	0.35	0.5	0.44	0.38	0.48	0.54	0.34	0.34	0.38	0.49	0.61	0.59	0.74	0.73	0.81	0.81	0.95	0.99	0.79	1.17	1.09	0.95	1.47	1.38	1.41	1.48	1.7	1.61	1.56	1.53	1.21	1.06	1.04	1	0.98	0.93	0.71	0.71	0.42	0.47	0.68	0.61	0.55	0.72	0.65	0.57
i10565_1	PFI0570w	GTP-binding protein, putative	0.47	0.48	0.46	0.42	0.32	0.31	0.22	0.33	0.27	0.42	0.64	0.45	0.78	0.67	0.89	0.83	 	1.23	1.21	1.14	1.04	1.29	1.62	1.56	1.56	1.75	1.55	1.68	1.91	1.4	1.11	1.11	1.05	1.11	1.07	0.81	0.52	0.7	0.44	0.48	0.62	0.46	0.58	0.84	0.73	0.56
i6724_2	PFI0670w	hypothetical protein, conserved	0.57	0.62	0.49	0.53	0.42	0.47	0.35	0.54	0.41	0.71	0.7	0.94	1.1	0.87	0.89	1.08	1.17	1.28	1.65	1.42	1.55	1.49	1.86	1.47	1.71	1.56	1.63	2.01	1.86	1.5	1.61	1.21	1.34	1.1	1.12	0.76	0.5	0.67	0.47	0.6	0.62	0.59	0.52	0.57	0.58	0.76
i5222_1	PFI0680c	hypothetical protein	1.01	0.96	0.67	1.13	0.79	0.95	1.12	1.17	1.78	1.99	2	1.62	1.75	1.8	1.68	1.85	1.64	1.79	2.13	1.87	1.76	1.89	1.68	1.55	1.27	1.51	1.28	1	0.97	0.78	0.75	0.61	0.55	0.43	0.52	0.32	0.33	0.47	0.41	0.65	0.73	0.59	0.71	0.69	0.6	0.75
opfi17706	PFI0680c	hypothetical protein	1	1	0.74	1.01	0.79	0.84	1.14	1.33	1.8	2.06	2.12	1.64	1.81	1.92	1.73	1.82	1.91	1.95	2.34	1.68	1.98	1.87	1.67	1.62	1.51	1.26	1.26	 	0.96	0.76	0.7	0.64	0.59	0.49	0.47	0.4	0.37	0.51	0.5	0.57	0.68	0.72	0.66	0.54	0.61	0.81
f50551_1	PFI0685w	pseudouridylate synthase, putative	1.02	1.2	0.87	1.18	0.87	0.8	0.9	1.11	1.15	1.3	1.76	1.26	1.55	1.55	1.52	1.48	1.62	1.66	2.48	2	1.8	1.95	1.98	1.51	1.32	1.54	1.09	0.8	1	0.65	0.56	0.51	0.54	0.57	0.59	0.39	0.4	0.51	0.4	0.75	0.72	0.73	0.77	 	0.83	0.57
i7361_3	PFI0695c	phospholipid or glycerol acyltransferase, putative	2.76	2.07	2.28	2.23	2.13	2.36	1.79	2.12	2.47	2.24	1.69	1.66	1.42	1.45	1.18	1.06	1.04	0.95	0.9	0.96	0.8	0.86	0.57	0.6	0.41	0.45	0.37	0.32	0.34	0.41	0.51	0.59	0.65	0.75	0.81	0.8	1.2	1.24	1.05	1.48	1.93	2.09	2.14	2	2.2	1.84
f11743_1	PFI0920c	hypothetical protein, conserved	1.64	1.54	2.09	2.34	2.05	2.67	2.26	2.64	2.77	2.66	2.04	1.68	2.01	1.95	1.8	1.71	1.94	1.42	 	1.53	1.2	1.43	1	1.14	0.99	0.88	0.71	0.5	0.35	0.31	0.36	0.29	0.29	0.25	0.27	0.33	0.3	0.35	0.32	0.43	0.86	0.82	1.17	1.28	1.21	1.33
i17310_6	PFI0920c	hypothetical protein, conserved	1.64	1.75	2.03	2.56	2.42	2.55	1.92	2.38	2.42	2.7	2.18	2.1	2.31	1.86	1.7	1.85	2.01	1.49	1.39	1.54	1.6	1.71	0.95	1.2	1.02	0.79	0.73	0.51	0.42	0.41	0.47	0.36	0.29	0.32	0.35	0.29	0.26	0.38	0.41	0.58	0.84	0.93	1.14	1.23	1.34	1.21
f71096_1	PFI0990c	hypothetical protein	0.66	0.76	1.08	0.64	0.92	0.96	0.76	0.87	0.77	1.01	0.75	1.03	1.32	0.76	0.76	0.92	1.53	0.81	0.74	0.89	1.22	1.27	1.42	1.4	1.54	1.24	1.5	1.54	1.34	1.17	0.9	0.79	1.09	1.16	1	0.86	0.59	0.79	0.65	0.83	0.78	0.97	0.82	0.91	0.78	1.09
i8325_1	PFI0990c	hypothetical protein	0.51	0.53	0.61	0.43	0.44	0.37	0.3	0.36	0.27	0.31	0.27	0.28	0.39	0.41	0.47	0.46	0.58	0.72	0.86	0.86	1.06	1.08	1.85	1.31	1.77	1.59	1.7	2.1	2.24	1.91	1.45	1.2	1.51	1.32	1.29	1	0.63	0.77	0.58	0.6	0.7	0.69	0.62	0.72	0.68	0.53
i879_1	PFI1195c	hypothetical protein	0.98	0.91	0.85	0.55	0.57	0.66	0.43	0.39	0.31	0.3	0.45	0.32	0.35	0.28	0.53	0.35	0.42	0.58	0.49	0.84	0.93	1.13	1.32	1.39	1.51	1.8	1.68	1.52	1.75	1.12	2.2	1.12	1.4	1.21	0.98	0.75	0.66	0.66	0.7	0.75	1.01	1.15	0.78	0.95	1.02	0.79
i1781_2	PFI1240c	prolyl-t-RNA synthase, putative	0.52	0.66	0.48	0.48	0.35	0.26	0.17	0.27	0.19	0.21	0.17	0.21	0.3	0.23	0.34	0.33	0.5	0.54	0.6	0.73	0.69	0.98	1.5	1.47	1.69	1.62	1.78	1.89	2.14	1.55	1.94	1.34	1.63	1.66	1.69	1.07	0.72	0.73	0.57	0.54	0.56	0.67	0.47	0.5	0.53	 
opfi17701	PFI1240c	prolyl-t-RNA synthase, putative	0.48	0.51	0.47	0.33	0.36	0.27	0.18	0.2	0.1	0.16	0.17	0.13	0.19	0.19	0.35	0.3	0.36	0.54	0.7	0.68	0.82	1.06	1.17	1.69	2.2	1.57	1.96	2.19	2.08	1.65	2.07	1.72	1.89	1.87	1.72	1.08	 	0.73	0.55	0.59	0.49	0.71	0.49	0.55	0.5	0.5
i938_1	PFI1285w	hypothetical protein	3.13	2.53	3.06	1.57	1.81	1.18	0.95	1.22	0.66	0.88	1.09	0.7	0.75	0.76	0.88	0.31	0.39	0.56	0.65	0.45	0.39	0.43	0.73	0.67	0.63	0.87	0.6	0.59	0.64	0.36	0.51	0.63	0.93	1.16	1.12	1.1	1.05	1.34	1.6	2.1	3.09	5.11	2.27	2.11	2.54	1.79
i12692_1	PFI1470c	hypothetical protein	4.78	4.88	2.58	1.29	1.12	1.72	0.57	0.88	0.55	0.54	0.67	0.21	0.25	0.56	0.49	 	 	0.38	0.1	0.17	0.05	0.09	0.13	0.13	0.17	0.33	0.14	0.35	0.48	0.75	1.13	1.34	1.5	1.29	1.35	1.29	1.47	2.76	1.79	1.94	3.84	5	2.9	2.52	4.25	1.67
i4547_1	PFI1470c	hypothetical protein	0.81	1.01	0.57	0.59	0.55	0.51	0.27	0.48	0.42	0.46	0.33	0.38	0.51	0.35	0.52	0.52	0.66	0.58	0.85	1.05	0.99	1.15	1.69	1.45	1.77	1.53	1.7	1.66	1.74	1.33	1.34	1.23	1.48	1.29	1.29	1.11	0.74	0.84	0.56	0.74	0.72	0.92	0.72	0.75	0.92	0.68
opfi17671	PFI1470c	hypothetical protein	3.11	4.08	1.21	1.25	1.26	1.09	0.8	0.94	1.2	0.95	0.69	1.01	0.82	0.55	0.78	0.58	0.74	0.75	0.48	0.44	0.97	0.64	0.25	0.53	0.6	0.67	0.67	0.51	0.77	1.35	1.82	1.36	1.55	1.86	1.46	1.51	2.33	2.11	2.27	2.26	2.4	2.85	1.61	1.38	2.34	1.75
opfi17708	PFI1485c	diacylglycerol kinase, putative	1.51	1.63	1.43	1.59	1.15	1.06	1.1	1.29	1.07	1.36	0.99	1	1.09	0.72	0.88	0.69	0.87	0.67	0.73	0.71	0.59	0.66	0.83	0.64	0.67	0.63	0.65	0.82	0.97	0.86	1.01	1.15	1.5	1.89	1.87	1.9	1.99	2	1.47	1.57	1.28	1.51	1.37	1.48	1.66	1.43
opfi17722	PFI1485c	diacylglycerol kinase, putative	1.4	1.53	1.43	1.43	1.23	1.19	1.06	1.41	0.88	1.3	0.97	1.01	0.97	0.72	0.76	0.72	0.79	0.58	0.61	0.51	0.57	0.6	0.64	0.65	0.68	0.61	0.69	0.9	0.99	0.94	1.1	1.12	1.57	1.99	1.9	1.85	2.08	2.29	1.72	2.08	1.29	1.45	1.33	1.6	1.71	1.55
f47563_1	PFI1580c	DHHC-type zinc finger protein, putative	0.81	0.85	0.9	0.62	0.57	0.59	0.46	 	0.29	0.35	0.62	0.19	0.31	0.63	0.55	0.11	 	0.76	0.3	0.37	0.31	0.34	0.63	0.73	0.84	1.12	1.17	1.66	1.57	1.33	1.49	1.9	2.08	2.23	2.39	1.59	0.96	1.26	0.89	1.1	0.84	0.85	1.1	1.1	1.01	0.65
kn1047_2	PFI1645c	hypothetical protein	0.47	0.45	0.46	0.47	0.44	0.61	0.45	0.73	0.96	1.3	1.83	1.09	1.31	1.55	1.56	1.47	1.45	2.17	2.5	2.5	1.37	1.7	2.16	1.68	1.58	1.66	1.45	1.17	1.52	0.89	0.73	0.64	0.69	0.52	0.51	0.38	0.25	0.31	0.22	0.36	 	0.33	0.36	 	0.54	 
kn1047_4	PFI1645c	hypothetical protein	0.46	0.44	0.5	0.52	0.51	0.64	0.69	0.74	0.86	1.03	1.19	1.01	1.03	1.33	1.51	1.35	1.54	1.22	1.53	1.6	1.46	1.47	1.72	1.66	1.59	1.21	1.19	1.21	1.09	0.76	0.83	0.7	0.76	0.78	0.78	0.6	0.4	0.67	0.45	0.42	0.51	0.56	0.52	0.52	0.51	0.52
opfblob0149	PFI1645c	hypothetical protein	0.49	0.56	0.37	0.48	0.5	0.27	0.5	0.71	0.97	1.19	1.42	1.29	1.34	1.32	1.53	1.34	1.21	1.7	1.8	2.17	1.29	1.57	2.14	1.66	1.81	1.51	1.47	1.16	1.54	0.98	0.81	0.61	0.65	0.51	0.56	0.37	0.29	0.29	0.2	0.34	0.22	0.3	0.28	 	0.39	0.42
opfi17686	PFI1795c	hypothetical protein	0.85	0.61	0.79	0.81	0.71	0.96	0.78	1.09	0.95	1.02	1.15	1.32	1.72	1.18	1.74	1.18	1.95	1.42	1.42	1.99	1.8	1.96	1.87	1.6	1.55	1.48	1.36	1.25	1.12	 	0.88	0.62	0.51	0.47	0.46	0.38	0.48	0.41	0.4	0.54	0.59	0.58	0.55	0.65	0.52	0.59
l1_28	PFL0035c	octapeptide-repeat antigen, putative	3.5	3.14	3.65	3.42	 	 	2.25	3.55	1.72	2.81	1.69	1.59	1.57	0.9	0.45	0.53	0.37	0.29	0.21	0.16	0.19	0.12	0.09	0.1	0.09	0.19	0.08	0.02	0.01	 	0.15	0.22	0.16	0.33	0.31	0.34	0.35	0.94	0.93	1.31	2.03	2.42	2.52	4.36	2.93	3.4
kn3190_1	PFL0080c	serine/threonine-protein kinase Nek1, putative	0.53	0.52	0.67	0.5	0.43	0.43	0.21	0.31	0.29	0.3	0.18	0.23	0.26	0.22	0.31	0.2	0.26	0.25	0.25	0.3	0.37	0.64	0.94	1.14	1.31	1.72	1.46	1.72	2.15	2.24	2	1.96	1.99	1.8	1.76	1.29	0.78	0.84	0.63	0.71	0.61	0.64	0.63	0.6	0.73	0.57
l1_48	PFL0080c	serine/threonine-protein kinase Nek1, putative	1.16	0.92	 	0.74	0.76	0.75	0.55	0.68	0.76	0.88	0.45	0.68	0.69	0.62	0.53	0.47	0.48	 	 	0.75	0.53	0.58	1.25	1.12	1.19	1.39	1.1	1.76	1.88	1.31	1.67	1.91	1.51	1.55	1.22	1.24	0.75	0.95	0.91	0.95	0.84	0.63	0.94	1.49	0.94	0.77
l1_69	PFL0115w	hypothetical protein	1.28	1.2	1.08	1.3	1.24	1.21	1.01	1.41	1.07	1.51	1.3	0.93	1.35	1.02	0.96	0.97	1.22	0.99	1.04	0.86	0.78	0.78	1.08	0.88	0.92	1.01	1	1.07	1.03	 	0.89	0.91	1.16	1.19	1.19	1.06	0.96	1.02	0.77	0.84	0.91	1.04	1.04	1.16	1.24	1.32
l1_80	PFL0115w	hypothetical protein	1	1.19	1.13	1.45	1.46	0.88	1.3	1.81	1.08	1.49	2	1.07	1.37	1.02	0.89	0.85	1.05	0.7	0.75	0.68	0.61	0.61	0.63	0.77	0.93	0.97	0.8	0.88	0.75	0.66	0.58	0.5	0.66	0.75	0.8	0.52	0.61	0.78	0.68	0.67	0.98	1.27	1.04	1.21	1.29	1.1
l2_81	PFL0380c	tRNA delta(2)-isopentenylpyrophosphate transferase, putative	0.68	0.75	0.76	0.98	1.21	1.16	1.04	1.75	1.13	2.05	1.57	1.69	2.08	1.4	1.41	1.47	1.85	1.33	1.33	1.9	1.79	1.56	1.99	1.58	1.61	1.17	1.34	0.84	0.79	0.63	0.47	0.43	0.49	0.45	0.45	0.42	0.44	0.48	0.31	0.38	0.62	0.6	0.59	0.94	0.85	0.85
l2_136	PFL0480w	porphobilinogen deaminase, putative	2.33	2.19	1.35	1.55	1.09	1.01	0.97	1.25	0.98	1.06	1.32	0.64	0.68	1.24	1.05	0.5	0.65	0.95	 	0.69	0.48	0.54	0.57	0.63	0.64	0.77	0.68	0.71	0.82	1.05	1.18	0.92	1.63	1.59	1.74	1.49	2.45	2.27	1.69	2.45	1.24	2.02	1.63	1.58	1.81	1.32
l2_146	PFL0500w	50S ribosomal protein L1, putative	1.24	1.09	0.71	0.89	0.7	0.64	0.78	0.64	0.8	0.6	0.64	0.6	0.68	0.69	0.79	0.6	0.77	0.73	0.74	0.89	 	1	1.35	1.09	1.3	1.18	1.37	1.51	1.48	1.07	1.66	1.27	1.63	1.4	1.21	0.79	0.94	1.07	1	1.25	1.69	1.37	1.02	0.97	0.87	0.97
l2_190	PFL0595c	glutathione peroxidase	0.62	0.69	0.51	0.57	0.71	0.72	0.4	0.65	0.69	0.78	0.53	0.73	0.71	0.64	0.73	0.84	0.79	0.97	1.04	0.96	0.99	1.84	1.35	2.12	1.75	1.47	1.4	1.55	1.77	1.61	1.97	1.43	1.79	1.66	1.49	1.03	0.82	0.79	0.54	0.59	0.66	0.63	0.54	0.39	0.4	0.38
l2_192	PFL0600w	hypothetical protein	0.51	0.55	0.68	0.52	0.55	0.68	0.41	0.52	0.37	0.64	0.54	0.56	0.8	0.59	0.67	0.57	1	0.81	0.89	0.99	0.97	1.37	1.49	1.84	1.81	1.38	1.88	1.89	1.78	1.38	1.33	1.1	1.57	1.25	1.23	0.9	0.52	0.68	0.43	0.56	 	0.65	0.54	0.71	0.62	0.79
l2_199	PFL0615w	hypothetical protein	0.6	0.48	0.54	0.47	0.38	0.45	0.38	0.46	0.51	0.53	0.45	0.44	0.75	0.56	0.89	0.69	0.93	0.9	 	1.36	1.37	1.14	1.78	1.33	1.58	1.62	1.54	1.69	1.57	1.19	1.36	1.07	1.07	0.96	1.06	0.86	0.81	0.67	0.59	0.57	0.79	0.65	0.58	 	0.73	0.65
l2_210	PFL0655w	hypothetical protein	1.47	1.2	0.98	1.02	1	0.96	0.73	1.13	0.98	0.92	0.77	0.88	1.09	0.7	1.01	0.76	0.98	0.89	0.87	0.83	0.79	0.9	0.86	1.01	1.14	1.02	0.88	0.86	0.8	0.95	0.85	0.89	0.95	0.97	0.86	0.88	0.9	1.1	1.22	1.3	1.36	1.67	1.94	2.06	2.28	1.45
l2_267	PFL0770w	seryl-tRNA synthetase, putative	0.33	0.45	0.47	0.64	0.45	0.53	0.38	0.6	0.53	0.84	0.69	0.9	1.26	0.89	1.15	1.09	1.11	1.39	1.18	1.89	1.51	1.28	1.76	1.35	1.58	1.47	1.61	1.68	1.69	1.41	0.94	1.01	1.07	0.77	0.95	0.68	0.38	0.59	0.37	0.35	0.43	0.35	0.46	0.68	0.65	0.57
l3_7	PFL0835w	GTP-binding protein, putative	1.09	1.13	1.27	0.92	1.02	0.95	0.6	0.77	0.59	0.86	0.55	0.89	0.95	0.5	0.76	0.59	0.84	0.82	1.05	1.02	0.9	1.04	1.54	1.5	1.45	1.14	1.24	1.29	1.04	0.97	0.7	0.78	0.94	0.89	0.88	0.76	0.58	0.8	0.62	0.86	0.86	0.91	1.08	1.3	1.26	1.13
l3_9	PFL0835w	GTP-binding protein, putative	1.37	1.41	1.22	0.97	1.14	0.89	0.67	0.62	0.54	0.64	0.55	0.56	0.6	0.43	0.69	0.47	0.73	0.81	0.94	1.22	1.11	1.07	1.62	1.35	1.35	1.31	1.65	1.39	1.42	1.21	0.87	0.86	0.85	0.95	1.01	0.69	0.52	0.72	0.64	0.7	0.91	1.01	1.11	1.34	1.46	1.21
kn4044_1	PFL0840c	hypothetical protein	2.11	2.18	1.3	1.22	1.08	1.34	0.58	0.59	0.51	0.41	0.36	0.31	0.27	 	0.3	0.11	0.11	0.33	 	0.37	0.11	0.23	0.25	0.27	0.3	0.32	0.37	0.76	0.92	1.42	1.79	1.63	2.36	2.45	2.34	2.54	2.53	3.43	2.12	2.59	2.08	2.06	1.75	2.82	2.26	1.05
l3_34	PFL0875w	hypothetical protein	1.85	1.95	1.09	1.25	1.08	0.8	0.59	0.83	0.65	0.78	0.72	0.69	0.76	0.67	0.89	0.72	1.03	1	1.12	1.32	1.13	0.98	1.25	1.21	1.38	1.25	1.3	1.06	1.16	1.14	1.07	0.8	0.9	0.94	0.87	0.72	0.66	0.7	0.65	0.71	0.89	1.07	0.89	0.73	1.38	0.88
opfl0079	PFL0900c	arginyl-tRNA synthetase, putative	0.89	0.82	1.15	1.82	1.52	1.42	1.68	2.06	2.44	2.71	2.05	2.16	2.65	2.06	2.34	1.95	1.74	2.11	1.72	1.62	1.54	1.05	1.12	1.03	0.85	0.81	0.78	0.61	0.51	0.53	0.41	0.37	0.34	0.34	0.39	0.36	0.3	0.35	0.3	0.35	0.5	0.51	0.71	0.77	0.75	0.92
kn1970_1	PFL1050w	hypothetical protein	0.5	0.57	0.54	0.49	0.4	0.35	0.29	0.39	0.31	0.27	0.3	0.23	0.42	0.32	0.56	0.32	0.39	0.62	0.94	0.75	0.72	0.91	1.34	1.26	1.51	1.58	1.67	1.7	1.95	1.31	1.25	1.21	1.58	1.46	1.45	1.22	0.74	0.76	0.53	0.54	0.5	0.65	0.54	0.74	0.64	0.78
kn1319_1	PFL1060c	hypothetical protein, conserved	1.08	0.92	0.86	0.7	0.89	0.93	0.71	0.8	1.37	0.94	0.97	0.86	0.82	1	0.98	0.95	1.21	1.1	1.45	0.84	1.14	1.12	1.87	2.18	1.27	0.82	1.13	1.21	0.89	0.77	1.07	0.86	0.83	1.21	1.06	0.71	1.11	0.93	0.9	1.01	1.18	1.26	1.21	0.93	0.97	0.95
opfl0116	PFL1120c	DNA GyrAse a-subunit, putative	0.81	0.7	0.7	0.62	0.42	0.57	0.52	0.63	0.6	0.76	0.68	0.59	0.69	0.67	0.83	0.74	0.88	0.85	1.4	1.35	1.28	1.19	1.82	1.68	1.85	1.5	1.39	1.33	1.33	1.46	1.4	1.44	1.38	1.03	0.96	0.97	0.89	0.99	0.54	0.58	0.75	0.64	0.75	0.68	0.67	0.76
kn3690_1	PFL1390w	hypothetical protein	1.08	1.4	1.32	1.07	1.25	1.27	1.09	1.23	0.66	1.75	1.33	1.23	1.67	0.94	0.9	0.7	1.17	0.97	0.93	0.91	0.67	1.01	1.05	0.98	1.07	0.93	1.18	0.9	0.85	0.89	0.79	0.83	1.07	1.11	1.09	0.89	0.85	1.03	0.75	1.06	0.93	1.17	0.92	1.24	1.14	1.13
f22280_1	PFL1405w	hypothetical protein	0.98	1.17	1.29	1.87	1.45	1.62	1.36	1.82	1.68	2.05	1.61	1.32	1.61	1.39	1.54	1.27	1.17	1.3	1.11	1.25	1.36	1.06	0.97	1.25	0.97	1.04	0.96	0.94	0.74	0.83	0.61	0.57	0.57	0.51	0.52	0.6	0.67	0.57	0.52	0.63	0.9	0.82	0.89	1.02	0.88	0.78
km3516_4	PFL1430c	hypothetical protein	0.79	0.8	0.76	0.41	0.53	0.52	0.43	0.4	0.29	0.4	0.54	0.31	0.46	0.63	0.75	0.44	0.6	0.83	0.8	0.89	0.8	1.35	1.34	1.74	1.55	1.37	1.88	1.59	1.36	1.57	1.18	1.3	1.53	1.66	1.65	1.21	0.86	0.98	0.79	1	1.24	0.97	0.88	0.55	0.69	0.75
i5572_1	PFL1515c	hypothetical protein	2.12	3.37	1.59	1.73	1.68	0.75	0.87	0.83	0.56	0.68	0.61	0.51	0.61	0.46	0.78	0.37	0.4	0.75	0.82	0.42	0.47	0.58	0.51	0.57	0.64	0.7	0.52	0.47	0.63	0.53	0.91	0.83	1.17	1.89	1.55	1.53	1.86	2.85	2.9	3.21	2.15	3.27	1.95	1.26	1.91	1.14
kn7692_2	PFL1515c	hypothetical protein	1.4	1.14	1.12	1.32	1.03	1.23	0.89	1.21	1.47	1.38	1.13	1.15	1.24	0.84	0.9	0.84	0.94	0.88	0.84	1.08	0.97	1.1	1.26	1.03	1.02	1.01	1	0.82	0.93	0.64	0.76	0.92	1.04	0.9	0.7	0.64	1.48	1.3	1.13	2	2.24	1.83	2.11	1.31	1.37	1.13
km765_1	PFL1540c	phenylalanyl-tRNA synthetase alpha chain, putative	0.42	0.53	0.46	0.41	0.37	0.44	0.22	0.31	0.35	0.37	0.39	0.46	0.6	0.52	0.68	0.76	0.92	0.92	1.03	1.45	1.07	1.33	1.78	1.77	1.87	1.97	1.96	1.82	1.85	1.83	1.45	1.37	1.28	1.09	1.12	0.81	0.49	0.57	0.38	0.6	0.5	0.63	0.62	0.58	0.62	0.42
opfl0016	PFL1545c	chaperonin cpn60, mitochondrial precursor	0.29	0.25	0.24	0.22	0.16	0.12	0.14	0.17	0.19	0.39	0.35	0.54	0.85	0.79	1.17	1.26	1.5	1.81	1.92	2.14	2.29	1.73	2.22	1.88	2.02	1.85	1.98	1.77	1.67	1.52	0.92	0.77	0.73	0.68	0.71	0.53	0.38	0.44	0.29	0.39	0.34	0.26	0.33	0.37	0.37	0.32
opfl0019	PFL1545c	chaperonin cpn60, mitochondrial precursor	1.1	1.1	1.02	1.41	1.49	1.77	1.93	2.01	3.69	2.39	2.26	2.06	2.55	1.94	1.97	1.37	1.13	1.24	1.06	1.07	0.79	1.35	0.96	1.01	1.12	0.8	0.84	0.82	0.73	0.9	0.8	0.63	0.94	0.91	0.9	0.86	0.45	0.76	0.55	0.65	0.59	0.7	0.85	0.87	0.71	1.15
opfl0095	PFL1710c	tetQ family GTPase, putative	0.96	0.92	0.98	1.03	1.05	1.04	0.88	1.33	1.26	1.43	1.21	1.35	1.54	1.2	1.34	1.27	1.41	1.41	1.42	1.38	1.41	1.51	1.59	1.49	1.62	1.3	1.55	1.3	1.3	0.89	1.01	0.79	0.71	0.68	0.72	0.62	0.48	0.44	0.46	0.57	0.68	0.61	0.58	0.87	0.78	0.9
opfl0147	PFL1740w	hypothetical protein	0.55	0.57	0.64	0.5	0.42	0.36	0.39	0.47	0.5	0.61	0.55	0.61	0.75	0.61	0.8	0.75	0.85	0.84	1.14	1.19	1.01	1.22	1.61	1.6	1.85	1.65	1.75	1.62	1.87	1.41	1.39	1.34	1.41	1.01	1.21	0.85	0.41	0.53	0.38	0.4	0.47	0.46	0.47	0.68	0.55	0.58
kn3771_1	PFL1775c	hypothetical protein, conserved	0.56	0.93	0.62	0.7	0.61	0.61	0.39	0.67	0.44	0.69	0.58	0.68	1	0.79	0.82	1	1.04	1.05	1.26	1.35	1.37	1.42	1.47	1.64	1.55	1.59	1.64	1.59	1.6	1.37	1.61	1.17	1.16	0.95	1.01	0.84	0.59	0.6	0.38	0.51	0.59	0.64	0.63	0.51	0.71	0.66
e26140_1	PFL1815c	hypothetical protein	1.05	1.37	1.22	1.68	1.25	1.18	1.14	1.32	1.3	1.49	1.3	1.37	1.7	1.34	1.31	1.15	1.33	1.41	1.21	1.32	1.06	1.13	1.05	0.97	0.91	1.12	1.06	1.07	1.04	1.24	0.88	1	0.82	0.89	1.06	0.83	0.58	0.8	0.42	0.67	0.82	0.8	0.94	1.06	1.21	1.06
opfl0045	PFL1945c	hypothetical protein	3.92	4.45	2.54	4.13	3.06	1.94	1.83	1.76	1.94	1.31	0.91	0.96	0.71	0.37	0.38	0.34	0.21	0.27	0.17	0.1	0.12	0.11	0.05	0.05	0.03	0.05	0.02	0.02	0.04	0.08	0.27	0.38	0.6	1.04	0.98	1.05	2.14	2.31	2.79	4.59	5.36	5.66	3.98	2.18	3.18	2.94
f71520_1	PFL2030w	queuine tRNA ribosyltransferase, putative	0.5	0.57	0.62	0.87	0.83	1.1	0.7	0.96	0.91	1.34	1.18	1.15	1.53	1.08	1.06	1.12	1.5	1.13	1.4	1.76	1.71	1.42	1.78	1.52	1.77	1.35	1.5	1.28	1.31	0.96	0.83	0.74	0.79	0.69	0.63	0.42	0.36	0.4	0.29	0.31	0.46	0.53	0.55	0.69	0.71	0.69
opfl0047	PFL2115c	glucose inhibited division protein A homologue, putative	0.66	0.54	0.38	0.43	0.23	0.26	0.15	0.19	0.18	0.16	0.56	0.16	0.33	0.32	1	0.6	0.83	1.7	1.41	1.39	1.28	1.57	1.91	1.87	2.1	1.74	1.63	1.69	1.4	1.42	1.28	1.34	1.25	0.94	0.93	0.81	0.7	0.78	0.47	0.73	0.76	0.52	0.58	0.36	0.46	0.42
opfl0103	PFL2395c	dimethyladenosine transferase, putative	0.68	0.82	0.8	0.98	1	0.97	0.78	0.87	0.8	1.21	1.11	1.17	1.29	1.15	1.47	1.28	1.58	1.52	1.38	1.9	1.78	1.52	1.72	1.67	1.65	1.6	1.56	1.49	1.47	1.25	0.88	0.68	0.66	0.49	0.56	0.47	0.29	0.25	0.23	0.32	0.38	0.41	0.54	0.73	0.79	0.67
e12876_1	PFL2405c	PFG377 protein	1.05	0.82	 	1.06	1.32	0.96	0.87	0.8	0.9	0.63	0.99	0.6	0.4	1.18	1.23	0.75	0.65	0.88	 	0.75	0.59	0.64	0.76	0.69	 	0.69	0.51	0.58	0.79	0.57	0.85	0.84	0.88	1	0.84	0.73	0.88	1.14	0.89	0.81	0.95	1.11	0.96	1.19	1.43	0.91
m32649_1	PFL2410w	hypothetical protein	1.86	1.5	1.37	1.84	1.07	1.26	1.19	1.34	1.63	1.48	1.19	0.98	1.14	0.87	1	0.88	0.92	0.84	0.85	0.84	0.95	0.65	0.73	0.71	0.67	0.65	0.59	0.6	0.61	0.83	0.86	1.05	1.07	1.12	1.06	1.06	1.68	1.85	1.49	2.33	1.57	1.3	1.6	1.4	1.51	1.34
m30262_1	PFL2565w	hypothetical protein	4.31	4.44	5.22	5.58	5.03	5.15	3.87	3.66	4.1	3.43	2.75	2.09	1.77	1.09	1.15	0.75	0.73	0.59	0.45	0.47	0.37	0.26	0.24	0.16	0.13	0.11	0.09	0.05	0.06	0.05	0.07	0.09	0.08	0.13	0.19	0.25	0.32	0.5	0.64	0.91	1.61	1.69	2.15	2.76	3.09	2.86
