# Supplementary material for: The Transcriptome of the Intraerythrocytic Developmental Cycle of Plasmodium falciparum
Source: PLoS Biol. 2003 Aug 18;1(1):e5. doi: 10.1371/journal.pbio.0000005 (PMC176545; doi:10.1371/journal.pbio.0000005)
Supplement: Table S6 — The table was constructed by searching the database for any putative protease annotations and contains all of the 92 proteases identified by Wu et al. (2003). (59 KB TXT). [file pbio.0000005.st006.txt]

TABLE S6: Putative P. falciparum proteases and their expression data
Bozdech & Llinas et al.
The table was constructed by manually searching the database for any available putative protease annotations
and contains 65 of the 92 proteases identified by Wu el al. Genome Research, 13, 2003.
This table lists the PlasmoDB ID, oligo ID, manual annotation and expression values for all timepoints.
PlasmoDB ID	oligo	Manual annotation	TP1	TP2	TP3	TP4	TP5	TP6	TP7	TP8	TP9	TP10	TP11	TP12	TP13	TP14	TP15	TP16	TP17	TP18	TP19	TP20	TP21	TP22	TP24	TP25	TP26	TP27	TP28	TP30	TP31	TP32	TP33	TP34	TP35	TP36	TP37	TP38	TP39	TP40	TP41	TP42	TP43	TP44	TP45	TP46	TP47	TP48
PFA0400c	a14680_4	beta3 proteasome subunit, putative	0.584	0.49979847	0.57263405	0.52371539	0.53581616	0.62274561	0.494	0.44997243	0.81730874	0.63971585	0.685	0.58080373	0.77459294	0.728	0.93524975	0.66349275	0.85381514	0.936	0.91706521	1.223	0.9205726	1.0793824	1.11146111	1.4658501	1.50165194	1.609	1.38209486	1.44509673	1.352	1.57076695	1.59358215	1.47641798	1.44467765	1.32083595	1.21766513	1.01630491	0.84252008	0.70410884	0.49587194	0.61130446	0.6154945	0.58740119	0.4764972	0.32549213	0.3977925	0.4091458
PFB0330c	b209	cysteine protease, putative	0.628	0.55791455	0.56928041	0.48702999	0.38359566	0.37669133	0.281	0.21906553	0.20432719	0.1633973	0.204	0.10454468	0.16089889	0.182	0.120378693	0.06191041	0.06795448	0.207	0.10938984	0.147	0.16813687	0.233835	0.60986016	0.7997	1.09918951	1.235	1.5651538	1.72568931	1.803	2.39752595	2.40866338	2.5070319	2.69506452	2.40357672	2.60325021	1.94837554	0.8935423	1.13207319	0.79612469	0.99190335	0.868005	0.78627467	0.815212	0.70714306	0.7993615	0.7160051
PFB0335c	b215	cysteine protease, putative	0.528	0.41146199	0.48879303	0.40859922	0.36532921	0.2663474	0.194	0.22143381	0.15096785	0.13102614	0.091	0.07614983	0.08828081	0.067	0.095966226	0.02569866	0.03507328	0.144	0.05263872	0.087	0.15698968	0.27498996	0.57467594	0.9100586	1.25410885	1.273	1.16991293	1.66652283	1.697	2.32530681	2.46775438	2.46837346	2.54213244	2.54578741	2.17903147	1.72222483	0.9628801	1.05078386	0.81773378	0.75859104	0.6397743	0.57949892	0.6969489	0.49167646	0.4217104	0.4852923
PFB0340c	b218	cysteine protease, putative	0.544	0.6009205	0.49466188	0.58949605	0.37872459	0.31073865	0.195	0.21077657	0.13925483	0.14335802	0.076	0.08389387	0.07831362	0.038	0.031988741	0.02569866	0.02630496	0.033	0.01727208	0.025	0.04273092	0.07389186	0.30763655	0.4358365	0.75902275	0.884	1.2680991	1.89512074	2.321	2.34260932	2.48745131	2.38529938	3.33083812	3.55742296	3.66281526	2.52702839	1.74522016	1.65328109	1.12822241	1.01145473	0.7599596	0.72700772	0.8186566	0.97762243	1.0700115	0.7887421
PFB0345c	b225	cysteine protease, putative	0.848	0.5765117	1.01196088	0.73750258	0.68681891	0.47562037	0.605	0.40971173	0.66243653	0.44548888	0.529	0.53046744	0.4371324	0.582	0.801402186	0.33174637	0.40224669	0.863	0.69252817	0.446	0.44124317	0.36010589	0.36357048	0.6021741	0.66967772	0.87	0.9177909	1.20932722	1.044	1.44287878	2.03160609	1.78897444	2.06890926	2.34863179	1.99343561	1.8247709	1.44955324	1.34007821	1.22830673	1.07532231	1.040392	0.96539249	0.833583	0.4790694	0.6911015	0.7330528
PFB0350c	b230	cysteine protease, putative	0.679	0.54977829	0.79145904	0.56419581	0.46031478	0.38937456	0.33	0.28419311	0.20302574	0.18806105	0.143	0.07485915	0.09682412	0.112	0.094282611	0.04088424	0.07781884	0.261	0.07978056	0.125	0.06502531	0.11037012	0.32297329	0.4582281	0.59426729	0.963	1.49109816	1.43792502	1.744	2.09962177	2.27922585	1.94607517	2.91243952	3.41198018	3.63040966	2.56914553	1.71120535	1.63295881	1.17030336	1.1131215	0.9626964	0.89427222	0.7164681	0.67849062	0.6269008	0.5193878
PFB0360c	b244	cysteine protease, putative	0.872	0.85779361	0.86523907	0.68563704	0.65515702	0.68489337	0.527	0.38129243	0.28241399	0.32371163	0.7	0.19618259	0.28335292	0.812	0.41837908	0.12966143		0.61		0.352	0.21272566	0.1917447	0.31304952	0.6685492	0.74754725	0.89	0.8520561	1.10981999	1.051	2.06727361	2.36082766	1.91399698	2.862424	2.92501602	3.35839903	1.93555734	1.15781097	1.1595681	0.81887115	1.09096339	1.0027582	1.06680483	0.8909924	0.60743244	0.7024311	0.5432546
PFC0310c	c199	ATP-dependent CLP protease, putative	0.586	0.57418705	0.48627779	0.48702999	0.304441	0.33737339	0.239	0.23445932	0.29412702	0.21734925	0.254	0.24006556	0.30755895	0.287	0.545492234	0.395993	0.55350019	0.639	0.7731312	0.811	1.04504963	0.9755596	1.57246491	1.3251029	1.50575033	1.6	1.54601582	1.90139595	2.046	1.82278178	2.30455054	1.68204733	1.64185407	1.28851536	1.41013476	1.05201295	1.2088332	1.01372548	0.5857203	0.72730895	0.6834781	0.57949892	0.5982049	0.76444803	0.803138	0.6239473
PFC0571c	c388	hypothetical protein	0.587	0.39054019	0.69001144	0.36179373	0.44326609	0.49845016	0.384	0.38129243	0.28892124	0.4917334	0.376	0.35364494	0.77459294	0.486	0.541283193	0.48126585	0.64995171	0.824	0.75750408	0.942	0.83232399	1.06815824	1.50480286	1.4186678	1.40574951	1.617	1.58179551	1.7911311	1.615	1.31875211	1.31876193	1.06022444	1.17343995	1.15384611	1.09295268	0.90185616	0.79673098	0.86907833	0.65623424	0.6530139	0.7259678	0.64271699	0.6682443	0.63035446	0.5992064	0.8057898
PFC0745c	c497	proteasome component C8, putative	0.461	0.41378664	0.39656792	0.51233027	0.46153257	0.46166883	0.45	0.56601795	0.81470581	0.71370709	0.653	0.76149822	1.04797863	0.711	0.931040709	0.67751016	0.89765677	0.967	0.76737386	1.116	1.02182632	0.96433556	1.4633035	1.2347368	1.10820601	1.742	1.41870667	1.5661191	1.739	1.81074523	1.67237019	1.31849479	1.40620424	1.19478555	0.96922214	0.96320072	0.74570876	0.64911901	0.57775909	0.59435998	0.4516054	0.44911165	0.4960164	0.58565656	0.5299704	0.5137052
PFC0745c	c498	proteasome component C8, putative	0.498	0.44749396	0.51059171	0.62618144	0.57600236	0.6151357	0.456	0.58733244	0.86936657	0.82315242	0.698	0.76407961	0.99529492	0.775	1.054786695	0.87025015	1.0061647	0.966	0.7945157	1.244	1.4203386	1.08499437	1.38661987	1.1291764	1.24673178	1.659	1.55267252	1.63156089	1.831	2.02815504	1.87871988	1.32260737	1.39658589	1.32083595	1.19606144	1.34500169	0.9497975	0.8260428	0.57889639	0.6530139	0.5560088	0.50706154	0.6590588	0.62691614	0.6898426	0.5648485
PFD0680c	d23156_23	ubiquitin carboxyl-terminal hydrolase a, putative	0.418	0.42657219	0.54999698	0.45793469	0.42256411	0.52254825	0.483	0.61219937	0.54010049	0.80311321	0.756	0.69954584	0.96824113	0.624	0.862854205	0.67283767	0.76174779	0.927	0.76243895	0.9	0.80074024	0.77072016	1.20799223	1.1371734	1.30083058	1.449	1.54351955	1.70058837	1.802	1.63471103	1.48102778	1.39087623	1.51200622	1.61387632	1.72437097	1.42008009	0.80981358	0.8260428	0.53567818	0.74294996	0.6664822	0.69276465	0.6452805	0.79539271	0.7993615	0.6262203
PFD0230c	d49176_6	protease, putative	1.497	1.42151986	0.74450809	0.73497252	0.67098796	0.61006241	0.406	0.46299796	0.30974439	0.34375094	0.223	0.18456653	0.19364823	0.111	0.109435166	0.0665829	0.06357032	0.102	0.061686	0.055	0.03901519	0.04863768	0.04601016	0.0975634	0.16557516	0.231	0.41770715	0.71089435	0.943	1.12391077	1.51385611	1.79308711	2.64312524	3.59620772	3.99472703	3.28422123	3.45511734	4.10032841	3.41878697	2.80496193	1.9096109	2.05985527	1.3606003	1.47502935	1.4325565	1.4149624
PFD0230c	d49176_7	protease, putative	1.742	1.12745237	0.84511729	0.74382764	0.68316559	0.54537804	0.432	0.46536624	0.4763296	0.30367234	0.209	0.21425204	0.1950721	0.086	0.154051046	0.04906108	0.06357032	0.129	0.02631936	0.076	0.03065479	0.03928428	0.05503176	0.063976	0.12377152	0.233	0.37693497	0.65889958	0.958	1.31649525	1.75115824	2.08837069	2.75758391	3.10170211	3.25529028	3.46825502	4.18512678	4.56893731	3.4233362	3.00959911	1.8452693	1.83727496	1.3697859	1.43262375	1.4954983	1.209253
PFD0165w	d6287_29	ubiquitin-specific protease, putative	0.993	1.03911586	0.58353334	0.75521276	0.65393927	0.70518647	0.678	0.88573525	0.92923314	1.13607369	0.98	0.94477409	1.13483554	1.064	1.175165387	1.14008611	1.56514509	1.118	1.276489	1.285	1.49836896	1.31508806	0.88321462	1.2419341	1.29673219	1.022	0.9410893	0.94038866	0.842	1.0133252	1.12554364	0.94918465	1.18882924	1.04072399	0.99868176	0.8716417	0.8935423	0.91928643	0.90758213	0.91891178	1.1678613	1.22748405	0.969069	0.6647374	0.7578199	0.6648618
MAL7P1.147	e13057_1	ubiquitin carboxyl-terminal hydrolase, putative	0.769	0.93334453	1.03375956	1.37506915	1.01439742	1.31778556	0.962	1.21729386	0.95526213	1.42124823	1.238	0.87636835	1.33987482	1.062	1.160854568	0.82936588	1.00178053	1.223	1.29951844	1.074	1.13329829	0.90634444	1.245883	1.167562	1.3196832	1.274	1.23231932	1.20574142	1.116	1.2773765	0.72409973	0.85295008	0.90508766	0.79077787	0.77184258	0.66471835	0.50760528	0.55348455	0.39806234	0.50051367	0.5681487	0.42408784	0.870325	0.903126	0.8245382	0.8864824
PFE0835w	e13220_3	ubiquitin carboxyl-terminal hydrolase 2, putative	1.5	1.65165957	1.47308634	1.89625443	1.6342393	1.71857498	1.593	1.90290976	1.61769866	2.09641826	1.237	1.1409567	1.43669888	1.037	1.275340623	1.01392899	1.0489103	0.883	1.05030692	0.605	0.72642561	0.67438015	0.37439639	0.8364862	0.7655802	0.496	0.45431896	0.58628613	0.489	0.85534574	0.86760654	1.05446675	1.17728724	1.50829557	1.49753168	1.43656072	1.65625847	1.83737738	1.41482728	1.53934019	1.3086844	1.3855293	1.283672	0.81258418	1.096447	1.1296969
PFE0370c	e18550_1	subtilisin-like protease precursor, putative	3.24	2.7430798	1.33810232	1.6508419	0.97542896	0.97153385	0.958	0.77442623	0.8251174	0.58884689	0.477	0.44141086	0.4371324	0.332	0.383023106	0.1226527	0.18742284	0.332	0.18012312	0.295	0.12354809	0.1590078	0.07307496	0.1335499	0.12131249	0.277	0.15227174	0.13626222	0.288	0.60257868	0.99985788	1.28559404	1.76689274	2.30984703	1.97968784	1.97401195	2.97367726	4.07641981	4.66870273	4.95430338	4.4225764	3.70089075	2.5306019	1.24466347	1.8165017	1.3444984
PFE0365c	e18550_2	hypothetical protein	2.933	3.04295903	1.12011573	2.21883274	1.20680412	0.6468437	0.767	0.63588211	0.80950001	0.42390811	0.456	0.35235428	0.31895003	0.159	0.21297767	0.10045841	0.09206736	0.187	0.16285104	0.078	0.06316745	0.05986176	0.090216	0.095964	0.11147635	0.145	0.17806641	0.25459522	0.374	0.54089146	0.9735952	1.3859411	1.45718153	2.13531562	1.84417348	1.31753402	3.67490517	3.27189463	3.88167669	5.82107829	4.9530913	4.21058651	3.1644007	1.99650444	2.6624403	2.0582305
MAL7P1.147	e21586_1	ubiquitin carboxyl-terminal hydrolase, putative	0.773	0.92869531	0.99100065	1.00568536	1.23481277	1.33934697	0.815	0.92125936	0.8199116	1.42895565	1.104	1.15386344	1.47514384	1.019	1.248402781	1.08284815	1.21879647	1.339	1.18354873	1.104	0.98188222	1.33753615	1.22693761	1.2803197	1.53689813	1.185	1.37460603	1.17884758	1.125	1.41579658	0.92388372	1.0478867	1.17536359	0.92221503	1.17740361	0.78923857	0.41733527	0.6120607	0.40261164	0.47705208	0.5038071	0.52154903	0.7440245	0.73350334	0.6911015	0.6887287
PFE1355c	e22156_1	ubiquitin carboxyl-terminal hydrolase, putative	0.625	0.78456736	0.56005787	0.7197924	0.80494202	0.71025976	0.588	1.0100697	0.66243653	1.02816982	0.782	1.00414515	1.12913999	0.807	0.979865705	1.26741133	1.32511235	1.072	1.14900452	0.993	1.37574972	1.41797547	0.86426928	1.3458951	1.4409957	0.885	1.06507006	1.02465607	0.967	0.98549069	1.33095533	0.98126275	1.25231052	1.44796376	1.39540495	1.19850732	1.03352622	1.11533716	0.80408597	0.69602679	0.688334	0.78890873	0.6188722	0.58680272	0.6394892	0.7023669
PFE0340c	e263_7	hypothetical protein, conserved	1.041	0.83222258	0.67240481	0.61985638	0.47371019	0.49210856	0.34	0.31734899	0.31755307	0.2512619	0.192	0.17811315	0.14950782	0.105	0.152367424	0.05256545	0.07891488	0.143	0.06744336	0.096	0.10125369	0.08230992	0.22373568	0.2167187	0.35410134	0.569	0.64736291	1.1958803	1.436	1.67834333	2.26421857	2.34335091	2.65274359	3.00043098	2.93712605	2.90333589	3.06525544	3.07943023	1.76171026	1.53803671	1.215207	1.0773412	1.24693	1.18277411	1.1921187	1.0433217
PFE0915c	e27723_3	proteasome subunit beta type 1	0.434	0.39054019	0.40327522	0.49462009	0.37750684	0.43249745	0.363	0.45707728	0.73271469	0.62275956	0.634	0.71374324	0.96396945	0.758	0.93524975	0.89127634	0.89436862	1.048	0.94585198	1.132	1.17138455	0.96059413	1.42090204	1.1531674	1.26722374	1.632	1.39374401	1.51233143	1.763	1.59107855	1.84776744	1.44269478	1.32444815	1.25188528	1.20686322	1.05109732	0.91185795	0.73758091	0.51861838	0.85113391	0.5535808	0.4741355	0.5476847	0.60628635	0.6621483	0.5023401
MAL8P1.126	e27742_6	serine protease, putative	0.929	0.98564904	1.42781219	0.95508481	1.11303627	0.79270063	0.936	1.32149807	0.8199116	1.12220033	1.069	0.99381973	1.13910722	0.997	0.94956057	0.91347063	0.96232314	0.868	0.71391262	0.64	0.73292811	0.6341605	0.73977119	0.7301261	0.75164564	0.879	0.70560892	1.15822895	1.293	0.96743595	0.98391272	0.85377264	1.36388343	1.76470586	1.8520294	1.17103965	1.04137576	1.39148173	1.08727884	1.02057863	0.9335606	0.73886111	0.9208452	1.08650187	1.0435759	0.8296567
PFE0355c	e7539_1	serine protease belonging to subtilisin family, putative	1.241	0.86825451	0.8945835	0.7197924	0.60522872	0.61640401	0.439	0.47365521	0.42817606	0.33912648	0.228	0.22070543	0.23778862	0.266	0.238231941	0.11798023	0.09097132	0.285	0.08718288	0.148	0.12354809	0.13749498	0.23817024	0.3662626	0.51721743	0.779	0.83957473	1.20753432	1.344	1.51284105	1.90779633	2.31703032	2.40362823	3.02090051	2.69850293	2.67535392	2.66623606	2.18285698	1.38753165	1.74137041	1.3475322	1.27094646	1.623535	1.2332025	1.4652863	1.2410755
PF08_0108	f12313_1	pepsinogen, putative	4.37	2.76632649	1.44206522	2.04426108	1.31640285	0.88275139	0.968	0.82060766	0.93704188	0.4716941	0.436	0.38462116	0.3474277	0.178	0.196141493	0.11447586	0.09754756	0.142	0.05181624	0.057	0.05294918	0.0514437	0.03698856	0.0231913	0.0155739	0.041	0.02496258	0.06095942	0.128	0.30467462	0.78600461	1.10299526	1.37254002	1.80887739	1.552523	1.65813348	3.80573114	3.802666	5.22826478	7.89482121	5.0659926	4.93891125	4.0829494	2.53517087	3.2062578	2.3162197
MAL7P1.147	f17275_1	ubiquitin carboxyl-terminal hydrolase, putative	1.001	0.97867513	1.10670124	1.17140204	1.25307921	1.31271219	1.033	1.30728832	0.96827659	1.47057573	1.148	1.11643389	1.39825408	1.06	1.183583469	0.984726	0.98424392	1.161	1.09801083	1.054	0.86483662	1.08592975	1.49487907	1.1627638	1.28771569	1.467	1.38209486	1.32228147	1.291	1.20816646	0.81883299	0.92944421	1.05609598	0.99332038	0.981988	0.80388804	0.5128383	0.67183219	0.47312555	0.58262918	0.7405357	0.8060303	0.8094711	0.92146362	0.9126569	1.1171952
NULL	f22635_2	#N/A	0.569	0.56837545	0.42255865	0.44401958	0.45544375	0.4413757	0.32	0.4180007	0.41386013	0.52564603	0.474	0.49820056	0.70624645	0.538	0.697859658	0.65531587	0.81874186	0.861	0.90966284	0.987	1.04504963	0.89699105	0.89043191	1.0420091	1.09017311	1.123	1.32468092	1.50157381	1.281	1.88672569	1.73239919	1.93949512	1.87558025	2.1083818	2.09261647	1.67278295	1.21668274	1.08784224	0.69262852	0.67647549	0.7538896	0.71120325	0.7359872	0.55471191	0.7087253	0.6864556
MAL8P1.141	f23551_1	hypothetical protein	2.298	2.69309997	2.10021715	2.7678484	2.33567133	1.97097086	1.836	2.04974281	2.01594144	2.21357101	2.339	1.81597965	1.9991332	1.515	1.426866299	1.23236759	1.30647971	1.278	1.23947733	1.004	0.80724279	0.97930103	0.77405326	0.6693489	0.50082387	0.482	0.46430401	0.30210771	0.314	0.26254677	0.2373021	0.25086769	0.23949716	0.31997413	0.42421883	0.38088545	0.29435872	0.48175869	0.51748107	0.60087708	1.3014005	1.46718585	1.6200905	1.93461507	2.2696831	1.7661459
PFI1625c	f26774_1	organelle processing peptidase, putative	0.507	0.444007	0.54664333	0.56799084	0.49197667	0.4413757	0.57	0.62285662	0.80299278	0.82469398	0.734	0.88540304	1.14480276	0.903	1.031216045	0.88309946	1.11028853	1.147	1.38012142	1.444	1.36181574	1.59101332	1.97933905	1.2947143	1.50001261	1.519	1.42702752	1.49888451	1.548	1.05470073	1.20339369	0.8562402	0.82910262	0.74552894	0.65498599	0.64457536	0.52461265	0.55228914	0.36053076	0.53570605	0.6591982	0.56106032	0.4879791	0.61201684	0.6067594	0.5250704
MAL8P1.157	f27536_1	hypothetical protein	0.51	0.70669175	0.44351888	0.56546081	0.50171877	0.45659558	0.494	0.4985221	0.39303698	0.58113947	0.721	0.62597739	0.95969785	1.037	1.33763449	0.91814312	1.29332714	1.599	1.50678337	1.85	1.31722698	1.7537625	1.91077491	1.9608643	1.74263749	1.648	1.88467488	1.61721747	1.407	1.44814474	0.90418668	0.78056863	0.75888858	0.70782158	0.71881521	0.60703616	0.59918354	0.6742231	0.51065713	0.52006496	0.69319	0.63218063	0.6521697	0.55929632	0.5073113	0.5068861
MAL7P1.147	f3277_1	ubiquitin carboxyl-terminal hydrolase, putative	0.733	0.83919649	0.90715963	1.10182631	1.08502769	1.15544045	0.824	1.02191107	0.87196951	1.12374179	0.897	1.25582676	1.31139717	0.933	1.113713268	1.15877601	1.09604	1.251	1.06511156	1.021	0.9122122	0.99333111	1.03387538	1.2675245	1.24099405	1.229	1.22649474	1.26132199	1.167	1.44513565	0.95858792	1.02814625	1.02627904	0.91036416	0.92699668	0.69676397	0.58479266	0.58815207	0.40716093	0.39363312	0.5293009	0.5294513	0.7199126	0.69568209	0.7452315	0.7444179
MAL8P1.140	f36648_1	methionine aminopeptidase, putative	0.579	0.60556979	0.49550033	0.43136942	0.42256411	0.32849514	0.278	0.26051036	0.2407677	0.24047151	0.195	0.2632977	0.29616788	0.258	0.419220879	0.29787085	0.43622392	0.49	0.69664056	0.733	0.8954914	1.01671459	1.48224889	1.3978756	1.73116204	1.54	1.73989189	1.88346673	2.054	1.68737079	1.95469416	1.62282608	1.72072464	1.44796376	1.36299936	1.02271402	0.62404049	0.76148958	0.56069925	0.57350524	0.6191364	0.64403402	0.6935043	0.84009054	0.8043968	0.636449
MAL8P1.140	f36648_2	methionine aminopeptidase, putative	0.563	0.67298443	0.69168824	0.58443602	0.42743518	0.54664634	0.464	0.39787036	0.42557316	0.77999088	1.079	0.51239799	0.69343149	0.787	1.077515496	0.71255383	0.98533995	1.021	1.28718125	1.263	1.49743999	1.29918731	1.38120698	1.4066723	1.43607759	1.325	1.65335487	1.48095518	1.507	1.25104662	1.68362559	1.2469358	1.30713509	1.40702432	1.2314129	0.84142724	0.56778525	0.70291343	0.52885427	0.48226578	0.4977371	0.65193629	0.5832785	0.73923383	0.8232794	0.6648618
MAL8P1.98	f3666_3	hypothetical protein	0.627	0.53001883		0.5148603	0.521203	0.47815702	0.353	0.523389		0.39770285	0.409	0.27878581	0.41007857	0.513	1.310696648	0.35510877	0.48116157	0.819	0.83152731	0.916	1.09706987	1.25335563	1.20257923	1.1003872	1.25001046	1.435	1.48111306	1.63514669	1.481	1.2540558	1.47727602	0.96481242	0.89258378	0.7843137	0.74140094	0.75719295	0.36108003	0.74236264	0.33664702	0.63737286	0.4722433	0.42145375	0.574093	0.86645082	0.8446796	0.5568929
MAL7P1.147	f38618_1	ubiquitin carboxyl-terminal hydrolase, putative	0.734	0.87057919	1.14107596	1.0575509	1.16540017	1.27973582	0.906	1.51806485	0.76525084	1.63089002	1.127	1.1215966	1.59475009	0.996	0.881374066	0.9683723	1.14207374	1.002	1.12268521	0.947	1.10821703	1.51805684	1.47322729	1.455454	1.62050538	1.079	1.45365422	1.30614515	1.251	0.91402387	0.79350825	0.72134739	0.9483703	0.8543417	0.91619483	0.63725062	0.39117003	0.51283989	0.3901011	0.44837684	0.5268729	0.5478899	0.6406878	0.77017852	0.9315394	0.7989708
MAL8P1.141	f46181_1	hypothetical protein	1.945	2.47342124	2.39533746	2.63375709	2.37220422	2.16882896	1.976	2.47840076	1.67235935	2.40471495	1.991	2.03281319	2.36222361	1.548	1.479900236	1.37721468	1.47526979	1.248	1.31761296	1.124	0.8221057	0.99333111	0.80292239	0.6869423	0.55164395	0.611	0.37111036	0.22142611	0.361	0.31972028	0.24011598	0.23030476	0.30874937	0.38784746	0.48117413	0.31954092	0.48928963	0.58456575	0.57207249	0.77162524	1.2929026	1.71874105	1.6258314	2.03088738	2.0065862	1.5831668
PFE1155c	f56775_5	mitochondrial processing peptidase alpha subunit, putative	0.661	0.4591172	0.52232945	0.62618144	0.50780758	0.56693948	0.672	0.74482281	0.93704188	0.91101708	0.831	0.90347248	0.99529492	0.875	1.032057793	1.02444209	1.14097765	1.256	1.37354156	1.461	1.68043981	1.37027313	1.45518411	1.3690864	1.13525541	1.168	1.30637506	1.17795108	1.013	1.09156261	1.09834297	0.78550372	0.70983494	0.71428569	0.71194132	0.60154263	0.55208613	0.62042868	0.49132268	0.6777789	0.868005	0.80207922	1.1309632	1.17475145	1.2525428	1.1978879
MAL8P1.157	f64347_1	hypothetical protein	0.388	0.37891698	0.43681163	0.40353915	0.35315155	0.44898564	0.332	0.55891314	0.4125587	0.71062412	0.74	0.71761529	1.11632503	0.839	1.125498643	1.11789182	1.53226392	1.421	1.51994308	1.899	1.67207936	1.95579601	2.05151178	1.7265522	2.21969069	1.668	1.90797318	1.69162376	1.671	0.97270191	0.72785155	0.68762423	0.7406137	0.59793148	0.7129233	0.46969768	0.33622308	0.41242369	0.2877422	0.34670999	0.3969757	0.46623322	0.3823459	0.61087076	0.5412999	0.7103225
MAL8P1.157	f64347_2	hypothetical protein	0.422	0.46376647	0.46531756	0.43769448	0.35802262	0.41347265	0.274	0.39668624	0.37481672	0.6844189	0.66	0.74213811	1.09354292	1.035	1.355312502	1.03028276	1.42485195	2.01	1.80616616	1.892	1.48164816	2.0371705	2.09842414	1.6633759	1.69755529	1.787	1.81644381	1.53115705	1.426	1.04492113	0.81226729	0.80853419	0.78197269	0.66688215	0.79442831	0.58872438	0.24072002	0.40525109	0.30707668	0.47444523	0.4722433	0.42672193	0.4960164	0.5730495	0.5123467	0.4852923
MAL8P1.157	f70599_1	hypothetical protein	0.298	0.37078072	0.28925145	0.29474802	0.34219167	0.35893483	0.337	0.36234622	0.2602894	0.67671149	0.623	0.66340695	1.02662039	0.871	0.983232898	1.1622804	1.5443204	1.357	1.62686548	1.591	1.48257703	2.32057849	2.18954236	2.207172	2.39838085	1.965	2.23331884	1.72568931	1.648	1.1148834	0.76818351	0.6571911	0.76465964	0.78862312	0.74729285	0.52737982	0.29043395	0.52001249	0.27295703	0.23331237	0.4552474	0.40960036	0.3880869	0.44354031	0.4531813	0.392098
PFE0835w	f71130_3	ubiquitin carboxyl-terminal hydrolase 2, putative	1.401	1.58192017	1.39511427	1.77228324	1.5197695	1.68813521	1.473	2.08526706	1.39515122	1.99313879	1.326	1.1551541	1.31851658	1.107	1.135600322	0.9438418	1.00726079	0.788	0.88498846	0.622	0.69762867	0.68747491	0.38792881	0.8268898	0.68361228	0.469	0.41521092	0.60690476	0.493	0.8741528	0.95296028	1.04459657	1.24269217		1.55645102	1.33309901	1.56337196	1.6879485	1.05543386	1.38683996	1.4701455	1.2986044	1.1941134	0.6750523	0.8610445	0.9035302
PFI0355c	i10869_1	ATP-dependent heat shock protein, putative	0.57	0.51025937	0.61790816	0.47564487	0.47736348	0.5504513	0.377	0.51510003	0.43077896	0.61967658	0.509	0.58983846	0.79879891	0.594	0.716379468	0.84805586	0.96122705	0.816	0.95736675	0.864	1.06827293	0.91008581	0.97343064	1.1227788	1.30656831	1.045	1.61091849	1.50784912	1.392	1.63245417	1.84401556	1.53646178	1.91405365	1.99956897	1.90112876	1.62791902	1.28994535	1.32812377	0.78816347	0.8772023	0.7393218	0.7691531	0.7933965	0.73464943	0.8874801	0.7103225
PFI1570c	i12132_1	aminopeptidase, putative	0.347	0.34869661	0.25823028	0.40353915	0.27765019	0.41981425	0.42	0.60391037	0.86546228	1.14223964	1.148	1.06609752	1.55203361	1.417	1.635634852	1.72181033	1.89286108	1.747	1.88430159	2.324	2.07523629	1.93147715	2.03346859	1.8401098	1.57132469	1.816	1.57763508	1.13761033	1.208	0.94261061	0.95671204	0.85953023	0.74830841	0.62055588	0.63338224	0.57041259	0.44742527	0.43991861	0.33892167	0.48487262	0.4236836	0.37535725	0.4041615	0.4492708	0.4594755	0.4659716
PFI0370c	i14195_1	subunit of proteaseome activator complex, putative	1.158	1.5133433	1.36996189	1.83047384	1.31031403	1.42305614	1.342	1.85199184	1.95607487	2.1072086	1.512	1.82501449	2.1742708	1.235	1.25345357	1.32348111	1.28894304	1.218	1.06182169	1.146	1.13515613	0.99613715	1.245883	0.9084592	0.90000758	0.923	0.8520561	0.7073085	0.903	0.67028413	0.91544214	0.69009175	0.75311758	0.76276664	0.7040854	0.59971142	0.68552875	0.67063678	0.5800337	0.68429599	0.7453917	0.79417691	0.8576949	1.28248473	1.2814961	1.2160722
MAL13P1.310	i14747_2	hypothetical protein	1.385	1.57378396	2.39952941	1.97342021	1.51733401	2.33117407	1.692	2.20012845	1.53310453	2.38775875	1.706	2.00312766	2.1657276	1.38	1.48242568	1.34801169	1.45334901	1.212	1.17779139	1.068	1.17417137	0.99800781	0.94907236	0.9316505	0.94017178	0.928	0.67981424	0.70192974	0.787	0.52133213	0.58997244	0.79372888	0.95029394	0.59793148	0.82094199	0.75078379	0.46574092	0.61803785	0.32754843	0.51224446	0.8012354	0.76388492	1.1929653	1.68476556	1.5257105	1.3660923
MAL8P1.98	i5092_3	hypothetical protein	1.067	0.94845473	1.0446589	0.93104957	0.92428288	0.97914383	0.743	1.12137872	0.78347109	1.04512611	1.335	0.9499368	1.04085921	0.824	1.196210592	0.81651658	0.84723892	1.597	1.31596802	0.977	1.02275519	0.97368895	1.43984732	1.4258651	1.31312576	1.677	1.35630018		1.557	1.2502943	1.08896345	0.84225745	0.93105724	0.91575093	0.93288859	0.69676397	0.57825136	0.98742598	0.65623424	0.57611208	1.3438902	0.85607792	1.1298151	1.03148907	1.1128119	0.634176
PFI0135c	i587_1	papain family cysteine protease, putative	0.518	0.37891698	0.58856384	0.389624	0.33975617	0.27395734	0.297	0.34695245	0.28111256	0.2990479	0.289	0.2013453	0.33176497	0.34	0.335039984	0.29903899	0.43293581	0.609	0.78382345	0.88	0.65675565	0.89886176	1.6942565	1.3818816	1.59263626	1.777	1.95706627	1.95787302	2.001	1.79870868	1.72770943	1.37607092	1.27635639	1.20663649	1.11750236	0.85516107	0.59002572	0.66107331	0.4765375	0.58653943	0.5487248	0.54262172	0.5775376	0.53866653	0.4959818	0.6728175
PFI0225w	i9166_1	hypothetical protein	0.875	0.97286353	0.93063511	1.11447643	0.97542896	1.23788131	0.952	1.36412692	0.86155791	1.53531805	1.206	1.02221459	1.50931696	0.991	1.071622859	1.08284815	1.35799352	0.993	1.06099917	1.138	1.01811053	1.10089522	1.10785252	1.1531674	1.2655844	1.073	1.20652474	1.06499682	1.125	0.96367454	0.72972743	0.77892362	0.93298095	1.0137901	1.11848439	0.79290094	0.78234006	0.77583471	0.68921653	0.90848447	0.8461532	0.91007669	0.789952	0.90197991	0.9327982	0.8762539
PF10_0150	j53_40	methionine aminopeptidase, putative	0.833	0.88104009	1.14275286	1.40542937	1.26891016	1.6982818	1.389	1.57608764	2.30876704	2.09950119	1.873	1.81985171	2.37503849	1.827	1.479058387	1.75919028	2.14275825	1.921	1.7222732	2.407	1.5271659	1.41984613	1.83589568	1.1683617	1.05492682	1.34	0.99184654	0.64455616	0.693	0.54991888	0.4211409	0.32324919	0.25488653	0.20469726	0.28870447	0.35433332	0.36108003	0.27614457	0.28887954	0.38711603	0.4431075	0.42935602	0.6751334	0.74037999	0.8119498	0.6637253
PF10_0299	j64_1	hypothetical protein, conserved	0.689	0.99378533	1.09160986	1.61668661	1.60257741	1.8555537	1.358	1.89935732	1.33268179	2.26598152	1.718	1.89083892	2.36649512	1.365	1.158329223	1.66807676	1.6396759	1.327	1.39163619	1.35	1.48536385	1.66958187	1.58509509	1.4506558	1.51394712	1.227	1.34465102	0.95473208	1.005	0.62138574	0.60310379	0.45814195	0.480918	0.40831717	0.45367847	0.32595005	0.28520089	0.30961663	0.29570345	0.45098365	0.4868112	0.612425	0.6739852	1.11744655	0.9705634	0.9637656
PF10_0329	kn201_6	aspartyl protease, putative	1.233	0.74621075	1.11760048	0.69955216	0.758667	0.8383602	1.158	0.86086832	0.95135777	1.11295145	1.572	1.12288726	1.62892337	1.653	1.766957072	1.44613384	1.47746197	1.551	1.7732668	1.095	1.17510023	1.4797079	1.11416761	1.1699611	1.06148427	1.2	0.85788068		1.117	0.6913481	0.62936647	0.72216994	0.78581998	0.94160741	1.08706071	0.67753661		1.06991072	0.65850885	1.12485229	1.213993	1.1142184	1.0127001	0.95240824	1.1140707	0.6841826
PF11_0177	ks113_1	ubiquitin C-terminal hydrolase, family 1, putative	0.504	0.51955793	0.47957054	0.53763054	0.32270744	0.29298216	0.228	0.26051036	0.26679663	0.21580776	0.238	0.17811315	0.19791987	0.261	0.303051252	0.33174637	0.40991897	0.517	0.6489367	0.815	0.887131	0.70898774	1.39473936	1.375484	1.46066793	1.671	1.87385775	2.00628188	1.921	2.19666642	2.21919674	2.00036128	1.94387047	1.65373835	1.73222689	1.3074625	1.01651881	0.80572052	0.53909016	0.74555685	0.6701241	0.64798517	0.7669882	0.6796367	0.6470422	0.5739406
PF11_0189	ks172_2	hypothetical protein	1.55	1.4738243	1.76401472	2.3503942	1.67564332	1.59301123	1.795	1.75134007	2.04066884	2.1195405	1.585	1.57075148	1.69015036	1.225	1.215572201	1.05247705	0.97876373	1.301	0.97710621	1.086	1.00696336	0.78568558	0.8994535	0.7829063	0.70656329	0.953	1.03261877	0.95473208	0.89	1.12466309	0.90324874	0.78468121	0.64731561	0.6248653	0.69230152	0.52921103	0.42910962	0.56543885	0.50383319	0.69602679	0.8886429	0.79549394	1.2687456	1.34781242	1.5949464	1.3592731
PF11_0161	ks2_11	falcipain-2 precursor, putative	0.819		0.84427884	1.22579757	0.97542896	1.33681036	1.511	1.95382767	2.79680951	3.26178005	2.785	2.46260789	2.76945445	2.498	2.542263164	2.23344728	2.42224844	2.205	2.39094941	2.122	1.85415032	1.31882937	1.27475207	1.0300136	0.85164651	0.723	0.58412439	0.40699374	0.352	0.29564722	0.26825457	0.22865972	0.1923672	0.19284637	0.24255103	0.19318949	0.20147219	0.2737537	0.31276328	0.38450918	0.6227784	0.62032723	0.9954772	1.36844221	1.1833068	1.2524406
PF11_0162	ks2_12	falcipain-3	1.356	1.21927581	1.32804143	1.43958481	1.31518517	1.40276296	1.097	1.20545249	1.46803224	1.48444909	1.12	1.24808273	1.40394963	1.021	0.941984236	0.92631993	0.88121618	0.984	0.99355579	0.907	0.9958162	0.92692194	1.07086395	0.983631	1.0631237	1.197	1.16658453	1.27656191	1.268	1.35937541	1.52792539	1.26585369	1.29463121	1.32622272	1.13125013	1.04926617	0.91447444	0.92765448	0.74380792	1.37380576	1.391236	1.47377106	1.3307476	1.03836571	1.5659932	1.2251642
PF11_0174	ks41_1	hypothetical protein	1.197	0.98099975	0.90045234	1.57367612	1.03509943	0.92333767	1.095	1.35228555	1.79599685	1.97001655	1.805	2.27158799	2.6398809	2.042	2.549839498	2.3304014	2.44745736	2.458	1.47059423	2.321	2.08452561	1.13176144	1.3514357	0.8452829	0.73033397	0.751	0.68147844	0.52711966	0.493	0.42203076	0.4211409	0.34710217	0.31163486	0.37491918	0.36333556	0.37264513	0.51676311	0.60010633	0.61301599	0.83549283	0.9626964	0.84027345	0.9380679	1.1059855	1.2386956	1.0876458
PF11_0298	ks488_11	GPI8p transamidase	0.778	0.63695243	0.54245128	0.75521276	0.60522872	0.40078945	0.322	0.38129243	0.39824277	0.31137978	0.243	0.20779867	0.257723	0.408	0.339249025	0.20091682	0.1753664	0.447	0.16202856	0.307	0.30004537	0.4115496	0.59271912	0.8084967	0.86640074	1.125	1.14744655	1.61901037	1.586	2.24857395	2.45556098	1.88685392	2.23530675	2.60396468	1.90603869	1.77258223	1.60392792	1.38789541	1.1145746	1.12745918	0.7830255	0.77573831	0.919697	0.74840264	0.6545952	0.6966843
PF11_0381	ks510_10	subtilisin-like protease 2	3.658	2.31302079	0.89542185	1.7090325	0.87070123	0.68869828	0.871	0.62167242	0.87977817	0.51331418	0.499	0.51627001	0.38587256	0.189	0.334198185	0.10279465	0.0767228	0.269	0.1398216	0.09	0.07431464	0.07202118	0.09833544	0.0567787		0.069	0.0715594	0.1013002	0.171	0.57173507	0.72316179	1.48711071	1.55336515	2.33785826	1.19213342	1.32668991	3.26411105	3.4153465	3.88508841	5.44047898	4.3278851	4.07624812	4.2195835	3.70648413	3.4756489	2.4207792
PF11_0381	ks510_8	subtilisin-like protease 2	3.481	3.55089379	1.40098311	1.49651034	1.26160352	0.76099263	0.881	0.95678354	0.51927734	0.69058485	0.504	0.52143272	0.45564287	0.2	0.22897206	0.14835137	0.12823668	0.205	0.13406424	0.083	0.08639077	0.10382274	0.0586404	0.0687742	0.0622956	0.077	0.077384	0.11564359	0.174	0.34003191	0.84697156	0.95411969	1.68609853	2.38418447	2.23696878	1.70208178	2.62175498	3.76919408	4.58454111	4.77964488	4.4310746	4.80325592	3.2780711	2.63488163	2.7404882	2.0116333
PF11_0314	ks624_1	26S protease subunit regulatory subunit 6a, putative	0.999	0.77643108	0.82499546	0.85388379	0.91210525	1.02860832	0.838	0.78389936	1.4029598	1.01892094	0.976	0.91121651	0.88850363	0.861	0.995018273	0.72540313	0.77051613	0.89	1.08238367	0.956	0.94936948	0.87080153	1.18814475	1.063601	0.90246654	1.251	1.04426793	1.16808996	1.12	1.48199753	1.98189461	1.4723054	1.58510573	1.73238528	1.41111679	1.43472956	1.26247183	1.02567977	0.7870261	0.86547151	0.7344658	0.66642373	0.7118753	0.48709209	0.640748	0.6455411
PF11_0165	ks826_1	falcipain 2 precursor	0.659	0.581161	0.46364071	0.66413179	0.44204834	0.49718182	0.471	0.67140621	1.15958924	1.52606917	1.373	1.89729229	2.40921177	2.242	3.136580393	2.7672786	3.01520596	3.323	4.10088533	3.363	3.76217883	2.25042795	1.911677	1.4250654	0.92459793	0.858	0.62323242	0.42492299	0.338	0.3490593	0.3151522	0.29857368	0.28470346	0.25210083	0.25826286	0.22431955	0.26296047	0.3359161	0.32982308	0.56047104	0.6628402	0.63481472	0.8301385	0.76444803	0.6734778	0.7603292
NULL	l2_231	#N/A	1.038	1.1158291	1.29198982	1.70017745	1.72313601	1.80735736	1.641	2.0355332	2.25670906	2.44016909	2	1.91278034	1.74568171	1.425	1.516939857	1.55476902	1.30209548	1.247	1.15640689	0.959	1.34602392	1.30012259	0.85885634	1.4882417	1.38853623	0.902	0.8254293	0.84805303	0.667	0.94261061	1.10397072	0.91875148	0.78966734	0.65503121	0.5901748	0.58231522	0.41471874	0.43872319	0.33664702	0.57220183	0.6203504	0.60452273	0.7313945	0.3621673	0.5035348	0.6659984
PF14_0075	m15018_1	plasmepsin, putative	2.247	1.85157901	2.32407258	2.58315662	1.99104413	2.12316939	2.01	2.29959603	2.86318346	2.72534372	1.939	2.10250951	2.21983518	1.576	1.563239307	1.36553348	1.34155293	1.216	1.13419988	1.009	1.0692019	0.75575475	0.82096562	0.6149693	0.55000461	0.63	0.52920668	0.45540271	0.461	0.46190178	0.44740358	0.34463462	0.31548222	0.38461537	0.43109274	0.46054179	0.6541305	0.83680169	0.9189554	1.29951071	2.0212983	1.73322857	1.9886581	2.27271436	2.4862031	1.991176
MAL13P1.167	m18924_16	signal peptidase, putative	0.674	0.71482804	0.55502742	0.66539687	0.42499964	0.55425629	0.36	0.42273726	0.4125587	0.32833609	0.351	0.33428483	0.42289354	0.395	0.542966789	0.43220478	0.58309329	0.692	0.69335064	0.885	0.89363356	0.88015493	1.32076223	1.2267398	1.28525664	1.471	1.50191519	1.63335379	1.833	1.79720404	1.99502612	1.79308711	1.6755183	1.60525747	1.41799068	1.07490268	0.9301736	0.8140885	0.68694185	0.73773627	0.68712	0.62822951	0.6498733	0.75069481	0.7540433	0.6546332
MAL13P1.167	m18924_17	signal peptidase, putative	0.525	0.48933757	0.470348	0.53510051	0.31661863	0.28917719	0.238	0.22380208	0.18740836	0.14335802	0.129	0.09550995	0.17656161	0.204	0.305576672	0.1950762	0.26195355	0.404	0.36024623	0.655	0.70227333	0.60610032	1.14574318	1.0204172	1.20492815	1.533	1.66583625	1.83147185	1.928	2.14400648	2.02128869	1.84819568	1.68032747	1.73884932	1.56136095	1.09321447	1.0623079	0.87744639	0.63803707	0.68299259	0.7344658	0.62954653	0.5970567	0.5707573	0.648301	0.5250704
PF13_0063	m21665_2	26S proteasome regulatory subunit 7, putative	0.803	0.81478769	0.8434405	0.8387036	0.72213405	0.73055286	0.607	0.69745727	0.75744218	0.86323104	0.667	0.81183459	0.92837238	0.652	0.642300277	0.70554505	0.69269731	0.799	0.89979311	0.818	0.88620208	0.90073242	1.03838618	1.0348118	1.16312453	1.226	1.17490538	1.40654888	1.56	1.41128294	1.99690189	1.50685116	1.63800666	1.81426415	1.90505678	1.55650304	1.38544842	1.22292592	0.82569506	0.97235206	0.7720995	0.83368824	0.7761737	0.65327642	0.903845	0.7182781
PF14_0078	m25683_1	HAP protein	0.66	0.6009205	1.19138061	1.13724667	1.12886721	1.32920038	1.337	1.49793455	1.92744294	2.32918238	1.858	2.08831219	2.37931017	1.961	1.728233855	1.95309837	1.77448871	1.807	1.99040166	1.894	1.72317073	1.42545821	1.60855127	1.2411344	1.15410803	1.387	1.0500925	0.85432829	0.786	0.80870426	0.67814001	0.45156185	0.36934503	0.32536089	0.38101136	0.30763824	0.30613307	0.29766232	0.22518956	0.33888945	0.4115436	0.40828333	0.5752412	0.86415866	0.7792201	0.671681
PF13_0322	m2931_1	falcilysin	0.575	0.57883635	0.63719159	0.81340337	0.69412547	0.60879407	0.651	0.85021108	0.79127975	1.27326575	1.036	1.24033871	1.7115086	1.042	1.379725	1.08518443	1.13549745	1.534	1.33899746	1.249	1.16209523	0.86425418	1.31625143	1.1235785	1.18033781	1.137	1.23398357	1.41641	1.551	1.30295415	1.02799645	0.99442305	0.99165293	0.84033609	0.85334759	0.62626357	0.42910962	0.5212079	0.38213985	0.45359049	0.4770993	0.49389112	0.5752412	0.70026649	0.6357127	0.7012304
PF13_0156	m29414_1	proteasome subunit beta type 7 precursor, putative	0.944	0.77294415	0.7881054	0.79822318	0.65150377	0.77113914	0.693	0.7874518	0.86806514	0.9634275	0.882	0.72794071	0.82015715	0.797	0.696176061	0.62377659	0.66529627	0.667	0.76161648	0.984	0.83325291	0.97275356	1.18724255	1.0540046	1.06148427	1.459	1.11499527	1.24249637	1.46	1.44438333	1.83744992	1.41801929	1.81017532	2.24951522	2.51388922	2.48307998	1.8067085	2.40640262	1.35113731	1.53021629	1.0039722	0.99436746	0.9575871	0.84696719	0.9907047	0.8785269
MAL13P1.184	m32813_2	endopeptidase, putative	0.403	0.27895727	0.37896131	0.34787858	0.27886796	0.44264404	0.328	0.45707728	0.69497267	0.69366778	0.897	1.03383067	1.63746657	1.601	1.924375385	2.28601282	2.58775051	3.009	2.64262829	2.92	2.77100718	2.50390522	1.66087652	1.9344742	1.91722917	1.626	1.18572251	1.07934024	0.804	0.68683437	0.65281527	0.63991822	0.45591027	0.32751561	0.37020948	0.23713781	0.23548699	0.34547956	0.2388374	0.28935947	0.4443214	0.20150758	0.6142795	0.25558008	0.3486979
MAL13P1.270	m38472_2	proteasome subunit, putative	0.601	0.67298443	0.58604859	0.90954432	0.84025716	0.99563202	0.773	1.25163391	1.67756523	1.42895565	1.111	1.27905892	1.35268978	0.937	1.040475875	0.96253171	1.0061647	0.951	0.91048535	1.337	1.15187693	1.10557192	1.22332891	1.2459326	1.49755355	1.56	1.27725198	1.33662489	1.296	1.19462545	1.4078675	0.91546145	1.06379056	0.80693816	0.81014009	0.70042634	0.60049179	0.42437799	0.38100254	0.44576999	0.3933337	0.43989235	0.5132391	0.58451048	0.5815827	0.634176
MAL13P1.56	m4230_1	m1-family aminopeptidase	1.485	1.61097834	1.74976158	1.62680673	1.98860863	2.51508059	1.663	2.03079671	1.92484008	2.85328681	2.21	2.81625275	2.2725188	2.215	2.5952971	2.60607789	2.63488021	2.472	3.09087976	1.663	2.00649536	2.36641017	1.13130859		1.06804172	0.957	0.7147619	0.63290215	0.539	0.62890861	0.55151636	0.48528501	0.52035328	0.62594264	0.67266178	0.65281567	0.51414658	0.68139566	0.56069925	0.82636892	1.3111125	1.30518961	1.1631124	0.46531618	0.5891357	0.6705444
PF13_0133	m44397_6	aspartyl (acid) protease, putative	0.757	0.84733271	0.91973577	1.38898434	0.85243479	1.20490493	1.24	1.64476775	2.10574129	2.36463652	1.87	1.46620685	1.84962535	1.455	1.453804141	1.27792435	1.10809648	1.107	1.22878509	1.115	0.9855979	0.94749943	1.0158322	1.1075845	1.01230358	1.263	1.11665942	1.18422628	1.201	1.44287878	1.22121485	1.2864166	1.21479888	1.14953675	0.82388792	0.79106978	0.4696657	0.56782972	0.4651643	0.47835552	0.5329429	0.45042872	0.8508058	0.91687921	0.7981027	0.9671751
PF13_0289	m45468_2	hypothetical protein	1.035	1.10188127	1.5728572	2.54014597	1.72191834	1.76550278	2.148	2.40616849	2.71091403	3.14308593	2.239	1.56429812	1.71008465	1.569	1.329216408	1.48000926	0.91957755	0.996	0.882521	0.747	0.45053252	0.60516499	0.72443446	0.7421216	0.74344886	0.778	0.6307212	0.63379865	0.7	0.752283	0.98109884	0.94507207	1.03108822	0.88989438	1.04581728	1.02454517	1.04268401	1.25281166	0.57662178	0.62824891	1.050104	0.80207922	1.0747021	1.00283663	1.0523878	0.9910419
PF13_0096	m4927_1	Ubiquitin Carboxyl-terminal Hydrolase-like zinc finger protein	0.75	0.82641097	0.87697686	1.22706265	1.21411068	1.29749239	0.864	1.29071046	1.06328216	1.63705606	1.071	1.33972063	1.52925142	0.981	0.957136803	1.1494311	1.26483021	0.791	1.08485112	1.031	1.24012559	1.06535231	1.14484109	1.2171434	1.26640402	0.96	1.14827868	1.09906237	1.103	0.91552842	1.0702044	0.95576471	0.98395823	0.82740788	0.85727555	0.78649183	0.91185795	0.64075103	0.46288965	0.40927421	0.5560088	0.71647143	0.6337987	0.94438558	0.7741848	0.8626156
MAL13P1.310	m50721_5	hypothetical protein	1.385	1.91783127	2.0909945	2.88928959	2.27478319	1.63232905	1.623	2.01066627	1.76476206	2.12570636	2.318	1.70369107	1.70581297	1.425	1.691194334	1.38305528	1.30647971	1.67	1.26086183	0.763	0.95865881	1.13550275	0.70368477	0.8108958	0.80328544	0.697	0.62739285	0.69475803	0.669	0.80945649	0.78600461	0.8694005	0.92720989	1.14738207	1.20097137	1.07948063	0.80588877	0.77463929	0.38100254	0.43925289	0.5681487	0.70725209	1.0195892	0.78278565	0.8409031	1.0944649
PF13_0282	m56059_3	proteasome subunit, putative	0.581	0.43703306	0.66150547	0.7501527	0.54677604	0.63035555	0.664	0.73890213	1.24288186	1.03587723	0.804	0.92025127	0.95257844	0.908	0.955453207	1.04780455	0.8461429	0.945	1.12186269	1.12	1.57082569	1.26832099	1.37669618	1.3251029	1.45165153	1.738	1.27142741	1.50605611	1.426	1.53014356	2.19105818	1.57265246	1.33887567	1.14522726	1.13026821	0.82219982	0.7600996	0.6120607	0.42763268	0.68299259	0.4418934	0.46623322	0.5672039	0.53752044	0.5929122	0.5091592
PF14_0439	n128_4	leucine aminopeptidase, putative	0.392	0.39054019	0.54832013	0.71220235	0.57356683	0.81806702	0.947	1.31202495	2.03676463	1.85594673	1.681	1.6288318	1.9578405	1.474	2.009398154	1.46131943	1.47636588	1.649	1.39903846	1.678	1.41848064	1.29918731	1.21611172	1.2851179	1.2295185	1.317	1.06257378	0.9717648	0.782	0.77184238	0.72597561	0.61359768	0.4645668	0.40831717	0.36529954	0.36257364	0.31790742	0.3120075	0.20699242	0.29196631	0.3010703	0.35560162	0.6027976	0.72318845	0.7464903	0.8967111
PF14_0553	n130_39	trophozoite cysteine proteinase precursor	2.008	2.35253965	2.08344876	3.3307791	2.43674568	1.50422869	1.899	1.6258215	2.06279354	1.90219121	1.669	1.5617168	1.75564903	1.447	1.387301234	1.14592671	1.07959942	1.167	1.12021775	0.926	0.90199396	0.69963434	0.68383729	0.5797825	0.5065616	0.606	0.44932646	0.38816804	0.465	0.45362664	0.498991	0.5371036	0.4886127	0.59900882	0.59508473	0.56949696	0.85560267	0.95993106	0.85640274	1.67880623	1.8076355	1.90576126	1.8187266	1.23434865	2.0846341	1.418372
PF14_0348	n132_119	ATP-dependent Clp protease proteolytic subunit, putative	0.54	0.60324511	0.45609506	0.49335505	0.28252124	0.24351763	0.261	0.3244538	0.34358201	0.39307841	0.318	0.25039096	0.32179778	0.393	0.580848208	0.47542525	0.7507874	0.911	1.19835337	1.705	1.3599579	1.79491749	2.4728205	1.8752965	2.14264097	2.351	1.74405222	2.00359248	1.928	1.6738296	1.28124385	1.39992395	1.27058534	0.83710407	1.02617742	0.62901031	0.42387657	0.45067749	0.27409436	0.28414577	0.3629839	0.3213585	0.5258692	0.50313747	0.4796169	0.4045997
PF14_0327	n132_172	methionine aminopeptidase, type II, putative	1.671	2.05847229	2.0448819	2.13913696	2.9993528	2.69010891	1.936	2.73891115	1.59427261	2.45404254	1.886	2.44324778	1.79978946	1.579	1.514414412	1.92623159	1.71201452	1.587	1.39245861	0.998	1.29028799	1.452583	0.60174072	1.1339746	0.93279471	0.631	0.64985918	0.43478408	0.43	0.39645315	0.42207884	0.35368232	0.36549768	0.51820728	0.62650836	0.45504824	0.4997557	0.68976371	0.63803707	0.85895441	1.220063	1.38157814	1.0712576	0.52262114	0.9378336	0.8023803
PF14_0577	n134_139	hypothetical protein	0.373	0.46609111	0.47537845	0.3010731	0.35071602	0.3145436	0.114	0.27945657	0.13144615	0.22197369	0.216	0.22974015	0.4015353	0.307		0.55368936	0.82531814	0.812	0.66538633	1.238	0.83232399	1.32444145	1.33339252	1.6513805	2.08772236	1.487	1.96954765	1.90318874	1.826	1.41128294	1.13586105	1.02650124	1.48218928	1.54169357	1.55645102	1.26534535	0.87130184	0.81050219	0.57207249	0.73512946	0.7502476	0.76125087	0.6085385	0.60628635	0.5815827	0.5046131
PF14_0576	n134_140	ubiquitin carboxyl-terminal hydrolase, putative	0.575	0.62997852	0.98680861	0.83364354	0.69168997	0.87514149	0.753	1.11782628	1.72962306	1.67559313	1.822	1.3706969	1.54633798	1.302	1.437809725	1.08868875	1.34374499	1.45	1.81850325	1.972	1.51416079	1.46941912	1.48495538	1.4050729	1.59181664	1.637	1.17074496	1.06589333	1.131	0.78764034	0.8901174	0.81593685	0.66559048	0.47619047	0.45957038	0.38271663	0.29828351	0.285708	0.26158383	0.29978684	0.350844	0.46228211	0.4500889	0.6028481	0.6621483	0.7103225
PF14_0616	n134_43	hypothetical protein, conserved	1.001	0.96588955	1.41523605	1.22200258	1.38216213	1.57144967	1.334	1.89580488	1.75304911	1.97926552	1.521	1.59914628	1.98204647	1.512	1.438651574	1.6166794	1.55308874	1.617	1.46730435	1.284	1.32187164	1.06909363	0.89855135	1.0508058	0.94181121	0.697	0.77217579		0.601	0.67705468	0.80476366	0.59303477	0.66366684	0.88235293	0.90342898	0.76909558	0.86214397	0.90613672	0.65850885	0.80942443	0.8073054	0.75993384	0.8048784	0.9329246	0.8685975	0.8091994
PF14_0015	n145_28	aminopeptidase, putative	0.809	0.52072027	0.81493452	0.66539687	0.58696224	0.78635903	0.907	1.43162283	2.21506282	2.1811998	2	1.91278034	2.28675763	2.351	1.537985061	2.43670037	1.88738088	1.787	1.28060139	0.862	0.76265397	0.73611258	0.71631507	0.7341246	0.58443113	0.671	0.5333671	0.53249841	0.571	0.66050449	0.59278632	0.65061095	0.61557503	0.64102566	0.44385857	0.53012661	0.50106395	0.69454538	0.54136481	0.63085576	1.5393431	1.132657	1.7509836	2.10767605	1.8341255	1.5581635
PF14_0716	n147_25	Proteosome subunit alpha type 1, putative	0.499	0.50677238	0.66988961	0.84629373	0.5443405	0.58850093	0.763	0.80047729	1.2858296	1.04358465	1.115	0.88153106	1.0337398	0.908	1.044685016	0.83871087	0.8406627	0.957	1.18930606	1.42	1.27170924	0.96340017	1.60313828	1.1643632	1.2746008	1.692	1.45199007	1.28821593	1.558	1.36238451	1.77085527	1.24117811	1.04647762	0.88127559	0.86120345	0.63084152	0.51414658	0.45067749	0.2706824	0.41057761	0.4965231	0.44252644	0.5166837	0.53637433	0.7200548	0.605763
PF14_0077	n150_91	plasmepsin 2 precursor	1.04	0.91590972	0.79816634	1.07146601	0.8585236	0.94363085	0.85	0.96388834	1.38343811	1.34109109	1.177	1.54364727	1.423884	1.551	1.889861109	2.00566377	1.88190069	1.918	2.66154533	1.982	2.87969221	2.08019614	1.04109268	1.6753715	1.33607677	0.96	0.80213089	0.74675285	0.483	0.76883319	0.87042036	0.62593542	0.59056733	0.60008616	0.58526486	0.48984067	0.62665702	0.66346421	0.65395956	0.81203132	1.1484374	0.98383109	0.8014338	0.3449758	0.5211585	0.5784866
PF14_0076	n150_93	plasmepsin 1 precursor	3.176	2.99065445	4.38823811	4.4389307	3.31718911	2.99704242	3.006	2.82772156	3.87831208	3.22170143	2.406	2.18382214	2.43484169	1.699	1.572499238	1.24872136	1.04123799	1.228	0.95489929	0.737	0.66325815	0.49292419	0.52776358	0.3870548	0.29098604	0.391	0.3328344	0.2241155	0.193	0.23320773	0.16789359	0.15134313	0.12503868	0.17022194	0.24942496	0.28566409	0.37154614	0.54153025	0.57662178	0.8628647	1.3681701	1.23275223	1.9415825	2.0939229	2.3930492	2.1275579
PF13_0118	n156_3	hypothetical protein	0.394	0.38356628	0.3940527	0.49209006	0.41891083	0.59484256	0.578	0.81942346	0.9526592	1.17152783	1.099	0.95897149	1.34272264	1.104	1.339318086	1.16461661	1.35908961	1.618	1.58327396	1.953	1.81699292	1.47316054	2.15165159	1.8856926	1.87296659	1.621	1.49359433	1.50067741	1.356	1.17732294	0.89386922	0.83814487	0.71945335	0.51282052	0.5233996	0.3927881	0.35453873	0.41242369	0.27750633	0.30891078	0.3204942	0.2910665	0.4144951	0.52147506	0.3877218	0.4807463
PF14_0063	n159_38	ATP-dependent Clp protease, putative	0.457	0.41959824	0.40998248	0.3301684	0.26425478	0.26761573	0.176	0.18709381	0.10671866	0.23276407	0.149	0.19489192	0.29901563	0.252	0.361977876	0.45790342	0.55240417	0.564	0.72624985	0.878	1.05526792	1.09995984	1.43623873	1.5794075	1.65657118	1.595	2.10933808	1.98207745	2.286	1.90177151	1.61890683	1.56442729	1.94771799	1.74962285	1.6242082	1.27541688	0.6606718	0.77583471	0.50383319	0.49660342	0.6045685	0.53998763	0.5350547	0.70255866	0.6294185	0.6625888
PF14_0517	n168_36	peptidase, putative	0.72	0.58813491	0.53909764	0.74256265	0.61497081	0.64303878	0.721	0.90468143	1.20774278	1.48136616	1.361	1.38876627	2.0945333	1.807	1.96899124	1.911046	2.02328979	2.346	2.29965408	2.138	1.99627695	1.70231885	1.98655623	1.3075095	1.03443487	1.124	1.10084974	0.80681578	0.691	0.65975217	0.5768411	0.46060952	0.39627643	0.36199094	0.41439893	0.35616451	0.32183221	0.34069783	0.32754843	0.43273576	0.3981897	0.40960036	0.4879791	0.4687545	0.4393341	0.6137187
PF14_0145	n175_11	hypothetical protein	1.184	1.00308386	1.48482413	1.35609397	1.26647451	1.30129738	1.642	2.14802634	1.81031282	2.71609475	2.299	1.77467813	2.36079966	1.858	2.00603076	1.79540191	2.1022047	1.86	1.72720792	1.475	1.41290712	1.24213147	1.14213459	0.8812694	0.83115455	0.647	0.66816504	0.45988502	0.429	0.32423397	0.2851377	0.24840012	0.2702759	0.25210083	0.29066845	0.28474848	0.20932176	0.29766232	0.32527382	0.38581262	0.5572228	0.69144754	0.9001778	1.41199396	1.1770126	1.3467714
PF14_0147	n175_15	ATP-dependent protease, putative	0.606	0.48817522	0.49717713	0.62491641	0.56260698	0.55171964	0.551	0.86086832	1.0606793	1.34417402	1.232	1.35391811	1.74568171	1.996	1.967307543	1.77904829	2.31702865	3.231	3.27922775	2.757	1.96933785	1.99601562	2.21841154	1.415469	1.66722702	1.538	1.07921558	0.896462	0.754	0.59656041	0.50743258	0.36273001	0.42994069	0.34259856	0.38101136	0.38454779	0.27342656	0.37656076	0.2490733	0.23461579	0.2427986	0.41355152	0.4592744	0.58565656	0.4468871	0.5546198
PFA0220w	opfa32038	ubiquitin carboxyl-terminal hydrolase, putative	2.484	2.26536558	1.68771934	2.1151018	1.85709007	1.47632569	1.241	1.63529463	1.301447	1.55227434	1.079	1.22226926	1.29858221	0.851	0.970605775	0.83053406	0.79353293	0.74	0.62590726	0.566	0.48304514	0.56681605	0.4555908	0.4574284	0.41229855	0.368	0.33366648	0.32900157	0.346	0.33476593	0.36204986	0.46636712	0.70406395	0.70135748	0.81995996	0.91375884	1.17089357	1.77043325	2.03011795	3.06303923	2.931793	3.01339452	2.8658723	2.64634261	2.9645612	2.6503553
PFB0330c	opfb0670	cysteine protease, putative	0.406	0.47655202	0.38063814	0.39974413	0.33366732	0.16741837	0.083	0.15749036	0.08329261	0.13256763	0.073	0.09034725	0.1865288	0.231	0.320729239	0.27567656	0.50308235	0.668	0.54119183	0.759	0.54714152	0.61732442	0.86156278	1.127577	1.49345516	1.462	1.87801808	2.01255709	2.458	1.83933188	2.1272773	1.32918752	1.95060352	1.89183367	1.71356906	1.08222742	0.62796527	0.79376615	0.60050548	0.75728756	0.34963	0.43462421	0.4087542	0.49626087	0.6369715	0.5125687
PF10_0150	opfblob0090	methionine aminopeptidase, putative	0.766	1.05190138	1.07735682	1.84944902	1.32614498	1.21505152	1.378	1.53582705	2.19293812	2.10875016	2.268	1.85211855	2.15291256	1.785	2.473234811	1.62485635	1.95752745	2.424	1.94023029	2.444	1.36553154	1.57230653	1.75109255	1.2083467	0.95082761	1.202	0.92611175	0.60331891	0.607	0.50779103	0.33578718	0.25333523	0.24238268	0.20469726	0.25237092	0.24995607	0.18315654	0.23430447	0.20585509	0.23722262	0.3010703	0.37008907	0.5913158	0.69109768	0.8056557	0.7614657
MAL8P1.128	opfblob0099	proteasome subunit alpha type 6	0.581	0.54280438	0.54999698	0.6312415	0.50293652	0.52254825	0.479	0.57193867	0.83943329	0.87247992	0.746	0.77956766	0.9198291	0.715	0.847701637	0.93449681	0.99410829	0.993	1.02563254	1.262	1.59590694	1.30012259	1.66719172	1.4066723	1.41722497	1.52	1.64669817	1.62707858	1.781	1.81525896	1.87309212	1.39581137	1.32733368	1.22495146	1.2166831	0.98242803	0.7535583	0.61923327	0.51406908	0.61651812	0.4843832	0.52550014	0.5304619	0.57534167	0.6055006	0.6284933
PFI0135c	opfblob0111	papain family cysteine protease, putative	0.52	0.45795486	0.48292414	0.42377937	0.33488511	0.21941952	0.263	0.27235174	0.27460531	0.4162007	0.146	0.24522825	0.28192903	0.232	0.255909928	0.29203025	0.34415657	0.656	0.72624985	0.884	0.90849646	1.04571015	1.90085122	1.5402222	1.49345516	1.922	2.22915831	2.42672265	2.464	2.39752595	2.15447798	2.09083826	1.35234143	1.41564317	1.27265645	0.97968135	0.69861135	0.82245656	0.54363942	0.5330992	0.4151856	0.4925741	0.5591666	0.41030345	0.5085702	0.5250704
PFI0225w	opfblob0163	hypothetical protein	0.945	0.92404601	1.06226544	1.18152216	0.84512822	0.8586533	0.848	1.03493663	1.05417207	1.23627015	1.126	1.03641199	1.42815568	1.101	1.415922773	1.12256431	1.34703313	1.73	1.01740775	1.321	0.93357766	0.99146035	1.26031748	1.0524052	1.02295941	1.327	1.22316644	1.47199057	1.533	1.60010601	0.81320524	0.99606806	1.02531716	0.90389999	0.90932089	0.64823772	0.77710701	0.77703012	0.66192084	0.98147604	0.7308238	0.72700772	0.9495498	1.12776145	1.1241414	1.1728845
PFC0745c	opfc0751	proteasome component C8, putative	0.521	0.49979847	0.45944866	0.68437204	0.46883913	0.44518068	0.476	0.52930968	0.8407348	0.71833153	0.686	0.69567379	0.89419918	0.66	0.889792148	0.84104715	0.79901313	1.019	0.86853888	1.185	1.30607981	1.03822741	1.39654366	1.1499686	1.25410885	1.576	1.58845221	1.63156089	1.726	1.84459784	1.9837706	1.68780492	1.44563953	1.36931696	1.4258466	1.05292848	0.93279009	0.78300727	0.55387531	0.59957367	0.5802886	0.50837861	0.5660557	0.52835163	0.6092771	0.5443912
MAL6P1.153	opff72457	4-methyl-5(B-hydroxyethyl)-thiazol monophosphate biosynthesis enzyme	0.466	0.47771436	0.55670422	0.75900783	0.67220571	0.93602087	1.004	1.329787	2.09012381	1.84515639	1.753	1.90374566	2.20986803	1.501	1.933635215	1.68326234	1.52787982	1.775	1.48046396	1.77	1.87923146	1.32257079	2.01362122	1.4458576	1.38115907	1.578	1.21151719	1.05961812	1.015	0.70338461	0.85635108	0.54450625	0.44917742	0.34152122	0.35449767	0.28017053	0.27081003	0.24028164	0.2388374	0.29326972	0.2634365	0.31082215	0.3834941	0.62003957	0.524935	0.6125821
MAL7P1.26	opfg0038	O-sialoglycoprotein endopeptidase, putative	1.593	1.71442498	2.10273219	2.48322059	2.09942511	2.47703085	1.741	1.82357247	2.70440696	2.09487671	3.306	1.76048065	2.13155432	2.335	2.389053992	1.64588253	1.50047871	3.517	4.47264641	1.867	1.24477025	1.07657636	1.19265554		0.99263124	1.044	0.78632126	0.87225752	0.629	0.53412091	0.48867354	0.36848763	0.30682569	0.22193492	0.32307405	0.26368991	0.15306654	0.38014704	0.20016849	0.29978684	0.6154945	0.53340242	1.00007	1.0395118	0.9479043	1.1467446
MAL8P1.99	opfh0025	hypothetical protein	0.398	0.28360657	0.28338258	0.29601304	0.2131087	0.17502829	0.232	0.23327518	0.30974439	0.2605108	0.274	0.32008739	0.48269666	0.476	0.753419039	0.65531587	0.81326166	1.13	1.25181452	1.564	1.59126228	1.53676363	2.12548891	1.6017991	1.79099857	1.82	1.84057414	1.84940107	1.75	1.6775911	1.37410118	1.18442453	1.01473693	0.87373408	0.74140094	0.64457536	0.52853746	0.50447187	0.33664702	0.41970156		0.33321187	0.3674195	0.38508926	0.4191927	0.4375586
PFI1625c	opfi17662	organelle processing peptidase, putative	0.502	0.57999869	0.62377705	0.70334722	0.68438334	0.53903644	0.572	0.70219383	0.92923314	0.91255854	0.946	0.80538122	1.00810988	1.007	1.095193508	1.08985693	1.24619744	1.391	1.60136858	1.826	1.59219115	1.71634894	2.28968218	1.689766	1.66312873	1.679	1.73157104	1.55894738	1.581	1.23449643	1.42850242	1.05364429	0.84545385	0.79939665	0.8121041	0.56858138	0.4801318	0.41720543	0.33664702	0.43794945	0.348416	0.44252644	0.4719045	0.43322541	0.5261939	0.5125687
PFI1545c	opfi17682	proteosome precursor, putative	0.644	0.54745365	0.53742079	0.69575717	0.38724894	0.40459441	0.504	0.63943455	0.96957802	0.77999088	0.72	0.64275614	0.8899275	0.744	0.848543486	0.82586157	0.88998445	0.839	0.8397521	1.114	1.18531853	1.21126526	1.51292236	1.2731224	1.43607759	1.697	1.41038581	1.54101816	1.73	1.41504435	2.49776894	1.68698246	1.62838831	1.10859731	0.96725819	1.11427304	0.71300227	0.62879673	0.47540019	0.65562079	0.5268729	0.53340242	0.5442402	0.59253321	0.5966887	0.6159917
PFI0135c	opfi17688	papain family cysteine protease, putative	0.58	0.30336605	0.55251217	0.28336292	0.21189093	0.26761573	0.216	0.1965669	0.39563988	0.2111833	0.121	0.18327586	0.257723	0.118	0.146474762	0.12966143	0.30141101	0.434	0.52391978	0.754	0.83325291	0.90353846	1.84852586	1.7257526	1.72624393	1.693	2.36811672	2.06455196	1.827	2.37420507	2.15260221	1.86300109	1.41389895	1.58586509	1.44548634	1.05201295	0.66328837	0.82843371	0.56183656	0.50963761	0.4637453	0.43594123	0.5258692	0.39655024	0.4229692	0.5012036
PFI0215c	opfi17697	signal peptidase, putative	0.489	0.40913734	0.31608057	0.36558876	0.22406858	0.17122334	0.146	0.14801725	0.20693007	0.19114401	0.148	0.22457744	0.32891721	0.239	0.332514564	0.39248865	0.42307145	0.575	0.55764142	0.641	0.86019196	0.60610032	1.21069873	1.1171809	1.17787875	1.557	1.60675806	2.08875639	2.196	2.47802013	2.35426202	2.15252707	1.88712224	1.67744022	1.33157568	1.09779241	0.89615879	0.81767482	0.63803707	0.72470207	0.4540334	0.49915931	0.4822381	0.49855307	0.5778062	0.535299
PFL1465c	opfl0038	heat shock protein hslv, putative	0.724	0.52420723	0.43597318	0.38329894	0.31905416	0.31200697	0.255	0.25695794	0.23035612	0.23738853	0.132	0.23103083	0.26626632	0.194	0.256751751	0.48827459	0.39567044	0.35	0.58560577	0.501	0.70041549	0.78662096	1.46601	0.8516805	0.85164651	0.811	1.10501017	1.63156089	1.549	1.54744607	2.06068277	1.77992682	2.187215	2.61581548	2.23304064	2.6652825	2.74996462	2.40401164	1.94709357	1.55758816	0.8182313	0.94168571	0.7141717	1.00169054	0.7477492	0.8251106
PFL1925w	opfl0051	cell division protein FtsH, putative	0.412	0.39518948	0.41417453	0.21125717	0.26303703	0.2168829	0.182	0.29721862	0.20953296	0.35916576	0.271	0.44915489	0.62081341	0.632	0.601051615	0.69620013	0.87025579	0.994	1.27319902	1.072	1.05155213	1.64339235	1.48675968	1.8529048	1.8377204	1.464	1.50857189	1.5670156	1.596	1.38495297	1.67237019	1.19593971	1.54567045	1.39517338	1.10179052	0.82860892	0.41471874	0.64553277	0.37076665	0.38450918	0.352058	0.50969563	0.3915314	0.18108365	0.2996032	0.3159514
PFL1470c	opfl0136	hypothetical protein	1.535	1.60981596	2.02727537	2.35545419	1.49663192	1.49535048	2.343	1.776207	2.21245996	2.23361032	2.386	1.48427622	1.69157414	1.863	2.02960151	1.40875389	1.48732627	1.847	1.53063523	1.756	1.33023209	1.18039905	1.22332891	1.0420091	0.88033525	1.093	0.76135871	0.63379865	0.647		0.49430124	0.54615127	0.57229245	0.6582633	0.70310343	0.55759433	0.64366443	1.02448436	0.83024435	1.21348494	1.213993	1.09182864	1.2825237	1.31915998	1.2802372	1.8320638
PF13_0096	opfm60498	Ubiquitin Carboxyl-terminal Hydrolase-like zinc finger protein	0.804	0.86011829	1.0463357	1.21314746	1.18975543	1.14656216	1.094	1.18532219	1.29884414	1.18540119	1.381	1.08803902	1.05082636	1.128	1.345210824	1.08284815	1.16070638	1.181	1.22056029	1.065	1.18531853	1.0971538	0.74608634	1.2435335	1.14427191	1.033	1.09419314	1.10175177	1.031	1.05921446	1.61327919	1.02321111	1.03012634	1.06011637	1.22453902	0.89910937	0.85429443	0.68259108	0.44128056	0.46401788	0.5936426	0.6585215	0.7245053	0.59024097	0.733902	0.8455679
PF13_0118	opfm60503	hypothetical protein	0.337	0.35334588	0.30685806	0.46931981	0.35315155	0.35766653	0.443	0.67969521	0.8303232	1.012755	0.994	0.92928604	1.18751924	0.994	1.208837715	1.07116695	1.22098852	1.288	1.53228027	1.706	1.59219115	1.40488066	2.13090191	1.7825314	1.72296526	1.437	1.41454624	1.52219243	1.368	1.16453407	0.8835517	0.75342558	0.70983494	0.50420167	0.52143565	0.38729458		0.35384758	0.11145746	0.24113289	0.2488686	0.23311661	0.3961242	0.38967366	0.3512155	0.4455143
PF14_0439	opfn0263	leucine aminopeptidase, putative	0.408	0.41959824	0.45190297	0.71220235	0.61497081	0.93855755	1.031	1.26821177	2.22547442	1.95768465	1.672	1.68304023	2.32662638	1.638	1.942895246	1.66223616	1.72297491	1.862	1.56600196	1.868	1.81977974	1.2907692	1.60223618	1.3123077	1.21804295	1.556	1.1357974	1.13940323	1	0.81171335	0.75223829	0.64978845	0.50207841	0.45248867	0.38493929	0.36623601	0.33099002	0.33830696	0.25703454	0.4353426	0.3981897	0.34506526	0.7095789	0.90427208	0.9869282	0.9864959
PF14_0015	opfn0267	aminopeptidase, putative	0.68	0.44633165	0.56676516	0.70208222	0.53338062	0.44518068	1.031	1.37241599	2.41027984	2.22127842	2.028	2.01990645	2.36079966	2.349	2.299822283	2.56052113	1.94108687	1.813	1.28389127	0.89	0.79888239	0.62667782	0.57196944	0.5014119	0.421315	0.521	0.43351683	0.47602134	0.478	0.45738805	0.54495067	0.52558836	0.42801701	0.44386985	0.46840827	0.2838329	0.37416266	0.49610386	0.46402696	0.63606946	0.8522231	0.86529726	1.5362729	1.89106332	1.776219	1.9104834
PF14_0281	opfn0274	aspartyl protease, putative	1.223	0.98913603	0.87949211	0.8981592	0.76840906	0.73943115	0.641	0.83008071	0.80038992	1.012755	0.6	0.66340695	0.6663777	0.517	0.657452844	0.63078537	0.6663923	0.457	0.5354345	0.561	0.69019719	0.55746265	0.55573056	0.3574659	0.5426275	0.614	0.80046674	1.03362068	1.306	1.4060169	1.46602051	1.73797835	1.78805309	2.24843768	2.4952314	2.60760037	2.45298938	2.37053972	1.54448196	1.73094302	1.044034	1.03387879	1.2882647	1.08650187	1.1568712	1.20698
PF11_0165	z_1_100	falcipain 2 precursor	0.645	0.50328542	0.40914408	0.68816711	0.44083055	0.52001161	0.492	0.65246004	1.19212546	1.52452771	1.402	1.81081702	2.25116056	2.303	3.046506736	2.96001852	3.47992695	3.169	3.90020024	3.503	3.40361054	2.26071683	2.08308745	1.5050354	0.94836856	0.903	0.69978434	0.44912745	0.345	0.32799538	0.32546969	0.28294586	0.25488653	0.243482	0.27986658	0.26277433	0.2616522	0.32276638	0.33437237	0.5474368	0.8121614	0.71910548	0.8496577	0.69109768	0.7817378	0.8001073
