# Supplementary material for: The Transcriptome of the Intraerythrocytic Developmental Cycle of Plasmodium falciparum
Source: PLoS Biol. 2003 Aug 18;1(1):e5. doi: 10.1371/journal.pbio.0000005 (PMC176545; doi:10.1371/journal.pbio.0000005)
Supplement: Table S7 — The similarity of all expression profiles to seven known vaccine candidates was evaluated by a Euclidian distance calculation to all expression profiles measured. These 262 ORFs constitute the top 5% of genes in the IDC with minimum distance to these seven ORFs. The seven candidates used are AMA1, MSP1, MSP3, MSP5, EBA175, RAP1, and RESA1. (204 KB TXT). [file pbio.0000005.st007.txt]

TABLE S7: Vaccine candidate correlation table
Bozdech & Llin�s et al.
The similarity of all expression profiles to seven known vaccine candidates was evaluated
by a Euclidian distance calculation to all expression profiles measured. These 262 ORFs
constitute the top 5% of genes in the IDC with minimum distance to these seven ORFs.
The seven candidates used are AMA1, MSP1, MSP3, MSP5, EBA 175, RAP1, and RESA1.
Column 1: Oligonucleotide ID
Column 2: PlasmoDB ID
Column 3: PlasmoDB manual annotations
Columns 4-47: Intensity ration data for every timepoint (TP)
oligo	PlasmoDB ID	Manual annotation	TP1	TP2	TP3	TP4	TP5	TP6	TP7	TP8	TP9	TP10	TP11	TP12	TP13	TP14	TP15	TP16	TP17	TP18	TP19	TP20	TP21	TP22	TP24	TP25	TP26	TP27	TP28	TP30	TP31	TP32	TP33	TP34	TP35	TP36	TP37	TP38	TP39	TP40	TP41	TP42	TP43	TP44	TP45	TP46	TP47	TP48
b192	PFB0310c	merozoite surface protein 4	1.289	0.88104009	0.56844196	0.81846343	0.52607406	0.48830357	0.354	0.30195518	0.33447188	0.17727066	0.143	0.12132345	0.17228996	0.104	0.140582099	0.09812216	0.13042876	0.193	0.16696344	0.223	0.24152257	0.27966666	0.60715366	0.5565912	0.69754684	0.954	0.96105931	1.43164982	1.634	1.98978852	2.19949981	2.35239853	2.45652905	2.34109035	1.9924537	1.84674499	2.46868846	2.12786715	1.88226622	2.44000408	1.6825943	1.5383062	1.5213465	1.42460109	1.5974642	1.1171952
ks186_1	PF11_0064	hypothetical protein	1.528	1.25182082	0.67156641	0.80581331	0.59426884	0.40586271	0.439	0.42865794	0.38913265	0.32987758	0.245	0.23103083	0.20503929	0.222	0.377130444	0.32824199	0.39347836	0.481	0.62426232	0.525	0.69762867	0.77072016	0.49348151	0.9212544	0.92049954	0.792	0.78548919	0.99865863	0.912	1.50306145	1.68081183	2.00611887	2.19202429	2.94871789	2.55807876	2.22030571	2.45560586	2.9192424	2.19048024	2.28880733	1.8161336	1.47640527	1.3433776	0.58680272	0.618089	0.7216876
ks818_1	PF11_0338	Aquaglyceroporin	0.939	0.64625103	0.7881054	0.70714229	0.56747801	0.43249745	0.385	0.2711676	0.44379341	0.23122261	0.171	0.14326493	0.1238779	0.116	0.139740289	0.12732519	0.13810104	0.197	0.19492776	0.281	0.37714679	0.36197657	0.51152469	0.455829	0.47705319	0.804	0.82459722	1.1931909	1.345	1.94841291	2.64690339	2.32361056	2.40555177	3.14479623	2.74171055	2.37504055	3.94179041	2.99575014	1.87089302	2.26795255	1.2831907	1.03519582	1.0689612	0.99366781	0.9353159	0.8444314
ks259_7	PF11_0243	hypothetical protein	1.339	1.03795355	0.92560462	0.82858348	0.55286485	0.57074443	0.405	0.3611621	0.36310373	0.25280338	0.34	0.12261412	0.14666005	0.258	0.158260087	0.10279465		0.345	0.19904016	0.266	0.24988297	0.38910145	0.3969504	0.6893414	0.96066383	1.06	1.03428292	1.31510976	1.307	1.9040282	2.25483905	2.488114	2.20741369	2.69123019	2.3282936	1.8247709	2.27899064	2.45421981	1.82312561	2.4165425	1.914467	1.62391407	1.6246831	1.12088481	1.2361779	0.9683116
m42687_2	PF13_0301	ubiquitin-conjugating enzyme, putative	0.94	1.28669045	0.61455451	1.18405215	0.65393927	0.38556957	0.396	0.38484484	0.36961096	0.25742782	0.23	0.15229965	0.17940939	0.144	0.267695253	0.19040373	0.20934364	0.294	0.24016416	0.313	0.32698441	0.38629541	0.41409143	0.5014119	0.56803756	0.699	0.82376515	1.01031265	1.343	1.41955799	2.04286161	2.09166072	1.97561105	2.71493206	2.65431363	2.18276662	2.8415428	2.57615377	1.91524858	1.68923362	1.2540548	1.30255556	1.1631124	0.98335292	1.1367298	1.0353661
i3518_1	PF14_0024	hypothetical protein	1.302	1.08909569	0.67659685	0.84502866	0.62227738	0.49210856	0.534	0.38484484	0.50235855	0.39153695	0.296	0.26846041	0.27053796	0.255	0.256751751	0.20675742	0.25866544	0.329	0.3331044	0.403	0.39572546	0.40406689	0.6179796	0.5869798	0.70738296	0.985	0.98935026	1.23532465	1.556	1.57001454	2.24358354	2.00529642	2.12950489	2.30553767	2.57280845	1.99140821	2.76697203	2.29164129	1.82540023	2.29141414	1.5927589	1.41318708	1.2377444	1.06128767	1.2412133	0.9546734
e13013_1	PFE0165w	actin depolymerizing factor, putative	1.802	1.35178047	0.82248022	1.21567752	0.68560116	0.61894065	0.484	0.41681657	0.46331514	0.2990479	0.252	0.18972922	0.2320931	0.159	0.194457884	0.2336242	0.26962585	0.342	0.35366641	0.536	0.47561372	0.61358306	0.93012698	0.7493189	0.85164651	1.13	0.95523473	1.25952908	1.47	1.53766638	1.74177871	1.73304341	2.04293973	2.28291308	2.55218679	1.94746002	2.63614605	2.33587217	2.05172711	4.03148107	2.8528834	2.83691068	2.1287368	1.64809032	1.9751153	1.1331064
d17715_27	PFD0530c	hypothetical protein	1.644	1.78416423	0.95997943	0.8677989	0.68316559	0.71152807	0.479	0.55417658	0.40475	0.38074654	0.357	0.28136714	0.32037389	0.307	0.331672741	0.33641883	0.40224669	0.362	0.38821056	0.412	0.48861878	0.60797098	0.6179796	0.7285267	0.86885969	0.934	1.0567492	0.91349483	1.109	1.31348616	1.35534213	1.39087623	2.08718419	2.30661495	2.54629482	1.9254857	2.05266152	2.51279596	2.12337829	2.41784598	1.7032322	1.67132764	1.3100803	1.02805082	1.2814961	0.9512639
opfd66990	PFD0255w	Plasmodium yoelii blood stage membrane protein ag-1	1.325	1.33783265	1.00357679	0.73497252	0.77449788	0.6278189	0.491	0.50444279	0.27850966	0.44086444	0.338	0.28265782	0.31325448	0.18	0.20708502	0.19741245	0.26962585	0.256	0.35202144	0.414	0.38922293	0.56588072	0.59362127	0.543796	0.79099021	0.798	1.02596207	1.16898647	1.45	1.38194388	1.76241364	1.60144062	2.11700101	2.72462831	3.11290203	2.83375108	2.76828019	2.85708022	1.92548441	2.09329406	1.6631704	2.02166096	1.4168615	1.36729606	1.4954983	1.209253
f51756_1	PFI1730w	cytoadherence linked asexual protein (CLAG)	0.952	0.79502827	0.61874656	0.77292294	0.50050102	0.39571616	0.358	0.35287313	0.28761979	0.22813963	0.126	0.09421927	0.07404197	0.053	0.043774069	0.03621175	0.03178516	0.038	0.0287868	0.024	0.03065479	0.04583166	0.1082592	0.279895	0.48197125	0.514	0.77633626	1.11071638	1.039	2.34937974	2.11320813	2.81054063	3.16251687	4.26416707	5.13677918	3.83082857	3.37531328	2.63592526	1.6548021	1.49502383	1.1545073	1.0035868	1.0827394	0.50084527	0.6369715	0.8069263
opfblob0003	PFI1730w	cytoadherence linked asexual protein (CLAG)	0.944	0.81478769	0.60533202	0.72611746	0.54312276	0.38683791	0.344	0.33037452	0.28631834	0.22351517	0.125	0.10970738	0.08828081	0.069	0.05808482	0.04205235	0.04712972	0.061	0.03454416	0.031	0.04180199	0.05331438	0.11367216	0.2806947	0.42623306	0.537	0.71725812	1.14209263	0.987	2.15303394	2.25765293	2.90759767	3.24042544	4.02930397	4.18719677	3.57171661	2.91873022	2.75188222	1.62750634	1.51848542	1.1642193	0.9719777	1.1160368	0.59482537	0.7125017	0.8205646
opfi17675	PFI1565w	conserved protein	1.813	1.61446533	0.7378008	1.1473668	0.54190497	0.44264404	0.401	0.44286763	0.54400486	0.32217017	0.228	0.18714787	0.1509317	0.069	0.071553766	0.07475975	0.07891488	0.096	0.11185729	0.161	0.19693379	0.23102897	0.40777631	0.4302386	0.60164441	0.579	0.74471695	0.9726613	1.196	1.12315854	2.25671482	2.23313358	2.40555177	2.61581548	2.19179733	1.9062584	3.11758583	2.59647605	2.17455768	3.24942859	1.714158	2.10858578	1.3238585	1.13463802	1.2324014	1.1228778
d1479_1	PFB0315w	41 kDa antigen	2.09	1.50288233	1.053043	0.87791903	0.68681891	0.51620665	0.445	0.42392142	0.4125587	0.31137978	0.213	0.2271588	0.27196184	0.117	0.222237575	0.19390808	0.28168228	0.271	0.31665479	0.362	0.39479654	0.50882499	0.61346881	0.5773834	0.70492395	0.629	0.76385493	0.8937726	0.836	1.27436741	1.2624847	1.33988015	1.55047962	1.87244129	1.93844429	1.8439982	2.24105117	3.16550129	2.81032014	3.18686426	2.4704759	2.43126132	1.8244675	1.05326501	1.2626135	1.2160722
d49176_26	PFD0255w	Plasmodium yoelii blood stage membrane protein ag-1	1.475	1.1472118	1.04046686	0.781778	0.66977021	0.57201278	0.461	0.56246554	0.44379341	0.53797793	0.335	0.33944754	0.32179778	0.231	0.308102091	0.20208492	0.21591988	0.304	0.32652457	0.466	0.44867465	0.44522185	0.55573056	0.5957765	0.75164564	0.811	0.97437271	1.09368367	1.294	1.48274976	1.58701651	1.7445586	2.08045137	2.40142216	2.68573708	2.61675626	2.30123103	2.72797362	2.01192091	2.03594365	1.556339	1.55806183	1.2698937	1.21715718	1.3847207	1.3444984
i6658_2	PFI0735c	NADH dehydrogenase, putative	1.622	1.2076526	0.98680861	0.82605349	0.70995642	0.67474678	0.515	0.50325866	0.36700806	0.34220945	0.255	0.20779867	0.20931095	0.152	0.166678181	0.08994532	0.12823668	0.158	0.2015076	0.175	0.27031951	0.31333891	0.35454889	0.5685867	0.75902275	0.736	0.92944005	1.1223704	1.127	1.40150326	1.61234119	1.59650548	2.33918508	2.78280532	3.04318079	2.45195	2.65707796	3.14517901	2.61015178	2.3552818	2.1839734	2.18234018	1.4294916	1.07389474	1.1908598	1.0842363
f70835_1	MAL7P1.137	kelch protein, putative	3.007	2.52107631	1.52422935	1.40795951	0.8585236	0.68362499	0.521	0.54825589	0.56092365	0.35608281	0.296	0.23619352	0.25487524	0.162	0.206243209	0.14718325	0.18413472	0.295	0.25579127	0.41	0.36228386	0.48918282	0.58459968	0.6893414	0.71967818	0.948	0.86120898	0.93321695	1.032	1.16754325	1.06739052	1.4122617	1.6755183	1.68713635	1.57216274	1.38620331	1.63794274	1.98680625	2.22005062	3.1972918	2.618583	2.61564732	2.2159989	2.00338108	1.776219	1.378594
f13671_1	PF07_0019	hypothetical protein	1.967	1.42151986	0.86440073	0.90068927	0.58087343	0.60372081	0.525	0.44168347	0.48283683	0.29442344	0.395	0.17424113	0.20219153	0.192	0.27611336	0.16236882	0.17975056	0.495	0.42604465	0.443	0.36785747	0.38536008	0.59091477	0.5525927	0.56721784	0.677	0.69978434	0.8606035	0.926	1.19838686	1.71176427	1.69520763	2.1448943	2.37664302	2.72992661	1.95844695	2.88864022	2.80448107	2.25075823	2.88186379	2.2568129	2.07961089	1.5236428	0.98679124	1.1581301	0.9603561
z_3_20	PFE1150w	multidrug resistance protein	1.74	1.3715399	0.8861994	1.08158614	0.63689057	0.46166883	0.627	0.44168347	0.40344857	0.31600422	0.103	0.19618259	0.21358261		0.28284782	0.1226527	0.1205644	0.158	0.40877257	0.282	0.22015712	0.25160645		0.4374359	0.4909877	0.647	0.69146344	0.96369669	1.034	1.09983776	1.93030736	1.92057723	2.32764319	2.08791201	2.21831095	1.99323947	3.77694962	2.63831624	2.00509694	3.34848856	1.9654546	2.08883015	1.6017194	1.0544111	1.5773228	1.3104029
m37145_1	PF13_0154	hypothetical protein	1.577	1.44360391	0.69420349	0.75774276	0.48710561	0.56059788	0.525	0.48668073	0.69367124	0.60272025	0.508	0.44012016	0.58379243	0.508	0.46299496	0.44739033	0.46691304	0.488	0.39396792	0.509	0.43195385	0.54623855	0.6179796	0.7613144	0.77131793	1.061	1.08004761	1.21112012	1.301	1.579042	1.87309212	2.07521039	2.14297054	2.3723334	2.09163455	1.72863393	2.41243326	1.93420739	1.73100251	2.07243943	1.714158	1.73322857	1.4777153	1.01658984	1.2399545	0.9705846
kn400_3	PFL2205w	hypothetical protein	2.145	1.28669045	0.75456898	0.77039295	0.65759259	0.62274561	0.481	0.41208001	0.38522832	0.2605108	0.273	0.23103083	0.21643036	0.137	0.132164017	0.08410471	0.13481292	0.132	0.12254952	0.167	0.24616723	0.31614492	0.43574329	0.4974134	0.5000042	0.66	0.79048169	1.25415038	1.144	1.12992905	1.70895039	1.79637714	2.21414652	2.21611709	2.09163455	1.94654427	2.9540532	3.07823488	3.10147436	2.3552818	2.8941594	2.86193457	1.7808365	1.64923647	1.4023444	1.2126626
n159_40	PF14_0065	hypothetical protein	1.514	0.99959694	0.59443268	0.79822318	0.57600236	0.49337687	0.447	0.35050485	0.56743088	0.21734925	0.191	0.12519548	0.07688974	0.064	0.074079192	0.03153927	0.03507328	0.11	0.06004104	0.057	0.06874104	0.07108584	0.11367216	0.1951268	0.25164146	0.354	0.38775207	0.73330593	0.749	1.51133659	2.2961089	2.80725061	2.645049	2.97349703	2.9498919	2.54717144	3.95225636	3.0124861	1.91297397	1.69835753	1.1435814	1.05495144	1.0563311	0.51345237	0.7187959	0.671681
e7539_1	PFE0355c	serine protease belonging to subtilisin family, putative	1.241	0.86825451	0.8945835	0.7197924	0.60522872	0.61640401	0.439	0.47365521	0.42817606	0.33912648	0.228	0.22070543	0.23778862	0.266	0.238231941	0.11798023	0.09097132	0.285	0.08718288	0.148	0.12354809	0.13749498	0.23817024	0.3662626	0.51721743	0.779	0.83957473	1.20753432	1.344	1.51284105	1.90779633	2.31703032	2.40362823	3.02090051	2.69850293	2.67535392	2.66623606	2.18285698	1.38753165	1.74137041	1.3475322	1.27094646	1.623535	1.2332025	1.4652863	1.2410755
n175_10	PF14_0144	mRNA capping enzyme, putative	1.565	0.96007794	0.60533202	0.88044902	0.59670437	0.49464517	0.477	0.37774003	0.60387139	0.21580776	0.171	0.12261412	0.08828081	0.058	0.073237381	0.03621175	0.03178516	0.05	0.04194648	0.075	0.07338571	0.08137458	0.10465056	0.2063226	0.25164146	0.358	0.41937135	0.76916438	0.792	1.6061242	2.36551754	2.69209814	2.64312524	3.10924356	3.1993168	2.78247804	3.91300857	2.95869161	1.99713572	1.87953312	1.3645281	1.18928983	1.179187	0.54898142	0.6508188	0.7626022
d49176_11	PFD0240c	hypothetical protein	1.278	1.04957676	0.63467639	0.87665403	0.69899654	0.54664634	0.402	0.41681657	0.50626288	0.34220945	0.219	0.19360126	0.19080046	0.112	0.195299682	0.08060035	0.0876832	0.156	0.08060304	0.117	0.10868516	0.15994314	0.28327825	0.2926902	0.39098688	0.604	0.65818003	0.95204268	1.149	1.45341079	2.14697445	2.0357295	2.23626875	2.40465425	2.01111152	2.05824623	2.91742205	3.03400401	2.44751474	2.00205467	1.5624089	1.38684624	1.1275186	1.0693104	1.0322463	0.995588
b197	PFB0315w	41 kDa antigen	1.942	1.80159904	0.96920198	0.95634981	0.72335179	0.57074443	0.486	0.4298421	0.42947753	0.32987758	0.257	0.31234335	0.34030827	0.163	0.286215063	0.25231414	0.31675556	0.323	0.34132919	0.415	0.47096906	0.51350168	0.65947897	0.6277645	0.73033397	0.702	0.75803036	0.88211863	0.854	1.15475438	1.28405762	1.27078873	1.5822202	1.91769009	2.00816553	1.63890607	2.23320155	2.68135177	2.89561927	3.1620995	2.782472	2.61169632	1.7383537	1.3145755	1.4866865	1.1069666
ks66_2	PF11_0477	CCAAT-box DNA binding protein subunit B	1.91	2.05614768	1.09244821	1.23338771	0.72700511	0.51747496	0.482	0.46891865	0.35529503	0.34837538	0.284	0.19231058	0.21785425	0.13	0.157418288	0.16003257	0.21482383	0.209	0.287868	0.269	0.22387285	0.31427424	0.49889446	0.5254029	0.58197207	0.712	0.88533951	0.90542661	1.203	1.25556035	1.37879094	1.57018499	2.32475767	2.39711255	2.79179182	2.1882602	2.16517192	2.60962598	2.21550126	3.18295397	2.5651671	2.59325764	2.1712198	1.50024361	1.7422303	1.4649692
e3215_10	PFE0785c	hypothetical protein	1.202	1.1158291	0.6791121	1.11321143	0.69047215	0.47308373	0.534	0.37063519	0.4763296	0.25588633	0.2	0.1187421	0.09682412	0.112	0.089231753	0.04906108	0.04493764	0.067	0.06908832	0.062	0.08639077	0.1028874	0.14163912	0.23991	0.3008222	0.481	0.63987413	0.95562848	0.994	1.81977251	2.87670177	3.11075935	2.69506452	3.59082082	3.76297803	3.25492251	4.16681121	3.05313066	1.90728737	2.17540969	1.5842608	1.17875346	1.5339765	0.69568209	0.9881871	0.9467178
z_2_40	PFL2215w	actin	1.694	1.1565104	0.67240481	0.8981592	0.61253532	0.48323032	0.461	0.50207451	0.52708604	0.40541031	0.225	0.32912212	0.36878596	0.102	0.192774263	0.26866783	0.27839417	0.226	0.23193936	0.473	0.32605549	0.38629541	0.47814477	0.4134449	0.52213554	0.691	0.74638115	1.40206658	1.026	1.34959572	1.69769488	1.718238	2.05448162	2.40465425	2.23893261	1.97126538	2.66492758	3.0459583	2.83989051	2.52994014	2.0200844	2.02956327	1.4157134	1.32489046	1.4275211	1.3115395
opfj12812	PF10_0342	hypothetical protein	1.333	1.17394521	0.83254111	0.84502866	0.68073009	0.50479176	0.424	0.48786486	0.42297026	0.29134047	0.201	0.15746235	0.16801831	0.097	0.124587734	0.06424665	0.05370596	0.111	0.0904728	0.031	0.04644665	0.06827982	0.16870393	0.2335124	0.38852785	0.536	0.7130977	1.04168879	1.445	1.48500662	2.46587839	2.28824235	2.84222531	3.18789061	3.32795727	2.52336608	3.31513327	2.42552955	1.7571609	1.73094302	1.1399394	1.27621464	1.0414047	1.12890753	1.1707184	1.20698
opff72462	MAL6P1.101	hypothetical protein, conserved	1.544	1.18208143	0.75289218	1.09929632	0.69899654	0.64938038	0.423	0.40852761	0.57523958	0.2790086	0.193	0.15746235	0.13242122		0.159101897	0.09929029	0.04712972	0.196		0.143	0.13376635	0.14217168	0.15968232	0.295889	0.40000336	0.483	0.60492652	0.84088138	0.844	1.95819259	2.52215552	3.0252175	2.88935529	3.93988365	3.67656303	3.04616784	3.90777559	2.72797362	1.50240102	1.81045184	1.7700017	1.33153052	1.5948304	0.66817572	0.8786682	1.0160453
z_2_90	PFL2215w	actin	1.854	2.11193911	0.71348692	0.95381981	0.61618856	0.36908142	0.453	0.44405175	0.44769778	0.32525312	0.251	0.2271588	0.22639755	0.11	0.131322207	0.13433392	0.14358124	0.196	0.20397504	0.246	0.30469003	0.27779597	0.43574329	0.3982506	0.52049616	0.567	0.66899716	0.98162592	1.168	1.19312081	1.80931136	1.84819568	2.36034554	2.5490195	2.8271434	2.09853233	3.27588548	2.92880601	2.46229992	3.51271951	2.0698581	2.09409841	1.9565089	1.39021815	1.6541118	1.3524541
e20410_1	NULL	#N/A	1.252	0.86360521	0.51478376	0.78557306	0.521203	0.39191117	0.409	0.34813657	0.34748634	0.22043222	0.156	0.14326493	0.10821518	0.059	0.047983113	0.03621175	0.02630496	0.035	0.02220696	0.024	0.03065479	0.04021962	0.13532401	0.1695364	0.27295311	0.433	0.77467206	1.15285014	1.426	2.17108868	2.27266021	2.8056055	3.39528105	4.31695745	4.84218306	2.85480965	4.05430081	3.59346564	2.52940188	2.68765415	1.4143018	1.21826479	1.3456741	1.10483942	1.1682007	1.1240143
i14956_1	PFI1445w	hypothetical protein	1.143	0.77875576	0.54245128	0.70967228	0.58209117	0.44010739	0.428	0.35168898	0.32666318	0.21580776	0.15	0.1445556	0.10536742	0.065	0.05135035	0.03504363	0.02630496	0.038	0.02302944	0.022	0.03344159	0.03554292	0.12359592	0.1655379	0.27295311	0.444	0.73306775	1.13492092	1.395	2.21396893	2.27453598	2.42724765	3.04998196	4.4117644	4.68408274	3.75941249	4.07392486	3.92340462	2.62379946	3.03175721	1.4300837	1.29597035	1.3399331	1.08306355	1.3608028	1.0274104
ks488_9	PF11_0300	hypothetical protein	1.288	0.99146065	0.88871455	0.91460439	0.66977021	0.70138148	0.455	0.46773452	0.4711238	0.31600422	0.249	0.13681155	0.13669287	0.12	0.139740289	0.08410471	0.08439508	0.094	0.0452364	0.083	0.04923345	0.06921516	0.1308132	0.3062851	0.40656078	0.6	0.6074228	1.00314094	1.042	1.80848837	2.01003317	2.62300662	3.11057759	3.36457644	3.7109327	2.93446588	2.90957243	2.23426049	1.18622578	2.01508887	1.3451043	1.33021342	1.4513072	0.93865509	1.1014824	1.0796902
d16785_4	PFD1110w	hypothetical protein	1.301	1.05655067	0.67659685	1.06134589	0.57356683	0.34878828	0.432	0.35997794	0.46591804	0.23430556	0.17	0.12648615	0.10536742	0.067	0.070711955	0.05139732	0.04164952	0.062	0.0493488	0.058	0.06038064	0.06921516	0.11637863	0.1687367	0.23196915	0.409	0.54168801	0.92604524	0.987	1.7114439	2.38427658	2.82287828	2.56906396	3.37534997	3.37018274	3.08736946	4.13148823	3.58151134	2.25075823	2.13761042	1.3596722	1.06153665	1.5029755	1.02117418	1.2575782	1.134243
i17152_1	PFI1560c	hypothetical protein	1.453	1.50636932	0.91135168	0.78683806	0.70995642	0.90684948	0.441	0.62640898	0.28111256	0.4038688	0.222	0.22586812	0.24633192	0.096	0.118695071	0.07826411	0.08110696	0.133	0.05017128	0.096	0.13190849	0.20390412	0.30763655	0.39985	0.67951389	0.564	0.8154443	1.05154991	1.486	1.23976239	1.52604951	1.49204585	2.3228339	2.81943553	3.33875929	3.15695428	2.83761799	3.30775753	2.54418706	2.71241922	1.9690966	1.92683399	1.4742709	1.92659241	1.7661483	1.4081433
z_2_50	PFL2215w	actin	1.784	1.3715399	0.59862473	0.96014487	0.62714844	0.44264404	0.408	0.49970623	0.43338186	0.31600422	0.203	0.25168162	0.22070202	0.101	0.121220491	0.12498895	0.16002184	0.154	0.17272079	0.201	0.24895405	0.23009365	0.41138496	0.4014494	0.48606964	0.556	0.65984418	0.85163889	0.968	1.14647933	1.8046216	1.71165795	2.18048217	2.42727858	2.43729433	2.1195909	3.37400511	2.99455479	2.68976418	3.32502713	2.3308665	2.20868117	1.6487951	1.45096137	1.4501802	1.2058435
f24726_1	PF07_0019	hypothetical protein	1.706	1.45755173	0.90296759	0.90701433	0.67951235	0.61767231	0.547	0.51391587	0.41906593	0.39153695	0.327	0.26071636	0.25060358	0.325	0.311469334	0.17521816	0.24660899	0.311	0.40054775	0.39	0.40222799	0.46579932	0.59181698	0.5957765	0.60000502	0.728	0.79464212	0.98252231	1.017	1.13745187	1.95094217	1.66066187	2.02851209	2.63520799	2.73189068	2.37504055	3.20785584	2.6430979	2.44069076	2.83624425	2.4850436	2.31667856	1.5959785	1.09567061	1.4086386	1.063779
e26598_2	NULL	#N/A	0.52	0.444007	0.47957054	0.51739033	0.79276439	0.4286925	0.312	0.40971173	0.14315917	0.25280338	0.235	0.17940382		0.124	0.142265721	0.08293659	0.09645152	0.153	0.19410528	0.22	0.10125369	0.2057748	0.40055905	0.1775334	0.27541214	0.342	0.5300388	0.86777521	0.967	1.25631258	1.49978683	1.04048399	1.96310717	4.05300584	2.89882848	2.09853233	4.24007382	4.55578767	2.78074977	1.95382802	1.8222035	1.71610699	0.9839954	1.08420963	1.2223307	1.0035436
n150_68	PF14_0091	hypothetical protein	1.738	1.237873	0.58772539	1.00821535	0.67829453	0.58596432	0.494	0.4701028	0.65202493	0.25588633	0.21	0.17165978	0.1238779	0.072	0.106909746	0.08644096	0.08329904	0.105	0.13324176	0.141	0.18950233	0.18613266	0.31575599	0.3342746	0.32705191	0.5	0.51090082	0.71985896	0.947	1.23449643	2.67504195	2.7003233	2.5671402	3.38289167	2.86936887	2.6368993	4.63778534	3.86721916	3.03096042	3.36804001	1.8646933	1.53172099	1.5270874	0.85957425	0.9390924	1.1376526
j147_1	PF10_0342	hypothetical protein	1.061	0.98797373	0.66821276	0.59202608	0.70995642	0.57835438	0.396	0.57667519	0.30974439	0.35916576	0.2	0.26846041	0.40295916	0.208	0.209610439	0.09111344	0.13590896	0.233	0.0699108	0.133	0.08639077	0.14030101	0.19576871	0.3686617	0.47459414	0.519	0.77883249	1.07127214	1.168	1.04642568	2.18918241	1.71412552	2.79894284	2.9282481	2.48050171	2.57463911	2.40720028	2.59886702	1.8435974	1.9355802	1.1690753	1.71479005	1.0161446	1.01200544	0.9453866	1.1376526
n150_66	NULL	#N/A	1.744	1.2134642	0.61203932	1.05502083	0.70995642	0.64303878	0.519	0.48904898	0.67805392	0.28055008	0.217	0.19876395	0.1153346	0.081	0.104384314	0.10045841	0.09425944	0.102	0.13241928	0.153	0.20622313	0.22635228	0.2841804	0.3494689	0.37213426	0.455	0.56415429	0.73599528	0.842	1.46243816	2.11133214	2.48153376	2.57868231	3.1857358	2.83990926	2.69183465	5.40180991	3.6221559	2.79894694	3.02784692	1.9266069	1.59757324	1.4237507	0.78851614	1.0209168	1.0478677
z_2_60	PFL2215w	actin	2.211	1.68652919	0.69671869	1.1764621	0.66977021	0.53523145	0.465	0.49970623	0.4763296	0.33450202	0.229	0.24651892	0.23921251	0.111	0.136373058	0.15419197	0.1753664	0.19	0.1768332	0.208	0.26753269	0.27966666	0.45017785	0.4094464	0.53443072	0.599	0.75553408	0.96728249	1.125	1.33981604	1.86840236	1.95183276	2.32187214	2.68153419	2.78099003	2.24960465	3.16729989	2.97901418	2.7329825	3.77861739	2.2361751	2.28902078	1.7337608	1.36500389	1.791325	1.3638193
z_2_70	PFL2215w	actin	1.908	1.68071759	0.71516372	1.21820752	0.59426884	0.49337687	0.474	0.47602349	0.46331514	0.32217017	0.255	0.24651892	0.23778862	0.114	0.133847626	0.15419197	0.16002184	0.213	0.19657271	0.245	0.26846164	0.30211483	0.43393897	0.4038485	0.50902065	0.533	0.71559397	0.89556555	1.204	1.22847815	1.86183672	2.15417199	2.3266812	2.73540184	2.90079255	2.17635752	3.25233693	3.04954462	2.72274653	3.85160896	1.9739527	1.95976003	1.7888738	1.4337699	1.5307457	1.3194951
n163_1	PF14_0647	hypothetical protein	1.63	1.20416561	0.78223655	0.83111355	0.6636814	0.63162385	0.604	0.65956484	0.46982237	0.5595587	0.443	0.40785332	0.47557724	0.377	0.428480784	0.34225947	0.40443875	0.524	0.45483142	0.492	0.49326344	0.53220847	0.73977119	0.7477195	0.68033356	0.842	0.87285823	0.91977003	1.04	1.34959572	1.31219629	1.665597	2.05351985	2.49946121	2.52174526	2.29904641	1.97416578	2.74710055	2.4008847	2.12457622	1.6425326	1.58045166	1.3674895	0.97418418	1.0876352	0.9717212
n132_109	PF14_0353	hypothetical protein	0.978	1.08095947	0.68833459	0.96140987	0.57600236	0.52762155	0.413	0.45115659	0.36310373	0.2790086	0.176	0.11228872	0.12957344	0.077	0.087548138	0.03504363	0.05260992			0.08	0.04923345	0.06640914	0.12720456	0.1471448	0.26311697	0.46	0.64819498	1.12685271	1.453	1.76184679	2.2717221	2.51854708	2.862424	3.24068072	3.94759174	2.82001713	3.23663768	2.65266151	1.6434289	2.08417015	1.3754541	1.55279372	1.4639371	1.56900948	1.6352293	1.6138527
n132_125	PF14_0346	cGMP-dependent protein kinase 1, beta isozyme, putative	1.66	1.20649022	0.71181007	0.90954432	0.60766425	0.48323032	0.464	0.41326417	0.46331514	0.2697597	0.247	0.17295045	0.14381229	0.039	0.116169639	0.02102618				0.064	0.0817461	0.08324526	0.16238881	0.1991253	0.32623224	0.417	0.5000837	0.89018674	0.995	1.355614	1.88528552	2.18296015	5.23912072	3.26976948	3.31617357	2.55815838	3.25626174	3.76082582	2.47481063	3.2715867	2.1936854	1.78064213	1.6396096	1.48534431	1.2903079	1.2149356
d16785_3	PFD1110w	hypothetical protein	1.411	0.97286353	0.60868567	0.80834331	0.6015754	0.50606007	0.409	0.42036898	0.4177645	0.26359377	0.169	0.15746235	0.12245403	0.07	0.077446428	0.04555672	0.0493218	0.062	0.041124	0.053	0.06409638	0.06640914	0.13893264	0.15994	0.25164146	0.406	0.54501631	1.01838087	1.096	1.7821584	2.31111618	2.62794176	2.64216347	3.43999141	3.37803878	3.16153233	4.08439081	3.67475475	2.40657116	2.04115727	1.4507217	1.27884877	1.3674895	1.307699	1.3268142	1.0558234
j248_7	PF10_0166	hypothetical protein	1.221	1.06003766	0.65395978	0.82225842	0.64419714	0.52001161	0.43	0.36945106	0.37872109	0.2790086	0.207	0.13035818	0.15520335	0.105	0.140582099	0.07125538	0.08987528	0.137	0.15298128	0.152	0.11240089	0.12720625	0.2300508	0.2023241	0.29508445	0.428	0.61823987	0.96728249	1.121	1.60838106	1.95188028	2.35075362	2.9826535	4.00129274	4.17639475	3.3455659	4.11709746	3.34840237	2.36335312	2.65767546	1.7457219	1.685815	1.3709341	1.21257271	1.3230377	1.0342296
opfi17681	PFI1560c	hypothetical protein	1.727	1.12047839	1.01699138	0.86273884	0.67829453	0.65191699	0.556	0.52457312	0.64942207	0.45473776	0.338	0.22328677	0.22782143	0.155	0.117853261	0.10396277	0.11618024	0.124	0.0740232	0.165	0.11332983	0.1356243	0.30132143	0.3126827	0.421315	0.644	0.77633626	1.1178881	1.245	1.65050891	1.87121624	2.53581987	2.4863461	2.72355104	2.75447641	2.62133409	3.04301505	2.88457513	1.90728737	2.39438439	1.5526971	1.42372344	1.6947225	1.14495292	1.3759089	1.2944918
b597	PFB0935w	cytoadherence linked asexual protein 2	0.944	0.66949744	0.53742079	0.7210574	0.47614573	0.5441097	0.378	0.26524692	0.28371544	0.2111833	0.22	0.15229965	0.1865288	0.188	0.2340229	0.03037115	0.1260446	0.225	0.10281	0.157	0.12540596	0.08979264	0.14614992	0.167937	0.23606754	0.443	0.56831476	1.11161289	1.251	2.46071762	1.87403012	2.46261586	2.5863769	3.06399488	3.17476724	3.06722641	3.54800369	3.47033633	2.2632688	2.01508887	1.4191579	1.14187626	1.7119454	1.46013018	1.4086386	1.0910553
d63068_1	PFD0385w	hypothetical protein	1.383	1.22160042	0.69420349	0.76659789	0.6015754	0.5263532	0.41	0.4618138	0.34618491	0.28517454	0.189	0.19747327	0.1509317	0.058	0.061452056	0.0502292	0.06685844	0.04	0.02796432	0.022	0.03529945	0.05986176	0.16329095	0.2303136	0.38934752	0.462	0.7430528	1.1187846	1.117	1.9860272	1.74740647	2.08508067	2.56521667	4.16828258	3.93875402	3.23477946	4.08308265	3.62813319	2.70000014	2.72806007	1.9205369	1.80830007	1.4134169	1.39251032	1.5043103	1.3001744
kn603_1	PFL1110c	cAMP-dependent protein kinase regulatory subunit, putative	1.615	1.1681336	0.74534649	1.14863179	0.58452671	0.49084022	0.489	0.41208001	0.48283683	0.25434487	0.24	0.17682247	0.1509317	0.088	0.099333463	0.05957417	0.06137824	0.074	0.07155576	0.082	0.11332983	0.1028874	0.24177889	0.2535049	0.35983909	0.572	0.62656078	0.88570443	1.116	1.40902608	1.90404456	2.02503677	2.33822331	2.73001495	2.4628258	1.96485606	3.00507543	2.99694548	2.728433	3.87767735	2.3988501	1.89785894	1.9576572	1.44981522	1.8857379	1.3626827
n132_157	PF14_0333	hypothetical protein	2.099	1.52729112	1.13436877	0.8387036	0.75257812	0.69630826	0.395	0.36826691	0.33317045	0.23893002	0.42	0.21425204	0.23351698	0.159	0.209610439	0.06074229		0.288	0.16367352	0.209	0.15791861	0.11317614	0.29590849	0.2694989	0.40328208	0.602	0.80462717	1.20484491	1.424	1.30069729	1.68550159	1.67464462	2.17855864	2.72678287	3.05594664	2.60393805	2.77089684	2.55344052	1.92548441	1.79872097	1.8744052	2.07697684	1.9140261	2.38503212	2.4950149	1.4967916
z_2_80	PFL2215w	actin	2.102	2.06544614	1.0496893	1.36494902	0.68681891	0.54791469	0.51	0.50207451	0.47242527	0.36224874	0.268	0.26200702	0.22497368	0.125	0.143107532	0.16120069	0.16440601	0.21	0.20890993	0.258	0.25452763	0.31146822	0.47182968	0.3982506	0.53443072	0.63	0.77051164	0.99327993	1.228	1.33755917	2.18449253	1.98720098	2.37092566	2.34001281	2.92927024	2.25052017	4.75422056	3.08062557	2.71933455	4.3651569	2.2956608	2.32194682	1.9484717	1.44523088	1.8555257	1.3570001
i8447_1	PFI1445w	hypothetical protein	1.136	0.90312421	0.68246575	0.86273884	0.67707678	0.58089102	0.453	0.43694691	0.36050083	0.2512619	0.157	0.1445556	0.11106295	0.067	0.054717583	0.04205235	0.02849704	0.048	0.02549688	0.02	0.02508119	0.04863768	0.10013976	0.1815319	0.24590371	0.436	0.56082598	1.00851975	1.008	2.14927262	2.57468088	2.90430744	3.629969	4.28679166	3.68049093	4.45159857	5.15716475	4.75901075	3.02868594	2.66158575	1.561195	1.27753175	1.4570481	0.85498984	0.9818928	1.0205914
i4647_2	NULL	#N/A	0.75	0.77759345	0.45441822	0.75900783	0.56382473	0.5124017	0.355	0.45589312	0.20953296	0.22813963	0.12	0.14197425	0.14096452	0.058	0.046299495	0.03504363	0.027401	0.039	0.01398216	0.018	0.01857866	0.0233835	0.067662	0.1327502	0.27213342	0.321	0.62489658	1.01300206	1.143	1.42933768	1.82056676	1.85230836	2.62100301	4.29864247	3.47525557	3.50396284	3.62911592	3.89232339	2.34743042	2.88186379	1.2868325	1.37630988	1.2078917	1.16214445	1.3683558	1.0717346
m39874_4	MAL13P1.114	hypothetical protein	1.262	1.07863478	0.64725253	0.63883156	0.63932607	0.58342767	0.394	0.5518083	0.32015597	0.31908719	0.224	0.15359033	0.18937657	0.146	0.146474762	0.0665829		0.233	0.10034256	0.183	0.0873197	0.12440022	0.19306224	0.2087217	0.3672162	0.463	0.65568376	1.05154991	1.195	1.71670985	1.34033486	1.87369382	2.97592068	3.87308766	4.2961975	4.13755126	3.46950811	3.52532588	2.16318449	2.67592328	1.6085408	1.62391407	1.1906688	1.20455005	1.0725291	1.213799
e3185_6	PFE1130w	hypothetical protein	1.137	1.24252222	0.77636766	1.25109789	0.98030003	0.48576693	0.486	0.45944556	0.41646303	0.27746713	0.25	0.15746235	0.13526898	0.094	0.125429544	0.05606981	0.04712972	0.141	0.08307048	0.077	0.05945171	0.07763322	0.14885641	0.2135199	0.27541214	0.453	0.62988913	0.96190368	1.332	1.42482404	2.25296306	2.41079732	2.61138466	3.81060103	3.39866043	3.09927214	4.22960787	3.17386927	2.01305815	2.17540969	1.7202281	1.41713824	1.4857527	1.14839117	1.282755	1.1296969
f5910_2	PFI1445w	hypothetical protein	1.291	0.8763908	0.6271307	0.90195427	0.62836619	0.51367001	0.464	0.42155314	0.45030064	0.25742782	0.163	0.13164885	0.10821518	0.066	0.063135678	0.04088424	0.03068912	0.046	0.02631936	0.023	0.02879692	0.04115496	0.10645488	0.1695364	0.25492016	0.412	0.58828482	0.90542661	0.994	2.12745638	2.65253115	2.98409169	3.82041248	4.77267804	4.6546229	4.27580537	4.48341051	4.96582014	3.12308352	2.85579539	1.6158246	1.28938506	1.3387849	0.9180253	1.0372817	0.9614926
opfl0004	PFL2215w	actin	2.271	1.81787162	0.79229744	1.27260313	0.72822286	0.56693948	0.528	0.44878831	0.57784248	0.31292124	0.254	0.24006556	0.20361542	0.126	0.160785519	0.15769634	0.17098224	0.211	0.21384479	0.262	0.32326867	0.28060201	0.43574329	0.3710608	0.4639383	0.641	0.67066131	0.94576736	1.144	1.33906372	1.91436197	2.0826131	2.31898661	2.55548367	2.96560374	2.34574161	3.33606549	3.27787193	3.12080878	4.1553061	2.2738089	2.03878254	1.8348013	1.5575485	1.9511973	1.4513309
f13307_1	MAL6P1.299	Plasmodium falciparum membrane protein pf12 precursor	1.363	1.34713124	0.7889438	0.85261879	0.55286485	0.51113336	0.391	0.41444829	0.36961096	0.28671603	0.227	0.17165978	0.20788706	0.132	0.13805668	0.07125538	0.08001092	0.098	0.05510616	0.081	0.07524357	0.08230992	0.24268103	0.2407097	0.37213426	0.523	0.67731801	1.06678983	1.441	1.60236288	1.63016235	1.99378123	2.25454368	3.01335906	2.93614413	2.24319554	2.70548385	3.11409778	2.70454936	3.55442906	2.1426976	1.9386873	1.7773919	1.56213298	1.8593022	1.3910956
f24511_1	MAL8P1.106	hypothetical protein	1.291	1.14372488	0.69001144	0.75900783	0.53703394	0.68869828	0.429	0.43576278	0.35529503	0.27746713	0.241	0.18327586	0.2320931	0.202	0.274429738	0.11798023	0.18961491	0.243	0.11679216	0.247	0.20622313	0.26376588	0.33650568	0.2830938	0.34098647	0.48	0.49925162	0.87405047	1.009	1.25556035	1.82431863	1.43940475	2.29782615	2.23766415	2.74269247	2.57647016	3.29289288	3.24798604	2.37586355	2.52081623	1.4810715	1.69635137	1.3789714	1.40167913	1.5810993	1.178567
f24631_2	MAL7P1.84	hypothetical protein	1.417	1.63771174	0.98010131	0.97785505	0.75501369	0.56059788	0.584	0.67377453	0.44119052	0.528729	0.436	0.47625906	0.48127279	0.348	0.362819674	0.31072019	0.36717341	0.414	0.44002682	0.412	0.39293867	0.66970346	0.58369753	0.7565162	0.76066209	0.686	0.80712344	0.91797713	1.027	0.97495877	1.4557031		1.9429087	2.25921121	2.38328492	1.80462785	1.92052722	2.30479094	2.35425439	2.69938502	2.1536236	2.41545685	1.4409734	0.85269768	1.0977058	1.0569599
i11523_2	NULL	#N/A	1.021	1.14372488	0.63299955	1.16381198	0.95594477	0.47435207	0.466	0.46655036	0.38652975	0.29442344	0.21	0.17295045	0.15235559	0.093	0.106067936	0.09695404	0.10850796	0.107	0.10034256	0.101	0.06130958	0.1028874	0.15156288	0.1967262	0.24016596	0.376	0.55250508	0.90363371	1.059	1.64524295	1.69394311	2.03984218	2.44787269	3.68670531	4.08016035	3.40965714	3.7691	3.6436738	2.65223259	2.44130757	1.4203718	1.18665577	1.3606003	0.87676572	1.1191061	0.9649021
m38757_7	MAL13P1.130	hypothetical protein	1.505	1.04144054	0.71767897	0.96140987	0.62836619	0.46547382	0.412	0.39668624	0.49585132	0.29134047	0.183	0.16907842	0.14808394	0.07	0.069870144	0.05490169	0.05041784	0.05	0.04194648	0.046	0.05109131	0.04957302	0.10645488	0.1303511	0.20737878	0.344	0.5333671	0.91797713	1.224	1.56851008	2.34300651	2.59833114	2.71622475	3.62098686	3.18655095	2.89143321	4.35258422	3.06269427	2.28032874	2.57034622	1.4992814	1.46982006	1.3674895	1.15182949	1.5068279	1.1160587
b593	PFB0935w	cytoadherence linked asexual protein 2	0.977	0.8566313	0.80487358	0.67551692	0.57600236	0.42742419	0.443	0.39905452	0.31885452	0.24047151	0.153	0.12648615	0.1238779	0.263	0.180147127	0.0665829	0.10521984	0.132		0.111	0.0901065	0.09446934	0.1037484	0.151943	0.23606754	0.377	0.54917678	0.84715658	1.027	1.67608647	1.87027824	1.92057723	2.32187214	3.97866841	4.17835905	3.54241767	3.82273855	3.62574221	2.37472632	1.98902048	1.5102072	1.36840772	1.3169693	1.02232033	1.258837	0.9774038
f47327_1	MAL6P1.216	hypothetical protein	1.328	1.67025676	0.73193195	1.33458865	0.72456961	0.68742998	0.503	0.42155314	0.50105708	0.28055008	0.372	0.1703691	0.15235559	0.128	0.175096276	0.0724235	0.07562676	0.264	0.21302232	0.187	0.10218263	0.09727536	0.1714104	0.2095214	0.28770734	0.496	0.58329227	1.05603221	0.948	1.51961165	2.22107273	2.40339462	2.41036106	3.17065291	3.17476724	2.84382249	3.97318858	3.10453417	1.81630164	1.87562283	1.5794049	1.87415216	1.5913858	0.95928488	1.3771677	1.20698
f53749_1	MAL8P1.13	integral membrane protein	1.227	1.20649022	0.736124	1.06261089	0.70143203	0.61133071	0.46	0.50681107	0.42166883	0.35916576	0.357	0.24135623	0.27053796	0.26	0.3274637	0.14017452	0.20057532	0.319	0.26072616	0.276	0.22201498	0.20390412	0.1984752	0.2990878	0.38442946	0.545	0.6074228	1.05961812	1.252	1.40752153	1.60952731	1.86875869	2.29590261	2.79034677	2.89391866	1.81378374	2.56419161	2.37771221	1.69119631	1.81045184	1.5102072	1.3486521	1.6246831	1.22288767	1.529487	1.2740345
kn603_2	PFL1110c	cAMP-dependent protein kinase regulatory subunit, putative	1.866	1.71791197	0.87278482	1.08917619	0.67585903	0.51367001	0.509	0.40497521	0.51407158	0.31292124	0.277	0.16262505	0.14950782	0.09	0.092598989	0.05840605	0.06795448	0.123	0.1315968	0.098	0.10311156	0.16087849	0.2526048	0.2774959	0.33524872	0.536	0.70228057	0.70551559	1.018	1.35260482	2.20325158	2.23806872	2.61427019	3.69640157	3.62942775	2.83649787	4.12102227	3.82059759	3.42561095	4.99601262	2.8443855	2.33380014	1.8772841	1.15870613	1.6402646	1.2558502
i11448_5	PFI0265c	rhoptry protein, putative	1.073	1.05538837	0.60365522	1.0575509	0.84269265	0.52381656	0.455	0.45707728	0.35269213	0.26513526	0.17	0.13552087	0.10251964	0.062	0.057243015	0.0443886	0.03178516	0.038	0.020562	0.02	0.01857866	0.02712486	0.0586404	0.1103586	0.21475589	0.343	0.51339705	0.93411345	1.025	1.75131488	2.10570438	2.21668326	3.0644096	3.01766868	3.98883506	2.89509553	4.38267423	3.75484881	2.96613321	3.07737706	1.4446517	1.22089884	1.3628968	0.93177851	1.219813	1.0774172
e9987_1	PFE1120w	hypothetical protein	1.233	1.18673079	0.75373058	0.74762271	0.77328013	0.63162385	0.524	0.57430695	0.35008923	0.41003475	0.311	0.29685526	0.31183059	0.22	0.43016438	0.11447586	0.21482383	0.362	0.14064408	0.201	0.15420287	0.23944705	0.31485385	0.359865	0.44918407	0.622	0.65568376	1.15822895	1.301	1.68812302	1.25404317	1.56360484	2.33341425	3.22882992	3.72959052	3.47283285	3.40540329	4.01067103	2.5726202	2.24709777	1.5199192	1.36577351	1.3284511	1.16214445	1.1014824	1.0262739
ks66_6	PF11_0474	hypothetical protein, conserved	2.171	1.92248064		1.13218661	0.75988475	0.60372081	0.55	0.47839177	0.37611819	0.42390811	0.663	0.21812407	0.2847768		0.521079786	0.20091682	0.26852981	0.581		0.671	0.29354284	0.35449387	0.58369753	0.5501936	0.43279051	0.897	0.78465711	1.08202965	1.437	0.8064474	1.33189322	1.06927206	1.83710673	1.85843568	1.99932758	1.59678892	1.9362263	1.94496621	1.93344575	2.29141414	1.8209895	2.84612994	2.4640071	1.82573577	2.4862031	0.920578
i11448_2	PFI0265c	rhoptry protein, putative	1.117	1.21113959	0.62126181	1.04869577	0.69412547	0.56440284	0.442	0.41089589	0.35529503	0.25896931	0.154	0.13552087	0.10109577	0.064	0.052192157	0.03971612		0.048	0.02138448	0.019	0.01764973	0.02712486	0.0586404	0.1207547	0.20983783	0.33	0.5333671	0.79964412	0.92	1.87845064	2.18261654	2.68716301	3.28563167	4.22430504	4.55642419	4.20347376	4.6050787	4.38603623	2.80577092	2.51429914	1.5830469	1.3486521	1.4869008	0.95470047	1.2210719	1.0717346
n143_19	PF14_0196	hypothetical protein	1.523	1.27971647	0.78307495	1.04363571	0.68316559	0.63162385	0.607	0.53404624	0.7014799	0.48248448	0.456	0.41430669	0.47557724	0.349	0.426797187	0.289694	0.39786253	0.485	0.38080824	0.493	0.5313497	0.42932105	0.58730618	0.5693864	0.62541509	0.78	0.94358548	1.23622105	1.126	1.58054664	1.48477955	1.64174397	1.75438886	2.35617324	2.00227357	2.12874679	2.40196715	2.44465649	2.08812132	3.04479141	1.8768332	1.98478376	1.5489029	1.22174152	1.5282281	1.2001609
opfl0005	PFL1700c	vacuolar-type H+-translocating inorganic pyrophosphatase	1.314	0.9019619	0.78475175	0.98797518	0.56017145	0.46547382	0.663	0.41444829	0.48023393	0.24663743	0.359	0.24522825	0.1779855	0.247	0.206243209	0.05840605	0.14138915	0.276	0.2097324		0.06874104	0.0701505	0.10916136	0.1895289	0.30574026	0.56	0.85455228	1.29359463	1.309	2.78043804	2.21544498	3.14119243	3.04902019	3.77504836	3.64710342	3.0635641	3.08095468	2.91326539	1.77877006	2.26404226	1.6704544	1.57913456	1.7624655	1.18277411	1.5156397
f32325_1	PF08_0129	protein phosphatase, putative	1.778	1.17394521	0.76127627	0.91460439	0.63689057	0.52127995	0.505	0.41681657	0.4711238	0.27592564	0.219	0.20521732	0.20646317	0.128	0.234864723	0.07943223	0.11837232	0.287	0.0740232	0.195	0.0928933	0.10662876	0.21290976	0.223916	0.32377321	0.488	0.58745269	0.86867166	1.093	1.6332064	2.46775438	2.48646889	2.74796556	3.18681307	3.31519142	2.72845822	2.88209907	3.70703162	2.74890492	3.29895842	1.908397	1.78722734	1.7360572	1.2332025	1.3884973	1.0501408
m38757_11	MAL13P1.130	hypothetical protein	1.586	1.09374498	0.6774353	1.10815137	0.64785045	0.52001161	0.455	0.43813107	0.59476126	0.31446273	0.202	0.17811315	0.15662724	0.079	0.088389942	0.07592786	0.082203	0.061	0.04852632	0.039	0.06502531	0.06173244	0.11186784	0.1423466	0.20737878	0.356	0.5333671	0.87942923	1.122	1.62718821	2.4668165	2.52348222	2.61330842	3.53372109	3.48114753	2.86030323	4.86411431	3.15354699	2.43955352	2.38656381	1.4919974	1.2801658	1.4926417	1.18735858	1.4111563	1.2081165
f23699_1	NULL	#N/A	1.316	0.71250336	1.00441514	0.6616018	0.75136037	0.46420548	0.462	0.33511104	0.33186898	0.24355448	0.256	0.2013453	0.20361542	0.298	0.295474968	0.07943223	0.15673373	0.225	0.07237824	0.18	0.07988824	0.1122408	0.1984752	0.2087217	0.30246154	0.587	0.7147619	1.05334281	1.27	1.78065394	1.93874877	2.06122764	2.03235939	3.25576387	4.44545963	3.11758392	4.34735124	3.07225759	2.61811299	2.41914931	1.6036847	1.48167337	1.4811599	1.54494151	1.5798404	1.3013108
z_4_70	PFI1475w	merozoite surface protein 1, precursor	1.907	1.47614892	0.59275588	0.98291511	0.63323726	0.48323032	0.453	0.39550208	0.42427173	0.24047151	0.197	0.20521732	0.16232278	0.077	0.065661103	0.0443886	0.01972872	0.02	0.020562	0.027	0.03529945	0.04957302	0.14705208	0.1735349	0.27623183	0.404	0.50757247	0.81936625	1.102	1.46695189	1.4435097	2.2158608	2.39881894	3.28700718	3.16789336	2.40617054	2.74473164	3.77278012	3.24250225	4.229601	2.3381505	2.0861961	2.153997	1.93919954	1.8341255	1.6161258
z_4_100	PFI1475w	merozoite surface protein 1, precursor	2.183	1.47498668	0.74953853	1.10688637	0.69534322	0.49084022	0.477	0.3895814	0.42817606	0.242013	0.183	0.19747327	0.17371385	0.067	0.063135678	0.04906108	0.03507328	0.042	0.02138448	0.018	0.03994412	0.05892642	0.14163912	0.167937	0.28688765	0.335	0.58162811	0.82653796	1.103	1.48500662	1.49791094	2.20516807	2.35457448	3.14371895	3.07460447	2.52519713	3.11366133	3.44762308	3.20042117	4.50722975	2.3515045	2.13492677	2.0208073	1.66413577	1.9801505	1.5217949
opfblob0016	PFD0385w	hypothetical protein	1.281	1.24717145	0.61790816	0.83743861	0.66002808	0.49210856	0.485	0.47128693	0.38783122	0.2790086	0.294	0.2271588	0.21785425	0.235	0.320729239	0.14718325	0.13371688	0.317	0.26237112	0.208	0.14026888	0.13188294	0.24087671	0.2511058	0.32623224	0.501	0.72391482	1.03631009	1.326	1.50531823	1.49697295	1.69932011	2.14681806	2.94117644	2.96854973	2.39243659	2.74734798	2.8594709	2.31786032	2.80105164	1.5114213	1.73981378	1.5971268	1.28936137	1.475357	1.2638058
n132_124	PF14_0346	cGMP-dependent protein kinase 1, beta isozyme, putative	1.694	1.10653057	0.6774353	0.78936813	0.5991399	0.52254825	0.544	0.50562691	0.53489473	0.30983829	0.227	0.1910199	0.17656161	0.166	0.106909746	0.04322048		0.176	0.0781356	0.091	0.09660903	0.08137458	0.16780176		0.3278716	0.442	0.50341205	0.85970705	0.962	1.41730113	1.815877	2.09166072	2.3266812	2.90670104	2.71519692	2.60485358	3.17776584	3.51934887	3.07872797	3.09953517	2.0006605	1.64762085	1.4708263	1.29623802	1.0863763	1.418372
z_4_80	PFI1475w	merozoite surface protein 1, precursor	2.066	1.38432548	0.70342598	1.13598168	0.66246365	0.5326948	0.463	0.37774003	0.4177645	0.23584705	0.188	0.19360126	0.17513774	0.065	0.069870144	0.05256545	0.04493764	0.036	0.01973952	0.029	0.04458878	0.0561204	0.14975855	0.167937	0.28360892	0.371	0.55333721	0.82833091	1.091	1.50381368	1.39004634	2.19365288	2.35168896	3.01874596	2.786882	2.47300857	3.07441323	3.39980588	3.08327719	4.20483624	2.4668339	2.14546298	2.1298851	1.80166766	1.9323148	1.4831533
z_4_90	PFI1475w	merozoite surface protein 1, precursor	1.929	1.51218092	0.59946313	1.09423626	0.68925441	0.48196197	0.44	0.40379105	0.4203674	0.23584705	0.185	0.20263598	0.17086608	0.068	0.066502914	0.04205235	0.027401	0.039	0.01973952	0.023	0.03529945	0.05050836	0.14885641	0.1631388	0.27541214	0.375	0.50757247	0.82743441	1.127	1.35185259	1.48008979	2.56049535	2.67294229	3.3742727	2.96069392	2.38511197	2.82715204	3.65084616	3.00025281	4.2556697	2.4449818	2.14414603	2.3101503	1.77072291	1.8794437	1.5592999
c379	PFC0560c	hypothetical protein	0.698	0.28941818	0.55335062	0.53889554	0.48467007	0.46547382	0.325	0.3931338	0.14706351	0.26205228	0.1	0.14713695	0.12957344	0.043	0.036197788	0.04088424	0.03178516	0.036	0.01891704	0.022	0.02322333	0.03834894	0.03789072	0.0807697	0.18606713	0.222	0.4210355	0.62304108	0.752	1.16754325	1.58701651	1.15645892	2.35938377	3.79336334	2.66707949	1.78448491	3.42110253	3.97122181	2.62607421	2.97962042	1.8865451	1.87151811	1.0597757	1.24924795	1.3117082	1.4854265
n129_33	PF14_0732	hypothetical protein	0.938	0.8973126	0.61287772	0.57558093	0.70752085	0.57962268	0.353	0.4180007	0.32666318	0.27592564	0.159	0.16262505	0.15520335	0.085	0.073237381	0.0443886	0.02849704	0.077		0.054	0.03065479	0.03928428	0.05142312	0.0919655	0.1909852	0.266	0.43767726	0.9717648	0.813	1.46469502	1.95000428	2.36884905	3.05671478	4.05623792	3.89260042	3.63214554	3.57024439	3.54684379	2.54418706	2.20147808	1.4300837	1.68844905	1.3732304	0.84238278	1.2185542	1.0592329
z_4_60	PFI1475w	merozoite surface protein 1, precursor	2.022	1.43314307	0.6791121	1.08538113	0.68925441	0.51367001	0.483	0.3931338	0.43077896	0.22968112	0.206	0.19618259	0.15947501	0.077	0.084180901	0.05957417	0.05370596	0.054	0.0328992	0.023	0.04365985	0.05892642	0.15697584	0.1623391	0.28524828	0.375	0.57330726	0.81488394	1.059	1.47221784	1.44632358	2.29893508	2.39016236	3.06184008	2.89784656	2.47209304	3.35568954	3.47153168	3.05598157	4.03408803	2.3818543	2.04009964	2.043771	1.64809032	1.8706317	1.5081568
z_4_50	PFI1475w	merozoite surface protein 1, precursor	1.784	1.50288233	0.5717956	1.01580541	0.65028595	0.46927878	0.472	0.38484484	0.42166883	0.23584705	0.189	0.19360126	0.16801831	0.069	0.068186529	0.03387551	0.01753664	0.078	0.02138448	0.024	0.02972586	0.03647826	0.13532401	0.1615394	0.27295311	0.381	0.46263981	0.75302806	1.045	1.44212655	1.37222529	2.37707422	2.48346057	2.68907564	2.93221623	2.3109491	3.79526519	3.54684379	3.61213163	3.90504938	2.3284386	1.89127373	1.9082851	1.83834276	1.7195714	1.6161258
ks510_3	PF11_0379	hypothetical protein	1.584	1.48079828	0.69420349	0.94875975	0.69047215	0.58850093	0.429	0.51154763	0.38132399	0.32525312	0.297	0.24006556	0.23494087	0.178	0.142265721		0.06905052	0.183	0.0699108	0.176	0.09103543	0.1309476	0.23907239	0.2607022	0.38770816	0.487	0.59161317	0.86687876	1.136	1.12992905	1.38441858	1.58334519	2.48153681	2.67291522	2.97345978	2.91981641	2.59951459	3.67834107	2.73753172	3.04088112	1.72387	1.7595694	1.4203061	1.80969032	1.806431	1.3570001
f13784_1	PFL1565c	hypothetical protein	2.163	1.84692964	1.05807339	1.16887204	0.86826573	0.75845595	0.561	0.57667519	0.34358201	0.33450202	0.29	0.21296138	0.21358261	0.174	0.202034155	0.07008726	0.08549112	0.126	0.06250848	0.104	0.08081717	0.10943478	0.23095297	0.2830938	0.45820057	0.504	0.65651583	0.79157596	1.003	1.04943477	1.47164826	1.51672133	2.02851209	2.44774837	2.35382531	1.99232395	2.30777248	3.03998101	2.50096874	3.14254805	2.5141796	2.45760231	1.7601691	1.79479102	1.621382	1.1887957
n133_19	PF14_0694	protein disulfide isomerase, putative	1.934	1.61097834	0.74366969	1.14483673	0.75744918	0.6328922	0.49	0.54588761	0.51797591	0.34066797	0.23	0.20779867	0.18083327	0.1	0.11448603	0.09111344	0.08110696	0.105	0.13077432	0.11	0.19600486	0.17397324	0.20839897	0.2678995	0.28278925	0.353	0.43684513	0.7099979	0.732	1.23223956	1.94531441	2.03079456	2.34110884	3.17711682	2.88802669	2.53252197	4.50695906	3.77278012	2.7739258	3.30938596	2.1657636	2.14546298	1.5902376	1.02117418	1.4325565	1.209253
i7438_2	PFI1685w	cAMP-dependent protein kinase catalytic subunit	1.387	1.51799253	0.79732789	1.32446867	0.92671838	0.46040053	0.509	0.41089589	0.4815354	0.26667672	0.252	0.1806945	0.16517054	0.082	0.119536882	0.06191041	0.05151388	0.112	0.09129528	0.054	0.05016238	0.07763322	0.13351968	0.1727352	0.23196915	0.418	0.53752758	0.86418936	1.084	1.33680685	2.61407496	2.43876283	2.50654456	3.58543419	3.08442434	2.73028948	4.47686905	3.91623198	2.80349617	3.4684033	2.0637882	1.89522489	1.6120532	1.33176697	1.6201231	1.178567
i14201_1	PFI1475w	merozoite surface protein 1, precursor	2.353	2.17586676	0.87865366	1.20808739	0.83903941	0.52001161	0.497	0.48194417	0.39563988	0.35299984	0.206	0.22457744	0.16517054	0.077	0.063135678	0.05373357	0.03397724	0.044	0.02385192	0.021	0.03437052	0.0607971	0.12720456	0.1807322	0.26885472	0.343	0.55999386	0.77902549	1.028	1.53766638	1.67799795	2.15005951	2.65274359	3.05753072	3.07165848	2.42906038	3.4525007	3.22766376	3.00593928	4.18007117	2.8067519	2.5655997	2.067883	1.41543228	1.636488	1.3842765
e11375_3	PFE1120w	hypothetical protein	1.192	1.03679125	0.83086431	0.6616018	0.60644647	0.55806124	0.658	0.63469798	0.4099558	0.4223666	0.301	0.27878581	0.24775581	0.496	0.322412836	0.08060035		0.418		0.176	0.13469528	0.1169175	0.27425663	0.2599025	0.38524913	0.57	0.65152333	1.03720649	1.358	1.55797817	1.3937981	1.73304341	2.187215	2.84636922	3.37116489	2.74677	3.44465108	3.53488949	2.27805399	2.20538837	1.2686226	1.21826479	1.1952616	1.00169054	1.2160366	0.9649021
i6653_2	PFI1475w	merozoite surface protein 1, precursor	2.447	2.33626721	1.09831705	1.04616578	0.92062956	0.6405021	0.567	0.50325866	0.37221386	0.39307841	0.241	0.24393757	0.1779855	0.08	0.065661103	0.05373357	0.04164952	0.043	0.02714184	0.02	0.03715732	0.06640914	0.13893264	0.1799325	0.3049206	0.327	0.62323242	0.76468207	0.979	1.18710254	1.72677144	1.71577043	2.55656008	2.69446228	2.859549	2.09303875	2.62567979	3.35916104	3.11057282	3.46709997	2.9718548	2.99363874	1.8428386	1.20913438	1.6956534	1.2797171
l2_58	PFL0320w	hypothetical protein	1.658	1.91666903	0.71600212	1.10182631	0.67707678	0.77494413	0.656	0.7424545	0.5817468	0.67516998	0.713	0.258135	0.53110873	0.466	0.452893232	0.19741245	0.10302776	0.533	0.45565394	0.318	0.36878641	0.40593755	0.28057175	0.6373609	0.74918659	0.736	0.92527962	0.68041466	0.889	1.35335714	1.47540003	1.98391096	2.18817699	2.56302511	2.06021087	1.55100947	2.055278	1.70109829	1.67527389	2.29793124	1.6109687	1.88205447	1.5167537	1.18392026	1.8114665	1.1478811
f8511_1	PFI1475w	merozoite surface protein 1, precursor	1.9	1.94805167	0.78307495	1.40922443	0.73796499	0.51493831	0.541	0.39431796	0.39824277	0.23276407	0.197	0.21812407	0.1865288	0.078	0.069870144	0.0502292	0.03397724	0.048	0.02796432	0.026	0.03808625	0.06827982	0.15426936	0.1719355	0.27623183	0.417	0.55333721	0.80054057	1.154	1.28189023	1.53542903	1.92715728	2.31129202	2.82159008	2.88311687	2.51054787	3.30597548	3.27308998	3.65307493	4.53851207	2.600373	2.31931277	2.4835264	1.7340478	2.8751836	1.5763477
f24631_1	MAL7P1.84	hypothetical protein	1.565	1.53658972	1.08490256	1.09550125	0.86583023	0.88148309	0.621	0.71640351	0.43208039	0.54260237	0.449	0.47238705	0.42716522	0.396	0.377972242	0.34109133	0.39567044	0.372	0.44578416	0.427	0.47840048	0.60703565	0.55302406	0.7397225	0.77541632	0.692	0.90780579	0.94487097	1.095	1.00204097	1.59358215	1.39745638	1.93425212	2.26783019	2.50308744	2.07014891	2.02126319	2.4147706	2.25530759	3.2937448	2.4522658	2.61696443	1.6487951	0.97189194	1.2235896	1.1547003
f41772_4	NULL	#N/A	1.481	1.00540854	0.66988961	0.91839945	0.70752085	0.59991582	0.523	0.45944556	0.4763296	0.27746713	0.209	0.16907842	0.13384509	0.107	0.111118787	0.06775102	0.05809012	0.086	0.0452364	0.053	0.03529945	0.05986176	0.0631512	0.1343496	0.20328039	0.34	0.51755747	0.8588106	0.876	1.68887525	2.38333847	2.38200916	2.74796556	3.89894408	4.02124065	3.78413338	4.47686905	3.91862296	2.29056442	2.77237659	1.6279646	1.56728125	1.623535	1.21257271	1.3394026	1.2217548
m35930_8	MAL13P1.228	hypothetical protein	1.403	1.16464661	0.49466188	1.0284556	0.7063031	0.61386736	0.505	0.4985221	0.55832075	0.27284267	0.22	0.18327586	0.16232278	0.087	0.146474762	0.07359162	0.08658716	0.168	0.10363248	0.155	0.09753796	0.09166332	0.18313847	0.1855304	0.18278842	0.361	0.44683018	0.86687876	1.048	1.62041762	2.28110162	3.02933018	3.20002828	3.18896788	2.55906068	2.81452355	3.7429348	3.51934887	2.24507163	3.10865907	1.907183	1.66474243	1.901396	1.80166766	1.8328666	1.3297237
opfg0018	NULL	#N/A	1.46	1.2076526	0.70845647	1.02339554	0.60279319	0.55425629	0.516	0.454709	0.49715275	0.27284267	0.195	0.16262505	0.12245403	0.116	0.120378693	0.04322048	0.0438416	0.185	0.04852632	0.095	0.03994412	0.06173244	0.03247776	0.1111583	0.17295227	0.267	0.30038305	0.77006088	0.589	1.64072922	1.88340953	2.4206676	2.70179734	3.44106868	3.39178655	3.08920073	3.22355509	3.21451383	1.85951982	2.39177758	1.6376765	1.2801658	1.5511992	0.7243346	0.8207617	0.8773904
opfblob0012	PFI1475w	merozoite surface protein 1, precursor	2.055	2.22352197	1.13520712	1.52687071	1.11060077	0.53015819	0.601	0.55654486	0.40605147	0.36841466	0.241	0.258135	0.17940939	0.09	0.073237381	0.07125538	0.04603368	0.052	0.03372168	0.029	0.04458878	0.08230992	0.13803048	0.1711358	0.31229771	0.356	0.65069126	0.79067951	1.163	1.30069729	1.88903728	2.0357295	1.82845026	2.17302297	3.39375062	1.77624465	1.81979109	3.53249851	3.48930092	4.85133281	3.0823283	2.50501572	2.0690312	1.57817829	1.9524562	1.5490713
ks1030_1	PF11_0415	hypothetical protein	1.728	1.63771174	1.03711316	1.6596971	1.34684692	0.94870414	0.652	0.62285662	0.65202493	0.32371163	0.226	0.24393757	0.14950782	0.102	0.154892856	0.07359162	0.06137824	0.134		0.072	0.05852278	0.0607971	0.0541296	0.1183556	0.22459204	0.294	0.44433391	0.6346951	0.897	1.33831149	2.54560443	2.2347787	2.74700356	3.82783873	4.66149725	3.51586552	3.924783	2.77937713	1.91069922	1.63709683	1.561195	1.58045166	1.1332596	0.86759698	0.7087253	0.7932882
e5708_1	PFE1120w	hypothetical protein	1.047	0.94380544	0.85685498	0.68816711	0.61740638	0.69377158	0.538	0.62640898	0.38652975	0.37303913	0.364	0.28136714	0.42716522	0.407	0.308102091	0.16120069	0.18194263	0.412	0.13406424	0.226	0.17556833	0.22635228	0.28778905	0.4150443	0.49754515	0.615	0.73306775	1.03362068	1.256	1.4977955	1.21371121	1.67464462	1.96887823	2.92501602	3.13057771	3.43437802	3.08618766	3.78593004	2.57489467	3.10083849	1.3681701	1.34206689	1.6924261	1.38448753	1.32052	1.169475
opfg0013	NULL	#N/A	1.596	1.19021778	0.64473728	0.92851958	0.70143203	0.71152807	0.575	0.50681107	0.44899921	0.31137978	0.185	0.16391573	0.1509317	0.052	0.046299495	0.04672484	0.03397724	0.038	0.02549688	0.01	0.01486293	0.03086622	0.0315756	0.0991628	0.18032938	0.248	0.3270098	0.77812899	0.689	1.84008429	2.15635397	2.63534446	3.12981429	4.61215262	3.66281526	3.89583555	3.51529735	4.04175226	2.57716942	3.14906499	1.9605987	1.43294286	1.8325048	0.82519131	0.8736329	1.066052
m47001_2	PF13_0255	hypothetical protein	1.59	1.14372488	0.74870014	0.97405999	0.65272152	0.65699029	0.469	0.49141726	0.54790919	0.23430556	0.264	0.17424113	0.15805113	0.126	0.100175273	0.05840605	0.08110696	0.085	0.10034256	0.132	0.09103543	0.08698662	0.25891992	0.1559415	0.22131334	0.336	0.4343489	0.84626013	0.894	1.504566	1.92749348	2.35733367	2.45268175	3.06184008	3.0608567	2.95735572	4.51742532	3.84809251	2.67497899	3.66391657	1.9933765	1.92156573	1.8749878	1.78447619	1.8328666	1.6331735
i16129_1	PFI0410c	hypothetical protein	1.178	1.00657085	0.73277035	0.73750258	0.63323726	0.65825859	0.57	0.75903243	0.60647429	0.72603894	0.561	0.52530473	0.59233576	0.427	0.594317129	0.56887491	0.77270818	0.559	0.51322753	0.505	0.60194859	0.66502676	0.94546366	0.8180931	0.72459624	0.708	0.88034696	1.06947913	1.268	0.98398614	1.45851687	1.25598342	1.89962612	2.68261147	2.39997868	2.14064947	2.32216324	2.87740249	1.86975578	2.56904273	1.4033759	1.55279372	1.2825237	1.06587208	1.2991197	0.9535369
ks595_2	PF11_0417	hypothetical protein	0.949	1.32504706	0.69336509	0.76406782	0.86339467	0.97533884	0.547	0.79574073	0.27200243	0.56880758	0.315	0.30072727	0.38302479	0.391	0.250017265		0.1041238	0.385	0.11267976	0.142	0.09382224	0.19455072	0.19216008	0.3014869	0.39262624	0.462	0.83458228	1.36889743	1.189	1.46469502	1.55981583	1.30862451	2.9441801	3.6091358	4.03400651	3.20273373	2.19657025	3.26233131	1.86406919	1.92515281	1.3499602	1.77405692	1.3433776	1.45096137	1.3519909	1.2535772
f16382_1	NULL	#N/A	1.042	0.97286353	0.79816634	0.53004045	0.6636814	0.50352346	0.357	0.50444279	0.22384889	0.32371163	0.174	0.19618259	0.15805113	0.058	0.056401204	0.03854799	0.03616932	0.043	0.0328992	0.025	0.02043653	0.02618952	0.02796696	0.0647757	0.15409965	0.208	0.47096066	0.89556555	1.144	1.15174529	1.39848798	1.61706839	2.69410275	3.83753499	4.27361201	4.35820861	3.30728396	4.37408193	2.61128902	2.37613642	1.4604335	1.67396169	1.1929653	1.40855564	1.4375918	1.2365295
ks97_9	PF11_0194	hypothetical protein	1.159	0.94031852	0.83589475	0.52624542	0.66124583	0.50986505	0.452	0.46891865	0.31755307	0.29288196	0.248	0.16262505	0.1509317	0.232	0.077446428	0.03621175		0.072			0.03901519	0.03367224	0.06044472	0.0671748	0.18524745	0.296	0.68397471	0.95831788	1.301	1.42256718	1.67237019	1.72152803	2.71333945	3.84076707	4.04775475	4.05881055	3.68144631	3.28623991	2.47822235	2.41784598	1.563623	1.72796046	1.2779311	1.71800235	1.6339704	1.3933686
kn5587_2	MAL7P1.119	hypothetical protein	1.219	1.16115969	0.53406719	0.61353132	0.68681891	0.57581773	0.344	0.44878831	0.26679663	0.26513526	0.165	0.1497183	0.1423884	0.06	0.054717583	0.03621175	0.027401	0.039	0.01891704	0.018	0.01579186	0.02431884	0.02526048	0.0543796	0.12377152	0.18	0.44766226	0.76557852	1.041	1.20139595	1.77273116	1.79884471	3.06921866	3.85046307	3.95741185	3.55889841	4.03336859	3.64486915	2.7739258	2.829727	1.4968534	1.93605325	1.2963019	1.50368193	1.4401096	1.2944918
m36656_1	PF13_0197	merozoite surface protein 7	2.016	1.9980315	1.00860719	1.02339554	1.22994163	0.94109416	0.602	0.69864139	0.48023393	0.43315699	0.252	0.21038003	0.14950782	0.105	0.085022712	0.07709599	0.05699408	0.067	0.03783408	0.035	0.04180199	0.06453846	0.07127064	0.207922	0.25901858	0.259	0.37277454	0.56566751	0.627	1.2405147	2.11414601	1.98226604	3.08460807	4.22322776	4.18523294	3.23386394	3.05740582	3.91623198	2.7739258	3.32242016	2.6428628	2.76447323	1.3020429	0.53981261	0.6848074	0.7580562
f51805_1	PF07_0072	calmodulin-domain protein kinase, putative	1.902	1.43895468	0.83002591	0.82478849	0.68803666	0.60245247	0.527	0.53878281	0.48283683	0.42699108	0.316	0.27233242	0.30898282	0.151	0.188565222	0.1506876	0.17865452	0.131	0.17272079	0.222	0.18485767	0.24692976	0.42311305	0.3798575	0.43606923	0.519	0.52504625	0.83639907	0.949	1.15099297	1.39754998	1.67053194	2.19202429	2.90131441	2.30767171	2.22488376	2.72772423	3.36872465	3.27775909	3.73299785	2.5663813	2.48262604	1.6763516	1.83719675	1.7069829	1.5149758
m35930_9	MAL13P1.228	hypothetical protein	1.573	1.34480649	0.62210021	1.03478066	0.7209163	0.79270063	0.593	0.50444279	0.6663409	0.27130118	0.236	0.15359033	0.14950782	0.102	0.098491652	0.08527283	0.09097132	0.136	0.06250848	0.122	0.0901065	0.0982107	0.14705208	0.1535424	0.19672296	0.322	0.35197238	0.67324295	0.849	1.44889706	2.31205406	2.89443737	3.0442109	3.56819649	2.9498919	3.28147466	4.12887158	3.57672968	2.43386706	2.99004766	1.918109	1.79776371	2.0150664	1.35125074	1.6868416	1.3183585
opfg0017	NULL	#N/A	1.626	1.17510759	0.82834906	0.8981592	0.57113133	0.59357422	0.567	0.50799519	0.57003378	0.31908719	0.241	0.21554272	0.13526898	0.103	0.101017078	0.08060035	0.06905052	0.102	0.0657984	0.052	0.05480705	0.05518506	0.05683608	0.1303511	0.18934585	0.351	0.42519593	0.94038866	0.713	1.95443127	2.08037969	3.00958964	2.89897365	4.08317162	3.75315816	3.29337712	4.26623901	3.87080548	2.71251057	2.39829468	2.0565041	1.49220974	1.8382457	1.14151459	1.4174505	1.3183585
ks97_10	NULL	#N/A	1.064	0.97170122	0.80571203	0.62744644	0.58452671	0.56186619	0.403	0.50444279	0.26939953	0.32371163	0.212	0.21425204	0.23066921	0.196	0.253384508	0.06541478	0.09425944	0.238	0.0863604	0.146	0.06038064	0.08230992	0.07307496	0.1095589	0.21967398	0.312	0.50257992	0.95114617	1.202	1.2502943	1.53824291	1.59321546	2.44402517	3.24068072	3.34857916	3.56988535	3.19738989	3.4930493	2.12906489	2.10893522	1.3584581	1.45533254	1.1837798	1.43720809	1.5156397	1.2035705
i4394_2	PFI0785c	transporter, putative	1.734	1.3866501	0.77636766	1.14230674	0.75257812	0.71786967	0.612	0.45234072	0.49975565	0.25588633	0.434	0.1703691	0.16517054	0.247	0.328305498	0.10279465	0.11837232	0.477	0.164496	0.167	0.15513181	0.11972353	0.15156288	0.2071223	0.21311653	0.446	0.48760242	0.9699719	0.901	1.81751564	1.87121624	2.42478008	2.27185662	3.06507216	2.63369174	2.72021785	3.79526519	3.68073204	1.91297397	2.5807736	1.7068742	1.48694148	1.9473234	1.146099	1.6868416	1.3194951
ks127_5	PF11_0464	hypothetical protein	1.169	1.08328408	0.54580493	0.60720623	0.68438334	0.60372081	0.431	0.53286209	0.26809808	0.29442344	0.215	0.18714787	0.21785425	0.233	0.379655863	0.07475975	0.12714064	0.356		0.287	0.05759385	0.06173244	0.07848792	0.1151568	0.24098563	0.316	0.48427407	0.92245944	0.975	1.18785485	1.5147941	1.5792326	2.68063688	3.35488044	3.41830018	3.30161749	2.47130511	3.47511799	2.0915333	1.66577203	1.2965445	1.59493903	1.1194814	0.93865509	1.2210719	1.0058166
n140_2	PF14_0495	hypothetical protein	1.422	0.95310403	0.61455451	0.81846343	0.61009975	0.53396315	0.45	0.39194968	0.39563988	0.24663743	0.157	0.14068357	0.09824799	0.065	0.057243015	0.03387551		0.068	0.01809456		0.01393399	0.01590078	0.022554		0.09590244	0.213	0.33616276	0.81667689	0.896	1.83857966	1.81869088	2.56131801	2.75854568	3.43352724	4.11649361	4.12107052	4.26885566	4.4003815	3.05598157	2.68635082	1.6328206	1.28543398	1.5236428	0.98564516	1.2147777	1.1433351
i4344_1	NULL	#N/A	1.812	1.46220109	1.08071052	1.02213054	0.82199071	0.88528808	0.61	0.83244902	0.6507235	0.65050623	0.473	0.37816779	0.38872033	0.276	0.313994754	0.19741245	0.21482383	0.246	0.22289208	0.168	0.16349221	0.21045149	0.31665817	0.4046482	0.5270536	0.555	0.75803036	1.11250939	1.402	1.72949864	1.43975782	1.61295581	1.99677151	2.46390853	3.00488322	2.36771571	2.46607197	2.73753694	1.97438919	2.24840126	1.6376765	1.72005815	2.0288446	1.6469443	1.7044653	1.1547003
m36754_18	PF13_0326	actin-depolymerizing factor, putative	2.323	1.88296165	1.20227995	0.96014487	0.79763539	0.57074443	0.438	0.4985221	0.43338186	0.3668732	0.171	0.22199611	0.24348417	0.111	0.151525626	0.10980337	0.16440601	0.163	0.08142552	0.257	0.19321807	0.27966666	0.32748408	0.2830938	0.33360936	0.303	0.34947611	0.5611852	0.675	1.00805925	1.17525513	1.58992534	2.21799381	2.62874382	2.73778265	2.87129016	2.74342316	4.48884354	3.20951989	3.03436418	2.4656197	2.64857336	1.7107972	1.66872011	1.490463	1.4217816
ks349_12	PF11_0373	hypothetical protein	1.428	1.41105889	1.06981118	1.13471668	0.77328013	0.66840518	0.577	0.49733794	0.44769778	0.32833609	0.321	0.21296138	0.23494087	0.11	0.16499456	0.08293659		0.133		0.028	0.04644665	0.0420903	0.09562896	0.1303511	0.19836232	0.337	0.53752758	1.08023675	1.282	1.72724177	1.50447659	2.47084103	2.4661474	3.14910585	3.15610942	2.74677	2.82453539	2.84990758	1.74237571	1.9420973	1.8416273	1.77273982	1.8738395	1.85782654	2.1941529	1.4399657
c76	PFC0120w	Cytoadherence linked asexual protein, CLAG	1.69	1.32156007	0.75373058	0.85767878	0.79398214	0.66713688	0.565	0.47839177	0.42427173	0.28363306	0.198	0.16133438	0.11106295	0.074	0.064819293	0.04205235	0.03397724	0.04	0.01973952	0.016	0.01672079	0.02151282	0.03518424	0.0647757	0.14016511	0.264	0.45265481	0.82474505	0.899	1.73927832	1.99408801	2.22984356	3.53859455	4.80607616	4.12140366	2.87129016	5.72102554	5.4212794	3.65193769	4.12402409	2.0115863	1.94132135	1.6200905	1.07618697	1.2185542	1.1069666
n150_50	PF14_0102	rhoptry-associated protein 1	1.452	1.29133967	0.56592676	0.94496468	0.71604523	0.5504513	0.41	0.39550208	0.43208039	0.2512619	0.189	0.15100897	0.11248684	0.054	0.049666731	0.03621175	0.02301684	0.027	0.01398216	0.012	0.01393399	0.01683612	0.0270648	0.0511808	0.10737795	0.201	0.38691999	0.89556555	1.035	1.56851008	1.90685844	2.52923981	3.21637968	4.52165477	4.49554113	3.43529377	5.0511958	4.42668108	3.02413645	3.69519858	1.8756191	1.80566602	1.6878335	1.48305214	1.9021028	1.3138125
f41772_3	NULL	#N/A	1.49	0.96937654	0.70258758	0.97659005	0.66733465	0.55425629	0.503	0.44405175	0.48543973	0.2990479	0.224	0.1910199	0.16089889	0.137	0.136373058	0.06891914	0.06247428	0.121	0.05675112	0.055	0.04087305	0.0561204	0.06224904	0.1167562	0.16311612	0.333	0.40356172	0.85791415	0.849	1.5316482	2.07756581	2.19858802	2.57194949	3.48524008	3.37902069	3.67884074	4.26623901	4.35734597	2.94566129	2.79844498	1.5053513	1.55279372	1.629276	1.07504089	1.5332635	1.1842497
f67779_1	NULL	#N/A	1.211	1.05655067	0.60700882	0.93357956	0.82199071	0.648112	0.572	0.600358	0.38392685	0.40232734	0.238	0.2374842	0.29474399	0.19	0.235706521	0.08994532	0.12823668	0.152	0.0945852	0.141	0.0956801	0.09914604	0.11998728	0.1535424	0.23196915	0.32	0.37693497	0.66696774	0.623	1.50531823	1.67987383	1.96828309	2.33149049	3.82783873	3.38884056	3.26499393	3.06525544	3.71061793	1.90387538	1.87692631	1.5296312	1.60942655	1.4501589	0.76559411	0.7704082	0.8796634
opfn0248	PF14_0102	rhoptry-associated protein 1	1.796	1.43081832	0.72354781	1.02592553	0.72578736	0.5187433	0.479	0.4582614	0.4711238	0.32987758	0.227	0.16778774	0.12103014	0.082	0.076604617	0.05490169	0.05041784	0.051	0.0328992	0.028	0.02786799	0.03367224	0.04240152	0.0647757	0.1172141	0.223	0.43351683	0.80771228	0.897	1.77162648	2.17417513	2.6460372	3.4289454	4.60030156	5.00421104	2.9536934	4.40099011	4.54741941	3.33462508	3.65739932	1.904755	1.78854445	1.6430542	1.08764795	1.4375918	1.2944918
f53897_2	MAL7P1.119	hypothetical protein	1.165	1.44244167	0.67324321	0.95128974	1.02779279	0.59991582	0.421	0.4701028	0.25248073	0.27438416	0.205	0.17682247	0.16801831	0.085	0.088389942	0.05139732	0.0438416	0.071	0.05428368	0.036	0.02786799	0.04115496	0.03337992	0.0655754	0.12131249	0.22	0.50424412	0.80502288	1.109	1.24878975	1.83744992	1.93455998	2.79798085	4.26632188	4.58588403	3.81709485	3.70368701	3.94014058	2.8887953	2.60553852	1.7068742	2.07039163	1.3468222	1.44064641	1.5873935	1.2524406
opff72420	MAL6P1.178	hypothetical protein	2.33	1.89807184	1.47140955	0.78430807	0.83660384	0.80031053	0.597	0.51273175	0.57654101	0.40078583	0.253	0.25426297	0.2762335	0.054	0.004209045	0.13199767	0.14577332	0.024		0.255	0.08546184	0.1730379	0.09743328	0.3830563	0.2377069	0.246	0.43767726	0.52443025	0.712	1.03664599	1.48384166	1.68780492	2.14681806	3.06938152	3.03827097	2.25509822	2.72772423	3.586293	3.12308352	4.59977277	3.1612379	3.5876251	2.3216322	1.92430024	2.2180707	1.8320638
n134_73	PF14_0607	hypothetical protein	1.355	1.30528764	0.76211467	1.00442036	0.79763539	0.63162385	0.484	0.52812556	0.38652975	0.33296055	0.234	0.16520641	0.13811675	0.074	0.100175273	0.06191041	0.05260992	0.078	0.07155576	0.044	0.03715732	0.03647826	0.02886912	0.0711733	0.14590286	0.224	0.34781196	0.71089435	0.905	1.61816075	2.02785433	2.39928213	2.61042289	3.17927163	4.77442564	3.83723768	3.65135631	3.58748834	2.45092672	2.24188416	1.5964009	1.52381868	1.5730148	1.13005362	1.3532498	1.1831132
e11111_1	PFE0075c	rhoptry-associated protein, putative	1.436	1.11001749	0.63802999	1.00695035	0.65759259	0.6341605	0.551	0.44405175	0.52578461	0.26205228	0.215	0.12261412	0.1153346	0.08	0.072395576	0.03504363	0.0383614	0.079	0.0246744	0.053	0.02322333	0.02057748	0.03698856	0.0759715	0.1245912	0.26	0.39524085	0.75571746	0.843	1.70693017	2.2961089	2.64192452	3.02305044	3.92264595	3.70209474	3.66327552	5.58889078	4.354955	2.99342884	4.0588531	1.9168949	1.6436697	1.6132013	1.3592734	1.5962053	1.2979012
j181_9	PF10_0119	hypothetical protein	1.345	1.38432548	0.56760356	1.07526108	0.75623143	0.6151357	0.424	0.454709	0.38262542	0.24663743	0.192	0.1445556	0.12530179	0.064	0.075762813	0.04322048		0.095		0.042	0.02972586	0.04021962	0.05232528	0.0727727	0.13114864	0.216	0.3985692	0.73240943	0.941	1.27361509	1.95281816	2.30304756	2.73546168	3.2665374	3.10995605	3.07455126	4.4964931	3.89471407	2.85126371	2.55600854	1.8926151	1.72400931	1.7693546	1.89793996	2.2092589	1.4342832
j267_1	PF10_0094	hypothetical protein	1.435	1.37037766	0.92141257	0.97279499	0.6113175	0.75084604	0.571	0.57193867	0.46591804	0.3761221	0.412	0.18972922	0.1865288	0.311	0.184356168	0.07475975	0.07343468	0.236	0.09376272	0.164	0.08267504	0.08698662	0.15156288	0.1799325	0.23606754	0.41	0.5167254	0.8937726	1.176	1.19161627	1.7914902	1.9699282	2.74700356	3.17388499	3.60389603	3.44994302	3.0325491	2.86903451	1.75374904	2.70068835	1.6231087	1.8293728	1.6166459	1.75811591	2.155129	1.4729247
j116_5	PF10_0348	hypothetical protein	2.471	2.06312152	0.9951927	1.21820752	1.0107441	1.02226672	0.527	0.50207451	0.44509488	0.28979898	0.242	0.20779867	0.20076765	0.145	0.11701145	0.08293659	0.09973964	0.105	0.05839608	0.051	0.06316745	0.08698662	0.17952984	0.2119205	0.31147802	0.458	0.55333721	0.80322998	0.908	1.12992905	1.5391809	2.03490704	2.64023971	2.78711468	2.47951979	2.3484884	2.99984245	3.95089953	3.50977257	4.39513558	2.6926364	2.85930036	2.3308175	1.92659241	2.8374185	1.5843034
b457	PFB0680w	hypothetical protein	1.165	0.98913603	0.68665779	0.72358747	0.6113175	0.6531853	0.416	0.38839727	0.32275885	0.22968112	0.215	0.14842763	0.18083327	0.181	0.205401398	0.05256545	0.05151388	0.337	0.04770384	0.077	0.04273092	0.0514437	0.07127064	0.07997	0.16639483	0.353	0.4326847	0.99507283	1.316	1.82202937	1.28218174	2.10646613	2.51520115	3.01982323	3.38785865	3.5085409	3.5519285	3.54206212	2.45888793	3.10344546	1.7869977	1.78459329	1.7337608	1.95524486	1.9965154	1.4126894
b456	PFB0680w	hypothetical protein	1.305	1.24135985	0.76295312	0.68057698	0.73309393	0.6468437	0.409	0.49615382	0.30323714	0.32525312	0.175	0.15617167	0.17656161	0.093	0.1868816	0.03971612	0.03945744	0.223	0.02796432		0.02322333	0.0374136	0.04420584	0.0647757	0.15000126	0.254	0.38359164	0.83191671	1.198	1.6738296	1.35534213	1.87862876	2.50462103	2.97672911	3.94660982	4.21262944	3.60033439	3.98795777	3.05370682	2.94964174	1.6995902	1.77800808	1.7486873	1.77301521	1.5181574	1.2876726
opfn0272	PF14_0346	cGMP-dependent protein kinase 1, beta isozyme, putative	1.676	1.22973664	0.8417636	0.94875975	0.65150377	0.69123497	0.673	0.64653935	0.63120181	0.47477707	0.297	0.36913307	0.4186219	0.203	0.16246914	0.18806748	0.24222484	0.188	0.12995185	0.093	0.16999474	0.24599443	0.24899615	0.2862926	0.35656037	0.591	0.57330726	0.86329291	0.942	1.4060169	1.8271324	1.97321822	2.54982726	2.98211575	2.48541153	2.78339357	3.19084844	3.8743918	3.06621753	3.58310442	2.1463396	1.75298419	1.8302085	1.2205955	1.5118632	1.2513041
l2_48	PFL0300c	phosphoesterase, putative	1.404	1.19951624	0.60952407	0.79695818	0.65637477	0.71152807	0.48	0.51273175	0.50235855	0.31600422	0.254	0.19618259	0.22070202	0.16	0.167519992	0.08293659	0.10193172	0.173	0.0575736	0.117	0.08824863	0.0888573	0.1308132	0.1391478	0.17049324	0.291	0.42935635	0.74944225	1.023	1.17657062	2.18636853	2.03408458	2.83453072	3.68347323	3.13843375	3.07546678	4.91121173	3.58509766	2.84102775	2.54167101	1.714158	1.90049299	1.4880491	1.44179256	1.4803923	1.2308468
f55215_1	MAL8P1.73	hypothetical protein	1.251	1.02633034	0.74450809	0.97532506	0.72944061	0.61006241	0.513	0.49260142	0.4789325	0.30367234	0.204	0.21167071	0.16232278	0.143	0.131322207	0.08877719	0.10850796	0.077	0.06744336	0.057	0.05945171	0.06360312	0.04781448	0.0783706	0.12868961	0.282	0.44849433	0.74944225	0.934	1.62944489	2.24639742	2.40092705	2.57868231	3.96143071	4.36199061	4.22087002	5.2552847	4.56774197	2.80463368	2.81017554	1.8258454	1.42899171	1.49379	0.91917138	1.312967	1.1274239
j120_6	PF10_0034	hypothetical protein	1.18	1.46452571	0.83086431	0.81466836	0.78667558	0.88021478	0.587	0.60864693	0.42166883	0.54568534	0.496	0.33944754	0.36451432	0.398	0.394808431	0.22895171	0.31127537	0.34	0.37916328	0.352	0.20250739	0.18987401	0.17050824	0.3806572	0.49016803	0.483	0.80878759	0.98162592	1.212	1.16829548	1.52511162	1.43693718	2.48153681	3.20081869	3.41535419	2.60851589	2.17694635	2.36456257	1.8890902	1.87692631	1.6595284	1.85307943	1.2101881	1.37073438	1.5320046	1.1478811
kn5587_1	MAL7P1.119	hypothetical protein	1.175	1.24252222	0.64473728	0.62618144	0.73552942	0.61386736	0.369	0.54588761	0.22905467	0.32525312	0.172	0.19876395	0.20361542	0.096	0.091757179	0.07475975	0.09645152	0.098	0.0493488	0.08	0.04458878	0.06266778	0.04871664	0.0751718	0.16967355	0.205	0.4210355	0.8588106	0.99	1.23223956	1.67987383	1.58334519	2.91340129	3.74703713	4.23924211	4.16593467	3.59248477	4.54502872	3.31642791	3.22596685	1.6218946	2.13624372	1.2492264	1.79249885	1.7573365	1.3717748
d49176_6	PFD0230c	protease, putative	1.497	1.42151986	0.74450809	0.73497252	0.67098796	0.61006241	0.406	0.46299796	0.30974439	0.34375094	0.223	0.18456653	0.19364823	0.111	0.109435166	0.0665829	0.06357032	0.102	0.061686	0.055	0.03901519	0.04863768	0.04601016	0.0975634	0.16557516	0.231	0.41770715	0.71089435	0.943	1.12391077	1.51385611	1.79308711	2.64312524	3.59620772	3.99472703	3.28422123	3.45511734	4.10032841	3.41878697	2.80496193	1.9096109	2.05985527	1.3606003	1.47502935	1.4325565	1.4149624
f45048_2	MAL8P1.150	hypothetical protein	1.134	1.1111798	0.79900474	0.72991253	0.62593069	0.67855177	0.491	0.66903797	0.29933282	0.3668732	0.285	0.28136714	0.30755895	0.136	0.179305317	0.09228156	0.082203	0.212	0.1069224	0.095	0.0845329	0.10662876	0.10645488	0.1631388	0.29180573	0.278	0.43601305	0.81309104	0.927	1.12466309	0.95202228	1.39252125	2.38054401	2.78819222	3.34170528	3.21646768	2.78921241	3.67714573	2.46343716	3.00829578	1.6583145	1.53962331	1.3893051	1.56213298	1.675512	1.2853996
d49176_39	PFD0295c	hypothetical protein	1.19	1.19021778	0.61623136	0.74256265	0.89505656	0.66586849	0.474	0.59443725	0.30584004	0.35916576	0.234	0.21167071	0.23066921	0.209	0.161627329	0.1168121	0.14248519	0.145	0.09623016	0.104	0.0817461	0.10008138	0.06675984	0.1247532	0.15164062	0.279	0.54751258	0.88929029	0.93	1.24653289	1.68925335	1.71906046	2.77008779	3.40012912	3.81993342	2.86305002	3.08749582	3.26830832	2.74776741	2.60553852	1.6777383	2.07697684	1.3628968	1.23893299	1.4766158	1.1069666
i1520_1	MAL13P1.328	hypothetical protein	1.59	1.27274262	1.06981118	0.87412396	0.68925441	0.57962268	0.507	0.47128693	0.43988909	0.37766359	0.394	0.28782053	0.355971		0.170887222	0.10863526	0.14686936	0.303	0.14886888	0.201	0.13097956	0.11317614	0.20027952	0.2191178	0.26311697	0.423	0.57580349	0.92245944	1.265	1.46243816	1.62828635	1.98637852	2.23049769	3.00366307	2.86445905	3.22104552	3.18299913	3.64845547	2.52485265	3.12560356	2.0297964	1.84912843	1.8244675	1.97931297	2.3389192	1.5172489
n132_156	PF14_0334	NAD(P)H-dependent glutamate synthase, putative	1.906	1.39478646	1.02202177	1.01580541	0.90114537	0.78128573	0.669	0.85613176	0.80169135	0.70445817	0.476	0.60016388	0.69058376	0.403	0.373763201	0.39132054	0.49321799	0.44	0.30267264	0.342	0.32326867	0.43680379	0.64594658	0.5605897	0.64098898	0.826	0.77383999	1.06589333	1.072	1.53917102	1.28593361	1.42871202	1.77362557	1.92738634	1.84319145	1.86322573	2.06443579	2.75188222	2.26554341	2.79714135	1.8561954	1.8333238	1.610905	1.25841676	1.3041551	1.2297103
e24991_1	PFE0080c	rhoptry-associated protein 2	1.621	1.45057789	0.69671869	1.26121793	0.83173285	0.64430709	0.558	0.52457312	0.61428299	0.29596493	0.214	0.14713695	0.09397634	0.074	0.05892663	0.03737987	0.027401	0.033	0.02549688	0.016	0.01672079	0.02151282	0.0180432	0.047982	0.09508276	0.167	0.25545041	0.57373567	0.644	1.35486168	2.54935619	2.43629527	2.84126354	4.68325797	4.62614543	3.91689391	6.04024117	5.2897824	3.30050549	3.76949348	2.3381505	1.77669098	1.5569402	0.8011232	1.1417652	1.0853728
e20514_1	MAL6P1.147	hypothetical protein	1.467	1.31574847	0.5768261	0.87032897	0.63567283	0.54918299	0.484	0.46062968	0.44639631	0.29750642	0.25	0.19876395	0.17086608	0.11	0.126271355	0.08176847	0.07014656	0.128	0.07237824	0.059	0.06223851	0.07202118	0.07307496	0.1015619	0.1245912	0.191	0.3328344	0.72434132	0.899	1.38194388	1.51854587	2.11386864	2.21510828	3.08661922	3.41044437	3.20639627	4.77122796	4.50438387	3.39831505	2.86622262	1.6243227	1.45533254	1.4478626	1.32374431	1.5433341	1.3263142
d49176_7	PFD0230c	protease, putative	1.742	1.12745237	0.84511729	0.74382764	0.68316559	0.54537804	0.432	0.46536624	0.4763296	0.30367234	0.209	0.21425204	0.1950721	0.086	0.154051046	0.04906108	0.06357032	0.129	0.02631936	0.076	0.03065479	0.03928428	0.05503176	0.063976	0.12377152	0.233	0.37693497	0.65889958	0.958	1.31649525	1.75115824	2.08837069	2.75758391	3.10170211	3.25529028	3.46825502	4.18512678	4.56893731	3.4233362	3.00959911	1.8452693	1.83727496	1.3697859	1.43262375	1.4954983	1.209253
ks173_8	PF10_0135	hypothetical protein	1.344	1.45638949	0.98010131	0.66413179	0.97177565	0.61640401	0.454	0.74363869	0.35919936	0.43007406	0.291	0.29814593	0.36309041	0.267	0.209610439	0.12849331	0.18961491	0.262		0.169	0.14770034	0.19268004	0.13803048	0.2135199	0.25573985	0.296	0.49093072	0.93321695	0.926	1.03213226	1.40880538	1.34070271	2.50462103	2.92717083	3.65495922	3.31352017	2.91349724	3.8086433	2.1427127	1.75440461	1.6813803	2.19814481	1.241189	1.46700669	1.4224858	1.0114992
e20424_1	MAL6P1.147	hypothetical protein	1.491	1.39943568	0.79732789	0.76912788	0.72213405	0.47054708	0.468	0.54707177	0.34228058	0.32217017	0.223	0.21167071	0.16089889	0.088	0.091757179	0.05256545	0.03178516	0.081	0.05510616	0.034	0.02415226	0.02712486	0.03337992	0.0511808	0.09836148	0.15	0.34781196	0.74406345	1.008	1.2502943	1.39098434	1.73715589	2.33052872	3.32686922	3.90438436	4.39208517	4.82094171	5.23718326	3.1299075	2.62378649	1.5320591	1.48694148	1.3651932	1.27216991	1.520675	1.3933686
e20800_1	PFE0045c	kinase, putative	1.382	0.99727225	0.8434405	0.99430023	0.66246365	0.54537804	0.59	0.56957039	0.50626288	0.34375094	0.369	0.20779867	0.2235498	0.307	0.324096457	0.15769634	0.23016839	0.377	0.27388584	0.268	0.17185261	0.11878818	0.16870393	0.2167187	0.21803462	0.324	0.52587838	0.77364668	0.954	1.16528639	1.995964	1.84490566	2.41036106	3.19435452	3.43106603	3.06631089	3.89076818	3.32688446	2.5385006	2.03464017	1.6364626	1.33153052	1.3238585	1.24007914	1.4073798	1.1501542
d27403_1	MAL6P1.147	hypothetical protein	1.501	1.31226148	0.72019421	0.70081723	0.65028595	0.70138148	0.503	0.57193867	0.28111256	0.33912648	0.182	0.2168334	0.15947501	0.139	0.149000194	0.03854799	0.04164952	0.188	0.0328992	0.063	0.03622839	0.04021962	0.04149936	0.0439835	0.09672212	0.176	0.36861409	0.69386158	0.917	1.28489932	1.51291822	1.70590016	2.65370558	3.85477269	4.4091259	3.98830999	4.11317265	4.97060209	3.77363117	3.306779	1.6279646	1.67132764	1.3204139	0.98106075	1.1530947	1.0012706
d12635_37	PFD0955w	hypothetical protein	1.684	1.34480649	1.03878996	0.87412396	0.7464893	0.76099263	0.539	0.53167796	0.44769778	0.35916576	0.266	0.22199611	0.26341854	0.173	0.183514358	0.07826411	0.0493218	0.29	0.0781356	0.125	0.0817461	0.09634002	0.0947268	0.135949	0.19016552	0.307	0.41188257	0.76378562	0.979	1.08253524	1.74084072	1.93620509	2.69602628	2.991812	3.40357049	2.95918698	2.71725797	3.59227029	2.52598989	2.4230596	2.1827594	2.33775129	1.6935744	1.64579815	2.0733045	1.4740613
opfi17704	PFI1005w	ADP-ribosylation factor-like protein, putative	2.591	2.13867252	1.03962841	1.24477283	0.69534322	0.65191699	0.542	0.53759865	0.61558442	0.32987758	0.266	0.18714787	0.19649599	0.099	0.118695071	0.07709599	0.0767228	0.182	0.0904728	0.209	0.14305568	0.18613266	0.26072424	0.2487067	0.26147761	0.325	0.32201728	0.49932932	0.596	0.90424418	1.36472166	1.74867108	1.95733634	2.17625506	2.39310479	2.15346768	3.5650111	3.62813319	3.6940185	3.97804095	3.2753531	2.82110605	2.513379	1.94836835	1.9990332	1.5081568
f45048_3	MAL8P1.150	hypothetical protein	1.309	1.07166087	0.74031604	0.73244252	0.66246365	0.61767231	0.529	0.5269414	0.39954424	0.385371	0.322	0.26071636	0.32322167	0.259	0.329147321	0.12615707	0.12823668	0.218	0.12172704	0.175	0.09103543	0.08511594	0.16058448	0.1551418	0.25573985	0.357	0.51256497	0.85970705	1.074	1.3691551	1.22215273	1.72317314	2.47576575	3.34626147	3.57738217	3.27323429	2.94620389	3.31373482	2.34856793	2.60553852	1.7724298	1.88205447	1.5362729	1.49909746	1.5420754	1.1922053
j40_2	NULL	#N/A	1.401	1.22392503	0.90212914	0.97912005	0.68073009	0.648112	0.566	0.53996693	0.43077896	0.33296055	0.693	0.1703691	0.20931095	0.405	0.455418676			0.521		0.269	0.15884755	0.19268004	0.22914865	0.295889	0.30655996	0.498	0.51755747	0.98431532	0.854	1.25179894	1.60014779	1.8704036	2.38631506	2.96811039	3.06674843	2.76050395	3.10842804	2.94673731	2.03580455	1.88474674	1.5490551	1.27094646	1.8818769	1.2205955	1.4300389	1.2058435
d16785_8	PFD1100c	hypothetical protein	1.356	1.32620944	0.58688699	0.97659005	0.89505656	0.65825859	0.566	0.55299246	0.40084567	0.36070725	0.251	0.206508	0.21215872	0.137		0.08994532	0.0931634	0.138	0.09705264	0.067	0.05109131	0.06734448	0.07127064	0.103961	0.14098479	0.23	0.37610287	0.87405047	0.793	1.41955799	1.95469416	2.16075224	2.57772054	3.40874809	3.5312288	2.99031697	4.10793968	3.9736125	2.78757374	3.47622388	2.1900434	1.97819855	1.8692468	1.04065788	1.7283832	1.4217816
km708_1	PF10_0037	hypothetical protein	1.624	1.08444646	0.89374505	0.81213837	0.69534322	0.71533306	0.688	0.45944556	0.53619616	0.35454133	0.704	0.22199611	0.36451432	0.525	0.596000776	0.15536009	0.1753664	0.601	0.27553081	0.463	0.1913602	0.22822296	0.28237607	0.3246782	0.36557684	0.539	0.54668051	0.80502288	0.885	1.51133659	1.59264415	1.8046023	2.05929091	2.85175612	2.74171055	2.41074838	3.13590171	3.34959772	2.27236739	3.03957779	1.5964009	1.63576738	1.722279	1.08650187	1.359544	1.1149222
f14326_1	MAL6P1.147	hypothetical protein	1.467	1.13326398	0.66318232	0.7501527	0.57356683	0.5441097	0.47	0.454709	0.38783122	0.25896931	0.229	0.17165978	0.15662724	0.153	0.182672547	0.04088424	0.05370596	0.273	0.11432472	0.107	0.04830452	0.05518506	0.0496188	0.0471823	0.09672212	0.188	0.309536	0.68579342	0.894	1.53691416	1.22402862	1.92304479	2.33341425	2.37017885	3.13450561	3.01870017	3.74816778	4.66815802	3.10943558	2.52342304		1.08129228	1.5305319	1.3592734	1.3079317	1.3308602
f16681_1	MAL7P1.125	hypothetical protein	1.411	1.11234217	0.63970684	0.91333939	0.80981309	0.61640401	0.535	0.5672021	0.49064552	0.45627927	0.486	0.3820398	0.47415338	0.411	0.427638986	0.25815474	0.31894765	0.33	0.24509905	0.326	0.2647459	0.26937791	0.3969504	0.3022866	0.3704949	0.523	0.57913184	0.97445421	1.058	1.35862309	1.62453459	1.51672133	1.76785462	2.1083818	1.81962381	1.54185357	2.54849237	2.338263	1.86179444	2.41784598	2.0261544	1.7543013	1.654536	1.54379536	1.7900663	1.0774172
e19248_7	NULL	#N/A	1.866	1.61678994	0.77720606	0.98924017	0.75623143	0.70264986	0.53	0.42155314	0.52708604	0.35454133	0.277	0.20779867	0.18937657	0.107	0.166678181	0.0665829	0.04822576	0.167	0.03618912	0.055	0.05109131	0.04489632	0.0586404	0.0823691	0.1598374	0.276	0.36029324	0.81040163	0.953	1.49553863	1.52886339	2.27754962	2.52866679	2.94440853	2.95774794	2.76508178	3.95225636	4.41472678	3.30960421	3.91156633	2.6938506	2.0111246	2.0414747	1.60912305	1.8265725	1.4786073
f6061_1	MAL8P1.12	hypothetical protein	1.148	1.22741203	1.00106154	0.93737463	0.95594477	0.77621244	0.569		0.5921584	0.53643642	0.471	0.41172533	0.50263103	0.352	0.610311545	0.22427923	0.37922982	0.684	0.21960215	0.375	0.24988297	0.28434335	0.33289703	0.4182431	0.46639736	0.523	0.68147844	0.90721951	1.146	1.11563572	1.48477955	1.27078873	2.43440682	3.37534997	3.7727979	2.74677	2.19526192	2.82360801	2.06196293	2.40220497	1.4919974	2.02429501	1.265301	1.28019256	1.3154846	1.0421852
kn4044_1	PFL0840c	hypothetical protein	2.111	2.18284074	1.30456596	1.22200258	1.08380994	1.34315196	0.583	0.58970072	0.50886578	0.41465919	0.363	0.31234335	0.27480962		0.298842186	0.10629901	0.11398816	0.328		0.365	0.10775622	0.22728762	0.24538753	0.2710983	0.29672379	0.324	0.37111036	0.76109622	0.924	1.41880577	1.79430408	1.63351871	2.35553625	2.45098045	2.3361494	2.54442465	2.53279328	3.43447315	2.12110368	2.5938078	2.080784	2.06248932	1.7463909	2.82169562	2.2596124	1.0490042
j120_12	PF10_0037	hypothetical protein	1.587	1.17394521	0.82248022	0.91207439	0.72456961	0.70772315	0.577	0.44760415	0.5921584	0.36841466	0.458	0.33944754	0.35312323	0.449	0.609469697	0.25815474	0.37922982	0.548	0.31912225	0.464	0.28239562	0.27124859	0.34101647	0.3686617	0.30328123	0.676	0.58162811	0.91170182	1.078	1.22772583	1.88059587	1.7313983	2.21318475	2.66321896	2.59441226	2.02162267	2.86901648	3.15474234	2.74435569	2.95746232	1.4312978	1.56201298	1.8876178	1.38563368	1.4338154	0.9728577
n138_40	PF14_0293	hypothetical protein	1.317	1.40640966	0.97842452	1.14989679	0.97908228	0.68742998	0.627	0.73179725	0.49454985	0.48248448	0.301	0.36397036	0.40580693	0.277	0.313152955	0.13316579	0.16440601	0.263	0.1521588	0.145	0.08360397	0.09914604	0.07578144	0.1159565	0.20655911	0.36	0.6074228	0.88211863	1.08	1.44513565	1.49228319	2.02010183	2.24396333	2.7106227	3.70798671	3.28239018	2.89518167	2.48769202	1.7059815	1.82218256	1.2431289	1.52250173	1.4708263	1.4314776	1.5395577	1.1603829
i10869_2	PFI0360c	hypothetical protein	1.815	1.39013709	0.88284571	0.95508481	0.68925441	0.66460019	0.503	0.55536074	0.59996706	0.36070725	0.314	0.21941475	0.20931095	0.21	0.28537324	0.07125538		0.208	0.0986976	0.218	0.10961409	0.10849944	0.1849428	0.1895289	0.19180488	0.281	0.3203531	0.64276326	0.887	1.15701124	1.57294722	1.46408024	2.16509277	2.72678287	2.7328726	3.02968732	3.80703962	3.54206212	2.91836567	2.69286777	1.7396519	1.66869343	1.6510914	1.64809032	1.9562327	1.1535637
f26666_3	MAL8P1.109	hypothetical protein, conserved	2.093	1.87250067	1.01699138	1.00315529	0.74040049	0.62655056	0.568	0.57193867	0.50365998	0.42699108	0.297	0.29814593	0.27765737	0.153	0.164152749	0.13199767	0.14248519	0.162	0.1768332	0.162	0.1607054	0.20203345	0.21381192	0.2998875	0.36475715	0.362	0.42020343	0.61228357	0.706	0.91101469	1.40036386	1.45585507	2.11122996	2.78496013	2.68770114	2.24319554	2.87948243	3.78712539	3.74633527	3.98716486	2.943933	2.93964012	1.9232115	1.45325354	1.6050171	1.3581367
kn8391_1	PFL1090w	hypothetical protein	3.146	2.27001481	1.00106154	1.28145818	0.93889608	0.60245247	0.602	0.5636497	0.61818732	0.37149764	0.305	0.26071636	0.19080046	0.096	0.0934408	0.0946178	0.08877924	0.09	0.07978056	0.096	0.09382224	0.13468895	0.16599744	0.1831313	0.23360851	0.277	0.37194244	0.48767535	0.659	0.8809234	1.55981583	1.73962346	2.19490981	2.77203179	2.6641335	2.0381034	3.42110253	3.77517109	3.68946928	4.00019906	3.4453122	3.52440722	2.3721523	1.60912305	2.1639408	1.4331467
e4249_1	MAL6P1.147	hypothetical protein	1.488	1.35410509	0.72522466	0.93231457	0.73674724	0.68108838	0.536	0.56483382	0.4021471	0.3668732	0.253	0.24135623	0.15377948	0.155	0.148158383	0.05256545	0.06357032	0.086		0.055	0.05016238	0.07108584	0.04420584	0.0575784	0.08934501	0.197	0.34281943	0.62662694	0.863	1.3149907	1.46133074	1.85066325	2.50846833	3.76750692	4.53678445	4.31059789	4.43631309	4.87974908	3.70311722	2.90923582	1.9411748	1.75035014	1.5397174	0.98793732	1.1732361	1.066052
ks510_13	PF11_0383	hypothetical protein	1.429	1.12280308	0.77552926	1.03098559	0.88044336	0.69377158	0.409	0.54115105	0.55832075	0.36070725	0.26	0.28652985	0.26769018	0.241	0.275271536	0.07592786	0.10631588	0.355	0.1809456	0.154	0.05666491	0.12814157	0.11908512	0.1255529	0.18934585	0.343	0.416043	0.86329291	0.936	1.30596324	1.62172071	1.95841301	2.51135385	2.90023687	3.55479645	3.00954428	3.55716179	3.16669663	2.59991582	2.69547473	1.7493639	1.98873492	1.6786479	1.60110025	1.4866865	1.1535637
e18737_1	MAL6P1.147	hypothetical protein	1.606	1.54240132	0.84763254	0.89309914	0.72700511	0.53649979	0.487	0.54825589	0.36050083	0.38999544	0.303	0.20005463	0.20503929	0.104	0.121220491	0.08176847	0.07233864	0.195	0.15709368	0.038	0.06316745	0.05518506	0.03518424	0.0839685	0.12213217	0.189	0.33033815	0.79247241	0.827	1.25631258	1.37879094	2.12044888	2.51135385	3.50786467	4.21469232	4.36919533	4.50041791	6.16722843	3.17426279	3.11387269	1.574549	1.33679863	1.2365963	1.40511732	1.3079317	1.3319968
d61496_1	MAL6P1.147	hypothetical protein	1.597	1.1925424	0.71935576	0.82225842	0.77936894	0.73689446	0.619	0.57667519	0.54140196	0.45936224	0.281	0.26071636	0.2320931	0.159	0.1868816	0.08877719	0.08987528	0.168	0.05263872	0.103	0.06595425	0.07295652	0.06405336	0.0943646	0.11803377	0.245	0.31952103	0.68848282	0.893	1.59183078	1.4425717	1.98062093	2.28339873	2.94225372	3.609788	3.88210139	3.91300857	4.49242957	3.20724514	2.69808138	1.5951868	1.40923608	1.5397174	0.96157705	1.1417652	1.1092396
j2708_3	NULL	#N/A	1.338	1.25879466	0.75121538	0.95508481	0.83782166	0.67855177	0.628	0.73298144	0.46852094	0.51948013	0.508	0.31234335	0.35027547		0.271904319	0.14251076	0.11289212	0.239		0.115		0.11037012	0.07758576	0.1167562	0.23278884	0.309	0.54668051	0.88839384	1.113	1.35110027	1.43600606	1.79390957	2.55271279	3.9129497	4.29816133	4.15860961	3.55716179	3.87678277	2.46571191	2.25231155	1.5296312	1.55806183	1.4788636	1.09796285	1.2701665	0.993315
m36754_2	MAL13P1.308	hypothetical protein	1.988	1.44244167	0.79984314	1.10562138	0.72822286	0.47054708	0.525	0.4949697	0.54010049	0.35145835	0.241	0.23361217	0.19649599	0.08	0.085022712	0.05957417	0.05041784	0.06	0.0287868	0.027	0.02693906	0.03554292	0.06856416	0.0831688	0.13032896	0.19	0.30537557	0.56028875	0.698	1.18108435	1.39192222	1.84572811	2.29013156	3.33548794	3.0647846	2.54350913	4.14718747	4.55698302	3.99654592	4.18528479	2.9730687	2.33775129	2.0655866	1.57588613	1.8655964	1.4638326
l2_135	NULL	#N/A	2.741	2.16656816	1.27689843	1.75330807	1.05214812	0.89543459	0.708	0.59798968	0.74572915	0.37766359	0.418	0.1806945	0.14666005	0.177	0.343458066		0.05260992	0.63	0.17847815	0.325	0.10125369	0.10569342	0.17952984	0.1751343	0.21393623	0.359	0.4043938	0.71537666	0.843	1.57302381	1.58326463	2.21997329	2.52289574	2.86360692	2.6602056	2.20290945	3.37269695	3.74169917	2.35652914	2.64073098	2.6319368	2.22711969	2.8899841	1.74092444	2.0128803	1.5877128
j53_16	PF10_0135	hypothetical protein	1.398	1.3866501	1.1008323	0.62744644	1.00100204	1.00577853	0.574	0.76376899	0.39303698	0.55493426	0.284	0.31621538	0.40011139	0.226	0.182672547	0.20325305	0.191807	0.212	0.08718288	0.153	0.1774262	0.23570568	0.14524776	0.1639385	0.31721577	0.322	0.51422912	0.86956817	0.9	1.06448042	1.43506806	1.3933438	2.61811748	3.22236575	3.19047908	3.4206443	3.03647391	3.80027503	2.54759905	3.10865907	2.0249403	2.42731032	1.4122688	1.6469443	1.583617	1.1592463
e9225_1	MAL6P1.147	hypothetical protein	1.656	1.40292267	0.68833459	0.81846343	0.82929728	0.6531853	0.545	0.60746281	0.39563988	0.3668732	0.241	0.21812407	0.17656161	0.137	0.196141493	0.05373357	0.05809012	0.228	0.05181624	0.054	0.03622839	0.02431884	0.04149936	0.0655754	0.10983699	0.202	0.3211852	0.71985896	0.85	1.40075094	1.45757898	2.18871775	2.49115516	3.47338927	4.40127009	4.47631945	4.31072009	5.49061451	3.50522334	3.0617359	1.7432939	1.56333009	1.5523475	1.15985215	1.4929807	0.9978611
n134_138	PF14_0578	hypothetical protein	2.369	1.9317791	0.87110802	1.39657432	0.66855247	0.68108838	0.561	0.57312279	0.65853216	0.42390811	0.307	0.26846041	0.20361542	0.121	0.11701145	0.08994532	0.05151388	0.083	0.10034256	0.088	0.15977648	0.13001226	0.17501905	0.1791328	0.29180573	0.263	0.34864403	0.4509204	0.636	0.84406151	1.49791094	1.74373595	2.07468031	2.55225158	2.3322215	2.07014891	4.22568305	3.47511799	3.49498738	4.73793532	3.1624518	3.37953232	2.043771	1.86126472	1.899585	1.5342966
m42424_1	NULL	#N/A	1.287	1.03097964	1.22156338	0.85767878	0.79763539	0.71406475	0.639	0.67614277	0.43988909	0.46398668	0.487	0.2839485	0.26911407	0.427	0.380497661	0.12382082	0.13262084	0.338		0.203	0.12912169	0.0841806	0.1082592	0.1223541	0.2106575	0.402	0.52005375	0.84984599	1.061	1.56173949	1.23434613	1.62035851	2.32187214	3.3764275	4.03007884	3.53509305	3.2143973	3.44881842	2.40770867	2.35658513	1.7894257	1.4645518	1.3927497	1.16672879	1.182048	0.9364892
f67874_1	MAL6P1.147	hypothetical protein	1.584	1.2436846	0.787267	0.80328324	0.78911107	0.62401395	0.532	0.51865244	0.36440516	0.35454133	0.282	0.20392666	0.17513774	0.201	0.216344912	0.07826411	0.0931634	0.235	0.061686	0.073	0.06502531	0.04302564	0.0541296	0.0471823	0.09590244	0.223	0.36611784	0.74047759	0.96	1.46469502	1.4059915	1.93291487	2.3853533	3.6285283	4.38163035	3.98098537	4.3970653	4.30355149	3.18449875	2.5938078	1.7797137	1.56464704	1.5822003	1.14380683	1.3998267	1.1603829
d17715_102	PFD0380c	hypothetical protein	1.344	1.13326398	1.08825616	0.84629373	0.58939777	0.78889564	0.733	0.51154763	0.47763107	0.4531963	0.726	0.2736231	0.43143686	0.45	0.485723811	0.2499779	0.39347836	0.702	0.58807318	0.424	0.37157321	0.2665719	0.18133416	0.3326752	0.44508568	0.683	0.65485168	1.11250939	1.263	1.44137423	1.57669899	1.55208955	2.00735163	2.63628527	2.87624275	2.02894751	2.42944067	2.54148622	2.32127204	3.05261199	1.5199192	1.7911785	1.6223868	1.42803941	1.9688211	1.2683519
j2708_1	NULL	#N/A	1.376	1.20649022	0.72187101	0.97405999	0.71969855	0.67347847	0.668	0.57075451	0.57784248	0.55185129	0.413	0.29943659	0.30328729	0.305	0.292107725	0.1390064	0.12385252	0.25		0.177	0.08917757	0.09259866	0.11457432	0.1263526	0.16557516	0.314	0.47345694	0.87763627	1.07	1.64072922	1.59545803	1.9493652	2.58830066	3.42167643	4.10372775	3.73377608	4.41145606	3.75843513	2.55214828	2.75803875	1.6643845	1.27621464	1.5075682	1.05097278	1.2840137	1.0467312
ks595_1	PF11_0417	hypothetical protein	1.143	1.36224144	0.97087877	0.94875975	0.99125991	1.06665799	0.817	0.99467589	0.55441642	0.66592111	0.479	0.35106362	0.38872033	0.295	0.323254659	0.10045841		0.371	0.1768332	0.157	0.06409638	0.1777146	0.17592119	0.2303136	0.32869127	0.456	0.68730302	1.00583035	1.153	1.21418473	1.3590939	1.33000998	2.65178182	3.33764275	3.48212945	3.67151611	3.06133063	2.817631	1.87089302	1.94600759	1.9581708	1.88995663	1.5156056	2.06641647	1.4803923	1.350181
b521	PFB0815w	protein kinase, putative	2.013	2.14448412	0.9951927	1.59644636	0.88896774	0.49084022	0.529	0.50444279	0.51016721	0.3668732	0.265	0.22844948	0.18510491	0.092	0.097649841	0.06307854	0.05041784	0.069	0.0534612	0.029	0.03715732	0.04115496	0.05954256	0.0887667	0.12623057	0.181	0.26626751	0.49395056	0.714	0.90800559	1.75397211	1.90248179	2.18432947	3.16418874	2.52665508	2.47300857	4.02290264	4.38484089	3.73155009	3.79165158	2.614941	2.38253081	1.8015038	1.64121381	1.884479	1.6786341
e20424_2	MAL6P1.147	hypothetical protein	1.493	1.45987648	0.77636766	0.87412396	0.74770712	0.66333189	0.596	0.62522486	0.42297026	0.38691246	0.264	0.24651892	0.2491797	0.124	0.122904112	0.10513089	0.15015747	0.125		0.029	0.05759385	0.06173244	0.02886912	0.0591778	0.10819763	0.205	0.38858417	0.80412643	1.035	1.37968702	1.39004634	1.86300109	2.73834698	3.42383098	4.59864989	3.83265962	4.38136606	5.39737081	3.68378281	3.10474878	1.6947343	1.40001666	1.5213465	1.28592305	1.4879454	1.3081299
f8433_1	MAL6P1.147	hypothetical protein	1.512	1.36572829	0.72438626	0.71726234	0.7757157	0.75084604	0.536	0.63943455	0.36310373	0.45011332	0.254	0.27491377	0.29189622	0.207	0.195299682	0.07592786	0.12275648	0.225	0.07237824	0.122	0.07152784	0.09634002	0.067662	0.1167562	0.16967355	0.266	0.38026329	0.75392456	0.837	1.11789249	1.40880538	1.75936381	2.60946112	2.9627235	3.70307666	3.75025682	3.10450323	5.13078963	3.92716949	2.70068835	1.8331294	1.67001053	1.4306398	1.40167913	1.5483695	1.2035705
j493_1	NULL	#N/A	1.39	1.06003766	1.08071052	0.67425192	0.8560881	0.8713365	0.625	0.80166141	0.48934406	0.61967658	0.427	0.41559735	0.33034108	0.253	0.25254271	0.15769634	0.16111788	0.235	0.09705264	0.154	0.08546184	0.11785284	0.11277	0.1479445	0.23032979	0.315	0.52005375	0.8982549	1.177	1.29242223	1.3103203	1.55373466	2.70853016	3.48524008	4.59963181	4.44335842	4.29371269	3.45240474	3.05711881	2.97179984	1.6303927	1.47245411	1.25956	1.16558264	1.2626135	1.1887957
e13462_3	MAL6P1.147	hypothetical protein	1.538	1.15534809	0.7864286	0.89942427	0.64419714	0.70011317	0.575	0.56838623	0.39043412	0.34529243	0.266	0.19747327	0.16659443	0.165	0.192774263	0.06307854		0.262	0.20068512	0.073	0.05109131	0.0280602	0.06134688	0.0815694	0.12541088	0.218	0.25545041	0.66696774	0.772	1.39322811	1.33752098	1.76265384	2.32379567	2.97780639	3.63531948	3.5744634	3.71676961	4.7697697	3.10829834	2.45825205	1.6291786	1.15768081	1.5064201	1.16902096	1.2424721	1.1933417
i3555_1	PFI1005w	ADP-ribosylation factor-like protein, putative	2.523	2.00616772	0.991839	1.29157831	0.65759259	0.55552459	0.563	0.49378554	0.59996706	0.32833609	0.37	0.23361217	0.21785425	0.165	0.194457884	0.11564398	0.16659807	0.202	0.16531848	0.226	0.18764447	0.19922742	0.28869119	0.2806947	0.29754348	0.367	0.36112531	0.49753642	0.701	0.92455579	1.21652509	1.60637566	1.92271012	2.46606334	2.18786919	1.77807581	3.12805209	3.36992	3.54389216	4.36254994	3.0981102	2.78818017	2.5753812	1.72487899	2.0720457	1.4820169
m36754_19	PF13_0326	actin-depolymerizing factor, putative	2.065	2.63730868	1.19641111	1.43958481	0.88166111	0.6405021	0.609	0.50444279	0.46331514	0.43778147	0.446	0.2478096	0.25487524	0.193	0.354401592	0.16587319	0.19399908	0.364	0.36435863	0.339	0.24430939	0.34794649	0.3969504	0.3454704	0.35410134	0.39	0.41437882	0.55580644	0.795	0.81848395	1.28780949	1.4665478	1.9659927	2.62120238	2.9135584	2.16537036	3.28504326	3.88395541	3.26069942	3.38628782	2.5068956	2.62486674	1.7107972	1.67101228	1.8958086	1.345635
j2708_2	NULL	#N/A	1.204	1.26925563	0.74366969	0.90954432	0.77328013	0.5377681	0.675	0.71048283	0.46461657	0.45165483	0.49	0.3407382	0.35027547	0.272	0.312311132	0.144847	0.18303868	0.296	0.20315255	0.137	0.11332983	0.13375363	0.09292248	0.1631388	0.18278842	0.337	0.46430401	0.80860873	0.936	1.30746788	1.3234517	1.87369382	2.57387325	3.20836013	4.12631371	3.37852715	3.49174849	3.7333309	2.73866896	2.49865813	1.4640755	1.24460563	1.3697859	1.1311997	1.1845656	1.0160453
c630	PFC0945w	protein kinase, putative	1.642	1.42384448	0.71851736	1.08917619	0.53825169	0.76479754	0.625	0.53286209	0.67024519	0.34991687	0.336	0.19360126	0.18937657	0.155	0.192774263	0.08994532	0.09535548	0.234	0.08965032	0.119	0.07895931	0.07389186	0.067662	0.1071598	0.15327998	0.269	0.29455845	0.62931634	0.717	1.17882748	2.12915329	2.19118532	2.50269727	2.69661708	2.94007203	2.43272269	4.27932161	3.91264567	2.65564458	3.40974925	2.1669775	2.080928	1.9289524	1.29050753	1.5068279	1.2649423
f67639_2	MAL6P1.289	hypothetical protein	1.883	1.55169991	0.92560462	1.22453258	0.7757157	0.81679872	0.639	0.59562144	0.50235855	0.39924436	0.313	0.31234335	0.3901442	0.248	0.259277171	0.19390808	0.28387436	0.287	0.20233009	0.26	0.25731445	0.40219621	0.37980936	0.4622266	0.48688931	0.525	0.49592327	0.68310407	0.749	1.02084803	1.38910834	1.50520615	2.02755033	2.49299704	2.4147086	1.95203785	2.37580196	3.71659494	3.85551831	4.50592642	3.2923489	2.78949711	2.5030456	1.56213298	1.8504904	1.5592999
ks1072_1	PF11_0168	hypothetical protein	1.366	1.49474611	0.83086431	1.14989679	1.29935423	0.72801626	0.605	0.79692485	0.70538427	1.02508689	0.258	0.44528287	0.4371324	0.169	0.106909746	0.27450843	0.28277831	0.087	0.06497592	0.065	0.18485767	0.13281828	0.05593392	0.1015619	0.17049324	0.25	0.50257992	0.75482101	0.957	1.4436311	2.01472305	2.17555745	2.79509532	4.42038364	4.89226409	4.55963822	3.93524895	4.18161753	2.81032014	3.19077455	1.6218946	1.50669726	1.610905	0.93063236	1.3154846	1.1967513
f14791_1	NULL	#N/A	1.384	1.21578882	0.85098614	0.82478849	0.91819407	0.77240752	0.712	0.71048283	0.48674119	0.50868974	0.463	0.33557549	0.355971	0.407	0.545492234	0.15419197	0.16769412	0.448	0.17765568	0.189	0.15977648	0.10475808	0.14975855	0.1247532	0.22377237	0.438	0.52005375	0.98610822	1.181	1.38645761	1.14617857	1.53317166	2.31129202	3.2492997	4.21272848	3.88118587	3.56239477	3.63171951	2.40770867	2.46346567	1.3499602	1.3960655	1.3422295	1.25383229	1.1593889	1.1206048
f35860_1	MAL6P1.147	hypothetical protein	1.708	1.2436846	0.84595564	0.89562921	0.8159019	0.68489337	0.615	0.60391037	0.45030064	0.39924436	0.285	0.26200702	0.2320931	0.191	0.169203613	0.16003257	0.1260446	0.121	0.10445496	0.085	0.10775622	0.06266778	0.04691232	0.063976	0.11967313	0.215	0.36778201	0.6723465	0.928	1.57001454	1.43600606	1.81118235	2.49404069	3.30963152	4.30699952	4.29045462	4.42192233	4.93234822	3.30505471	2.829727	1.8804752	1.47640527	1.6086086	1.10942383	1.3683558	1.2228912
kn8017_1	PFL1365w	hypothetical protein	3.179	2.35835139	0.98429336	1.19037721	0.94620264	0.75591934	0.648	0.55536074	0.59476126	0.35145835	0.318	0.30201795	0.23636474	0.121	0.132164017	0.12966143	0.1205644	0.13	0.11761465	0.132	0.20250739	0.19735674	0.24177889	0.2167187	0.25082177	0.348	0.36861409	0.55311704	0.682	0.89220763	1.50635247	1.67628973	2.37188765	2.56410264	2.30276189	2.25601375	4.02290264	4.02262533	4.38209773	5.46263739	3.8884197	3.9103008	2.3928198	1.93346905	2.2344356	1.5604365
f33628_1	MAL6P1.147	hypothetical protein	1.902	1.31458623	1.03711316	1.12333156	0.87070123	0.77494413	0.706	0.61338349	0.52188024	0.39616139	0.283	0.22328677	0.22639755	0.183	0.168361803	0.0946178	0.06357032	0.18	0.04359144	0.086	0.03715732	0.04770234	0.04601016	0.0823691	0.09098437	0.211	0.3211852	0.66248544	0.9	1.60537197	1.49884894	2.3153854	2.79317179	3.32794649	4.06444827	4.43054022	5.05381213	5.69144718	3.66899763	3.95197256	2.0310103	1.56728125	2.0403265	1.09337844	1.6113113	1.3388158
j6_4	PF10_0308	hypothetical protein	1.869	1.39013709	1.12263098	0.85641378	0.78911107	0.74830936	0.616	0.7578483	0.59345983	0.52564603	0.281	0.33557549	0.32606944	0.206	0.197825114	0.11447586	0.13481292	0.206	0.10198752	0.15	0.13469528	0.16929653	0.15697584	0.1631388	0.23196915	0.304	0.28956592	0.62931634	0.751	0.95690394	1.53261515	1.63269626	2.17663488	2.66860586	2.78589985	2.85389412	3.47997437	4.19715814	3.20269592	3.41365954	2.0892819	2.05853816	1.7682064	1.41314011	1.4061209	1.1944783
n137_10	PF14_0660	hypothetical protein	2.119	1.63073776	0.55586582	1.18531715	0.70508535	0.67474678	0.584	0.51036347	0.65853216	0.36995615	0.222	0.25039096	0.22497368	0.087	0.171729033	0.05723793	0.08439508	0.108	0.03454416	0.131	0.06966998	0.08698662	0.14705208	0.1783331	0.19344425	0.222	0.31286433	0.45540271	0.628	0.8132179	1.33283122	1.86711357	2.00831362	2.40249944	1.83337158	1.70025062	3.20393103	3.41893253	3.58824772	5.29840644	2.7994679	2.96598096	2.3549296	2.52027157	2.2847892	1.7150026
kn4298_1	PFL1165w	hypothetical protein	2.509	1.91434428	1.35738575	1.42313962	0.92428288	0.80665213	0.496	0.65127591	0.60907719	0.37149764	0.41	0.29943659	0.28762458	0.352	0.473938487	0.17638626	0.30908329	0.44	0.34132919	0.378	0.34277627	0.26844258	0.46822103	0.4270398	0.48770903	0.54	0.49841949	0.62393753	0.694	0.99376583	1.34033486	1.28230402	1.69186947	2.03943113	1.8412275	1.8778752	2.75912241	2.81165371	2.22801183	3.42930071	2.4765457	3.04368652	2.2389628	1.77072291	2.4534733	1.3695018
ks97_6	PF11_0193	hypothetical protein	1.006	0.96937654	1.00525359	0.72991253	0.81955515	0.8649949	0.618	0.71877176	0.55962222	0.68287739	0.476	0.567897	0.75323461	0.508	0.415011838	0.26749971	0.51733088	0.465	0.28951296	0.498	0.33534481	0.31708025	0.20930111	0.3966512	0.50328292	0.543	0.7363961	1.03003488	1.045	1.2164416	1.23622202	1.45667763	2.16894029	3.08338714	2.97345978	3.15878554	2.66885239	2.22469702	1.67299914	2.15585839	1.4155158	1.74508204	1.2055952	1.35468906	1.5269694	1.2240278
f48395_1	MAL6P1.247	hypothetical protein	1.736	2.02011568	0.91302848	1.14863179	1.29448309	0.50859671	0.597	0.54115105	0.38652975	0.34529243	0.346	0.21425204	0.19222435	0.095	0.095966226	0.05256545	0.04164952	0.123	0.06826584	0.045	0.02415226	0.03180156	0.0270648	0.0455829	0.05737753	0.141	0.25794666	0.54594538	0.818	1.0133252	1.7924282	2.04971245	2.74988909	4.42684781	4.6241816	4.58344358	5.08521062	5.2168607	3.85893003	4.55284959	2.2798789	2.35223882	1.5523475	1.25841676	1.4036033	1.3626827
n127_57	PF14_0149	hypothetical protein	1.982	1.61562756	0.90296759	1.27513312	0.79763539	0.76733423	0.594	0.68798414	0.71579587	0.61351063	0.597	0.35106362	0.3730576		0.449525989	0.34926817	0.41211103	0.712		0.798	0.4477457	0.62013041	0.74608634	0.7469198	0.57541468	0.829	0.57247519	0.80591933	0.946	1.15701124	1.63297623	1.40732656	2.01600821	2.53393661	2.11814818	1.89527124	3.75994221	3.01726776	2.83647853	3.50489893	3.294777	2.31009335	2.0965876	1.33978976	1.69943	1.347908
m26251_1	PF14_0572	hypothetical protein	1.963	1.81322225	0.98093966	1.82920877	1.28108778	0.74577275	0.721	0.61101518	0.77045663	0.41465919	0.545	0.27878581	0.27338573	0.304	0.393124809	0.15185572		0.575	0.47292599	0.144	0.12354809	0.10569342	0.0992376	0.1791328	0.2106575	0.471	0.34864403	0.63379865	0.768	1.15776356	2.16291961	2.09659585	2.19779534	2.93471227	3.03139685	1.98133679	3.643507	2.92521969	1.85838245	2.51560246	1.8537673	1.81093412	1.9105815	1.00169054	1.1543535	1.0944649
i3555_2	PFI1005w	ADP-ribosylation factor-like protein, putative	2.473	1.88993563	1.07568002	1.28272326	0.86095917	0.70772315	0.558	0.56483382	0.67935535	0.42082513	0.369	0.29556458	0.2933201	0.18	0.233181101	0.15886446	0.22359216	0.204	0.123372	0.223	0.208081	0.25441249	0.30763655	0.2726977	0.28606798	0.361	0.40272962	0.49215766	0.66	0.98699532	1.29718901	1.64832403	1.92174835	2.48868768	2.44515013	2.15529894	3.6866796	3.53369414	3.33007586	4.41208007	3.4003945	2.9291036	2.3618185	1.6893499	2.1488348	1.4342832
kn1453_1	PF10_0306	hypothetical protein	1.43	1.05655067	0.79648949	0.76280282	0.79519989	0.72421127	0.527	0.67377453	0.61037866	0.45782073	0.275	0.31621538	0.355971	0.185	0.14142391	0.13783828	0.16440601	0.158	0.0699108	0.08	0.08081717	0.09540468	0.05232528	0.1343496	0.17049324	0.17	0.30537557	0.63559155	0.802	1.04642568	1.90592056	1.9904912	2.58156784	3.41521226	3.32697536	3.44536518	5.57319216	4.54383337	3.29936825	3.26767641	1.74815	1.84122612	1.3801196	1.51055844	1.5810993	1.2763075
m40872_4	MAL13P1.278	Ser/Thr protein kinase	1.617	1.5133433	0.90129079	0.81466836	0.68560116	0.81679872	0.604	0.72469244	0.38783122	0.44086444	0.335	0.34977292	0.30328729	0.233	0.213819493	0.20909366	0.26085753	0.203	0.15544872	0.113	0.21829925	0.27405463	0.17050824	0.23991	0.24672338	0.254	0.31952103	0.59614725	0.787	1.01558207	1.42193678	1.4591452	2.2651238	2.98103847	2.97247763	2.69000339	3.56239477	4.37766825	3.37556865	3.67304048	2.5930889	2.06380642	1.5948304	1.33978976	1.8756671	1.2694884
opfm60470	PF13_0115	frameshifted ebl1, pseudogene	2.641	2.05963453	1.28109048	1.06387596	0.69534322	0.6531853	0.603	0.55536074	0.50886578	0.44703035	0.274	0.23877488	0.28192903	0.151	0.201192345	0.19157185	0.21591988	0.197	0.15544872	0.153	0.18950233	0.19080936	0.21922488	0.215919	0.1836081	0.275	0.26543544	0.38009988	0.494	1.05470073	1.23247025	1.8572433	2.39593342	3.12540398	3.21895678	3.03884322	4.27932161	5.20251599	4.4457877	4.81874747	2.7848998	2.37726255	1.969139	1.15068334	1.5748051	1.2467581
kn610_1	PF10_0308	hypothetical protein	1.539	1.36921528	0.95997943	0.79442819	0.69656104	0.6151357	0.581	0.6856159	0.52188024	0.52564603	0.297	0.45818961	0.6307806	0.231	0.271904319	0.12382082	0.20386344	0.316	0.1809456	0.286	0.15513181	0.24880044	0.14705208	0.2151193	0.3278716	0.408	0.40522587	0.55759935	0.704	0.91552842	1.24372565	1.52905908	1.94867976	2.36586949	2.01994924	2.69824375	3.44726772	3.95687654	3.10829834	2.67201299	1.8646933	1.83200686	1.4570481	1.57015564	1.3809442	1.2490311
j116_9	PF10_0345	merozoite surface protein-3	1.791	1.85855285	0.77301401	1.25236288	0.9681224	0.70264986	0.519	0.63706623	0.34748634	0.39153695	0.263	0.27620445	0.30755895	0.151	0.131322207	0.09228156	0.10302776	0.13	0.07566816	0.11	0.07431464	0.08324526	0.10194408	0.1415469	0.21803462	0.228	0.37943122	0.55670289	0.688	0.82600677	1.21652509	1.32342983	2.16028371	3.10385692	2.47068184	2.19283803	2.88994869	3.71779028	4.095493	5.68030846	3.7621643	3.85498492	2.1735161	1.97014416	2.2394711	1.5479348
j44_1	NULL	#N/A	2.282	1.779515	1.50662281	0.92472451	1.05823694	0.77113914	0.512	0.49970623	0.50886578	0.43778147	0.804	0.258135	0.38587256	0.697	0.638091236			0.59	0.30102768	0.379	0.22851752		0.32026679	0.3614644	0.35819973	0.585	0.53419923	0.9708683	1.186	1.28113791	1.62453459	1.18524698	1.80248062	2.43051067	2.3724829	1.47226876	1.63925106	2.3502173	1.60248533	1.79481068	1.5951868	1.85834769	1.6935744	1.78333004	1.9902213	1.7706919
m11356_2	MAL13P1.94	hypothetical protein	1.639	1.25647005	0.74115444	0.98544511	0.67829453	0.82314032	0.603	0.77797867	0.80950001	0.65667218	0.424	0.44786423	0.62366118	0.226	0.300525807	0.3831437	0.3869021	0.365	0.14969136	0.228	0.24709618	0.27779597	0.14705208	0.2575034	0.27869086	0.345	0.38858417	0.66248544	0.932	0.9388492	1.64047975	1.82434265	2.26704756	2.65460024	2.1731395	2.2074875	2.86247502	2.45661078	2.274642	2.08417015	1.1787872	1.52776984	1.1780389	1.59880808	1.2525428	1.3115395
e19248_5	PFE1415w	cell cycle regulator with zn-finger domain, putative	2.059	1.7585932	1.39343737	1.4421148	0.79763539	0.81045712	0.735	0.52457312	0.52838747	0.37766359	0.486	0.20908935	0.23494087	0.28	0.356927012	0.1495195	0.17646244	0.72	0.59300809	0.388	0.16813687	0.1309476	0.0857052	0.183931	0.25573985	0.43	0.39357667	0.83281322	1.051	1.3044587	1.88059587	1.91235206	1.8111372	3.00689489	3.30733561	2.78797162	3.7560174	4.75064277	3.51659654	5.60471055	2.1657636	1.86888406	1.9771763	1.92888458	2.4862031	1.5377062
j190_1	PF10_0193	hypothetical protein, conserved	2.156	1.50288233	0.83589475	0.96899992	0.73187618	0.8193354	0.558	0.50444279	0.65983367	0.38228803	0.342	0.34848226	0.38729647	0.354	0.391441188	0.35277253	0.40991897	0.446	0.55517401	0.615	0.70970481	0.49011815	0.62158825	0.4942146	0.47049575	0.494	0.5167254	0.56566751	0.685	0.97420645	1.66674243	1.63845385	1.88231307	2.58026281	2.33123958	1.90351161	4.08569898	3.32449349	3.2970935	4.3390885	2.3624304	2.37726255	1.6040158	1.62173004	1.9449031	1.2808535
m56462_1	NULL	#N/A	2.408	2.2583916	0.91135168	1.49018528	0.72700511	0.59864752	0.761	0.79929316	0.7691552	0.53181198	0.43	0.30588998	0.27338573	0.221	0.199508736	0.16353694	0.14138915	0.158	0.143934	0.139	0.10032477	0.1122408	0.12900889	0.1743346	0.1795097	0.202	0.25794666	0.47781424	0.477	1.05319618	1.40223974	1.97650845	2.16797829	3.1049342	2.93025216	2.49681393	4.19820969	3.67236406	2.91950291	3.59483498	2.4474099	2.14019488	2.0598457	1.11056991	1.3960502	1.4195084
ks509_6	PF11_0180	hypothetical protein	1.543	1.24252222	0.75121538	0.85261879	0.74770712	0.66586849	0.62	0.56838623	0.59345983	0.46398668	0.361	0.45044558	0.41292635	0.184	0.295474968	0.17638626	0.15563769	0.372	0.27141841	0.184	0.19786273	0.15058974	0.20839897	0.2351118	0.23688723	0.319	0.48427407	0.71448021	0.907	1.13745187	1.60389967	1.97650845	2.12758113	2.23981896	2.88900861	2.18093535	2.96059466	2.86186188	2.39860995	2.61726923	1.9982325	1.81093412	2.3285213	2.78043631	2.9784083	2.059367
n131_17	PF14_0135	hypothetical protein	2.124	2.0700955	1.28025203	0.96899992	0.94011383	0.71152807	0.681	0.75429593	0.44379341	0.59809581	0.363	0.45689895	0.51544599	0.278	0.263486212	0.21610239	0.21043968	0.318	0.20479752	0.251	0.26939056	0.37226532	0.49257936	0.4654254	0.55738173	0.544	0.59161317	0.65800313	0.643	0.61611978	0.83290227	0.89901113	1.50142599	2.06421027	1.90800264	2.00971999	1.9623915	2.93836933	3.70880369	3.66782655	3.2182955	3.83786335	2.2802973	1.84063493	1.806431	1.5047472
m56462_2	NULL	#N/A	2.48	2.25722936	0.93566561	1.52687071	0.63932607	0.56820783	0.68	0.69035246	0.78477252	0.5410609	0.425	0.29685526	0.29189622	0.202	0.198666925	0.15185572	0.14467728	0.165	0.11267976	0.103	0.10496943	0.10195206	0.10194408	0.1479445	0.15901773	0.18	0.25794666	0.45629916	0.482	1.0539485	1.4059915	2.05135736	2.24396333	2.69230772	2.76135029	2.46568394	4.14718747	4.26171158	3.00593928	2.73457732	2.1742615	2.06907453	2.1138104	1.21028054	1.4363331	1.493382
m40872_1	MAL13P1.278	Ser/Thr protein kinase	1.83	1.98175906	1.03878996	0.80075325	0.91210525	0.8396285	0.593	0.69745727	0.3240603	0.49635784	0.391	0.32137807	0.32891721	0.164	0.305576672	0.15185572	0.16550203	0.371	0.19163784	0.203	0.1040405	0.14030101	0.08480304	0.119955	0.18688681	0.228	0.33533066	0.62752339	0.766	0.94561971	1.24184977	1.43035703	2.31513931	3.66084889	3.90438436	3.25400677	3.53099628	5.12003096	4.18647859	3.20902236	2.255599	2.61433037	1.790022	1.13807627	1.5282281	1.3547271
m35101_1	NULL	#N/A	2.389	2.0945043	1.01531448	1.22200258	0.78180451	0.59991582	0.642	0.70456214	0.59736416	0.49019189	0.405	0.35751699	0.33176497	0.228	0.21297767	0.16937754	0.17755848	0.148	0.1110348	0.107	0.10125369	0.12627091	0.13442184	0.1503436	0.18278842	0.223	0.27375629	0.55670289	0.642	1.01407752	1.16775149	1.6713546	2.29205509	3.00581762	3.30831753	2.91523857	3.5650111	4.62153617	2.88197132	3.80207913	2.5287474	2.4128228	1.9346933	1.53806487	1.7850308	1.4831533
j223_4	PF10_0306	hypothetical protein	1.203	1.17859458	0.76966037	1.10815137	0.9279362	0.68996666	0.623	0.95796766	0.66243653	0.72758045	0.377	0.57305971	0.66780161	0.253	0.326621902	0.45439907	0.56884475	0.254	0.29198039	0.256	0.194147	0.31146822	0.23546377	0.2615019	0.3041009	0.314	0.49592327	0.7099979	0.931	1.14572701	1.89654104	1.9172872	2.4671094	3.23421681	3.74824811	3.45268981	4.18905159	3.61378792	2.36449035	2.34485441	1.6947343	1.58440266	1.3847123	1.25727061	1.389756	1.2626692
n134_113	PF14_0586	hypothetical protein	2.71	1.90504583	1.17125873	1.46488504	0.90601644	0.71913797	0.813	0.66785384	0.80819858	0.47477707	0.359	0.29556458	0.21215872	0.122	0.116169639	0.08176847	0.07343468	0.079	0.04852632	0.064	0.04737558	0.05331438	0.05773824	0.0743721	0.0778695	0.115	0.16225676	0.33438032	0.392	1.04341649	1.80649748	2.21421569	2.51039186	2.99612137	2.98524348	2.85847196	4.37613308	4.51394748	3.77135642	5.92013794	3.2049416	2.82374026	2.2045171	1.25612445	1.2223307	1.3797304
j183_2	PF10_0220	hypothetical protein	1.888	1.87366305	0.67408166	1.35735889	0.74283606	0.61894065	0.578	0.61812005	0.77956672	0.43778147	0.411	0.30847132	0.30328729	0.284	0.320729239	0.13550203	0.137005	0.357		0.2	0.1068273	0.1075641	0.12088944	0.1415469	0.17705067	0.247	0.23631243	0.49753642	0.513	1.01257288	1.69769488	2.32278791	2.61523218	2.80327511	2.67591721	2.288975	4.19559305	3.20734148	1.96301599	2.30053805	1.8391994	1.87678621	1.9048406	1.50024361	1.8429374	1.4149624
e15790_1	PFE1105c	hypothetical protein	1.54	1.30877463	0.93482716	1.08917619	0.98638884	0.81553041	0.827	0.86205245	0.6429148	0.83240139	0.731	0.54079282	0.58521634	0.549	0.586740895	0.31422454	0.3397724	0.505	0.2796432	0.485	0.29447176	0.22728762	0.35815753	0.3950518	0.44262668	0.618	0.6307212	0.82026275	0.95	1.0027932	1.4181849	1.25927354	1.80728979	2.39603527	2.41765435	2.03260983	2.41112509	2.44226551	2.23369843	2.226243	1.9654546	2.0124417	1.6028677	1.24695578	1.3834618	1.068325
j6_6	PF10_0308	hypothetical protein	1.481	1.40873428	0.8861994	0.92851958	0.7757157	0.76987084	0.636	0.75192762	0.58044537	0.50406526	0.54	0.39107453	0.43428463	0.553	0.527814221	0.24180105	0.42745558	0.624	0.27388584	0.32	0.22201498	0.32549831	0.32387544	0.3574659	0.46721702	0.443	0.45681523	0.68131111	0.913	0.88919854	1.32814146	1.68204733	2.18817699	2.38095238	2.21143707	2.13790268	2.16648024	3.42251885	2.31672281	2.53906405	1.5818328	1.94790656	1.4168615	1.58963927	1.5949464	1.4751977
opfi17738	PFI1550c	hypothetical protein	3.166	3.00576465	1.48566248	1.64831191	0.7209163	0.94489915	0.849	0.89994487	0.85635212	0.63046697	0.522	0.32008739	0.27338573	0.16	0.197825114	0.09695404	-0.08877924	0.342	0.23851919	0.293	0.18671554	0.18052062	0.2526048	0.1991253	0.2344282	0.321	0.18139474	0.41237253	0.61	1.03438912	1.54105679	2.3153854	2.47961327	2.578108	2.73189068	2.41532643	3.02993246	3.36992	3.27207262	4.69361911	2.8893035	2.87247078	2.7556465	1.33978976	2.1022577	1.8525211
i2533_1	PFI1015w	hypothetical protein	2.37	2.39322102	1.06394233	1.47500517	1.17636005	0.97280223	0.837	0.79574073	0.74312621	0.5780565	0.476	0.37558644	0.30613507	0.27	0.368712337	0.23829668	0.30469912	0.29	0.29362535	0.326	0.36135494	0.37974803	0.26703936	0.383856	0.35574067	0.417	0.32867398	0.47153903	0.568	0.76431955	1.45101334	1.31767223	1.96503093	2.37556549	2.4147086	2.16811715	2.63745422	3.29580323	2.57375744	3.433211	3.0993241	2.94754212	1.9955473	1.09681676	1.3494733	1.2228912
n132_4	PF14_0388	hypothetical protein	1.505	1.30877463	1.08322577	0.97532506	0.99247766	0.98294874	0.545	0.85613176	0.71839873	0.68596037	0.421	0.57047835	0.6322045	0.346	0.305576672	0.3013752	0.42416747	0.42	0.19904016	0.279	0.24895405	0.31146822	0.1939644	0.2511058	0.27869086	0.409	0.43351683	0.91528773	1.095	1.33755917	1.58514062	1.52905908	2.19587158	2.52747244	2.39605078	3.15603875	2.66231125	2.94315099	2.48845831	2.46737596	2.0164424	1.68318095	1.7636137	1.84865773	1.7951016	1.5206585
ks382_1	PF11_0344	apical membrane antigen 1 precursor	3.315	2.36881236	1.42278179	1.63313179	1.03753493	0.54284139	0.67	0.58733244	0.7066857	0.42853255	0.345	0.32137807	0.22924532	0.105	0.111960598	0.07359162	0.03397724	0.06	0.04852632	0.045	0.05202025	0.0607971	0.090216	0.0855679	0.10901731	0.138	0.19886855	0.26983506	0.362	0.672541	1.04487961	1.39581137	1.73611393	2.80004302	2.30865386	1.97492769	3.59510111	3.79429802	4.84612496	5.6333856	4.4626384	3.6231852	2.8853914	1.81312864	2.286048	2.0070873
f45048_1	MAL8P1.150	hypothetical protein	1.45	1.25414543	0.98680861	0.88677408	0.92306513	1.02607171	0.808	0.87034145	0.52188024	0.90793406	0.615	0.51756067	0.63790005	0.537	0.517712543	0.21142989	0.29921892	0.288	0.18999289	0.249	0.16349221	0.17677926	0.14795424	0.1791328	0.29918284	0.355	0.57330726	0.8982549	0.927	1.09081039	1.22027685	1.51343131	2.07564208	3.09631547	3.30144364	2.97200519	2.74342316	3.23244542	2.32240954	2.68374386	1.6097547	1.84386017	1.5006791	1.17704362	1.4426272	1.3206315
opfl0007	PFL2510w	chitinase	2.067	1.65165957	0.86104703	1.56861613	1.04118824		0.785	0.65127591	0.81470581	0.45473776	0.424	0.40656262	0.35312323	0.276	0.250859089	0.1390064	0.17098224	0.232	0.13324176	0.172	0.22387285	0.11972353	0.09562896	0.0807697	0.14590286	0.371	0.37443869	0.54325598	0.69	1.24277148	1.64047975	2.17062231	2.37862048	3.75996547	3.68441907	3.54516446	4.27278047	3.76799845	3.01731275	3.5035956	2.7509082	2.14151198	2.2642228	1.63548333	2.3729077	1.5070202
m55949_1	PF13_0115	frameshifted ebl1, pseudogene	2.144	2.03290112	1.3615778	1.03984072	0.88653217	0.69757657	0.586	0.69864139	0.39694134	0.50098228	0.276	0.28136714	0.25487524	0.119	0.106067936	0.0946178	0.09097132	0.077	0.10774488	0.051	0.06409638	0.0841806	0.08480304	0.0887667	0.09508276	0.092	0.16308885	0.36037773	0.571	0.73422822	1.16118585	1.19840728	2.12950489	2.95302725	3.32992134	3.17251927	4.98578281	5.82533544	5.19073319	4.894346	2.438912	2.69993809	1.7854292	1.76270025	2.1123285	1.6638594
i3340_3	PFI0410c	hypothetical protein	1.533	1.36689067	0.98093966	1.00062529	0.77328013	0.67221009	0.629	0.74482281	0.59476126	0.50406526	0.54	0.31621538	0.32891721	0.363	0.392282986	0.14367889	0.2246882	0.233		0.17	0.15234502	0.0982107	0.09743328	0.0927652	0.10983699	0.277	0.33782691	0.60780121	0.949	0.92906952	1.56075382	1.35879804	2.09103149	3.20189596	3.08246027	3.20639627	4.74244612	3.63530554	2.34060672	2.72936371	1.5320591	1.64235259	1.5936822	1.57703228	1.5748051	1.3069934
ks977_2	PF11_0287	hypothetical protein	2.301	1.78765122	1.08406412	1.11321143	0.91941181	0.68742998	0.608	0.64417111	0.59476126	0.54414383	0.411	0.45948031	0.41150248	0.364	0.429322582	0.48593835	0.47787343	0.505	0.5847833	0.463	0.63910593	0.57897548	0.47634048	0.6037735	0.56885723	0.442	0.49176284	0.52801611	0.533	0.79591539	1.38441858	1.12931586	1.48892211	2.21180773	2.1269859	1.94196644	2.58250718	3.10692514	2.81259489	3.63263425	3.129674	2.9620298	1.7636137	0.84238278	1.0599408	1.1058301
i3340_1	PFI0410c	hypothetical protein	1.735	1.54705055	0.98764696	1.3522989	0.93524276	0.76606585	0.561	0.73890213	0.66243653	0.51948013	0.485	0.38462116	0.35169934	0.466	0.389757567	0.21259802	0.22030405	0.261		0.169	0.194147	0.18613266	0.1263024	0.1343496	0.13442736	0.269	0.30038305	0.61138707	0.873	1.09833321	1.44444758	1.54468694	1.92848129	2.97349703	3.12468574	3.59735302	4.31072009	4.08359216	2.66474303	2.73327369	2.0795701	1.69371732	1.5523475	1.23893299	1.5458519	1.6127162
j1010_1	PF13_0173	hypothetical protein	2.624	1.64701034	1.18802702	1.0588159	0.89018549	0.73308955	0.66	0.61219937	0.68716401	0.40695177	0.323	0.28136714	0.20931095	0.137	0.136373058	0.0724235	0.04493764	0.105	0.0370116	0.059	0.04365985	0.03460758	0.04240152	0.0207922	0.03934459	0.099	0.11982038	0.3370697	0.497	0.96066535	1.60671354	1.73057584	2.18432947	2.78065077	2.57575443	3.09744088	5.83484411	5.05547781	4.47763282	5.20586342	2.4024921	2.36804329	1.8853214	1.56327899	1.9146911	1.6252178
n141_27	PF14_0224	PP1-like protein serine/threonine phosphatase	2.702	1.74813223	1.11508534	1.08285114	0.77693345	0.69884487	0.675	0.63588211	0.79518412	0.47015263	0.351	0.28911121	0.22639755	0.136	0.099333463	0.08176847	0.1205644	0.073	0.04276896	0.039	0.03994412	0.0748272	0.02616264	0.0463826	0.05491849	0.075	0.13230167	0.33796618	0.469	0.98699532	1.60108579	2.0488898	2.27666591	3.28162029	3.17869514	3.24668214	4.65348427	4.95984342	4.40143214	5.6685779	2.8431716	2.58535549	2.0081773	1.46356837	1.6717355	1.4570135
opfblob0092	PF13_0115	frameshifted ebl1, pseudogene	2.511	1.76208019	1.14275286	1.08285114	0.70752085	0.648112	0.601	0.56957039	0.55571785	0.37149764	0.254	0.26716973	0.20361542	0.062	0.123745923	0.07943223	0.07891488	0.199	0.01809456	0.089	0.03994412	0.06453846	0.0631512	0.0207922	0.02868877	0.096	0.11565995	0.35589543	0.513	0.90574873	0.96421568	1.51425376	2.07948938	2.53609141	2.527637	2.91523857	3.74162632	4.63109978	4.61183646	4.81092689	2.6962784	2.16390166	2.1138104	1.69851871	1.8530081	1.6854533
ks133_2	PF11_0060	hypothetical protein	1.457	1.36805305	0.68833459	0.84629373	0.72578736	0.55806124	0.511	0.61812005	0.41906593	0.51639715	0.315	0.28523918	0.3901442	0.221	0.482356569	0.19157185	0.25099316	0.483	0.20397504	0.398	0.24616723	0.34420512	0.34011432	0.391853	0.37295396	0.419	0.37277454	0.47064253	0.801	0.598065	0.93420118	1.06927206	1.28597474	2.16763634	1.78820013	1.42191125	2.64661201	4.41472678	3.15379114	2.46737596	2.427986	2.37462849	1.4340843	2.41253842	1.4892041	1.1933417
n127_3	PF14_0173	hypothetical protein	1.506	1.55634914	0.79229744	0.88550908	0.87070123	0.81172542	0.703	0.78389936	0.43338186	0.84935768	0.451	0.50852594	0.46703396	0.451	0.400701093	0.14718325	0.23236048	0.29	0.23605176	0.2	0.15698968	0.17584391	0.16599744	0.2031238	0.27213342	0.36	0.42935635	0.69296513	0.895	0.98172928	1.20902145	1.5249465	2.27570392	3.07584569	3.38294859	3.10293445	3.58071034	3.76441213	2.79326048	3.88028431	2.2373892	2.55901449	1.9473234	1.48534431	1.8567846	1.2251642
d6287_55	PFD0195c	hypothetical protein	2.468	1.81322225	0.95075689	0.95887987	0.83660384	0.74957774	0.557	0.47247105	0.54270339	0.30213086	0.293	0.26846041	0.28050514	0.161	0.356085214	0.08176847	0.17317433	0.286	0.082248	0.244	0.1068273	0.13843032	0.12088944	0.07997	0.10491892	0.176	0.2080215	0.42761237	0.65	1.13143359	1.3234517	1.65325916	2.20164264	2.46390853	2.541385	2.02711625	2.80491165	4.16966323	3.7326876	4.76530704	2.8577396	2.83954457	2.2561855	1.9896278	2.3124836	1.4001877
ks1704_1	NULL	#N/A	2.404	1.68652919	0.89709874	1.06008089	0.66855247	0.78382234	0.76	0.7874518	1.09842124	0.51331418	0.379	0.2736231	0.19934376	0.117	0.125429544	0.09228156	0.08658716	0.102	0.04276896	0.062	0.03529945	0.04863768	0.0315756	0.0263901	0.04098395	0.054	0.10733909	0.41326898	0.483	0.99677501	1.85058132	2.12785139	2.47865128	3.25468634	2.68082726	2.65429535	5.34817073	4.28801087	3.48247694	3.45667243	2.1718335	1.87415216	1.7911701	1.4188706	1.4413683	1.5763477
n134_114	PF14_0586	hypothetical protein	2.55	1.75045698	1.34900166	1.03857565	1.13252053	0.94870414	0.723	0.82534422	0.78216966	0.63509141	0.365	0.48400312	0.40295916	0.211	0.159101897	0.20208492	0.18742284	0.195	0.1069224	0.077	0.11983235	0.17490859	0.11637863	0.1015619	0.15655869	0.19	0.20386107	0.37741051	0.502	0.75604441	1.51854587	1.6318737	2.32860496	3.40551601	2.92927024	2.84199144	3.19346508	4.60001855	3.98176074	4.3169304	2.7484801	3.08056356	1.7865774	1.25268627	1.0536466	1.1649289
n141_14	PF14_0224	PP1-like protein serine/threonine phosphatase	2.631	1.819034	1.0463357	1.07146601	0.73918274	0.66333189	0.65	0.6939049	0.75874361	0.43007406	0.286	0.25684433	0.21927813	0.096	0.079130043	0.05723793		0.066	0.0781356		0.01950759	0.02899554	0.02165184		0.03360684	0.059	0.07405566	0.31107232	0.346	0.86888684	1.44913734	1.64338899	2.09584055	2.77634115	2.72501679	2.91523857	4.17073602	4.80443725	3.91010956	4.22438738	2.9888506	2.72627892	2.0150664	1.48534431	1.3217788	1.2797171
j2629_2	MAL13P1.188	hypothetical protein	1.569	1.30993686	1.03124432	1.17393203	0.913323	0.87006819	0.533	0.75903243	0.66894376	0.56572465	0.685	0.42721343	0.71906141	0.45	0.525288827	0.13433392	0.21043968	0.647	0.32816951	0.291	0.13283743	0.24786509	0.21020328	0.1863301	0.29754348	0.432	0.45431896	1.03899949	0.983	0.90951014	1.2502913	1.32754241	2.02274104	2.09545359	1.93844429	2.12874679	2.30384767	2.19002961	1.61613315	1.91733223	2.4413398	2.72496197	2.4169316	1.99879661	2.0506454	1.4274641
ks5_1	PF11_0277	hypothetical protein	2.382	2.19446395	1.09160986	1.04490071	0.76597357	0.71533306	0.564	0.5672021	0.54530629	0.37920507	0.33	0.26200702	0.2406364	0.135	0.131322207	0.06307854	0.054802	0.101	0.03947904	0.057	0.03065479	0.04863768	0.03969504	0.0511808	0.05409881	0.063	0.09901824	0.32541571	0.5	0.95840858	1.18651053	1.59568303	2.07468031	2.6589096	2.8516932	2.83100429	3.41456107	5.41052073	4.43668925	4.98819204	2.9597149	2.46023636	2.3342621	2.17300374	2.2180707	1.6990914
opfm60554	PF13_0173	hypothetical protein	2.647	1.75161922	1.24839246	1.10309131	0.68681891	0.58089102	0.682	0.65127591	0.71579587	0.45165483	0.335	0.30330862	0.29759176	0.142	0.127954964	0.08877719	0.08329904	0.111	0.06662088	0.079	0.08267504	0.04583166	0.02886912	0.0327877	0.03360684	0.127	0.10733909	0.34603434	0.525	0.95088576	1.60014779	2.13114161	2.12469583	2.6642965	2.92927024	3.04159	6.15667607	4.78531003	4.12392586	4.49810584	2.5639532	2.35618997	1.8749878	1.36729606	1.6830651	1.6104432
ks32_6	PF11_0094	hypothetical protein	1.859	1.62725077	1.25174616	0.98924017	1.13617385	0.89416628	0.914	0.83600139	0.71059007	0.94955414	0.801	0.6246867	0.82300496	0.584	0.599368018	0.27100406	0.55240417	0.517	0.5181624	0.633	0.34277627	0.41061427	0.2841804	0.3494689	0.5270536	0.595	0.57497141	0.636488	0.739	0.97872018	1.0223688	1.26503114	1.66878547	2.10299503	2.29883399	2.05000609	2.39019288	1.93181656	2.04717775	2.84015423	1.4458656	1.87810332	1.179187	1.03034299	1.4010856	1.0490042
j21_5	PF10_0368	dynamin protein, putative	2.064	1.84809202	1.14275286	1.13218661	1.14956922	0.96899724	0.97	0.73179725	0.71319293	0.6150521	0.743	0.34590091	0.38872033	0.72	0.69196702	0.2780128	0.40005461	0.604	0.53214457	0.381	0.37807574	0.36010589	0.30853873	0.3174809	0.24016596	0.511	0.27542047	0.46974608	0.587	0.90725328	1.65267315	1.32178481	2.00735163	3.32902377	2.76822418	2.77057536	4.08831562	3.4691407	2.57716942	3.35370217	2.5056814	1.93210209	1.4708263	0.62233174	0.8912566	0.7228242
opfj12801	PF10_0368	dynamin protein, putative	2.242	1.91899365	0.89374505	1.09297126	1.07893888	0.75084604	0.625	0.65364416	0.67154662	0.3668732	0.373	0.28652985	0.15377948		0.334198185	0.13667016		0.653		0.174	0.15327395	0.19455072	0.07848792	0.1207547	0.08688597	0.131	0.17140972	0.34603434	0.496	0.83052041	1.61703095	1.52823662	2.3420706	3.59513018	3.18851502	2.74677	3.99804561	4.70760723	2.9922916	3.21944991	2.6732125	2.25346053	1.3812677	0.56502681	0.6684425	0.8057898
n127_5	PF14_0172	hypothetical protein	1.741	1.62608853	0.89626029	0.88550908	1.0801567	0.91826437	0.654	0.66074904	0.52578461	0.58884689	0.532	0.42592277	0.39583975	0.261	0.500876379	0.13433392	0.14248519	0.361	0.19657271	0.198	0.17278154	0.19642139	0.20479032	0.1959265	0.20246071	0.254	0.31619268	0.57463212	0.852	1.15851579	1.06363865	1.29217419	1.92078647	2.41542778	2.86249498	3.28696802	3.8816104	4.83193188	3.99540869	3.5166298	2.446196	2.55769755	2.1103659	1.92773856	1.8441962	1.2763075
n141_8	PF14_0224	PP1-like protein serine/threonine phosphatase	2.363	2.14564636	1.0480125	1.31687854	0.91210525	0.79650561	0.811	0.81350278	0.7118915	0.65358921	0.321	0.34202886	0.2762335	0.127	0.147316572	0.16003257	0.12275648	0.073		0.064	0.11797449	0.11130546	0.0360864	0.0591778	0.06967272	0.094	0.13646211	0.35858481	0.371	0.93734466	1.42568854	1.64832403	2.35553625	3.34841628	3.12959579	2.95918698	3.79134038	4.24019367	3.51887129	5.07943173	2.8164637	2.89881161	1.9921027	1.36615004	1.544593	1.3410888
j62_1	PF10_0281	hypothetical protein	3.397	2.58965333	1.43200423	1.77734323	0.9705579	0.89797127	0.748	0.86086832	0.73922192	0.59347133	0.452	0.35880765	0.34885159	0.195	0.134689437	0.12148459	0.09206736	0.13	0.08471544	0.1	0.07988824	0.13001226	0.15517153	0.2015244	0.23196915	0.249	0.25378624	0.32541571	0.432	0.63492684	0.8835517	1.25762853	1.78035839	2.73109248	1.81765974	1.81653053	3.09796209	3.67714573	4.39119645	7.58721377	4.314531	4.44106897	3.1437332	2.16268877	2.3502487	1.7866032
c538	PFC0820w	hypothetical protein	1.708	1.60051736	1.10921639	0.59961617	0.83660384	0.79396893	0.776	0.62996142	0.56482798	0.50868974	0.562	0.31879672	0.33318885	0.718	0.500034531	0.14251076		0.52		0.265	0.1829998	0.1309476	0.11367216	0.1167562	0.20082136	0.375	0.35946116	0.64634912	0.784	0.95615171	1.2624847	1.19922974	2.19394782	3.1512604	3.60684202	3.08462267	2.84415945	3.37470166	2.77620054	2.78801744	2.0735	2.59325764	1.7440946	1.24237131	1.3016375	0.9467178
i7597_1	PFI0410c	hypothetical protein	1.868	1.198354	1.07903362	0.87285897	0.91697632	0.86372659	0.682	0.77324211	0.72490595	0.6088862	0.421	0.38074911	0.34600381	0.434	0.525288827	0.18573123	0.19399908	0.474		0.313	0.14398462	0.12252954	0.15607367	0.1927277	0.17869002	0.207	0.2920622	0.60511186	0.863	1.06523273	1.58795439	1.58910288	2.20452817	3.05753072	2.74465653	3.5433332	3.7128448	4.69565294	3.05598157	2.94182116	1.901113	1.91234646	1.8451349	1.69851871	1.8441962	1.4706517
f1021_4	MAL6P1.286	myosin-like protein, putative	2.571	2.04801132	1.00609204	1.23844769	0.88531443	0.75211435	0.722	0.55772898	0.57523958	0.38074654	0.37	0.27104174	0.24348417	0.155	0.149842005	0.08293659	0.08001092	0.1	0.06004104	0.073	0.05666491	0.07202118	0.0766836	0.0751718	0.09426309	0.13	0.13313376	0.23487304	0.382	0.81397022	0.91825596	1.39498882	1.94194694	2.77203179	2.69555695	2.38877428	3.29027655	4.67772163	5.00534975	6.53274616	4.2307655	3.57313774	2.7441647	1.98389731	2.3905315	1.4308736
e24075_1	PFE1260c	hypothetical protein	3.51	2.94881085	1.2609686	1.42313962		0.83709189	0.809	0.81113453	0.62469455	0.48248448	0.47	0.32137807	0.23351698	0.161	0.142265721	0.10513089	0.09535548	0.128	0.15791616	0.218	0.1857866	0.2618952	0.21922488	0.3390728	0.3008222	0.246	0.21634235	0.20260041	0.246	0.51004785	0.84603362	1.21239004	1.84768696	2.51993099	2.39408671	2.13149358	2.88602388	3.73811285	4.02042983	5.88624897	5.1971042	5.43675322	3.3756669	1.76040808	1.7434892	1.7661459
f45556_3	PFE1260c	hypothetical protein	3.069	3.3591107	1.29702031	1.60024143	1.13860934	0.94997245	0.82	0.82771246	0.48804263	0.46706966	0.423	0.29814593	0.25202747	0.118	0.229813859	0.11914834	0.09973964	0.208	0.19246032	0.177	0.14584249	0.26095987	0.1984752	0.3270773	0.31557641	0.25	0.19886855	0.19542871	0.303	0.44535154	0.69783705	0.99277803	1.72938111	2.2064211	1.96594007	2.23678644	2.5170942	3.33644779	4.20240102	5.35575716	4.3776587	4.95471588	2.9026143	1.55640249	1.6037584	1.5422522
opfm60490	MAL13P1.109	conserved hypothetical protein, conserved in P. falciparum	2.261	1.90039646	0.96081788	0.93610963	0.65393927	0.648112	0.512	0.47128693	0.44769778	0.38074654	0.291	0.34202886	0.43998014	0.42	0.526972423	0.52448633	0.73544284	0.853	0.8183676	0.935	0.84254224	0.80906911	0.98515873	0.7573159	0.60492308	0.545	0.48926657	0.50919043	0.586	0.76507178	1.00642353	1.40074641	1.84480143	2.26028875	2.31945564	2.38236518	2.50531977	4.03816594	3.84414511	3.90504938	2.2993028	2.22975374	1.9048406	1.29738403	1.4615098	1.2649423
e12916_3	PFE0770w	hypothetical protein	2.791	2.10612751	1.39511427	1.11953649	0.82199071	0.79523723	0.689	0.66903797	0.65332636	0.43315699	0.386	0.30588998	0.29474399	0.207	0.232339278	0.09111344	0.10083568	0.226	0.07649064	0.098	0.06595425	0.06734448	0.07036848	0.0767712	0.06721368	0.122	0.15393591	0.37023879	0.566	0.88242794	1.29156126	1.36784576	2.28051321	2.35940532	2.43631218	2.85755644	3.21570547	4.95147544	4.26836574	4.49289222	3.1466699	3.19251226	2.3204838	1.97587465	2.1954117	1.6843167
n145_9	PF14_0021	hypothetical protein	2.098	1.91201967	1.07735682	0.86653391	0.74892487	0.63923379	0.524	0.62522486	0.37481672	0.53181198	0.466	0.42979478	0.48412057	0.292	0.351034349	0.24180105	0.32771595	0.704	0.27799824	0.271	0.31676614	0.37320065	0.27606095	0.3534674	0.30737962	0.371	0.3087039	0.45271331	0.64	0.80193367	1.00173377	1.3069795	1.8419159	2.33247137	2.18295937	1.93738838	2.37580196	3.74050354	3.74292329	3.31068929	1.9448168	2.64857336	1.7498355	1.77530738	1.7044653	1.2967648
opfblob0060	PFE0175c	unconventional myosin pfm-b	4.314	3.27891048	1.66843591	1.74445286	1.07163231	0.98675373	0.99	0.77797867	0.835529	0.57959796	0.491	0.37816779	0.34457993	0.146	0.146474762	0.21142989	0.20605551	0.172	0.16778592	0.17	0.21551245	0.22261093	0.19757304	0.2375109	0.21311653	0.253	0.19470812	0.23487304	0.265	0.60558782	1.01298928	1.49451341	1.99100046	2.52854971	1.75775848	1.82110848	2.58512367	3.88395541	3.88053918	6.07263833	5.4836066	4.63335713	3.2206618	1.06357984	1.5609579	1.171748
d17715_95	PFD0390c	hypothetical protein	2.893	2.23746979	1.2014415	1.58885638	0.95716252	0.89416628	0.683	0.60627868	0.59345983	0.45473776	0.489	0.42463207	0.41435026	0.311	0.424271743	0.21960674	0.35511696	0.442	0.32981447	0.338	0.33255802	0.41061427	0.47904698	0.3622641	0.42377406	0.556	0.49342699	0.62483404	0.677	0.73121908	0.95202228	1.08901251	1.59087679	1.79487177	1.4405764	1.24703357	2.30777248	2.16492553	2.64427138	4.22178073	3.6614029	4.24746355	3.2126245	2.26354555	2.571804	1.6354465
j21_6	PF10_0367	hypothetical protein	2.004	1.98989528	1.24336206	1.40542937	0.77449788	0.92333767	0.693	0.70219383	0.60647429	0.49944082	0.481	0.32395941	0.32464555	0.32	0.537074152	0.32006514	0.50746652	0.396	0.43673689	0.596	0.47468474	0.61545371	0.7866835	0.9388478	0.41885595	0.579	0.47345694	0.4509204	0.467	0.58377163	0.95952592	1.30451193	1.72649558	2.04912725	1.88050698	1.75427045	3.42371917	2.84512592	3.4927129	4.65060623	3.0677603	2.98441948	2.1149586	1.4612762	1.7862897	1.1331064
m52624_1	PF13_0314	hypothetical protein	1.825	1.84692964	1.22827068	0.91207439	1.07772113	0.79396893	0.759	0.81587109	0.45550644	0.65050623	0.806	0.53563011	0.58379243		0.701226901	0.34810007	0.54363583	0.69	0.7945157	0.366	0.43381172	0.43119174	0.44476488	0.375859	0.44754474	0.47	0.53752758	0.95652498	1.07	0.83428182	1.35346614	0.86857795	1.68898406	2.18702859	2.31552774	1.92365465	2.28291545	2.78176782	1.63546756	1.82218256	1.4082318	2.31009335	1.6487951	2.07787745	2.1740115	1.3683653
f27351_1	PFI0690c	hypothetical protein	2.147	2.40368199	1.23162427	0.779248	0.98030003	0.95504574	0.617	0.8312649	0.30584004	0.51793862	0.389	0.32395941	0.31467837	0.248	0.265169833	0.09929029	0.22359216	0.424		0.182	0.12540596	0.1917447	0.10916136	0.1591403	0.16475548	0.205	0.24380121	0.42313007	0.537	0.54164378	0.98485061	0.97550515	2.08718419	2.48006896	2.55611469	1.83301127	2.52101901	3.97480813	3.81457474	4.27261419	2.8031099	3.49806607	1.8095411	1.86355703	1.9235029	1.5081568
i8675_1	PFL1435c	myosin d	2.27	2.28744976	1.50410756	1.52181058	1.51246287	0.91445946	0.673	0.68680002	0.45420501	0.45165483	0.397	0.34848226	0.32179778	0.275	0.232339278	0.09111344	0.109604	0.221	0.27553081	0.09	0.06688317	0.05892642	0.05232528		0.06065625	0.145	0.14727922	0.39354683	0.683	0.68683437	1.22778049	1.29546431	1.85153425	3.14910585	3.12468574	3.09652535	4.39575682	5.26109186	3.99085946	5.88624897	2.9269371	3.01866263	2.0759203	1.67903507	2.5655099	1.6149892
opfb0671	PFB0150c	protein kinase, putative	2.537	2.37578606	1.13604557	1.24856782	0.73552942	0.6341605	0.839	0.62759311	0.51407158	0.43315699	0.524	0.37171438	0.3844487	0.05	0.354401592	0.20792554	0.19071095	0.346	0.1973952	0.336	0.25545658	0.27873133	0.29771281	0.2167187	0.24754305	0.362	0.25961084	0.39982206	0.515	0.78914489	0.937953	1.58416774	1.77554921	2.21396254	2.12894997	1.76251071	3.15683393	3.691491	3.84983157	5.87191175	4.0122469	3.53230922	3.4342243	2.44577534	3.1445747	2.0832338
j53_50	PF10_0156	hypothetical protein	2.995	2.50364164	1.02202177	1.29031324	0.96934015	0.89670297	0.644	0.72114007	0.48023393	0.42853255	0.388	0.31363403	0.32891721	0.247	0.364503296	0.13433392	0.21482383	0.333	0.19163784	0.281	0.23780686	0.29837347	0.33199488	0.3710608	0.29344509	0.357	0.28623759	0.32272633	0.499	0.60032182	0.99423013	1.16879666	1.89866424	2.0124973	2.19277924	1.63066581	2.5040116	3.7572395	3.81798672	4.6102	3.7208886	4.4950679	2.716608	2.23603912	2.7581118	1.6513577
ks565_1	PF11_0204	hypothetical protein	3.315	3.3021569	1.54854327	2.22642287	1.18975543	1.49281388	1.112	1.19597937	1.32227019	1.01892094	0.898	0.65566292	0.65641052	0.461	0.482356569	0.37496685	0.35182885	0.43	0.35531137	0.411	0.31583722	0.35636455	0.35996183	0.4686242	0.43770857	0.517	0.45847939	0.60869772	0.554	1.02536176	1.20433169	1.62035851	1.923672	2.02650292	1.884435	1.3953592	2.06966892	2.54746351	2.12110368	3.26767641	2.6804965	3.16617143	3.1219179	1.18506641	2.1966706	1.5070202
e13506_2	NULL	#N/A	2.098	1.81670924	1.08238732	1.22326758	0.84269265	0.73562616	0.781	0.68087934	0.53099037	0.44548888	0.387	0.28007647	0.34600381	0.198	0.251700887	0.12031646	0.09645152	0.174	0.12666192	0.145	0.0928933	0.0888573	0.10465056	0.103961	0.14016511	0.15	0.1605926	0.29583247	0.363	0.75077845	0.77474915	1.19100458	1.55625068	2.394958	2.23402279	2.32102073	2.74865645	4.26649325	3.81798672	4.38210139	3.6868967	3.12007481	2.4111905	1.74321661	1.9725976	1.3626827
b190	PFB0305c	merozoite surface protein 5	2.852	1.9527009	1.14526811	1.2371827	0.90966968	0.69884487	0.699	0.63943455	0.65983367	0.40541031	0.366	0.36267966	0.355971	0.242	0.25506813	0.18689936	0.18742284	0.307	0.18259056	0.26	0.2396647	0.25347714	0.30132143	0.2750968	0.27377278	0.345	0.31952103	0.37830696	0.457	0.66501817	1.18088277	1.13836348	1.45333423	2.25166977	2.10341826	2.08662965	3.47866589	3.80386135	4.77447351	6.88857979	4.2344075	4.0933697	2.7257936	1.94378388	2.347731	1.7081836
j5665_24	PF11_0278	hypothetical protein	1.738	2.06893313	1.21820969	0.97405999	1.08746326	0.91065447	0.555	0.92718004	0.24857638	0.6150521	0.26	0.37042373	0.47415338	0.206	0.130480396	0.11798023	0.12385252	0.214	0.12666192	0.073	0.07617251	0.1122408	0.04420584	0.063976	0.11967313	0.113	0.18056266	0.40520082	0.46	0.69210037	0.93513912	1.23295294	2.00446633	2.81081655	3.14530763	3.41789751	3.16075843	5.61254875	4.38778446	4.63757203	3.145456	3.28207129	2.2676674	2.87097813	2.2722007	1.8195621
ks446_1	PF10_0138	hypothetical protein	2.902	2.42809064	1.15868259	1.61036155	0.93889608	0.96138734	0.818	0.60983105	0.57263668	0.45627927	0.38	0.23877488	0.18795269	0.154	0.137214869	0.06424665	0.04164952	0.066		0.025	0.03158372	0.02618952	0.04691232	0.0151943	0.01311486	0.075	0.04243639	0.14612331	0.237	0.75679673	0.99423013	1.57100744	2.15066535	3.52941173	3.31617357	3.42522213	4.04775967	5.69383787	5.32379987	5.30753035	4.7078649	3.79440094	2.5478249	1.40511732	1.7132771	1.6093067
b187	NULL	#N/A	3.373	2.7175089	1.73550864	1.87348419	0.99004216	1.13768396	0.826	0.90468143	1.06978947	0.5780565	0.732	0.45818961	0.39583975	0.451	0.684390737	0.15536009	0.33319615	0.636	0.30102768	0.58	0.22665965	0.2291583	0.32297329	0.327877	0.2926254	0.476	0.29289427	0.39802913	0.576	0.77635602	1.54668454	1.82023017	2.14200877	1.98448608	1.52404542	1.55741857	1.869505	3.01726776	2.20754004	2.9392145	2.1524096	2.40623759	2.419228	2.20853283	2.3389192	1.4808803
kn5868_2	PF13_0256	hypothetical protein	3.014	2.76051475	1.70197228	1.60656649	1.4101707	0.8320186	0.725	0.85376352	0.58825403	0.63663287	0.477	0.64275614	0.64217169	0.272	0.371237781	0.36679001	0.31565951	0.265	0.28046567	0.323	0.3576392	0.4396098	0.52776358	0.3734599	0.36229812	0.455	0.45931146	0.57552862	0.709	0.55668943	0.86104084	0.76576332	1.1946003	1.67313073	1.65955978	1.6773609	1.97809059	2.93956496	2.71137334	3.28983451	3.6796127	4.22902503	2.2412591	1.96097535	2.1639408	1.707047
opff72461	MAL6P1.145	ethanolaminephosphotransferase, putative	3.1	2.5094531	1.41355925	2.0278159	1.16418235	0.74577275	0.782	0.73298144	1.1114357	0.53951939	0.403	0.41559735	0.32037389	0.171	0.209610439	0.15652822	0.14467728	0.246	0.16614097	0.198	0.21458353	0.19361538	0.26072424	0.2503061	0.24508402	0.278	0.31203225	0.35768833	0.366	0.56797366	0.86854448	1.10135025	1.20421865	1.75285493	1.48672989	1.32485875	2.85331723	2.75666388	3.01617524	4.8070166	4.3873708	3.78386442	3.9658344	2.2772987	2.7203468	2.3116735
f49644_2	PF07_0127	hypothetical protein	3.197	2.2735018	1.54351278	1.19164221	1.11425409	1.34315196	0.716	0.73890213	0.72360452	0.60734469	0.473	0.39365588	0.33461274	0.399	0.505927218	0.10980337		0.528	0.18341304	0.332	0.14305568	0.21699887	0.1849428	0.1719355	0.16803419	0.334	0.17557014	0.18467117	0.344	0.53562551	1.26905045	1.47641798	1.93809964	2.27429436	1.91880455	2.00331089	3.10450323	4.68369864	3.78386686	4.29737895	3.1697358	4.53194494	1.9588053	0.70714306	0.9252452	0.7023669
d49942_3	PFD0100c	hypothetical protein	3.696	3.29169592	1.98954685	1.2359177	1.50880955	0.95885065	0.813	0.95559934	0.4711238	0.62584249	0.388	0.3820398	0.38872033	0.153	0.200350547	0.09695404	0.13810104	0.2	0.05675112	0.081	0.04365985	0.12346488	0.0857052	0.1063601	0.12950929	0.147	0.19470812	0.21604734	0.318	0.44911295	0.61248331	0.83814487	1.73996134	2.35401843	2.19670714	2.47758662	2.24628415	4.03577497	4.03180303	4.90998685	4.4310746	6.5825811	2.852094	1.81312864	2.0808576	1.6365831
j116_2	PF10_0352	hypothetical protein	2.958	2.20027555	1.33642552	1.67614229	1.12764946	0.97533884	0.899	0.82889659	0.75614067	0.53181198	0.451	0.38333046	0.3388844	0.17	0.163310951	0.14251076	0.14358124	0.097	0.0575736	0.057	0.13841102	0.06921516	0.09382464	0.0695739	0.10000084	0.138	0.14062253	0.25280229	0.349	0.64019284	1.3712873	1.72481805	2.07852761	2.69769436	2.23402279	2.31003357	3.85152039	4.00230305	4.80404388	8.57390343	5.2978653	4.81774328	2.9232816	1.98275129	2.5994985	1.8661592
i4719_2	PFI0175w	hypothetical protein	2.561	2.28628738	1.93672705	1.07652608	1.02413955	0.90558118	0.755	0.80402973	0.4711238	0.58422245	0.405	0.36655171	0.3844487	0.191	0.129638585	0.12615707	0.1315248	0.097	0.10445496	0.086	0.13097956	0.17116722	0.13803048	0.1159565	0.16721451	0.178	0.18555518	0.25638814	0.398	0.58527617	0.73535513	1.01745352	1.87173284	2.3777203	2.55415086	2.89967358	2.56811642	4.46852098	4.81200509	7.19879387	4.688441	5.13383362	2.7866475	2.66811855	2.9456785	2.1616534
e18550_2	PFE0365c	hypothetical protein	2.933	3.04295903	1.12011573	2.21883274	1.20680412	0.6468437	0.767	0.63588211	0.80950001	0.42390811	0.456	0.35235428	0.31895003	0.159	0.21297767	0.10045841	0.09206736	0.187	0.16285104	0.078	0.06316745	0.05986176	0.090216	0.095964	0.11147635	0.145	0.17806641	0.25459522	0.374	0.54089146	0.9735952	1.3859411	1.45718153	2.13531562	1.84417348	1.31753402	3.67490517	3.27189463	3.88167669	5.82107829	4.9530913	4.21058651	3.1644007	1.99650444	2.6624403	2.0582305
n158_6	PF14_0652	hypothetical protein	2.777	2.35253965	1.104186	1.07526108	0.86217692	0.86118998	0.653	0.83244902	0.53229184	0.55339275	0.354	0.33299413	0.31610225	0.173	0.112802409	0.13550203	0.10631588	0.172	0.08389296	0.082	0.0817461	0.11317614	0.09833544	0.0663751	0.08934501	0.107	0.10484284	0.2617669	0.323	0.5168184	1.01767904	1.32260737	2.07371832	2.7741866	2.35873513	2.20382519	3.22093844	4.1959628	4.54018555	5.90710406	3.2717111	3.41114126	2.3354102	2.22228597	2.1916353	2.026408
opfl0141	PFL2225w	myosin A tail domain interacting protein MTIP, putative	4.162	2.92440219	0.98093966	2.1758224	0.99978422	0.88909299	0.745	0.58970072	0.97218088	0.38228803	0.37	0.33428483	0.3018634	0.128	0.148158383	0.1168121	0.11289212	0.118	0.08389296	0.081	0.09475116	0.09166332	0.10735704	0.1015619	0.10901731	0.128	0.13812627	0.20977211	0.303	0.59054217	0.89668304	1.66312944	1.74669416	2.39819008	1.81864177	1.5143859	3.62257478	2.8833795	3.65876167	6.91464818	5.1801084	4.63467439	3.9336854	2.80106596	3.4341072	2.1343771
i4719_5	PFI0175w	hypothetical protein	2.248	2.43622686	1.72041736	0.94243469	1.20558637	0.83582351	0.601	0.88573525	0.24467203	0.60734469	0.31	0.42463207	0.47557724	0.237	0.242440982	0.12498895	0.08439508	0.268	0.09540768	0.122	0.10961409	0.18052062	0.12359592	0.1847307	0.17377195	0.179	0.19387603	0.28417846	0.401	0.53938692	0.73347925	0.895721	1.86403813	2.69123019	2.71126879	2.70556838	2.11022504	4.85584048	4.42076682	5.63077894	3.5424316	4.81906023	2.0380301	3.01309421	2.4736147	1.7559172
e25593_1	PFI0540w	hypothetical protein	3.156	3.01971261	1.29534341	2.18214746	1.1775778	0.92587435	0.863	0.78153111	0.54400486	0.45165483	0.395	0.2839485	0.24348417	0.175	0.157418288	0.09111344	0.0657624	0.121	0.07978056	0.048	0.02972586	0.05705574	0.04420584	0.063976	0.06065625	0.08	0.08237651	0.17570655	0.252	0.50252503	1.04300373	1.35715303	1.77458745	2.43912939	2.42354632	2.27157874	3.58855996	4.12423701	3.87371521	5.56560765	4.4250045	4.15922178	3.2585519	2.25208457	2.8210536	1.6877263
e28350_2	PFE1410c	hypothetical protein	2.835	2.4269284	1.81348092	1.42566962	0.93158944	0.90304457	0.7	0.71758764	0.71319293	0.59963727	0.459	0.34202886	0.33746051	0.486	0.336723605	0.31539268	0.42416747	0.268		0.155	0.14305568	0.13468895	0.08299872	0.1007622	0.11803377	0.202	0.24629746	0.47871069	0.614	0.6913481	1.34127274	1.37853849	1.91116812	2.3163112	2.57084461	2.3356702	3.63434921	3.14159269	2.49528228	3.33154407	2.6683566	2.95676138	2.2182954	1.793645	2.3250719	1.8945722
km548_1	PF10_0352	hypothetical protein	2.819	2.249093	1.08657936	1.5116906	1.08502769	0.78889564	0.838	0.87744625	0.73531755	0.6088862	0.435	0.46335232	0.42289354	0.2	0.175096276	0.144847	0.14577332	0.207	0.09129528	0.099	0.0901065	0.11037012	0.07578144	0.0775709	0.12623057	0.196	0.17889849	0.24921643	0.364	0.56722139	1.21277321	1.58992534	2.22376487	2.55979303	2.47951979	1.90259608	2.32216324	4.013062	4.59705127	7.08539639	4.3424528	4.28038975	2.6442723	1.9323229	2.3880137	1.5888494
j53_21	PF10_0138	hypothetical protein	3.066	2.5094531	1.04130521	1.45982506	0.98517109	0.89036137	0.79	0.59562144	0.53749759	0.43932293	0.364	0.23619352	0.18795269	0.143	0.127954964	0.0502292	0.04603368	0.17	0.03865656		0.02229439	0.0374136			0.01147551	0.036	0.04326847	0.14253745	0.219	0.63041315	0.96984344	1.42048686	2.3420706	3.28162029	3.16592929	3.15329197	4.34211827	6.32382994	5.13159245	6.19907033	4.2174117	3.63767288	2.3710042	1.52316557	1.7095007	1.4456483
opfblob0178	PFD0100c	hypothetical protein	3.61	3.79846817	1.8847456	1.263748	1.37607331	1.13387897	0.725	1.05625112	0.52968894	0.71370709	0.399	0.45173624	0.4357085	0.147	0.143107532	0.10746713	0.10631588	0.116	0.061686	0.05	0.04180199	0.09634002	0.06856416	0.0927652	0.14754223	0.126	0.13646211	0.19991103	0.322	0.38291205	0.54213684	0.8619978	1.85441978	2.16763634	2.14466181	2.22396802	1.94015112	3.47392237	3.83732114	5.23714574	3.7828021	5.61982274	3.1471778	2.9546433	2.8147596	2.2878067
i496_1	PFI0690c	hypothetical protein	2.941	2.14448412	1.17461243	1.18405215	0.9705579	1.06665799	0.822	0.83836971	0.65723073	0.5965543	0.429	0.34461021	0.30898282	0.181	0.149842005	0.10396277	0.16002184	0.18		0.078	0.06502531	0.09540468	0.05322744		0.06803335	0.106	0.10234658	0.26445628	0.411	0.64997253	1.03643808	1.54057436	2.28724603	2.45098045	2.42845637	2.50322303	4.27801345	3.88036909	4.47877006	5.85757392	3.3117728	3.07397851	2.7005335	2.56382345	2.9142077	2.200295
b327	PFB0475c	hypothetical protein	2.709	2.81049458	1.14023761	2.24286805	1.10694745	0.60752576	0.726	0.66548553	0.7170973	0.49481638	0.407	0.32008739	0.28050514	0.123	0.177621695	0.11447586	0.08110696	0.176	0.0863604	0.069	0.05852278	0.06360312	0.04871664	0.071973	0.06967272	0.071	0.0715594	0.15688085	0.317	0.46491087	1.10397072	1.40156896	1.71495358	2.31523367	2.14171582	1.85223857	3.86460299	4.48884354	4.48331928	5.12374794	4.1117944	3.82469293	2.3664115	1.54035704	2.2231062	1.6138527
opfl0022	PFL2460w	coronin	3.788	2.59430283	1.26013025	1.81149867	0.92428288	0.84723841	0.831	0.62404074	0.95526213	0.43161552	0.423	0.2942739	0.26341854	0.136	0.127954964	0.10279465	0.08110696	0.097	0.05181624	0.049	0.04273092	0.05237904	0.04691232	0.0543796	0.04754138	0.075	0.07072731	0.14253745	0.21	0.58076249	1.00173377	1.71741554	1.93425212	2.29045453	2.01209344	1.95478464	4.00589523	4.58447793	5.18049696	6.13780963	4.4674943	4.12497864	3.2642927	1.95409884	2.6246752	1.9388963
i5572_1	PFL1515c	hypothetical protein	2.115	3.37189615	1.58627169	1.72800783	1.68416763	0.74704105	0.866	0.82534422	0.55832075	0.67516998	0.607	0.5111073	0.60515072	0.456	0.77614789	0.36795811	0.40334272	0.746	0.82248	0.419	0.46911116	0.57523411	0.50881825	0.5701861	0.64180865	0.699	0.52088583	0.46705673	0.633	0.53261637	0.90606262	0.82827459	1.17440171	1.88752418	1.552523	1.53269768	1.86034721	2.84751661	2.90358048	3.20902236	2.1499816	3.26626667	1.9450271	1.26414725	1.907138	1.136516
i4719_6	PFI0175w	hypothetical protein	2.002	2.44668783	1.80090468	0.91586938	1.23115945	1.00070524	0.651	0.93310073	0.38522832	0.66592111	0.293	0.42592277	0.51259826	0.265	0.176779884	0.11447586	0.14467728	0.235	0.12830688	0.107	0.13283743	0.20764548	0.12540024	0.1623391	0.22787076	0.234	0.19304395	0.29493599	0.393	0.58301931	0.73254131	1.07667477	1.76208357	2.58457217	2.40096059	2.82734197	2.36926066	4.38364554	4.98374059	6.78430621	4.2089137	5.57372581	2.7200526	2.67041058	3.1256923	2.0059507
j564_3	PF10_0295	hypothetical protein	3.111	2.37811082	1.11005484	1.54837588	0.84634597	0.82314032	0.73	0.57312279	0.84594052	0.47786004	0.4	0.35235428	0.27196184	0.12	0.212135871	0.13082956	0.1150842	0.299	0.13735416	0.113	0.11332983	0.0982107	0.04420584	0.0535799	0.06065625	0.075	0.12148455	0.22949428	0.342	0.81096104	1.68456359	1.86958114	1.71302993	2.23874169	2.30276189	1.87879072	4.45593683	3.95209488	3.50636058	3.910263	3.4683781	3.00417495	3.1127322	2.37586317	3.1710105	2.1389231
d49942_6	PFD0105c	hypothetical protein	3.88	3.18011306	1.70448752	1.73306782	1.21289293	0.8649949	0.936	0.87507801	0.74963344	0.63354994	0.464	0.42592277	0.40723084	0.162	0.237390142	0.11564398	0.13810104	0.196	0.07073328	0.082	0.05573598	0.10662876	0.07578144	0.087967	0.11065667	0.152	0.16974554	0.22232257	0.311	0.47694742	0.68095389	1.03225883	1.46487623	1.87675065	1.79507401	2.00239536	2.34309546	3.63769651	3.90101111	5.15372663	4.142144	4.84935222	3.3228503	2.26469157	2.8625952	2.1264215
opfblob0142	NULL	#N/A	2.422	2.11775072	0.85433983	1.42060963	0.73552942	0.8459701	0.591	0.62167242	0.73661898	0.4162007	0.426	0.39107453	0.32322167	0.13	0.25254271	0.12148459	0.16002184	0.348	0.14311152	0.248	0.09660903	0.14871905	0.13622615	0.1103586	0.05901689	0.107	0.08736903	0.27611029	0.377	0.68984351	1.38160482	1.69849765	2.20164264	2.44774837	1.71946103	1.65080875	2.9108806	3.94133592	3.66217365	4.94126887	2.6537888	2.79871638	2.5214166	1.8360506	2.0833752	1.6070337
b387	PFB0570w	hypothetical protein	3.567	2.38392256	1.29534341	1.28398818	0.78911107	0.6417704	0.631	0.62522486	0.69757561	0.43623996	0.341	0.35235428	0.31895003	0.138	0.187723411	0.08994532	0.07891488	0.15	0.05263872	0.087	0.06409638	0.08230992	0.07307496	0.0711733	0.0819679	0.133	0.11149953	0.12998699	0.245	0.45663578	0.81039141	1.05364429	1.51392986	2.20426629	1.87265106	1.77258223	3.35699771	3.7452852	4.93369829	6.7530245	4.5743255	4.62018671	2.6833106	2.10194556	2.967079	1.991176
e15509_6	NULL	#N/A	3.164	2.31302079	2.06165028	1.40289938	1.29813641	0.81806702	0.893	1.03256831	0.59996706	0.5965543	0.491	0.40010925	0.42574131	0.406	0.579164612	0.22661548	0.17646244	0.466	0.37011599	0.412	0.20343632	0.15152508	0.3969504	0.1783331	0.18524745	0.334	0.24130493	0.39265035	0.449	0.46340633		0.85541765	1.12246267	1.84443006	1.68116347	1.55467178	2.18087116	3.41176018	2.54873629	3.16731312	3.6322672	3.46382324	2.2274809	1.15068334	1.5458519	1.1115126
m30664_1	PF13_0039	hypothetical protein	2.689	3.00576465	2.27879833	2.35671926	1.08624551	0.60118416	0.782	0.66193316	0.7066857	0.4917334	0.37	0.28782053	0.34457993	0.153	0.206243209	0.09578592	0.082203	0.168	0.10198752	0.083	0.04923345	0.06173244	0.07307496	0.0583781	0.06147593	0.077	0.06739897	0.13805515	0.313	0.60032182	0.72691355	1.2206152	1.42255542	2.15578528	2.31454583	2.47209304	2.68193499	4.21030807	3.98403549	5.37661162	3.3579047	3.16353722	2.821093	2.55350849	2.6284517	2.0559575
opfa32034	NULL	#N/A	4.121	2.83606575	1.06645748	2.20997768	1.10329421	0.91319116	0.76	0.58141175	0.89799843	0.34375094	0.401	0.30072727	0.23778862	0.109	0.139740289	0.08293659	0.06466636	0.083	0.04276896	0.027	0.03808625	0.04021962	0.0315756	0.0207922	0.02131165	0.033	0.03994013	0.13895161	0.187	0.51907527	1.22496661	1.82927779	1.75727439	2.67291522	1.75775848	1.4237424	3.87245261	3.28504428	3.61895533	6.1886431	5.0647787	4.62413786	3.6420459	2.31053562	2.719088	1.9718553
kn434_1	PFL1505c	hypothetical protein	3.493	3.27077398	1.15449055	1.59138637	1.01561517	0.87260488	0.783	0.79929316	0.65332636	0.48402599	0.357	0.43495749	0.3730576	0.238	0.266853454	0.13316579	0.1863268	0.306	0.27553081	0.219	0.18764447	0.2010981	0.16780176	0.407847	0.29672379	0.321	0.16724929	0.17660301	0.273	0.62213806	0.97640908	1.15892649	1.70052605	2.17733234	1.76659644	1.28457277	2.51447771	3.28863059	4.27177772	6.70740435	3.7864441	5.07324963	2.6259013	1.7638464	2.6649581	1.5092932
d33539_35	PFD0765w	hypothetical protein	3.065	3.10804906	3.27482938	2.12395685	1.18366661	1.268321	0.929	0.87507801	0.92923314	0.45627927	0.576	0.44915489	0.34457993	0.761	0.7483682	0.20325305	0.35182885	0.837	0.35448888	0.569	0.3827204	0.39471347	0.26794151	0.4350368	0.24672338	0.439	0.28706967	0.3352768	0.492	0.78463116	1.23059437	1.25680597	2.00831362	2.38095238	1.44843232	1.1508966	2.52886847	3.83733356	3.24591424	4.06537004	3.8896336	4.55170073	3.567414	1.05326501	1.8504904	1.1058301
d16785_5	PFD1105w	hypothetical protein	1.222	1.15069879	1.02956752	0.93104957	0.90114537	1.0438282	0.931	0.93783729	0.73531755	0.92180742	0.821	0.84539209	1.10066233	0.698	0.620413223	0.40183364	0.61268638	0.759	0.32241215	0.544	0.34463414	0.33204569	0.16599744	0.415844	0.57295562	0.501	0.52088583	0.62841984	0.74	0.99903179	1.52886339	1.12191316	1.79286227	2.9799612	2.73483666	2.59478216	2.08929282	2.67537448	2.99570359	3.56876659	1.5769769	1.84386017	1.2515228	1.16329047	1.4740981	1.1922053
d12635_2	PFD0900w	hypothetical protein	2.8	1.95037628	1.46637905	1.03098559	1.27621665	0.98548543	0.956	0.91770692	0.55311499	0.61196917	0.577	0.44399222	0.41292635	0.336	0.415011838	0.09929029	0.11179608	0.441	0.12090456	0.336	0.11983235	0.1215942	0.13171536	0.1311508	0.15164062	0.32	0.15060756	0.19184287	0.411	0.51155245	0.80194983	0.968925	1.62261737	2.54578741	2.71814267	2.12233769	2.867708	4.19954912	4.37072453	6.33071563	3.7427404	4.8664738	2.3009647	1.15068334	1.4803923	1.2353929
j116_7	PF10_0346	merozoite surface protein 6	2.901	2.48620669	1.03711316	1.28398818	1.07772113	0.88021478	0.695	0.59680556	0.49064552	0.43932293	0.333	0.3149247	0.28762458	0.14	0.124587734	0.10629901	0.10083568	0.112	0.0986976	0.069	0.07245678	0.07856856	0.03969504	0.0391853	0.02459037	0.029	0.05658185	0.17212071	0.255	0.60107414	1.24184977	1.6524367	2.23434498	3.37534997	2.6179799	2.2953841	4.06738341	5.00885596	4.94393453	8.01603927	4.6301692	4.38311919	2.5214166	1.92200808	2.0858928	1.5445252
opfblob0018	NULL	#N/A	3.405	2.324644	1.1008323	1.60783156	0.83660384	0.75084604	0.794	0.75311174	1.02684165	0.51948013	0.415	0.28652985	0.26199466	0.144	0.140582099	0.06424665	0.04493764	0.163	0.05181624	0.089	0.03529945	0.05050836	0.05503176	0.0223916	0.02868877	0.06	0.03161927	0.15867377	0.251	0.50929558	1.3103203	1.69109495	1.9861914	2.20534356	2.06806668	1.83118	3.74031816	4.38125457	4.54359726	6.14563021	3.7427404	3.52704112	2.8624277	2.51224891	2.4547322	1.98663
opfc0758	PFC0700c	hypothetical protein	4.284	3.50672543	1.61226241	1.88360431	1.38216213	1.0577797	0.877	0.82416002	0.68195821	0.49481638	0.493	0.4543176	0.32749333	0.2	0.170045424	0.1506876	0.1150842	0.238	0.12583944	0.207	0.18671554	0.2057748	0.18855145	0.2023241	0.19180488	0.163	0.17557014	0.18198178	0.247	0.32949995	0.89386922	1.01498595	1.63993042	2.43805211	1.98459766	1.67827642	2.56157497	3.67475475	4.77561074	7.0332596	5.3160756	5.83581784	3.4307797	1.65496696	2.3703901	1.984357
n181_2	PF14_0234	DNA-directed DNA polymerase, putative	2.952	2.11193911	1.21150249	1.44084988	0.87800786	0.67982007	0.783	0.61101518	0.8407348	0.52564603	0.572	0.47625906	0.59518353	0.542	0.690283374	0.6015823	0.71790617	0.69	0.78958078	0.734	0.8221057	0.63883725	0.62429469	0.6021741	0.52623393	0.574	0.56665056	0.47064253	0.555	0.81547477	1.13210929	1.38840867	1.61973184	2.00064637	1.9315704	1.69841947	2.88733205	2.99096847	3.17540029	2.6420343	2.8990153	2.71047461	1.8531722	1.13349194	1.443886	1.2251642
c123	PFC0185w	hypothetical protein	2.119	1.94456468	1.06058864	1.16381198	1.0083086	0.90050788	0.798	0.73179725	0.64031194	0.47786004	0.491	0.33815684	0.25487524		0.301367631	0.15886446	0.21482383	0.292		0.106	0.0928933	0.09446934	0.04330368	0.0367862		0.045	0.1131637	0.27162799	0.414	0.83879555	1.30281677	1.61295581	2.30840649	3.36565397	3.73450034	2.64239266	4.51088387	4.82954119	4.07047185	5.54344923	3.7548803	3.46118903	2.5845666	1.33291312	2.0380571	1.1819766
b328	PFB0480w	syntaxin, putative	3.281	3.39049334	1.43871153	1.89119444	1.19097317	1.12626906	0.82	0.89876075	0.76264797	0.52256306	0.585	0.38978383	0.42716522	0.348	0.425113541	0.25465037	0.26085753	0.421	0.41946479	0.283	0.32698441	0.32549831	0.21832272	0.3046857	0.27623183	0.328	0.23797661	0.24025182	0.313	0.53111178	1.22684249	1.3727809	1.70533523	1.89614303	1.87166915	1.73595867	2.66623606	3.72257223	3.39717781	5.117231	4.3970826	4.17634336	2.6190121	1.05670327	1.5622168	1.3570001
c237	PFC0355c	hypothetical protein	3.399	2.28744976	1.17796603	1.51042553	0.86339467	0.78128573	0.761	0.77679455	0.89539557	0.53335344	0.439	0.31621538	0.27908126	0.15	0.232339278	0.09228156	0.06905052	0.229	0.0657984	0.078	0.05387811	0.05705574	0.07036848	0.0535799	0.03688556	0.076	0.05325351	0.16136317	0.283	0.5709828	1.32626557	1.54057436	2.01312269	2.20857565	2.04351712	1.8092058	3.71938594	4.64424942	4.18192937	6.50537444	4.1749218	4.25800007	2.9290226	2.23718527	2.4522144	1.627491
opfn0289	PF14_0018	hypothetical protein	1.425	1.1158291	1.09328666	0.84502866	1.07163231	1.02734001	0.944	1.30136763	1.15438352	1.39041858	0.87	1.12417791	1.09069511	0.627	0.571588328	0.44855847	0.31785159	0.255	0.16614097	0.124	0.10589836	0.11317614	0.09833544	0.0775709	0.12131249	0.149	0.26044291	0.57283922	0.794	0.92079437	1.41630902	1.44022731	2.05448162	3.04460238	3.10995605	2.96193355	3.83058817	3.83733356	2.59309185	2.45955538	1.1545073	1.44743023	1.1137405	1.56671731	1.4426272	1.497928
m37949_2	MAL13P1.260	hypothetical protein	3.137	2.29907297	1.22240173	1.93799985	1.23603044	1.00958352	0.843	0.7945566	0.71449444	0.35454133	0.382	0.32654076	0.34030827	0.154	0.16246914	0.10513089	0.09645152	0.134	0.06250848	0.071	0.05109131	0.05892642	0.04149936	0.0367862	0.03278716	0.056	0.06823105	0.23397659	0.266	0.72143939	0.997982	1.59074789	1.71110629	2.81404864	1.8451554	2.1195909	4.12363861	4.00110742	4.04886269	5.73114192	4.530622	4.62018671	4.0439112	2.96151994	3.2112933	2.2878067
f11682_2	PFD0720w	hypothetical protein	3.623	2.40135723	1.43703473	1.7178877	1.03266386	0.79016402	0.787	0.63114554	0.81210294	0.4038688	0.37	0.35880765	0.24490806	0.154	0.152367424	0.09228156	0.0876832	0.11	0.06662088	0.065	0.05294918	0.06453846	0.02977128	0.0335874	0.02704941	0.043	0.04576473	0.11474714	0.183	0.54615747	1.08427368	1.40897167	1.63512125	2.40788608	2.04057113	1.94288196	3.60556737	4.11347805	4.55042124	5.40528667	4.7527825	3.9129347	2.9680609	1.34552025	2.2067413	1.671815
b449	PFB0670c	hypothetical protein	3.347	2.54548525	1.42026654	1.46741504	1.09842314	1.03241331	0.677	0.6927207	0.70928864	0.49019189	0.36	0.30718066	0.32891721	0.113	0.242440982	0.10746713	0.0767228	0.266	0.05263872		0.05109131	0.06266778	0.02977128			0.073	0.04576473	0.18556764	0.342	0.67555014	1.06645253	1.34563784	1.66205265	2.29368661	2.45202402	2.45927484	3.58201851	4.97657938	5.46255273	5.98921922	4.4577822	4.30277943	3.1666969	2.7609524	2.887772	1.9945856
e17645_8	PFE1285w	hypothetical protein	3.91	2.73610609	1.03711316	1.77228324	1.22385281	0.78762733	0.732	0.66548553	0.69497267	0.35454133	0.35	0.32137807	0.23494087	0.107	0.106067936	0.07709599	0.05589804	0.079	0.04194648	0.036	0.03901519	0.0374136	0.02796696	0.0207922	0.01803294	0.026	0.03827596	0.12998699	0.196	0.4506175	1.04206573	1.2337755	1.671671	2.65352297	2.15349976	1.7121533	4.10139822	4.28681552	4.86091014	6.78039623	4.9761573	4.65706407	3.1781787	2.70708582	3.2452819	2.1105102
i660_1	PFI0940c	hypothetical protein	2.884	2.42460365	1.18802702	1.63819178	0.90845193	0.97153385	0.765	0.59917381	0.71449444	0.4223666	0.39	0.3149247	0.3104067	0.177	0.148158383	0.12732519	0.12385252	0.107	0.08882784	0.076	0.05759385	0.07295652	0.05773824	0.0839685	0.0819679	0.058	0.08404069	0.15867377	0.261	0.49801135	1.07677005	1.30204437	1.81402273	2.20426629	2.2173288	1.73138072	3.76125037	4.20194009	4.74262866	6.33201896	4.9409517	4.72159921	3.0162847	2.49734961	3.2238817	1.8479751
ks83_16	PF11_0442	hypothetical protein	3.457	2.68961298	1.60220152	1.34470877	1.2579502	0.88021478	0.756	0.93428485	0.5895555	0.54414383	0.427	0.39365588	0.29047233	0.177	0.179305317	0.08994532	0.07233864	0.2	0.0493488	0.063	0.06130958	0.08511594	0.03879288	0.0535799	0.05983657	0.082	0.06407062	0.12191884	0.219	0.46114946	0.82727457	1.02732369	1.80151885	2.74725265	2.4186365	2.62499662	3.54407919	4.99451069	5.58879543	8.51915936	4.50877	5.48811794	2.8739096	1.8956478	2.5655099	1.8536576
c451	PFC0700c	hypothetical protein	3.913	3.0789909	1.41355925	1.83173877	1.3005719	0.76860253	0.719	0.81705522	0.6481206	0.47940151	0.455	0.45948031	0.34885159	0.25	0.280322401	0.21142989	0.19399908	0.213	0.22124711	0.205	0.22480178	0.28714939	0.20930111	0.2567037	0.20082136	0.211	0.23714451	0.16494901	0.266	0.49424993	0.80851548	0.98044029	1.38119649	2.07175172	2.03762515	1.33859259	2.52494366	3.18940989	4.35252736	5.74417643	5.3427832	5.67908915	3.0048029	1.24007914	2.1916353	1.5786208
a31914_2	PFA0440w	hypothetical protein	3.623	2.63498393	1.03711316	1.61668661	1.19827981	0.81806702	0.676	0.66074904	0.7678537	0.40232734	0.323	0.31750606	0.25914688	0.127	0.134689437	0.07592786	0.06357032	0.097	0.03865656	0.037	0.03344159	0.04583166	0.01984752	0.0183931	0.01803294	0.031	0.03827596	0.13536576	0.22	0.4912408	1.24653953	1.38758621	1.70822076	2.58672698	2.08868857	1.95753143	4.42977164	4.98614271	5.29081724	5.84845001	5.0805606	5.08378584	3.2057354	2.86983184	3.1181392	2.0820973
n145_20	PF14_0018	hypothetical protein	1.495	1.19602939	0.87278482	1.07273101	0.98151778	0.94109416	1.014	1.22676698	1.3678208	1.31796885	0.914	1.02221459	1.0978146	0.604	0.57074648	0.39365679	0.32442784	0.285	0.18176808	0.144	0.13005062	0.08979264	0.09562896	0.0871673	0.10245988	0.167	0.21800653	0.55042769	0.643	1.00505006	1.36096978	1.71001284	1.96022187	2.51238955	2.76135029	2.98024555	4.17466083	3.98915312	2.67042976	2.24970458	1.3062564	1.24460563	1.3054874	1.45325354	1.4338154	1.350181
c240	PFC0370w	hypothetical protein	1.743	1.39478646	0.80235838	0.7197924	0.63689057	0.68362499	0.846	0.85850008	0.84594052	0.84010881	0.579	0.61436131	0.57524916	0.21	0.303051252	0.25698662	0.2520892	0.382	0.26812848	0.208	0.16627901	0.17958528	0.16058448	0.1687367	0.1795097	0.296	0.31619268	0.47153903	0.557	0.9253081	1.08614957	1.35715303	1.77939662	2.48653313	2.60128614	2.34757266	3.14898431	3.35437938	3.12308352	3.91417329	2.06743	2.3074593	2.2194435	2.66124191	2.7870651	2.7492321
m45763_1	PF13_0198	reticulocyte binding protein 2 homolog a	2.384	1.99570688	0.90883643	1.47500517	1.23968376	0.83582351	0.678	0.77442623	0.48023393	0.4917334	0.401	0.39494654	0.355971	0.174	0.187723411	0.11213962	0.10193172	0.16	0.08965032	0.106	0.0984669	0.11972353	0.1172808	0.1095589	0.10901731	0.129	0.1248129	0.15777731	0.259	0.46491087	0.56183383	1.0552893	1.69571688	2.66106441	2.29686992	1.97859	3.1882321	3.4631637	5.27716929	6.85729808	4.687227	4.9402282	2.8589832	2.28073702	2.6523697	1.8786609
j120_17	PF10_0039	hypothetical protein	3.299	2.6454449	0.83505635	1.91143469	0.96325133	0.88021478	0.756	0.70100971	0.72620746	0.4223666	0.352	0.32525011	0.27196184	0.128	0.139740289	0.10162652	0.07453072	0.102	0.06333096	0.057	0.06316745	0.05518506	0.0315756	0.0383856	0.02786909	0.029	0.04243639	0.13715868	0.176	0.47243374	0.91169032	1.30286692	1.68032747	2.39603527	2.0140575	1.72680277	3.91955002	4.27486123	3.97493676	5.93317245	4.3072473	3.64820908	2.6591988	2.00911157	2.4509557	1.8991182
e18550_1	PFE0370c	subtilisin-like protease precursor, putative	3.24	2.7430798	1.33810232	1.6508419	0.97542896	0.97153385	0.958	0.77442623	0.8251174	0.58884689	0.477	0.44141086	0.4371324	0.332	0.383023106	0.1226527	0.18742284	0.332	0.18012312	0.295	0.12354809	0.1590078	0.07307496	0.1335499	0.12131249	0.277	0.15227174	0.13626222	0.288	0.60257868	0.99985788	1.28559404	1.76689274	2.30984703	1.97968784	1.97401195	2.97367726	4.07641981	4.66870273	4.95430338	4.4225764	3.70089075	2.5306019	1.24466347	1.8165017	1.3444984
opfm60551	PF13_0169	hypothetical protein	2.822	2.65241888	1.50913796	1.26248301	1.13982709	0.90811786	0.799	0.80284553	0.78477252	0.69983373	0.445	0.48787514	0.44709959	0.333	0.385548526	0.32123328	0.34415657	0.353	0.40877257	0.312	0.27031951	0.35636455	0.26703936	0.2870923	0.31229771	0.402	0.32451353	0.43478408	0.533	0.5491666	0.9079385	1.0347264	1.52739562	2.00711054	1.8088219	1.6526399	2.27244934	3.02324505	3.13218198	4.66233679	3.6128433	4.44897128	2.4846745	2.40222345	2.5390742	1.5854398
a31914_5	PFA0445w	hypothetical protein	3.052	2.71634639	1.12179263	1.75330807	1.0655435	1.15417214	1.004	1.15690282	1.22336018	0.79386424	0.593	0.64146549	0.45137123	0.307	0.690283374	0.29086213	0.30469912	0.551	0.23276183	0.339	0.44960357	0.27311928	0.13261752	0.1855304	0.22459204	0.339	0.25628249	0.21425441	0.462	0.71391657	1.35159026	1.40568155	1.62935019	1.77871148	1.54957701	1.55650304	2.53540977	3.51576255	3.24932622	3.47883053	3.1928017	3.13587944	2.2343699	1.12890753	1.5257105	1.0649155
m2610_1	PF13_0058	hypothetical protein	3.751	3.18708704	1.13269187	1.91143469	1.25916802	0.87514149	0.721	0.76258486	0.77045663	0.48865043	0.369	0.38333046	0.37875315	0.119	0.121220491	0.09578592	0.08110696	0.101	0.04359144	0.05	0.04830452	0.05799108	0.0270648	0.0287892	0.03032812	0.029	0.04826099	0.12102237	0.209	0.42127848	0.86385472	1.26338612	1.62742654	2.51454436	1.7076771	1.66637385	3.51398919	3.5743387	4.2558553	6.77648562	4.314531	4.76506161	3.407816	2.33116527	2.9406432	1.9775379
f62285_1	PF07_0104	kinesin-like protein, putative	3.891	4.00884844	2.22094803	1.81655865	1.48445429	0.98548543	0.73	0.81468697	0.43728619	0.50868974	0.34	0.41043464	0.32464555	0.136	0.130480396	0.09695404	0.07891488	0.086	0.0575736	0.037	0.04551772	0.06453846	0.02886912	0.0383856	0.03360684	0.044	0.04909307	0.09861082	0.194	0.31520658	0.58340675	0.75424809	1.442754	2.10407231	1.94630021	1.89527124	2.15078115	3.47989966	4.12392586	6.09218948	4.5366918	5.56187265	2.9393561	2.79877366	3.0665271	2.1457422
f5774_1	MAL6P1.221	Plasmodium falciparum MSP8-like protein	1.838	1.52729112	0.82667226	1.0866462	0.75014262	0.58089102	0.735	0.76732143	0.68195821	0.55801719	0.559	0.44270152	0.47700115	0.481	0.456260474	0.37613496	0.53815564	0.437	0.41781985	0.227	0.19600486	0.16742586	0.1263024	0.2039235	0.1795097	0.227	0.22715948	0.43836991	0.574	0.85609806	1.20714546	1.58663531	1.86019084	2.6125834	2.2173288	1.59404224	3.27981029	3.45001377	2.96158399	3.16991977	2.1681915	1.99268607	1.9576572	1.71112584	1.9675622	1.4320101
b174	PFB0275w	hypothetical protein, conserved	4.26	2.68961298	1.50326912	2.09106649	1.23481277	0.99690032	0.875	0.73890213	0.91882154	0.45936224	0.489	0.40785332	0.35454711	0.205	0.240757385	0.12382082	0.11837232	0.213	0.09294024	0.111	0.1040405	0.08792196	0.11908512	0.1135574	0.09426309	0.155	0.1131637	0.18467117	0.241	0.4694246	0.80101184	1.14165361	1.46679988	1.85735827	1.36496331	1.49424285	3.37662176	3.73572187	4.35821409	7.04108018	5.580726	4.3554611	3.9474634	2.54892415	3.3170355	1.9764013
d15909_2	PFD1130w	hypothetical protein	3.797	2.91277898	1.45799496	2.54014597	1.01683291	0.81553041	0.954	0.81350278	0.86285934	0.51639715	0.433	0.36526102	0.32037389	0.18	0.176779884	0.16704131	0.16002184	0.103	0.09211776	0.05	0.08824863	0.10382274	0.05142312	0.0663751	0.066394	0.06	0.07239148	0.13088345	0.235	0.42955358	0.96421568	1.25022582	1.45814341	2.0458953	1.73026282	1.42099572	3.48389918	3.78353907	3.66444813	5.70246687	4.4553544	4.07361391	3.4904854	2.43660639	2.8449716	1.7172757
m38113_2	PF13_0090	ADP-ribosylation factor, putative	3.245	1.99686926	0.91805897	1.75330807	0.88287893	0.83455521	0.768	0.68680002	0.92532885	0.47477707	0.453	0.37042373	0.37020983	0.263	0.349350728	0.23245608	0.21701592	0.335	0.23769672	0.287	0.21551245	0.23477033	0.2571156	0.2431088	0.19262456	0.226	0.16475303	0.23756242	0.256	0.58978986	1.11897789	1.4196643	1.95637435	2.70954542	1.48771181	1.54368473	4.07261638	3.92220899	4.81769183	6.72825944	4.2635435	3.55996732	2.8233895	1.68476556	1.8781848	1.6809071
i17174_3	PFI0540w	hypothetical protein	3.635	2.74540455	1.41355925	1.99492553	1.13252053	1.0577797	0.823	0.74008625	0.65332636	0.43315699	0.423	0.37945845	0.31183059	0.172	0.164152749	0.0946178	0.0931634	0.1	0.05592864	0.032	0.05387811	0.05331438	0.045108	0.0391853	0.04508234	0.064	0.05991019	0.10757544	0.21	0.47845197	0.74285877	1.14247616	1.55817432	2.27429436	1.9276425	1.65813348	3.20916432	3.51576255	4.53677356	6.80646462	5.696055	5.60533506	4.1610261	3.25148274	4.1377971	2.4287348
opfl0013	PFL2460w	coronin	2.789	2.36532537	1.42194334	1.39024926	1.067979	0.87387318	0.649	0.74127037	0.52188024	0.50560677	0.368	0.36913307	0.32322167	0.173	0.100175273	0.11330774	0.12385252	0.101	0.06415344	0.063	0.06316745	0.0654738	0.02796696	0.0607772	0.04098395	0.044	0.03910804	0.13088345	0.205	0.38742573	0.96609156	1.30780206	1.85345802	2.49299704	1.78721821	2.00331089	3.41848588	4.676526	4.77106179	6.6787293	4.1907037	4.61886976	2.5593067	2.3815938	2.9104312	2.3003083
l3_29	PFL0870w	hypothetical protein	3.698	2.97089503	1.38589173	2.50599069	1.29082977	0.89289798	0.828	0.77442623	0.91752011	0.55030978	0.438	0.4181787	0.37020983	0.216	0.205401398	0.12382082	0.15782975	0.162	0.0986976	0.092	0.11797449	0.11037012	0.08841168	0.0991628	0.12213217	0.154	0.13313376	0.12281529	0.19	0.44836068	0.75880399	1.04706414	1.27924192	1.76039638	1.51226148	1.26442983	2.78267127	2.8594709	3.38011788	5.55909039	5.0732766	4.62413786	3.7729392	2.43202205	3.1647161	1.9002548
d6287_49	PFD0185c	hypothetical protein, conserved	2.536	2.51526485	1.40182156	1.84818395	1.5672622	1.3025656	0.897	1.14861389	0.87066808	0.94338819	0.745	0.65050021	0.65213888	0.371	0.34850893	0.27217219		0.235	0.15380377	0.147			0.1217916	0.1967262	0.24344466	0.244	0.30454347	0.39354683	0.466	0.50779103	0.81320524	0.8751581	1.37254002	1.84873942	1.69883926	1.44937892	2.02780449	2.55104983	2.24279702	6.08436952	3.8265059	5.06534732	2.9921727	2.44004471	2.5164151	1.9059374
i5974_1	PFI0540w	hypothetical protein	3.706	3.26612475	1.76904501	2.06829624	1.38094431	1.20363663	0.886	0.95204698	0.54530629	0.53797793	0.428	0.35364494	0.34457993	0.197	0.160785519	0.12615707	0.14906145	0.128	0.10609991	0.085	0.06316745	0.08698662	0.06405336	0.071973	0.08934501	0.09	0.0832086	0.10936837	0.162	0.44459927	0.73629313	1.00264821	1.62165549	2.07929316	2.2173288	1.75243929	2.62044681	3.43208246	4.52994959	5.60601388	5.3160756	5.3695845	3.629416	2.55236247	3.0300207	2.1718821
kn569_3	PF10_0376	hypothetical protein	3.905	3.50323844	1.3666083	1.58000118	1.08137445	0.95377736	0.809	0.87389382	0.6455177	0.51485564	0.489	0.44012016	0.39299197	0.193	0.302209429	0.11447586	0.13481292	0.385	0.10445496	0.169	0.13097956	0.18332664	0.11277	0.1143571	0.17377195	0.169	0.14395087	0.13536576	0.256	0.43632413	1.01392717	1.15728137	1.82171744	2.14608915	2.1269859	1.57298367	2.60474772	3.65084616	5.10315931	7.28873024	5.1861779	6.19273637	3.1115841	2.41483072	2.9469375	1.746825
e15509_11	PFE0175c	unconventional myosin pfm-b	3.53	2.88488333	1.86294692	1.62554166	1.41382402	1.43954432	0.912	1.05980349	0.78477252	0.82931837	0.643	0.58209443	0.53680427	0.418	0.548859476	0.24296917	0.33867634	0.468	0.287868	0.271	0.30747682	0.35449387	0.26162639	0.3382731	0.26885472	0.347	0.19803647	0.25369874	0.344	0.5168184	0.88261376	1.00182575	1.70437335	2.27429436	1.84810139	2.08662965	1.89043721	3.99154409	3.58938496	5.86669783	4.1846339	5.19836876	2.8532421	0.95928488	1.2777195	1.2569866
opfm60467	MAL13P1.176	Plasmodium falciparum reticulocyte binding protein 2 homolog b	2.969	2.4153052	1.58962538	2.02402083	1.43817928	0.8523117	1.047	0.90941799	0.71449444	0.65358921	0.743	0.48400312	0.39726366	0.249	0.196141493	0.14835137	0.16769412	0.16	0.11021232	0.062	0.16163434	0.2057748	0.07397712	0.0415844	0.06393496	0.2	0.09319363	0.16494901	0.303	0.50703876	0.77005939	1.20251986	1.71783911	2.59857778	2.65529555	3.00679749	3.94964003	4.67293968	5.8355941	8.58433066	4.6605191	4.13814905	3.1575115	2.36096387	3.2301757	2.1764281
a31914_6	PFA0445w	hypothetical protein	3.384	2.88604557	1.81180402	2.14925709	1.13982709	1.2556378	1.125	1.22795104	0.92532885	0.74145381	0.551	0.28652985	0.26484243	0.343	0.364503296	0.16003257	0.10521984	0.493		0.336	0.12726382	0.10662876	0.11908512	0.1215544	0.07541047	0.202	0.11649204	0.17032778	0.302	0.45889264	1.06926641	1.33988015	1.70533523	1.95324276	1.76659644	1.73962098	3.42895215	3.61498326	3.81798672	4.81874747	4.1445721	3.86420418	3.2447736	1.86814136	2.5504038	2.0002681
kn6869_1	PF07_0104	kinesin-like protein, putative	3.794	3.920512	1.91660527	1.88613445	1.50759187	1.03875491	0.669	0.82771246	0.47763107	0.48248448	0.337	0.44786423	0.39868752	0.174	0.143949342	0.11798023	0.07781884	0.22	0.05675112	0.065	0.05016238	0.07669788	0.03067344	0.0375859	0.0622956	0.092	0.04410056	0.09950728	0.205	0.36184813	0.60122785	0.7690534	1.51585351	2.05020466	1.83435361	1.97950553	2.18217933	4.13977762	4.04317623	6.07915559	4.4674943	5.83450026	2.9760981	3.20449281	3.6506274	2.0332272
b326	PFB0475c	hypothetical protein	2.82	2.72448289	1.14359121	2.00504565	1.03509943	0.79523723	0.86	0.79929316	0.85505069	0.45473776	0.502	0.38074911	0.39156811	0.203	0.242440982	0.17054566	0.1589258	0.21	0.18012312	0.104	0.16720795	0.12440022	0.08209656	0.0903661	0.10983699	0.084	0.10234658	0.14433038	0.277	0.47619515	1.18651053	1.697675	1.8928933	2.24628313	1.98557981	1.65172438	3.82143039	4.39201352	4.21036223	6.85208416	4.7357867	4.37653383	3.49393	2.18331856	2.773218	1.9320773
f63812_1	MAL8P1.70	hypothetical protein	3.86	3.22079416	1.40182156	1.45982506	1.09476982	1.03241331	0.866	0.84073795	0.68325964	0.47786004	0.431	0.40139991	0.33318885	0.219	0.21297767	0.10045841	0.08439508	0.166	0.05675112	0.078	0.05759385	0.06266778	0.06856416	0.0527802	0.04180363	0.089	0.04909307	0.0968179	0.173	0.34153648	0.75411423	1.11615556	1.71687723	2.53285933	1.78918216	1.7652575	3.45511734	4.01545269	4.83361425	6.57445572	4.8875358	4.89018074	3.2160691	2.53287883	3.1873754	1.8877531
f12867_3	MAL6P1.178	hypothetical protein	2.468	1.69931478	1.18131972	1.34723892	0.90601644	1.03621822	0.939	0.67495865	0.89018977	0.65667218	0.915	0.47109639	0.62508509	1.22	0.75762808	0.37029436	0.53048336	0.697		0.446	0.40037012	0.26470121	0.21290976	0.255904	0.27787117	0.567	0.44350183	0.55490999	0.731	0.88995077	1.35534213	1.54304193	1.85730531	2.23874169	2.11225621	1.44296982	2.84023464	3.12246576	2.62152498	4.5267812	3.0276985	2.99890685	2.5076382	1.40053298	2.2596124	1.5320236
i10472_1	PFL2520w	reticulocyte-binding protein, putative	3.704	3.03714729	1.35570896	1.97215529	1.30178972	0.68869828	0.847	0.80876629	0.6507235	0.47631853	0.504	0.37558644	0.26769018	0.157	0.154051046	0.10629901	0.06795448	0.105	0.05263872	0.033	0.03065479	0.04115496	0.0270648	0.0303886	0.02049198	0.024	0.03328344	0.05109833	0.138	0.32122483	0.71190633	0.88914085	1.64281583	2.98534784	2.72305273	2.24594233	3.60295073	4.48047528	6.33828988	7.91176569	6.1306649	6.31522129	3.5834886	1.50024361	2.1526113	1.5672555
opfi17725	PFI1750c	hypothetical protein	0.808	0.50328542	0.30434283	0.57937596	0.45909703	0.44264404	0.355	0.56483382	0.57523958	0.67825296	0.888	0.41043464	0.65071497	0.825	0.989125535	0.77563231	0.17207829	0.311	1.59643367	0.753	0.53692328	0.34326979	1.13130859	0.2575034	0.31065835	0.478	0.49841949	0.50381162	0.599	1.31348616	1.28124385	2.07932307	2.85665295	3.5358759	3.50569709	3.62115838	5.59019894	4.24019367	2.90358048	1.9746828	2.3697144	2.57218491	1.0655166	1.00627495	0.8144676	1.4104164
ks370_4	PF11_0268	hypothetical protein	3.633	2.79422214	1.24503886	2.00884072	1.03753493	0.8599216	0.784	0.67851109	0.77566243	0.4038688	0.418	0.33299413	0.30755895	0.171	0.139740289	0.09344968	0.08987528	0.11	0.04605888	0.055	0.05387811	0.05892642	0.06134688	0.039985	0.04836106	0.058	0.04992516	0.08874974	0.136	0.38893033	0.66219479	1.2337755	1.62454101	2.38849383	1.41406278	1.33126786	3.36877214	3.57553405	3.9112468	8.07338937	6.222928	5.41041238	4.271252	3.28586595	3.7815463	2.557161
e15509_5	PFE0175c	unconventional myosin pfm-b	4.183	3.34748749	1.84785564	2.00125059	0.99613097	1.0641213	0.852	0.92244348	0.72750889	0.528729	0.485	0.33428483	0.33034108	0.2	0.27611336	0.1226527		0.351	0.13241928	0.091	0.1040405	0.08324526	0.08299872	0.087967	0.0778695	0.101	0.04909307	0.11833298	0.214	0.40924197	0.76724557	1.03225883	1.4042806	1.98987284	1.65072182	1.71032215	2.88733205	4.03936129	4.00450714	5.72592862	4.340025	4.30277943	3.0805831	1.98160514	2.0934459	1.8400194
c688	PFC1045c	hypothetical protein	3.177	2.35718915	1.15113695	1.92028974	1.14348041	0.89923958	0.789	0.8229759	0.72230309	0.48865043	0.488	0.37042373	0.30613507	0.208	0.241599183	0.10629901	0.07233864	0.17	0.07484568	0.113	0.05480705	0.04770234	0.05773824	0.047982	0.04426267	0.098	0.06157436	0.09861082	0.169	0.38817801	0.69502317	1.12767085	1.43890671	2.51131227	2.06119279	1.74419892	3.15552545	3.98078514	4.5151644	7.18185001	5.1412605	5.03637228	3.5995631	2.30022066	3.2075168	1.9729917
f67796_1	PFI0675w	hypothetical protein	2.867	2.88255858	1.4688943	1.76469311	1.00587303	0.92333767	0.657	0.79337248	0.55181352	0.45011332	0.388	0.31879672	0.355971	0.156	0.194457884	0.1226527	0.10850796	0.153	0.07073328	0.104	0.05759385	0.06921516	0.02886912	0.0623766	0.05327913	0.082	0.06157436	0.09502497	0.211	0.39118715	0.64437369	0.96727999	1.44852506	2.01572939	2.04744502	1.82751769	2.4045838	3.75245784	4.66415323	6.1586641	4.7916304	5.32743904	3.598415	3.09446735	3.5234848	2.1389231
n168_12	PF14_0527	hypothetical protein	3.314	2.472259	1.28025203	1.43831974	0.83051503	0.69503988	0.732	0.73653381	0.67935535	0.52718754	0.36	0.41559735	0.36593819	0.156	0.168361803	0.11798023	0.09645152	0.102	0.0740232	0.058	0.05480705	0.06827982	0.03698856	0.0359865	0.03442652	0.026	0.03494761	0.09592143	0.158	0.37313236	0.81601911	1.35304045	1.75823616	2.79681094	2.16724753	2.25601375	3.51268071	4.85464514	5.76849214	7.2339868	4.1785638	4.500336	3.1793271	2.55350849	2.7581118	1.8377464
d15909_10	PFD1145c	hypothetical protein	3.163	3.52880961	1.17209718	2.28208348	1.03144611	0.69123497	0.728	0.66311728	0.58044537	0.4531963	0.388	0.33944754	0.32891721	0.146	0.164152749	0.11564398	0.10302776	0.122	0.07649064	0.066	0.05945171	0.07202118	0.03969504	0.039985	0.03196748	0.026	0.04077221	0.11026483	0.195	0.41450793	0.91731802	1.17866684	1.55432703	2.04266321	1.9531741	1.64165285	3.34260694	3.91264567	4.32295726	6.72174218	4.7770624	5.06929848	3.2103281	2.92942904	3.8092408	2.357134
opfd67014	PFD1145c	hypothetical protein	3.36	3.03017358	1.26683754	1.88233939	1.0801567	0.87006819	0.734	0.76021662	0.73792041	0.54876831	0.439	0.41946936	0.34030827	0.155	0.173412654	0.17755439	0.17646244	0.146	0.10034256	0.073	0.0901065	0.0795039	0.0586404	0.0807697	0.05737753	0.058	0.05991019	0.12550468	0.204	0.43933327	0.92200778	1.13918604	1.53412845	1.99956897	1.89425487	1.56565893	2.98414321	3.30178052	3.9806235	5.81716769	4.6156014	4.45687359	3.1781787	2.79648163	3.2603877	2.4457824
f23172_1	PF08_0008	hypothetical protein	3.351	2.58965333	1.49069298	2.03034589	1.65615906	1.35837177	0.955	0.87389382	0.6663409	0.42853255	0.445	0.44657353	0.2406364	0.188	0.18603979	0.10746713	0.08439508	0.122	0.0904728	0.054	0.05759385	0.06827982	0.0270648	0.0463826	0.0352462	0.049	0.03411553	0.03944433	0.09	0.20311642	0.55902	0.80195409	1.3340665	2.05343674	1.89523679	1.82934884	2.75127279	3.73094021	3.22089309	5.15633359	5.5892239	5.38143765	2.8245376	1.01200544	1.7938427	1.3570001
b444	PFB0665w	Ser/Thr protein kinase, putative	4.192	3.41490199	1.5150069	2.1644372	1.28352328	0.98802204	0.84	0.90468143	0.73531755	0.49019189	0.521	0.37816779	0.32322167	0.152	0.314836577	0.08410471	0.0712426	0.277	0.03536664	0.079	0.04644665	0.03460758	0.0270648		0.01885262	0.037		0.09233559	0.19	0.3761415	0.60216584	1.13178343	1.54663233	2.0458953	1.93942632	2.21664339	2.97891023	4.30594246	4.77674798	7.46990568	5.0647787	4.50692106	3.8142739	2.8056503	3.1571631	2.0741418
j116_1	PF10_0355	hypothetical protein	2.232	1.56099851	2.10189384	1.3548289	1.29813641	0.95885065	0.883	1.14387733	0.6611351	0.74916123	1.067	0.61436131	0.89847078	0.752	0.841809	0.32123328	0.44499223	0.796	0.61357007	0.725	0.4078016	0.27966666	0.39965687	0.3382731	0.51393871	0.69	0.42519593	0.54684183	0.672	0.66652272	0.90418668	0.93849192	1.29655498	2.04481789	1.88050698	1.7121533	1.79885888	2.23067431	2.246209	3.35109552	2.2932328	3.02788189	1.7705029	1.72602514	2.6045338	1.3910956
a12696_3	PFA0125c	Ebl-1 like protein, putative	2.924	2.53269952	1.58794858	1.83173877	1.38946876	0.96519225	0.883	0.87270969	0.62859891	0.57497353	0.383	0.39881856	0.32322167	0.165	0.180147127	0.10746713	0.09425944	0.147	0.04441392	0.087	0.04644665	0.05331438	0.04601016	0.0375859	0.03852491	0.078	0.04326847	0.08157804	0.158	0.32799538	0.5646477	0.81675936	1.27924192	2.1256195	1.91585856	2.19100677	3.00638391	4.50677485	5.37497886	7.98997088	6.0614671	5.24578232	4.0473558	2.7930433	2.9796673	1.8866165
ks510_8	PF11_0381	subtilisin-like protease 2	3.481	3.55089379	1.40098311	1.49651034	1.26160352	0.76099263	0.881	0.95678354	0.51927734	0.69058485	0.504	0.52143272	0.45564287	0.2	0.22897206	0.14835137	0.12823668	0.205	0.13406424	0.083	0.08639077	0.10382274	0.0586404	0.0687742	0.0622956	0.077	0.077384	0.11564359	0.174	0.34003191	0.84697156	0.95411969	1.68609853	2.38418447	2.23696878	1.70208178	2.62175498	3.76919408	4.58454111	4.77964488	4.4310746	4.80325592	3.2780711	2.63488163	2.7404882	2.0116333
f8429_3	PFL1510c	hypothetical protein	2.169	1.58656954	0.71264852	1.16254698	0.96203359	0.85358001	0.805	0.77561036	0.77566243	0.65050623	0.792	0.54466484	0.55816251	0.694	0.806453026	0.33174637	0.42416747	0.77	0.46963606	0.552	0.35578133	0.33765774	0.53588302	0.1623391	0.22705109	0.551	0.45099061	0.448231	0.576	0.74325559	1.20808345	0.93684691	1.5322048	2.01357458	1.53484721	1.33493017	2.54456771	2.41596594	2.35084241	3.05782561	2.2070392	2.03088038	1.8680986	1.57130179	2.3061894	1.1103761
m33419_3	MAL13P1.342	hypothetical protein	4.003	2.33859196	1.24168517	1.56608614	1.19949756	0.89670297	0.846	0.84902696	0.83422749	0.45627927	0.393	0.47884041	0.37020983	0.201	0.196983304	0.08760908	0.1041238	0.179	0.12419447	0.141	0.15234502	0.10195206	0.11457432	0.0855679	0.0975418	0.101	0.07571982	0.13177991	0.149	0.31746342	0.61998695	0.91217133	1.33983755	2.44451628	1.61733419	1.56932125	3.58201851	3.57314336	4.69144913	7.27569573	5.7652528	5.53289792	3.9956873	2.4686973	2.9393844	2.2605303
ks370_2	PF11_0268	hypothetical protein	4.036	2.64660714	1.40852876	2.04173093	1.21898182	0.72674795	0.9	0.69745727	0.82381597	0.43932293	0.431	0.39365588	0.3730576	0.193	0.195299682	0.10279465	0.12823668	0.285	0.0699108	0.096	0.07431464	0.07669788	0.04330368	0.055979	0.04918074	0.11	0.05741393	0.07619927	0.142	0.38291205	0.82164682	1.1548139	1.41582259	1.85520359	1.69098334	1.62975017	4.21652527	4.16727254	4.85977236	8.15680848	5.1606842	4.65706407	4.1862861	2.9076531	3.1936694	2.1718821
m3696_4	MAL13P1.331	hypothetical protein, conserved	2.466	2.71867114	1.46637905	1.22959264	1.15565804	1.28988241	0.724	0.72824488	0.78867689	0.69058485	0.84	0.59371051	0.58664021	0.571	0.740791916	0.45907156	0.57870912	0.94	0.67443359	0.618	0.47747156	0.54062653	0.46371024		0.38197041	0.678	0.35530071	0.34872372	0.479	0.63267002	1.26342269	1.02074364	1.46776176	1.94462391	1.82944368	1.28182598	2.55634199	3.19299621	3.2857203	3.96761341	2.7375544	3.61264899	2.3227803	1.15297564	1.5508872	1.136516
d49942_10	PFD0110w	reticulocyte binding protein, putative	2.744	3.11502304	1.39343737	1.50157048	1.78524198	1.01085183	0.742	1.09769591	0.4099558	0.61659361	0.393	0.5111073	0.41435026	0.144	0.119536882	0.12031646	0.1041238	0.095	0.0493488	0.047	0.04365985	0.09914604	0.04149936	0.0487817	0.0467217	0.039	0.0416043	0.0708205	0.132	0.25577622	0.42864451	0.61688775	1.49757869	2.453135	2.28705005	2.60851589	3.22093844	5.36868083	6.11537485	8.32364671	6.1816524	7.32934437	3.3825561	2.93057505	2.8323832	2.1161928
a8010_31	PFA0210c	hypothetical protein	2.269	1.81206002	0.87026957	1.6913224	0.70264985	0.67982007	0.675	0.55891314	0.85765355	0.53335344	0.497	0.46722434	0.53538037	0.585	0.638091236	0.53149507	0.54911603	0.678	0.90555044	0.866	0.83418184	0.73985395	0.70278263	0.7925027	0.60000502	0.669	0.56165806	0.53787722	0.547	0.84782292	0.96421568	1.23788808	1.48603658	1.51368234	1.5996584	1.28457277	2.66885239	2.50562332	2.61242626	3.49186473	3.2037275	2.91329898	2.6477169	1.40511732	1.8630788	1.2535772
ks510_10	PF11_0381	subtilisin-like protease 2	3.658	2.31302079	0.89542185	1.7090325	0.87070123	0.68869828	0.871	0.62167242	0.87977817	0.51331418	0.499	0.51627001	0.38587256	0.189	0.334198185	0.10279465	0.0767228	0.269	0.1398216	0.09	0.07431464	0.07202118	0.09833544	0.0567787		0.069	0.0715594	0.1013002	0.171	0.57173507	0.72316179	1.48711071	1.55336515	2.33785826	1.19213342	1.32668991	3.26411105	3.4153465	3.88508841	5.44047898	4.3278851	4.07624812	4.2195835	3.70648413	3.4756489	2.4207792
f12313_1	PF08_0108	pepsinogen, putative	4.37	2.76632649	1.44206522	2.04426108	1.31640285	0.88275139	0.968	0.82060766	0.93704188	0.4716941	0.436	0.38462116	0.3474277	0.178	0.196141493	0.11447586	0.09754756	0.142	0.05181624	0.057	0.05294918	0.0514437	0.03698856	0.0231913	0.0155739	0.041	0.02496258	0.06095942	0.128	0.30467462	0.78600461	1.10299526	1.37254002	1.80887739	1.552523	1.65813348	3.80573114	3.802666	5.22826478	7.89482121	5.0659926	4.93891125	4.0829494	2.53517087	3.2062578	2.3162197
n131_23	NULL	#N/A	3.107	2.43157763	1.8352794	1.29663829	1.14591591	0.97407054	0.774	0.9532311	0.70798721	0.71216563	0.47	0.62597739	0.67634489	0.228	0.250859089	0.38080745	0.42197539	0.274	0.12583944	0.126	0.17556833	0.27498996	0.09382464		0.11639442	0.122	0.13063751	0.18377471	0.335	0.7440079	0.59747608	0.95740982	1.52066269	1.95324276	2.23991453	2.24868912	2.76697203	3.77397574	4.22628493	5.74026583	5.1424744	4.44633707	3.2895529	2.71740079	2.6762874	2.1525614
d49942_9	PFD0110w	reticulocyte binding protein, putative	3.123	4.20179404	1.38421493	2.3706343	1.84734794	1.6640372	0.902	1.16163939	0.49845418	0.66129662	0.445	0.48787514	0.48981611	0.159	0.121220491	0.16937754	0.1315248	0.101	0.05263872	0.051	0.05666491	0.12252954	0.04601016	0.0551793	0.05819721	0.044	0.05491768	0.08068158	0.138	0.22869402	0.4746042	0.69255932	1.44756318	2.60288714	2.35775321	2.25967606	3.50352292	4.93713017	6.40766631	9.9985425	6.1865086	8.37639366	4.2850303	3.50820916	4.657697	3.0106308
l2_131	PFL0470w	hypothetical protein	2.656	2.15145797	1.411044	1.58000118	0.98882434	0.74830936	0.673	0.72350832	0.60647429	0.53181198	0.468	0.42463207	0.46561006	0.307	0.492458247	0.34576382	0.49431405	0.475	0.41124	0.436	0.46818224	0.49573017	0.48085127	0.3934524	0.40246239	0.402	0.36778201	0.38189281	0.375	0.52584582	0.75880399	1.05857933	1.33310473	1.94246923	1.85988532	1.49424285	2.42944067	3.31493017	3.85779279	5.01165378	3.9442633	4.36863152	3.2528109	2.57413841	2.7430057	1.6911358
opfm60465	MAL13P1.60	erythrocyte binding antigen 140	3.593	2.60825052	1.42613539	2.02402083	1.34562924	0.8586533	0.867	0.91415455	0.77696386	0.58268094	0.572	0.57305971	0.46133842	0.352	0.313994754	0.2453054	0.32442784	0.315	0.16778592	0.242	0.15327395	0.16274916	0.18945359	0.2431088	0.20328039	0.183	0.19304395	0.13446931	0.17	0.41450793	0.61998695	1.09641512	1.47641823	2.27752644	1.97084989	1.75884839	2.91480541	3.70822696	4.16032021	7.27308908	5.1412605	5.31295136	3.7396418	1.59078543	2.5843923	2.0934625
m33088_2	PF13_0233	myosin a	4.301	3.04528351	1.26767589	1.91649468	1.31518517	0.86626328	0.848	0.8312649	0.85895505	0.49635784	0.419	0.44141086	0.3901442	0.171	0.156576478	0.13433392	0.11289212	0.143	0.10938984	0.088	0.1040405	0.1028874	0.07487928	0.0727727	0.05983657	0.05	0.06074228	0.07888866	0.109	0.29038124	0.69220929	1.11533301	1.46391435	2.6416719	1.73320881	1.54002242	3.89338483	3.69866363	4.76082556	9.0014256	6.1428045	6.31258739	4.2241762	3.01997085	3.9023946	2.5253384
n150_36	PF14_0108	hypothetical protein	3.423	3.82520157	1.52925984	2.37948951	1.36511351	1.38881153	0.871	1.02309526	0.80429421	0.62121805	0.488	0.45818961	0.38587256	0.165	0.196141493	0.11447586	0.10193172	0.177	0.06497592	0.069	0.05852278	0.06640914	0.04330368	0.0423841	0.04262331	0.064	0.04410056	0.08516389	0.154	0.24148285	0.4089475	0.71887987	1.17440171	1.49752204	1.39540495	1.34866412	2.13900672	2.92163337	3.84414511	5.19413255	5.4180505	6.14400554	4.475629	4.00790818	4.1302441	2.6503553
j121_1	PF10_0262	hypothetical protein	3.119	2.63265945	1.51919895	1.56608614	1.00343754	0.88401977	0.763	0.85613176	0.6429148	0.61196917	0.463	0.48400312	0.5168699	0.231	0.193616074	0.144847	0.13810104	0.218	0.0945852	0.11	0.08824863	0.12627091	0.090216	0.1063601	0.10819763	0.11	0.09568989	0.07799219	0.145	0.35282074	0.42583066	0.78632623	1.13400466	1.57401416	1.64777584	1.7121533	2.14947283	3.51337158	4.06819711	6.3593913	4.2307655	4.60174819	4.3814778	2.87212414	3.173528	2.200295
m60464_2	MAL13P1.60	erythrocyte binding antigen 140	3.221	3.35562371	1.6801736	2.24792804	1.22750613	0.68869828	0.816	0.87744625	0.62990034	0.50714823	0.41	0.36655171	0.36593819	0.171	0.167519992	0.12615707	0.10631588	0.103	0.09129528	0.054	0.07338571	0.07389186	0.03969504	0.0439835	0.0352462	0.032	0.02662675	0.05199479	0.104	0.26028991	0.53932296	0.66788378	1.12534808	2.10299503	2.00816553	2.11592859	3.14767583	4.41831309	4.45829841	7.04108018	6.0651088	5.72123461	3.7327526	2.55694681	3.3334004	2.4446459
ks213_1	PF11_0290	hypothetical protein	3.967	2.58151711	2.00966883	1.46361997	1.22628831	1.25183281	1.056	1.29307871	1.1322589	1.0004231	0.885	0.66082563	0.5624342	0.551	0.578322763	0.49878765	0.47020115	0.52	0.43673689	0.387	0.39665438	0.47141137	0.29681064	0.3326752	0.31803546	0.282	0.27292422	0.19184287	0.299	0.34379332	0.88542764	0.85377264	1.59280043	1.73884932	1.43173845	1.53544447	2.12984894	2.9072881	2.58058141	5.01947436	4.154284	4.67945374	2.7832029	1.09452453	1.3469557	1.174021
f39079_1	MAL6P1.135	phosphatidylcholine-sterol acyltransferase precursor, putative	2.162	1.6923408	1.21904814	1.0879112	0.913323	0.95377736	0.83	1.06098768	0.9526592	0.86631397	0.64	0.72535932	0.81873328	0.533	0.575797369	0.41701919	0.47458532	0.697	0.28622303	0.402	0.31212148	0.38816609	0.32387544	0.3526677	0.35246198	0.394	0.3203531	0.33617325	0.434	0.42955358	0.96890544	1.36949077	1.61780819	1.87675065	1.43370252	1.72405598	2.30515584	2.97901418	3.1071611	4.48898193	2.3648583	3.3334357	2.7671284	1.90367045	2.4887207	1.5467982
i14975_1	PF07_0128	erythrocyte binding antigen	3.999	3.5020762	1.70197228	1.62807166	1.41747734	1.12119577	0.898	1.01125382	0.68065678	0.71524856	0.452	0.567897	0.46845783	0.168	0.153209235	0.12849331	0.09973964	0.106	0.06497592	0.039	0.04180199	0.05424972	0.03067344	0.0255904	0.0196723	0.017	0.01830589	0.04034079	0.085	0.2083824	0.46803856	0.62758048	1.19940947	2.06636495	2.30570787	2.22122145	2.79052058	4.80443725	5.47620068	8.02646651	6.4815089	7.15681168	3.7384937	3.19990847	4.2863399	2.8356073
c541	PFC0830w	trophozoite stage antigen, PFC0830w	3.717	2.7733002	1.38337648	2.33268395	1.43696146	0.88401977	0.749	0.78982004	0.83683043	0.4531963	0.491	0.45302694	0.38587256	0.204	0.2340229	0.11097149	0.09754756	0.167		0.092	0.06595425	0.046767	0.03789072	0.0247907	0.02295101	0.034	0.03161927	0.06006296	0.136	0.19935498	0.58246881	0.82004943	1.08783656	1.77978875	1.51913549	1.14814981	2.9239632	3.00411812	3.90101111	6.94071658	6.1986482	6.38634148	4.2138427	2.99590288	4.1075851	2.3991853
f739_1	PF07_0128	erythrocyte binding antigen	4.105	3.59041264	1.79000534	2.07209131	1.56969784	1.21378322	0.989	1.08585454	0.77045663	0.68904334	0.453	0.52659539	0.41577412	0.166	0.16246914	0.14367889	0.1150842	0.127	0.06333096	0.049	0.05573598	0.04957302	0.03428208	0.0343871	0.02295101	0.023	0.02246632	0.04392664	0.081	0.19559357	0.41082341	0.67939902	1.0743708	2.11161388	2.15153569	1.95478464	3.71022815	3.91264567	4.35252736	7.44383729	6.442661	5.12329741	4.8878278	3.89559042	4.0761141	3.1947466
ks637_1	PF11_0290	hypothetical protein	3.303	2.67334054	1.60471677	2.01769577	1.15200472	0.85484839	0.98	1.17466488	1.08020099	0.99579871	0.798	0.64662816	0.65783443	0.5	0.559803003	0.41468294	0.45266451	0.413	0.49760042	0.472	0.38550719	0.3788127	0.34011432	0.3302761	0.37787202	0.31	0.29455845	0.22501195	0.329	0.35582985	0.87135836	0.91381634	1.33310473	1.59663862	1.5996584	1.32485875	2.48307938	2.31196357	2.57375744	4.15400277	3.4343862	3.90898354	2.5822704	1.7489471	1.8869966	1.5149758
f28964_1	PF13_0161	hypothetical protein	2.583	2.04568671	1.64076838	1.15875192	1.44548591	0.79523723	0.81	1.22795104	0.44899921	0.85398217	0.411	0.74859148	0.81161387	0.288	0.234864723	0.30955205	0.30469912	0.247	0.18259056	0.2	0.11983235	0.22448159	0.13261752	0.15994	0.15491933	0.167	0.13396584	0.12281529	0.186	0.30241777	0.48304578	0.49433273	1.21191335	2.12131001	2.00227357	1.98133679	2.4477564	3.49065861	4.80745614	5.95663419	3.9879671	5.14436982	2.4743408	2.08246192	2.4723559	1.8797975
m53752_1	PF13_0161	hypothetical protein	3.105	2.62336072	1.47979364	1.53319577	1.14956922	0.87006819	0.852	0.94375798	0.54921062	0.65358921	0.528	0.61565197	0.61084622	0.337	0.383023106	0.26165911	0.30360309	0.335	0.22782697	0.205	0.15327395	0.16742586	0.13261752	0.1463451	0.10164019	0.136	0.09236155	0.10667898	0.201	0.30918832	0.45396925	0.76082823	1.28789839	2.18595131	2.09752629	1.56932125	2.60474772	3.55282079	4.65505478	6.101314	3.978255	4.54511536	2.6281978	2.25323059	2.5239683	1.7115931
j2629_1	PF13_0211	calcium-dependent protein kinase	3.741	3.29518291	1.55441212	2.98163578	1.7194827	1.38120155	1.045	1.0183587	1.16869941	0.68750188	0.565	0.46077097	0.38729647	0.209	0.218870332	0.16587319	0.14029313	0.128	0.09294024	0.063	0.05666491	0.06266778	0.04330368	0.0455829	0.03606588	0.033	0.03744387	0.03585848	0.068	0.16023628	0.40238183	0.61195266	1.00511858	1.38870934	1.53877523	1.26442983	2.42813235	2.82360801	3.18336151	5.65945399	6.084533	6.33234286	4.8304182	3.0417468	3.4215189	2.4389632
n159_23	PF14_0054	hypothetical protein, conserved	2.79	1.67025676	0.89542185	1.265013	0.88653217	0.80157891	0.656	0.64417111	1.05156921	0.6150521	0.691	0.62081468	0.65356274	0.614	0.723113954	0.67867827	0.79682108	0.683	0.88087606	0.856	0.98002427	0.5892642	0.96711554	0.7325252	0.57131628	0.562	0.50923662	0.56387461	0.469	0.74175104	0.99892	1.53399421	1.40043319	1.5190691	1.62322616	1.11610419	2.60474772	2.338263	2.02784333	3.05782561	2.5226775	2.64198831	1.9358416	1.41314011	1.8051723	1.4354197
opfl0015	PFL1885c	calcium/calmodulin-dependent protein kinase 2, putative	3.914	2.75005378	1.55273532	2.35165913	0.92306513	0.97026555	0.931	0.87389382	1.32487305	0.9264319	0.806	0.75633558	0.77459294	0.736	0.563170246	0.65064338	0.53486753	0.559	0.35695631	0.34	0.28332457	0.25908919	0.27696313	0.2655004	0.25246113	0.336	0.23964076	0.26714568	0.281	0.47544288	0.80570165	1.38100606	1.49854046	1.856281	1.21766513	1.3797941	2.80491165	2.72797362	2.95134803	6.60834469	3.9090575	4.2817067	3.5605249	1.94149171	2.7845473	1.9048008
kn2144_2	PFL1885c	calcium/calmodulin-dependent protein kinase 2, putative	3.517	3.09991284	1.1486217	2.58062647	0.84634597	0.93475256	0.906	0.86560489	1.32487305	0.91255854	0.84	0.7369754	0.79737504	0.633	0.56569564	0.65648397	0.4767774	0.562	0.40630511	0.317	0.31212148	0.23102897	0.26794151	0.2471073	0.21475589	0.262	0.24546536	0.25011291	0.296	0.48447025	0.78881849	1.18771455	1.46776176	1.84658474	1.34139566	1.16371492	2.28029896	2.71004203	2.85922492	4.63496507	4.3108893	4.36599762	3.5628211	2.21884765	2.6196399	1.8013779
d56470_2	PFI1520w	hypothetical protein	2.15	2.16540593	1.26432229	1.66096202	1.7036519	1.12373238	0.901	1.29899939	0.70017847	1.02508689	0.666	0.71245258	0.85860203	0.537	0.618729627	0.31072019	0.32442784	0.642		0.436	0.23037538	0.26844258	0.20298599	0.2311133	0.30655996	0.324	0.28706967	0.16853485	0.444	0.43181044	0.45959698	0.65307852	1.27635639	1.8218056	1.64581189	1.45853492	1.64448404	2.83675765	3.83390915	4.89564933	3.7900861	5.10222468	3.2608481	2.53860919	2.7467822	1.9479884
f42937_1	PFL1885c	calcium/calmodulin-dependent protein kinase 2, putative	3.468	2.58965333	1.60052472	2.68056249	0.73674724	0.88909299	0.922	0.8881035	1.25459489	0.7954057	0.797	0.60274523	0.70909423	0.67	0.648192914	0.63312158	0.50856255	0.583	0.40877257	0.386	0.30561895	0.21232218	0.27876743	0.2535049	0.19508361	0.373	0.22882365	0.24473413	0.304	0.39193946	0.67814001	1.05775687	1.28020369	1.38332258	1.19213342	1.19759169	2.40720028	2.71841001	2.84785173	5.93186913	3.6480491	3.6561114	3.9279443	1.74092444	2.5554391	1.8888895
i17310_3	PFI0915w	hypothetical protein	4.037	3.70664473	2.99144695	2.74254816	2.02879483	1.93545788	1.333	1.68621254	1.1114357	0.91872449	0.627	0.57047835	0.52968486	0.289	0.270220697	0.1495195	0.13919708	0.211	0.10609991	0.11	0.05759385	0.06173244	0.04691232	0.0415844	0.04918074	0.064	0.0474289	0.02868679	0.071	0.12186985	0.26919251	0.44662672	0.70598765	0.85110968	1.05072721	1.0849741	1.53066531	1.99756521	2.39178598	4.0718873	4.5172679	5.40119312	3.8808688	5.11618619	4.2045155	3.0015388
f37362_1	MAL8P1.144	hypothetical protein	2.503	2.24793077	1.21485609	1.66728708	1.06432575	1.04890149	0.927	1.07874973	0.80038992	0.98500827	0.828	0.7808584	0.86856926	0.636	0.68270709	0.71489004	0.69050519	0.653	0.75421416	0.654	0.5796542	0.69215161	0.54400247	0.6269648	0.53443072	0.516	0.47428901	0.42671592	0.462	0.57474421	0.74567265	0.96234485	1.31579168	1.73130787	1.73811874	1.43564508	2.03303762	2.45661078	3.19018548	3.61829673	3.5035837	3.29919287	2.3503367	1.89220948	1.9436444	1.5013376
opfblob0191	PFD0985w	hypothetical protein	3.413	2.68147676	1.95684903	1.51928058	1.15444029	0.77748074	0.886	0.92954836	0.78477252	0.94647121	0.807	0.8363574	1.01380543	0.69	0.733215632	0.69970445	0.70146558	0.725	0.62343985	0.571	0.46260863	0.57149274	0.64684873	0.4838185	0.421315	0.362	0.38442374	0.30927939	0.3	0.40848966	0.49430124	0.74355536	0.99742388	1.66451188	1.74204676	2.00514215	2.0121054	2.52953192	2.6601938	4.86306368	3.7014647	3.68508644	2.6913481	1.48534431	2.3414368	1.7354599
f15503_1	PFD0985w	hypothetical protein	3.35	2.45831104	1.9392423	1.55090588	1.35902469	1.11104918	0.976	1.06572417	0.86936657	0.93722224	0.783	0.78731177	0.96681726	0.684	0.827498231	0.60391858	0.71681014	0.701	0.5461267	0.606	0.43845638	0.51069564	0.43303679	0.407847	0.36393748	0.369	0.29871887	0.2617669	0.27	0.43105817	0.39206437	0.60125993	0.95510312	1.57078207	1.59769445	1.82934884	2.09190931	3.24679069	3.20497067	5.76112092	3.9017735	3.77727936	3.4514472	2.30365898	2.4899796	1.8638862
d4043_3	PFD0985w	hypothetical protein	2.9	2.7477293	1.42362014	1.69005732	1.3992109	1.12753737	0.891	1.10006423	0.74572915	0.9880912	0.826	0.95509951	1.067913	0.701	0.880532217	0.69503203	0.81874186	0.855	0.80027303	0.671	0.47840048	0.58084613	0.55121976		0.44754474	0.464	0.37111036	0.25818104	0.321	0.39118715	0.43145839	0.68186659	1.08398915	1.56862739	1.61635228	1.60960723	1.78185147	2.98379584	3.04915759	5.07943173	3.4380282	4.00381067	3.1173249	2.11111437	2.3187778	1.4433753
f65043_1	MAL7P1.7	RESA-like protein	3.905	3.28239719	2.62757699	2.24160298	1.79011311	1.65896383	1.455	1.33215525	1.2506906	1.1437811	0.761	0.9279953	0.75893016	0.292	0.471413042	0.2955346	0.25428127	0.436	0.18670296	0.147	0.12633489	0.14871905	0.11908512	0.0871673	0.07459079	0.124	0.07239148	0.05289126	0.106	0.0970445	0.13037547	0.25498027	0.39820011	0.59469939	0.68640961	0.81487509	1.41292194	1.87084958	2.20867742	3.33154407	4.8936059	5.15622329	4.4032934	4.5568897	4.5670607	3.5447934
f65043_3	MAL7P1.7	RESA-like protein	3.4	3.72059269	2.58565653	1.91016962	2.29792063	2.02297203	1.361	1.776207	0.74963344	1.29484652	0.638	0.95639017	0.87141699	0.329	0.293791347	0.33875508	0.25866544	0.284	0.15544872	0.144	0.12819275	0.15807246	0.10104192	0.1079595	0.09836148	0.113	0.07405566	0.05647711	0.075	0.07297145	0.14538272	0.20974183	0.40685664	0.68411978	0.77086061	0.77825152	1.13033753	1.80390531	2.41566989	3.81641665	4.3922267	5.97410675	4.2724001	5.8347901	5.630778	3.8073285
d34646_1	PFD0985w	hypothetical protein	2.6	2.21422338	1.70113393	1.41934456	1.08502769	1.09963429	0.822	1.21137318	0.7118915	1.03125284	0.719	0.89960051	1.19891034	0.669	0.707961386	0.81651658	0.76722799	0.654	0.56668873	0.552	0.45424823	0.75669007	0.55663271	0.4966137	0.47787286	0.379	0.37610287	0.27073151	0.304	0.32498626	0.37142939	0.62511291	1.00896599	1.47058822	1.42388265	1.48508696	2.00818059	2.57495843	2.96613321	4.93475192	3.458666	3.92215396	2.8256857	2.43546037	2.9721142	1.702501
l1_42	PFL0060w	hypothetical protein	2.952	2.98600522	2.34754796	2.5414112	1.61719053	1.70969677	1.674	2.02013939	1.73743179	1.98080689	1.232	0.95639017	1.05936972	0.514	0.522763382	0.40533799	0.30579518	0.33	0.21137736	0.168	0.13283743	0.13936566	0.08029224	0.071973	0.0704924	0.067	0.05741393	0.04303018	0.056	0.11209017	0.16132792	0.25004516	0.36261218	0.63025207	0.72961706	0.76543326	1.37236582	1.77521505	2.42135635	2.84145787	3.7682344	3.65216024	3.7878656	4.85029082	4.1793388	3.9277994
kn2020_1	PF07_0004	hypothetical protein	3.317	2.93137617	3.2974666	1.94685505	2.74605796	2.19546358	1.546	1.97514216	0.99820987	1.36883781	0.775	0.96671559	0.97963223	0.369	0.360294255	0.34342757	0.26743376	0.31	0.16120608	0.143	0.14212675	0.12907692	0.08660736	0.0927652	0.08114822	0.119	0.04576473	0.04123725	0.058	0.06243949	0.13037547	0.17684116	0.3472228	0.62378796	0.67167981	0.76818	0.99558659	1.57796898	2.07902273	3.15949254	4.7734204	5.91879119	4.4515172	6.00326647	5.9354166	4.546064
ks157_11	PF11_0509	ring-infected erythrocyte surface antigen, putative	2.012	1.77254102	1.45547971	1.6192166	1.47227667	1.61203603	1.322	1.33807593	1.03725325	1.01429646	0.625	0.83506674	0.60515072	0.224	0.330830943	0.23011983	0.20057532	0.271	0.16778592	0.098	0.10218263	0.06921516	0.06134688	0.0527802	0.03360684	0.044	0.02829093	0.0188257	0.031	0.05566894	0.10411278	0.17848618	0.31067304	0.69812539	0.88968115	1.00165544	1.64317587	2.29642296	3.62691655	4.19831898	6.4050271	6.53780175	4.9257179	5.79238423	6.1758545	4.7824595
f4675_1	PFD0985w	hypothetical protein	2.467	2.49666766	1.32971823	1.56482107	1.09720539	0.89543459	0.751	0.9449421	0.66764233	0.90947552	0.647	0.7808584	1.0565219	0.622	0.782882376	0.64713906	0.75845965	0.745	0.60041042	0.567	0.50905526	0.52659644	0.58008889	0.4486317	0.4368889	0.365	0.34032318	0.24025182	0.282	0.3099406	0.34141489	0.57740695	0.93394277	1.46627873	1.46021614	1.48783375	1.66803274	2.77579081	2.98205564	5.08855564	3.9442633	3.90898354	3.1115841	2.44233702	2.7933594	1.8593402
a10325_32	PFA0110w	ring-infected erythrocyte surface antigen precursor	2.392	3.16848985	2.19244216	1.88107432	2.1712732	1.67925701	1.378	1.84015048	0.78867689	1.56614779	0.646	1.17322355	0.95257844	0.302	0.250017265	0.33057823	0.26304959	0.304	0.1768332	0.103	0.07431464	0.10662876	0.06946632	0.0687742	0.04180363	0.048	0.04410056	0.02510094	0.028	0.04137556	0.08629168	0.11432986	0.2433445	0.68950654	0.75613074	0.8890379	1.72952108	2.36097625	3.81229999	5.19413255	4.9980093	5.75811228	4.7385635	5.12879292	6.0348648	5.1495542
a10325_30	PFA0110w	ring-infected erythrocyte surface antigen precursor	2.896	3.0685302	2.8271185	2.27322842	1.81812169	1.97350747	1.693	1.7193684	1.36131357	1.37037927	0.734	1.01447057	0.77032126	0.346	0.43016438	0.33291448	0.28277831	0.364	0.19081535	0.146	0.12633489	0.11972353	0.06405336	0.1207547	0.04918074	0.07	0.03994013	0.02779032	0.033	0.06469634	0.10317483	0.12337755	0.22122228	0.49989224	0.67757172	0.89910937	1.74652848	2.11591285	3.31870266	4.64669594	5.3561373	4.60306513	4.6949328	5.01647516	5.0290537	3.7755062
a10325_30j	NULL	#N/A	2.392	1.9317791	1.94594969	1.67361214	1.53072931	1.14402555	1.237	1.43991176	1.07759813	1.04666767	0.53	0.7731143	0.62793286	0.26	0.338407226	0.26866783	0.24222484	0.233	0.14804641	0.087	0.11147196	0.07389186	0.05503176	0.0455829	0.03606588	0.037	0.02745884	0.01972216	0.021	0.04363241	0.07503624	0.1159749	0.20102373	0.47834518	0.46546232	0.7855762	1.43123751	1.88997638	2.51802868	2.85840235	4.5633998	4.89281463	4.0772086	5.52534339	5.351316	4.7779133
a10325_29	PFA0110w	ring-infected erythrocyte surface antigen precursor	2.676	2.83606575	2.15555219	2.43514996	1.65859455	1.46744733	1.574	1.53464285	1.46152501	1.27634877	0.754	0.92928604	0.86856926	0.408	0.476463881	0.3831437	0.39128627	0.435	0.23111687	0.214	0.21086779	0.15713712	0.11186784	0.1151568	0.11967313	0.118	0.06906314	0.04930541	0.061	0.09177853	0.13787909	0.18753388	0.22603146	0.49558285	0.62159842	0.78008268	1.79493406	2.22350168	2.95703449	4.19701566	6.5179284	5.46967942	6.0773488	6.08693164	7.0532639	5.6064335
ks826_2	PF11_0166	hypothetical protein	2.691	2.16075656	2.00296144	2.06197118	1.75479791	1.76803954	1.652	1.92777669	1.61639715	1.63551451	1.14	1.28809368	1.22738799	0.525	0.633040346	0.53967192	0.43403184	0.423	0.2590812	0.213	0.23409112	0.1356243	0.13442184	0.1175559	0.09508276	0.109	0.0948578	0.07799219	0.088	0.1060719	0.16601768	0.2319498	0.29432181	0.55806938	0.57937289	0.63084152	1.22584053	1.54808309	2.02215673	3.24812527	4.6593052	4.48058022	5.1174647	7.9481965	7.8236721	5.5132389
ks75_18	PF11_0038	hypothetical protein	2.38	1.89690947	2.44480347	2.08221143	1.976431	1.44842253	1.996	1.84370291	2.0862196	1.70025692	1.311	1.37844085	1.20602975	0.664	0.624622264	0.44154973	0.36278924	0.439	0.26401609	0.188	0.22944645		0.11367216	0.0967637	0.07131207	0.062	0.06656688	0.04034079	0.041	0.0662009	0.1097405	0.21138687	0.240459	0.4589528	0.59606671	0.68119898	1.36189971	1.61024556	2.1427127	2.65246185	4.2028436	4.35677836	4.2746965	4.82393082	5.1020663	3.8698369
a21885_2	NULL	#N/A	2.129	1.77486564	2.35090156	1.76975325	2.1737087	2.21956175	1.53	2.13144834	1.34829911	1.94689431	1.34	1.36166206	1.57766353	0.906	0.691125172	0.64713906	0.55678834	0.915	0.43015704	0.519	0.34649201	0.27218395	0.24177889	0.2367112	0.24754305	0.376	0.15643216	0.13805515	0.226	0.2745833	0.19697012	0.29939618	0.36165032	0.53329024	0.56562506	0.83593366	0.78234006	1.84694084	2.2518956	3.86073286	3.8313618	5.17993023	4.7052663	5.09555627	6.3873388	4.261935
opfblob0158	MAL8P1.88	hypothetical protein	2.184	1.72721042	1.73802389	1.80390854	1.06919682	0.96899724	1.549	1.5737194	1.89230393	1.35958893	1.035	0.99640112	0.82870051	0.342	0.608627899	0.39248865	0.39786253	0.532	0.36353616	0.231	0.23223325	0.17677926	0.16780176	0.1303511	0.09508276	0.107	0.07904817	0.05737357	0.063	0.06845775	0.10598869	0.14805307	0.19429088	0.3889248	0.41439893	0.41567786	1.2585471	1.27911123	1.80947767	2.21451228	4.2319797	3.7351339	4.8361593	6.02733444	6.2765614	5.0506768
d34948_2	PFD1170c	hypothetical protein	2.336	1.87831242	1.49069298	1.1777271	1.05580137	1.20870992	1.212	1.32268213	1.70359414	1.26555833	0.967	1.15128213	1.18751924	0.702	0.854436123	0.70437695	0.71352207	0.734	0.62755225	0.512	0.63724803	0.45738125	0.29590849	0.2854929	0.199182	0.198	0.14228671	0.09143912	0.075	0.09253081	0.15851406	0.18424381	0.2539247	0.55160527	0.6608779	0.76268647	1.55683066	1.93898906	2.83420405	3.34327494	5.6353557	5.44465553	4.3849223	2.96610428	4.9031701	3.8061921
opfblob0109	PFD1170c	hypothetical protein	2.68	1.99570688	1.63070749	1.57620626	1.15322254	1.11612247	1.495	1.53819529	1.84154746	1.40275048	1.091	1.14741007	1.12771612	0.79	0.909995504	0.84922396	0.7694201	0.794	0.71226768	0.65	0.69577083	0.47141137	0.3067344	0.3158815	0.23360851	0.209	0.16891345	0.0968179	0.078	0.10456734	0.16883155	0.19904911	0.2510392	0.57530701	0.71586922	0.75993968	1.66672458	1.8576998	2.76027812	3.8268442	5.9679895	5.28529357	5.0290548	4.27494929	6.149419	4.9858958
d34948_1	NULL	#N/A	2.315	1.65747117	1.66005182	1.50536554	1.08989876	1.24168622	1.517	1.37833667	1.84284896	1.27634877	1.185	1.1215966	1.08642351	0.88	0.906628311	0.87025015	0.75407555	0.837	0.66374134	0.68	0.63631911	0.49385952	0.29951711	0.2918905	0.2106575	0.291	0.16475303	0.0896462	0.122	0.10155821	0.15476225	0.18917891	0.25873388	0.56453348	0.62061644	0.7791671	1.65756663	1.7931465	2.43272955	3.59613862	5.8963638	4.78613434	4.8671603	4.02853811	5.180114	4.1096418
opfblob0154	PFD1170c	hypothetical protein	2.432	2.34556567	1.55860416	1.41934456	1.13008496	0.94363085	1.183	1.27413246	1.69968977	1.33954962	0.989	1.10094576	1.25586573	0.627	0.760995323	0.68335076	0.67954481	0.765	0.5954755	0.572	0.53692328	0.44615718	0.32928841	0.2830938	0.2106575	0.207	0.13895836	0.08606035	0.079	0.08576026	0.1575761	0.16121333	0.2510392	0.53436758	0.69524751	0.65922483	1.43254583	1.71902973	2.55328551	2.99265462	5.1157668	5.10880973	4.6111147	3.22397645	5.946746	4.4380949
